# Supplementary material for: Dedicated transcriptomics combined with power analysis lead to functional understanding of genes with weak phenotypic changes in knockout lines
Source: PLoS Comput Biol. 2020 Nov 12;16(11):e1008354. doi: 10.1371/journal.pcbi.1008354 (PMC7685438; doi:10.1371/journal.pcbi.1008354)
Supplement: S1 Table — It contains two sheets. (XLSX) [file pcbi.1008354.s003.xlsx]

## Sheet: BED
BED format of A930004D18Rik and A830005F24Rik annotation
1	2	3	4	5	6	7	8	9	10	11	12
A930004D18Rik
chr2	18025192	18037737	ENSMUST00000066163	0	-	18026831	18027305	0	2	3046,171,	0,12374,
chr2	18025190	18028291	Isoform1	0	-	18025190	18028291	0	1	3101,	0,
chr2	18025192	18028906	Isoform2	0	-	18025192	18028906	0	2	3046,487,	0,3227,
chr2	18025192	18028906	Isoform3	0	-	18025192	18028906	0	2	3046,196,	0,3518,
chr2	18027989	18028199	ORF1	0	-
chr2	18026831	18027305	ORF2	0	-
chr2	18024905	18028528	Replaced
A830005F24Rik
chr13	48513569	48514859	ENSMUST00000065465	0	+	48514223	48514727	0	2	60,726,	0,564,
chr13	48514225	48514747	Replaced

## Sheet: FPKM
Sample name	Tissue	Developmental stage	Library made from	FPKM value
				A930004D18Rik	A830005F24Rik
CNS_e_11.5d_pA	Central nervous system	Embryonic 11.5-day	polyA RNA-Seq	3.172	0.527
CNS_e_14d_pA	Central nervous system	Embryonic 14-day	polyA RNA-Seq	2.481	0.548
CNS_e_18d_pA	Central nervous system	Embryonic 18-day	polyA RNA-Seq	0.763	0.659
Brain_e_14.5d_pA	Brain	Embryonic 14.5-day	polyA RNA-Seq	2.047	0.617
Liver_e_14d_pA	Liver	Embryonic 14-day	polyA RNA-Seq	0.601	0.287
Liver_e_14.5d_pA	Liver	Embryonic 14.5-day	polyA RNA-Seq	0.549	0.259
Liver_e_18d_pA	Liver	Embryonic 18-day	polyA RNA-Seq	0.437	0.085
Limb_e_14.5d_pA	Limb	Embryonic 14.5-day	polyA RNA-Seq	3.871	0.376
Forebrain_p_0d_RNA	Forebrain	Postnatal 0-day	total RNA-Seq	0.856	0.241
Midbrain_p_0d_RNA	Midbrain	Postnatal 0-day	total RNA-Seq	0.795	0.152
Hindbrain_p_0d_RNA	Hindbrain	Postnatal 0-day	total RNA-Seq	1.092	0.209
Heart_p_0d_RNA	Heart	Postnatal 0-day	total RNA-Seq	1.377	0
CorticalPlate_a_8w_pA	Cortical plate	Adult 8-week	polyA RNA-Seq	0.527	0.509
FrontalCortex_a_8w_pA	Frontal cortex	Adult 8-week	polyA RNA-Seq	0.402	0.393
Cerebellum_a_8w_pA	Cerebellum	Adult 8-week	polyA RNA-Seq	0.776	0.539
Lung_a_8w_pA	Lung	Adult 8-week	polyA RNA-Seq	1.366	0
Thymus_a_8w_pA	Thymus	Adult 8-week	polyA RNA-Seq	0.168	0.064
Spleen_a_8w_pA	Spleen	Adult 8-week	polyA RNA-Seq	0.303	0.013
Heart_a_8w_pA	Heart	Adult 8-week	polyA RNA-Seq	1.111	0.036
Stomach_a_8w_pA	Stomach	Adult 8-week	polyA RNA-Seq	0.513	0
SmallIntestine_a_8w_pA	Small intestine	Adult 8-week	polyA RNA-Seq	0.097	0.051
Duodenum_a_8w_pA	Duodenum	Adult 8-week	polyA RNA-Seq	0.09	0
LargeIntestine_a_8w_pA	Large intestine	Adult 8-week	polyA RNA-Seq	0.147	0.081
Colon_a_8w_pA	Colon	Adult 8-week	polyA RNA-Seq	0.403	0
Liver_a_8w_pA	Liver	Adult 8-week	polyA RNA-Seq	0.622	0
Liver_a_8w_RNA	Liver	Adult 8-week	total RNA-Seq	0.636	0.078
Adrenal_a_8w_pA	Adrenal gland	Adult 8-week	polyA RNA-Seq	0.358	0
Kidney_a_8w_pA	Kidney	Adult 8-week	polyA RNA-Seq	0.848	0
Bladder_a_8w_pA	Urinary bladder	Adult 8-week	polyA RNA-Seq	1.39	0.139
Mammary_a_8w_pA	Mammary	Adult 8-week	polyA RNA-Seq	0.766	0.017
Placenta_a_8w_pA	Placenta	Adult 8-week	polyA RNA-Seq	0.679	0.095
Ovary_a_8w_pA	Ovary	Adult 8-week	polyA RNA-Seq	1.113	0
Testis_a_8w_pA	Testis	Adult 8-week	polyA RNA-Seq	0.076	0.051
GonadalFatPad_a_8w_pA	Gonadal fat pad	Adult 8-week	polyA RNA-Seq	0.755	0
SubcutaneousAdipose_a_8w_pA	Subcutaneous adipose	Adult 8-week	polyA RNA-Seq	1.206	0.033
