# Supplementary material for: Dedicated transcriptomics combined with power analysis lead to functional understanding of genes with weak phenotypic changes in knockout lines
Source: PLoS Comput Biol. 2020 Nov 12;16(11):e1008354. doi: 10.1371/journal.pcbi.1008354 (PMC7685438; doi:10.1371/journal.pcbi.1008354)
Supplement: S2 Table — It contains three sheets. (XLSX) [file pcbi.1008354.s004.xlsx]

## Sheet: A930004D18Rik behavior
A930004D18Rik behavior scores
Group	Code	Genotype	Elevated plus maze				Open field			Novel object
			Age (week)	Center time (%)	Dark time (%)	Light time (%)	Age (week)	Wall time (%)	Total distance (cm)	Age (week)	First contact time (s)	Object vistis	Total distance (cm)
A	A1	WT	16	10.53	68.05	21.39	16	31.68	3386.52	17	0	1	2214.54
A	A2	WT	13	19.71	41.92	38.31	12	40.8	4518.81	13	1	6	2264.41
A	A3	WT	16	20.8	43.56	35.51	16	41.31	5655.56	17	1	6	4288.05
A	A4	KO	16	16.6	41.32	41.7	16	48.24	3912.37	17	2	10	4164.97
A	A5	WT	16	10.6	71.55	17.73	16	22.48	4507.46	17	300	0	4384.69
A	A6	WT	16	10.65	52.15	37.2	16	42.8	3880.99	17	3	7	4214.8
A	A7	KO	16	10.09	63.68	26.1	16	61.52	4122.67	17	0	2	2773.94
A	A8	KO	16	14.77	51.96	33.21	16	46.24	3763.54	17	3	3	3740.65
A	A9	WT	13	10.45	59.39	29.92	12	63.49	5286.93	13	0	5	3993.24
A	A10	KO	13	13.17	57.38	29.41	13	22	2794.41	13	3	5	2805.73
A	A11	WT	12	21	49.94	29.03	12	44.61	4213.2	12	0	2	3698.54
A	A12	KO	16	21.24	48.21	30.44	16	67.87	2569.62	17	5	1	1868.22
A	A13	WT	12	14.47	57.7	27.81	12	44.43	4692.53	12	80	3	3221.62
A	A14	KO	13	14.31	54.21	31.48	13	47.44	4128.63	13	130	3	2611.9
A	A15	WT	12	11.99	47.05	40.79	12	59.76	4768.4	12	0	1	2036.4
A	A16	KO	12	18.36	53.63	27.79	12	39.52	4642.96	12	0	2	2385.5
A	A17	WT	13	11.96	62.88	25.14	12	44.73	5053.64	13	1	2	2345.43
A	A18	KO	12	18.68	52.36	28.96	12	44.52	5449.08	12	1	6	3030.43
A	A19	KO	13	13.84	43.31	42.78	13	34.47	3335.26	13	52	3	2582.31
A	A20	KO	12	11.87	51.58	36.41	12	54.67	4425.81	12	3	7	3859.25
B	B1	KO	12	11.15	71.66	17.12	12	49.09	4276.22	12	0	2	2487.78
B	B2	WT	12	10.45	41.75	47.74	12	41.04	3625.92	12	1	3	3041.22
B	B3	WT	11	9.49	55.61	34.81	11	58.68	4746.3	11	77	6	3737.73
B	B4	KO	12	12.33	57.96	29.71	12	52.01	3948.49	12	1	4	2321.31
B	B5	WT	11	11.01	74.17	14.66	11	57.96	5832.35	11	300	1	2978.16
B	B6	WT	11	5.59	80	14.24	11	54.27	4821.99	11	1	4	2657.03
B	B7	WT	11	12.68	44.5	42.72	11	58.47	5506.33	11	140	7	3527.91
B	B8	WT	11	18.15	53.64	27.97	11	38.23	5024.07	11	300	2	2625.13
B	B9	WT	11	11.23	76.76	11.97	11	55.13	5910.96	11	300	2	2559.78
B	B10	KO	12	7.88	53.98	37.65	11	41.29	4136.59	12	1	5	2840.79
B	B11	WT	12	7.71	68.75	23.47	12	29.56	4743.97	12	7	6	2487.13
B	B12	KO	12	11.91	65.34	22.72	11	53.25	4950.5	12	1	9	3550.6
B	B13	KO	12	9.55	55.6	34.72	12	52.23	3903.54	12	1	5	2440.25
B	B14	KO	12	11.29	41.47	47.16	12	55.71	4609.17	12	300	5	4096.9
B	B15	KO	12	11.84	58.93	28.94	11	63.71	4654.56	12	1	19	5898.11
B	B16	KO	12	9.93	48.32	41.54	12	50.73	5067.61	12	30	4	3142.06
B	B17	KO	12	7.09	75.16	17.69	12	53.33	4764.3	12	205	4	3092.89
B	B18	KO	12	7.53	60.22	32.2	12	53.93	4472.1	12	3	2	1975.72
B	B19	WT	12	6.73	77	16.26	12	49.29	4831.07	12	300	2	2212.74
B	B20	WT	12	8.37	47.81	43.09	12	51.24	4860.52	12	105	6	4222.96

## Sheet: A930004D18Rik limbs
A930004D18Rik limb scores
Code	Genotype	Age (week)	Humerus (mm)	Ulna (mm)	Metacarpal (mm)	Femur (mm)	Tibia (mm)	Metatarsal (mm)
L1	WT	19	12.3513	14.2021	3.27981	15.9512	17.5074	7.43329
L2	WT	15	11.8309	13.9458	3.25209	15.3934	17.2247	7.42846
L3	WT	19	12.0854	13.9492	3.25774	15.8363	17.4273	7.28345
L4	KO	19	12.1351	13.9124	3.14641	15.4131	17.4939	7.31006
L5	WT	19	12.0796	13.8852	3.21643	15.6606	17.3515	7.27408
L6	WT	19	12.1963	13.8118	3.19553	15.7303	17.4462	7.0581
L7	KO	19	12.0086	13.7932	3.12747	15.382	17.2661	7.29556
L8	KO	19	12.2071	13.9909	3.17919	15.7126	17.4315	7.30073
L9	WT	15	11.8422	13.812	3.28075	15.151	17.2539	7.37371
L10	KO	16	11.7953	14.0106	3.19442	15.4929	17.5141	7.4202
L11	WT	15	11.8574	13.8532	3.15389	15.4779	17.1234	7.21849
L12	KO	19	11.8373	13.5839	3.09667	14.8562	16.8999	7.08677
L13	WT	15	11.819	13.7149	3.20429	15.2306	17.0846	7.23881
L14	KO	16	12.0014	13.8501	3.14754	15.3761	17.4079	7.41991
L15	WT	15	12.0356	13.7427	3.21378	15.3838	17.1955	7.248
L16	KO	15	11.5891	13.5275	3.06221	14.9256	17.0214	7.18311
L17	WT	15	12.046	14.0561	3.31221	15.3782	17.3063	7.40167
L18	KO	15	11.907	13.8516	3.06605	15.3391	17.1858	7.25286
L19	KO	16	12.0775	13.962	3.28281	15.6195	17.5335	7.45615
L20	KO	15	11.9299	13.8081	3.11882	15.3315	17.2501	7.33542
L21	KO	14	11.9965	13.8311	3.30027	15.3411	17.3348	7.47409
L22	WT	14	11.66	13.6181	3.22832	14.998	16.9605	7.3174
L23	WT	13	11.7791	13.6759	3.17971	15.5079	17.1427	7.25127
L24	KO	14	11.9612	14.057	3.23113	15.2704	17.4006	7.52818
L25	WT	13	11.9394	13.638	3.208	15.3312	17.0843	7.32075
L26	WT	13	12.1417	14.0069	3.31489	15.7987	17.4325	7.49901
L27	WT	13	11.9776	13.9455	3.36288	15.5071	17.3015	7.38286
L28	WT	13	12.011	13.8862	3.25051	15.511	17.2007	7.30337
L29	WT	13	12.067	13.9699	3.28594	15.4996	17.4127	7.46389
L30	KO	13	12.2508	14.0124	3.26794	15.5565	17.6683	7.46059
L31	WT	14	11.8565	13.7047	3.15985	15.0866	17.0301	7.22704
L32	KO	13	11.9572	13.7674	3.21339	15.1321	17.2744	7.49595
L33	KO	14	12.0204	14.1036	3.21217	15.3369	17.4157	7.52667
L34	KO	14	12.0125	14.0973	3.23664	15.4604	17.5022	7.49246
L35	KO	13	11.9358	13.8773	3.20688	15.5622	17.4739	7.43884
L36	KO	14	11.7339	13.7422	3.22721	14.7977	17.1846	7.46319
L37	KO	14	11.8132	13.8677	3.1518	15.1121	17.2618	7.35917
L38	KO	14	11.7856	13.8411	3.24872	14.8783	17.1353	7.43757
L39	WT	14	11.5022	13.4848	3.16712	14.7841	16.8136	7.22419
L40	WT	14	11.6883	13.5946	3.1354	14.9522	17.0413	7.22777

## Sheet: A830005F24Rik behavior
A830005F24Rik behavior scores
Group	Code	Genotype	Elevated plus maze
			Age (week)	Center time (%)	Dark time (%)	Light time (%)
A	A1	WT	21	14.13	70.31	14.37
A	A2	KO	24	7.89	27.6	63.96
A	A3	WT	25	12.87	66.89	19.87
A	A4	KO	24	3.83	89.03	4.87
A	A5	WT	25	4.69	85.74	9.27
A	A6	KO	24	13.94	72.5	13.02
A	A7	WT	21	8.62	60.03	30.18
A	A8	WT	25	10.55	68.37	19.85
A	A9	KO	24	8.24	75.84	15
A	A10	KO	24	5.96	89.68	4.17
A	A11	KO	24	5.38	91.77	2.63
A	A12	WT	21	5.16	84.96	9.45
B	B1	KO	16	16.85	36.84	46.02
B	B2	WT	16	21.62	56.14	21.13
B	B3	KO	21	11.27	69.89	17.8
B	B4	KO	18	10.51	66.39	18.14
B	B5	KO	16	16.29	50.48	27.81
B	B6	WT	16	10.75	55.6	31.35
B	B7	WT	18	15.32	61.39	21.93
B	B8	WT	16	14.25	56.66	27.46
C	C1	WT	23	10.68	74.07	15.12
C	C2	KO	21	31.44	45.28	22.54
C	C3	KO	19	15.1	63.79	20.76
C	C4	KO	21	9.04	61.26	29.35
C	C5	WT	21	20.31	48.06	30.76
C	C6	KO	15	12.64	62.66	24.61
C	C7	WT	25	20.17	47.68	30.87
C	C8	WT	17	41.61	43.98	13.92
C	C9	KO	23	9.23	57.42	32.94
C	C10	KO	21	40.73	20.92	37.88
C	C11	KO	17	11.05	55.27	33.39
C	C12	KO	21	5.58	80.21	9.61
C	C13	WT	15	16.89	32.67	50.1
C	C14	WT	21	18.36	64.47	14.14
C	C15	WT	23	40.39	34.43	24.22
C	C16	WT	21	32.41	49.12	16.6
The data for the 12 mice in group A are from the pre-test, and the other 24 mice in group B and C are the expanded samples.
