# Supplementary material for: Dedicated transcriptomics combined with power analysis lead to functional understanding of genes with weak phenotypic changes in knockout lines
Source: PLoS Comput Biol. 2020 Nov 12;16(11):e1008354. doi: 10.1371/journal.pcbi.1008354 (PMC7685438; doi:10.1371/journal.pcbi.1008354)
Supplement: S3 Table — It contains four sheets. (XLSX) [file pcbi.1008354.s005.xlsx]

## Sheet: IMPC summary
Summary of the phenotyping data of A830005F24Rik line from the International Mouse Phenotyping Consortium (IMPC)a
Parametera	Namea	Procedurea	Age (week)	Sample sizeb	Female ratioc	Male ratioc	P-Valued	Corrected P-Valued
IMPC_DXA_006_001	Body length	Body Composition (DEXA lean/fat)	14	8, 254, 10, 248	0.98	0.98	0.00067	0.090
IMPC_ECG_001_001	Number of signals	Electrocardiogram (ECG)	12	7, 647, 10, 635	0.52	0.63	0.00081	0.090
IMPC_HEM_004_001	Hematocrit	Hematology	16	8, 584, 10, 566	1.05	1.07	0.0026	0.19
IMPC_HEM_002_001	Red blood cell count	Hematology	16	8, 584, 10, 566	1.03	1.04	0.010	0.58
IMPC_ECG_008_001	ST	Electrocardiogram (ECG)	12	7, 647, 10, 635	0.97	0.94	0.019	0.74
IMPC_HWT_012_001	Heart weight normalised against body weight	Heart Weight	16	8, 703, 10, 696	1.12	1.08	0.022	0.74
IMPC_CSD_037_001	Unexpected behaviors	Combined SHIRPA and Dysmorphology	9	8, 367, 10, 354	9.18	3.93	0.023	0.74
IMPC_HEM_007_001	Mean cell hemoglobin concentration	Hematology	16	8, 583, 10, 565	0.96	0.95	0.028	0.74
IMPC_ABR_010_001	24kHz-evoked ABR Threshold	Auditory Brain Stem Response	14	2, 179, 2, 178	1.14	1.43	0.030	0.74
IMPC_CBC_058_001	Cholesterol ratio	Clinical Blood Chemistry	16	4, 479, 9, 537	0.9	0.91	0.044	0.99
IMPC_HEM_029_001	Neutrophil differential count	Hematology	16	8, 586, 10, 566	0.85	0.89	0.050	1.00
aDetailed description can be found on the IMPC website. The raw data of the 11 parameters downloaded from IMPC can be found in the tab "IMPC raw".
bThe four numbers are the sample sizes of female knockouts, female wildtypes, male knockouts, and male wildtypes respectively. Note that the wildtypes measured here are wildtype C57BL/6N mice in IMPC, but not from the same knockout litters.
cRatio is calculated as "median(measurements of knockouts) / median(measurements of wildtypes)" except for IMPC_CSD_037_001 of which is calculated as "jumping proportion in knockouts / jumping proportion in wildtypes".
dCalculation of P-Values is described in the Supplemental Methods.

## Sheet: IMPC raw
Raw data of A830005F24Rik line from the International Mouse Phenotyping Consortium (IMPC)
A830005F24Rik knockout mice are coded as ET8308, and others are wildtypes. For gender, 0 is female and 1 is male.
IMPC_DXA_006_001				IMPC_ECG_001_001				IMPC_HEM_004_001				IMPC_HEM_002_001				IMPC_ECG_008_001				IMPC_HWT_012_001				IMPC_CSD_037_001				IMPC_HEM_007_001				IMPC_ABR_010_001				IMPC_CBC_058_001				IMPC_HEM_029_001
Name	Gender	Measurement		Name	Gender	Measurement		Name	Gender	Measurement		Name	Gender	Measurement		Name	Gender	Measurement		Name	Gender	Measurement		Name	Gender	Measurement		Name	Gender	Measurement		Name	Gender	Measurement		Name	Gender	Measurement		Name	Gender	Measurement
ET8308-61	0	8.96		ET8308-61	0	23		ET8308-61	0	47.9		ET8308-61	0	10.12		ET8308-61	0	29.7		ET8308-61	0	5.09867		ET8308-61	0	None		ET8308-61	0	30.7		ET8308-61	0	45		ET8308-62	0	1.6434		ET8308-61	0	15.19
ET8308-62	0	8.87		ET8308-62	0	16		ET8308-62	0	46.1		ET8308-62	0	9.75		ET8308-62	0	26.5		ET8308-62	0	5.51122		ET8308-62	0	None		ET8308-62	0	31.7		ET8308-62	0	35		ET8308-67	0	1.64398		ET8308-62	0	14.52
ET8308-67	0	8.88		ET8308-68	0	19		ET8308-67	0	44.9		ET8308-67	0	9.8		ET8308-68	0	34.2		ET8308-67	0	6.05038		ET8308-67	0	None		ET8308-67	0	31.6		ET8308-73	1	45		ET8308-79	1	1.42283		ET8308-67	0	15.87
ET8308-68	0	9.02		ET8308-69	0	9		ET8308-68	0	43.6		ET8308-68	0	9.42		ET8308-69	0	30.9		ET8308-68	0	5.06743		ET8308-68	0	None		ET8308-68	0	31.9		ET8308-76	1	55		ET8308-85	1	1.49895		ET8308-68	0	13.79
ET8308-69	0	8.83		ET8308-73	1	24		ET8308-69	0	42.2		ET8308-69	0	9.06		ET8308-73	1	28.6		ET8308-69	0	5.31155		ET8308-69	0	None		ET8308-69	0	31.3		BL4029-172	1	100		ET8308-86	1	1.33905		ET8308-69	0	13.53
ET8308-73	1	9.05		ET8308-76	1	35		ET8308-73	1	51		ET8308-73	1	11.33		ET8308-76	1	27		ET8308-73	1	4.65469		ET8308-73	1	None		ET8308-73	1	30.4		ET4569-952	0	35		ET8308-73	1	1.46613		ET8308-73	1	15.67
ET8308-76	1	9.2		ET8308-77	1	41		ET8308-76	1	48.7		ET8308-76	1	10.89		ET8308-77	1	28.9		ET8308-76	1	3.84471		ET8308-76	1	None		ET8308-76	1	31.4		ET4569-966	1	30		ET8308-76	1	1.27502		ET8308-76	1	20.95
ET8308-77	1	8.76		ET8308-79	1	20		ET8308-77	1	47.1		ET8308-77	1	10.22		ET8308-79	1	31.1		ET8308-77	1	5.35133		ET8308-77	1	None		ET8308-77	1	31		BL1504-435	1	25		ET8308-77	1	1.34232		ET8308-77	1	17.3
ET8308-79	1	9.25		ET8308-82	1	24		ET8308-79	1	52.4		ET8308-79	1	11.23		ET8308-82	1	30.9		ET8308-79	1	4.88262		ET8308-79	1	None		ET8308-79	1	30.5		BL2311-1089	0	30		ET8308-89	0	1.8125		ET8308-79	1	20.11
ET8308-82	1	8.92		ET8308-85	1	44		ET8308-82	1	53.9		ET8308-82	1	11.75		ET8308-85	1	29.9		ET8308-82	1	4.94498		ET8308-82	1	None		ET8308-82	1	30.2		BL2311-1095	1	30		ET8308-93	1	1.66293		ET8308-82	1	18.06
ET8308-85	1	9.1		ET8308-86	1	33		ET8308-85	1	55.8		ET8308-85	1	11.87		ET8308-86	1	31.7		ET8308-85	1	4.7753		ET8308-85	1	Jumping		ET8308-85	1	30.1		BL2396-736	0	30		ET8308-94	1	1.66859		ET8308-85	1	17.61
ET8308-86	1	9.2		ET8308-89	0	41		ET8308-86	1	43.7		ET8308-86	1	9.55		ET8308-89	0	28.7		ET8308-86	1	5.06407		ET8308-86	1	None		ET8308-86	1	31.8		BL2396-748	1	25		ET8308-95	1	1.55831		ET8308-86	1	21.65
ET8308-89	0	8.04		ET8308-93	1	30		ET8308-89	0	45.3		ET8308-89	0	9.62		ET8308-93	1	32.4		ET8308-89	0	5.27232		ET8308-89	0	Jumping		ET8308-89	0	30.9		BL1653-459	0	40		ET8308-96	0	1.953		ET8308-89	0	13.45
ET8308-93	1	9.04		ET8308-94	1	28		ET8308-93	1	47.9		ET8308-93	1	10.34		ET8308-94	1	29.4		ET8308-93	1	5.01574		ET8308-93	1	None		ET8308-93	1	30.7		BL2531-854	0	30		ET8735-79	0	2.07042		ET8308-93	1	10.5
ET8308-94	1	8.75		ET8308-95	1	26		ET8308-94	1	46.5		ET8308-94	1	10.28		ET8308-95	1	25.4		ET8308-94	1	4.27675		ET8308-94	1	None		ET8308-94	1	31.4		BL2531-859	1	30		ET8735-86	1	1.451		ET8308-94	1	15.1
ET8308-95	1	8.99		ET8308-96	0	78		ET8308-95	1	46.1		ET8308-95	1	10.13		ET8308-96	0	35.7		ET8308-95	1	4.56805		ET8308-95	1	None		ET8308-95	1	31.5		BL988-1092	0	55		ET8735-87	1	1.35788		ET8308-95	1	15.18
ET8308-96	0	9.34		ET8308-97	0	57		ET8308-96	0	42.7		ET8308-96	0	9.76		ET8308-97	0	32.9		ET8308-96	0	5.73067		ET8308-96	0	None		ET8308-96	0	34.4		BL988-1105	1	30		BL3736-179	0	1.75507		ET8308-96	0	26.75
ET8308-97	0	9.23		BL1765-1419	0	32		ET8308-97	0	42.5		ET8308-97	0	10.02		BL1765-1419	0	31.4		ET8308-97	0	4.76616		ET8308-97	0	None		ET8308-97	0	34.8		BL1653-479	1	35		BL3736-196	1	1.56235		ET8308-97	0	18.21
ET4569-952	0	9.24		BL1765-1433	1	30		BL1129-1469	0	43.4		BL1129-1469	0	8.94		BL1765-1433	1	29.9		BL1460-492	0	4.82677		BL1765-1419	0	None		BL1129-1469	0	30		BL1824-1177	0	30		BL5535-96	0	2.41583		BL1129-1469	0	20.22
ET4569-963	1	9.44		BL2558-1429	0	59		BL1129-1493	0	43.4		BL1129-1493	0	9.66		BL2558-1429	0	30.7		BL1460-504	1	6.05385		BL1765-1422	0	None		BL1129-1493	0	31.1		BL1824-1189	1	25		BL5535-101	1	1.70901		BL1129-1493	0	16.7
ET4569-966	1	9.44		BL2558-1445	1	30		BL1216-1430	0	37.8		BL1216-1430	0	8.31		BL2558-1445	1	30.4		BL1487-448	1	4.41812		BL1765-1433	1	None		BL1216-1430	0	33.1		BL2223-520	0	30		BL5061-176	0	2.07608		BL1216-1430	0	16.53
ET3612-19	0	9.26		BL2151-955	0	44		BL1297-566	0	38.7		BL1297-566	0	8.63		BL2151-955	0	31.8		BL1504-435	1	4.31592		BL1765-1434	1	None		BL1297-566	0	33.3		BL2223-528	1	30		BL5061-182	1	1.65055		BL1297-566	0	24.42
ET3612-24	1	9.67		BL2151-970	1	39		BL1297-591	0	45.3		BL1297-591	0	9.43		BL2151-970	1	32		BL1504-450	1	4.61486		BL2151-955	0	None		BL1297-591	0	30.7		BL1460-492	0	30		BL5341-113	0	2.10838		BL1297-591	0	17.69
ET4709-950	0	9.38		BL2322-726	0	35		BL1301-1402	0	44.8		BL1301-1402	0	9.4		BL2322-726	0	32.8		BL1504-451	1	4.69202		BL2151-970	1	None		BL1301-1402	0	31.9		BL1460-504	1	40		BL5341-115	0	2.34648		BL1301-1402	0	24.64
ET4709-974	1	9.62		BL2322-742	1	54		BL1301-1405	0	42		BL1301-1405	0	8.97		BL2322-742	1	32.4		BL1601-407	1	4.75421		BL2322-726	0	None		BL1301-1405	0	32.4		TCPA0002Cre-7	0	25		BL5341-120	1	1.78378		BL1301-1405	0	14.9
ET6691-1501	1	9.29		BL1129-1469	0	44		BL1321-851	0	40.8		BL1321-851	0	8.86		BL1129-1469	0	30.2		BL1601-416	0	5.84362		BL2322-742	1	None		BL1321-851	0	31.1		TCPA0002Cre-30	1	30		BL5341-121	1	2.13028		BL1321-851	0	13.6
BL1129-1493	0	8.77		BL1129-1477	1	30		BL1321-855	0	41.5		BL1321-855	0	9.07		BL1129-1477	1	31.8		BL1653-459	0	4.91144		BL2558-1429	0	None		BL1321-855	0	31.3		TCPA0008Cre-1	0	30		BL1825-1300	0	1.99075		BL1321-855	0	19.52
BL2515-1396	0	9.39		BL1216-1430	0	26		BL1357-1180	0	40.9		BL1357-1180	0	8.33		BL1216-1430	0	30.5		BL1653-461	0	5.37857		BL2558-1445	1	None		BL1357-1180	0	31.5		TCPA0008Cre-19	1	35		BL1825-1301	0	2.03592		BL1357-1180	0	15.18
BL2515-1409	1	9.33		BL1216-1442	1	20		BL1380-1092	0	25.4		BL1380-1092	0	5.6		BL1216-1442	1	30.1		BL1653-467	0	6.19247		BL1129-1469	0	None		BL1380-1092	0	32.7		BL794-953	0	30		BL5402-167	0	2.11717		BL1380-1092	0	15.22
BL2323-628	0	9.51		BL1301-1402	0	40		BL1459-570	0	46.2		BL1459-570	0	9.27		BL1301-1402	0	31		BL1653-479	1	5.13734		BL1129-1477	1	None		BL1459-570	0	29		BL794-961	1	25		BL5168-168	0	2.28332		BL1459-570	0	22.24
ET6713-1456	0	9.37		BL1301-1418	1	24		BL1460-492	0	39.2		BL1460-492	0	8.73		BL1301-1418	1	29.3		BL1653-487	1	4.15289		ET6691-1483	0	None		BL1460-492	0	32.9		ET3612-19	0	35		BL3307-334	0	2.44104		BL1460-492	0	11.8
ET6713-1461	1	9.84		BL1301-1425	1	42		BL1469-522	0	43		BL1469-522	0	9.73		BL1301-1425	1	29.5		BL1653-489	1	4.11195		BL1129-1493	0	None		BL1469-522	0	32.6		ET3612-24	1	20		BL3307-336	0	2.15601		BL1469-522	0	22.72
BL2238-722	0	9.06		BL1321-851	0	23		BL1469-534	0	42.3		BL1469-534	0	9.56		BL1321-851	0	32.7		BL1656-432	0	4.57528		BL1301-1405	0	None		BL1469-534	0	31.9		BL2529-1324	0	30		BL3307-356	1	2.00662		BL1469-534	0	24.94
BL2238-726	1	9.19		BL1321-855	0	37		BL1469-536	0	26.1		BL1469-536	0	5.81		BL1321-855	0	31.7		BL1656-444	1	4.7619		BL1301-1418	1	None		BL1469-536	0	39.1		BL2529-1331	1	25		BL3307-351	1	1.95124		BL1469-536	0	10.52
BL1216-1430	0	8.6		BL1321-867	1	71		BL1470-837	0	46.9		BL1470-837	0	10.06		BL1321-867	1	32.5		BL1690-647	1	5.14585		BL1321-851	0	None		BL1470-837	0	30.9		BL2461-806	0	35		BL4934-123	0	1.97007		BL1470-837	0	16.85
BL1216-1442	1	9.39		BL1324-435	0	50		BL1470-859	0	41.6		BL1470-859	0	9.25		BL1324-435	0	30.8		BL1690-660	0	4.76949		BL1321-855	0	None		BL1470-859	0	32.9		BL2461-809	0	30		BL5180-295	0	2.29908		BL1470-859	0	14.81
BL2479-1286	1	9.49		BL1324-454	1	54		BL1472-558	0	41.7		BL1472-558	0	9.27		BL1324-454	1	28.9		BL1824-1177	0	5.14583		BL1321-867	1	None		BL1472-558	0	32.9		BL2461-819	1	25		BL5180-298	1	1.85228		BL1472-558	0	21.08
BL3102-1734	0	9.18		BL1357-1180	0	45		BL1487-444	0	53.1		BL1487-444	0	10.03		BL1357-1180	0	33.9		BL1824-1189	1	4.76998		BL3101-1722	0	None		BL1487-444	0	25.6		BL1487-444	0	35		BL5378-116	1	1.98637		BL1487-444	0	20.05
BL3102-1759	1	9.45		BL1357-1202	1	99		BL1540-474	0	41.4		BL1540-474	0	8.97		BL1357-1202	1	30.7		BL1997-456	0	5.16258		BL3101-1738	1	None		BL1540-474	0	32.6		BL1487-448	1	25		CR799-567	0	2.1531		BL1540-474	0	20.38
BL2949-1602	0	8.71		BL1367-483	0	35		BL1653-459	0	55.2		BL1653-459	0	11.01		BL1367-483	0	31.1		BL1997-467	1	4.85766		BL1216-1430	0	None		BL1653-459	0	28.4		BL2067-574	0	30		CR799-590	0	2.3055		BL1653-459	0	21.12
BL2949-1604	1	9.5		BL1367-494	1	23		BL1672-1539	0	49.2		BL1672-1539	0	10.19		BL1367-494	1	29.1		BL2067-574	0	5.02266		BL1216-1442	1	None		BL1672-1539	0	30.1		BL1656-432	0	30		BL1825-1307	1	1.53753		BL1672-1539	0	19.59
BL2949-1626	0	8.97		BL1469-522	0	30		BL1672-1541	0	43.7		BL1672-1541	0	9.39		BL1469-522	0	33.1		BL2067-585	1	4.11158		BL2479-1286	1	None		BL1672-1541	0	30.2		BL1656-444	1	40		BL1825-1308	1	1.5726		BL1672-1541	0	16.56
BL2970-1614	0	9.07		BL1469-534	0	50		BL1765-1419	0	42.8		BL1765-1419	0	8.9		BL1469-534	0	30.5		BL2097-1266	0	3.9363		BL3102-1734	0	None		BL1765-1419	0	29.4		BL2342-895	0	30		CR799-593	1	1.7454		BL1765-1419	0	16.38
BL2970-1628	1	9.16		BL1469-539	1	140		BL1765-1422	0	25.2		BL1765-1422	0	5.43		BL1469-539	1	32		BL2097-1277	1	4.70092		BL3102-1759	1	None		BL1765-1422	0	32.9		BL2342-916	1	25		CR799-597	1	2.08936		BL1765-1422	0	8.72
BL1601-407	1	9.23		BL1472-558	0	51		BL1802-1537	0	38.4		BL1802-1537	0	8.6		BL1472-558	0	29.7		BL2223-520	0	5.46639		BL2970-1614	0	None		BL1802-1537	0	34.6		BL1540-471	1	30		BL5402-170	1	1.70522		BL1802-1537	0	14.1
BL1601-416	0	9.28		BL1472-565	1	36		BL1803-733	0	48.1		BL1803-733	0	9.96		BL1472-565	1	30.9		BL2223-528	1	4.72063		BL2970-1628	1	None		BL1803-733	0	29.3		BL2240-580	0	35		CR875-371	1	1.80645		BL1803-733	0	20.45
BL2301-355	0	9.24		BL1485-509	0	29		BL1803-736	0	39.6		BL1803-736	0	8.38		BL1485-509	0	28.9		BL2226-940	0	3.72423		BL1297-566	0	None		BL1803-736	0	30.8		BL2410-1173	0	30		CR875-420	1	1.65885		BL1803-736	0	15.28
BL2301-362	1	9.51		BL1485-516	1	30		BL1824-1177	0	40.6		BL1824-1177	0	9.21		BL1485-516	1	31.6		BL2226-947	1	4.72431		BL1297-578	1	None		BL1824-1177	0	32.8		BL2410-1197	1	40		BL5179-182	1	1.87513		BL1824-1177	0	14.75
BL2273-325	0	9.34		BL1485-525	1	35		BL1842-1251	0	48.2		BL1842-1251	0	9.72		BL1485-525	1	36.5		BL2226-949	0	4.52113		BL2302-650	0	None		BL1842-1251	0	27.6		BL2097-1266	0	30		BL5168-169	1	1.8685		BL1842-1251	0	15.63
BL2273-336	1	9.37		BL1487-444	0	85		BL1856-817	0	39		BL1856-817	0	8.47		BL1487-444	0	32.3		BL2226-951	0	4.49683		BL2302-661	1	None		BL1856-817	0	32.3		BL2097-1277	1	35		BL3194-431	1	1.92169		BL1856-817	0	17.83
BL1997-456	0	9.21		BL1487-448	1	77		BL1918-934	0	45.2		BL1918-934	0	9.54		BL1487-448	1	30.2		BL2226-964	0	4.79524		BL1996-940	0	None		BL1918-934	0	31.4		BL2274-617	0	35		BL5411-120	0	2.08682		BL1918-934	0	15.16
BL1997-467	1	9.32		BL1487-450	1	48		BL1918-953	0	39		BL1918-953	0	8.85		BL1487-450	1	31		BL2226-965	0	6.30463		BL1996-949	1	None		BL1918-953	0	34.9		BL2274-622	1	35		BL5411-122	0	2.00618		BL1918-953	0	9.74
BL2275-449	0	9.13		BL1504-435	1	69		BL1918-956	0	40		BL1918-956	0	9.06		BL1504-435	1	31.2		BL2227-562	0	4.68039		BL1297-591	0	None		BL1918-956	0	32		BL1918-934	0	30		BL5411-124	1	1.78601		BL1918-956	0	14.52
BL2275-458	1	9.53		BL1512-403	0	58		BL1996-940	0	39.2		BL1996-940	0	9.01		BL1512-403	0	31.2		BL2227-570	1	6.45057		BL1297-595	1	Jumping		BL1996-940	0	32.7		BL1918-950	1	35		BL5411-126	1	1.44627		BL1996-940	0	16.03
BL2321-571	0	9.3		BL1512-415	1	43		BL2012-329	0	44.7		BL2012-329	0	9.29		BL1512-415	1	30.3		BL2240-580	0	5.01845		BL1297-602	1	None		BL2012-329	0	29.1		BL1540-474	0	40		BL2493-1619	0	2.5637		BL2012-329	0	12.31
BL2321-574	1	9.17		BL1601-407	1	38		BL2012-334	0	32.7		BL2012-334	0	8.91		BL1601-407	1	30.4		BL2274-617	0	5.13032		BL1297-604	1	None		BL2012-334	0	39.4		BL2240-592	1	45		BL2493-1622	1	1.92904		BL2012-334	0	6.25
BL2277-360	0	9.09		BL1601-408	1	41		BL2067-574	0	56.1		BL2067-574	0	10.47		BL1601-408	1	28.2		BL2274-622	1	4.06377		BL1297-605	1	None		BL2067-574	0	25		BL1380-1092	0	30		BL5179-178	0	1.89039		BL2067-574	0	14.84
BL2277-373	1	9.38		BL1601-410	1	54		BL2097-1266	0	25.8		BL2097-1266	0	7.7		BL1601-410	1	31		BL2275-449	0	4.76534		BL1301-1402	0	None		BL2097-1266	0	48.1		BL1380-1119	1	30		CR875-347	0	2.02519		BL2097-1266	0	13.47
BL2227-570	1	9.42		BL1601-416	0	53		BL2223-520	0	48.4		BL2223-520	0	9.73		BL1601-416	0	26.3		BL2275-458	1	4.40372		BL1301-1425	1	None		BL2223-520	0	28.5		BL2338-1035	0	30		CR875-398	0	2.58293		BL2223-520	0	22.66
BL2227-562	0	9.01		BL1601-417	0	43		BL2226-940	0	31.7		BL2226-940	0	6.4		BL1601-417	0	28.7		BL2277-360	0	3.84375		TCPA0004Cre-17	1	None		BL2226-940	0	26.5		BL2338-1056	1	35		TCPA0002Cre-30	1	1.35762		BL2226-940	0	17.47
BL2351-577	0	9.49		BL1653-459	0	40		BL2226-949	0	36.9		BL2226-949	0	7.46		BL1653-459	0	29.9		BL2277-373	1	4.53044		TCPA0004Cre-4	0	None		BL2226-949	0	26.6		TCPA0050Cre-7	0	35		TCPA0002Cre-7	0	1.62896		BL2226-949	0	12.71
BL2351-622	1	9.38		BL1653-487	1	49		BL2226-951	0	47.2		BL2226-951	0	9.34		BL1653-487	1	32.4		BL2301-355	0	4.99604		BL3161-1664	0	None		BL2226-951	0	27.1		TCPA0050Cre-28	1	30		TCPA0008Cre-1	0	4.17431		BL2226-951	0	20.34
BL2428-609	0	9.28		BL1656-432	0	34		BL2226-964	0	43		BL2226-964	0	8.88		BL1656-432	0	30.1		BL2301-362	1	4.76933		BL3161-1672	1	None		BL2226-964	0	29.5		BL2453-953	0	35		TCPA0050Cre-28	1	1.6226		BL2226-964	0	19.63
BL2428-614	1	9.31		BL1656-444	1	62		BL2238-722	0	42.3		BL2238-722	0	9.3		BL1656-444	1	33		BL2311-1089	0	4.45615		BL1324-435	0	None		BL2238-722	0	31.2		BL2453-965	1	40		TCPA0007Cre-15	1	1.45454		BL2238-722	0	25.29
BL1690-647	1	9.45		BL1672-1539	0	28		BL2240-580	0	41.8		BL2240-580	0	8.82		BL1672-1539	0	32.2		BL2311-1090	0	5.99783		BL1324-454	1	None		BL2240-580	0	31.3		BL1297-566	0	30		TCPA0007Cre-9	0	1.73693		BL2240-580	0	21.41
BL1690-660	0	9.16		BL1672-1554	1	105		BL2274-617	0	49.5		BL2274-617	0	10.56		BL1672-1554	1	32.5		BL2311-1091	0	5.44736		BL1357-1180	0	Jumping		BL2274-617	0	28.5		BL1297-578	1	35		TCPA0051Cre-6	1	1.7		BL2274-617	0	16.89
BL2327-619	0	9.54		BL1690-647	1	37		BL2274-653	0	41.7		BL2274-653	0	9.33		BL1690-647	1	33.1		BL2311-1095	1	4.82736		BL1357-1202	1	None		BL2274-653	0	32.4		BL1470-837	0	30		TCPA0051Cre-15	0	2.02073		BL2274-653	0	14.7
BL2327-627	1	9.58		BL1690-660	0	42		BL2302-650	0	39.3		BL2302-650	0	8.81		BL1690-660	0	29.6		BL2321-571	0	4.90093		BL1367-483	0	None		BL2302-650	0	33.6		BL1470-850	1	50		TCPA0037Cre-12	0	1.86491		BL2302-650	0	17.31
BL2226-940	0	9.37		BL1824-1177	0	47		BL2322-726	0	39.3		BL2322-726	0	8.7		BL1824-1177	0	38.6		BL2321-574	1	4.44918		BL1367-485	0	None		BL2322-726	0	31		BL2405-677	0	30		TCPA0048Cre-40	0	1.72603		BL2322-726	0	11.89
BL2226-947	1	9.67		BL1824-1189	1	37		BL2327-619	0	38.1		BL2327-619	0	9.11		BL1824-1189	1	32.4		BL2327-619	0	4.61391		BL1367-494	1	None		BL2327-619	0	31.2		BL2405-702	1	45		TCPA0007Cre-62	1	1.45768		BL2327-619	0	15.97
BL2226-949	0	9.76		BL1997-456	0	38		BL2338-1035	0	35.1		BL2338-1035	0	7.86		BL1997-456	0	30.9		BL2327-627	1	3.98445		BL1367-496	1	None		BL2338-1035	0	33.3		BL1996-940	0	35		TCPA0169Cre-28	1	1.6618		BL2338-1035	0	12.85
BL2398-283	0	9.19		BL1997-467	1	36		BL2358-1288	0	46.5		BL2358-1288	0	9.66		BL1997-467	1	32.1		BL2342-895	0	5.04911		BL1376-83	1	Jumping		BL2358-1288	0	29.7		BL1996-949	1	30		TCPA0169Cre-9	0	2.18609		BL2358-1288	0	14.9
BL2398-289	1	9.64		BL2067-574	0	69		BL2359-855	0	44.2		BL2359-855	0	8.66		BL2067-574	0	28.3		BL2342-916	1	4.83818		BL1380-1092	0	None		BL2359-855	0	26.2		BL1469-522	0	40		TCPA0169Cre-8	0	2.0711		BL2359-855	0	14.68
BL2359-850	1	9.15		BL2067-585	1	76		BL2359-864	0	47.4		BL2359-864	0	9.1		BL2067-585	1	30.4		BL2351-577	0	4.04659		BL1380-1119	1	None		BL2359-864	0	26.8		BL1469-539	1	30		TCPA0502Cre-4	0	2.00152		BL2359-864	0	20.14
BL2359-855	0	9.1		BL2097-1266	0	39		BL2359-881	0	41.6		BL2359-881	0	8.84		BL2097-1266	0	31.2		BL2351-622	1	4.22928		BL1918-934	0	None		BL2359-881	0	32.2		BL2302-661	1	30		TCPA0502Cre-5	0	1.84382		BL2359-881	0	15.89
BL2359-864	0	9.15		BL2097-1277	1	37		BL2388-1235	0	45		BL2388-1235	0	9.14		BL2097-1277	1	32.6		BL2359-850	1	3.63207		BL1918-942	1	None		BL2388-1235	0	29.3		BL2455-613	0	35		TCPA0502Cre-18	0	1.95227		BL2388-1235	0	12.26
BL2067-574	0	9.19		BL2223-520	0	81		BL2398-283	0	47.7		BL2398-283	0	9.61		BL2223-520	0	31.5		BL2359-855	0	4.63843		BL1918-949	1	None		BL2398-283	0	27.5		BL2455-633	1	30		TCPA0502Cre-19	0	2.17444		BL2398-283	0	11.78
BL1487-444	0	9		BL2223-528	1	58		BL2398-295	0	52.3		BL2398-295	0	10.36		BL2223-528	1	29.5		BL2359-864	0	5.7977		BL1437-1294	0	None		BL2398-295	0	27		BL1367-483	0	25		TCPA0502Cre-29	1	2.13717		BL2398-295	0	16.73
BL1487-448	1	10.12		BL2226-940	0	39		BL2405-677	0	40.6		BL2405-677	0	9.15		BL2226-940	0	30.9		BL2359-881	0	5.63224		BL1437-1296	1	None		BL2405-677	0	34.5		BL1367-494	1	30		TCPA0502Cre-41	1	1.69176		BL2405-677	0	18.35
BL2461-806	0	9.67		BL2226-947	1	40		BL2405-706	0	47.4		BL2405-706	0	9.83		BL2226-947	1	29.2		BL2396-736	0	4.66442		BL1437-1304	0	None		BL2405-706	0	27.6		BL2302-650	0	30		TCPA0502Cre-40	1	2.08899		BL2405-706	0	20.08
BL2461-809	0	9.59		BL2226-949	0	38		BL2410-1173	0	41.8		BL2410-1173	0	9.3		BL2226-949	0	32.1		BL2396-742	0	4.89274		BL1437-1305	0	None		BL2410-1173	0	32.1		BL1672-1539	0	30		TCPA0502Cre-30	1	2.01615		BL2410-1173	0	13.87
BL2461-811	1	9.51		BL2226-951	0	122		BL2424-1238	0	31.3		BL2424-1238	0	6.82		BL2226-951	0	32.9		BL2396-748	1	4.60872		BL2496-1487	0	None		BL2424-1238	0	36.4		BL1672-1554	1	50		TCPA0007Cre-53	1	1.71267		BL2424-1238	0	12.21
BL1504-435	1	9.52		BL2226-964	0	69		BL2424-1239	0	46.5		BL2424-1239	0	9.57		BL2226-964	0	31.7		BL2396-749	1	4.35244		BL2496-1496	1	None		BL2424-1239	0	28.4		BL1803-733	0	25		TCPM0551Cre-9	0	1.94378		BL2424-1239	0	15.82
BL2311-1089	0	9.47		BL2227-562	0	23		BL2453-953	0	44.3		BL2453-953	0	9.82		BL2227-562	0	27.4		BL2396-750	1	4.159		ET4709-950	0	None		BL2453-953	0	33		BL1803-752	1	30		TCPM0551Cre-19	1	1.44487		BL2453-953	0	12.77
BL2311-1095	1	9.37		BL2227-570	1	51		BL2453-976	0	46.1		BL2453-976	0	9.79		BL2227-570	1	28.6		BL2398-283	0	3.4784		ET4709-951	0	None		BL2453-976	0	30.4		ET4709-950	0	35		TCPM0551Cre-20	1	1.444		BL2453-976	0	25.25
BL2396-736	0	9.17		BL2238-722	0	32		BL2455-613	0	42.6		BL2455-613	0	9.31		BL2238-722	0	31.7		BL2398-289	1	4.01256		ET4709-974	1	None		BL2455-613	0	31.5		BL1459-570	0	30		TCPA0608Cre-22	1	1.60728		BL2455-613	0	22.56
BL2396-748	1	9.53		BL2238-726	1	34		BL2456-837	0	43.3		BL2456-837	0	9.89		BL2238-726	1	32		BL2398-295	0	4.79606		ET4709-977	1	None		BL2456-837	0	31.4		BL1459-590	1	30		TCPA0501Cre-7	0	1.68127		BL2456-837	0	19.74
BL1653-459	0	9.25		BL2240-580	0	35		BL2459-1502	0	41.7		BL2459-1502	0	8.71		BL2240-580	0	29.4		BL2398-297	1	4.22971		BL1459-570	0	None		BL2459-1502	0	30.2		BL2012-329	0	30		TCPA0501Cre-17	1	1.4301		BL2459-1502	0	19.25
BL1653-479	1	9.4		BL2240-592	1	38		BL2461-806	0	51.6		BL2461-806	0	10.48		BL2240-592	1	33.5		BL2410-1173	0	4.88346		BL1459-590	1	None		BL2461-806	0	25.4		BL1765-1419	0	35		TCPA0501Cre-31	1	1.82016		BL2461-806	0	19.44
BL2531-854	0	9.43		BL2240-601	1	20		BL2461-809	0	43.8		BL2461-809	0	9.45		BL2240-601	1	32.5		BL2410-1197	1	5.9169		BL2388-1235	0	None		BL2461-809	0	28.8		BL1765-1433	1	40		TCPA0503Cre-12	1	1.44245		BL2461-809	0	14.55
BL2531-859	1	9.6		BL2269-1637	1	51		BL2461-822	0	49.4		BL2461-822	0	9.45		BL2269-1637	1	31.4		BL2428-609	0	4.47506		BL2388-1247	1	None		BL2461-822	0	27.9		BL2496-1487	0	30		TCPA0503Cre-15	0	2.35281		BL2461-822	0	14.29
BL988-1092	0	9.36		BL2269-1638	1	42		BL2476-1243	0	43.6		BL2476-1243	0	8.74		BL2269-1638	1	32.7		BL2428-614	1	4.34612		BL1460-492	0	None		BL2476-1243	0	30.3		BL2496-1496	1	35		TCPA0503Cre-18	0	1.58226		BL2476-1243	0	16.75
BL988-1105	1	9.36		BL2269-1639	1	18		BL2489-1217	0	40.8		BL2489-1217	0	9.15		BL2269-1639	1	32		BL2461-806	0	6.25406		BL1460-504	1	None		BL2489-1217	0	32.1		ET4709-974	1	25		TCPA0503Cre-23	1	1.47517		BL2489-1217	0	20.68
BL988-1116	1	9.46		BL2269-1640	1	29		BL2496-1487	0	41.2		BL2496-1487	0	9.18		BL2269-1640	1	30.7		BL2461-809	0	4.89086		BL1469-522	0	None		BL2496-1487	0	32.3		BL2012-348	1	25		TCPA0503Cre-24	1	1.44985		BL2496-1487	0	15.28
BL1824-1177	0	8.98		BL2273-325	0	47		BL2515-1396	0	40.3		BL2515-1396	0	8.41		BL2273-325	0	32.7		BL2461-811	1	4.86587		BL1469-539	1	None		BL2515-1396	0	30.3		BL2151-955	0	40		TCPM0603Cre-39	1	1.24013		BL2515-1396	0	16.63
BL1824-1189	1	9.55		BL2273-336	1	70		BL2529-1324	0	31.3		BL2529-1324	0	6.9		BL2273-336	1	31.2		BL2461-822	0	5.09504		BL1469-534	0	None		BL2529-1324	0	31.9		BL2151-970	1	30		TCPM0605Cre-3	0	1.49403		BL2529-1324	0	10.04
BL2359-881	0	8.81		BL2275-449	0	44		BL2531-854	0	50.5		BL2531-854	0	9.46		BL2275-449	0	32.3		BL2461-838	1	5.45876		BL1469-536	0	None		BL2531-854	0	26.3		BL2388-1235	0	35		TCPA0503Cre-28	0	1.69306		BL2531-854	0	21.62
BL794-953	0	9.28		BL2277-360	0	50		BL2533-1527	0	39		BL2533-1527	0	8.88		BL2277-360	0	29.6		BL2479-1251	0	4.99		BL1470-837	0	None		BL2533-1527	0	32.8		BL2388-1247	1	45		TCPA0740Cre-23	1	1.6253		BL2533-1527	0	14.97
BL794-961	1	9.46		BL2277-373	1	42		BL2558-1429	0	51.3		BL2558-1429	0	10.3		BL2277-373	1	27		BL2479-1264	1	4.91313		BL1470-850	1	None		BL2558-1429	0	29		BL2558-1429	0	35		TCPA0740Cre-24	1	1.44837		BL2558-1429	0	23.5
BL1460-492	0	9.24		BL2301-355	0	50		BL2597-1597	0	43.1		BL2597-1597	0	9.63		BL2301-355	0	27.2		BL2529-1324	0	4.66803		BL1470-859	0	None		BL2597-1597	0	31.6		BL2558-1445	1	30		TCPA0740Cre-29	1	1.51973		BL2597-1597	0	18.63
BL1460-504	1	9.25		BL2301-362	1	45		BL3101-1721	0	45.1		BL3101-1721	0	9.67		BL2301-362	1	31.3		BL2529-1325	0	4.89433		BL1470-863	1	None		BL3101-1721	0	30.8		BL2322-726	0	30		TCPA0721Cre-2	0	1.77436		BL3101-1721	0	12.53
BL2223-520	0	8.95		BL2302-650	0	29		BL3181-1598	0	46.1		BL3181-1598	0	9.75		BL2302-650	0	32.6		BL2529-1331	1	5.27842		BL1472-558	0	None		BL3181-1598	0	29.7		BL2322-742	1	30		TCPA0721Cre-3	0	2.02392		BL3181-1598	0	20.02
BL2223-528	1	9.27		BL2302-661	1	25		BL794-953	0	51.6		BL794-953	0	10.7		BL2302-661	1	33.6		BL2529-1340	1	4.32403		BL1472-565	1	None		BL794-953	0	29.3		ET6691-1501	1	35		TCPA0721Cre-4	0	1.74527		BL794-953	0	15.14
BL2529-1324	0	9.12		BL2327-619	0	79		BL988-1092	0	53.3		BL988-1092	0	10.15		BL2327-619	0	31.9		BL2529-1343	1	4.34567		TCPA0051Cre-4	0	None		BL988-1092	0	25.5		BL1129-1469	0	35		TCPA0721Cre-22	1	1.75069		BL988-1092	0	20.35
BL2529-1331	1	9.73		BL2327-627	1	36		ET3612-19	0	45.8		ET3612-19	0	9.84		BL2327-627	1	28.5		BL2531-854	0	5.31562		TCPA0051Cre-6	1	None		ET3612-19	0	31.4		BL1129-1477	1	35		TCPA0721Cre-23	1	1.53558		ET3612-19	0	14.42
BL1656-432	0	9.29		BL2338-1035	0	48		ET4569-952	0	48.1		ET4569-952	0	9.25		BL2338-1035	0	31		BL2531-855	0	4.97661		BL1485-509	0	None		ET4569-952	0	27.9		ET6691-1483	0	25		TCPA0749Cre-11	0	1.92615		ET4569-952	0	20.48
BL1656-444	1	9.45		BL2338-1056	1	43		ET4709-950	0	41.9		ET4709-950	0	8.49		BL2338-1056	1	31		BL2531-856	0	5.7174		BL1485-516	1	None		ET4709-950	0	29.1		BL2489-1217	0	30		TCPA0749Cre-12	0	1.7459		ET4709-950	0	13.66
BL2342-895	0	9.32		BL2342-916	1	32		ET4709-951	0	42.3		ET4709-951	0	9.3		BL2342-916	1	30.4		BL2531-859	1	4.68091		BL1485-525	1	None		ET4709-951	0	30.7		BL2489-1229	1	30		TCPA0749Cre-18	1	1.66485		ET4709-951	0	16.01
BL2342-916	1	9.27		BL2351-577	0	36		ET6691-1483	0	34.4		ET6691-1483	0	8.07		BL2351-577	0	33.8		BL2531-860	1	5.04783		BL2970-1650	0	None		ET6691-1483	0	33.1		BL1357-1180	0	35		TCPA0749Cre-26	1	1.56137		ET6691-1483	0	16.11
BL2240-580	0	9.39		BL2351-622	1	33		ET6713-1456	0	43.7		ET6713-1456	0	9.58		BL2351-622	1	27.1		BL2531-861	1	4.51827		BL1487-444	0	None		ET6713-1456	0	32.5		BL1357-1202	1	30		TCPA0797Cre-36	1	1.66327		ET6713-1456	0	14.11
BL2240-592	1	9.11		BL2359-850	1	113		BL1129-1477	1	48.3		BL1129-1477	1	10.63		BL2359-850	1	27.8		BL2547-1192	0	5.06479		BL1487-448	1	None		BL1129-1477	1	29.4		BL2533-1527	0	35		TCPA0797Cre-34	0	1.95473		BL1129-1477	1	21.53
BL2410-1173	0	9.38		BL2359-855	0	47		BL1216-1442	1	48.2		BL1216-1442	1	10.75		BL2359-855	0	32.4		BL2547-1206	1	4.64717		BL1487-450	1	None		BL1216-1442	1	29.9		BL2533-1528	1	25		TCPA0796Cre-31	1	2.87002		BL1216-1442	1	23.16
BL2410-1197	1	9.22		BL2359-864	0	87		BL1297-578	1	42.6		BL1297-578	1	9.58		BL2359-864	0	32.5		BL794-953	0	4.83398		BL1504-435	1	None		BL1297-578	1	31.9		BL1856-817	0	40		TCPA0796Cre-32	1	2.79035		BL1297-578	1	19.86
BL2097-1266	0	9.3		BL2359-881	0	39		BL1297-604	1	38.6		BL1297-604	1	9.38		BL2359-881	0	28.7		BL794-959	0	6.71407		BL1512-403	0	None		BL1297-604	1	35.2		BL1856-821	1	25		TCPA0796Cre-33	1	2.62066		BL1297-604	1	12.09
BL2097-1277	1	9.09		BL2378-966	1	29		BL1297-605	1	48.2		BL1297-605	1	10.23		BL2378-966	1	27.4		BL794-960	0	6.25		BL1512-415	1	None		BL1297-605	1	30.5		BL1842-1251	0	25		TCPM0198Cre-4	0	1.91205		BL1297-605	1	22.84
BL2274-617	0	8.95		BL2388-1235	0	41		BL1301-1418	1	48.7		BL1301-1418	1	10.69		BL2388-1235	0	31.4		BL794-961	1	4.57456		BL1601-407	1	None		BL1301-1418	1	30.6		BL1842-1259	1	30		TCPM0198Cre-16	1	1.92354		BL1301-1418	1	20.36
BL2274-622	1	9.22		BL2388-1247	1	59		BL1301-1425	1	45.1		BL1301-1425	1	10.07		BL2388-1247	1	26.5		BL794-967	1	4.51714		BL1601-416	0	None		BL1301-1425	1	30.4		BL2358-1288	0	25		TCPM0198Cre-29	0	2.15017		BL1301-1425	1	19.86
BL1918-934	0	9.18		BL2396-736	0	54		BL1321-867	1	44.1		BL1321-867	1	9.76		BL2396-736	0	31		BL794-973	1	4.12642		BL1653-459	0	None		BL1321-867	1	31.3		BL2358-1294	1	25		CR992-63	1	1.82748		BL1321-867	1	22.88
BL1918-949	1	9.21		BL2396-748	1	68		BL1357-1202	1	47.2		BL1357-1202	1	10.42		BL2396-748	1	29		BL988-1092	0	5.2711		BL1653-479	1	None		BL1357-1202	1	30.5		BL2459-1502	0	30		CR930-511	0	2.27592		BL1357-1202	1	14.62
BL1918-950	1	9.22		BL2398-283	0	48		BL1367-494	1	42.3		BL1367-494	1	9.05		BL2398-283	0	28.9		BL988-1105	1	5.06602		BL1653-487	1	Jumping		BL1367-494	1	33.1		BL2459-1517	1	30		CR930-524	0	2.04192		BL1367-494	1	22.23
BL1918-953	0	8.99		BL2398-289	1	44		BL1367-496	1	40		BL1367-496	1	8.82		BL2398-289	1	28.1		BL988-1116	1	8.52103		BL988-1116	1	None		BL1367-496	1	33.2		TCPA0052Cre-7	0	30		CR885-497	1	2.03372		BL1367-496	1	17.26
BL1918-956	0	9.32		BL2398-295	0	56		BL1380-1119	1	49.1		BL1380-1119	1	10.29		BL2398-295	0	30.9		BL1129-1469	0	5.20883		BL1656-432	0	None		BL1380-1119	1	30.3		TCPA0052Cre-16	1	35		CR885-498	1	2.16249		BL1380-1119	1	27.14
BL1380-1092	0	9.4		BL2398-297	1	92		BL1459-590	1	54		BL1459-590	1	10.95		BL2398-297	1	28.7		BL1129-1477	1	4.06214		BL1656-444	1	None		BL1459-590	1	26.5		BL2515-1409	1	30		CR885-570	0	1.91677		BL1459-590	1	18.54
BL1380-1119	1	9.55		BL2405-677	0	50		BL1460-504	1	47.5		BL1460-504	1	9.49		BL2405-677	0	29.3		BL1129-1493	0	5.07383		BL2240-580	0	None		BL1460-504	1	28		BL2515-1396	0	40		CR888-431	0	2.10476		BL1460-504	1	25.45
BL2338-1056	1	9.67		BL2405-702	1	35		BL1469-539	1	51.2		BL1469-539	1	11.16		BL2405-702	1	30.9		BL1216-1430	0	4.48989		BL1672-1539	0	None		BL1469-539	1	31.4		BL1802-1537	0	50		CR888-469	1	1.79847		BL1469-539	1	21.6
BL2453-953	0	9.31		BL2405-706	0	61		BL1470-850	1	39.3		BL1470-850	1	8.79		BL2405-706	0	29.6		BL1216-1442	1	5.54424		BL1672-1541	0	None		BL1470-850	1	33.8		BL1802-1556	1	25		CR888-477	0	2.62899		BL1470-850	1	12.24
BL2453-965	1	9.3		BL2410-1173	0	167		BL1470-863	1	42.9		BL1470-863	1	9.58		BL2410-1173	0	32		BL1297-566	0	5.66973		BL1672-1554	1	None		BL1470-863	1	32.2		BL1321-867	1	40		CR930-447	1	2.1854		BL1470-863	1	25.76
BL1297-566	0	9.41		BL2410-1197	1	173		BL1472-565	1	43		BL1472-565	1	9.78		BL2410-1197	1	31		BL1297-578	1	3.92729		BL1672-1556	1	None		BL1472-565	1	32.6		BL2359-855	0	50		CR930-449	1	1.94161		BL1472-565	1	12.62
BL1297-578	1	9.6		BL2424-1234	1	34		BL1487-448	1	50.9		BL1487-448	1	9.76		BL2424-1234	1	33.5		BL1297-595	1	5.49402		BL1672-1563	1	None		BL1487-448	1	25.3		BL2359-850	1	35		BL1601-416	0	1.66932		BL1487-448	1	30.37
BL1470-837	0	9.46		BL2424-1238	0	71		BL1504-435	1	45.5		BL1504-435	1	9.73		BL2424-1238	0	30.4		BL1297-604	1	4.36224		BL2012-329	0	None		BL1504-435	1	29.9		BL2226-949	0	30		BL2273-336	1	1.62393		BL1504-435	1	12.28
BL1470-850	1	9.39		BL2424-1239	0	29		BL1540-471	1	52.8		BL1540-471	1	10.75		BL2424-1239	0	35.5		BL1297-605	1	4.5051		BL2012-334	0	None		BL1540-471	1	28		BL2398-283	0	30		BL2273-325	0	1.79325		BL1540-471	1	24.74
BL2405-677	0	9.49		BL2428-609	0	40		BL1653-479	1	54.2		BL1653-479	1	10.21		BL2428-609	0	32.3		BL1357-1180	0	5.07599		BL2012-348	1	None		BL1653-479	1	26.2		BL2398-289	1	30		BL2301-355	0	1.6787		BL1653-479	1	23.9
BL2405-702	1	9.44		BL2428-614	1	38		BL1653-487	1	45.9		BL1653-487	1	9.48		BL2428-614	1	31.1		BL1357-1202	1	4.5854		BL2012-349	1	None		BL1653-487	1	29.6		BL2226-940	0	40		BL1997-467	1	1.58576		BL1653-487	1	24.51
BL1996-940	0	9.06		BL2453-953	0	24		BL1656-444	1	42.6		BL1656-444	1	9.31		BL2453-953	0	28.5		BL1376-83	1	4.02853		BL1690-647	1	None		BL1656-444	1	31.2		BL2226-947	1	35		BL1997-456	0	1.81035		BL1656-444	1	16.95
BL1996-949	1	9.37		BL2453-965	1	72		BL1672-1556	1	43.7		BL1672-1556	1	9.8		BL2453-965	1	34.3		BL1376-84	1	3.90351		BL1690-660	0	None		BL1672-1556	1	31.8		BL2327-619	0	35		BL1512-415	1	1.43791		BL1672-1556	1	18.29
BL1469-522	0	8.68		BL2453-976	0	26		BL1765-1433	1	31.9		BL1765-1433	1	8.06		BL2453-976	0	31.5		BL1380-1092	0	4.56628		BL1802-1537	0	None		BL1765-1433	1	27.9		BL2327-627	1	35		BL2275-458	1	1.54381		BL1765-1433	1	23.91
BL1469-539	1	9.51		BL2453-985	0	53		BL1765-1434	1	41.6		BL1765-1434	1	8.95		BL2453-985	0	33.8		BL1380-1119	1	4.69702		BL1802-1556	1	None		BL1765-1434	1	31.7		BL1324-435	0	45		BL2398-283	0	1.84919		BL1765-1434	1	15.7
BL2455-633	1	9.27		BL2453-988	1	55		BL1803-752	1	42.6		BL1803-752	1	9.57		BL2453-988	1	33.9		BL1380-1121	1	4.32152		BL1803-733	0	Jumping		BL1803-752	1	31.2		BL1324-454	1	30		BL2398-289	1	1.68847		BL1803-752	1	21.08
BL1672-1539	0	9.43		BL2455-613	0	31		BL1803-755	1	41.4		BL1803-755	1	9.17		BL2455-613	0	28.3		BL1459-570	0	4.18126		BL1803-736	0	None		BL1803-755	1	31.6		BL1690-647	1	35		BL2398-297	1	1.61485		BL1803-755	1	17.99
BL1672-1554	1	9.61		BL2455-633	1	58		BL1824-1189	1	47.7		BL1824-1189	1	10.15		BL2455-633	1	33.5		BL1459-590	1	4.60306		BL1803-752	1	None		BL1824-1189	1	29.1		BL1690-660	0	40		BL2226-947	1	1.24844		BL1824-1189	1	24.59
BL1803-733	0	8.99		BL2456-837	0	37		BL1842-1259	1	49		BL1842-1259	1	10		BL2456-837	0	33.7		BL1469-522	0	4.94059		BL1803-755	1	Jumping		BL1842-1259	1	30		BL2428-609	0	50		BL2226-949	0	1.86644		BL1842-1259	1	16.73
BL1803-752	1	8.99		BL2456-841	1	68		BL1856-821	1	48.8		BL1856-821	1	9.91		BL2456-841	1	32.1		BL1469-534	0	6.07473		BL1824-1177	0	None		BL1856-821	1	28.5		BL2428-614	1	35		BL2226-940	0	1.65413		BL1856-821	1	27.22
BL1357-1180	0	9.46		BL2459-1502	0	49		BL1918-949	1	50.5		BL1918-949	1	10.13		BL2459-1502	0	33.5		BL1469-536	0	7.29248		BL1824-1189	1	None		BL1918-949	1	28.7		BL2351-577	0	35		BL2277-360	0	1.85714		BL1918-949	1	17.82
BL1357-1202	1	9.47		BL2459-1517	1	45		BL1918-950	1	45.6		BL1918-950	1	10.42		BL2459-1517	1	32.2		BL1469-539	1	4.5485		BL1842-1251	0	None		BL1918-950	1	32.5		BL2351-622	1	30		BL2277-373	1	1.42357		BL1918-950	1	18.2
BL2012-348	1	9.5		BL2461-806	0	56		BL1996-949	1	45		BL1996-949	1	10.16		BL2461-806	0	30.8		BL1470-837	0	3.6584		BL1842-1259	1	None		BL1996-949	1	31.1		BL2227-562	0	40		BL2321-574	1	1.40789		BL1996-949	1	19.29
BL1459-570	0	9.17		BL2461-809	0	63		BL2012-348	1	44.1		BL2012-348	1	9.29		BL2461-809	0	33.1		BL1470-850	1	6.4395		BL1856-817	0	None		BL2012-348	1	30.8		BL2227-570	1	40		BL2321-571	0	2.00393		BL2012-348	1	23.38
BL1459-590	1	9.24		BL2461-811	1	49		BL2012-349	1	22		BL2012-349	1	5.54		BL2461-811	1	28.8		BL1470-859	0	5.21307		BL1856-821	1	None		BL2012-349	1	38.2		BL2277-360	0	40		BL2351-622	1	1.33333		BL2012-349	1	8.2
BL1765-1419	0	9.16		BL2461-822	0	42		BL2067-585	1	42.1		BL2067-585	1	9.38		BL2461-822	0	28.4		BL1470-863	1	5.56663		BL1918-950	1	None		BL2067-585	1	28.7		BL2277-373	1	35		BL2351-577	0	1.59744		BL2067-585	1	50.02
BL1765-1433	1	9.45		BL2461-838	1	200		BL2097-1277	1	44.3		BL2097-1277	1	9.91		BL2461-838	1	30.9		BL1485-509	0	4.84549		BL1918-953	0	None		BL2097-1277	1	31.4		BL2321-571	0	30		BL2227-562	0	1.60338		BL2097-1277	1	23.16
BL2496-1487	0	9.35		BL2475-1563	0	44		BL2151-970	1	41.9		BL2151-970	1	9.67		BL2475-1563	0	31.4		BL1485-516	1	4.47086		BL1918-956	0	None		BL2151-970	1	34.1		BL2321-574	1	35		BL2327-627	1	1.44872		BL2151-970	1	23.81
BL2496-1496	1	9.78		BL2475-1573	1	53		BL2223-528	1	50.1		BL2223-528	1	11.13		BL2475-1573	1	32.8		BL1485-525	1	3.9856		BL2453-953	0	None		BL2223-528	1	31.7		BL2275-449	0	40		BL1324-435	0	1.66352		BL2223-528	1	27.59
BL2151-955	0	9.27		BL2476-1243	0	29		BL2226-947	1	32		BL2226-947	1	6.51		BL2476-1243	0	32.9		BL1672-1539	0	4.98096		BL2453-965	1	None		BL2226-947	1	27.8		BL2275-458	1	40		BL1324-454	1	1.58508		BL2226-947	1	19.96
BL2151-970	1	9.37		BL2476-1253	1	21		BL2238-726	1	37.1		BL2238-726	1	8.18		BL2476-1253	1	25.6		BL1672-1541	0	5.28794		BL1997-456	0	None		BL2238-726	1	31		BL1997-456	0	45		BL1690-647	1	1.42191		BL2238-726	1	18.43
BL2388-1235	0	9.64		BL2489-1217	0	38		BL2240-592	1	47.1		BL2240-592	1	10.02		BL2489-1217	0	34.8		BL1672-1554	1	6.47698		BL1997-467	1	None		BL2240-592	1	31.2		BL1997-467	1	55		BL2396-748	1	1.80657		BL2240-592	1	23.53
BL2388-1247	1	9.48		BL2489-1229	1	41		BL2274-622	1	47.8		BL2274-622	1	10.4		BL2489-1229	1	29.9		BL1672-1556	1	4.60564		BL2067-574	0	None		BL2274-622	1	29.9		BL1512-403	0	45		BL2311-1089	0	1.48377		BL2274-622	1	14.69
BL2558-1429	0	9.13		BL2529-1324	0	41		BL2322-742	1	34.7		BL2322-742	1	6.07		BL2529-1324	0	31.7		BL1672-1563	1	4.45039		BL2067-585	1	None		BL2322-742	1	29.7		BL1512-415	1	50		BL2461-822	0	1.21707		BL2322-742	1	18.59
BL2558-1445	1	9.29		BL2529-1327	0	70		BL2327-627	1	28.7		BL2327-627	1	6.86		BL2529-1327	0	28.3		BL1765-1419	0	5.44264		BL2097-1266	0	None		BL2327-627	1	34.8		BL2273-325	0	35		BL2327-619	0	2.46801		BL2327-627	1	11.11
BL2322-726	0	9.32		BL2529-1331	1	44		BL2338-1056	1	41.8		BL2338-1056	1	9.15		BL2529-1331	1	29.9		BL1765-1422	0	5.33883		BL2097-1277	1	None		BL2338-1056	1	32.5		BL2273-336	1	40		BL2531-859	1	1.68675		BL2338-1056	1	22
BL2322-742	1	9.34		BL2529-1340	1	73		BL2358-1294	1	50.2		BL2358-1294	1	9.95		BL2529-1340	1	29.1		BL1765-1433	1	7.20452		BL2240-592	1	None		BL2358-1294	1	27.9		BL2301-355	0	45		BL2531-854	0	1.69154		BL2358-1294	1	31.42
BL1129-1469	0	9.12		BL2597-1597	0	23		BL2359-850	1	41.3		BL2359-850	1	8.34		BL2597-1597	0	33.7		BL1765-1434	1	5.7417		BL2223-520	0	None		BL2359-850	1	26.6		BL2301-362	1	40		BL1653-459	0	2.37255		BL2359-850	1	13.31
BL2489-1217	0	9.16		BL2928-1697	0	51		BL2388-1247	1	46.9		BL2388-1247	1	9.92		BL2928-1697	0	33		BL1803-733	0	5.11993		BL2223-528	1	None		BL2388-1247	1	30.9		ET7963-128	0	35		BL1653-479	1	1.56313		BL2388-1247	1	25.5
BL2489-1229	1	9.35		BL2928-1703	1	26		BL2396-748	1	55.4		BL2396-748	1	10.68		BL2928-1703	1	31.6		BL1803-736	0	5.11671		BL2226-940	0	None		BL2396-748	1	26.9		ET7963-135	1	60		BL988-1105	1	1.49598		BL2396-748	1	22.87
BL2533-1527	0	9.4		BL3001-133	0	47		BL2398-289	1	45.6		BL2398-289	1	9.59		BL3001-133	0	32.3		BL1803-752	1	5.2878		BL2226-947	1	None		BL2398-289	1	27.9		BL3283-270	0	35		BL2223-520	0	2.10953		BL2398-289	1	13.4
BL2533-1528	1	9.18		BL3001-136	0	60		BL2398-297	1	50.1		BL2398-297	1	10.55		BL3001-136	0	35.6		BL1803-755	1	4.52082		BL2226-949	0	None		BL2398-297	1	27.7		BL3283-279	1	30		BL1824-1177	0	1.98246		BL2398-297	1	19.79
BL1856-817	0	9.06		BL3001-157	1	42		BL2405-702	1	46.8		BL2405-702	1	10.05		BL3001-157	1	33		BL1842-1251	0	4.71698		BL2226-951	0	None		BL2405-702	1	30.1		BL3685-107	0	45		BL1824-1189	1	1.44666		BL2405-702	1	28.41
BL1856-821	1	9.57		BL3001-158	1	96		BL2410-1197	1	27.7		BL2410-1197	1	6.08		BL3001-158	1	29.8		BL1842-1259	1	4.54596		BL2226-964	0	None		BL2410-1197	1	30.3		ET7865-46	0	30		BL1460-492	0	2.22609		BL2410-1197	1	13.76
BL1842-1251	0	9.31		BL3001-165	0	31		BL2424-1234	1	41.8		BL2424-1234	1	8.75		BL3001-165	0	30.2		BL1856-817	0	5.95083		BL2531-854	0	None		BL2424-1234	1	28.9		ET7865-66	1	30		ET3612-19	0	1.65468		BL2424-1234	1	43.63
BL1842-1259	1	9.78		BL3001-166	0	44		BL2453-988	1	44.1		BL2453-988	1	9.89		BL3001-166	0	31.6		BL1856-821	1	5.15732		BL2531-859	1	None		BL2453-988	1	32.2		BL3641-173	1	25		ET3612-24	1	1.40396		BL2453-988	1	18.1
BL2358-1288	0	8.98		BL3034-1564	0	41		BL2455-633	1	46		BL2455-633	1	10.44		BL3034-1564	0	31		BL1918-934	0	5.15653		BL2227-562	0	None		BL2455-633	1	30.7		BL3654-176	0	35		BL988-1116	1	1.35741		BL2455-633	1	21.47
BL2358-1294	1	9.45		BL3034-1583	1	49		BL2456-841	1	42.8		BL2456-841	1	9.76		BL3034-1583	1	32.1		BL1918-938	0	5.50463		BL2227-570	1	None		BL2456-841	1	33.2		BL3654-182	1	35		BL794-953	0	3.1401		BL2456-841	1	13.72
BL1376-83	1	9.27		BL3070-1621	0	37		BL2459-1517	1	48.6		BL2459-1517	1	10.69		BL3070-1621	0	31.3		BL1918-949	1	4.51277		BL2238-722	0	None		BL2459-1517	1	29.6		BL3426-191	0	40		BL794-961	1	1.36582		BL2459-1517	1	13.21
BL2949-1629	0	9.16		BL3070-1622	0	86		BL2461-811	1	58		BL2461-811	1	10.93		BL3070-1622	0	28.5		BL1918-950	1	4.12096		BL2238-726	1	None		BL2461-811	1	25.7		BL3426-197	1	45		BL2342-916	1	3.85827		BL2461-811	1	21.39
ET5017-1064	0	9.12		BL3070-1633	1	63		BL2461-838	1	44.7		BL2461-838	1	9.54		BL3070-1633	1	31.6		BL1918-951	1	4.19669		BL2949-1602	0	None		BL2461-838	1	31.5		ET7870-94	0	30		BL2342-895	0	1.90977		BL2461-838	1	14.1
ET5017-1073	1	9.75		BL3070-1639	1	39		BL2476-1253	1	48.4		BL2476-1253	1	10.28		BL3070-1639	1	33		BL1918-953	0	4.14974		BL2949-1604	1	None		BL2476-1253	1	28.7		ET7870-108	1	55		BL2461-838	1	1.57492		BL2476-1253	1	18.68
BL2928-1697	0	9.16		BL3070-1645	1	29		BL2479-1286	1	44.4		BL2479-1286	1	10.01		BL3070-1645	1	33.5		BL1918-956	0	4.34935		BL3210-137	0	None		BL2479-1286	1	30.6		ET8210-42	0	30		BL2529-1324	0	1.78899		BL2479-1286	1	17.11
BL2928-1703	1	9.42		BL3101-1721	0	38		BL2489-1229	1	44.1		BL2489-1229	1	9.62		BL3101-1721	0	32.9		BL1996-940	0	4.55536		BL3210-149	1	None		BL2489-1229	1	30.4		ET8210-58	1	35		BL2529-1331	1	1.37212		BL2489-1229	1	16.72
ET5017-1096	0	8.8		BL3101-1738	1	54		BL2496-1496	1	43.9		BL2496-1496	1	9.34		BL3101-1738	1	32.3		BL1996-949	1	4.65024		BL2240-601	1	None		BL2496-1496	1	31		ET4513-1308	0	35		BL2359-881	0	2.05078		BL2496-1496	1	14.28
BL3175-1654	0	8.9		BL3102-1734	0	26		BL2515-1409	1	38.7		BL2515-1409	1	8.3		BL3102-1734	0	29.6		BL2012-329	0	4.99773		BL2259-505	0	None		BL2515-1409	1	33.6		ET4513-1319	1	35		BL1656-444	1	1.99045		BL2515-1409	1	9.5
BL1802-1537	0	8.97		BL3102-1759	1	24		BL2529-1331	1	50.9		BL2529-1331	1	10.44		BL3102-1759	1	31.1		BL2012-334	0	5.202		BL2259-506	0	None		BL2529-1331	1	27.5		BL3023-1654	0	40		BL2410-1173	0	1.86555		BL2529-1331	1	18.83
BL1802-1556	1	9.4		BL3129-109	0	46		BL2529-1340	1	43.1		BL2529-1340	1	9.66		BL3129-109	0	30.8		BL2012-348	1	4.50341		BL2259-509	1	None		BL2529-1340	1	32.9		BL3023-1658	1	40		BL2410-1197	1	1.55052		BL2529-1340	1	13.83
BL2424-1234	1	9.56		BL3129-112	0	38		BL2531-859	1	45.3		BL2531-859	1	9.95		BL3129-112	0	37.9		BL2012-349	1	4.47193		BL2259-518	1	None		BL2531-859	1	29.4		BL3079-1724	0	30		BL1540-471	1	1.51751		BL2531-859	1	18.17
BL2424-1238	0	9		BL3129-116	0	41		BL2533-1528	1	48.7		BL2533-1528	1	9.77		BL3129-116	0	33.9		BL2151-955	0	4.91585		BL3281-187	0	None		BL2533-1528	1	27.9		BL3079-1736	1	35		BL1918-934	0	1.89696		BL2533-1528	1	16.08
BL2424-1239	0	9.5		BL3129-121	1	40		BL2558-1445	1	50		BL2558-1445	1	10.33		BL3129-121	1	31.3		BL2151-970	1	4.5414		BL3281-201	1	None		BL2558-1445	1	28.2		TCPA0102Cre-11	1	35		BL1918-949	1	1.48889		BL2558-1445	1	17.87
BL1472-558	0	9.35		BL3129-125	1	35		BL3101-1738	1	46.5		BL3101-1738	1	10.52		BL3129-125	1	30		BL2238-722	0	4.85264		BL3281-202	1	None		BL3101-1738	1	31.6		ET8309-75	0	25		BL1918-950	1	3.38636		BL3101-1738	1	18.38
BL1472-565	1	9.16		BL3129-133	1	48		BL3181-1612	1	45		BL3181-1612	1	9.99		BL3129-133	1	32.2		BL2238-723	0	4.97734		BL3281-203	1	None		BL3181-1612	1	30.9		ET8309-89	1	45		BL2274-617	0	1.87809		BL3181-1612	1	27.17
BL2378-966	1	9.53		BL3131-1659	0	30		BL794-961	1	43.7		BL794-961	1	9.97		BL3131-1659	0	30.4		BL2238-726	1	4.55457		BL3281-204	1	None		BL794-961	1	32.7		BL3596-105	0	45		BL2274-622	1	1.99728		BL794-961	1	15.94
BL2338-1035	0	8.99		BL3131-1662	0	34		BL988-1105	1	53.2		BL988-1105	1	10.48		BL3131-1662	0	32.2		BL2238-727	1	4.05351		BL2269-1637	1	None		BL988-1105	1	26.1		BL3596-112	1	40		BL2240-592	1	1.54525		BL988-1105	1	18.37
BL2338-1056	1	9.67		BL3131-1698	1	33		BL988-1116	1	43.8		BL988-1116	1	9.56		BL3131-1698	1	30.6		BL2240-592	1	5.02048		BL2269-1639	1	None		BL988-1116	1	30.6		ET6880-1691	0	40		BL1380-1119	1	1.44444		BL988-1116	1	19.18
BL2459-1502	0	9.36		BL3131-1699	1	66		ET3612-24	1	44.6		ET3612-24	1	9.54		BL3131-1699	1	29.2		BL2240-601	1	4.42734		BL2273-325	0	None		ET3612-24	1	31.4		BL3824-163	1	30		BL1918-953	0	4.22018		ET3612-24	1	20.5
BL2459-1517	1	9.51		BL3137-1638	0	111		ET4569-963	1	46.9		ET4569-963	1	9.75		BL3137-1638	0	33.1		BL2274-653	0	5.42289		BL2273-336	1	None		ET4569-963	1	29.9		BL3586-153	0	40		BL2453-965	1	2.10095		ET4569-963	1	22.36
BL1512-403	0	9.03		BL3137-1644	0	35		ET4709-974	1	37.4		ET4709-974	1	7.86		BL3137-1644	0	33		BL2322-726	0	5.53378		BL2274-617	0	None		ET4709-974	1	29.7		BL3586-157	1	40		BL1297-578	1	1.73714		ET4709-974	1	16.81
BL1512-415	1	9.6		BL3137-1645	0	46		ET4709-977	1	36.9		ET4709-977	1	7.66		BL3137-1645	0	31.1		BL2322-742	1	6.49309		BL2274-622	1	None		ET4709-977	1	27.1		BL3519-224	0	45		BL1470-850	1	1.52733		ET4709-977	1	18.49
BL1324-435	0	9.6		BL3137-1651	1	64		ET6691-1501	1	37.4		ET6691-1501	1	8.37		BL3137-1651	1	31.1		BL2323-628	0	4.58437		BL2338-1035	0	None		ET6691-1501	1	33.7		BL3519-232	1	50		BL1470-837	0	1.88921		ET6691-1501	1	10.59
BL1324-454	1	9.28		BL3137-1663	1	102		ET6713-1461	1	39.8		ET6713-1461	1	9.03		BL3137-1663	1	32		BL2323-634	1	3.91556		BL2338-1056	1	None		ET6713-1461	1	33.2		ET8409_1-107	0	40		BL1470-863	1	1.36103		ET6713-1461	1	25.66
BL1367-483	0	9.3		BL3137-1664	1	89		BL3210-168	0	41.2		BL3210-168	0	9.14		BL3137-1664	1	30.1		BL2358-1288	0	5.12115		BL2274-653	0	None		BL3210-168	0	30.6		ET8509-86	1	35		BL2405-702	1	1.43911		BL3210-168	0	12.99
BL1367-494	1	9.45		BL3140-1655	0	51		BL1376-83	1	50.2		BL1376-83	1	11.3		BL3140-1655	0	34.6		BL2358-1294	1	5.68948		BL2455-613	0	None		BL1376-83	1	31.1		BL3611-284	0	60		BL2405-677	0	2.53133		BL1376-83	1	23.12
BL2302-650	0	9.07		BL3175-1654	0	48		BL2928-1703	1	46.6		BL2928-1703	1	10.57		BL3175-1654	0	30.2		BL2388-1235	0	4.42486		BL2455-633	1	None		BL2928-1703	1	32.8		BL3611-292	1	65		BL1996-949	1	1.55914		BL2928-1703	1	21.68
BL2302-661	1	9.33		BL3181-1598	0	29		BL2928-1697	0	44.5		BL2928-1697	0	9.66		BL3181-1598	0	33.8		BL2388-1247	1	6.07435		BL2275-449	0	None		BL2928-1697	0	33.3		ET8676-67	0	35		BL2455-633	1	2.61566		BL2928-1697	0	18.47
BL2476-1243	0	8.99		BL3181-1612	1	45		ET5017-1073	1	51		ET5017-1073	1	11.21		BL3181-1612	1	30.3		BL2405-677	0	5.16037		BL2275-458	1	None		ET5017-1073	1	31.6		ET8676-77	1	35		BL2302-661	1	1.49254		ET5017-1073	1	23.25
BL1321-851	0	8.67		BL3210-137	0	35		ET5017-1064	0	40.9		ET5017-1064	0	8.81		BL3210-137	0	31.9		BL2405-702	1	5.19726		BL2277-360	0	None		ET5017-1064	0	33.5		BL3747-152	1	35		BL2302-650	0	1.92872		ET5017-1064	0	14.38
BL1321-855	0	9.07		BL3210-149	1	35		ET5017-1096	0	45.9		ET5017-1096	0	10.31		BL3210-149	1	31		BL2405-706	0	5.48181		BL2277-373	1	None		ET5017-1096	0	30.9		BL3747-147	0	30		BL1367-496	1	1.58777		ET5017-1096	0	14.41
BL3101-1721	0	8.76		BL3210-168	0	44		BL3290-217	0	42.8		BL3290-217	0	9.45		BL3210-168	0	33.1		BL2453-953	0	4.76423		BL2301-355	0	None		BL3290-217	0	32.5		ET8409-124	1	35		BL1367-485	0	1.59539		BL3290-217	0	17.48
BL3101-1738	1	9.37		BL3311-140	0	34		BL3290-218	0	44.8		BL3290-218	0	9.9		BL3311-140	0	34		BL2453-965	1	5.05695		BL2301-362	1	None		BL3290-218	0	31.2		BL3615-94	0	40		BL1367-494	1	1.60506		BL3290-218	0	18.43
BL1301-1405	0	9.03		BL3311-143	0	44		BL3129-121	1	41.3		BL3129-121	1	9.64		BL3311-143	0	32.2		BL2453-976	0	4.53554		BL2311-1089	0	None		BL3129-121	1	33.4		BL3519-244	1	30		BL1469-536	0	2.48032		BL3129-121	1	19.59
BL1301-1418	1	9.18		BL3311-145	1	52		BL3175-1654	0	49.5		BL3175-1654	0	10.93		BL3311-145	1	32.4		BL2453-988	1	5.53168		BL2311-1094	1	None		BL3175-1654	0	32.1		TCPA0608Cre-4	0	45		BL2274-653	0	2.7		BL3175-1654	0	11.51
BL3181-1598	0	9.36		BL3483-352	0	37		BL3129-112	0	42.1		BL3129-112	0	9.57		BL3483-352	0	32.7		BL2455-613	0	5.69576		BL2461-822	0	None		BL3129-112	0	33.7		ET8352-89	0	35		BL1297-591	0	2.20253		BL3129-112	0	14.96
BL3181-1612	1	9.48		BL3483-361	1	59		BL3129-116	0	39.5		BL3129-116	0	8.84		BL3483-361	1	28.5		BL2455-633	1	4.68432		BL2424-1238	0	None		BL3129-116	0	32.7		ET8352-96	1	35		BL1297-595	1	1.48615		BL3129-116	0	16.28
BL2597-1597	0	9.01		BL3483-362	1	46		BL3129-109	0	39		BL3129-109	0	8.9		BL3483-362	1	30.7		BL2479-1286	1	4.61956		TCPM0198Cre-16	1	None		BL3129-109	0	33.1		ET8509-95	0	30		BL2453-976	0	1.89807		BL3129-109	0	15.44
BL1301-1402	0	8.96		BL3485-216	0	34		BL3424-127	1	40		BL3424-127	1	9.22		BL3485-216	0	27.7		BL2489-1217	0	5.14323		TCPM0198Cre-29	0	Jumping		BL3424-127	1	34.2		TCPA0608Cre-22	1	35		BL2240-601	1	1.47577		BL3424-127	1	18.17
BL1301-1425	1	9.22		BL3485-222	0	45		BL3424-119	0	41.5		BL3424-119	0	9.38		BL3485-222	0	33.6		BL2489-1229	1	5.09823		TCPM0198Cre-4	0	None		BL3424-119	0	32.8		BL4029-162	0	40		BL1672-1539	0	1.82891		BL3424-119	0	17.98
BL3161-1664	0	9.02		BL3485-223	0	27		BL3131-1698	1	49.2		BL3131-1698	1	10.92		BL3485-223	0	34.1		BL2496-1487	0	5.62753		TCPM0202Cre-11	0	None		BL3131-1698	1	32.3		BL3877-248	0	30		BL1672-1541	0	2.02756		BL3131-1698	1	20.52
BL3161-1672	1	9.18		BL3485-246	1	49		BL3131-1699	1	49		BL3131-1699	1	10.51		BL3485-246	1	30.9		BL2496-1490	0	3.98635		TCPM0202Cre-14	1	None		BL3131-1699	1	30		BL3877-256	1	35		BL1803-733	0	1.97712		BL3131-1699	1	20.32
BL3311-140	0	9.32		BL988-1092	0	54		BL3131-1659	0	42.9		BL3131-1659	0	9.27		BL988-1092	0	28.1		BL2496-1496	1	4.15791		BL2327-619	0	None		BL3131-1659	0	32.2		ET7986-103	0	50		BL1803-755	1	1.71569		BL3131-1659	0	12.49
BL3311-143	0	9.15		BL988-1105	1	39		BL3131-1662	0	47.4		BL3131-1662	0	10.41		BL988-1105	1	32.4		BL2515-1396	0	4.73823		BL2327-627	1	None		BL3131-1662	0	30.8		ET7986-117	1	50		BL1672-1554	1	1.32458		BL3131-1662	0	19.49
BL3311-145	1	8.99		BL988-1116	1	51		BL3290-234	0	40		BL3290-234	0	8.73		BL988-1116	1	31.2		BL2515-1399	0	4.92211		BL2342-895	0	None		BL3290-234	0	32.2		BL3605-204	0	30		BL1672-1556	1	2.38579		BL3290-234	0	10.9
BL3210-137	0	9.18		ET3612-19	0	47		BL2269-1637	1	44.2		BL2269-1637	1	9.8		ET3612-19	0	33.1		BL2515-1409	1	4.21386		BL2342-916	1	None		BL2269-1637	1	31.4		BL3605-214	1	40		BL2453-988	1	1.625		BL2269-1637	1	15.68
BL3210-149	1	9.66		ET3612-24	1	36		BL2269-1638	1	50.8		BL2269-1638	1	11.01		ET3612-24	1	33		BL2533-1527	0	5.03976		BL2351-577	0	None		BL2269-1638	1	30.7		BL3938-240	0	40		BL2496-1487	0	2.4026		BL2269-1638	1	21.46
BL2475-1563	0	8.85		ET4569-952	0	42		BL2269-1639	1	47.4		BL2269-1639	1	10.32		ET4569-952	0	31.2		BL2533-1528	1	4.84804		BL2351-622	1	None		BL2269-1639	1	31.2		BL3938-246	1	40		BL1297-604	1	1.88372		BL2269-1639	1	18.69
BL2475-1573	1	9.1		ET4569-963	1	40		BL2269-1640	1	45.1		BL2269-1640	1	10.02		ET4569-963	1	30.1		BL2558-1429	0	5.29603		BL2358-1288	0	None		BL2269-1640	1	31.5		ET6689-1796	0	35		BL1297-605	1	2.19048		BL2269-1640	1	18.06
BL3034-1564	0	8.75		ET5017-1064	0	44		BL3290-248	1	44.3		BL3290-248	1	10.04		ET5017-1064	0	34		BL2558-1445	1	4.30808		BL2358-1294	1	None		BL3290-248	1	31.6		ET6689-1801	1	35		ET4709-950	0	1.95489		BL3290-248	1	16.93
BL3034-1583	1	9.18		ET5017-1073	1	53		BL3214-164	1	43.3		BL3214-164	1	9.64		ET5017-1073	1	30.1		BL2928-1697	0	4.5443		BL2533-1527	0	None		BL3214-164	1	32.6		ET7986-124	0	45		BL1459-570	0	1.87146		BL3214-164	1	18.45
BL3210-168	0	8.82		ET5017-1096	0	46		BL3214-150	1	47.6		BL3214-150	1	10.65		ET5017-1096	0	30.7		BL2928-1698	0	5.57343		BL2533-1528	1	None		BL3214-150	1	31.9		ET7986-126	1	35		BL1459-590	1	1.84971		BL3214-150	1	26.03
BL2012-329	0	9.25		ET5048-1659	0	38		BL3214-153	1	45.6		BL3214-153	1	9.95		ET5048-1659	0	34.1		BL2928-1703	1	4.06114		BL2476-1243	0	None		BL3214-153	1	32		BL2874-1696	0	40		BL2012-329	0	3.92157		BL3214-153	1	25.49
ET6691-1483	0	8.85		ET5048-1668	0	40		BL3214-132	0	38.1		BL3214-132	0	8.32		ET5048-1668	0	26.3		BL2928-1708	1	4.1258		BL2476-1253	1	None		BL3214-132	0	32.8		BL2874-1699	1	35		BL2012-348	1	1.95804		BL3214-132	0	25.86
BL1129-1477	1	9.73		ET5048-1697	1	54		BL3214-133	0	43.2		BL3214-133	0	9.62		ET5048-1697	1	32.2		BL2949-1602	0	4.35146		BL2359-850	1	None		BL3214-133	0	32.9		ET8221-117	0	45		BL1765-1419	0	2.53333		BL3214-133	0	16.32
BL2476-1253	1	9.06		ET5048-1698	1	103		BL3214-138	0	38.1		BL3214-138	0	8.62		ET5048-1698	1	30.9		BL2949-1604	1	4.12794		BL2359-855	0	None		BL3214-138	0	33.1		ET8221-126	1	30		BL2496-1496	1	2.2426		BL3214-138	0	11.17
BL2456-837	0	9.17		ET6690-1603	0	41		BL3214-139	0	41.9		BL3214-139	0	9.33		ET6690-1603	0	34.1		BL2949-1626	0	4.64643		BL2359-864	0	None		BL3214-139	0	33.7		BL2967-1806	0	35		BL1765-1434	1	1.65736		BL3214-139	0	17.88
BL2456-841	1	9.26		ET6690-1608	1	28		ET5625-1283	1	42.1		ET5625-1283	1	9.56		ET6690-1608	1	30.4		BL2949-1629	0	5.00812		BL2359-881	0	None		ET5625-1283	1	33.7		BL2967-1808	1	35		BL1765-1433	1	1.35922		ET5625-1283	1	22.06
BL2790-1617	0	8.86		ET6690-1611	1	47		ET5625-1286	1	45.2		ET5625-1286	1	10.45		ET6690-1611	1	32.6		BL2970-1614	0	4.50189		TCPA0008Cre-1	0	None		ET5625-1286	1	31.2		BL4074-146	0	30		ET4709-977	1	1.62791		ET5625-1286	1	17.76
BL2790-1631	1	9.16		ET6691-1483	0	35		ET5625-1289	1	47		ET5625-1289	1	10.5		ET6691-1483	0	28.3		BL2970-1615	0	4.00216		TCPA0008Cre-19	1	None		ET5625-1289	1	31.3		BL4074-162	1	35		ET4709-974	1	1.85829		ET5625-1289	1	21.93
BL2323-634	1	9.34		ET6691-1501	1	28		ET5625-1277	0	41.2		ET5625-1277	0	8.87		ET6691-1501	1	31.5		BL2970-1628	1	4.78001		BL2378-966	1	None		ET5625-1277	0	31.3		ET9197-67	0	35		BL2388-1247	1	1.45783		ET5625-1277	0	14.48
BL1321-867	1	9.33		ET7963-103	0	64		ET5625-1278	0	45.4		ET5625-1278	0	9.73		ET7963-103	0	33.6		BL2970-1629	1	4.44039		BL2475-1563	0	None		ET5625-1278	0	32.6		ET9197-90	1	30		BL2388-1235	0	2.15071		ET5625-1278	0	16.01
BL3424-104	0	9.05		ET7963-128	0	37		BL1485-509	0	44.8		BL1485-509	0	9.76		ET7963-128	0	32.7		BL2970-1648	0	5.60203		BL2475-1573	1	None		BL1485-509	0	30.8		BL3479-145	0	40		BL2151-970	1	1.53101		BL1485-509	0	11.67
BL3424-105	0	9.11		ET7963-130	0	35		BL1485-516	1	44.9		BL1485-516	1	9.74		ET7963-130	0	32.7		BL2970-1650	0	4.40513		BL2396-748	1	None		BL1485-516	1	31.6		BL3667-184	1	70		BL2322-742	1	1.76565		BL1485-516	1	16.94
BL3424-111	1	9.11		ET7963-133	0	84		BL2970-1650	0	42.2		BL2970-1650	0	9.35		ET7963-133	0	32.4		BL3102-1734	0	5.9234		BL794-953	0	None		BL2970-1650	0	33.2		BL3234-15	0	55		BL2558-1429	0	3.55685		BL2970-1650	0	19.87
BL3424-113	1	9.22		ET7963-135	1	39		BL1485-525	1	48.3		BL1485-525	1	10.24		ET7963-135	1	32		BL3102-1759	1	5.64334		BL794-961	1	None		BL1485-525	1	31.1		BL3234-25	1	45		BL2558-1445	1	1.66667		BL1485-525	1	28.29
BL3424-119	0	8.6		BL3283-270	0	35		ET6690-1611	1	45.1		ET6690-1611	1	9.8		BL3283-270	0	30.5		BL3129-109	0	4.78947		BL2547-1192	0	None		ET6690-1611	1	31.5		ET8889-98	0	35		BL1129-1477	1	1.84554		ET6690-1611	1	19.34
BL3424-127	1	9.17		BL3283-271	0	81		ET6690-1603	0	37.2		ET6690-1603	0	8.48		BL3283-271	0	32.2		BL3129-112	0	4.57897		BL2547-1206	1	None		ET6690-1603	0	37.9		BL4363-110	1	30		BL1357-1180	0	2.01373		ET6690-1603	0	15.6
BL3129-109	0	9.13		BL3283-279	1	40		ET6690-1608	1	48.4		ET6690-1608	1	11.3		BL3283-279	1	29.4		BL3129-116	0	5.21522		BL2398-283	0	None		ET6690-1608	1	32		BL2967-1822	0	35		BL1357-1202	1	1.95838		ET6690-1608	1	16.12
BL3129-112	0	8.97		BL3283-280	1	49		BL2535-1389	0	41		BL2535-1389	0	9.48		BL3283-280	1	28.5		BL3129-121	1	4.67862		BL2398-289	1	None		BL2535-1389	0	32.9		BL2967-1827	1	35		BL2489-1229	1	5.20362		BL2535-1389	0	16.16
BL3129-116	0	8.84		BL3750-173	0	35		BL3070-1633	1	44.9		BL3070-1633	1	10.5		BL3750-173	0	30.6		BL3131-1659	0	5.63547		BL2398-295	0	None		BL3070-1633	1	33.2		BL3877-377	0	40		ET6691-1483	0	2.24444		BL3070-1633	1	13.35
BL3129-121	1	9.19		BL3750-174	0	46		BL3070-1639	1	48.9		BL3070-1639	1	11.09		BL3750-174	0	32.3		BL3131-1662	0	5.05364		BL2398-297	1	None		BL3070-1639	1	33.3		ET8889-113	1	35		BL2358-1288	0	1.95164		BL3070-1639	1	18.97
BL3129-125	1	9.16		BL3750-175	0	58		BL3070-1621	0	43.7		BL3070-1621	0	10.08		BL3750-175	0	32.1		BL3131-1698	1	4.41876		BL2405-677	0	None		BL3070-1621	0	33.6		BL3802-136	1	35		BL2358-1294	1	1.47059		BL3070-1621	0	13.25
BL3129-133	1	9.03		BL3750-192	1	26		BL3070-1622	0	19		BL3070-1622	0	4.51		BL3750-192	1	33		BL3131-1699	1	4.63751		BL2405-702	1	Jumping		BL3070-1622	0	30.5		BL4099-189	0	40		BL1842-1251	0	2.10714		BL3070-1622	0	7.34
BL3290-217	0	8.81		BL3750-200	1	18		BL2535-1398	1	45.7		BL2535-1398	1	10.21		BL3750-200	1	29.1		BL3175-1625	0	5.75675		BL2405-706	0	None		BL2535-1398	1	31.3		BL3579-157	0	40		BL1842-1259	1	1.50943		BL2535-1398	1	23.8
BL3290-218	0	8.82		BL3750-204	1	22		BL3001-157	1	43.2		BL3001-157	1	10.05		BL3750-204	1	31		BL3175-1643	1	4.18367		BL2410-1173	0	None		BL3001-157	1	31.7		BL3579-165	1	45		BL1856-821	1	1.50396		BL3001-157	1	16.55
BL3290-234	0	8.65		BL3843-158	0	33		BL3001-158	1	42		BL3001-158	1	9.78		BL3843-158	0	31.3		BL3175-1654	0	4.58464		BL2410-1197	1	None		BL3001-158	1	32.4		BL4280-106	0	40		BL2496-1490	0	2.00306		BL3001-158	1	14.88
BL3290-248	1	9.05		BL3843-170	0	49		BL3001-133	0	44.4		BL3001-133	0	10.15		BL3843-170	0	30.4		BL3214-132	0	6.20422		BL2424-1234	1	Jumping		BL3001-133	0	33.1		BL4280-111	1	30		BL2515-1396	0	1.97208		BL3001-133	0	20.22
BL2269-1637	1	9.17		BL3843-172	1	44		BL3001-136	0	39.7		BL3001-136	0	9.23		BL3843-172	1	26.6		BL3214-133	0	4.74949		BL2424-1239	0	None		BL3001-136	0	34		BL3802-143	0	30		BL2515-1409	1	1.79171		BL3001-136	0	20.83
BL2269-1638	1	9.13		BL3843-173	1	39		BL3485-222	0	38.5		BL3485-222	0	9.09		BL3843-173	1	29.6		BL3214-138	0	4.51477		BL2428-609	0	None		BL3485-222	0	34.3		BL3802-149	1	35		BL2459-1517	1	1.73098		BL3485-222	0	13.1
BL2269-1639	1	9.17		ET7865-46	0	32		BL3485-223	0	39.7		BL3485-223	0	9.11		ET7865-46	0	31.7		BL3214-139	0	4.97416		BL2428-614	1	None		BL3485-223	0	32.7		BL3559-156	0	30		BL2476-1243	0	1.69847		BL3485-223	0	17.81
BL2269-1640	1	9.01		ET7865-60	0	30		BL3485-216	0	40.5		BL3485-216	0	9.24		ET7865-60	0	34.5		BL3214-150	1	4.23135		BL2453-976	0	None		BL3485-216	0	32.8		BL3559-158	1	35		BL2476-1253	1	1.41328		BL3485-216	0	16.4
BL3131-1659	0	8.52		ET7865-66	1	55		BL3070-1645	1	45.2		BL3070-1645	1	10.55		ET7865-66	1	29.6		BL3214-153	1	4.39498		BL2453-985	0	None		BL3070-1645	1	33		BL4448-118	0	40		BL2424-1239	0	1.75844		BL3070-1645	1	22.95
BL3131-1662	0	8.97		ET7865-67	1	47		BL2259-509	1	42.6		BL2259-509	1	9.96		ET7865-67	1	32.2		BL3214-164	1	3.9541		BL2453-988	1	Jumping		BL2259-509	1	31.5		BL4448-121	1	40		BL2424-1238	0	1.53409		BL2259-509	1	14.03
BL3131-1698	1	9.08		ET7865-73	1	74		BL2259-518	1	45.8		BL2259-518	1	10.3		ET7865-73	1	29.7		BL3290-217	0	4.82618		BL2456-837	0	None		BL2259-518	1	31		BL4539-170	0	40		BL1802-1537	0	1.91358		BL2259-518	1	22.63
BL3131-1699	1	9.17		BL3227-101	1	46		BL2259-505	0	41.6		BL2259-505	0	9.45		BL3227-101	1	34.2		BL3290-218	0	4.45378		BL2456-841	1	None		BL2259-505	0	32.7		BL4539-175	1	50		BL3181-1598	0	1.77814		BL2259-505	0	20.24
BL3214-132	0	8.86		BL3227-103	1	67		BL1437-1294	0	39.6		BL1437-1294	0	8.96		BL3227-103	1	30.1		BL3290-234	0	4.71378		BL2459-1502	0	None		BL1437-1294	0	31.8		BL4366-143	0	40		BL1321-867	1	1.48525		BL1437-1294	0	11.45
BL3214-133	0	9.03		BL3227-104	1	42		BL1437-1296	1	45.3		BL1437-1296	1	10.43		BL3227-104	1	29.8		BL3290-248	1	4.27382		BL2459-1517	1	None		BL1437-1296	1	32.7		BL4366-150	1	45		BL1321-855	0	1.85404		BL1437-1296	1	18.27
BL3214-138	0	9.12		BL3227-88	0	67		BL3483-361	1	41.3		BL3483-361	1	9.12		BL3227-88	0	26.8		BL3424-119	0	3.90819		BL2496-1490	0	None		BL3483-361	1	30		TCPA0749Cre-11	0	55		BL1321-851	0	1.29167		BL3483-361	1	14.42
BL3214-139	0	8.82		BL3227-90	0	32		BL3483-362	1	42.3		BL3483-362	1	9.93		BL3227-90	0	28.1		ET5625-1278	0	4.12615		BL2496-1500	1	None		BL3483-362	1	31.9		TCPA0749Cre-18	1	40		BL1129-1493	0	1.87879		BL3483-362	1	15.86
BL3214-150	1	8.96		BL3227-91	0	40		BL3483-352	0	43.3		BL3483-352	0	10.22		BL3227-91	0	30.3		BL3424-127	1	4.18425		BL2461-806	0	None		BL3483-352	0	31.6		BL4997-147	0	40		BL3101-1738	1	1.69913		BL3483-352	0	10.15
BL3214-153	1	9.41		BL3641-169	0	37		ET5048-1697	1	41.5		ET5048-1697	1	9.82		BL3641-169	0	31.8		ET3612-19	0	4.65262		BL2461-809	0	None		ET5048-1697	1	32.5		BL4997-158	1	30		BL3101-1721	0	1.98718		ET5048-1697	1	21.9
BL3214-164	1	8.97		BL3641-170	0	58		ET5048-1698	1	43		ET5048-1698	1	9.6		BL3641-170	0	29.6		ET3612-21	0	5.89323		BL2461-811	1	None		ET5048-1698	1	33		BL3555-101	0	45		BL1301-1425	1	1.98376		ET5048-1698	1	24
BL2970-1650	0	8.79		BL3641-173	1	23		ET5048-1659	0	40.8		ET5048-1659	0	9.68		BL3641-173	1	31		ET3612-22	0	5.22804		ET3612-19	0	None		ET5048-1659	0	34.1		BL3555-143	1	35		BL3181-1612	1	1.70849		ET5048-1659	0	13.29
ET6690-1611	1	9.23		BL3641-177	1	33		ET5048-1668	0	39.4		ET5048-1668	0	8.79		BL3641-177	1	27.4		ET3612-24	1	4.39723		ET3612-24	1	None		ET5048-1668	0	31.2		ET9198-71	0	35		ET6713-1461	1	1.54436		ET5048-1668	0	16.92
ET5625-1277	0	9.02		BL3476-154	0	57		BL3001-165	0	44.1		BL3001-165	0	9.84		BL3476-154	0	32.7		ET3612-28	1	4.9964		BL2461-838	1	None		BL3001-165	0	34		ET9198-78	1	35		BL2238-726	1	1.77485		BL3001-165	0	16.38
ET5625-1278	0	8.87		BL3476-155	0	58		BL3001-166	0	41.6		BL3001-166	0	9.65		BL3476-155	0	32.3		ET3612-29	1	3.94147		BL2529-1327	0	None		BL3001-166	0	33.4		BL4230-104	0	40		BL2238-722	0	1.96296		BL3001-166	0	15.78
ET5625-1283	1	9.21		BL3476-173	1	31		BL3485-246	1	47.6		BL3485-246	1	11.02		BL3476-173	1	31.4		ET4569-952	0	6.03604		BL2529-1340	1	None		BL3485-246	1	32.1		BL4230-106	1	35		BL2475-1563	0	2.14402		BL3485-246	1	19.75
ET5625-1286	1	9.13		BL3487-114	0	21		ET5625-1302	1	47.8		ET5625-1302	1	10.58		BL3487-114	0	32		ET4569-963	1	4.75464		BL2489-1217	0	None		ET5625-1302	1	31.6		ET10154-31	0	30		BL2378-966	1	1.44669		ET5625-1302	1	25.82
ET5625-1289	1	9.43		BL3487-118	0	43		ET7963-111	1	44.8		ET7963-111	1	9.98		BL3487-118	0	31.2		ET4569-966	1	4.29944		BL2489-1229	1	None		ET7963-111	1	31.7		ET10154-36	0	35		BL3161-1672	1	1.88565		ET7963-111	1	23.18
BL1485-509	0	8.7		BL3487-127	1	60		ET7963-103	0	47.1		ET7963-103	0	9.98		BL3487-127	1	33.1		ET4709-950	0	6.7952		BL2515-1396	0	None		ET7963-103	0	31.2		ET10154-45	1	35		BL3102-1759	1	1.80331		ET7963-103	0	17.94
BL1485-516	1	9.48		BL3487-135	1	54		BL3425-186	1	50.1		BL3425-186	1	10.52		BL3487-135	1	31.7		ET4709-951	0	5.11481		BL2515-1409	1	None		BL3425-186	1	29.7		ET10154-49	1	35		BL3210-149	1	2.16855		BL3425-186	1	20.22
BL1485-525	1	9.34		BL3487-145	1	22		BL3425-197	1	46.2		BL3425-197	1	9.92		BL3487-145	1	30		ET4709-974	1	4.67621		BL2529-1324	0	None		BL3425-197	1	29.7		BL4570-122	0	35		BL2949-1602	0	1.933		BL3425-197	1	19.34
BL2259-506	0	8.43		BL3654-176	0	56		BL3137-1651	1	47.2		BL3137-1651	1	10.39		BL3654-176	0	33.4		ET4709-977	1	4.37366		BL2529-1331	1	None		BL3137-1651	1	30.7		BL4570-126	1	45		BL2949-1604	1	1.88746		BL3137-1651	1	21.03
BL2535-1389	0	9.01		BL3654-182	1	60		BL3137-1638	0	45.5		BL3137-1638	0	10.06		BL3654-182	1	34		ET5017-1064	0	4.78532		BL2535-1376	1	None		BL3137-1638	0	30.8		BL4656-118	0	35		BL3311-145	1	1.63348		BL3137-1638	0	14.99
BL2535-1398	1	9.34		BL3728-140	1	45		BL3137-1663	1	46.3		BL3137-1663	1	10.45		BL3728-140	1	32.4		ET5017-1067	0	5.50064		BL2970-1648	0	None		BL3137-1663	1	30.9		BL4656-123	1	40		BL2949-1626	0	1.84323		BL3137-1663	1	17.57
BL3001-133	0	9.17		BL3023-1637	0	58		BL3137-1664	1	47.1		BL3137-1664	1	10.19		BL3023-1637	0	30		ET5017-1073	1	3.92211		BL2535-1389	0	None		BL3137-1664	1	30.6		BL4089-171	0	45		BL2970-1614	0	1.96935		BL3137-1664	1	17.11
BL3001-136	0	9.3		BL3023-1640	0	51		BL3137-1645	0	42		BL3137-1645	0	9.23		BL3023-1640	0	32.7		ET5017-1074	1	4.88391		BL2535-1398	1	None		BL3137-1645	0	31.9		BL4656-129	1	45		BL3034-1564	0	2.39866		BL3137-1645	0	11.87
BL3001-157	1	9.1		BL3023-1641	0	39		BL3137-1644	0	36.7		BL3137-1644	0	8.37		BL3023-1641	0	29.7		ET5017-1096	0	4.81684		BL3485-246	1	None		BL3137-1644	0	33		BL5001-122	0	40		BL3034-1583	1	1.43779		BL3137-1644	0	10.85
BL3001-158	1	9.26		BL3023-1647	1	56		BL3281-201	1	47.4		BL3281-201	1	10.41		BL3023-1647	1	33.2		ET5625-1277	0	4.53414		ET5048-1659	0	None		BL3281-201	1	30.4		BL5001-134	1	45		BL2970-1628	1	1.56356		BL3281-201	1	20.91
BL3485-216	0	9.15		BL3023-1648	1	59		BL3281-202	1	45.8		BL3281-202	1	9.93		BL3023-1648	1	33.7		ET5625-1283	1	4.60872		ET5048-1668	0	None		BL3281-202	1	30.6		BL4948-106	0	30		BL3210-168	0	1.93075		BL3281-202	1	17.05
BL3485-222	0	9.14		BL3023-1649	1	44		BL3281-203	1	46.7		BL3281-203	1	10.01		BL3023-1649	1	31.9		ET5625-1286	1	6.98273		ET5048-1697	1	None		BL3281-203	1	29.8		BL4948-112	1	30		ET5017-1064	0	1.94235		BL3281-203	1	21.07
BL3485-223	0	8.77		BL3426-191	0	76		BL3281-204	1	45.4		BL3281-204	1	9.67		BL3426-191	0	32.8		ET5625-1289	1	4.88031		ET5048-1698	1	None		BL3281-204	1	29.5		BL3409-334	0	45		ET5017-1073	1	1.74647		BL3281-204	1	18.84
BL3070-1645	1	9.01		BL3426-197	1	53		BL3281-187	0	43.5		BL3281-187	0	9.73		BL3426-197	1	30.6		ET6690-1603	0	4.23975		BL2597-1597	0	None		BL3281-187	0	32.6		BL3409-337	1	35		BL2928-1697	0	2.01874		BL3281-187	0	22.86
BL1540-471	1	9.16		BL3641-193	0	34		ET7963-135	1	46.9		ET7963-135	1	10.4		BL3641-193	0	32.6		ET6690-1608	1	4.07655		BL2597-1614	1	None		ET7963-135	1	31.3		ET10136-93	0	40		BL2928-1703	1	1.67789		ET7963-135	1	23.95
BL1540-474	0	9.15		BL3641-195	1	42		ET7963-130	0	44.1		ET7963-130	0	9.58		BL3641-195	1	31.1		ET6690-1611	1	4.22574		BL2928-1697	0	None		ET7963-130	0	29.3		ET10136-94	1	30		BL3290-218	0	1.99834		ET7963-130	0	14.04
BL3281-201	1	9.21		BL3518-147	0	56		ET7963-133	0	41.9		ET7963-133	0	9.16		BL3518-147	0	32.2		ET6691-1483	0	5.91292		BL2928-1703	1	None		ET7963-133	0	30.8		ET9093-145	0	35		BL3290-217	0	1.99013		ET7963-133	0	20.91
ET7963-128	0	9.04		BL3518-148	0	49		ET7963-128	0	43.8		ET7963-128	0	9.23		BL3518-148	0	35		ET6691-1501	1	4.70216		BL2949-1626	0	None		ET7963-128	0	30.8		ET9093-148	1	30		ET5017-1096	0	1.91806		ET7963-128	0	15.04
ET7963-130	0	8.75		BL3518-153	1	56		BL3283-279	1	41.5		BL3283-279	1	9.75		BL3518-153	1	31.8		ET6713-1456	0	4.81616		BL2949-1629	0	None		BL3283-279	1	31.6		ET9154-88	0	45		BL3175-1654	0	1.81242		BL3283-279	1	18.69
ET7963-135	1	9.51		BL3518-155	1	46		BL3283-280	1	43.3		BL3283-280	1	9.85		BL3518-155	1	33.3		ET6713-1461	1	4.77307		TCPA0048Cre-13	0	None		BL3283-280	1	29.3		ET9154-97	1	40		BL3129-112	0	2.16529		BL3283-280	1	19.74
BL3283-270	0	9.09		ET7870-108	1	40		BL3283-271	0	44.2		BL3283-271	0	9.71		ET7870-108	1	31.7		ET6713-1462	1	3.83965		TCPA0048Cre-30	1	None		BL3283-271	0	30.5		BL4667-145	1	40		BL3129-133	1	1.7963		BL3283-271	0	15.07
BL3283-271	0	8.74		ET7870-109	1	52		BL3750-173	0	39.1		BL3750-173	0	8.75		ET7870-109	1	29.1		BL1301-1402	0	3.23899		BL3001-133	0	None		BL3750-173	0	32.2		BL4667-142	0	40		BL3129-116	0	2.19941		BL3750-173	0	18.02
BL3283-279	1	9		ET7870-94	0	58		BL3750-174	0	41.3		BL3750-174	0	9.33		ET7870-94	0	31.8		BL1301-1405	0	5.94562		BL3001-136	0	None		BL3750-174	0	33.2		BL5039-214	0	50		BL3129-109	0	2.05905		BL3750-174	0	18.3
BL3283-280	1	9.26		ET7870-95	0	26		BL3750-175	0	38.5		BL3750-175	0	8.86		ET7870-95	0	33.1		BL1301-1418	1	4.0412		BL3001-157	1	None		BL3750-175	0	33.8		BL5039-230	1	45		BL3129-121	1	2.04436		BL3750-175	0	16.7
BL3685-107	0	8.93		ET7898-110	0	61		BL3750-192	1	47.8		BL3750-192	1	11.19		ET7898-110	0	33		BL1301-1425	1	4.1705		BL3001-158	1	None		BL3750-192	1	32.4		ET10232-70	0	50		BL3129-125	1	1.6611		BL3750-192	1	20.32
ET7865-46	0	9.21		ET7898-140	1	57		BL3750-200	1	44.4		BL3750-200	1	10.52		ET7898-140	1	30.6		BL1321-851	0	4.58411		BL3001-165	0	None		BL3750-200	1	31.8		ET10232-73	1	30		BL3424-111	1	1.75317		BL3750-200	1	18.63
ET7865-60	0	9.16		ET8210-42	0	41		BL3750-204	1	46.4		BL3750-204	1	10.73		ET8210-42	0	30.1		BL1321-855	0	4.7459		BL3001-166	0	None		BL3750-204	1	32.8		TCPA0796Cre-18	0	45		BL3424-105	0	2.23042		BL3750-204	1	18.86
ET7865-66	1	9.28		ET8210-51	0	42		BL3685-107	0	42.8		BL3685-107	0	9.65		ET8210-51	0	31.5		BL1321-870	1	5.47364		BL3034-1564	0	None		BL3685-107	0	33.9		TCPA0796Cre-31	1	35		BL3424-104	0	2.31481		BL3685-107	0	22.78
ET7865-67	1	9.01		ET8210-52	0	35		BL3843-173	1	41.8		BL3843-173	1	9.81		ET8210-52	0	35.2		BL1324-435	0	4.13888		BL3034-1583	1	None		BL3843-173	1	30.9		BL5070-177	0	40		BL3424-119	0	3.1875		BL3843-173	1	31.87
BL3227-90	0	9.16		ET8210-57	1	53		BL3843-158	0	41.6		BL3843-158	0	9.81		ET8210-57	1	34		BL1324-454	1	4.30392		BL3175-1654	0	None		BL3843-158	0	34.9		BL5070-185	1	40		BL3424-127	1	1.737		BL3843-158	0	20.66
BL3227-91	0	8.87		ET8210-58	1	50		BL3843-170	0	40.5		BL3843-170	0	9.58		ET8210-58	1	33.8		BL1367-483	0	5.76334		BL3070-1621	0	None		BL3843-170	0	34.8		BL5117-167	0	35		BL3131-1699	1	1.52395		BL3843-170	0	25.39
BL3227-103	1	8.98		ET8210-59	1	32		ET7865-46	0	37.1		ET7865-46	0	8.96		ET8210-59	1	34.5		BL1367-485	0	6.05353		BL3070-1622	0	None		ET7865-46	0	35.8		BL5117-173	1	30		BL3131-1698	1	1.64662		ET7865-46	0	16.85
BL3227-104	1	9.24		ET4513-1308	0	67		ET7865-60	0	7.9		ET7865-60	0	1.95		ET4513-1308	0	32.7		BL1367-494	1	4.2151		BL3070-1633	1	None		ET7865-66	1	34.8		ET10030-50	0	45		BL3131-1662	0	1.9688		ET7865-60	0	13.93
BL3641-169	0	9.19		ET4513-1314	0	52		ET7865-66	1	41.1		ET7865-66	1	9.48		ET4513-1314	0	31.1		BL1367-496	1	4.60124		BL3070-1639	1	None		ET7865-67	1	33.5		ET10030-59	1	50		BL2269-1637	1	2.10448		ET7865-66	1	23.48
BL3641-170	0	9.25		ET4513-1315	0	49		ET7865-67	1	46		ET7865-67	1	10.59		ET4513-1315	0	31.3		BL1437-1294	0	4.52528		BL3070-1645	1	None		ET7865-73	1	32.5		ET10112-85	0	45		BL2269-1638	1	1.45952		ET7865-67	1	16.61
BL3641-173	1	9.27		ET4513-1319	1	29		ET7865-73	1	46.8		ET7865-73	1	11.17		ET4513-1319	1	31.3		BL1437-1296	1	4.29345		BL3483-352	0	None		BL3685-100	0	34.2		ET10112-92	1	45		BL2269-1639	1	1.54138		ET7865-73	1	20.37
BL3641-177	1	8.91		ET4513-1320	1	69		BL3685-100	0	38.6		BL3685-100	0	9.16		ET4513-1320	1	31.2		BL1437-1304	0	4.02055		BL3483-361	1	None		BL3227-88	0	36.8		ET10098-83	1	40		BL2269-1640	1	1.6045		BL3685-100	0	17.52
BL3487-127	1	9.1		ET4513-1322	1	24		BL3227-88	0	26.1		BL3227-88	0	6.14		ET4513-1322	1	29.7		BL1437-1305	0	4.33207		BL3483-362	1	None		BL3227-90	0	34.3		ET10030-77	0	30		BL3290-234	0	1.94876		BL3227-88	0	13.6
BL3654-176	0	9.32		ET8210-64	0	39		BL3227-90	0	39.4		BL3227-90	0	9.1		ET8210-64	0	33.2		BL1472-558	0	5.01549		BL3129-109	0	None		BL3227-91	0	32.9		BL4037-183	0	40		BL3290-248	1	1.59572		BL3227-90	0	14.05
BL3654-182	1	9.43		ET8210-78	1	29		BL3227-91	0	40.1		BL3227-91	0	9.19		ET8210-78	1	28.7		BL1472-560	0	5.25833		BL3129-112	0	None		BL3227-101	1	34.5		BL4037-192	1	30		BL3214-132	0	2.37283		BL3227-91	0	18.34
BL3728-140	1	9.13		BL3023-1654	0	37		BL3227-101	1	42.3		BL3227-101	1	9.94		BL3023-1654	0	31.9		BL1472-565	1	4.4584		BL3129-116	0	None		BL3227-103	1	35.1		BL5226-96	0	55		BL3214-150	1	1.7918		BL3227-101	1	23.78
BL3487-145	1	8.57		BL3023-1658	1	49		BL3227-103	1	41.6		BL3227-103	1	9.98		BL3023-1658	1	27.9		BL1472-566	1	4.07472		BL3129-121	1	None		BL3641-169	0	34.6		BL5226-102	1	40		BL3214-153	1	1.54066		BL3227-103	1	24.36
BL3023-1637	0	8.94		BL3079-1724	0	77		BL3641-169	0	39.3		BL3641-169	0	9.19		BL3079-1724	0	33.3		BL1802-1537	0	6.53898		BL3129-125	1	None		BL3227-104	1	35.3		BL5138-101	0	30		BL3214-164	1	1.91945		BL3641-169	0	16.29
BL3023-1640	0	8.85		BL3079-1728	0	102		BL3227-104	1	41.6		BL3227-104	1	9.91		BL3079-1728	0	31.5		BL1802-1556	1	4.97527		BL3129-133	1	None		BL3641-170	0	35.9		BL4640-377	0	40		ET5625-1277	0	2.0161		BL3227-104	1	21.52
BL3023-1647	1	9.41		BL3079-1736	1	32		BL3641-170	0	40.4		BL3641-170	0	9.15		BL3079-1736	1	27.8		BL2259-505	0	5.61862		BL3290-234	0	None		BL3641-173	1	34.2		BL4640-380	1	45		ET5625-1278	0	2.00906		BL3641-170	0	14.98
BL3023-1648	1	9.22		BL3079-1737	1	47		BL3641-173	1	43		BL3641-173	1	10.19		BL3079-1737	1	31.7		BL2259-506	0	5.00498		BL3290-248	1	None		BL3641-177	1	33.5		CR804-647	0	30		ET5625-1283	1	1.78371		BL3641-173	1	13.09
ET8210-42	0	8.97		BL3826-160	0	33		BL3641-177	1	45.4		BL3641-177	1	10.54		BL3826-160	0	35.1		BL2259-509	1	4.19964		BL3131-1659	0	None		BL3487-114	0	31.7		CR804-655	1	30		ET5625-1289	1	1.5885		BL3641-177	1	17.04
ET8210-51	0	8.56		BL3826-163	1	35		BL3487-114	0	43.5		BL3487-114	0	10.04		BL3826-163	1	32.8		BL2259-518	1	4.75078		BL3131-1698	1	None		BL3487-118	0	33.1		ET10737-72	0	40		BL1485-509	0	1.84627		BL3487-114	0	13.95
ET8210-57	1	9.29		ET8171-64	0	28		BL3487-118	0	41.7		BL3487-118	0	9.51		ET8171-64	0	51.2		BL2269-1637	1	4.33648		BL3140-1655	0	None		BL3487-127	1	33.3		ET10737-77	1	45		BL1485-516	1	2.39291		BL3487-118	0	12.94
ET8210-58	1	8.89		ET8171-68	0	39		BL3487-127	1	45.9		BL3487-127	1	10.66		ET8171-68	0	29.5		BL2269-1638	1	4.63374		ET6690-1611	1	None		BL3487-135	1	33.3		BL4483-89	0	50		BL1485-525	1	1.84301		BL3487-127	1	26.5
BL3426-191	0	8.88		ET8171-73	0	47		BL3487-135	1	45.3		BL3487-135	1	10.68		ET8171-73	0	27		BL2269-1639	1	4.54852		BL3210-168	0	None		BL3728-140	1	32.7		BL4483-100	1	40		ET6690-1611	1	2.02581		BL3487-135	1	22.42
BL3426-197	1	9.19		ET8171-77	1	47		BL3728-140	1	45.2		BL3728-140	1	10.38		ET8171-77	1	32.3		BL2269-1640	1	4.25177		BL3137-1638	0	None		BL3654-176	0	35.2		CR812-652	0	30		BL2970-1648	0	1.90609		BL3728-140	1	23.09
BL3426-214	0	8.98		ET8171-80	1	45		BL3654-176	0	39.2		BL3654-176	0	8.95		ET8171-80	1	31.3		BL2302-650	0	5.40984		BL3137-1644	0	None		BL3654-182	1	33		CR812-696	1	25		BL2970-1650	0	2.1277		BL3654-176	0	20.65
ET4513-1308	0	8.8		ET8171-81	1	32		BL3654-182	1	43.3		BL3654-182	1	9.77		ET8171-81	1	34.2		BL2302-661	1	4.82538		BL3137-1645	0	None		BL3476-154	0	31.6		CR837-554	0	30		BL3483-352	0	1.81023		BL3654-182	1	24.54
ET4513-1314	0	8.69		BL3426-214	0	55		BL3476-154	0	43.4		BL3476-154	0	9.73		BL3426-214	0	33.2		BL2338-1035	0	5.22709		BL3137-1651	1	None		BL3476-173	1	33.2		CR837-602	1	30		BL3483-361	1	2.10396		BL3476-154	0	19.6
ET4513-1319	1	9.5		BL3426-216	0	80		BL3476-173	1	45.5		BL3476-173	1	10.59		BL3426-216	0	33		BL2338-1056	1	4.62185		BL3137-1663	1	None		BL3426-191	0	30.9		BL4214-114	1	35		BL3483-362	1	1.63223		BL3476-173	1	24.93
ET4513-1320	1	8.91		BL3601-79	0	29		BL3426-191	0	45.3		BL3426-191	0	9.43		BL3601-79	0	33.2		BL2378-966	1	5.43626		BL3137-1664	1	None		BL3426-197	1	34.4		BL4214-117	0	30		ET5048-1659	0	2.38026		BL3426-191	0	12.51
ET8171-64	0	9.14		BL3601-80	0	45		BL3426-197	1	44.2		BL3426-197	1	10.32		BL3601-80	0	32.2		BL2378-973	1	4.06712		BL3140-1676	1	None		BL3487-145	1	32.5		BL4212-204	0	35		ET5048-1697	1	2.25386		BL3426-197	1	20.39
ET8171-68	0	8.63		BL3601-81	0	63		BL3487-145	1	45.6		BL3487-145	1	10.28		BL3601-81	0	32.2		BL2378-978	1	5.1909		TCPA0048Cre-46	0	None		BL3641-193	0	33.7		BL4212-212	1	30		ET5048-1698	1	1.7239		BL3487-145	1	17.34
ET8171-77	1	9.27		BL3601-96	1	57		BL3641-193	0	39.2		BL3641-193	0	8.82		BL3601-96	1	33		BL2378-979	1	4.30973		BL3181-1598	0	None		BL3518-147	0	33.5		CR839-571	0	45		BL3425-177	0	1.82558		BL3641-193	0	12.39
ET8171-80	1	9.24		BL3601-98	1	43		BL3518-147	0	41.5		BL3518-147	0	9.71		BL3601-98	1	32.5		BL2424-1234	1	6.66924		BL3181-1612	1	None		BL3518-148	0	34.5		CR839-572	1	30		BL3425-176	0	1.81653		BL3518-147	0	18.79
BL3586-153	0	9.28		BL3601-99	1	94		BL3518-148	0	40		BL3518-148	0	9.12		BL3601-99	1	32.1		BL2424-1238	0	4.65719		ET6713-1456	0	None		BL3518-153	1	31.6		BL4483-114	1	35		BL3551-126	0	1.70209		BL3518-148	0	22.23
BL3586-157	1	9.14		BL3826-191	0	25		BL3518-153	1	47.8		BL3518-153	1	10.83		BL3826-191	0	30.8		BL2424-1239	0	5.44086		ET6713-1461	1	None		BL3518-155	1	33.1		BL4483-111	0	35		BL3551-127	0	1.74741		BL3518-153	1	23.3
BL3825-236	0	9.14		ET8309-75	0	53		BL3518-155	1	43.2		BL3518-155	1	9.92		ET8309-75	0	31.7		BL2456-837	0	4.71963		BL3214-132	0	None		ET8210-42	0	36		CR882-504	0	35		BL3070-1645	1	1.72532		BL3518-155	1	22.5
BL3825-244	1	9.26		ET8309-81	0	40		ET8210-42	0	32.2		ET8210-42	0	7.51		ET8309-81	0	30.6		BL2456-838	0	5.25971		BL3214-150	1	None		ET8210-51	0	34.4		CR882-500	1	30		BL2259-509	1	1.78495		ET8210-42	0	11.77
BL3825-245	1	9.17		ET8309-89	1	33		ET8210-51	0	38.4		ET8210-51	0	9.02		ET8309-89	1	28.4		BL2456-841	1	4.13322		BL3290-217	0	None		ET8210-52	0	35.7		BL5190-60	0	35		BL2259-505	0	2.01626		ET8210-51	0	15.11
ET8309-75	0	9.14		ET8309-90	1	83		ET8210-52	0	38.4		ET8210-52	0	8.98		ET8309-90	1	30.7		BL2456-844	1	4.35146		BL3290-218	0	None		ET8210-58	1	32.2		BL5190-70	1	45		BL2535-1398	1	1.44495		ET8210-52	0	17.99
ET8309-81	0	9.13		BL3596-100	0	63		ET8210-57	1	7.5		ET8210-57	1	1.83		BL3596-100	0	33.5		BL2459-1502	0	4.50553		ET5017-1096	0	None		ET8210-59	1	32.6		BL5357-89	0	30		BL3001-157	1	1.8092		ET8210-57	1	21.55
ET8309-89	1	9.2		BL3596-105	0	66		ET8210-58	1	44.4		ET8210-58	1	10.07		BL3596-105	0	31.6		BL2459-1517	1	4.7256		BL3311-140	0	None		ET7898-140	1	30.3		BL5357-98	1	40		BL3001-158	1	1.7373		ET8210-58	1	19.98
ET8309-90	1	8.96		BL3596-106	0	62		ET8210-59	1	45.4		ET8210-59	1	10.44		BL3596-106	0	32.5		BL2475-1563	0	4.30251		BL3311-143	0	None		ET7898-110	0	33.2		CR824-434	0	40		BL3001-133	0	2.44299		ET8210-59	1	20.31
BL3596-105	0	9.16		BL3596-112	1	68		ET7898-140	1	49.1		ET7898-140	1	11.04		BL3596-112	1	32.4		BL2475-1573	1	4.01054		BL3311-145	1	None		ET8210-64	0	33.6		CR824-436	1	35		BL3001-136	0	2.16761		ET7898-140	1	25.91
BL3596-106	0	9.04		BL3596-113	1	35		ET7898-110	0	42.5		ET7898-110	0	9.47		BL3596-113	1	33.5		BL2476-1243	0	5.52298		BL3424-104	0	None		ET4513-1308	0	32.4		BL5456-74	0	35		BL3001-166	0	1.86872		ET7898-110	0	19.67
BL3596-112	1	9.35		BL3596-119	1	38		ET8210-64	0	43.4		ET8210-64	0	9.74		BL3596-119	1	33.7		BL2476-1253	1	5.17293		BL3424-105	0	None		ET4513-1314	0	32.6		BL5456-83	1	30		BL3485-216	0	1.76106		ET8210-64	0	23.68
BL3596-113	1	9.39		BL3599-133	1	30		ET4513-1308	0	42.3		ET4513-1308	0	9.41		BL3599-133	1	28		BL2535-1389	0	5.01112		BL3424-111	1	None		ET4513-1315	0	35.7		CR912-451	0	40		BL3485-223	0	1.8752		ET4513-1308	0	16.13
BL3824-163	1	9.14		BL3599-134	1	78		ET4513-1314	0	42		ET4513-1314	0	9.25		BL3599-134	1	31.6		BL2535-1398	1	4.60828		BL3424-113	1	None		ET8210-78	1	34.1		CR912-507	1	40		BL3485-246	1	1.50884		ET4513-1314	0	21.12
BL3824-166	1	8.91		ET8309-70	0	74		ET4513-1315	0	43.4		ET4513-1315	0	9.85		ET8309-70	0	30.1		BL2597-1597	0	4.35909		BL3424-119	0	None		ET4513-1319	1	33.7		BL5341-115	0	30		BL1437-1294	0	1.82944		ET4513-1315	0	14.77
BL3736-179	0	9		ET8309-71	0	35		ET8210-78	1	46.6		ET8210-78	1	10.68		ET8309-71	0	29.9		BL2597-1602	0	4.70921		BL3424-127	1	None		ET4513-1320	1	33		BL5341-120	1	30		BL1437-1296	1	1.58725		ET8210-78	1	21.19
BL3736-196	1	9.15		BL3825-226	0	105		ET4513-1319	1	44.2		ET4513-1319	1	9.91		BL3825-226	0	32.9		BL2597-1617	1	5.01979		BL3425-176	0	None		ET4513-1322	1	33.9		CR799-590	0	35		BL1437-1304	0	1.97163		ET4513-1319	1	19.59
BL3519-224	0	9.12		BL3825-236	0	37		ET4513-1320	1	44.2		ET4513-1320	1	9.83		BL3825-236	0	31.4		BL2790-1617	0	5.12378		BL3425-177	0	None		ET8171-64	0	32.2		CR799-597	1	35		BL3070-1622	0	1.90343		ET4513-1320	1	21.46
BL3519-232	1	9.37		BL3825-242	0	67		ET4513-1322	1	43.9		ET4513-1322	1	10.03		BL3825-242	0	33.5		BL2790-1631	1	4.36547		BL3425-186	1	None		ET8171-77	1	30.6		BL5168-168	0	25		BL3685-107	0	1.86252		ET4513-1322	1	22.93
ET8218-55	0	9.39		BL3825-244	1	34		ET8171-64	0	44.7		ET8171-64	0	9.72		BL3825-244	1	29.7		BL3001-133	0	4.58285		BL3425-197	1	None		ET8171-68	0	31.9		BL5168-169	1	30		ET7865-46	0	2.07119		ET8171-64	0	15.5
ET8218-57	1	9.48		BL3825-245	1	38		ET8171-77	1	52.3		ET8171-77	1	11.34		BL3825-245	1	34		BL3001-136	0	4.86329		BL3485-216	0	None		ET8171-73	0	31.5		BL5411-120	0	45		ET7865-60	0	1.82828		ET8171-77	1	25.29
BL3596-128	1	9.04		BL3825-246	1	34		ET8171-68	0	43.6		ET8171-68	0	9.53		BL3825-246	1	33.9		BL3001-157	1	4.47033		BL3485-222	0	None		ET8171-80	1	32.1		BL5411-124	1	30		ET7865-67	1	1.6083		ET8171-68	0	16.54
ET8509-86	1	9.03		BL3824-151	0	49		ET8171-73	0	42.5		ET8171-73	0	9.56		BL3824-151	0	32		BL3001-158	1	4.08343		BL3485-223	0	None		BL3023-1654	0	31.2		CR875-347	0	30		ET7865-73	1	1.67341		ET8171-73	0	12.96
ET6880-1691	0	9.06		BL3824-152	0	37		ET8171-80	1	45.5		ET8171-80	1	9.83		BL3824-152	0	33		BL3001-165	0	4.15297		BL3551-126	0	None		ET8171-81	1	31.9		CR875-420	1	40		BL3843-158	0	2.09148		ET8171-80	1	26.77
ET6880-1692	0	9.11		BL3824-163	1	26		BL3023-1654	0	49.6		BL3023-1654	0	10.74		BL3824-163	1	27.4		BL3001-166	0	4.62761		BL3551-127	0	None		BL3023-1658	1	33.2		CR930-447	1	30		BL3843-170	0	1.59574		BL3023-1654	0	21.67
ET6880-1700	0	9.05		BL3824-166	1	50		ET8171-81	1	43.3		ET8171-81	1	9.8		BL3824-166	1	30.4		BL3034-1564	0	4.69697		BL3551-137	1	None		BL3826-163	1	31.1		CR930-511	0	40		BL3843-172	1	1.42661		ET8171-81	1	23.76
ET8409_1-107	0	8.91		BL3926-342	0	61		BL3023-1658	1	44		BL3023-1658	1	10.16		BL3926-342	0	32.2		BL3034-1565	0	5.14815		BL3551-150	1	None		BL3826-160	0	32		CR888-477	0	40		BL3843-173	1	1.43883		BL3023-1658	1	20.09
ET8409_1-108	0	8.85		BL3599-146	1	54		BL3826-163	1	46		BL3826-163	1	10.13		BL3599-146	1	31.5		BL3034-1583	1	6.12882		ET5625-1302	1	None		BL3825-244	1	31.6		CR888-482	1	30		BL3283-270	0	1.63654		BL3826-163	1	24.73
BL3611-284	0	9.51		ET6880-1691	0	44		BL3826-160	0	50.7		BL3826-160	0	11.19		ET6880-1691	0	30.3		BL3034-1586	1	4.56714		BL3551-119	0	None		BL3825-245	1	32.2		CR885-497	1	30		BL3283-271	0	1.64466		BL3826-160	0	18.28
BL3611-292	1	9.97		ET6880-1692	0	83		BL3825-244	1	50.7		BL3825-244	1	10.86		ET6880-1692	0	32.2		BL3070-1621	0	4.66337		BL3551-152	1	None		BL3825-246	1	33.6		CR885-569	0	35		BL3283-279	1	1.88889		BL3825-244	1	20.79
ET8409-124	1	9.37		ET6880-1700	0	32		BL3825-245	1	48.1		BL3825-245	1	10.6		ET6880-1700	0	31.9		BL3070-1622	0	5.17363		BL3551-155	1	None		BL3825-226	0	31.3						BL3283-280	1	1.67614		BL3825-245	1	25.02
ET8676-67	0	9.05		ET6880-1703	1	59		BL3825-246	1	44.4		BL3825-246	1	10.06		ET6880-1703	1	30.9		BL3070-1633	1	4.65646		TCPA0050Cre-28	1	None		BL3825-236	0	32.4						BL3750-173	0	2.16538		BL3825-246	1	18.65
ET8676-71	0	8.8		ET8509-62	0	49		BL3825-226	0	44.7		BL3825-226	0	9.4		ET8509-62	0	29		BL3070-1639	1	4.5173		TCPA0050Cre-7	0	Jumping		BL3825-242	0	29.7						BL3750-174	0	1.80945		BL3825-226	0	11.16
ET8676-77	1	9.34		ET8509-66	1	74		BL3825-236	0	42		BL3825-236	0	8.92		ET8509-66	1	29.3		BL3070-1645	1	4.4087		BL988-1092	0	None		BL3079-1724	0	32.3						BL3750-175	0	1.90842		BL3825-236	0	16.23
ET8676-78	1	8.89		BL3586-153	0	45		BL3825-242	0	47.2		BL3825-242	0	10.1		BL3586-153	0	30.8		BL3101-1721	0	4.6103		BL988-1105	1	None		BL3079-1728	0	30.5						BL3750-192	1	1.96976		BL3825-242	0	13.41
BL3747-147	0	9.07		BL3586-157	1	41		BL3079-1724	0	40.6		BL3079-1724	0	9.09		BL3586-157	1	32.8		BL3101-1722	0	5.09524		ET4569-952	0	None		BL3079-1736	1	32.5						BL3750-200	1	1.36453		BL3079-1724	0	9.29
BL3747-152	1	8.63		BL3736-179	0	57		BL3079-1728	0	44.3		BL3079-1728	0	9.69		BL3736-179	0	32.1		BL3101-1738	1	4.79333		ET4569-963	1	None		BL3079-1737	1	33						BL3750-204	1	1.55556		BL3079-1728	0	13.96
BL3486-182	0	9.05		BL3736-196	1	27		BL3079-1736	1	46.2		BL3079-1736	1	10.38		BL3736-196	1	31.1		BL3101-1741	1	4.27751		ET6691-1501	1	None		BL3426-214	0	31.3						BL3137-1638	0	1.80822		BL3079-1736	1	20.09
BL3486-195	1	9.02		BL3538-185	0	28		BL3079-1737	1	44.6		BL3079-1737	1	10.1		BL3538-185	0	30.1		BL3135-1672	0	4.91026		ET5017-1064	0	None		BL3426-216	0	21.1						BL3137-1644	0	2.09122		BL3079-1737	1	19.43
BL3872-310	0	8.83		BL3538-195	1	47		BL3426-214	0	45.1		BL3426-214	0	9.95		BL3538-195	1	30.1		BL3135-1687	1	4.14482		ET5017-1073	1	None		ET8309-75	0	31.5						BL3137-1645	0	1.86856		BL3426-214	0	20.14
BL3872-312	1	9.32		BL3519-224	0	29		BL3426-216	0	59.2		BL3426-216	0	12.51		BL3519-224	0	33.6		BL3137-1638	0	5.93197		ET5625-1277	0	None		ET8309-81	0	32.4						BL3137-1651	1	1.50347		BL3426-216	0	16.2
ET8352-89	0	9.23		BL3519-232	1	81		ET8309-75	0	46.7		ET8309-75	0	10.04		BL3519-232	1	29.5		BL3137-1644	0	4.57621		ET5625-1278	0	None		ET8309-89	1	32.2						BL3137-1663	1	1.77371		ET8309-75	0	20.8
ET8352-91	0	8.93		BL3824-187	1	66		ET8309-81	0	43.2		ET8309-81	0	9.15		BL3824-187	1	30.9		BL3137-1645	0	4.87451		ET5625-1283	1	None		ET8309-90	1	33.6						BL3137-1664	1	1.64128		ET8309-81	0	20.6
ET8352-94	1	9.48		BL3596-128	1	27		ET8309-89	1	47.5		ET8309-89	1	10.7		BL3596-128	1	28.5		BL3137-1651	1	4.05628		ET5625-1286	1	None		BL3826-191	0	35.2						BL3425-186	1	1.65988		ET8309-89	1	21.65
ET8352-96	1	8.48		BL3611-284	0	46		ET8309-90	1	46.1		ET8309-90	1	10.38		BL3611-284	0	30.2		BL3137-1663	1	4.57927		ET5625-1289	1	None		BL3601-96	1	31.9						BL3425-197	1	1.61099		ET8309-90	1	31.05
BL3615-94	0	8.72		BL3611-292	1	47		BL3826-191	0	36.4		BL3826-191	0	8.17		BL3611-292	1	26.5		BL3137-1664	1	4.95949		ET6690-1603	0	None		BL3601-98	1	31.4						ET7963-111	1	1.35705		BL3826-191	0	19.55
BL3519-243	1	9.55		BL3611-293	1	50		BL3601-96	1	47.7		BL3601-96	1	10.29		BL3611-293	1	31.6		BL3161-1664	0	3.55		ET6690-1608	1	None		BL3601-79	0	31.6						ET7963-128	0	1.78774		BL3601-96	1	23.4
BL3519-244	1	9.16		BL3680-146	0	36		BL3601-98	1	44.6		BL3601-98	1	9.85		BL3680-146	0	30.2		BL3161-1672	1	3.94008		ET7963-128	0	None		BL3601-80	0	31.6						ET7963-130	0	2.11205		BL3601-98	1	27.02
ET8220-89	0	8.54		BL3680-147	0	28		BL3601-79	0	46.8		BL3601-79	0	10.46		BL3680-147	0	28.9		BL3181-1598	0	4.58238		ET7963-130	0	None		BL3601-81	0	32						ET7963-133	0	1.78783		BL3601-79	0	14.1
BL3926-367	1	9.19		BL3680-149	1	86		BL3601-80	0	43.3		BL3601-80	0	9.47		BL3680-149	1	29.5		BL3181-1601	0	4.72556		ET7963-133	0	None		ET8309-70	0	32.6						ET7963-135	1	1.51291		BL3601-80	0	20.09
BL3798-158	0	9.04		BL3680-150	1	71		BL3601-81	0	46.9		BL3601-81	0	10.35		BL3680-150	1	31		BL3181-1612	1	4.41829		ET7963-135	1	None		ET8309-71	0	32.1						BL3551-119	0	1.56839		BL3601-81	0	15.65
ET8509-95	0	9.43		ET8409-107	1	45		ET8309-70	0	42.9		ET8309-70	0	9.63		ET8409-107	1	28.4		BL3181-1615	1	5.36722		ET7963-103	0	None		BL3601-99	1	30						BL3551-150	1	1.56482		ET8309-70	0	21.17
BL3014-1662	0	9.2		ET8409-109	1	36		ET8309-71	0	44.6		ET8309-71	0	9.72		ET8409-109	1	29.3		BL3210-137	0	4.03667		ET7963-111	1	None		BL3599-133	1	31.4						BL3551-152	1	1.62487		ET8309-71	0	15.15
BL3014-1675	1	9.37		ET8409_1-107	0	36		BL3601-99	1	51.3		BL3601-99	1	11.1		ET8409_1-107	0	31.4		BL3210-149	1	4.02866		TCPA0002Cre-30	1	None		BL3596-112	1	31.6						BL3551-155	1	1.56951		BL3601-99	1	20.21
ET8735-79	0	8.79		ET8409_1-108	0	27		BL3599-133	1	49.4		BL3599-133	1	10.73		ET8409_1-108	0	34.6		BL3210-168	0	4.21514		TCPA0002Cre-7	0	None		BL3596-113	1	30.8						ET5625-1302	1	1.54325		BL3599-133	1	16.16
ET8735-85	1	8.82		ET8509-86	1	31		BL3596-112	1	51.2		BL3596-112	1	11.03		ET8509-86	1	26.8		BL3281-187	0	5.00422		TCPA0048Cre-40	0	Jumping		BL3596-119	1	32						BL3281-201	1	1.60818		BL3596-112	1	18.1
BL4029-162	0	8.57		ET8676-74	0	41		BL3596-113	1	52.3		BL3596-113	1	10.78		ET8676-74	0	26.4		BL3281-201	1	4.43616		TCPA0052Cre-16	1	None		BL3596-100	0	32.9						BL3281-202	1	1.82895		BL3596-113	1	19.89
BL4029-172	1	9.2		ET8676-79	1	33		BL3596-119	1	50.9		BL3596-119	1	10.8		ET8676-79	1	29.5		BL3281-202	1	4.26566		TCPA0052Cre-7	0	None		BL3596-105	0	31.5						BL3281-203	1	1.61111		BL3596-119	1	13.74
BL3877-248	0	9.17		ET8676-80	1	46		BL3596-100	0	43.2		BL3596-100	0	9.13		ET8676-80	1	24.3		BL3281-203	1	4.09297		BL3283-270	0	None		BL3596-106	0	31.3						BL3281-204	1	1.57934		BL3596-100	0	9.07
BL3877-256	1	9.58		BL3023-1666	0	35		BL3596-105	0	43.8		BL3596-105	0	9.23		BL3023-1666	0	27.7		BL3281-204	1	4.74909		BL3283-271	0	None		BL3824-151	0	32.2						BL3641-169	0	2.04603		BL3596-105	0	12.15
BL3762-182	0	8.8		BL3596-132	1	80		BL3596-106	0	47.6		BL3596-106	0	9.95		BL3596-132	1	30.9		BL3283-271	0	4.81749		BL3283-279	1	None		BL3824-152	0	31						BL3685-100	0	3.10337		BL3596-106	0	17.16
BL3762-198	1	9.12		BL3611-290	0	36		BL3824-151	0	44.1		BL3824-151	0	9.48		BL3611-290	0	25.4		BL3283-270	0	5.0563		BL3283-280	1	None		ET6880-1691	0	32.7						BL3227-88	0	2.13868		BL3824-151	0	16.94
ET7986-103	0	8.94		ET8509-88	0	33		BL3824-152	0	43.9		BL3824-152	0	9.4		ET8509-88	0	30.2		BL3283-279	1	4.78233		BL3750-173	0	None		ET6880-1692	0	32.2						BL3227-91	0	2.49775		BL3824-152	0	16.09
ET7986-117	1	9.37		ET8409-117	1	43		ET6880-1691	0	43.1		ET6880-1691	0	9.28		ET8409-117	1	28.5		BL3283-280	1	4.58247		BL3750-174	0	None		ET6880-1700	0	32.8						BL3227-103	1	1.78521		ET6880-1691	0	12.75
BL3605-204	0	9.28		ET8409-94	0	66		ET6880-1692	0	42.5		ET6880-1692	0	9.51		ET8409-94	0	31.9		BL3311-143	0	4.34918		BL3750-175	0	None		BL3824-163	1	31.4						BL3227-104	1	1.65559		ET6880-1692	0	10.59
BL3605-205	0	8.95		ET8676-67	0	48		ET6880-1700	0	40		ET6880-1700	0	8.9		ET8676-67	0	31.9		BL3311-140	0	4.8953		BL3750-192	1	None		BL3824-166	1	30.8						BL3426-191	0	1.84055		ET6880-1700	0	13.75
BL3605-214	1	9.01		ET8676-71	0	71		BL3824-163	1	45.5		BL3824-163	1	10.12		ET8676-71	0	30.9		BL3311-145	1	5.08244		BL3750-200	1	None		ET6880-1703	1	30.5						BL3426-197	1	1.64763		BL3824-163	1	22.63
BL3605-220	1	9.06		ET8676-77	1	65		BL3824-166	1	44.5		BL3824-166	1	9.81		ET8676-77	1	28.6		BL3425-175	0	5.45249		BL3750-204	1	None		BL3599-146	1	31						ET7870-94	0	1.75		BL3824-166	1	19.1
BL3938-240	0	9.06		ET8676-78	1	65		ET6880-1703	1	49.8		ET6880-1703	1	10.96		ET8676-78	1	30.6		BL3425-176	0	4.67596		TCPA0169Cre-19	1	None		BL3736-196	1	31.7						ET7870-95	0	1.71186		ET6880-1703	1	22.01
BL3938-246	1	9.21		BL3486-182	0	34		BL3599-146	1	48		BL3599-146	1	10.66		BL3486-182	0	31.4		BL3425-177	0	5.59906		TCPA0169Cre-28	1	None		BL3736-179	0	32.5						ET7870-108	1	1.59821		BL3599-146	1	16.32
ET7986-124	0	8.71		BL3486-195	1	59		BL3736-196	1	48.2		BL3736-196	1	10.85		BL3486-195	1	31.5		BL3425-186	1	4.526		TCPA0169Cre-8	0	None		BL3538-185	0	31.3						BL3641-193	0	1.85042		BL3736-196	1	20.77
ET7986-126	1	8.88		BL3423-186	0	59		BL3736-179	0	41.2		BL3736-179	0	8.92		BL3423-186	0	31.3		BL3425-197	1	4.51345		TCPA0169Cre-9	0	None		BL3538-195	1	31.1						BL3641-195	1	1.39884		BL3736-179	0	12.09
ET6713-1492	0	9.09		BL3423-204	1	52		BL3538-185	0	42.5		BL3538-185	0	9.27		BL3423-204	1	30.9		BL3425-199	1	5.13361		BL3685-107	0	None		BL3519-232	1	31.5						BL3518-148	0	1.66047		BL3538-185	0	12.02
ET6713-1497	1	8.9		BL3486-178	0	39		BL3538-195	1	48.2		BL3538-195	1	10.57		BL3486-178	0	32.3		BL3483-352	0	5.00193		BL3843-158	0	None		BL3519-224	0	29.4						BL3518-153	1	1.92131		BL3538-195	1	18.99
BL3374-126	0	8.91		BL3486-188	1	33		BL3519-232	1	45.1		BL3519-232	1	9.83		BL3486-188	1	32.4		BL3483-361	1	4.67352		BL3843-170	0	None		ET8218-57	1	31.3						BL3518-155	1	1.74302		BL3519-232	1	18.98
BL3374-127	1	9.41		BL3747-147	0	83		BL3519-224	0	45.9		BL3519-224	0	9.85		BL3747-147	0	31.8		BL3483-362	1	4.2867		BL3843-172	1	None		ET8218-55	0	32.4						BL3518-147	0	1.92833		BL3519-224	0	10.86
ET6689-1796	0	8.95		BL3747-148	0	38		ET8218-57	1	54.3		ET8218-57	1	11.94		BL3747-148	0	30.9		BL3485-216	0	4.60194		BL3843-173	1	None		ET8409-109	1	31						ET8210-52	0	3.81311		ET8218-57	1	16.97
ET6689-1801	1	9		BL3747-152	1	76		ET8218-55	0	44.1		ET8218-55	0	9.63		BL3747-152	1	32.3		BL3485-222	0	4.89901		ET7865-46	0	None		ET8509-86	1	30.4						ET8210-57	1	1.86618		ET8218-55	0	10.61
BL4206-86	0	8.84		BL3747-153	1	48		ET8409-109	1	51.9		ET8409-109	1	11.82		BL3747-153	1	31		BL3485-223	0	4.5701		ET7865-60	0	None		BL3023-1666	0	30.7						ET8210-51	0	3.07848		ET8409-109	1	15.93
BL4206-91	1	9.27		ET8220-89	0	35		ET8509-86	1	47		ET8509-86	1	10.19		ET8220-89	0	32.7		BL3485-246	1	4.55285		ET7865-66	1	None		BL3611-284	0	29.5						ET8210-42	0	1.98119		ET8509-86	1	19.4
BL2874-1694	0	8.72		ET8220-90	0	37		BL3023-1666	0	44.6		BL3023-1666	0	9.87		ET8220-90	0	30.9		BL3551-119	0	5.4084		ET7865-67	1	None		BL3611-290	0	31.1						ET8210-59	1	1.66982		BL3023-1666	0	13.25
BL2874-1696	0	9.16		BL2325-743	0	52		BL3611-284	0	37.6		BL3611-284	0	7.53		BL2325-743	0	29.9		BL3551-126	0	4.85725		ET7865-73	1	None		BL3611-292	1	30.7						ET8210-64	0	1.73625		BL3611-284	0	16.38
BL2874-1699	1	9.34		BL3926-367	1	31		BL3611-290	0	45		BL3611-290	0	9.45		BL3926-367	1	29.3		BL3551-127	0	4.90894		BL3685-100	0	None		BL3611-293	1	30.2						ET8210-78	1	1.68784		BL3611-290	0	14.29
BL2874-1700	1	8.95		BL3519-243	1	32		BL3611-292	1	58.6		BL3611-292	1	12.01		BL3519-243	1	32.8		BL3551-137	1	4.11828		BL3641-169	0	None		ET8676-79	1	31.4						ET7898-110	0	1.86095		BL3611-292	1	13.01
BL4206-96	0	8.88		BL3519-244	1	55		BL3611-293	1	50.3		BL3611-293	1	10.68		BL3519-244	1	31.9		BL3551-150	1	4.80945		BL3641-170	0	None		ET8676-80	1	30.9						ET7898-140	1	1.45551		BL3611-293	1	19.86
BL4206-100	1	9.06		BL3763-148	0	55		ET8676-79	1	50.9		ET8676-79	1	11.04		BL3763-148	0	31.8		BL3551-152	1	4.05279		BL3641-173	1	None		ET8676-74	0	30.7						ET8171-64	0	1.72384		ET8676-79	1	15.79
ET8221-117	0	9.03		BL3763-149	1	44		ET8676-80	1	46.9		ET8676-80	1	10.58		BL3763-149	1	32.2		BL3551-155	1	4.70254		BL3641-177	1	None		ET8676-67	0	30.7						ET8171-68	0	1.61939		ET8676-80	1	15.12
ET8221-126	1	9.46		ET8352-89	0	48		ET8676-74	0	42.7		ET8676-74	0	9.46		ET8352-89	0	21.5		ET5048-1659	0	3.92636		BL3227-101	1	None		ET8676-71	0	30.9						ET8171-73	0	1.77072		ET8676-74	0	10.86
BL2967-1806	0	8.81		ET8352-90	0	34		ET8676-67	0	46.3		ET8676-67	0	10.07		ET8352-90	0	31.3		ET5048-1668	0	4.76258		BL3227-103	1	None		ET8676-77	1	30.7						ET8171-77	1	1.53123		ET8676-67	0	12.96
BL2967-1808	1	8.96		ET8352-91	0	35		ET8676-71	0	47.9		ET8676-71	0	10.45		ET8352-91	0	30.7		ET5048-1697	1	3.8865		BL3227-104	1	None		ET8676-78	1	30						ET8171-80	1	1.49129		ET8676-71	0	10.6
BL4276-194	0	9.1		ET8352-92	0	28		ET8676-77	1	50.8		ET8676-77	1	10.99		ET8352-92	0	31		ET5048-1698	1	4.02167		BL3227-88	0	None		ET8509-88	0	30.4						ET8171-81	1	1.35179		ET8676-77	1	14.46
BL4276-201	1	9.2		ET8352-93	1	68		ET8676-78	1	50.4		ET8676-78	1	11.02		ET8352-93	1	32		ET5625-1302	1	4.81525		BL3227-90	0	None		BL3747-147	0	31.9						BL3023-1654	0	1.51385		ET8676-78	1	19.63
BL4074-146	0	8.58		ET8352-94	1	34		ET8509-88	0	46.4		ET8509-88	0	9.77		ET8352-94	1	30.9		ET7963-103	0	4.73032		BL3227-91	0	None		BL3747-148	0	32.5						BL3023-1658	1	1.43547		ET8509-88	0	19.23
BL4074-147	0	8.53		ET8352-95	1	79		BL3747-147	0	44.2		BL3747-147	0	9.95		ET8352-95	1	29.5		ET7963-111	1	5.4316		BL3487-114	0	None		BL3423-186	0	30						BL3825-226	0	1.75538		BL3747-147	0	13.17
BL4074-162	1	9.18		ET8352-96	1	50		BL3747-148	0	43.1		BL3747-148	0	9.85		ET8352-96	1	31.7		ET7963-128	0	4.25623		BL3487-118	0	None		BL3423-204	1	31.3						BL3825-236	0	1.57692		BL3747-148	0	10.77
BL4074-163	1	9.1		ET8509-95	0	24		BL3423-186	0	46.4		BL3423-186	0	10.05		ET8509-95	0	29.5		ET7963-130	0	4.94794		BL3487-127	1	None		ET8220-89	0	32.2						BL3825-242	0	1.63116		BL3423-186	0	13.28
ET9197-67	0	9.04		ET8509-96	0	17		BL3423-204	1	47.9		BL3423-204	1	10.67		ET8509-96	0	31.4		ET7963-133	0	4.24057		BL3487-135	1	None		ET8220-90	0	30.1						BL3825-244	1	1.44276		BL3423-204	1	18.84
ET9197-68	0	9.17		BL3014-1662	0	37		ET8220-89	0	41.9		ET8220-89	0	9.29		BL3014-1662	0	30.7		ET7963-135	1	4.99207		BL3728-140	1	None		ET8409-124	1	31.4						BL3825-245	1	1.4906		ET8220-89	0	11.29
ET9197-90	1	9.54		BL3014-1665	0	49		ET8220-90	0	32.2		ET8220-90	0	7.21		BL3014-1665	0	27.9		BL1321-867	1	4.619		BL3654-176	0	None		BL3519-243	1	32						BL3825-246	1	1.49343		ET8220-90	0	9.15
ET9197-93	1	9.25		BL3014-1670	0	75		ET8409-124	1	47.1		ET8409-124	1	10.4		BL3014-1670	0	30.9		BL3023-1637	0	4.68322		BL3654-182	1	None		BL3519-244	1	30.9						BL3601-79	0	1.64441		ET8409-124	1	15.16
BL3667-184	1	9.2		BL3014-1675	1	48		BL3519-243	1	45.3		BL3519-243	1	10.42		BL3014-1675	1	30.2		BL3023-1640	0	4.80066		BL3476-154	0	None		BL3798-158	0	31						BL3601-80	0	1.57166		BL3519-243	1	18.09
BL3479-145	0	9.19		BL3014-1680	1	56		BL3519-244	1	44.6		BL3519-244	1	9.9		BL3014-1680	1	31.2		BL3023-1641	0	4.91441		BL3476-155	0	None		BL3763-148	0	30.6						BL3601-81	0	1.73641		BL3519-244	1	20.96
BL3479-149	0	8.84		BL3014-1681	1	34		BL3798-158	0	46.4		BL3798-158	0	9.89		BL3014-1681	1	27.7		BL3023-1647	1	4.88089		BL3476-173	1	None		BL3763-149	1	29.5						BL3601-96	1	1.70317		BL3798-158	0	13.08
BL3479-158	1	8.73		BL3306-223	0	40		BL3763-148	0	45.7		BL3763-148	0	9.26		BL3306-223	0	28.9		BL3023-1648	1	5.66759		BL3641-193	0	None		BL3551-126	0	31.5						BL3601-98	1	1.40439		BL3763-148	0	16.6
BL3234-15	0	8.93		BL3306-227	1	57		BL3763-149	1	50.9		BL3763-149	1	10.93		BL3306-227	1	27		BL3023-1649	1	4.60664		BL3641-195	1	None		BL3551-127	0	31.4						BL3601-99	1	1.43118		BL3763-149	1	22.01
BL3234-16	0	8.8		BL3369-189	0	46		BL3551-126	0	42.6		BL3551-126	0	9.22		BL3369-189	0	31.6		BL3023-1654	0	4.61853		BL3023-1637	0	None		BL3551-137	1	31.3						BL3826-191	0	1.97202		BL3551-126	0	14.3
BL3234-25	1	9.29		BL3369-197	1	39		BL3551-127	0	42		BL3551-127	0	9.19		BL3369-197	1	30		BL3023-1658	1	4.81989		BL3023-1640	0	None		BL3551-150	1	30.7						BL3824-152	0	1.75599		BL3551-127	0	13.17
BL3234-28	1	9.44		BL4029-162	0	24		BL3551-137	1	47.9		BL3551-137	1	10.52		BL4029-162	0	32.6		BL3079-1724	0	4.53137		BL3023-1641	0	None		BL3551-119	0	30.2						BL3824-151	0	1.66718		BL3551-137	1	23.23
ET8889-98	0	9.18		BL4029-172	1	38		BL3551-150	1	49.2		BL3551-150	1	10.66		BL4029-172	1	33.5		BL3079-1728	0	5.04505		BL3023-1647	1	None		BL3551-152	1	32.1						ET6880-1700	0	1.75661		BL3551-150	1	22.72
BL4099-189	0	8.72		ET8735-79	0	35		BL3551-119	0	44.4		BL3551-119	0	9.46		ET8735-79	0	32.8		BL3079-1736	1	4.30095		BL3023-1648	1	None		BL3551-155	1	32.3						ET6880-1692	0	1.82326		BL3551-119	0	13.76
BL4099-191	0	8.93		ET8735-80	0	60		BL3551-152	1	45.8		BL3551-152	1	10.14		ET8735-80	0	33.8		BL3079-1737	1	4.26268		BL3023-1649	1	None		BL3926-342	0	32						ET6880-1691	0	1.66854		BL3551-152	1	25.31
ET8547-111	0	8.85		ET8735-81	0	56		BL3551-155	1	45.2		BL3551-155	1	10.21		ET8735-81	0	31		BL3227-101	1	4.82199		ET7870-108	1	None		BL3926-344	0	31.4						BL3596-106	0	1.70813		BL3551-155	1	18.61
BL4363-110	1	9.13		ET8735-85	1	47		BL3926-342	0	44.7		BL3926-342	0	9.73		ET8735-85	1	35.2		BL3227-103	1	4.69823		ET7870-109	1	None		BL3929-205	0	31.1						BL3596-100	0	1.70186		BL3926-342	0	20.94
BL4363-111	1	9.36		ET8735-86	1	51		BL3926-344	0	44.9		BL3926-344	0	10.45		ET8735-86	1	31		BL3227-104	1	4.28217		ET7870-94	0	None		BL3486-178	0	31.2						BL3596-119	1	1.63689		BL3926-344	0	13.69
BL2967-1821	0	8.52		ET8735-87	1	69		BL3929-205	0	44		BL3929-205	0	9.23		ET8735-87	1	30.9		BL3227-88	0	4.2912		ET7870-95	0	None		BL3486-182	0	31.6						BL3596-113	1	1.6048		BL3929-205	0	11.07
BL2967-1822	0	8.75		BL3872-310	0	58		BL3486-178	0	42.6		BL3486-178	0	9.25		BL3872-310	0	32.8		BL3227-90	0	5.20477		BL3518-147	0	None		BL3486-188	1	34						BL3596-105	0	1.60472		BL3486-178	0	16.05
BL2967-1826	1	9.25		BL3872-312	1	53		BL3486-182	0	30.7		BL3486-182	0	6.95		BL3872-312	1	32.2		BL3227-91	0	4.59091		BL3518-148	0	None		BL3486-195	1	31.7						BL3596-112	1	1.52891		BL3486-182	0	11.41
BL2967-1827	1	9.19		BL3877-248	0	57		BL3486-188	1	37.7		BL3486-188	1	8.21		BL3877-248	0	29.4		BL3426-191	0	5.64179		BL3518-153	1	None		ET8352-89	0	31.2						ET8309-70	0	2.67517		BL3486-188	1	15.62
BL2067-585	1	8.56		BL3877-249	0	51		BL3486-195	1	47.9		BL3486-195	1	10.39		BL3877-249	0	32.3		BL3426-197	1	4.81858		BL3518-155	1	None		ET8352-90	0	29.6						ET8309-71	0	1.60172		BL3486-195	1	15.82
BL2461-819	1	9.6		BL3877-250	0	48		ET8352-89	0	46.4		ET8352-89	0	9.93		BL3877-250	0	30.3		BL3426-214	0	4.59459		ET8210-42	0	None		ET8352-91	0	30.9						BL3599-133	1	1.62231		ET8352-89	0	18.58
BL2455-613	0	9		BL3877-253	0	58		ET8352-90	0	46.6		ET8352-90	0	10.04		BL3877-253	0	32		BL3426-216	0	4.12594		ET8210-51	0	None		ET8352-92	0	31.9						BL3227-101	1	1.49106		ET8352-90	0	18.33
BL1297-604	1	9.18		BL3877-256	1	79		ET8352-91	0	44.3		ET8352-91	0	9.56		BL3877-256	1	30.6		BL3476-154	0	5.1666		ET8210-52	0	None		ET8352-93	1	32.1						BL3641-170	0	1.83017		ET8352-91	0	19.18
BL1297-605	1	9.39		BL3877-258	1	40		ET8352-92	0	44.5		ET8352-92	0	9.8		BL3877-258	1	30		BL3476-155	0	4.64608		ET8210-57	1	None		ET8352-94	1	32.5						BL3641-177	1	1.65016		ET8352-92	0	22.6
BL3140-1655	0	8.79		BL3877-262	1	40		ET8352-93	1	44.8		ET8352-93	1	10.18		BL3877-262	1	31.7		BL3476-173	1	5.22311		ET8210-58	1	None		ET8352-95	1	30.2						BL3487-114	0	1.46903		ET8352-93	1	18.02
BL4335-112	1	8.32		BL1297-566	0	36		ET8352-94	1	46.5		ET8352-94	1	10.39		BL1297-566	0	32.3		BL3487-114	0	4.69602		ET8210-59	1	None		ET8352-96	1	30.9						BL3487-118	0	1.67529		ET8352-94	1	17.73
TCPA0052Cre-7	0	9.25		BL1297-591	0	45		ET8352-95	1	49.6		ET8352-95	1	10.87		BL1297-591	0	27.3		BL3487-118	0	4.38129		ET7898-110	0	None		ET8509-95	0	30.5						BL3487-127	1	1.86938		ET8352-95	1	15.55
TCPA0052Cre-16	1	9.6		BL1297-595	1	38		ET8352-96	1	46.6		ET8352-96	1	10.55		BL1297-595	1	27.9		BL3728-140	1	4.20124		ET7898-140	1	None		ET8509-96	0	31.9						BL3487-135	1	1.83218		ET8352-96	1	13.53
TCPA0007Cre-9	0	9.42		BL1297-604	1	53		ET8509-95	0	44.6		ET8509-95	0	9.05		BL1297-604	1	33.4		BL3487-127	1	3.90226		ET8210-64	0	None		BL3014-1662	0	29.9						BL3728-140	1	1.58967		ET8509-95	0	17.87
TCPA0007Cre-15	1	9.44		BL1376-83	1	60		ET8509-96	0	42.7		ET8509-96	0	8.8		BL1376-83	1	34.2		BL3487-135	1	4.06102		ET8210-78	1	None		BL3014-1665	0	30.1						BL3654-176	0	1.64275		ET8509-96	0	15.02
TCPM0198Cre-4	0	9		BL1380-1092	0	58		BL3014-1662	0	44.2		BL3014-1662	0	9.08		BL1380-1092	0	32.1		BL3487-145	1	5.59553		BL3426-191	0	None		BL3014-1670	0	32.1						BL3654-182	1	1.66889		BL3014-1662	0	16.87
TCPM0198Cre-29	0	8.96		BL1380-1119	1	38		BL3014-1665	0	42.9		BL3014-1665	0	9.08		BL1380-1119	1	28.5		BL3508-113	0	4.81631		BL3426-197	1	None		BL3014-1680	1	29.8						BL3476-154	0	1.64031		BL3014-1665	0	10.82
TCPA0051Cre-6	1	9.24		BL1437-1294	0	62		BL3014-1670	0	41.8		BL3014-1670	0	9.24		BL1437-1294	0	34.2		BL3508-129	1	4.4635		BL3487-143	0	None		BL3014-1681	1	30.4						BL3476-155	0	1.6868		BL3014-1670	0	12.89
TCPA0051Cre-15	0	8.8		BL1437-1296	1	84		BL3014-1680	1	51.6		BL3014-1680	1	10.97		BL1437-1296	1	34.1		BL3518-147	0	4.30083		BL3487-145	1	None		ET8735-79	0	31.3						BL3476-173	1	1.49275		BL3014-1680	1	16.51
TCPM0202Cre-14	1	9.35		BL1437-1304	0	57		BL3014-1681	1	44.8		BL3014-1681	1	9.87		BL1437-1304	0	31.9		BL3518-148	0	5.15842		ET4513-1308	0	None		ET8735-80	0	32						BL3538-185	0	1.76955		BL3014-1681	1	15.58
TCPA0004Cre-4	0	8.95		BL1437-1305	0	55		ET8735-79	0	45.1		ET8735-79	0	9.64		BL1437-1305	0	32.5		BL3518-153	1	4.1171		ET4513-1314	0	None		ET8735-81	0	31.1						BL3538-195	1	1.51249		ET8735-79	0	16.84
TCPA0004Cre-17	1	9.19		BL1459-570	0	42		ET8735-80	0	41.9		ET8735-80	0	9.48		BL1459-570	0	34.3		BL3518-155	1	3.9745		ET4513-1315	0	None		ET8735-85	1	30.5						BL3824-163	1	1.35007		ET8735-80	0	9.91
TCPA0037Cre-12	0	8.86		BL1459-590	1	32		ET8735-81	0	44.7		ET8735-81	0	9.96		BL1459-590	1	28.5		BL3641-169	0	4.18626		ET4513-1319	1	None		ET8735-86	1	29.4						BL3824-166	1	1.42319		ET8735-81	0	14.21
TCPA0048Cre-13	0	8.84		BL1460-492	0	78		ET8735-85	1	49.1		ET8735-85	1	10.64		BL1460-492	0	32.1		BL3641-170	0	4.3706		ET4513-1320	1	None		ET8735-87	1	29.7						BL3824-187	1	1.45809		ET8735-85	1	14.38
TCPA0048Cre-30	1	9.04		BL1460-504	1	41		ET8735-86	1	51.3		ET8735-86	1	10.89		BL1460-504	1	29.3		BL3641-173	1	4.07859		ET4513-1322	1	None		BL3306-223	0	31						ET8218-55	0	1.70712		ET8735-86	1	15.85
TCPA0048Cre-40	0	8.82		BL1470-837	0	34		ET8735-87	1	41.1		ET8735-87	1	8.92		BL1470-837	0	29.2		BL3641-177	1	4.64087		BL3023-1654	0	None		BL3306-227	1	30.5						BL3599-146	1	1.71104		ET8735-87	1	23.7
TCPA0007Cre-53	1	9.17		BL1470-850	1	43		BL3306-223	0	44.9		BL3306-223	0	9.26		BL1470-850	1	31.8		BL3641-193	0	4.50283		BL3023-1658	1	None		BL3369-189	0	31.2						ET8409-109	1	1.45461		BL3306-223	0	17.94
TCPA0051Cre-4	0	8.85		BL1540-471	1	28		BL3306-227	1	55		BL3306-227	1	11.83		BL1540-471	1	32		BL3641-195	1	4.37833		BL3826-160	0	None		BL3369-197	1	29						ET8409-107	1	1.6379		BL3306-227	1	19.94
TCPA0102Cre-11	1	9.11		BL1540-474	0	55		BL3369-189	0	45.2		BL3369-189	0	9.57		BL1540-474	0	33.5		BL3654-176	0	4.32537		BL3826-163	1	None		BL4029-162	0	32.7						BL3680-147	0	1.48718		BL3369-189	0	20.34
TCPA0102Cre-12	1	9.16		BL1802-1537	0	103		BL3369-197	1	46.9		BL3369-197	1	10		BL1802-1537	0	33.8		BL3654-182	1	3.9224		ET8171-64	0	None		BL4029-172	1	31.5						BL3680-146	0	1.70327		BL3369-197	1	13.28
TCPA0501Cre-7	0	8.96		BL1802-1556	1	36		BL4029-162	0	41.6		BL4029-162	0	9.06		BL1802-1556	1	32.3		BL3685-100	0	4.76947		ET8171-68	0	None		BL3872-310	0	30						BL3612-341	1	1.5069		BL4029-162	0	10.87
TCPA0501Cre-17	1	9.04		BL1803-733	0	26		BL4029-172	1	47		BL4029-172	1	10.08		BL1803-733	0	31.7		BL3685-107	0	4.69237		ET8171-73	0	None		BL3872-312	1	30						BL3612-335	0	1.64264		BL4029-172	1	18.96
TCPA0608Cre-4	0	9.28		BL1803-752	1	27		BL3872-310	0	48.3		BL3872-310	0	9.68		BL1803-752	1	31.5		BL3750-173	0	3.87621		ET8171-77	1	None		BL3877-248	0	30.4						ET8509-62	0	1.69086		BL3872-310	0	17.31
TCPA0608Cre-22	1	9.37		BL1842-1251	0	32		BL3872-312	1	50.7		BL3872-312	1	10.98		BL1842-1251	0	31.6		BL3750-174	0	5.08655		ET8171-80	1	None		BL3877-249	0	29.5						ET8509-66	1	1.64359		BL3872-312	1	18.75
TCPA0048Cre-46	0	7.99		BL1842-1259	1	12		BL3877-248	0	45.4		BL3877-248	0	9.55		BL1842-1259	1	24.9		BL3750-175	0	4.52426		ET8171-81	1	None		BL3877-250	0	30.1						ET8509-86	1	1.38659		BL3877-248	0	18.15
BL3877-377	0	9.2		BL1856-817	0	53		BL3877-249	0	50.5		BL3877-249	0	10.56		BL1856-817	0	32.1		BL3750-192	1	4.60376		BL3426-214	0	None		BL3877-253	0	31.3						ET6880-1703	1	1.24908		BL3877-249	0	16.58
ET8889-113	1	9.6		BL1856-821	1	50		BL3877-250	0	46.5		BL3877-250	0	9.96		BL1856-821	1	33.8		BL3750-200	1	5.88358		BL3426-216	0	None		BL3877-256	1	30.9						BL3586-153	0	1.76119		BL3877-250	0	12.63
ET9264-82	0	8.91		BL1918-934	0	32		BL3877-253	0	43.1		BL3877-253	0	9.21		BL1918-934	0	30.3		BL3750-204	1	5.06461		BL3601-79	0	None		BL3877-257	1	31.2						BL3586-157	1	1.76862		BL3877-253	0	14.94
ET9264-87	1	9.04		BL1918-949	1	52		BL3877-256	1	46.9		BL3877-256	1	9.68		BL1918-949	1	32		BL3751-164	0	4.04186		BL3601-80	0	None		BL3877-258	1	30						BL3929-198	1	1.357		BL3877-256	1	18.82
BL4265-97	1	8.84		BL1918-950	1	42		BL3877-257	1	48		BL3877-257	1	10.55		BL1918-950	1	33.1		BL3751-175	1	4.833		BL3601-81	0	None		BL3877-262	1	30.3						BL3929-205	0	1.74398		BL3877-257	1	18.04
BL4265-101	1	8.78		BL1918-953	0	52		BL3877-258	1	49.4		BL3877-258	1	10.51		BL1918-953	0	31.9		BL3826-160	0	4.28836		BL3601-96	1	None		BL3929-224	1	30.1						BL3596-128	1	1.61736		BL3877-258	1	15.34
BL4601-81	0	9.16		BL1996-940	0	78		BL3877-262	1	49.8		BL3877-262	1	10.64		BL1996-940	0	34		BL3826-163	1	4.38487		BL3601-98	1	None		BL2325-743	0	31.9						BL3519-232	1	1.47053		BL3877-262	1	11.91
BL4601-82	0	9.14		BL1996-949	1	26		BL3929-224	1	49.5		BL3929-224	1	11.01		BL1996-949	1	31.5		BL3843-158	0	4.99353		BL3601-99	1	None		BL3926-367	1	31.9						BL3519-224	0	1.94059		BL3929-224	1	13.5
ET9264-96	0	9.16		BL2012-348	1	78		BL2325-743	0	42.3		BL2325-743	0	9.42		BL2012-348	1	30.4		BL3843-170	0	5.12721		BL3826-191	0	None		BL3762-198	1	34.2						BL3079-1724	0	1.80029		BL2325-743	0	11.2
BL3802-136	1	9.03		BL2259-505	0	46		BL3926-367	1	49.6		BL3926-367	1	11.08		BL2259-505	0	31.7		BL3843-172	1	4.63928		TCPA0051Cre-15	0	None		BL3762-182	0	35.5						BL3079-1736	1	1.53704		BL3926-367	1	15.24
BL3802-137	1	9		BL2259-509	1	23		BL3762-198	1	40.6		BL3762-198	1	9.33		BL2259-509	1	31.7		BL3843-173	1	6.65508		ET8309-75	0	None		BL3762-183	0	35.8						BL3079-1737	1	1.49312		BL3762-198	1	25.76
BL3802-141	1	9.25		BL2259-518	1	54		BL3762-182	0	40.8		BL3762-182	0	9.51		BL2259-518	1	33.3		ET4513-1308	0	4.72022		ET8309-81	0	None		BL3762-199	1	32.8						BL3426-214	0	1.82799		BL3762-182	0	17.51
BL3579-156	0	9.08		BL2274-617	0	42		BL3762-183	0	31.3		BL3762-183	0	7.35		BL2274-617	0	31.5		ET4513-1314	0	4.78206		ET8309-89	1	None		ET7986-103	0	34.1						BL3426-216	0	1.86591		BL3762-183	0	14.76
BL3579-157	0	9		BL2274-622	1	32		BL3762-199	1	47.3		BL3762-199	1	10.87		BL2274-622	1	27.9		ET4513-1315	0	4.38561		ET8309-90	1	None		ET7986-104	0	33.6						ET8309-81	0	2.13148		BL3762-199	1	15.28
BL3579-165	1	9.29		BL2274-653	0	45		ET7986-103	0	39.6		ET7986-103	0	8.95		BL2274-653	0	31.2		ET4513-1319	1	3.82242		ET8309-70	0	None		ET7986-117	1	33.7						ET8309-75	0	1.59524		ET7986-103	0	20.98
BL3579-166	1	9.38		BL2311-1089	0	51		ET7986-104	0	42.9		ET7986-104	0	9.79		BL2311-1089	0	30.1		ET4513-1320	1	4.18506		ET8309-71	0	None		ET7986-118	1	34.4						ET8309-89	1	1.43386		ET7986-104	0	15.87
BL4280-98	0	8.58		BL2311-1095	1	54		ET7986-117	1	46.9		ET7986-117	1	11.05		BL2311-1095	1	29.6		ET4513-1322	1	3.93768		BL3596-100	0	None		BL3798-175	0	34.9						BL3926-342	0	1.78187		ET7986-117	1	30.55
BL4280-106	0	8.77		BL2321-571	0	41		ET7986-118	1	41.8		ET7986-118	1	9.97		BL2321-571	0	32.5		ET7865-46	0	4.35494		BL3596-105	0	None		BL3798-182	1	35.7						BL3798-158	0	1.87064		ET7986-118	1	26.03
BL4280-109	1	8.95		BL2321-574	1	31		BL3798-175	0	36.4		BL3798-175	0	8.1		BL2321-574	1	30.5		ET7865-60	0	4.43262		BL3596-106	0	None		BL3605-204	0	33.7						BL3519-243	1	1.323		BL3798-175	0	16.39
BL4280-111	1	9.04		BL2358-1288	0	34		BL3798-182	1	35.6		BL3798-182	1	8.4		BL2358-1288	0	30		ET7865-66	1	4.27977		BL3596-112	1	None		BL3605-205	0	34.5						BL3519-244	1	1.56		BL3798-182	1	23.34
BL3802-142	0	9.04		BL2358-1294	1	43		BL3605-204	0	39.8		BL3605-204	0	9.26		BL2358-1294	1	33.4		ET7865-67	1	4.72744		BL3596-113	1	None		BL3605-206	0	33.3						ET8352-93	1	1.59074		BL3605-204	0	21.71
BL3802-143	0	8.87		BL2479-1286	1	29		BL3605-205	0	42.3		BL3605-205	0	9.64		BL2479-1286	1	31.2		ET7865-73	1	4.08757		BL3596-119	1	None		BL3605-214	1	33.6						ET8352-95	1	1.5575		BL3605-205	0	14.87
BL3802-149	1	9.25		BL2496-1487	0	34		BL3605-206	0	42.4		BL3605-206	0	9.93		BL2496-1487	0	34.2		ET7870-108	1	5.01832		BL3599-133	1	None		BL3605-220	1	35.1						ET8352-96	1	1.46801		BL3605-206	0	18.61
BL3802-155	1	9.16		BL2496-1490	0	29		BL3605-214	1	54.5		BL3605-214	1	12.8		BL2496-1490	0	27.5		ET7870-109	1	4.67583		BL3599-134	1	None		BL3605-221	1	33.8						BL3763-148	0	1.76455		BL3605-214	1	16.63
BL3559-156	0	9		BL2496-1496	1	36		BL3605-220	1	43		BL3605-220	1	10.1		BL2496-1496	1	28.8		ET7870-94	0	5.11429		BL3599-146	1	None		BL4119-183	1	35						ET8509-95	0	1.52372		BL3605-220	1	22.26
BL3559-158	1	9.15		BL2496-1500	1	113		BL3605-221	1	44.1		BL3605-221	1	10.51		BL2496-1500	1	33.4		ET7870-95	0	6.04361		BL3736-179	0	None		BL4119-191	0	33.8						ET8509-96	0	1.66667		BL3605-221	1	19.98
BL4583-102	0	9.2		BL2515-1396	0	44		BL4119-183	1	45.2		BL4119-183	1	10.57		BL2515-1396	0	34		ET7898-109	0	5.37964		BL3736-196	1	None		BL4068-302	0	34.2						BL3014-1681	1	1.23945		BL4119-183	1	19.81
BL4583-105	1	9.09		BL2515-1409	1	27		BL4119-191	0	38.5		BL4119-191	0	8.9		BL2515-1409	1	30.1		ET7898-110	0	4.49156		BL3538-185	0	None		BL4068-304	0	36.3						BL3612-346	0	1.8153		BL4119-191	0	15.45
BL4448-117	0	9.02		BL2531-854	0	75		BL4068-302	0	42.1		BL4068-302	0	9.74		BL2531-854	0	31.9		ET7898-140	1	4.30835		BL3538-195	1	None		BL3395-102	1	34.3						BL3612-348	1	1.48095		BL4068-302	0	18.49
BL4448-118	0	9.18		BL2531-859	1	84		BL4068-304	0	38		BL4068-304	0	8.84		BL2531-859	1	29.3		ET8171-64	0	4.30141		ET8509-62	0	None		BL3395-106	1	33.8						BL3596-132	1	1.48089		BL4068-304	0	18.45
BL4448-121	1	8.96		BL2533-1527	0	41		BL3395-102	1	44.3		BL3395-102	1	10.43		BL2533-1527	0	32.9		ET8171-68	0	5.60662		ET8509-66	1	None		ET6713-1492	0	33.7						BL3680-150	1	1.41712		BL3395-102	1	18.32
BL4448-122	1	9.39		BL2533-1528	1	41		BL3395-106	1	45.3		BL3395-106	1	10.84		BL2533-1528	1	28.9		ET8171-73	0	5.77937		BL3519-224	0	None		ET6713-1497	1	34.5						ET8509-88	0	1.66983		BL3395-106	1	18.26
BL4539-170	0	8.79		BL2535-1389	0	81		ET6713-1492	0	40.6		ET6713-1492	0	9.45		BL2535-1389	0	29.7		ET8171-77	1	4.32143		BL3519-232	1	None		BL3938-240	0	35						BL3747-147	0	1.69944		ET6713-1492	0	20.35
BL4539-172	0	9.07		BL2535-1398	1	50		ET6713-1497	1	40.9		ET6713-1497	1	9.56		BL2535-1398	1	31.8		ET8171-80	1	4.30142		ET8218-55	0	None		BL3938-241	0	35.4						BL3747-148	0	1.94686		ET6713-1497	1	19.84
BL4539-175	1	9.12		BL2790-1617	0	35		BL3938-240	0	44		BL3938-240	0	10.17		BL2790-1617	0	32.7		ET8171-81	1	5.73159		ET8218-57	1	None		BL3938-244	1	34.7						BL3747-152	1	1.36787		BL3938-240	0	18.37
BL4539-176	1	9.16		BL2949-1602	0	38		BL3938-241	0	41.5		BL3938-241	0	9.86		BL2949-1602	0	30.1		ET8210-42	0	4.16974		BL3825-226	0	None		BL3938-246	1	34.3						BL3747-153	1	1.46328		BL3938-241	0	20
BL4366-142	0	8.77		BL2949-1604	1	33		BL3938-244	1	45		BL3938-244	1	10.69		BL2949-1604	1	25.9		ET8210-52	0	4.57831		BL3825-236	0	None		BL3374-125	0	32.9						BL3023-1666	0	1.68343		BL3938-244	1	19.34
BL4366-143	0	8.85		BL2949-1626	0	44		BL3938-246	1	41.4		BL3938-246	1	9.98		BL2949-1626	0	32.2		ET8210-51	0	4.21797		BL3825-244	1	None		BL3374-126	0	33.3						BL3611-284	0	1.45014		BL3938-246	1	25.39
BL4366-149	1	9.2		BL2949-1629	0	29		BL3374-125	0	42.8		BL3374-125	0	10.04		BL2949-1629	0	30.2		ET8210-57	1	4.03618		BL3825-245	1	None		BL3374-127	1	34.2						BL3611-290	0	1.64727		BL3374-125	0	17.46
BL4366-150	1	9.2		BL2970-1614	0	41		BL3374-126	0	43.3		BL3374-126	0	10.02		BL2970-1614	0	32.4		ET8210-58	1	4.45922		BL3596-128	1	None		ET7986-120	1	34.2						BL3611-293	1	1.31367		BL3374-126	0	24.7
				BL2970-1628	1	44		BL3374-127	1	48		BL3374-127	1	11.65		BL2970-1628	1	33.6		ET8210-59	1	4.19593		BL3680-146	0	None		ET7986-121	1	34.2						ET8676-74	0	2.00153		BL3374-127	1	18.49
				BL2970-1648	0	52		ET7986-120	1	43		ET7986-120	1	10.11		BL2970-1648	0	29.7		ET8210-64	0	4.5233		BL3680-147	0	None		BL3374-128	1	32						ET8676-77	1	1.62413		ET7986-120	1	19.51
				BL2970-1650	0	73		ET7986-121	1	43.9		ET7986-121	1	10.25		BL2970-1650	0	31.8		ET8210-78	1	3.95599		BL3680-149	1	None		ET6689-1796	0	35.5						ET8676-78	1	1.39744		ET7986-121	1	13.94
				BL3214-132	0	19		BL3374-128	1	47.2		BL3374-128	1	11.09		BL3214-132	0	33.4		ET8309-75	0	4.28804		BL3680-150	1	None		BL3682-134	0	35.4						ET8676-79	1	1.57169		BL3374-128	1	18.85
				BL3214-133	0	56		ET6689-1796	0	37.5		ET6689-1796	0	8.86		BL3214-133	0	32.5		ET8309-81	0	4.02424		ET8409-107	1	None		BL3682-135	0	35						ET8676-80	1	1.70501		ET6689-1796	0	17.19
				BL3214-138	0	23		BL3682-134	0	42.9		BL3682-134	0	10.08		BL3214-138	0	29.2		ET8309-89	1	3.93041		ET8409-109	1	None		ET7863-99	0	33.4						ET8409-94	0	1.74011		BL3682-134	0	20.87
				BL3214-139	0	59		BL3682-135	0	40.3		BL3682-135	0	9.52		BL3214-139	0	32.9		ET8309-90	1	4.31893		ET8509-86	1	None		ET7863-100	0	33.7						ET8409-117	1	1.43611		BL3682-135	0	17.56
				BL3214-150	1	39		ET7863-99	0	42.5		ET7863-99	0	9.67		BL3214-150	1	30.9		BL3826-191	0	4.5645		BL3926-342	0	None		ET7863-102	1	34.4						BL3486-178	0	1.63305		ET7863-99	0	16.88
				BL3214-153	1	37		ET7863-100	0	41.8		ET7863-100	0	9.63		BL3214-153	1	30.3		BL3601-79	0	4.95296		BL3926-344	0	None		ET7863-103	1	34.2						BL3486-182	0	1.64868		ET7863-100	0	21.44
				BL3214-164	1	39		ET7863-102	1	43.6		ET7863-102	1	10.37		BL3214-164	1	29.4		BL3601-80	0	5.24501		ET6880-1691	0	None		BL4206-86	0	34.3						BL3486-188	1	1.64824		ET7863-102	1	23.29
				BL3281-187	0	27		ET7863-103	1	43.9		ET7863-103	1	10.55		BL3281-187	0	31.2		BL3601-81	0	5.01479		ET6880-1692	0	None		BL4206-87	0	35						BL3423-204	1	1.41227		ET7863-103	1	19.24
				BL3281-201	1	33		BL4206-86	0	42.3		BL4206-86	0	10.12		BL3281-201	1	34.8		BL3601-96	1	4.08849		ET6880-1700	0	None		BL4206-91	1	35.3						ET8220-89	0	1.65034		BL4206-86	0	20.42
				BL3281-202	1	35		BL4206-87	0	39.4		BL4206-87	0	9.24		BL3281-202	1	31.2		BL3601-98	1	4.40287		ET6880-1703	1	None		BL4206-94	1	33.8						ET8220-90	0	1.69066		BL4206-87	0	22.11
				BL3281-203	1	48		BL4206-91	1	41.6		BL4206-91	1	10.05		BL3281-203	1	29		BL3601-99	1	4.08961		ET8409_1-107	0	None		ET7986-124	0	35.6						BL3929-224	1	1.33521		BL4206-91	1	20.11
				BL3281-204	1	54		BL4206-94	1	40.2		BL4206-94	1	9.64		BL3281-204	1	33.3		ET8309-70	0	4.24201		ET8409_1-108	0	None		ET7986-126	1	34.6						BL3929-229	1	1.27189		BL4206-94	1	23.1
				BL3290-217	0	80		ET7986-124	0	39.3		ET7986-124	0	9.57		BL3290-217	0	32.5		ET8309-71	0	4.84071		BL3023-1666	0	None		BL4161-113	1	35.4						BL3929-230	1	1.15861		ET7986-124	0	19.73
				BL3290-218	0	27		ET7986-126	1	41.9		ET7986-126	1	10.31		BL3290-218	0	30.2		BL3599-133	1	4.61868		BL3611-284	0	None		ET9009-78	0	34.2						BL3926-367	1	1.27369		ET7986-126	1	17.22
				BL3290-234	0	40		BL4161-113	1	33.9		BL4161-113	1	7.94		BL3290-234	0	31.2		BL3599-134	1	4.55481		BL3611-290	0	None		ET9009-82	0	34.3						BL3615-91	0	1.84385		BL4161-113	1	28.51
				BL3290-248	1	48		ET9009-78	0	39.2		ET9009-78	0	8.74		BL3290-248	1	29.6		BL3596-100	0	4.61276		BL3611-292	1	None		ET9009-97	1	34.5						BL3615-94	0	1.71916		ET9009-78	0	22.62
				BL3424-104	0	44		ET9009-82	0	36.1		ET9009-82	0	8.22		BL3424-104	0	30.6		BL3596-105	0	5.51246		BL3611-293	1	None		ET9009-98	1	37.2						ET8409-124	1	1.71885		ET9009-82	0	20.02
				BL3424-105	0	39		ET9009-97	1	44.9		ET9009-97	1	10.46		BL3424-105	0	33.1		BL3596-106	0	5.18997		ET8676-74	0	None		BL2874-1694	0	35.5						ET8306-67	0	1.91654		ET9009-97	1	16.19
				BL3424-111	1	24		ET9009-98	1	37.9		ET9009-98	1	9.41		BL3424-111	1	32.7		BL3596-112	1	4.19179		ET8676-79	1	None		BL2874-1696	0	34.6						ET8306-68	0	1.81043		ET9009-98	1	19.92
				BL3424-113	1	72		BL2874-1694	0	42		BL2874-1694	0	9.97		BL3424-113	1	31.1		BL3596-113	1	3.96696		ET8676-80	1	None		BL2874-1699	1	32.5						ET8306-69	0	1.61992		BL2874-1694	0	11.45
				BL3424-119	0	39		BL2874-1696	0	40.2		BL2874-1696	0	9.47		BL3424-119	0	33.2		BL3596-119	1	4.08929		BL1540-471	1	None		BL2874-1700	1	35						ET8306-73	1	1.58806		BL2874-1696	0	12.67
				BL3424-127	1	34		BL2874-1699	1	52.6		BL2874-1699	1	12.43		BL3424-127	1	31.3		BL3824-151	0	5.25054		BL1540-474	0	None		BL4335-101	0	33.6						ET8306-75	1	1.82521		BL2874-1699	1	19.73
				BL3551-119	0	33		BL2874-1700	1	40.9		BL2874-1700	1	9.58		BL3551-119	0	33.7		BL3824-152	0	4.89674		TCPA0037Cre-12	0	None		BL4335-102	0	34.5						ET8306-85	1	1.46005		BL2874-1700	1	25.21
				BL3551-126	0	49		BL4335-101	0	44.3		BL4335-101	0	10.03		BL3551-126	0	32.5		BL3824-163	1	5.24528		TCPA0037Cre-26	1	Jumping		BL4335-111	1	33.6						BL3872-310	0	1.88863		BL4335-101	0	22.03
				BL3551-127	0	35		BL4335-102	0	41.4		BL4335-102	0	9.76		BL3551-127	0	30.8		BL3824-166	1	5.12974		TCPA0502Cre-18	0	None		BL4206-96	0	35						BL3872-312	1	1.46415		BL4335-102	0	21.93
				BL3551-137	1	32		BL4335-111	1	44.3		BL4335-111	1	10.59		BL3551-137	1	31.9		BL3599-146	1	4.13281		TCPA0502Cre-19	0	None		BL4206-100	1	34.6						BL3877-248	0	1.63772		BL4335-111	1	17.6
				BL3551-150	1	53		BL4206-96	0	39.7		BL4206-96	0	9.37		BL3551-150	1	29.9		ET8509-62	0	5.41104		TCPA0502Cre-29	1	None		ET8221-117	0	34.2						BL3877-249	0	1.69192		BL4206-96	0	22.55
				BL3551-152	1	59		BL4206-100	1	41.6		BL4206-100	1	10.14		BL3551-152	1	30.8		ET8509-66	1	4.15847		TCPA0502Cre-30	1	None		ET8221-126	1	34.3						BL3877-250	0	1.62267		BL4206-100	1	20.32
				BL3551-155	1	44		ET8221-117	0	39.2		ET8221-117	0	9.57		BL3551-155	1	33.1		BL3586-153	0	4.77778		TCPA0502Cre-31	1	None		ET6689-1812	0	32.6						BL3877-253	0	1.60769		ET8221-117	0	19.22
				BL3612-335	0	31		ET8221-126	1	42.8		ET8221-126	1	10.3		BL3612-335	0	26.6		BL3586-157	1	4.35337		TCPA0502Cre-4	0	None		ET6689-1815	1	34.9						BL3877-256	1	1.44544		ET8221-126	1	19.82
				BL3612-341	1	74		ET6689-1812	0	42.6		ET6689-1812	0	10.04		BL3612-341	1	34		BL3612-335	0	5.1007		TCPA0502Cre-40	1	None		BL2967-1806	0	34.1						BL3877-262	1	1.48785		ET6689-1812	0	19.48
				BL3612-346	0	51		ET6689-1815	1	41.6		ET6689-1815	1	9.66		BL3612-346	0	32.7		BL3612-341	1	4.8857		TCPA0502Cre-41	1	None		BL2967-1808	1	35						BL4029-172	1	1.69068		ET6689-1815	1	26.03
				BL3612-348	1	41		BL2967-1806	0	41.3		BL2967-1806	0	9.44		BL3612-348	1	29.3		BL3929-198	1	5.14955		TCPA0502Cre-5	0	None		BL4276-194	0	34.3						BL3369-189	0	1.62234		BL2967-1806	0	15.57
				BL3685-100	0	99		BL2967-1808	1	42.6		BL2967-1808	1	10.13		BL3685-100	0	31.2		BL3736-179	0	4.95985		ET8676-67	0	None		BL4276-201	1	36						BL3369-197	1	1.53819		BL2967-1808	1	19.5
				BL3685-107	0	49		BL4276-194	0	43.4		BL4276-194	0	10		BL3685-107	0	32.7		BL3736-196	1	4.38109		ET8676-71	0	None		BL4074-162	1	34.8						BL3306-223	0	1.53765		BL4276-194	0	28.57
				BL3929-198	1	35		BL4276-201	1	43.6		BL4276-201	1	10.37		BL3929-198	1	25.7		BL3538-185	0	4.58624		ET8676-77	1	None		BL4074-163	1	33.9						ET7986-103	0	1.89893		BL4276-201	1	14.7
				BL3929-205	0	51		BL4074-162	1	39.7		BL4074-162	1	9.5		BL3929-205	0	28.9		BL1540-471	1	4.32424		ET8676-78	1	Jumping		BL4074-164	1	33						ET7986-117	1	1.36422		BL4074-162	1	20.53
				BL794-953	0	52		BL4074-163	1	44.6		BL4074-163	1	10.84		BL794-953	0	29.3		BL1540-474	0	4.5199		ET8409-117	1	None		BL4074-146	0	34.4						ET7986-118	1	1.58174		BL4074-163	1	23.33
				BL794-961	1	49		BL4074-164	1	47.3		BL4074-164	1	11.39		BL794-961	1	30.3		BL3825-226	0	5.79894		ET8409-94	0	None		BL4074-147	0	34.9						BL3798-182	1	1.66717		BL4074-164	1	13.37
				ET4709-950	0	33		BL4074-146	0	38.9		BL4074-146	0	10.03		ET4709-950	0	34.1		BL3825-236	0	5.52745		BL3596-132	1	None		BL4074-148	0	33.3						BL3762-198	1	1.75965		BL4074-146	0	15.1
				ET4709-974	1	19		BL4074-147	0	31.5		BL4074-147	0	8.29		ET4709-974	1	31.7		BL3825-242	0	5.86836		ET8509-88	0	None		ET9197-67	0	34.4						BL3762-199	1	1.80907		BL4074-147	0	11.65
				ET5625-1277	0	43		BL4074-148	0	41.5		BL4074-148	0	9.68		ET5625-1277	0	30.4		BL3825-244	1	4.37596		BL3486-178	0	None		ET9197-68	0	34.8						BL3605-204	0	2.20964		BL4074-148	0	18.31
				ET5625-1278	0	169		ET9197-67	0	39.2		ET9197-67	0	9.57		ET5625-1278	0	30.6		BL3825-245	1	4.17414		BL3486-182	0	None		ET9197-90	1	34.2						BL3605-214	1	1.59555		ET9197-67	0	18.3
				ET5625-1283	1	38		ET9197-68	0	40.8		ET9197-68	0	9.82		ET5625-1283	1	31.6		BL3825-246	1	4.39652		BL3486-188	1	None		ET9197-93	1	34.6						BL3605-220	1	1.8491		ET9197-68	0	14.4
				ET5625-1286	1	80		ET9197-90	1	48.9		ET9197-90	1	11.58		ET5625-1286	1	30.1		BL3926-342	0	4.10635		BL3486-195	1	None		BL3842-325	0	33.9						BL3605-221	1	1.54461		ET9197-90	1	16.5
				ET5625-1289	1	30		ET9197-93	1	43.3		ET9197-93	1	10.57		ET5625-1289	1	28.4		BL3926-344	0	3.40092		BL3747-147	0	None		BL3842-328	1	34						BL4068-302	0	1.80351		ET9197-93	1	17.22
				ET5625-1302	1	33		BL3842-325	0	40.7		BL3842-325	0	9.56		ET5625-1302	1	35.3		ET6880-1691	0	4.57317		BL3747-148	0	None		BL3798-206	0	35.3						BL4068-304	0	1.93581		BL3842-325	0	17.67
				ET6713-1456	0	30		BL3842-328	1	49.4		BL3842-328	1	11.9		ET6713-1456	0	32.8		ET6880-1692	0	4.80367		BL3747-152	1	None		BL3798-217	1	35.7						BL4119-183	1	1.60019		BL3842-328	1	13.14
				ET6713-1461	1	35		BL3798-206	0	38		BL3798-206	0	9.34		ET6713-1461	1	31.7		ET6880-1700	0	4.4398		BL3747-153	1	None		BL3655-193	0	35.1						BL4119-191	0	1.78883		BL3798-206	0	12.88
				BL3605-204	0	72		BL3798-217	1	44.5		BL3798-217	1	10.7		BL3605-204	0	32.7		ET6880-1703	1	4.97412		BL3423-186	0	None		BL3556-190	1	33.5						ET6713-1492	0	1.80516		BL3798-217	1	17.72
				BL3605-205	0	42		BL3655-193	0	34.5		BL3655-193	0	8.22		BL3605-205	0	32.3		BL3538-195	1	4.81492		BL3423-204	1	None		BL3798-208	0	35.9						ET6713-1497	1	1.53422		BL3655-193	0	15.48
				BL3605-206	0	172		BL3556-190	1	48.9		BL3556-190	1	11.42		BL3605-206	0	33.4		BL3519-224	0	5.34192		BL3926-367	1	None		BL3798-209	0	36.3						BL3938-240	0	1.62271		BL3556-190	1	12.9
				BL3605-214	1	67		BL3798-208	0	39.3		BL3798-208	0	9.5		BL3605-214	1	33.9		BL3519-232	1	4.87279		BL2325-743	0	None		BL3667-184	1	33.1						BL3938-241	0	1.7862		BL3798-208	0	12.28
				BL3605-220	1	104		BL3798-209	0	38.6		BL3798-209	0	9.37		BL3605-220	1	33.5		BL3824-187	1	4.68562		BL3615-91	0	None		BL3667-185	1	35.8						BL3938-244	1	1.58897		BL3798-209	0	16.37
				BL3605-221	1	32		BL3667-184	1	44.7		BL3667-184	1	10.56		BL3605-221	1	30.2		BL3929-205	0	5.02177		BL3615-94	0	None		BL3667-186	1	33.8						BL3938-246	1	1.4194		BL3667-184	1	15.63
				BL3762-182	0	40		BL3667-185	1	41.3		BL3667-185	1	9.91		BL3762-182	0	30.2		ET8218-55	0	5.35767		ET8220-89	0	None		BL3479-158	1	34.9						BL3395-102	1	1.80296		BL3667-185	1	18.24
				BL3762-183	0	46		BL3667-186	1	39.9		BL3667-186	1	9.52		BL3762-183	0	29.3		ET8218-57	1	4.2462		ET8220-90	0	None		BL3479-153	0	34.1						BL3682-135	0	1.96229		BL3667-186	1	13.14
				BL3762-198	1	76		BL3479-158	1	39.2		BL3479-158	1	9.58		BL3762-198	1	32.5		BL3596-128	1	3.9089		ET8409-124	1	None		BL3293-114	1	34.8						ET7986-121	1	1.56965		BL3479-145	0	32.07
				BL3762-199	1	44		BL3479-153	0	37.2		BL3479-153	0	8.91		BL3762-199	1	31.9		BL3680-146	0	6.10995		BL3798-158	0	None		BL4206-104	1	32.5						BL3374-125	0	1.97124		BL3479-149	0	26.39
				BL4119-183	1	81		BL3293-114	1	41.7		BL3293-114	1	9.71		BL4119-183	1	28.7		BL3680-147	0	5.24691		BL3519-243	1	None		BL3234-15	0	34.6						BL3374-126	0	1.72283		BL3479-158	1	17.71
				BL4119-191	0	49		BL4206-104	1	44.6		BL4206-104	1	10.77		BL4119-191	0	30.9		BL3680-149	1	4.3113		BL3519-244	1	None		BL3234-16	0	36						BL3374-127	1	1.6185		BL3479-153	0	11.3
				ET7986-103	0	37		BL3234-15	0	39.6		BL3234-15	0	9.22		ET7986-103	0	32.8		BL3680-150	1	4.76912		ET8306-67	0	None		BL3234-25	1	33.8						BL3374-128	1	1.51991		BL3293-114	1	16.61
				ET7986-104	0	74		BL3234-16	0	38.6		BL3234-16	0	9.1		ET7986-104	0	33.7		ET8409-107	1	4.62885		ET8306-68	0	None		BL3234-28	1	34.3						ET7863-99	0	1.95212		BL4206-104	1	16.55
				ET7986-117	1	62		BL3234-25	1	40.2		BL3234-25	1	9.67		ET7986-117	1	30.4		ET8409-109	1	4.29305		ET8306-69	0	None		ET8889-98	0	34.9						ET7863-100	0	1.98138		BL3234-15	0	14.98
				ET7986-118	1	45		BL3234-28	1	41.1		BL3234-28	1	9.83		ET7986-118	1	31.3		ET8409_1-107	0	5.05935		ET8306-73	1	None		ET8889-100	1	34.7						ET7863-102	1	1.60445		BL3234-16	0	18.81
				BL3798-175	0	33		ET8889-98	0	40.1		ET8889-98	0	9.46		BL3798-175	0	33.7		ET8409_1-108	0	6.01338		ET8306-75	1	None		BL4462-203	1	34.8						ET7863-103	1	1.5703		BL3234-25	1	20.76
				BL3798-182	1	55		ET8889-100	1	43.5		ET8889-100	1	10.65		BL3798-182	1	29.9		ET8509-86	1	5.29104		ET8306-85	1	None		ET8547-111	0	33.7						BL4206-86	0	2.01146		BL3234-28	1	12.67
				BL3395-102	1	57		BL4462-203	1	42.5		BL4462-203	1	10		BL3395-102	1	28.5		BL3023-1666	0	4.86976		BL3763-148	0	None		BL4459-143	0	32.1						BL4206-87	0	1.83285		ET8889-98	0	17.29
				BL3395-106	1	29		ET8547-111	0	39.5		ET8547-111	0	9.38		BL3395-106	1	32.6		BL3611-284	0	4.46875		BL3763-149	1	None		BL4363-101	0	34.1						BL4206-91	1	1.58257		ET8889-100	1	17.52
				BL3938-240	0	26		BL4459-143	0	39.2		BL4459-143	0	9.29		BL3938-240	0	32.3		BL3611-290	0	5.21483		ET8509-95	0	None		BL4363-108	1	35						BL4206-94	1	1.3776		BL4462-203	1	22.23
				BL3938-241	0	44		BL4363-101	0	39.9		BL4363-101	0	9.13		BL3938-241	0	30.8		BL3611-292	1	5.67548		ET8509-96	0	None		BL4363-110	1	34.1						BL4161-110	0	1.69834		ET8547-111	0	17.8
				BL3938-244	1	42		BL4363-108	1	37.1		BL4363-108	1	9.03		BL3938-244	1	31.9		BL3611-293	1	5.31865		BL3014-1662	0	None		BL4363-111	1	33.4						BL4161-113	1	1.50562		BL4459-143	0	13.97
				BL3938-246	1	64		BL4363-110	1	40.2		BL4363-110	1	9.44		BL3938-246	1	29.4		ET8676-74	0	5.13514		BL3014-1665	0	None		ET8977-96	0	35.8						BL2874-1700	1	1.48309		BL4363-101	0	8.66
				BL4068-302	0	40		BL4363-111	1	41.3		BL4363-111	1	9.39		BL4068-302	0	32		ET8676-79	1	4.78162		BL3014-1670	0	None		BL4409-149	1	33.3						ET8221-117	0	1.71655		BL4363-108	1	24.09
				BL4068-304	0	72		ET8977-96	0	40		ET8977-96	0	9.5		BL4068-304	0	33.6		ET8676-80	1	4.32293		BL3014-1675	1	None		BL4409-150	1	34.3						ET8221-126	1	1.59363		BL4363-110	1	23.63
				ET6713-1492	0	78		BL4409-149	1	40.8		BL4409-149	1	9.61		ET6713-1492	0	32.9		BL3596-132	1	4.88775		BL3014-1680	1	None		BL2967-1826	1	33.1						ET9009-78	0	1.6942		BL4363-111	1	15.22
				ET6713-1497	1	61		BL4409-150	1	42		BL4409-150	1	10.26		ET6713-1497	1	28.3		BL3612-346	0	5.78355		BL3014-1681	1	None		BL2967-1827	1	34.4						ET9009-82	0	1.69853		ET8977-96	0	13.24
				BL3374-125	0	74		BL2967-1826	1	42.3		BL2967-1826	1	10.06		BL3374-125	0	32.8		BL3612-348	1	5.07138		ET8735-79	0	None		BL4409-146	0	34.1						ET9009-98	1	1.48201		BL4409-149	1	16.27
				BL3374-126	0	38		BL2967-1827	1	40.7		BL2967-1827	1	9.74		BL3374-126	0	29.6		ET8409-117	1	4.78981		ET8735-80	0	None		ET8889-109	0	32.4						BL4074-162	1	1.44463		BL4409-150	1	16.15
				BL3374-127	1	52		BL4409-146	0	39.9		BL4409-146	0	9.5		BL3374-127	1	32.2		ET8409-94	0	4.64634		ET8735-81	0	None		BL2967-1821	0	32.9						BL4074-163	1	1.45884		BL2967-1826	1	16.73
				BL3374-128	1	46		ET8889-109	0	37.3		ET8889-109	0	8.79		BL3374-128	1	29		ET8676-67	0	5.0485		ET8735-85	1	None		BL2967-1822	0	33.3						BL4074-164	1	1.44455		BL2967-1827	1	19.66
				ET6689-1796	0	36		BL2967-1821	0	35		BL2967-1821	0	8.35		ET6689-1796	0	29.2		ET8676-71	0	4.85375		ET8735-86	1	None		BL2967-1823	0	30.1						BL4206-96	0	2.0155		BL4409-146	0	15.82
				ET6689-1801	1	31		BL2967-1822	0	36.6		BL2967-1822	0	8.69		ET6689-1801	1	31.5		ET8509-88	0	5.07679		ET8735-87	1	None		BL3658-224	1	34.5						BL4335-111	1	1.65812		ET8889-109	0	16.29
				BL3682-134	0	33		BL2967-1823	0	44.5		BL2967-1823	0	9.32		BL3682-134	0	35.1		ET8676-77	1	4.03974		BL3306-223	0	None		BL3877-377	0	33.2						BL2967-1808	1	1.40363		BL2967-1821	0	15.66
				BL3682-135	0	38		BL3658-224	1	41.7		BL3658-224	1	10.1		BL3682-135	0	31		ET8676-78	1	4.76795		BL3306-227	1	None		BL4165-150	0	30.1						BL4276-201	1	1.68129		BL2967-1822	0	11.71
				BL3929-224	1	61		BL3877-377	0	40.4		BL3877-377	0	9.27		BL3929-224	1	29.6		BL3747-152	1	5.33045		BL3877-248	0	None		ET9317-85	0	33.8						ET6689-1812	0	1.69744		BL2967-1823	0	12.54
				BL3929-229	1	54		BL4165-150	0	45.2		BL4165-150	0	9.78		BL3929-229	1	32.7		BL3747-153	1	4.99114		BL3877-249	0	None		ET9264-82	0	32.1						ET6689-1815	1	1.46821		BL3658-224	1	19.52
				BL3929-230	1	46		ET9317-85	0	42		ET9317-85	0	9.91		BL3929-230	1	31		BL3486-178	0	5.15644		BL3877-250	0	None		ET9264-87	1	35.4						BL2967-1806	0	1.62389		BL3877-377	0	15.2
				ET7986-120	1	34		ET9264-82	0	40.2		ET9264-82	0	9.23		ET7986-120	1	30.4		BL3486-182	0	5.12281		BL3877-253	0	None		BL4090-179	0	33.3						BL4276-194	0	1.8845		BL4165-150	0	19.75
				ET7986-121	1	23		ET9264-87	1	39.8		ET9264-87	1	9.24		ET7986-121	1	29.3		BL3486-188	1	4.25634		BL3877-256	1	None		ET8889-113	1	35.2						BL3655-193	0	2.31651		ET9317-85	0	18.04
				ET7986-124	0	48		BL4090-179	0	40.9		BL4090-179	0	9.37		ET7986-124	0	33.5		BL3486-195	1	4.39557		BL3877-257	1	None		BL4265-101	1	34.7						BL3798-206	0	1.9822		ET9264-82	0	17.8
				ET7986-126	1	45		ET8889-113	1	45.2		ET8889-113	1	10.69		ET7986-126	1	30.5		BL3747-147	0	4.97244		BL3877-258	1	None		BL4601-82	0	34.5						BL3842-325	0	1.60375		ET9264-87	1	19.52
				BL4206-86	0	61		BL4265-101	1	41.5		BL4265-101	1	9.69		BL4206-86	0	29.3		BL3747-148	0	4.77119		BL3877-262	1	None		BL3802-137	1	35.7						BL3842-328	1	1.216		BL4090-179	0	16.22
				BL4206-87	0	61		BL4601-82	0	38		BL4601-82	0	8.8		BL4206-87	0	30.2		BL3423-186	0	4.87549		BL3872-310	0	None		BL3802-141	1	34.7						BL4206-104	1	1.31028		ET8889-113	1	17.31
				BL4206-91	1	37		BL3802-137	1	42		BL3802-137	1	10.04		BL4206-91	1	27.6		BL3423-204	1	4.39054		BL3872-312	1	None		BL4099-189	0	33						BL4074-146	0	1.41185		BL4265-101	1	22.49
				BL4206-94	1	44		BL3802-141	1	41.8		BL3802-141	1	9.84		BL4206-94	1	32.2		ET8220-89	0	5.30438		BL3762-182	0	None		BL4099-191	0	35.2						BL4074-147	0	2.5981		BL4601-82	0	28.65
				ET7863-100	0	30		BL4099-189	0	41.2		BL4099-189	0	9.51		ET7863-100	0	33.9		ET8220-90	0	4.28991		BL3762-183	0	None		ET9264-96	0	34.3						BL4074-148	0	1.41133		BL3802-137	1	22.28
				ET7863-102	1	41		BL4099-191	0	40		BL4099-191	0	8.9		ET7863-102	1	29.5		ET8409-124	1	4.51464		BL3762-198	1	None		BL3579-156	0	33.7						ET9197-67	0	2.07214		BL3802-141	1	16.58
				ET7863-103	1	40		ET9264-96	0	40.8		ET9264-96	0	9.65		ET7863-103	1	30.6		ET8306-67	0	4.73768		BL3762-199	1	None		BL3579-157	0	34.4						ET9197-68	0	1.86252		BL4099-189	0	17.47
				ET7863-99	0	37		BL3579-156	0	43.6		BL3579-156	0	9.69		ET7863-99	0	29.5		ET8306-68	0	4.3875		BL3798-175	0	None		BL3579-158	0	34.6						ET9197-93	1	1.57872		BL4099-191	0	25.55
				BL2874-1694	0	38		BL3579-157	0	40.7		BL3579-157	0	9.51		BL2874-1694	0	32.1		ET8306-69	0	5.67209		BL3798-182	1	None		BL3579-164	1	34.7						BL3667-184	1	1.49478		ET9264-96	0	20.9
				BL2874-1696	0	19		BL3579-158	0	41.9		BL3579-158	0	9.78		BL2874-1696	0	29.1		ET8306-73	1	4.29326		BL4119-183	1	None		BL3579-165	1	31.5						BL3667-185	1	1.58155		BL3579-156	0	18.16
				BL2874-1699	1	32		BL3579-164	1	38		BL3579-164	1	9.06		BL2874-1699	1	31.7		ET8306-75	1	4.65255		BL4119-191	0	None		BL3579-166	1	35.4						BL3667-186	1	1.56742		BL3579-157	0	17.52
				BL2874-1700	1	33		BL3579-165	1	35.5		BL3579-165	1	7.91		BL2874-1700	1	34.4		ET8306-85	1	4.65194		BL3605-204	0	None		BL4462-219	0	33						BL3479-145	0	1.71869		BL3579-158	0	17.64
				BL4161-110	0	62		BL3579-166	1	43.2		BL3579-166	1	10.19		BL4161-110	0	30.3		BL3519-243	1	5.12746		BL3605-205	0	None		BL4462-222	1	36.7						BL3479-149	0	2.0354		BL3579-164	1	22.27
				BL4161-113	1	27		BL4462-219	0	43.9		BL4462-219	0	10.29		BL4161-113	1	32.1		BL3519-244	1	5.0527		BL3605-206	0	None		ET9304-72	0	34.3						BL3479-151	0	1.91471		BL3579-165	1	16.84
				ET9009-78	0	26		BL4462-222	1	40.3		BL4462-222	1	9.62		ET9009-78	0	30.9		BL3798-158	0	4.60656		BL3605-214	1	None		ET9304-78	1	33.5						BL3479-153	0	1.97849		BL3579-166	1	19.02
				ET9009-82	0	33		ET9304-72	0	38.8		ET9304-72	0	9.26		ET9009-82	0	29.1		BL3763-148	0	4.1537		BL3605-220	1	None		BL4280-98	0	35.7						BL3479-158	1	1.48266		BL4462-219	0	23.25
				ET9009-97	1	61		ET9304-78	1	41.8		ET9304-78	1	9.85		ET9009-97	1	30.9		BL3763-149	1	4.68347		BL3605-221	1	None		BL4280-106	0	35						BL3798-208	0	1.71493		BL4462-222	1	18.06
				ET9009-98	1	28		BL4280-98	0	41.7		BL4280-98	0	9.92		ET9009-98	1	31.4		ET8352-89	0	4.66859		BL3938-240	0	None		BL4280-109	1	35.2						BL3556-190	1	1.55146		ET9304-72	0	21.09
				BL4206-100	1	61		BL4280-106	0	40.9		BL4280-106	0	9.58		BL4206-100	1	28.7		ET8352-90	0	5.07906		BL3938-241	0	None		BL4280-111	1	34.4						BL3293-114	1	1.67064		ET9304-78	1	18.39
				BL4206-96	0	47		BL4280-109	1	44.9		BL4280-109	1	10.61		BL4206-96	0	33.2		ET8352-91	0	4.67343		BL3938-244	1	None		BL4462-227	0	32.6						BL3293-115	1	1.30254		BL4280-98	0	13.47
				BL4335-101	0	48		BL4280-111	1	43.6		BL4280-111	1	10.15		BL4335-101	0	33.1		ET8352-92	0	4.46528		BL3938-246	1	None		BL4462-228	1	33.9						BL3234-15	0	1.91223		BL4280-106	0	23.5
				BL4335-102	0	42		BL4462-227	0	40.5		BL4462-227	0	8.87		BL4335-102	0	32.4		ET8352-93	1	5.77854		ET6713-1492	0	None		ET8677-69	0	35.6						BL3234-16	0	1.50642		BL4280-109	1	21.35
				BL4335-111	1	47		BL4462-228	1	38.3		BL4462-228	1	9.01		BL4335-111	1	30.8		ET8352-94	1	5.1198		ET6713-1497	1	None		ET8208-112	0	34.9						BL3234-25	1	1.26774		BL4280-111	1	24.82
				ET8221-117	0	53		ET8677-69	0	39.6		ET8677-69	0	9.03		ET8221-117	0	34		ET8352-95	1	4.69004		BL3374-125	0	None		ET8208-121	0	30.5						BL3234-28	1	1.36524		BL4462-227	0	14.23
				ET8221-126	1	91		ET8208-112	0	41.8		ET8208-112	0	9.82		ET8221-126	1	30.6		ET8352-96	1	4.82386		BL3374-126	0	None		ET8208-131	1	34.4						BL4462-203	1	1.37994		BL4462-228	1	19.42
				ET6689-1812	0	44		ET8208-121	0	43.3		ET8208-121	0	9.21		ET6689-1812	0	30.4		ET8509-95	0	4.64167		BL3374-127	1	None		ET8208-132	1	34.2						ET8889-98	0	1.84142		ET8677-69	0	20.76
				ET6689-1815	1	68		ET8208-131	1	45.1		ET8208-131	1	10.89		ET6689-1815	1	32.9		ET8509-96	0	4.92361		BL3374-128	1	None		BL3802-142	0	36.2						ET8547-111	0	1.65969		ET8208-112	0	19.63
				BL2967-1806	0	70		ET8208-132	1	40.9		ET8208-132	1	9.72		BL2967-1806	0	28.9		BL3014-1662	0	4.43028		BL3682-134	0	None		BL3802-143	0	35.5						BL4363-101	0	1.79823		ET8208-121	0	13.25
				BL2967-1808	1	64		BL3802-142	0	38.4		BL3802-142	0	9.22		BL2967-1808	1	31.1		BL3014-1665	0	4.37582		BL3682-135	0	None		BL3802-145	0	36.3						BL4363-108	1	1.36064		ET8208-131	1	18.43
				BL4276-194	0	67		BL3802-143	0	37.7		BL3802-143	0	8.86		BL4276-194	0	32.4		BL3014-1670	0	4.23442		ET6689-1796	0	None		BL3802-149	1	33.1						BL4363-110	1	1.42521		ET8208-132	1	18.09
				BL4276-201	1	56		BL3802-145	0	39.7		BL3802-145	0	9.56		BL4276-201	1	32		BL3014-1675	1	4.23665		ET6689-1801	1	None		BL3802-155	1	34.1						BL4363-111	1	1.48394		BL3802-142	0	15.02
				BL3556-190	1	41		BL3802-149	1	43.8		BL3802-149	1	10.53		BL3556-190	1	31.2		BL3014-1680	1	4.54971		BL2321-571	0	None		BL4215-105	0	35.4						ET8977-96	0	1.53981		BL3802-143	0	19.95
				BL3655-193	0	40		BL3802-155	1	43.1		BL3802-155	1	10.13		BL3655-193	0	31.5		BL3014-1681	1	7.18264		BL2321-574	1	None		BL3559-156	0	35.6						BL4459-143	0	1.71224		BL3802-145	0	20.7
				BL3798-206	0	69		BL4215-105	0	39.6		BL4215-105	0	9.49		BL3798-206	0	30.1		BL3306-223	0	4.84197		BL4206-86	0	None		BL3559-158	1	35.4						BL2967-1821	0	2.00286		BL3802-149	1	22.63
				BL3798-217	1	50		BL3559-156	0	39.6		BL3559-156	0	8.83		BL3798-217	1	31		ET8735-81	0	4.89895		BL4206-87	0	None		BL4538-173	0	34.9						BL2967-1823	0	2.36709		BL3802-155	1	18.15
				BL3842-325	0	69		BL3559-158	1	39.5		BL3559-158	1	9.47		BL3842-325	0	33.6		ET8735-79	0	5.44182		BL4206-91	1	None		BL4538-175	1	35.4						BL2967-1826	1	1.42205		BL4215-105	0	17.71
				BL3842-328	1	31		BL4538-173	0	39.8		BL4538-173	0	9.4		BL3842-328	1	30.7		ET8735-80	0	4.97357		BL4206-94	1	None		BL4583-102	0	32.3						BL2967-1827	1	1.38657		BL3559-156	0	20.28
				BL4074-146	0	87		BL4538-175	1	40.7		BL4538-175	1	9.7		BL4074-146	0	31.8		ET8735-85	1	4.72355		ET7986-124	0	None		BL4583-105	1	34.8						BL3658-224	1	1.59759		BL3559-158	1	18.99
				BL4074-147	0	65		BL4583-102	0	44.6		BL4583-102	0	10.04		BL4074-147	0	32.6		ET8735-86	1	4.82178		ET7986-126	1	None		BL4400-140	0	34.7						BL4409-149	1	1.37931		BL4538-173	0	20.52
				BL4074-148	0	62		BL4583-105	1	42.8		BL4583-105	1	10.03		BL4074-148	0	30.3		ET8735-87	1	5.93618		BL3369-189	0	None		BL4400-145	1	34						BL4409-150	1	1.52077		BL4538-175	1	19.44
				BL4074-162	1	69		BL4400-140	0	40.6		BL4400-140	0	9.05		BL4074-162	1	32.7		BL3306-227	1	4.44782		BL3369-197	1	None		BL4448-117	0	35.5						BL4409-146	0	1.65167		BL4583-102	0	18.83
				BL4074-163	1	61		BL4400-145	1	43		BL4400-145	1	10.29		BL4074-163	1	30.5		BL3369-189	0	4.84333		BL3395-102	1	None		BL4448-118	0	34.9						BL3877-377	0	1.65653		BL4583-105	1	19.03
				BL4074-164	1	44		BL4448-117	0	37.5		BL4448-117	0	8.69		BL4074-164	1	22.9		BL3369-197	1	4.87484		BL3395-106	1	None		BL4448-121	1	35.6						BL4090-179	0	1.81369		BL4400-140	0	16.95
				ET9197-67	0	50		BL4448-118	0	29.8		BL4448-118	0	6.99		ET9197-67	0	33.3		BL4029-161	0	5.56871		ET7986-120	1	None		BL4448-122	1	33.8						BL4165-150	0	1.90667		BL4400-145	1	19.86
				ET9197-68	0	52		BL4448-121	1	41		BL4448-121	1	9.84		ET9197-68	0	32.9		BL4029-162	0	4.97736		ET7986-121	1	None		BL4539-175	1	34.5						ET9317-85	0	1.52477		BL4448-117	0	20.24
				ET9197-90	1	42		BL4448-122	1	43.8		BL4448-122	1	10.25		ET9197-90	1	31.1		BL4029-172	1	4.82522		BL3586-153	0	None		BL4539-176	1	33.3						ET9264-87	1	1.3463		BL4448-118	0	18.9
				ET9197-93	1	22		BL4539-175	1	43.2		BL4539-175	1	9.99		ET9197-93	1	31.5		BL3872-310	0	6.23241		BL3586-157	1	None		BL1780-1234	0	32.2						BL3802-136	1	1.45036		BL4448-121	1	21.66
				BL2967-1821	0	83		BL4539-176	1	44.8		BL4539-176	1	10.27		BL2967-1821	0	30.9		BL3872-312	1	4.57152		BL3612-335	0	None		BL1780-1238	1	34.6						BL3802-137	1	1.38661		BL4448-122	1	19.42
				BL2967-1822	0	75		BL1780-1234	0	41		BL1780-1234	0	9		BL2967-1822	0	29.5		BL3877-249	0	4.35993		BL3612-341	1	None		BL4539-170	0	33.9						BL3802-141	1	1.34011		BL4539-175	1	21.67
				BL2967-1823	0	41		BL1780-1238	1	40.5		BL1780-1238	1	9.81		BL2967-1823	0	34.5		BL3877-250	0	4.40689		BL3612-346	0	None		BL4539-172	0	34.9						BL4265-101	1	1.40351		BL4539-176	1	23.68
				BL2967-1826	1	57		BL4539-170	0	43.6		BL4539-170	0	9.79		BL2967-1826	1	31.6		BL3877-253	0	4.86203		BL3612-348	1	None		BL4123-127	0	34.4						BL4601-82	0	1.86413		BL1780-1234	0	12.52
				BL2967-1827	1	48		BL4539-172	0	39.5		BL4539-172	0	9		BL2967-1827	1	31.2		BL3877-256	1	5.03505		BL3824-151	0	None		BL4123-128	0	34.4						BL3579-157	0	1.71824		BL1780-1238	1	18.99
				BL3234-15	0	62		BL4123-127	0	39.3		BL4123-127	0	9.05		BL3234-15	0	33.8		BL3877-257	1	5.40042		BL3824-152	0	None		BL4123-134	1	31.4						BL3579-158	0	1.66277		BL4539-170	0	24.55
				BL3234-16	0	33		BL4123-128	0	41		BL4123-128	0	9.69		BL3234-16	0	32.7		BL3877-258	1	5.82031		BL3824-163	1	None		BL4123-139	1	32.8						BL3579-164	1	1.375		BL4539-172	0	26.46
				BL3234-25	1	57		BL4123-134	1	46.2		BL4123-134	1	10.49		BL3234-25	1	31.7		BL3877-262	1	4.7673		BL3824-166	1	None		BL4546-117	0	33.9						BL3579-165	1	1.34402		BL4123-127	0	19.98
				BL3234-28	1	39		BL4123-139	1	46.1		BL4123-139	1	10.54		BL3234-28	1	28.9		BL2325-743	0	4.85185		BL3929-198	1	None		BL4546-118	0	34.8						BL3579-166	1	1.55348		BL4123-128	0	15.33
				BL3293-114	1	27		BL4546-117	0	41		BL4546-117	0	9.64		BL3293-114	1	33.7		BL3929-224	1	4.80769		BL3824-187	1	None		BL4546-125	1	34.2						BL4099-189	0	1.68829		BL4123-134	1	18.61
				BL3293-115	1	45		BL4546-118	0	39.7		BL4546-118	0	9.52		BL3293-115	1	34		BL3615-91	0	5.15612		BL3929-205	0	None		BL4546-126	1	35.4						BL4099-191	0	1.64286		BL4123-139	1	19.65
				BL3479-145	0	58		BL4546-125	1	45		BL4546-125	1	10.67		BL3479-145	0	33.8		BL3615-94	0	4.64372		BL4029-162	0	None		BL4366-142	0	32.7						BL4462-222	1	1.98214		BL4546-117	0	18.51
				BL3479-149	0	34		BL4546-126	1	41.5		BL4546-126	1	9.97		BL3479-149	0	30.4		BL3929-229	1	6.20533		BL4029-172	1	None		BL4366-143	0	35.9						ET9264-96	0	1.58479		BL4546-118	0	21.23
				BL3479-151	0	45		BL4366-142	0	27.8		BL4366-142	0	6.38		BL3479-151	0	32.3		BL3929-230	1	5.46702		BL4068-302	0	None		BL4366-149	1	34.5						BL4462-219	0	1.73345		BL4546-125	1	28.85
				BL3479-153	0	24		BL4366-143	0	30.4		BL4366-143	0	7.2		BL3479-153	0	29.8		BL3926-367	1	4.98077		BL4068-304	0	None		BL4366-150	1	29.7						ET9304-72	0	1.67248		BL4546-126	1	24.57
				BL3479-158	1	67		BL4366-149	1	45.2		BL4366-149	1	10.71		BL3479-158	1	34.4		BL3762-182	0	5.00525		ET7986-103	0	None		BL4400-158	0	35.2						ET9304-78	1	1.28415		BL4366-142	0	11.11
				BL3555-100	0	30		BL4366-150	1	36.7		BL4366-150	1	8.11		BL3555-100	0	31.3		BL3762-183	0	5.59865		ET7986-104	0	None		BL4400-163	1	34.1						BL4280-98	0	1.68399		BL4366-143	0	11.26
				BL3555-101	0	23		BL4400-158	0	40		BL4400-158	0	9.26		BL3555-101	0	28.8		BL3762-198	1	4.2067		ET7986-117	1	None		BL4794-56	0	32.7						BL4280-109	1	1.46387		BL4366-149	1	13.84
				BL3555-102	0	25		BL4400-163	1	46.1		BL4400-163	1	10.77		BL3555-102	0	29.1		BL3762-199	1	3.96401		ET7986-118	1	None		BL4794-57	0	36						BL4280-111	1	1.43268		BL4366-150	1	11.49
				BL3555-133	1	30		BL4794-56	0	40.7		BL4794-56	0	9.2		BL3555-133	1	31.8		ET7986-103	0	4.76646		ET8352-89	0	None		BL4794-62	1	33						BL4462-228	1	1.25888		BL4400-158	0	19.29
				BL3555-143	1	38		BL4794-57	0	41.1		BL4794-57	0	9.94		BL3555-143	1	29.2		ET7986-104	0	5.2319		ET8352-90	0	None		BL4794-71	1	32.8						ET8208-121	0	2.1991		BL4400-163	1	24.61
				BL3555-148	1	25		BL4794-62	1	46.1		BL4794-62	1	10.62		BL3555-148	1	34.4		ET7986-117	1	5.8087		ET8352-91	0	None		BL4326-180	1	33.7						ET8208-131	1	1.41929		BL4794-56	0	16.76
				BL3559-156	0	37		BL4794-71	1	46.3		BL4794-71	1	10.59		BL3559-156	0	31.2		ET7986-118	1	5.8819		ET8352-92	0	None		BL4326-181	1	34.5						ET8208-132	1	1.52975		BL4794-57	0	23.46
				BL3559-158	1	149		BL4326-180	1	42.7		BL4326-180	1	10.34		BL3559-158	1	33.3		BL3798-175	0	4.15008		ET8352-93	1	None		BL4326-170	0	34.9						BL3802-142	0	1.61746		BL4794-62	1	18.8
				BL3579-156	0	45		BL4326-181	1	42.6		BL4326-181	1	10.15		BL3579-156	0	32.2		BL3798-182	1	4.63604		ET8352-94	1	None		BL4326-171	0	35.5						BL3802-143	0	1.59325		BL4794-71	1	14.06
				BL3579-157	0	54		BL4326-170	0	38.7		BL4326-170	0	9.12		BL3579-157	0	31.9		BL4335-112	1	5.24402		ET8352-95	1	None		BL4997-147	0	35.5						BL3802-145	0	2.05973		BL4326-180	1	16.62
				BL3579-158	0	32		BL4326-171	0	38		BL4326-171	0	9.03		BL3579-158	0	30.1		BL3605-204	0	4.8254		ET8352-96	1	None		BL4997-148	0	34.2						BL3802-149	1	1.39704		BL4326-181	1	16.87
				BL3579-164	1	50		BL4997-147	0	37.2		BL4997-147	0	8.64		BL3579-164	1	30.3		BL3605-205	0	4.68391		TCPA0007Cre-15	1	None		BL4997-150	0	33.7						BL3802-155	1	1.44958		BL4326-170	0	22.65
				BL3579-165	1	43		BL4997-148	0	40		BL4997-148	0	9.48		BL3579-165	1	31.1		BL3605-206	0	4.43254		TCPA0007Cre-9	0	None		BL4997-158	1	34.7						BL4400-140	0	1.85662		BL4326-171	0	15.26
				BL3579-166	1	55		BL4997-150	0	43		BL4997-150	0	10.2		BL3579-166	1	32.2		BL3605-214	1	4.37904		TCPA0007Cre-53	1	None		BL4997-161	1	33.7						BL4400-145	1	1.67321		BL4997-147	0	25.46
				BL3658-224	1	54		BL4997-158	1	42.4		BL4997-158	1	10.35		BL3658-224	1	31.1		BL3605-220	1	4.23065		ET7863-100	0	None		BL4997-162	1	34.4						ET8677-69	0	1.70553		BL4997-148	0	22.12
				BL3667-184	1	55		BL4997-161	1	40.4		BL4997-161	1	9.88		BL3667-184	1	32.5		BL3605-221	1	4.5026		ET7863-102	1	None		ET9532-73	0	33.2						BL3559-156	0	1.63333		BL4997-150	0	24.89
				BL3667-185	1	58		BL4997-162	1	42.5		BL4997-162	1	9.84		BL3667-185	1	28.7		BL4119-183	1	4.16418		ET7863-103	1	None		ET9532-74	0	33.9						BL3559-158	1	1.29491		BL4997-158	1	27.5
				BL3667-186	1	100		ET9532-73	0	41.3		ET9532-73	0	9.45		BL3667-186	1	32.8		BL4119-191	0	4.4697		ET7863-99	0	None		ET9532-81	1	32.9						BL4538-173	0	1.75562		BL4997-161	1	25.72
				BL3798-208	0	46		ET9532-74	0	39.8		ET9532-74	0	9.14		BL3798-208	0	30.8		BL4068-302	0	5.76264		BL2874-1694	0	None		ET9532-84	1	35.2						BL4538-175	1	1.58986		BL4997-162	1	21.56
				BL3798-209	0	74		ET9532-81	1	41.3		ET9532-81	1	9.87		BL3798-209	0	28.9		BL4068-304	0	4.53406		BL2874-1696	0	None		BL4238-172	0	35.4						BL4583-102	0	1.92765		ET9532-73	0	17.77
				BL3802-136	1	55		ET9532-84	1	42.6		ET9532-84	1	10.17		BL3802-136	1	32.8		BL3395-101	1	4.58322		BL2874-1699	1	None		BL4238-173	0	34.3						BL4583-105	1	1.45093		ET9532-74	0	17.35
				BL3802-137	1	59		BL4238-172	0	39.3		BL4238-172	0	9.38		BL3802-137	1	31.2		BL3395-102	1	4.92774		BL2874-1700	1	None		BL4238-179	1	36.3						BL4448-117	0	1.80131		ET9532-81	1	18.79
				BL3802-141	1	50		BL4238-173	0	39.6		BL4238-173	0	9.11		BL3802-141	1	33.5		BL3395-106	1	4.74444		ET9009-78	0	None		BL4238-180	1	34.8						BL4448-118	0	1.93738		ET9532-84	1	25.61
				BL3802-142	0	25		BL4238-179	1	41.3		BL4238-179	1	10.15		BL3802-142	0	33.2		BL3938-240	0	4.83651		ET9009-82	0	None		BL3555-100	0	34.2						BL4448-121	1	1.55231		BL4238-172	0	27.13
				BL3802-143	0	36		BL4238-180	1	43.4		BL4238-180	1	10.39		BL3802-143	0	31.1		BL3938-241	0	4.51957		ET9009-97	1	None		BL3555-101	0	31.6						BL4448-122	1	1.91048		BL4238-173	0	23.26
				BL3802-145	0	31		BL3555-100	0	41.2		BL3555-100	0	9.65		BL3802-145	0	31.7		BL3938-244	1	4.99301		ET9009-98	1	None		BL3555-133	1	35.2						BL4539-170	0	1.65728		BL4238-179	1	24.35
				BL3802-149	1	64		BL3555-101	0	42.4		BL3555-101	0	9.52		BL3802-149	1	34.9		BL3938-246	1	6.95146		BL4161-110	0	None		BL3555-143	1	34.3						BL4539-172	0	1.92774		BL4238-180	1	25.13
				BL3802-155	1	68		BL3555-133	1	35.5		BL3555-133	1	8.52		BL3802-155	1	34.5		ET6713-1492	0	4.49761		BL4161-113	1	None		ET9198-69	0	34.3						BL4539-175	1	1.3287		BL3555-100	0	18.3
				BL3877-377	0	28		BL3555-143	1	43.2		BL3555-143	1	10.5		BL3877-377	0	32.9		ET6713-1497	1	5.74289		BL4206-100	1	None		ET9198-71	0	35						BL4539-176	1	1.26524		BL3555-101	0	22.2
				BL3935-137	0	98		ET9198-69	0	39.4		ET9198-69	0	9.06		BL3935-137	0	33.4		BL3374-125	0	4.70731		BL4206-96	0	None		ET9198-73	0	36						BL1780-1238	1	1.55886		BL3555-133	1	20.78
				BL3935-138	0	62		ET9198-71	0	39.7		ET9198-71	0	9.39		BL3935-138	0	28.8		BL3374-126	0	4.56119		BL4335-101	0	None		ET9198-76	1	35.3						BL4123-127	0	1.86574		BL3555-143	1	20.85
				BL4087-164	1	57		ET9198-73	0	40.8		ET9198-73	0	9.53		BL4087-164	1	26.6		BL3374-127	1	4.50271		BL4335-102	0	None		ET9198-78	1	33.6						BL4123-128	0	2.56381		ET9198-69	0	19.49
				BL4090-179	0	32		ET9198-76	1	39.9		ET9198-76	1	9.51		BL4090-179	0	28.9		BL3374-128	1	4.45742		BL4335-111	1	None		BL3935-137	0	33.6						BL4123-134	1	1.73913		ET9198-71	0	24.27
				BL4099-189	0	65		ET9198-78	1	41.4		ET9198-78	1	9.68		BL4099-189	0	31		ET6689-1796	0	4.64034		BL4335-112	1	None		BL3935-138	0	35.7						BL4546-117	0	1.60434		ET9198-73	0	20.13
				BL4099-191	0	52		BL3935-137	0	43.8		BL3935-137	0	9.75		BL4099-191	0	32.6		ET7986-120	1	4.97835		ET8221-117	0	None		BL4087-164	1	32.2						BL4546-118	0	1.77322		ET9198-76	1	20.76
				BL4165-150	0	85		BL3935-138	0	37		BL3935-138	0	8.7		BL4165-150	0	31.4		ET7986-121	1	4.6121		ET8221-126	1	None		BL4230-106	1	32.5						BL4546-125	1	1.28671		ET9198-78	1	21.98
				BL4206-104	1	35		BL4087-164	1	46.9		BL4087-164	1	10.19		BL4206-104	1	34.2		BL3682-134	0	4.11656		BL2967-1806	0	None		ET10094-80	0	31.7						BL4546-126	1	1.68293		BL3935-137	0	17.7
				BL4213-62	0	59		BL4230-106	1	46.2		BL4230-106	1	10.4		BL4213-62	0	31.3		BL3682-135	0	4.07059		BL2967-1808	1	None		ET10094-81	0	32.3						BL4400-158	0	1.74718		BL3935-138	0	19.31
				BL4213-63	0	61		ET10094-80	0	41.7		ET10094-80	0	9.4		BL4213-63	0	33.2		ET7863-100	0	5.83633		BL4276-194	0	None		ET10094-90	1	32.2						BL4400-163	1	1.64208		BL4087-164	1	25.29
				BL4213-67	1	46		ET10094-81	0	42.4		ET10094-81	0	9.32		BL4213-67	1	28.4		ET7863-99	0	5.03611		BL4276-201	1	None		ET10094-92	1	32.4						BL4794-62	1	1.48778		BL4230-106	1	20.77
				BL4215-105	0	50		ET10094-90	1	42.8		ET10094-90	1	9.56		BL4215-105	0	31.3		ET7863-102	1	4.80949		ET6689-1812	0	None		ET10094-97	1	32.7						BL4794-71	1	1.79476		ET10094-80	0	13.24
				BL4230-104	0	54		ET10094-92	1	44.5		ET10094-92	1	10.05		BL4230-104	0	31.9		ET7863-103	1	4.52227		ET6689-1815	1	None		BL4213-62	0	33.8						BL4366-150	1	1.65393		ET10094-81	0	19.65
				BL4230-106	1	78		ET10094-97	1	45.3		ET10094-97	1	10.09		BL4230-106	1	31.2		BL4206-87	0	5.18455		BL3929-224	1	None		BL4213-63	0	31.1						BL4366-149	1	1.75341		ET10094-90	1	26.76
				BL4238-172	0	46		BL4213-62	0	41.4		BL4213-62	0	9.05		BL4238-172	0	25.7		BL4206-86	0	4.51951		BL3929-229	1	None		BL4213-67	1	32.9						BL4366-142	0	1.80313		ET10094-92	1	18.65
				BL4238-173	0	39		BL4213-63	0	48.9		BL4213-63	0	10.31		BL4238-173	0	33		BL4206-91	1	4.75873		BL3929-230	1	None		BL4230-104	0	32.4						BL4366-143	0	1.80106		ET10094-97	1	16.15
				BL4238-179	1	22		BL4213-67	1	44.7		BL4213-67	1	10.35		BL4238-179	1	34.8		BL4206-94	1	4.52047		BL4074-146	0	None		ET10154-45	1	36						BL4326-170	0	1.73245		BL4213-62	0	18.52
				BL4238-180	1	29		BL4230-104	0	45.1		BL4230-104	0	9.77		BL4238-180	1	32.2		ET7986-124	0	4.329		BL4074-147	0	None		ET10154-31	0	32.3						BL4326-171	0	1.68044		BL4213-63	0	20.09
				BL4265-101	1	40		ET10154-45	1	39.4		ET10154-45	1	9.34		BL4265-101	1	29.6		ET7986-126	1	5.07054		BL4074-148	0	None		ET10154-36	0	33.9						BL4326-180	1	1.61613		BL4213-67	1	18.37
				BL4265-97	1	38		ET10154-31	0	44		ET10154-31	0	10.21		BL4265-97	1	32.3		BL4161-110	0	4.15164		BL4074-162	1	None		BL4627-102	0	34.7						BL4326-181	1	1.66912		BL4230-104	0	23.06
				BL4280-106	0	47		ET10154-36	0	44.3		ET10154-36	0	10.18		BL4280-106	0	29.5		BL4161-113	1	6.81677		BL4074-163	1	None		BL4627-103	0	36.3						BL4997-147	0	1.88276		ET10154-45	1	25.63
				BL4280-109	1	33		BL4627-102	0	41.2		BL4627-102	0	9.6		BL4280-109	1	31.9		ET9009-78	0	4.89635		BL4074-164	1	None		BL4627-104	0	35.2						BL4997-150	0	1.87396		ET10154-31	0	17.74
				BL4280-111	1	24		BL4627-103	0	37.7		BL4627-103	0	8.78		BL4280-111	1	33.8		ET9009-82	0	4.50465		BL3842-325	0	None		BL4627-111	1	34.2						BL4997-158	1	1.45839		ET10154-36	0	19.48
				BL4280-98	0	43		BL4627-104	0	40.1		BL4627-104	0	9.55		BL4280-98	0	30.7		BL2874-1694	0	4.62288		BL3842-328	1	None		BL4627-112	1	34.6						BL4997-161	1	1.65766		BL4627-102	0	24.49
				BL4326-170	0	48		BL4627-111	1	42.1		BL4627-111	1	9.93		BL4326-170	0	31.2		BL2874-1696	0	4.23061		BL3556-190	1	None		BL4570-122	0	35.2						BL4997-162	1	1.55597		BL4627-103	0	19.2
				BL4326-171	0	83		BL4627-112	1	40.5		BL4627-112	1	9.67		BL4326-171	0	31.4		ET9009-97	1	4.69474		BL3655-193	0	None		BL4570-123	0	33.3						ET9532-73	0	1.97292		BL4627-104	0	25.41
				BL4326-180	1	37		BL4570-122	0	40.1		BL4570-122	0	9.23		BL4326-180	1	32		ET9009-98	1	6.3148		BL3798-206	0	None		BL4668-125	0	33.8						ET9532-74	0	1.85156		BL4627-111	1	20.55
				BL4326-181	1	95		BL4570-123	0	40.9		BL4570-123	0	9.56		BL4326-181	1	29.2		BL2874-1699	1	4.5233		BL3798-217	1	None		BL4668-126	0	32.4						ET9532-81	1	1.51863		BL4627-112	1	21.25
				BL4363-101	0	46		BL4668-125	0	39.6		BL4668-125	0	9.1		BL4363-101	0	34.4		BL2874-1700	1	5.06303		ET9197-67	0	None		BL4668-137	1	32.2						ET9532-84	1	1.74336		BL4570-122	0	16.33
				BL4363-108	1	48		BL4668-126	0	43.8		BL4668-126	0	9.66		BL4363-108	1	32.1		BL4335-101	0	4.00265		ET9197-68	0	None		BL4668-138	1	34.7						BL4238-172	0	1.60861		BL4570-123	0	20.53
				BL4363-110	1	50		BL4668-137	1	40.4		BL4668-137	1	9.41		BL4363-110	1	30.7		BL4335-102	0	4.0219		ET9197-90	1	None		BL4570-126	1	33.1						BL4238-173	0	1.61512		BL4668-125	0	15.01
				BL4363-111	1	59		BL4668-138	1	39.8		BL4668-138	1	9.17		BL4363-111	1	32.4		BL4206-100	1	4.62851		ET9197-93	1	None		BL4570-127	1	32.6						BL4238-179	1	1.53416		BL4668-126	0	24.79
				BL4366-142	0	37		BL4570-126	1	47.5		BL4570-126	1	10.81		BL4366-142	0	29.5		BL4206-96	0	4.54348						BL4656-122	1	33.5						BL4238-180	1	1.37998		BL4668-137	1	33.99
				BL4366-143	0	75		BL4570-127	1	41.1		BL4570-127	1	9.05		BL4366-143	0	31.5		BL4335-111	1	4.15652						BL4656-123	1	33.7						BL3555-100	0	1.5957		BL4668-138	1	19.22
				BL4366-149	1	55		BL4656-122	1	47.2		BL4656-122	1	10.91		BL4366-149	1	31.6		ET8221-117	0	4.42406						BL4656-118	0	34.1						BL3555-101	0	1.50344		BL4570-126	1	27.71
				BL4366-150	1	52		BL4656-123	1	43.3		BL4656-123	1	10.41		BL4366-150	1	29.5		ET8221-126	1	4.31044						BL4656-119	0	35.1						BL3555-133	1	1.82766		BL4570-127	1	22.36
				BL4400-140	0	57		BL4656-118	0	40.2		BL4656-118	0	9.27		BL4400-140	0	28.3		ET6689-1812	0	4.67562						BL4034-151	0	34.4						BL3555-143	1	1.26302		BL4656-122	1	21.41
				BL4400-145	1	31		BL4656-119	0	41.3		BL4656-119	0	9.76		BL4400-145	1	32.7		ET6689-1815	1	4.6465						BL4034-157	0	34.7						BL3935-137	0	1.53552		BL4656-123	1	20.58
				BL4400-158	0	40		BL4034-151	0	38.9		BL4034-151	0	9.11		BL4400-158	0	29.8		BL2967-1806	0	4.76542						BL4034-159	0	33.8						ET9198-69	0	1.70529		BL4656-118	0	28.8
				BL4400-163	1	42		BL4034-157	0	40.4		BL4034-157	0	9.5		BL4400-163	1	30.5		BL2967-1808	1	4.73157						BL4034-164	1	34.3						ET9198-71	0	2.01653		BL4656-119	0	15.86
				BL4409-146	0	44		BL4034-159	0	41.7		BL4034-159	0	9.59		BL4409-146	0	32.3		BL4276-194	0	4.45899						BL4034-165	1	35.1						ET9198-73	0	1.61362		BL4034-151	0	18.41
				BL4409-149	1	51		BL4034-164	1	45.2		BL4034-164	1	10.4		BL4409-149	1	31.2		BL4276-201	1	4.41558						BL4034-168	1	34.1						ET9198-75	1	1.38175		BL4034-157	0	24.77
				BL4409-150	1	18		BL4034-165	1	39		BL4034-165	1	9.04		BL4409-150	1	32.9		BL4074-162	1	5.41667						BL4089-171	0	32.7						ET9198-76	1	2.44562		BL4034-159	0	20.06
				BL4448-117	0	39		BL4034-168	1	43.1		BL4034-168	1	9.82		BL4448-117	0	28.7		BL4074-163	1	5.9222						BL4089-172	0	34.6						ET9198-78	1	1.64002		BL4034-164	1	19.42
				BL4448-118	0	49		BL4089-171	0	43.1		BL4089-171	0	9.62		BL4448-118	0	29.1		BL4074-164	1	4.66125						BL4570-131	1	34						BL4213-62	0	1.80811		BL4034-165	1	21.85
				BL4448-121	1	81		BL4089-172	0	45.7		BL4089-172	0	10.75		BL4448-121	1	28.9		BL4074-146	0	5.42973						ET8888-107	0	30.4						BL4213-67	1	1.32647		BL4034-168	1	20.76
				BL4448-122	1	53		BL4570-131	1	40.6		BL4570-131	1	9.73		BL4448-122	1	29.3		BL4074-147	0	5.09205						BL3278-81	0	31.6						BL4230-106	1	1.37124		BL4089-171	0	31.37
				BL4459-143	0	37		ET8888-107	0	48.4		ET8888-107	0	10.54		BL4459-143	0	27.6		BL4074-148	0	5.13594						BL3278-82	0	31.1						ET10094-80	0	1.48609		BL4089-172	0	15.71
				BL4462-203	1	18		BL3278-81	0	46.8		BL3278-81	0	10.19		BL4462-203	1	28.4		ET9197-67	0	4.89202						BL4656-129	1	32.6						ET10094-81	0	1.54917		BL4570-131	1	23.52
				BL4462-219	0	38		BL3278-82	0	37		BL3278-82	0	8.17		BL4462-219	0	29.6		ET9197-68	0	4.36345						BL4656-130	1	34.3						ET10094-90	1	1.39722		ET8888-107	0	13.7
				BL4462-222	1	48		BL4656-129	1	38.6		BL4656-129	1	9.11		BL4462-222	1	26.9		ET9197-90	1	4.35558						BL3278-85	1	32.2						ET10094-92	1	1.31174		BL3278-81	0	17.69
				BL4462-227	0	62		BL4656-130	1	39.4		BL4656-130	1	8.93		BL4462-227	0	34.4		ET9197-93	1	4.5135						BL3278-86	1	30.3						ET10094-97	1	1.68137		BL3278-82	0	10.51
				BL4462-228	1	62		BL3278-85	1	45.9		BL3278-85	1	10.37		BL4462-228	1	30.1		BL3798-206	0	5.02974						BL5001-134	1	31.7						ET10154-36	0	1.5869		BL4656-129	1	21.05
				BL4538-173	0	85		BL3278-86	1	52.4		BL3278-86	1	11.89		BL4538-173	0	28.8		BL3798-217	1	4.81769						BL5001-138	1	34.7						ET10154-31	0	1.62117		BL4656-130	1	25.72
				BL4538-175	1	45		BL5001-134	1	46.1		BL5001-134	1	10.81		BL4538-175	1	33.2		BL3842-325	0	4.76572						BL5001-121	0	32.8						ET10154-45	1	2.02061		BL3278-85	1	39.45
				BL4539-170	0	86		BL5001-138	1	41.8		BL5001-138	1	9.82		BL4539-170	0	31.9		BL3842-328	1	5.66713						BL5001-122	0	32.2						BL4627-102	0	1.48878		BL3278-86	1	17.08
				BL4539-172	0	57		BL5001-121	0	43.3		BL5001-121	0	9.84		BL4539-172	0	33.1		BL3655-193	0	5.11181						ET9835-78	1	31.5						BL4627-103	0	1.98706		BL5001-134	1	18.16
				BL4539-175	1	82		BL5001-122	0	44.7		BL5001-122	0	9.76		BL4539-175	1	32.2		BL3556-190	1	4.13524						ET9835-70	0	31.8						BL4627-104	0	1.89268		BL5001-138	1	15.51
				BL4539-176	1	71		ET9835-78	1	46.7		ET9835-78	1	10.31		BL4539-176	1	32.3		BL3667-184	1	5.2543						ET8295-141	1	31.8						BL4627-110	1	1.24521		BL5001-121	0	11.88
				BL4546-117	0	40		ET9835-70	0	45.3		ET9835-70	0	9.96		BL4546-117	0	30.8		BL3667-186	1	4.76091						ET8295-142	1	31.1						BL4627-111	1	1.34845		BL5001-122	0	14.08
				BL4546-118	0	72		ET8295-141	1	42.4		ET8295-141	1	9.52		BL4546-118	0	31.2		BL3798-208	0	5.15902						ET8295-134	0	33.9						BL4627-112	1	1.3114		ET9835-78	1	20.25
				BL4546-125	1	61		ET8295-142	1	44.1		ET8295-142	1	9.13		BL4546-125	1	29.4		BL3798-209	0	5.51136						ET8295-138	0	32.4						BL4570-122	0	3.69444		ET9835-70	0	17.51
				BL4546-126	1	30		ET8295-134	0	42.8		ET8295-134	0	9.53		BL4546-126	1	33.1		BL3479-145	0	5.47061						BL2534-905	0	33.4						BL4570-123	0	1.62778		ET8295-141	1	26.14
				BL4583-102	0	33		ET8295-138	0	41.4		ET8295-138	0	8.56		BL4583-102	0	32		BL3479-149	0	4.54307						BL2534-906	0	33.2						BL4570-126	1	1.40027		ET8295-142	1	20.26
				BL4583-105	1	67		BL2534-905	0	40.4		BL2534-905	0	9.32		BL4583-105	1	31.9		BL3479-151	0	4.42992						BL2534-911	1	33.3						BL4570-127	1	1.4973		ET8295-134	0	10.85
				BL4601-81	0	57		BL2534-906	0	41.3		BL2534-906	0	9.24		BL4601-81	0	28.8		BL3479-158	1	5.47902						BL2534-912	1	32.1						BL4668-125	0	1.63939		ET8295-138	0	18.1
				BL4601-82	0	50		BL2534-911	1	46.5		BL2534-911	1	10.6		BL4601-82	0	34.4		BL4206-104	1	5.16694						BL4948-112	1	31.1						BL4668-137	1	1.33952		BL2534-905	0	10.29
				BL4794-56	0	38		BL2534-912	1	44.2		BL2534-912	1	9.89		BL4794-56	0	34.1		BL3293-114	1	4.46541						BL4317-125	0	34.8						BL4668-138	1	1.34143		BL2534-906	0	11.94
				BL4794-57	0	58		BL4948-112	1	42.5		BL4948-112	1	9.79		BL4794-57	0	32.1		BL3293-115	1	5.7301						BL4317-130	1	32.5						BL4034-159	0	1.86435		BL2534-911	1	15.21
				BL4794-62	1	72		BL4317-125	0	37.6		BL4317-125	0	9.31		BL4794-62	1	30.8		BL3234-25	1	5.86637						BL4317-134	1	31.4						BL4656-118	0	1.47169		BL2534-912	1	15.08
				BL4794-71	1	57		BL4317-130	1	42.2		BL4317-130	1	9.92		BL4794-71	1	31.5		BL3234-28	1	6.17245						BL3409-334	0	32.1						BL4656-122	1	1.31491		BL4948-112	1	17.55
				BL4997-147	0	42		BL4317-134	1	43.3		BL4317-134	1	10.06		BL4997-147	0	30.2		BL1780-1238	1	4.60825						BL3409-337	1	32						BL4656-123	1	1.23937		BL4317-125	0	8.92
				BL4997-148	0	38		BL3409-334	0	42.4		BL3409-334	0	9.47		BL4997-148	0	29.8		BL1825-1300	0	4.21594						BL3307-313	1	32						BL4034-151	0	1.4987		BL4317-130	1	20.43
				BL4997-150	0	73		BL3409-337	1	46.9		BL3409-337	1	10.39		BL4997-150	0	33		BL1825-1301	0	4.42052						BL3307-317	1	31.4						BL3278-81	0	1.71066		BL4317-134	1	20.28
				BL4997-158	1	85		BL3307-313	1	41		BL3307-313	1	9.37		BL4997-158	1	32.2		BL1825-1307	1	4.62399						BL3307-321	1	31.5						BL3278-85	1	1.16885		BL3409-334	0	16.07
				BL4997-161	1	81		BL3307-317	1	50		BL3307-317	1	11.1		BL4997-161	1	34.4		BL1825-1308	1	4.66172						BL4622-84	1	32.4						BL3278-86	1	1.03518		BL3409-337	1	20.76
				BL4997-162	1	82		BL3307-321	1	44.4		BL3307-321	1	9.85		BL4997-162	1	33		BL2427-882	0	4.55581						BL3307-306	0	31.5						BL4034-164	1	1.37325		BL3307-313	1	16.36
				ET10094-80	0	77		BL4622-84	1	41		BL4622-84	1	9.2		ET10094-80	0	30.9		BL2427-890	1	4.69849						BL3307-311	0	34						BL4034-165	1	1.27641		BL3307-317	1	15.75
				ET10094-81	0	39		BL3307-306	0	42.8		BL3307-306	0	9.38		ET10094-81	0	29.7		BL2493-1622	1	4.31229						BL3307-312	0	32.5						BL4034-168	1	1.49315		BL3307-321	1	12.79
				ET10094-90	1	54		BL3307-311	0	40.9		BL3307-311	0	8.92		ET10094-90	1	30.4		BL2534-911	1	4.02524						BL4622-79	0	31						BL4089-171	0	1.47401		BL4622-84	1	22.43
				ET10094-92	1	55		BL3307-312	0	43.7		BL3307-312	0	9.68		ET10094-92	1	33.1		BL2534-912	1	3.97856						TCPA0002Cre-7	0	27.2						BL4570-131	1	1.29746		BL3307-306	0	13.62
				ET10094-97	1	39		BL4622-79	0	42		BL4622-79	0	9.39		ET10094-97	1	31.4		BL2548-1487	0	4.17602						TCPA0002Cre-30	1	28.8						BL4656-130	1	1.20409		BL3307-311	0	12.08
				ET10154-31	0	25		TCPA0002Cre-7	0	55.8		TCPA0002Cre-7	0	10.66		ET10154-31	0	31.3		BL2548-1489	1	4.62398						TCPA0008Cre-1	0	35.2						ET8888-107	0	1.64667		BL3307-312	0	17.32
				ET10154-36	0	80		TCPA0002Cre-30	1	51.1		TCPA0002Cre-30	1	10.04		ET10154-36	0	32.6		BL2967-1826	1	5.0324						TCPA0008Cre-19	1	32.5						ET9835-78	1	1.42883		BL4622-79	0	21.37
				ET10154-45	1	26		TCPA0008Cre-1	0	35.5		TCPA0008Cre-1	0	7.81		ET10154-45	1	32.1		BL2967-1827	1	5.15749						TCPA0050Cre-7	0	32						BL5001-122	0	1.52139		TCPA0002Cre-7	0	20.9
				ET10154-49	1	42		TCPA0008Cre-19	1	45.3		TCPA0008Cre-19	1	9.93		ET10154-49	1	29.9		BL3194-431	1	4.20614						TCPA0050Cre-28	1	33.6						BL5001-134	1	1.51992		TCPA0002Cre-30	1	25.82
				ET8208-112	0	56		TCPA0050Cre-7	0	40.9		TCPA0050Cre-7	0	8.26		ET8208-112	0	30.8		BL3234-15	0	4.7194						TCPA0052Cre-7	0	35.6						BL5001-138	1	1.46933		TCPA0008Cre-1	0	18.59
				ET8208-121	0	30		TCPA0050Cre-28	1	42.6		TCPA0050Cre-28	1	9.59		ET8208-121	0	30.5		BL3234-16	0	5.29328						TCPA0052Cre-16	1	29.8						BL2534-905	0	1.5656		TCPA0008Cre-19	1	18.8
				ET8208-131	1	32		TCPA0052Cre-7	0	38.5		TCPA0052Cre-7	0	8.36		ET8208-131	1	33.7		BL3278-85	1	4.28283						TCPA0007Cre-9	0	28.5						BL2534-906	0	1.63772		TCPA0050Cre-7	0	11.37
				ET8208-132	1	24		TCPA0052Cre-16	1	50.7		TCPA0052Cre-16	1	10.56		ET8208-132	1	33.2		BL3278-86	1	5.55722						TCPA0007Cre-15	1	30.2						BL2534-911	1	1.41676		TCPA0050Cre-28	1	16.6
				ET8547-111	0	44		TCPA0007Cre-9	0	47.1		TCPA0007Cre-9	0	9.68		ET8547-111	0	29.5		BL3289-303	1	3.78035						TCPM0198Cre-4	0	30.9						BL2534-912	1	1.4334		TCPA0052Cre-7	0	17.68
				ET8677-69	0	57		TCPA0007Cre-15	1	43.1		TCPA0007Cre-15	1	9.26		ET8677-69	0	29		BL3289-304	1	4.14833						TCPM0198Cre-16	1	32						BL4948-106	0	1.56174		TCPA0052Cre-16	1	19.04
				ET8889-100	1	73		TCPM0198Cre-4	0	44		TCPM0198Cre-4	0	9.87		ET8889-100	1	32.7		BL3307-306	0	4.74942						TCPM0198Cre-29	0	30.9						BL4948-112	1	1.23078		TCPA0007Cre-9	0	18.86
				ET8889-109	0	72		TCPM0198Cre-16	1	43.7		TCPM0198Cre-16	1	10.06		ET8889-109	0	34.6		BL3307-311	0	5.95675						TCPA0051Cre-4	0	31.9						ET8295-138	0	1.67335		TCPA0007Cre-15	1	21.78
				ET8889-113	1	31		TCPM0198Cre-29	0	41.7		TCPM0198Cre-29	0	9.25		ET8889-113	1	31.4		BL3307-312	0	3.93289						TCPA0051Cre-6	1	31.9						ET8295-141	1	1.31655		TCPM0198Cre-4	0	16.28
				ET8889-98	0	23		TCPA0051Cre-4	0	45.8		TCPA0051Cre-4	0	10.14		ET8889-98	0	31.6		BL3307-313	1	6.00486						TCPA0051Cre-15	0	31.5						ET8295-142	1	1.18838		TCPM0198Cre-16	1	25.18
				ET8977-96	0	43		TCPA0051Cre-6	1	45.1		TCPA0051Cre-6	1	10.29		ET8977-96	0	33.5		BL3307-317	1	4.6045						TCPM0202Cre-11	0	32.7						ET9835-70	0	2.12847		TCPM0198Cre-29	0	18.76
				ET9198-69	0	25		TCPA0051Cre-15	0	46.7		TCPA0051Cre-15	0	10.4		ET9198-69	0	31.3		BL3307-321	1	4.3904						TCPM0202Cre-14	1	31.1						BL4317-130	1	1.43801		TCPA0051Cre-4	0	21.74
				ET9198-71	0	27		TCPM0202Cre-11	0	39.5		TCPM0202Cre-11	0	8.98		ET9198-71	0	24.3		BL3307-328	1	5.07434						TCPA0037Cre-12	0	30.9						BL4317-134	1	1.3398		TCPA0051Cre-6	1	19.65
				ET9198-73	0	46		TCPM0202Cre-14	1	47.9		TCPM0202Cre-14	1	10.76		ET9198-73	0	29.3		BL3307-351	1	3.96272						TCPA0048Cre-13	0	32.3						BL3307-306	0	1.6682		TCPA0051Cre-15	0	13.54
				ET9198-75	1	60		TCPA0037Cre-12	0	43		TCPA0037Cre-12	0	9.53		ET9198-75	1	33.2		BL3307-356	1	4.02579						TCPA0048Cre-40	0	32						BL3307-311	0	1.96224		TCPM0202Cre-11	0	17.73
				ET9198-76	1	24		TCPA0048Cre-13	0	39.9		TCPA0048Cre-13	0	9.02		ET9198-76	1	31.1		BL3409-337	1	4.70252						TCPA0502Cre-4	0	33						BL3307-312	0	1.75582		TCPM0202Cre-14	1	29.87
				ET9198-78	1	38		TCPA0048Cre-40	0	42.8		TCPA0048Cre-40	0	9.61		ET9198-78	1	31.9		BL3555-100	0	4.64975						TCPA0502Cre-5	0	33.7						BL3307-313	1	1.1716		TCPA0037Cre-12	0	20.97
				ET9264-82	0	58		TCPA0502Cre-4	0	40.3		TCPA0502Cre-4	0	9.25		ET9264-82	0	31.5		BL3555-101	0	4.75716						TCPA0502Cre-18	0	34.4						BL3307-317	1	1.35562		TCPA0048Cre-13	0	15.17
				ET9264-87	1	32		TCPA0502Cre-5	0	40.3		TCPA0502Cre-5	0	9.12		ET9264-87	1	35.8		BL3555-133	1	4.34353						TCPA0502Cre-19	0	33.2						BL3307-321	1	1.27609		TCPA0048Cre-40	0	14.12
				ET9264-96	0	26		TCPA0502Cre-18	0	38.4		TCPA0502Cre-18	0	9.15		ET9264-96	0	32.5		BL3555-143	1	5.34101						TCPA0502Cre-40	1	35.5						BL3409-337	1	1.40306		TCPA0502Cre-4	0	1.33
				ET9304-72	0	40		TCPA0502Cre-19	0	41		TCPA0502Cre-19	0	9.76		ET9304-72	0	32.6		BL3559-156	0	5.36793						TCPA0502Cre-41	1	33.3						BL4622-79	0	1.48682		TCPA0502Cre-5	0	14.47
				ET9304-78	1	28		TCPA0502Cre-40	1	34.1		TCPA0502Cre-40	1	8.59		ET9304-78	1	31		BL3559-158	1	5.12948						TCPA0169Cre-8	0	33.6						BL4622-84	1	1.26269		TCPA0502Cre-18	0	13.43
				ET9317-85	0	42		TCPA0502Cre-41	1	42.9		TCPA0502Cre-41	1	9.78		ET9317-85	0	31.8		BL3579-158	0	4.11254						TCPA0169Cre-9	0	33.9						BL3289-303	1	1.75193		TCPA0502Cre-19	0	1.49
				ET9532-73	0	65		TCPA0169Cre-8	0	40.5		TCPA0169Cre-8	0	9.29		ET9532-73	0	31.4		BL3579-164	1	6.33858						TCPA0169Cre-19	1	33.7						BL3289-304	1	1.63807		TCPA0502Cre-40	1	5.95
				ET9532-74	0	70		TCPA0169Cre-9	0	40.7		TCPA0169Cre-9	0	9.5		ET9532-74	0	31.4		BL3579-165	1	4.45825						TCPA0169Cre-28	1	32.4						BL3768-129	0	2.24184		TCPA0502Cre-41	1	17.52
				ET9532-81	1	44		TCPA0169Cre-19	1	43.6		TCPA0169Cre-19	1	10.22		ET9532-81	1	29.7		BL3579-166	1	4.17761						TCPA0007Cre-53	1	32.7						BL3768-132	1	1.72969		TCPA0169Cre-8	0	19.11
				ET9532-84	1	26		TCPA0169Cre-28	1	42		TCPA0169Cre-28	1	9.89		ET9532-84	1	31.7		BL3610-200	1	4.01231						TCPA0007Cre-57	1	30.5						ET9305-69	1	1.90613		TCPA0169Cre-9	0	19.61
				BL4627-102	0	32		TCPA0007Cre-53	1	44.3		TCPA0007Cre-53	1	10.22		BL4627-102	0	30.7		BL3610-201	1	4.00432						TCPA0007Cre-62	1	33.2						ET10136-93	0	2.51346		TCPA0169Cre-19	1	18.25
				BL4627-103	0	39		TCPA0007Cre-57	1	51.5		TCPA0007Cre-57	1	11.54		BL4627-103	0	27.7		BL3658-224	1	4.24213						TCPM0551Cre-6	0	32.7						ET10136-94	1	1.62621		TCPA0169Cre-28	1	21.17
				BL4627-104	0	58		TCPA0007Cre-62	1	43.1		TCPA0007Cre-62	1	9.68		BL4627-104	0	33.2		BL3735-283	1	4.35404						TCPM0551Cre-9	0	33						BL4400-179	0	2.07553		TCPA0007Cre-53	1	23.19
				BL4627-110	1	51		TCPM0551Cre-6	0	44.3		TCPM0551Cre-6	0	9.56		BL4627-110	1	33.1		BL3735-296	1	4.19125						TCPM0551Cre-19	1	30.3						BL4400-185	1	1.90465		TCPA0007Cre-57	1	19.46
				BL4627-111	1	47		TCPM0551Cre-9	0	43.3		TCPM0551Cre-9	0	9.51		BL4627-111	1	31.5		BL3768-132	1	4.46764						TCPM0551Cre-20	1	32.5						BL4953-98	0	1.66562		TCPA0007Cre-62	1	15.29
				BL4627-112	1	79		TCPM0551Cre-19	1	35.7		TCPM0551Cre-19	1	8.19		BL4627-112	1	32.5		BL3802-136	1	4.6818						TCPA0102Cre-11	1	33						BL4953-106	1	1.7993		TCPM0551Cre-6	0	23.1
				BL4668-125	0	51		TCPM0551Cre-20	1	42.4		TCPM0551Cre-20	1	9.27		BL4668-125	0	35.7		BL3802-137	1	4.7108						TCPA0102Cre-12	1	31.9						ET9093-145	0	1.89013		TCPM0551Cre-9	0	17.95
				BL4668-126	0	65		TCPA0102Cre-11	1	47.6		TCPA0102Cre-11	1	10.46		BL4668-126	0	31.9		BL3802-141	1	4.56038						TCPA0102Cre-15	1	32.8						ET9093-148	1	1.67413		TCPM0551Cre-19	1	21.41
				BL4668-137	1	64		TCPA0102Cre-12	1	48.9		TCPA0102Cre-12	1	10.77		BL4668-137	1	32		BL3802-142	0	4.59417						TCPA0102Cre-18	1	30.6						ET9305-65	0	2.52413		TCPM0551Cre-20	1	18.83
				BL4668-138	1	60		TCPA0102Cre-15	1	47.2		TCPA0102Cre-15	1	10.64		BL4668-138	1	30.8		BL3802-143	0	5.1606						TCPA0102Cre-19	1	32.5						ET9532-114	1	1.79247		TCPA0102Cre-11	1	17.46
				BL4570-122	0	30		TCPA0102Cre-18	1	54		TCPA0102Cre-18	1	11.59		BL4570-122	0	29.9		BL3802-145	0	5.20913						TCPA0501Cre-7	0	31.1						ET9532-109	0	3.17293		TCPA0102Cre-12	1	21.05
				BL4570-123	0	27		TCPA0102Cre-19	1	46.2		TCPA0102Cre-19	1	9.74		BL4570-123	0	31.5		BL3802-149	1	4.62449						TCPA0501Cre-17	1	30.7						BL3610-188	0	2.08317		TCPA0102Cre-15	1	18.61
				BL4570-126	1	39		TCPA0501Cre-7	0	42.5		TCPA0501Cre-7	0	9.13		BL4570-126	1	31.4		BL3802-155	1	4.84298						TCPA0608Cre-4	0	31.8						BL3610-190	0	3.24406		TCPA0102Cre-18	1	22.24
				BL4570-127	1	51		TCPA0501Cre-17	1	47.5		TCPA0501Cre-17	1	10.51		BL4570-127	1	29.1		BL3877-377	0	4.98084						TCPA0608Cre-22	1	30						ET9154-95	1	1.86132		TCPA0102Cre-19	1	23.07
				BL4656-118	0	36		TCPA0608Cre-4	0	45.9		TCPA0608Cre-4	0	9.82		BL4656-118	0	31.2		BL3935-137	0	4.90272						TCPA0608Cre-23	1	29.5						ET9154-97	1	1.52663		TCPA0501Cre-7	0	18.18
				BL4656-119	0	73		TCPA0608Cre-22	1	52		TCPA0608Cre-22	1	11.38		BL4656-119	0	32.5		BL3935-138	0	4.43335						TCPA0501Cre-29	0	34.4						ET9154-99	1	1.87231		TCPA0501Cre-17	1	15.74
				BL4656-122	1	49		TCPA0608Cre-23	1	49.5		TCPA0608Cre-23	1	10.6		BL4656-122	1	29.4		BL4034-151	0	4.78973						TCPA0501Cre-31	1	33						BL3610-200	1	1.80499		TCPA0608Cre-4	0	20.31
				BL4656-123	1	29		TCPA0501Cre-29	0	42.7		TCPA0501Cre-29	0	9.9		BL4656-123	1	31.7		BL4034-157	0	4.36758						TCPA0503Cre-5	0	33.3						BL3610-201	1	1.84765		TCPA0608Cre-22	1	16.68
				BL4034-151	0	46		TCPA0501Cre-31	1	44		TCPA0501Cre-31	1	10.62		BL4034-151	0	30.4		BL4034-159	0	4.24276						TCPA0503Cre-12	1	33						BL5041-126	0	3.00899		TCPA0608Cre-23	1	14.74
				BL4034-157	0	73		TCPA0503Cre-5	0	41.1		TCPA0503Cre-5	0	9.5		BL4034-157	0	28.6		BL4034-164	1	4.36882						TCPA0503Cre-15	0	34.1						BL5041-127	0	2.16872		TCPA0501Cre-29	0	20.22
				BL4034-159	0	35		TCPA0503Cre-12	1	44.3		TCPA0503Cre-12	1	10.27		BL4034-159	0	29.2		BL4034-165	1	4.41562						TCPA0503Cre-18	0	34.8						BL5041-130	1	1.47191		TCPA0501Cre-31	1	20.29
				BL4034-164	1	44		TCPA0503Cre-15	0	41.4		TCPA0503Cre-15	0	9.89		BL4034-164	1	31		BL4034-168	1	4.32644						TCPA0503Cre-23	1	36.2						ET9154-94	0	2.11011		TCPA0503Cre-5	0	21.01
				BL4034-165	1	46		TCPA0503Cre-18	0	44.5		TCPA0503Cre-18	0	10.39		BL4034-165	1	30.4		BL4087-164	1	4.52016						TCPA0503Cre-24	1	36.1						BL4213-105	1	1.6968		TCPA0503Cre-12	1	18.82
				BL4034-168	1	55		TCPA0503Cre-23	1	38.1		TCPA0503Cre-23	1	9.45		BL4034-168	1	32.2		BL4089-207	0	4.5						TCPM0605Cre-1	0	34.5						BL4213-106	1	1.69636		TCPA0503Cre-15	0	19.3
				BL4570-131	1	60		TCPA0503Cre-24	1	40.7		TCPA0503Cre-24	1	10		BL4570-131	1	31.5		BL4089-210	1	4.05512						TCPM0605Cre-3	0	36						BL4213-107	1	1.86283		TCPA0503Cre-18	0	14.82
				ET8888-107	0	36		TCPM0605Cre-1	0	42		TCPM0605Cre-1	0	10.08		ET8888-107	0	31.8		BL4090-179	0	4.14266						TCPM0603Cre-39	1	35.1						BL4836-96	1	2.20686		TCPA0503Cre-23	1	19.55
				BL4656-129	1	29		TCPM0605Cre-3	0	40.3		TCPM0605Cre-3	0	9.77		BL4656-129	1	30.5		BL4117-140	0	4.66339						TCPA0503Cre-28	0	35.4						BL4836-97	1	1.95872		TCPA0503Cre-24	1	20.09
				BL4656-130	1	27		TCPM0603Cre-39	1	41.3		TCPM0603Cre-39	1	9.93		BL4656-130	1	32.3		BL4117-143	1	3.86587						TCPA0740Cre-23	1	34.5						BL5039-215	0	2.16517		TCPM0605Cre-1	0	25.72
				BL3278-81	0	34		TCPA0503Cre-28	0	39.3		TCPA0503Cre-28	0	9.42		BL3278-81	0	30.9		BL4123-134	1	3.94284						TCPA0740Cre-24	1	35.1						BL5039-227	1	1.58911		TCPM0605Cre-3	0	25.12
				BL3278-82	0	61		TCPA0740Cre-23	1	42.3		TCPA0740Cre-23	1	10.18		BL3278-82	0	33.3		BL4123-139	1	4.04833						TCPA0740Cre-29	1	34.2						BL5039-230	1	1.72538		TCPM0603Cre-39	1	12.1
				BL3278-85	1	57		TCPA0740Cre-24	1	42.5		TCPA0740Cre-24	1	10.05		BL3278-85	1	30.8		BL4165-150	0	5.0021						TCPA0721Cre-2	0	34.3						ET10232-70	0	1.94752		TCPA0503Cre-28	0	15.46
				BL3278-86	1	77		TCPA0740Cre-29	1	41.8		TCPA0740Cre-29	1	9.72		BL3278-86	1	37.1		BL4212-212	1	4.19039						TCPA0721Cre-3	0	34.5						ET10232-71	0	3.45991		TCPA0740Cre-23	1	14.2
				BL4089-171	0	39		TCPA0721Cre-2	0	39.9		TCPA0721Cre-2	0	9.55		BL4089-171	0	33.1		BL4212-216	1	4.03075						TCPA0721Cre-4	0	35						ET10232-73	1	2.74341		TCPA0740Cre-24	1	19.74
				BL4089-172	0	82		TCPA0721Cre-3	0	40.3		TCPA0721Cre-3	0	9.46		BL4089-172	0	35.1		BL4213-105	1	6.02846						TCPA0721Cre-22	1	33.5						ET10232-77	1	1.75708		TCPA0740Cre-29	1	17.79
				ET9835-70	0	71		TCPA0721Cre-4	0	40.3		TCPA0721Cre-4	0	9.49		ET9835-70	0	29.7		BL4213-106	1	5.60671						TCPA0721Cre-23	1	33.4						BL4213-99	0	2.16651		TCPA0721Cre-2	0	24.31
				ET9835-78	1	77		TCPA0721Cre-22	1	41.8		TCPA0721Cre-22	1	10.38		ET9835-78	1	30.4		BL4213-107	1	4.69428						TCPA0721Cre-24	1	35.7						BL5357-101	1	2.01681		TCPA0721Cre-3	0	18.79
				ET8295-134	0	31		TCPA0721Cre-23	1	45.5		TCPA0721Cre-23	1	10.59		ET8295-134	0	30.6		BL4213-62	0	4.63382						TCPA0749Cre-11	0	33.3						BL4214-199	1	1.97861		TCPA0721Cre-4	0	19.88
				ET8295-138	0	32		TCPA0721Cre-24	1	37		TCPA0721Cre-24	1	8.99		ET8295-138	0	28.1		BL4213-63	0	4.17243						TCPA0749Cre-12	0	34						BL5006-169	0	2.10092		TCPA0721Cre-22	1	23.62
				ET8295-141	1	66		TCPA0749Cre-11	0	43.8		TCPA0749Cre-11	0	10.33		ET8295-141	1	29.5		BL4213-67	1	4.24877						TCPA0749Cre-18	1	32.7						BL5006-176	0	2.16707		TCPA0721Cre-23	1	19.16
				ET8295-142	1	89		TCPA0749Cre-12	0	41.5		TCPA0749Cre-12	0	10.14		ET8295-142	1	30.6		BL4214-113	1	4.66176						TCPA0749Cre-26	1	34.9						BL5006-181	0	2.3125		TCPA0721Cre-24	1	14.39
				BL5001-121	0	59		TCPA0749Cre-18	1	33.6		TCPA0749Cre-18	1	8.18		BL5001-121	0	32.8		BL4214-114	1	4.6407						BL3289-303	1	32.1						BL5006-184	1	1.97772		TCPA0749Cre-11	0	24.94
				BL5001-122	0	62		TCPA0749Cre-26	1	43.3		TCPA0749Cre-26	1	10.37		BL5001-122	0	31.6		BL4214-196	0	4.08664						BL3289-304	1	31.6						BL5006-185	1	1.54395		TCPA0749Cre-12	0	16.1
				BL5001-134	1	61		BL3289-303	1	45.8		BL3289-303	1	10.28		BL5001-134	1	33.4		BL4214-199	1	5.22897						BL3768-129	0	31.7						CR824-508	0	2.00795		TCPA0749Cre-18	1	19.67
				BL5001-138	1	63		BL3289-304	1	39.9		BL3289-304	1	9.1		BL5001-138	1	31		BL4230-106	1	5.50566						BL3768-132	1	31.6						BL3307-328	1	1.60676		TCPA0749Cre-26	1	21.75
				BL2534-905	0	49		BL3768-129	0	44.8		BL3768-129	0	9.66		BL2534-905	0	29.8		BL4238-172	0	4.57989						BL4911-123	0	32.9						BL5237-189	1	1.99371		BL3289-303	1	17.79
				BL2534-906	0	57		BL3768-132	1	45.6		BL3768-132	1	10.04		BL2534-906	0	33.3		BL4238-173	0	4.67809						ET10136-92	0	32.9						BL5237-190	1	1.96563		BL3289-304	1	18.35
				BL2534-911	1	79		BL4911-123	0	36.8		BL4911-123	0	8.47		BL2534-911	1	34.9		BL4238-179	1	4.59639						ET10136-93	0	33.3						BL5402-160	1	1.58888		BL3768-129	0	15.38
				BL2534-912	1	45		ET10136-92	0	39.8		ET10136-92	0	9.04		BL2534-912	1	33		BL4238-180	1	4.26609						ET10136-94	1	31.8						BL5456-74	0	2.52287		BL3768-132	1	13.41
				BL3409-334	0	46		ET10136-93	0	38.7		ET10136-93	0	8.57		BL3409-334	0	28.9		BL4253-198	0	4.57216						ET9305-65	0	33.6						BL5456-83	1	1.73043		BL4911-123	0	8.57
				BL3409-337	1	64		ET10136-94	1	40.3		ET10136-94	1	9		BL3409-337	1	32.1		BL4253-204	0	4.87938						ET9305-69	1	32.7						BL5476-74	0	2.31586		ET10136-92	0	10.96
				BL4317-125	0	22		ET9305-65	0	41.4		ET9305-65	0	9.55		BL4317-125	0	28		BL4253-211	1	5.53621						BL4953-106	1	31.8						BL5476-75	1	2.18915		ET10136-93	0	13.88
				BL4317-126	0	53		ET9305-69	1	43.4		ET9305-69	1	9.96		BL4317-126	0	33		BL4265-101	1	5.10197						ET9093-148	1	31.4						CR912-448	0	2.05428		ET10136-94	1	32.29
				BL4317-130	1	46		BL4953-106	1	48.5		BL4953-106	1	10.67		BL4317-130	1	31.3		BL4280-109	1	4.01801						ET9532-114	1	32						CR912-451	0	1.91038		ET9305-65	0	11.31
				BL4317-134	1	55		ET9093-148	1	52.9		ET9093-148	1	11.91		BL4317-134	1	29.5		BL4280-111	1	4.0443						ET9532-115	1	33.9						CR912-507	1	1.82397		ET9305-69	1	15.66
				BL4622-79	0	48		ET9532-114	1	46.3		ET9532-114	1	10.54		BL4622-79	0	34.2		BL4317-126	0	10.1478						BL4400-185	1	31.6						CR912-559	1	1.88304		BL4953-106	1	19.3
				BL4622-84	1	41		ET9532-115	1	41.9		ET9532-115	1	9.91		BL4622-84	1	29.6		BL4317-130	1	4.57791						BL4953-98	0	34.2						BL3307-325	0	2.18312		ET9093-148	1	16.64
				BL3307-306	0	27		BL4400-185	1	47.4		BL4400-185	1	10.97		BL3307-306	0	29.5		BL4317-134	1	4.1056						ET9093-145	0	32.1						BL5099-79	0	2.46588		ET9532-114	1	20.34
				BL3307-311	0	41		BL4953-98	0	38		BL4953-98	0	8.62		BL3307-311	0	32.8		BL4326-170	0	4.58625						ET9532-109	0	33.7						BL5099-80	1	1.71258		ET9532-115	1	10.8
				BL3307-312	0	51		ET9093-145	0	44.8		ET9093-145	0	10.3		BL3307-312	0	30		BL4326-171	0	4.4713						ET9532-110	0	34.1						BL5237-176	0	2.3187		BL4400-185	1	19.33
				BL3307-313	1	69		ET9532-109	0	42.7		ET9532-109	0	9.83		BL3307-313	1	27.2		BL4326-180	1	3.87726						BL4400-179	0	31.1						BL5237-178	0	2.2269		BL4953-98	0	16.46
				BL3307-317	1	47		ET9532-110	0	41.9		ET9532-110	0	9.6		BL3307-317	1	29.5		BL4326-181	1	4.24625						ET9154-95	1	32						BL5402-157	0	2.10475		ET9093-145	0	16.11
				BL3307-321	1	49		BL4400-179	0	47.6		BL4400-179	0	10.33		BL3307-321	1	29.5		BL4363-108	1	4.89692						ET9154-97	1	32						BL4836-92	0	2.29463		ET9532-109	0	12.34
				BL3768-129	0	51		ET9154-95	1	44.4		ET9154-95	1	9.83		BL3768-129	0	28.9		BL4363-110	1	4.48548						ET9154-99	1	30.8						BL4836-93	0	2.17243		ET9532-110	0	12.12
				BL3768-132	1	29		ET9154-97	1	46.5		ET9154-97	1	10.46		BL3768-132	1	30.8		BL4363-111	1	4.5354						ET9154-88	0	33.7						BL5070-181	0	2.48779		BL4400-179	0	13.55
				BL3289-303	1	50		ET9154-99	1	50		ET9154-99	1	11.14		BL3289-303	1	30.6		BL4366-142	0	5.23226						BL3610-200	1	33.2						BL5070-185	1	1.8113		ET9154-95	1	17.71
				BL3289-304	1	39		ET9154-88	0	41.9		ET9154-88	0	11.06		BL3289-304	1	33.1		BL4366-143	0	4.91604						BL3610-201	1	33.2						BL5070-187	1	1.6347		ET9154-97	1	21.01
				BL4911-123	0	42		BL3610-200	1	45.2		BL3610-200	1	12.03		BL4911-123	0	29.8		BL4366-149	1	3.96056						BL5041-126	0	32.8						BL5070-190	1	2.06252		ET9154-99	1	21.74
				ET10136-92	0	50		BL3610-201	1	44.9		BL3610-201	1	11.67		ET10136-92	0	28.6		BL4366-150	1	4.26492						BL5041-127	0	37.6						BL5138-62	0	2.28749		ET9154-88	0	18.01
				ET10136-93	0	64		BL5041-126	0	45.1		BL5041-126	0	9.12		ET10136-93	0	32.3		BL4400-140	0	4.43765						BL5041-128	0	33.4						BL5138-63	0	2.11688		BL3610-200	1	18.58
				ET10136-94	1	34		BL5041-127	0	40.4		BL5041-127	0	9.41		ET10136-94	1	31		BL4400-145	1	4.26487						BL5041-132	1	34.6						BL5138-64	0	2.13827		BL3610-201	1	14.89
				ET9305-65	0	56		BL5041-128	0	46.7		BL5041-128	0	9.63		ET9305-65	0	32.3		BL4400-163	1	4.25457						BL4667-142	0	35.2						BL4117-143	1	1.89553		BL5041-126	0	13.25
				ET9305-69	1	58		BL5041-132	1	48.3		BL5041-132	1	10.95		ET9305-69	1	32		BL4400-179	0	4.55978						BL4667-145	1	36.2						BL4253-204	0	2.19665		BL5041-127	0	16
				BL4400-179	0	28		BL4667-142	0	45.8		BL4667-142	0	10.09		BL4400-179	0	29.1		BL4400-185	1	4.21875						BL4667-147	1	35.3						BL4253-211	1	1.81827		BL5041-128	0	12.12
				BL4400-185	1	33		BL4667-145	1	42.5		BL4667-145	1	9.97		BL4400-185	1	33.9		BL4409-149	1	4.42471						BL5039-214	0	34						BL4253-198	0	1.96501		BL5041-132	1	13.9
				ET9093-145	0	46		BL4667-147	1	43		BL4667-147	1	9.7		ET9093-145	0	29.3		BL4409-150	1	4.54138						BL5039-215	0	34.2						BL5117-167	0	2.1601		BL4667-142	0	14.71
				ET9093-148	1	70		BL5039-214	0	41.5		BL5039-214	0	9.25		ET9093-148	1	32.1		BL4448-117	0	5.7131						BL5039-227	1	34.1						BL5117-173	1	1.84196		BL4667-145	1	8.16
				ET9532-109	0	65		BL5039-215	0	40.3		BL5039-215	0	8.81		ET9532-109	0	32.3		BL4448-118	0	4.91681						BL5039-230	1	35						ET10082-22	0	2.57817		BL4667-147	1	15.84
				ET9532-110	0	39		BL5039-227	1	42.8		BL5039-227	1	9.36		ET9532-110	0	30.8		BL4448-121	1	4.87535						BL4213-98	0	34.5						ET10082-25	0	2.55633		BL5039-214	0	12.92
				ET9532-114	1	61		BL5039-230	1	41.7		BL5039-230	1	9.34		ET9532-114	1	32		BL4448-122	1	4.4438						BL4213-99	0	33						ET10082-31	1	3.22204		BL5039-215	0	12.83
				ET9532-115	1	63		BL4213-98	0	41.2		BL4213-98	0	9.26		ET9532-115	1	31.8		BL4462-203	1	4.32805						BL4213-100	0	34.1						BL5098-122	1	1.56857		BL5039-227	1	15.18
				BL3610-186	0	68		BL4213-99	0	42.7		BL4213-99	0	9.65		BL3610-186	0	32.5		BL4462-222	1	4.79875						BL4213-105	1	34.1						BL5098-126	1	1.64326		BL5039-230	1	13.21
				BL3610-188	0	73		BL4213-100	0	40.2		BL4213-100	0	9.12		BL3610-188	0	33.6		BL4462-228	1	5.03902						BL4213-106	1	34.8						BL5098-127	1	1.74996		BL4213-98	0	11.28
				BL3610-190	0	57		BL4213-105	1	39.9		BL4213-105	1	8.57		BL3610-190	0	32.2		BL4483-100	1	3.98612						BL4213-107	1	34.4						ET10030-59	1	1.73079		BL4213-99	0	18.01
				BL3610-200	1	100		BL4213-106	1	37.1		BL4213-106	1	8.76		BL3610-200	1	32.5		BL4483-111	0	4.00538						BL4836-92	0	37.4						ET10112-92	1	2.06402		BL4213-100	0	13.42
				BL3610-201	1	72		BL4213-107	1	19.2		BL4213-107	1	4.48		BL3610-201	1	33.1		BL4483-114	1	4.27876						BL4836-93	0	33.3						ET10112-94	1	1.91402		BL4213-105	1	14.15
				BL4953-106	1	45		BL4836-92	0	32.1		BL4836-92	0	8.09		BL4953-106	1	32.6		BL4483-115	1	4.41541						ET10232-70	0	33.3						BL5011-143	0	2.37513		BL4213-106	1	13.6
				BL4953-98	0	36		BL4836-93	0	40.5		BL4836-93	0	8.95		BL4953-98	0	27.5		BL4483-89	0	5.20426						ET10232-71	0	34.1						BL5011-144	0	2.38002		BL4213-107	1	10.26
				ET9154-88	0	32		ET10232-70	0	42.1		ET10232-70	0	9.22		ET9154-88	0	33.1		BL4485-154	1	4.28144						TCPA0797Cre-34	0	33.3						BL5011-151	1	2.00424		BL4836-92	0	27.01
				ET9154-94	0	85		ET10232-71	0	43.1		ET10232-71	0	9.4		ET9154-94	0	31.2		BL4485-155	1	4.08867						BL4836-96	1	35						BL5165-102	0	2.40523		BL4836-93	0	13.94
				ET9154-95	1	79		TCPA0797Cre-34	0	42.3		TCPA0797Cre-34	0	9.37		ET9154-95	1	32.8		BL4538-173	0	4.50037						BL4836-97	1	32.7						BL5165-103	0	2.15377		ET10232-70	0	15.18
				ET9154-97	1	100		BL4836-96	1	41.2		BL4836-96	1	9.1		ET9154-97	1	31.4		BL4538-175	1	3.92324						ET10232-73	1	31.9						BL5165-106	1	1.81242		ET10232-71	0	15.77
				ET9154-99	1	42		BL4836-97	1	44.6		BL4836-97	1	9.62		ET9154-99	1	33		BL4539-175	1	5.66235						ET10232-77	1	31.8						BL5165-107	1	1.98977		TCPA0797Cre-34	0	17.58
				BL4667-141	0	49		ET10232-73	1	44.8		ET10232-73	1	9.63		BL4667-141	0	31.8		BL4539-176	1	5.13163						TCPA0797Cre-36	1	32.4						BL5216-78	0	2.19808		BL4836-96	1	13.64
				BL4667-142	0	33		ET10232-77	1	46.5		ET10232-77	1	9.42		BL4667-142	0	27.6		BL4546-117	0	4.77076						ET10082-31	1	34.9						BL5216-85	1	1.86147		BL4836-97	1	15.59
				BL4667-145	1	30		TCPA0797Cre-36	1	46.9		TCPA0797Cre-36	1	10.06		BL4667-145	1	30.5		BL4546-118	0	4.91166						ET10082-32	1	37.9						ET10098-79	0	2.09844		ET10232-73	1	19.16
				BL4667-147	1	47		ET10082-31	1	45.3		ET10082-31	1	10.2		BL4667-147	1	31.7		BL4546-125	1	5.44718						TCPA0796Cre-17	0	36.9						ET10098-83	1	1.74405		ET10232-77	1	21.48
				TCPA0004Cre-17	1	50		ET10082-32	1	38		ET10082-32	1	8.87		TCPA0004Cre-17	1	33.6		BL4546-126	1	5.09575						TCPA0796Cre-18	0	37.4						ET10030-77	0	2.10794		TCPA0797Cre-36	1	16.32
				TCPA0004Cre-4	0	42		TCPA0796Cre-17	0	40.1		TCPA0796Cre-17	0	9.3		TCPA0004Cre-4	0	33.7		BL4570-126	1	4.13539						TCPA0796Cre-19	0	35.8						ET10030-80	1	2.14306		ET10082-31	1	17.72
				TCPA0007Cre-53	1	59		TCPA0796Cre-18	0	38		TCPA0796Cre-18	0	8.82		TCPA0007Cre-53	1	32.8		BL4570-127	1	3.93602						TCPA0796Cre-31	1	37.6						BL5093-77	1	1.80517		ET10082-32	1	10.83
				TCPA0007Cre-57	1	44		TCPA0796Cre-19	0	40.2		TCPA0796Cre-19	0	9.38		TCPA0007Cre-57	1	29.3		BL4570-131	1	4.82242						TCPA0796Cre-32	1	36.4						BL5093-89	1	1.70735		TCPA0796Cre-17	0	13.38
				TCPA0007Cre-62	1	37		TCPA0796Cre-31	1	42.3		TCPA0796Cre-31	1	9.89		TCPA0007Cre-62	1	32.8		BL4576-179	1	4.18637						TCPA0796Cre-33	1	37						BL5226-92	0	2.19009		TCPA0796Cre-18	0	13.54
				TCPA0007Cre-9	0	49		TCPA0796Cre-32	1	38.2		TCPA0796Cre-32	1	8.81		TCPA0007Cre-9	0	33.7		BL4583-102	0	4.43457						ET10082-22	0	38.2						BL5226-96	0	2.19		TCPA0796Cre-19	0	12.43
				TCPA0008Cre-1	0	46		TCPA0796Cre-33	1	43.3		TCPA0796Cre-33	1	10.07		TCPA0008Cre-1	0	30.3		BL4583-105	1	4.60594						ET10082-25	0	36						BL5226-109	1	2.06389		TCPA0796Cre-31	1	13.91
				TCPA0008Cre-19	1	38		ET10082-22	0	38.2		ET10082-22	0	8.63		TCPA0008Cre-19	1	30.1		BL4622-79	0	4.18379						BL5138-62	0	34.9						ET10012-60	0	1.8486		TCPA0796Cre-32	1	12.44
				TCPA0037Cre-12	0	52		ET10082-25	0	40		ET10082-25	0	9.2		TCPA0037Cre-12	0	31.1		BL4622-84	1	5.49141						BL5138-63	0	34.8						ET10012-70	0	2.00091		TCPA0796Cre-33	1	10.84
				TCPA0037Cre-26	1	30		BL5138-62	0	40.4		BL5138-62	0	8.93		TCPA0037Cre-26	1	29.4		BL4627-110	1	4.49402						BL5138-64	0	34.2						ET10012-72	1	1.7224		ET10082-22	0	11.21
				TCPA0048Cre-13	0	48		BL5138-63	0	41.9		BL5138-63	0	9.13		TCPA0048Cre-13	0	31.9		BL4627-111	1	4.56203						BL5138-68	1	34.3						ET10012-79	1	1.94386		ET10082-25	0	12.69
				TCPA0048Cre-30	1	60		BL5138-64	0	44.8		BL5138-64	0	9.71		TCPA0048Cre-30	1	30.5		BL4627-112	1	5.57137						BL5138-69	1	35.4						BL4976-122	0	2.12965		BL5138-62	0	15.17
				TCPA0048Cre-40	0	38		BL5138-68	1	47.5		BL5138-68	1	10.26		TCPA0048Cre-40	0	29.9		BL4640-380	1	4.27364						BL5070-185	1	32.3						BL4976-127	1	1.85349		BL5138-63	0	15.23
				TCPA0050Cre-28	1	33		BL5138-69	1	45.5		BL5138-69	1	9.94		TCPA0050Cre-28	1	31.4		BL4656-118	0	3.91652						BL5070-187	1	31.7						BL5093-85	0	2.11198		BL5138-64	0	15.65
				TCPA0050Cre-7	0	37		BL5070-185	1	44.9		BL5070-185	1	9.58		TCPA0050Cre-7	0	27.8		BL4656-119	0	4.58747						BL5070-190	1	33.6						ET8295-165	0	2.05889		BL5138-68	1	16.88
				TCPA0051Cre-15	0	47		BL5070-187	1	45.4		BL5070-187	1	9.67		TCPA0051Cre-15	0	33.3		BL4656-122	1	4.17058						BL5070-177	0	31.6						ET8295-168	1	1.80894		BL5138-69	1	24.33
				TCPA0051Cre-4	0	71		BL5070-190	1	43.4		BL5070-190	1	9.55		TCPA0051Cre-4	0	32.2		BL4656-123	1	4.52865						BL5070-181	0	30.9						BL4848-57	0	2.34039		BL5070-185	1	20.25
				TCPA0051Cre-6	1	29		BL5070-177	0	47.8		BL5070-177	0	9.98		TCPA0051Cre-6	1	30.5		BL4656-129	1	4.37483						BL4117-140	0	30.6						BL4848-62	1	1.84199		BL5070-187	1	20.36
				TCPA0052Cre-16	1	42		BL5070-181	0	45		BL5070-181	0	9.48		TCPA0052Cre-16	1	26.4		BL4656-130	1	4.61816						BL4117-143	1	31.3						BL4848-64	1	1.96064		BL5070-190	1	16.66
				TCPA0052Cre-7	0	34		BL4117-140	0	47.4		BL4117-140	0	9.57		TCPA0052Cre-7	0	31.8		BL4667-142	0	4.05416						BL4253-198	0	31.6						BL5062-107	0	1.97562		BL5070-177	0	16.53
				TCPA0102Cre-11	1	85		BL4117-143	1	47.3		BL4117-143	1	9.99		TCPA0102Cre-11	1	27.9		BL4667-145	1	4.30055						BL4253-204	0	31.3						BL5062-110	1	1.73409		BL5070-181	0	18.58
				TCPA0102Cre-12	1	88		BL4253-198	0	45.2		BL4253-198	0	9.21		TCPA0102Cre-12	1	31.9		BL4667-147	1	4.89892						BL4253-211	1	31.7						BL5138-99	0	2.34405		BL4117-140	0	18.45
				TCPA0102Cre-15	1	48		BL4253-204	0	44.7		BL4253-204	0	9.2		TCPA0102Cre-15	1	31.3		BL4668-137	1	4.19542						BL5117-167	0	32.1						BL5138-101	0	2.13455		BL4117-143	1	20.42
				TCPA0102Cre-18	1	54		BL4253-211	1	48.6		BL4253-211	1	10.28		TCPA0102Cre-18	1	33.9		BL4668-138	1	4.06331						BL5117-173	1	31.4						BL5138-111	1	2.00067		BL4253-198	0	17.03
				TCPA0102Cre-19	1	26		BL5117-167	0	43.3		BL5117-167	0	8.72		TCPA0102Cre-19	1	31.2		BL4794-62	1	3.97099						BL4576-179	1	30.2						BL5138-114	1	1.57657		BL4253-204	0	21.79
				TCPA0169Cre-19	1	61		BL5117-173	1	45.8		BL5117-173	1	9.8		TCPA0169Cre-19	1	31		BL4794-71	1	4.06887						ET10030-59	1	31.5						BL2427-882	0	1.98066		BL4253-211	1	30.1
				TCPA0169Cre-28	1	19		BL4576-179	1	51.4		BL4576-179	1	10.26		TCPA0169Cre-28	1	30.9		BL4819-164	0	3.75233						BL5098-122	1	30						BL2427-890	1	1.48963		BL5117-167	0	15.57
				TCPA0169Cre-8	0	71		ET10030-59	1	49.6		ET10030-59	1	10.01		TCPA0169Cre-8	0	35.7		BL4819-165	0	4.41594						BL5098-126	1	30.5						BL4089-207	0	1.94991		BL5117-173	1	29.09
				TCPA0169Cre-9	0	52		BL5098-122	1	49.6		BL5098-122	1	10.17		TCPA0169Cre-9	0	30.5		BL4836-92	0	4.83747						BL5098-127	1	30.2						BL4089-210	1	1.60351		BL4576-179	1	18.43
				TCPA0501Cre-17	1	29		BL5098-126	1	46.5		BL5098-126	1	9.32		TCPA0501Cre-17	1	31.3		BL4836-93	0	3.92046						BL4576-176	0	31.7						BL4988-216	1	1.69778		ET10030-59	1	13.59
				TCPA0501Cre-29	0	52		BL5098-127	1	50.6		BL5098-127	1	10.36		TCPA0501Cre-29	0	32.9		BL4836-96	1	4.12121						ET10030-50	0	31.6						BL3735-283	1	1.7766		BL5098-122	1	17.59
				TCPA0501Cre-31	1	69		BL4576-176	0	49.2		BL4576-176	0	9.91		TCPA0501Cre-31	1	28.7		BL4836-97	1	4.3901						BL5062-90	0	32.3						BL4640-380	1	1.72961		BL5098-126	1	16.61
				TCPA0501Cre-7	0	25		ET10030-50	0	46.8		ET10030-50	0	9.34		TCPA0501Cre-7	0	33.5		BL4848-57	0	4.20311						ET10112-92	1	30.4						BL5042-154	1	1.53027		BL5098-127	1	16.39
				TCPA0502Cre-18	0	38		BL5062-90	0	43.9		BL5062-90	0	9.07		TCPA0502Cre-18	0	30.2		BL4848-62	1	4.22483						ET10112-94	1	30.3						ET10082-44	1	1.68721		BL4576-176	0	17.12
				TCPA0502Cre-19	0	31		ET10112-92	1	50.7		ET10112-92	1	10.19		TCPA0502Cre-19	0	31.6		BL4848-64	1	4.31709						ET10112-83	0	31.1						BL5042-150	0	2.01164		ET10030-50	0	15.41
				TCPA0502Cre-29	1	50		ET10112-94	1	49.9		ET10112-94	1	10.1		TCPA0502Cre-29	1	30.6		BL4934-123	0	5.36776						ET10112-85	0	31.2						BL5042-151	0	2.40138		BL5062-90	0	14.5
				TCPA0502Cre-30	1	48		ET10112-83	0	44.4		ET10112-83	0	9.1		TCPA0502Cre-30	1	30.3		BL4948-112	1	4.5301						BL5165-102	0	29.7						ET10082-38	0	2.21384		ET10112-92	1	19.32
				TCPA0502Cre-31	1	50		ET10112-85	0	47.7		ET10112-85	0	9.72		TCPA0502Cre-31	1	30.9		BL4953-106	1	4.32106						BL5165-103	0	31						ET10737-78	1	1.71304		ET10112-94	1	19.6
				TCPA0502Cre-4	0	46		BL5165-102	0	49.5		BL5165-102	0	9.51		TCPA0502Cre-4	0	30.7		BL4976-122	0	4.89245						BL5165-106	1	29.9						ET10737-69	0	2.01455		ET10112-83	0	14.18
				TCPA0502Cre-40	1	67		BL5165-103	0	45.5		BL5165-103	0	9.19		TCPA0502Cre-40	1	30.9		BL4976-127	1	4.07206						BL5165-107	1	30.4						ET10737-77	1	1.75925		ET10112-85	0	16.58
				TCPA0502Cre-41	1	34		BL5165-106	1	52.5		BL5165-106	1	10.84		TCPA0502Cre-41	1	30.7		BL4983-146	0	4.73383						BL5216-78	0	30.7						ET10737-79	1	1.82975		BL5165-102	0	17.47
				TCPA0502Cre-5	0	41		BL5165-107	1	50.3		BL5165-107	1	10.33		TCPA0502Cre-5	0	34		BL4983-150	1	3.96974						BL5216-85	1	30.8						CR804-648	0	2.34771		BL5165-103	0	17.04
				TCPA0503Cre-15	0	24		BL5216-78	0	47.9		BL5216-78	0	9.53		TCPA0503Cre-15	0	29.4		BL4988-216	1	4.64351						ET10098-79	0	31.4						CR804-655	1	1.81752		BL5165-106	1	18.73
				TCPA0503Cre-18	0	34		BL5216-85	1	49		BL5216-85	1	10.12		TCPA0503Cre-18	0	32.7		BL4997-147	0	5.02229						ET10098-83	1	29.4						CR804-674	1	1.86779		BL5165-107	1	17.05
				TCPA0503Cre-23	1	28		ET10098-79	0	51		ET10098-79	0	9.91		TCPA0503Cre-23	1	28.2		BL4997-148	0	4.84176						BL5011-143	0	29.9						BL5160-93	1	1.79398		BL5216-78	0	15.69
				TCPA0503Cre-24	1	46		ET10098-83	1	52.4		ET10098-83	1	10.84		TCPA0503Cre-24	1	29.4		BL4997-150	0	4.23873						BL5011-144	0	30.6						ET10112-136	0	2.23051		BL5216-85	1	23.67
				TCPA0503Cre-28	0	46		BL5011-143	0	52.5		BL5011-143	0	10.3		TCPA0503Cre-28	0	30.7		BL4997-158	1	5.39433						BL5011-151	1	30.1						CR812-692	1	1.97709		ET10098-79	0	16.94
				TCPA0608Cre-22	1	44		BL5011-144	0	50.6		BL5011-144	0	9.74		TCPA0608Cre-22	1	29.9		BL4997-161	1	4.2003						ET10030-80	1	30.5						CR812-696	1	1.94299		ET10098-83	1	20.27
				TCPA0608Cre-23	1	56		BL5011-151	1	47.1		BL5011-151	1	9.63		TCPA0608Cre-23	1	33.5		BL4997-162	1	4.10739						ET10030-77	0	30.6						BL5160-92	0	2.08676		BL5011-143	0	20.62
				TCPA0721Cre-2	0	36		ET10030-80	1	48.2		ET10030-80	1	10.18		TCPA0721Cre-2	0	31		BL5001-134	1	4.10384						ET10012-72	1	30.8						ET10737-56	0	2.22727		BL5011-144	0	21.44
				TCPA0721Cre-22	1	55		ET10030-77	0	45.7		ET10030-77	0	9.13		TCPA0721Cre-22	1	33		BL5001-138	1	4.15073						ET10012-60	0	30						CR812-652	0	2.16617		BL5011-151	1	18.11
				TCPA0721Cre-23	1	28		ET10012-72	1	50.9		ET10012-72	1	10.56		TCPA0721Cre-23	1	25		BL5006-169	0	5.3678						ET10012-70	0	30.8						CR812-681	0	2.18706		ET10030-80	1	27.59
				TCPA0721Cre-24	1	79		ET10012-60	0	50.3		ET10012-60	0	9.88		TCPA0721Cre-24	1	30.2		BL5006-176	0	4.63338						ET10012-79	1	29.7						BL3735-292	0	2.14454		ET10030-77	0	20.63
				TCPA0721Cre-3	0	76		ET10012-70	0	48		ET10012-70	0	9.32		TCPA0721Cre-3	0	29.8		BL5006-181	0	5.40262						BL5226-92	0	31						BL3735-296	1	1.88465		ET10012-72	1	17.54
				TCPA0721Cre-4	0	37		ET10012-79	1	51.5		ET10012-79	1	10.62		TCPA0721Cre-4	0	31.1		BL5006-184	1	4.26229						BL5226-96	0	29.7						BL4214-113	1	1.9466		ET10012-60	0	17.36
				TCPA0740Cre-23	1	54		BL5226-92	0	49.3		BL5226-92	0	9.76		TCPA0740Cre-23	1	31.5		BL5006-185	1	5.07269						BL5226-102	1	30.3						BL4214-114	1	2.03719		ET10012-70	0	21.95
				TCPA0740Cre-24	1	59		BL5226-96	0	48.9		BL5226-96	0	9.59		TCPA0740Cre-24	1	28.6		BL5011-151	1	4.32783						BL5226-109	1	31.3						BL4483-89	0	2.58078		ET10012-79	1	15.47
				TCPA0740Cre-29	1	81		BL5226-102	1	52.1		BL5226-102	1	10.39		TCPA0740Cre-29	1	31.1		BL5039-227	1	4.25473						BL5093-89	1	30.8						BL4483-100	1	2.14755		BL5226-92	0	18.29
				TCPA0749Cre-11	0	33		BL5226-109	1	50.4		BL5226-109	1	10.04		TCPA0749Cre-11	0	31.5		BL5039-230	1	4.32558						BL4976-127	1	29						ET10737-48	0	2.35948		BL5226-96	0	14.82
				TCPA0749Cre-12	0	42		BL5093-89	1	49.6		BL5093-89	1	10.22		TCPA0749Cre-12	0	29.9		BL5041-126	0	4.63917						BL5093-70	0	28						BL4214-119	0	2.43282		BL5226-102	1	17.07
				TCPA0749Cre-18	1	55		BL4976-127	1	50.7		BL4976-127	1	9.85		TCPA0749Cre-18	1	30.1		BL5041-127	0	4.01244						BL5093-77	1	30.3						BL5221-101	0	2.17501		BL5226-109	1	19.14
				TCPA0749Cre-26	1	40		BL5093-70	0	50.3		BL5093-70	0	10		TCPA0749Cre-26	1	32.6		BL5041-128	0	4.75						BL5062-107	0	31.6						BL5221-105	0	2.19612		BL5093-89	1	17.53
				TCPM0198Cre-16	1	28		BL5093-77	1	48.9		BL5093-77	1	9.81		TCPM0198Cre-16	1	29.9		BL5041-129	1	4.48632						BL5062-110	1	31						BL5221-112	1	1.95983		BL4976-127	1	13.39
				TCPM0198Cre-29	0	24		BL5062-107	0	46.2		BL5062-107	0	9.37		TCPM0198Cre-29	0	34		BL5041-130	1	5.2177						BL5138-99	0	29.7						BL5221-113	1	1.83176		BL5093-70	0	20
				TCPM0198Cre-4	0	28		BL5062-110	1	46.2		BL5062-110	1	9.22		TCPM0198Cre-4	0	32.3		BL5041-132	1	4.24712						BL5138-101	0	31.8						BL5221-114	1	1.96172		BL5093-77	1	15.93
				TCPM0202Cre-11	0	77		BL5138-99	0	48.9		BL5138-99	0	9.86		TCPM0202Cre-11	0	28.7		BL5042-150	0	4.83439						BL5138-111	1	31.2						CR837-554	0	2.61522		BL5062-107	0	15.87
				TCPM0202Cre-14	1	24		BL5138-101	0	39.3		BL5138-101	0	8.02		TCPM0202Cre-14	1	32.8		BL5042-151	0	4.13681						BL5138-114	1	30						CR837-602	1	1.96487		BL5062-110	1	23.73
				TCPM0551Cre-19	1	63		BL5138-111	1	47.5		BL5138-111	1	9.98		TCPM0551Cre-19	1	32.9		BL5042-154	1	5.56325						BL4848-57	0	30.9						CR837-607	1	1.87663		BL5138-99	0	22.74
				TCPM0551Cre-20	1	37		BL5138-114	1	50.7		BL5138-114	1	10.52		TCPM0551Cre-20	1	30.6		BL5061-176	0	4.45977						BL4848-62	1	32						ET10737-64	1	2.41683		BL5138-101	0	20.47
				TCPM0551Cre-6	0	46		BL4848-57	0	47.3		BL4848-57	0	9.48		TCPM0551Cre-6	0	33.8		BL5061-182	1	4.43783						BL4848-64	1	31						BL4212-212	1	2.19041		BL5138-111	1	15.41
				TCPM0551Cre-9	0	42		BL4848-62	1	47.8		BL4848-62	1	9.62		TCPM0551Cre-9	0	33.6		BL5062-107	0	4.80111						BL4089-210	1	29.7						BL4212-216	1	1.94168		BL5138-114	1	16.44
				TCPM0603Cre-39	1	31		BL4848-64	1	46.4		BL4848-64	1	9.85		TCPM0603Cre-39	1	33.9		BL5062-110	1	4.63195						BL4988-216	1	29.5						CR839-568	0	2.43228		BL4848-57	0	15.67
				TCPM0605Cre-1	0	45		BL4089-210	1	50.2		BL4089-210	1	10.33		TCPM0605Cre-1	0	33.8		BL5062-119	1	3.96861						BL2427-890	1	29.1						CR839-571	0	2.09966		BL4848-62	1	29.2
				TCPM0605Cre-3	0	65		BL4988-216	1	47.5		BL4988-216	1	10.12		TCPM0605Cre-3	0	28.2		BL5064-150	1	3.63207						BL2427-882	0	32.2						CR839-572	1	1.87587		BL4848-64	1	16.29
				BL4213-100	0	56		BL2427-890	1	50.1		BL2427-890	1	10.27		BL4213-100	0	33.3		BL5070-177	0	4.13793						BL4089-207	0	31.5						CR839-579	1	1.77419		BL4089-210	1	14.04
				BL4213-105	1	31		BL2427-882	0	48.2		BL2427-882	0	9.74		BL4213-105	1	33.2		BL5070-181	0	3.86428						BL3735-283	1	32.5						BL5064-141	0	2.76812		BL4988-216	1	19.88
				BL4213-106	1	34		BL4089-207	0	50.1		BL4089-207	0	10.59		BL4213-106	1	32		BL5070-185	1	4.05631						BL5042-154	1	33.3						BL4212-204	0	2.0701		BL2427-890	1	20.83
				BL4213-107	1	28		BL3735-283	1	45.2		BL3735-283	1	9.73		BL4213-107	1	32.4		BL5070-187	1	5.08096						BL5042-150	0	32						BL4212-205	0	2.44848		BL2427-882	0	21.53
				BL4213-98	0	61		BL5042-154	1	43.2		BL5042-154	1	9.39		BL4213-98	0	31.9		BL5070-190	1	4.10755						BL5042-151	0	31.9						BL5241-80	0	2.08613		BL4089-207	0	25.71
				BL4213-99	0	67		BL5042-150	0	48.2		BL5042-150	0	9.78		BL4213-99	0	33.8		BL5093-70	0	3.7154						BL4640-380	1	32.5						BL5241-81	0	2.96237		BL3735-283	1	30.4
				BL5039-214	0	42		BL5042-151	0	47		BL5042-151	0	9.82		BL5039-214	0	32.8		BL5093-77	1	4.25691						ET10082-44	1	32.4						BL5241-83	1	1.90095		BL5042-154	1	22.29
				BL5039-227	1	25		BL4640-380	1	50.2		BL4640-380	1	11.25		BL5039-227	1	33.9		BL5093-85	0	4.60935						BL4640-377	0	32.4						BL5241-85	1	2.11965		BL5042-150	0	20.47
				BL5039-230	1	33		ET10082-44	1	47.9		ET10082-44	1	10.74		BL5039-230	1	30.4		BL5093-89	1	4.1574						ET10082-38	0	32						CR882-490	1	1.86088		BL5042-151	0	24.38
				BL5041-126	0	61		BL4640-377	0	45.1		BL4640-377	0	9.72		BL5041-126	0	32		BL5098-122	1	4.74815						ET10737-77	1	32.4						CR882-493	0	2.14646		BL4640-380	1	26.86
				BL5041-127	0	44		ET10082-38	0	43.5		ET10082-38	0	9.26		BL5041-127	0	29.6		BL5098-126	1	4.83885						ET10737-78	1	33						CR882-500	1	2.06919		ET10082-44	1	21.3
				BL5041-128	0	80		ET10737-77	1	49.1		ET10737-77	1	10.38		BL5041-128	0	32		BL5098-127	1	4.02182						ET10737-79	1	32.4						CR882-504	0	2.19555		BL4640-377	0	22.01
				BL5041-129	1	30		ET10737-78	1	43.7		ET10737-78	1	9.7		BL5041-129	1	30.9		BL5099-79	0	4.0654						ET10737-69	0	32.8						BL4819-164	0	2.41939		ET10082-38	0	24.86
				BL5041-130	1	38		ET10737-79	1	48.7		ET10737-79	1	10.49		BL5041-130	1	27.9		BL5099-80	1	4.10811						ET10737-70	0	36.1						BL4819-165	0	2.21594		ET10737-77	1	23
				BL5041-132	1	23		ET10737-69	0	43.9		ET10737-69	0	9.16		BL5041-132	1	30.8		BL5117-167	0	5.60501						ET10737-72	0	35.1						BL4485-154	1	2.00173		ET10737-78	1	30.12
				BL5039-215	0	38		ET10737-70	0	41.3		ET10737-70	0	8.75		BL5039-215	0	30.2		BL5117-173	1	4.41066						BL5160-93	1	32.5						BL4485-155	1	2.14516		ET10737-79	1	20.36
				BL4836-92	0	39		ET10737-72	0	42.2		ET10737-72	0	9.07		BL4836-92	0	28.9		BL5138-101	0	5.07923						BL5160-92	0	30.9						CR874-543	1	2.01048		ET10737-69	0	20.82
				BL4836-93	0	58		BL5160-93	1	46.7		BL5160-93	1	10.01		BL4836-93	0	31.9		BL5138-111	1	3.68571						ET10112-136	0	33.4						BL4483-111	0	2.51859		ET10737-70	0	20.18
				BL4836-96	1	23		BL5160-92	0	48.9		BL5160-92	0	10.1		BL4836-96	1	33.8		BL5138-114	1	4.14365						ET10737-64	1	30.6						BL4483-114	1	1.99297		ET10737-72	0	25.22
				BL4836-97	1	25		ET10112-136	0	46.1		ET10112-136	0	9.71		BL4836-97	1	26.8		BL5138-62	0	4.30545						ET10737-65	1	33.2						BL4483-115	1	1.8096		BL5160-93	1	20.1
				ET10232-70	0	55		ET10737-64	1	55.6		ET10737-64	1	11.86		ET10232-70	0	29.9		BL5138-63	0	4.91477						CR812-652	0	31.7						BL5406-89	1	2.1408		BL5160-92	0	22.82
				ET10232-71	0	37		ET10737-65	1	47.6		ET10737-65	1	10.62		ET10232-71	0	32		BL5138-64	0	4.40343						ET10737-48	0	34.6						BL5190-60	0	2.60856		ET10112-136	0	24.78
				ET10232-73	1	69		CR812-652	0	48		CR812-652	0	10.17		ET10232-73	1	31		BL5138-68	1	4.6128						ET10737-56	0	32.6						BL5190-70	1	1.78196		ET10737-64	1	23.72
				ET10232-77	1	33		ET10737-48	0	43.7		ET10737-48	0	9.09		ET10232-77	1	31		BL5138-69	1	4.78701						BL3735-296	1	33.3						BL4485-152	0	2.24845		ET10737-65	1	24.09
				TCPA0797Cre-34	0	52		ET10737-56	0	45.1		ET10737-56	0	9.51		TCPA0797Cre-34	0	31.8		BL5138-99	0	3.93326						BL4483-89	0	34.8						BL2548-1489	1	1.59066		CR812-652	0	21.63
				TCPA0797Cre-36	1	75		BL3735-296	1	47.1		BL3735-296	1	10.26		TCPA0797Cre-36	1	32.6		BL5160-92	0	5.10748						BL3735-292	0	34.1						BL2548-1487	0	1.92621		ET10737-48	0	29.45
				BL5138-62	0	73		BL4483-89	0	41.4		BL4483-89	0	9.07		BL5138-62	0	33.5		BL5160-93	1	4.41005						BL4483-100	1	32						BL5338-120	0	2.12465		ET10737-56	0	17.99
				BL5138-63	0	45		BL3735-292	0	40.8		BL3735-292	0	8.88		BL5138-63	0	35		BL5165-102	0	4.94018						BL5221-101	0	31.8						BL5338-130	1	1.75004		BL3735-296	1	26.16
				BL5138-64	0	65		BL4483-100	1	51.6		BL4483-100	1	11.08		BL5138-64	0	32.4		BL5165-103	0	4.87264						BL5221-105	0	32.2						CR824-434	0	1.89918		BL4483-89	0	19.26
				BL5138-68	1	39		BL5221-101	0	44.6		BL5221-101	0	9.01		BL5138-68	1	32.8		BL5165-106	1	4.40526						BL4214-113	1	31.5						CR824-436	1	1.58078		BL3735-292	0	23.52
				BL5138-69	1	72		BL5221-105	0	46.6		BL5221-105	0	9.74		BL5138-69	1	31		BL5165-107	1	4.51726						BL4214-114	1	33						CR874-532	0	2.11559		BL4483-100	1	23.99
				ET10082-22	0	28		BL4214-113	1	48		BL4214-113	1	10.4		ET10082-22	0	31		BL5168-168	0	3.9178						CR837-554	0	33.7						CR874-574	1	1.77721		BL5221-101	0	22.1
				ET10082-25	0	25		BL4214-114	1	41.5		BL4214-114	1	9.11		ET10082-25	0	33.1		BL5168-169	1	4.97931						BL5221-112	1	33.7						CR874-580	0	2.06543		BL5221-105	0	24.4
				ET10082-31	1	32		CR837-554	0	48.1		CR837-554	0	10		ET10082-31	1	30		BL5179-178	0	4.51984						BL5221-113	1	35.2						BL5357-89	0	2.17653		BL4214-113	1	19.25
				ET10082-32	1	34		BL5221-112	1	48.1		BL5221-112	1	10.64		ET10082-32	1	27.3		BL5179-182	1	4.50479						BL5221-114	1	33.2						BL5357-90	0	2.13116		BL4214-114	1	23.55
				TCPA0796Cre-17	0	37		BL5221-113	1	46.6		BL5221-113	1	10.98		TCPA0796Cre-17	0	27.9		BL5180-298	1	4.19745						BL4214-117	0	32.9						BL5357-98	1	1.52391		CR837-554	0	23.14
				TCPA0796Cre-18	0	39		BL5221-114	1	49.4		BL5221-114	1	10.63		TCPA0796Cre-18	0	33.5		BL5190-60	0	4.02321						BL4214-119	0	32.5						BL5062-119	1	1.80396		BL5221-112	1	20.74
				TCPA0796Cre-19	0	25		BL4214-117	0	45.3		BL4214-117	0	9.72		TCPA0796Cre-19	0	31.9		BL5190-70	1	4.2691						CR839-572	1	31.4						BL5201-114	0	1.93266		BL5221-113	1	20.56
				TCPA0796Cre-31	1	36		BL4214-119	0	44		BL4214-119	0	9.08		TCPA0796Cre-31	1	33.4		BL5201-114	0	5.53962						CR839-579	1	31.3						BL5201-121	1	2.0045		BL5221-114	1	26.06
				TCPA0796Cre-32	1	48		CR839-572	1	48.7		CR839-572	1	10.6		TCPA0796Cre-32	1	33.9		BL5201-121	1	4.0494						BL5064-141	0	34.8										BL4214-117	0	25.4
				TCPA0796Cre-33	1	46		CR839-579	1	53.3		CR839-579	1	11.38		TCPA0796Cre-33	1	32.3		BL5216-78	0	4.20981						BL5064-150	1	32.6										BL4214-119	0	32.12
				BL5070-177	0	34		BL5064-141	0	43.1		BL5064-141	0	9.19		BL5070-177	0	29.4		BL5216-85	1	4.49906						CR839-568	0	32.8										CR839-572	1	27.55
				BL5070-181	0	80		BL5064-150	1	52.5		BL5064-150	1	11.42		BL5070-181	0	34.2		BL5221-112	1	4.16076						CR839-571	0	32										CR839-579	1	18.49
				BL5070-185	1	54		CR839-568	0	47.2		CR839-568	0	9.9		BL5070-185	1	30.5		BL5221-113	1	4.61836						BL4212-204	0	32.5										BL5064-141	0	18.01
				BL5070-187	1	55		CR839-571	0	46.5		CR839-571	0	9.73		BL5070-187	1	28.4		BL5221-114	1	3.87107						BL4212-205	0	32.9										BL5064-150	1	25.58
				BL5070-190	1	84		BL4212-204	0	47.4		BL4212-204	0	10.33		BL5070-190	1	33.3		BL5226-102	1	4.25641						BL4212-212	1	32.2										CR839-568	0	20.57
				BL4117-140	0	47		BL4212-205	0	42.5		BL4212-205	0	9.02		BL4117-140	0	32.5		BL5226-109	1	3.63913						BL4212-216	1	31.4										CR839-571	0	21.37
				BL4117-143	1	38		BL4212-212	1	51.3		BL4212-212	1	10.86		BL4117-143	1	32.6		BL5226-92	0	4.6738						BL5241-80	0	31.5										BL4212-204	0	25.34
				BL4253-198	0	71		BL4212-216	1	49.1		BL4212-216	1	10.67		BL4253-198	0	32.5		BL5226-96	0	4.24973						BL5241-81	0	34										BL4212-205	0	25.14
				BL4253-204	0	44		BL5241-80	0	46.7		BL5241-80	0	9.7		BL4253-204	0	31.1		BL5237-176	0	4.35374						BL5241-83	1	32.7										BL4212-212	1	21.8
				BL4253-211	1	39		BL5241-81	0	44.1		BL5241-81	0	9.34		BL4253-211	1	32.7		BL5237-178	0	4.67512						BL5241-85	1	33										BL4212-216	1	20.2
				BL5117-167	0	43		BL5241-83	1	48.3		BL5241-83	1	10.44		BL5117-167	0	33.8		BL5237-189	1	4.08429						BL4483-111	0	31.5										BL5241-80	0	18.78
				BL5117-173	1	51		BL5241-85	1	46.9		BL5241-85	1	9.56		BL5117-173	1	30.7		BL5237-190	1	3.81818						BL4483-114	1	32.2										BL5241-81	0	21.18
				BL4576-176	0	41		BL4483-111	0	51.7		BL4483-111	0	10.51		BL4576-176	0	30.6		BL5241-83	1	4.12476						BL4483-115	1	31.6										BL5241-83	1	27.88
				BL4576-179	1	43		BL4483-114	1	47.9		BL4483-114	1	10.16		BL4576-179	1	32.6		BL5241-85	1	3.86663						BL5406-89	1	31.3										BL5241-85	1	27.89
				ET10030-50	0	28		BL4483-115	1	46.9		BL4483-115	1	9.91		ET10030-50	0	31.2		BL5255-79	0	4.63366						BL4819-164	0	33.7										BL4483-111	0	29.63
				ET10030-59	1	43		BL5406-89	1	49.5		BL5406-89	1	10.67		ET10030-59	1	31.7		BL5338-120	0	4.50416						BL4819-165	0	34										BL4483-114	1	30.68
				BL5098-122	1	46		BL4819-164	0	45.7		BL4819-164	0	9.85		BL5098-122	1	29.7		BL5338-130	1	4.14001						BL4485-154	1	33.2										BL4483-115	1	20.52
				BL5098-126	1	29		BL4819-165	0	45.9		BL4819-165	0	10		BL5098-126	1	32		BL5341-113	0	4.63113						BL4485-155	1	32.1										BL5406-89	1	18.97
				BL5098-127	1	38		BL4485-154	1	49.4		BL4485-154	1	11.07		BL5098-127	1	27.7		BL5341-115	0	3.97388						BL4485-152	0	32.1										BL4819-164	0	17.61
				BL5165-102	0	51		BL4485-155	1	49.2		BL4485-155	1	10.74		BL5165-102	0	31.1		BL5341-120	1	3.99738						BL2548-1487	0	33.4										BL4819-165	0	21.24
				BL5165-103	0	51		BL4485-152	0	47.3		BL4485-152	0	10.24		BL5165-103	0	29.8		BL5341-121	1	3.89607						BL2548-1489	1	33.3										BL4485-154	1	17.25
				BL5165-106	1	33		BL2548-1487	0	44.3		BL2548-1487	0	9.62		BL5165-106	1	29		BL5357-101	1	4.03077						BL5338-120	0	31.4										BL4485-155	1	22.53
				BL5165-107	1	50		BL2548-1489	1	47.4		BL2548-1489	1	10.58		BL5165-107	1	30.7		BL5357-89	0	6.52567						BL5338-130	1	33.1										BL4485-152	0	18.5
				BL5062-90	0	39		BL5338-120	0	43.3		BL5338-120	0	9.38		BL5062-90	0	34.6		BL5357-90	0	4.1742						CR824-436	1	30.7										BL2548-1487	0	19.31
				ET10112-83	0	72		BL5338-130	1	47.1		BL5338-130	1	10.38		ET10112-83	0	32.2		BL5357-98	1	5.16821						CR874-574	1	30.9										BL2548-1489	1	22.76
				ET10112-85	0	41		CR824-436	1	47.6		CR824-436	1	10.12		ET10112-85	0	32.8		BL5378-116	1	4.19375						CR874-580	0	31.9										BL5338-120	0	21.31
				ET10112-92	1	49		CR874-574	1	52.1		CR874-574	1	10.85		ET10112-92	1	30.9		BL5402-157	0	4.8964						BL5006-169	0	33.4										BL5338-130	1	25.39
				ET10112-94	1	45		CR874-580	0	48.6		CR874-580	0	10.16		ET10112-94	1	32.9		BL5402-160	1	5.22736						BL5006-181	0	32.1										CR824-436	1	23.83
				ET10030-77	0	30		BL5006-169	0	45.2		BL5006-169	0	9.68		ET10030-77	0	29.6		BL5402-167	0	3.83339						BL5006-176	0	32.3										CR874-574	1	24.48
				ET10030-80	1	28		BL5006-181	0	42.1		BL5006-181	0	8.9		ET10030-80	1	34.8		BL5402-170	1	4.09195						BL5006-184	1	32.3										CR874-580	0	26.15
				ET10098-79	0	36		BL5006-176	0	43.4		BL5006-176	0	8.97		ET10098-79	0	31		BL5406-89	1	4.16768						BL5006-185	1	31.7										BL5006-169	0	25.52
				ET10098-83	1	43		BL5006-184	1	46.8		BL5006-184	1	10.02		ET10098-83	1	35.2		BL5409-134	0	4.24113						BL5357-89	0	35.1										BL5006-181	0	26.32
				BL5011-143	0	27		BL5006-185	1	48.2		BL5006-185	1	10.07		BL5011-143	0	34.7		BL5409-135	0	3.93796						BL5357-90	0	34.9										BL5006-176	0	25.19
				BL5011-144	0	31		BL5357-89	0	41.6		BL5357-89	0	9.04		BL5011-144	0	33.6		BL5409-139	1	4.15064						BL5357-98	1	31.9										BL5006-184	1	21.28
				BL5011-151	1	49		BL5357-90	0	41.6		BL5357-90	0	9.14		BL5011-151	1	31.4		BL5409-142	1	3.88524						BL5357-101	1	32										BL5006-185	1	23.75
				BL5216-78	0	26		BL5357-98	1	47.7		BL5357-98	1	10.28		BL5216-78	0	31.6		BL5411-100	1	4.20619						BL5201-114	0	33.6										BL5357-89	0	27.55
				BL5216-85	1	24		BL5357-101	1	45.6		BL5357-101	1	9.85		BL5216-85	1	35		BL5411-120	0	4.23006						BL5201-121	1	33.1										BL5357-90	0	23.55
				BL4037-183	0	43		BL5201-114	0	43.7		BL5201-114	0	9.49		BL4037-183	0	31.2		BL5411-122	0	3.80148						BL5062-119	1	32.7										BL5357-98	1	27.21
				BL4037-188	0	19		BL5201-121	1	46.8		BL5201-121	1	10.5		BL4037-188	0	34.7		BL5411-124	1	4.10579						CR824-508	0	32.8										BL5357-101	1	37.85
				BL4037-192	1	49		BL5062-119	1	49.2		BL5062-119	1	10.59		BL4037-192	1	29.8		BL5411-126	1	5.07343						BL5456-74	0	33.5										BL5201-114	0	23.76
				BL4037-201	1	23		CR824-508	0	44.8		CR824-508	0	9.74		BL4037-201	1	29.9		BL5456-74	0	5.28054						BL4214-196	0	32.6										BL5201-121	1	20.04
				BL4934-102	0	28		BL5456-74	0	40.9		BL5456-74	0	8.9		BL4934-102	0	31.6		BL5456-83	1	4.57982						BL4214-199	1	32.7										BL5062-119	1	22.44
				BL4934-108	1	37		BL4214-196	0	46.9		BL4214-196	0	10.24		BL4934-108	1	30.5		BL5476-74	0	3.97611						BL5456-83	1	31.7										CR824-508	0	25.5
				BL5037-102	1	47		BL4214-199	1	44		BL4214-199	1	9.9		BL5037-102	1	31.5		BL5476-75	1	3.83795						BL5476-74	0	32.4										BL5456-74	0	21.11
				BL5037-99	0	33		BL5456-83	1	46.7		BL5456-83	1	10.64		BL5037-99	0	35.6		BL5535-101	1	3.99433						BL5476-75	1	32.5										BL4214-196	0	20.68
				BL5098-131	0	67		BL5476-74	0	42.6		BL5476-74	0	9.18		BL5098-131	0	27.5		BL5535-96	0	3.61173						BL5409-134	0	32.5										BL4214-199	1	29.5
				BL5098-138	1	41		BL5476-75	1	49.9		BL5476-75	1	10.46		BL5098-138	1	32.7		CR799-567	0	4.42553						BL5409-135	0	31.6										BL5456-83	1	20.39
				ET10012-60	0	38		BL5409-134	0	45.8		BL5409-134	0	9.93		ET10012-60	0	31.9		CR799-590	0	4.07789						BL5409-139	1	31.1										BL5476-74	0	19.73
				ET10012-70	0	41		BL5409-135	0	47.5		BL5409-135	0	9.98		ET10012-70	0	30.5		CR799-593	1	4.9019						BL5409-142	1	31.9										BL5476-75	1	26.85
				ET10012-72	1	67		BL5409-139	1	46.9		BL5409-139	1	10.09		ET10012-72	1	26.3		CR799-597	1	4.13793						CR912-448	0	35.5										BL5409-134	0	23.89
				ET10012-79	1	26		BL5409-142	1	48.9		BL5409-142	1	10.56		ET10012-79	1	32		CR804-655	1	4.02608						CR912-451	0	35.3										BL5409-135	0	25.07
				BL5226-102	1	34		CR912-448	0	43.1		CR912-448	0	10.32		BL5226-102	1	31.5		CR804-674	1	3.93386						CR912-507	1	34										BL5409-139	1	16.12
				BL5226-109	1	27		CR912-451	0	41.7		CR912-451	0	9.59		BL5226-109	1	32.7		CR812-692	1	4.09827						CR912-559	1	33.6										BL5409-142	1	19.28
				BL5226-92	0	38		CR912-507	1	46.2		CR912-507	1	10.13		BL5226-92	0	33.8		CR812-696	1	4.51038						BL5402-160	1	33.1										CR912-448	0	24.07
				BL5226-96	0	25		CR912-559	1	48.5		CR912-559	1	10.3		BL5226-96	0	30.2		CR824-434	0	4.37353						BL5237-189	1	34										CR912-451	0	19.14
				BL5093-70	0	63		BL5402-160	1	44.4		BL5402-160	1	10		BL5093-70	0	33.7		CR824-436	1	5.31394						BL5237-190	1	34.8										CR912-507	1	26.73
				BL5093-77	1	48		BL5237-189	1	47		BL5237-189	1	10.66		BL5093-77	1	31.5		CR824-496	1	4.20006						BL3307-325	0	33.7										CR912-559	1	25.05
				BL5093-85	0	21		BL5237-190	1	44.6		BL5237-190	1	9.77		BL5093-85	0	32		CR824-508	0	4.14273						BL3307-328	1	35.8										BL5402-160	1	20.91
				BL5093-89	1	26		BL3307-325	0	43.6		BL3307-325	0	9.86		BL5093-89	1	32.6		CR837-602	1	4.30283						BL5402-157	0	36										BL5237-189	1	21.92
				BL4976-122	0	23		BL3307-328	1	42.2		BL3307-328	1	9.82		BL4976-122	0	31		CR837-607	1	4.23764						BL5237-176	0	36.9										BL5237-190	1	23.82
				BL4976-127	1	88		BL5402-157	0	38.1		BL5402-157	0	8.4		BL4976-127	1	34.3		CR839-572	1	4.21496						BL5237-178	0	35.7										BL3307-325	0	19.44
				ET8295-165	0	44		BL5237-176	0	38.8		BL5237-176	0	8.81		ET8295-165	0	33.8		CR839-579	1	4.8503						BL5099-80	1	35.3										BL3307-328	1	19.08
				ET8295-168	1	25		BL5237-178	0	37.8		BL5237-178	0	8.54		ET8295-168	1	33.4		CR874-532	0	4.16437						BL5099-79	0	35.9										BL5402-157	0	21.48
				BL5062-107	0	38		BL5099-80	1	44.8		BL5099-80	1	10.33		BL5062-107	0	33.1		CR874-543	1	4.16492						BL5255-79	0	35.6										BL5237-176	0	16.97
				BL5062-110	1	81		BL5099-79	0	41.8		BL5099-79	0	9.7		BL5062-110	1	27.2		CR874-574	1	4.71724						BL5535-96	0	35.3										BL5237-178	0	24.28
				BL2427-882	0	122		BL5255-79	0	41.9		BL5255-79	0	9.63		BL2427-882	0	35.5		CR874-580	0	5.11073						BL5535-101	1	34.8										BL5099-80	1	16.54
				BL2427-890	1	68		BL5535-96	0	44.2		BL5535-96	0	9.77		BL2427-890	1	30.4		CR875-371	1	4.46216						BL5061-182	1	34.9										BL5099-79	0	18.46
				BL4089-207	0	64		BL5535-101	1	48.5		BL5535-101	1	10.65		BL4089-207	0	33.1		CR875-420	1	4.81482						BL5341-120	1	35.1										BL5255-79	0	17.37
				BL4089-210	1	86		BL5061-182	1	44.4		BL5061-182	1	10.47		BL4089-210	1	32.9		CR882-490	1	4.49833						BL5341-121	1	35.4										BL5535-96	0	20.36
				BL4848-57	0	49		BL5341-120	1	45		BL5341-120	1	10.34		BL4848-57	0	34.1		CR882-493	0	4.13656						BL5061-176	0	35										BL5535-101	1	21.37
				BL4848-62	1	36		BL5341-121	1	45.7		BL5341-121	1	10.57		BL4848-62	1	32.4		CR882-500	1	4.34967						BL5341-113	0	34										BL5061-182	1	16.84
				BL4848-64	1	35		BL5061-176	0	37.7		BL5061-176	0	8.45		BL4848-64	1	33.3		CR882-504	0	4.37266						BL5341-115	0	34.7										BL5341-120	1	18.63
				BL5138-101	0	43		BL5341-113	0	43.2		BL5341-113	0	9.83		BL5138-101	0	33.6		CR912-448	0	4.60547						BL5180-298	1	35.2										BL5341-121	1	26.08
				BL5138-111	1	46		BL5341-115	0	42.9		BL5341-115	0	9.83		BL5138-111	1	32.6		CR912-451	0	4.42008						BL5378-116	1	33.9										BL5061-176	0	22.79
				BL5138-114	1	28		BL5180-298	1	45.4		BL5180-298	1	10.53		BL5138-114	1	32.9		CR912-507	1	4.30897						BL3307-351	1	35.5										BL5341-113	0	20.4
				BL5138-99	0	35		BL5378-116	1	47.2		BL5378-116	1	10.73		BL5138-99	0	29.7		CR912-559	1	4.08681						BL3307-356	1	35.2										BL5341-115	0	22.22
				BL4988-216	1	55		BL3307-351	1	45.4		BL3307-351	1	10.47		BL4988-216	1	33.1		ET10012-60	0	4.86558						BL5180-295	0	35.7										BL5180-298	1	18.09
				ET10082-38	0	42		BL3307-356	1	46.9		BL3307-356	1	10.7		ET10082-38	0	32.1		ET10012-70	0	5.42265						BL5378-109	0	34.7										BL5378-116	1	20.91
				ET10082-44	1	21		BL5180-295	0	44.6		BL5180-295	0	9.88		ET10082-44	1	35.2		ET10012-72	1	4.35759						BL3307-334	0	36										BL3307-351	1	16.65
				BL3735-283	1	46		BL5378-109	0	47		BL5378-109	0	10.17		BL3735-283	1	29.4		ET10012-79	1	3.75146						BL3307-335	0	35.5										BL3307-356	1	15.64
				BL4640-377	0	40		BL3307-334	0	43.1		BL3307-334	0	9.78		BL4640-377	0	28.3		ET10030-59	1	4.37564						BL3307-336	0	35										BL5180-295	0	17.11
				BL4640-380	1	65		BL3307-335	0	45.4		BL3307-335	0	10.24		BL4640-380	1	28.6		ET10030-77	0	4.95686						BL5190-70	1	32.7										BL5378-109	0	21.4
				BL5042-150	0	59		BL3307-336	0	45.2		BL3307-336	0	10.38		BL5042-150	0	31.3		ET10030-80	1	3.64556						CR799-567	0	34.2										BL3307-334	0	22.95
				BL5042-151	0	65		BL5190-70	1	47.4		BL5190-70	1	10.5		BL5042-151	0	32.1		ET10082-22	0	4.83945						CR799-590	0	34.3										BL3307-335	0	22.16
				BL5042-154	1	36		CR799-567	0	47.1		CR799-567	0	10.48		BL5042-154	1	35.3		ET10082-25	0	4.46148						BL4934-123	0	35.2										BL3307-336	0	19.93
				ET10112-136	0	33		CR799-590	0	44		CR799-590	0	9.66		ET10112-136	0	30.9		ET10082-31	1	4.43916						CR799-593	1	35.2										BL5190-70	1	24.48
				ET10737-69	0	57		BL4934-123	0	40.9		BL4934-123	0	9.06		ET10737-69	0	31.8		ET10082-32	1	6.07836						CR799-597	1	32.6										CR799-567	0	17.31
				ET10737-70	0	34		CR799-593	1	41.5		CR799-593	1	9.2		ET10737-70	0	32.4		ET10082-44	1	4.49333						BL5402-167	0	34.8										CR799-590	0	19.07
				ET10737-72	0	41		CR799-597	1	46		CR799-597	1	10.15		ET10737-72	0	34.1		ET10094-80	0	5.28607						BL1825-1300	0	35.3										BL4934-123	0	18.44
				ET10737-77	1	64		BL5402-167	0	47.1		BL5402-167	0	10.4		ET10737-77	1	31.8		ET10094-81	0	4.06369						BL1825-1301	0	35.3										CR799-593	1	22.99
				ET10737-78	1	47		BL1825-1300	0	41.7		BL1825-1300	0	9.6		ET10737-78	1	28.9		ET10094-90	1	5.24818						BL5168-168	0	34.6										CR799-597	1	24.37
				ET10737-79	1	57		BL1825-1301	0	41.4		BL1825-1301	0	9.17		ET10737-79	1	30.4		ET10094-92	1	4.20153						BL5402-170	1	33.5										BL5402-167	0	23.44
				BL5160-92	0	32		BL5168-168	0	44.8		BL5168-168	0	10.29		BL5160-92	0	30.7		ET10094-97	1	3.86808						BL1825-1307	1	33.7										BL1825-1300	0	17.51
				BL5160-93	1	69		BL5402-170	1	45.7		BL5402-170	1	9.74		BL5160-93	1	32.2		ET10098-79	0	3.9667						BL1825-1308	1	34.5										BL1825-1301	0	20.88
				BL3735-292	0	94		BL1825-1307	1	47.8		BL1825-1307	1	10.82		BL3735-292	0	32.9		ET10098-83	1	3.83133						BL5168-169	1	34.9										BL5168-168	0	22.78
				BL3735-296	1	39		BL1825-1308	1	44.6		BL1825-1308	1	9.45		BL3735-296	1	33.9		ET10112-136	0	4.20732						BL3194-431	1	33.7										BL5402-170	1	23.82
				BL4483-100	1	54		BL5168-169	1	47		BL5168-169	1	10.65		BL4483-100	1	32.7		ET10112-92	1	4.15842						BL5179-182	1	35.4										BL1825-1307	1	25.47
				BL4483-89	0	55		BL3194-431	1	44.5		BL3194-431	1	10.21		BL4483-89	0	33.1		ET10112-94	1	4.41315						BL5411-124	1	35.2										BL1825-1308	1	23.57
				ET10737-48	0	43		BL5179-182	1	45.2		BL5179-182	1	10.52		ET10737-48	0	33.3		ET10136-93	0	4.09211						BL5411-126	1	34										BL5168-169	1	24.48
				ET10737-56	0	42		BL5411-124	1	42.1		BL5411-124	1	10.09		ET10737-56	0	29.9		ET10136-94	1	4.59495						BL2493-1622	1	35.7										BL3194-431	1	17.19
				ET10737-64	1	86		BL5411-126	1	44.1		BL5411-126	1	10.28		ET10737-64	1	32.6		ET10154-45	1	4.63606						BL3194-427	0	34										BL5179-182	1	21.78
				ET10737-65	1	40		BL2493-1622	1	45.1		BL2493-1622	1	10.46		ET10737-65	1	30		ET10232-70	0	4.71345						BL5411-120	0	35.4										BL5411-124	1	19.34
				BL4214-113	1	58		BL3194-427	0	37.3		BL3194-427	0	8.16		BL4214-113	1	30.2		ET10232-71	0	5.09795						BL5411-122	0	35.2										BL5411-126	1	22.15
				BL4214-114	1	53		BL5411-120	0	43.5		BL5411-120	0	9.99		BL4214-114	1	30.9		ET10232-73	1	5.124						BL2493-1619	0	33.9										BL2493-1622	1	17.91
				BL4214-117	0	77		BL5411-122	0	41.2		BL5411-122	0	9.48		BL4214-117	0	31.4		ET10232-77	1	4.35253						BL5179-178	0	34.1										BL3194-427	0	19.91
				BL4214-119	0	32		BL2493-1619	0	44.9		BL2493-1619	0	10.04		BL4214-119	0	32.2		ET10737-48	0	4.87198						BL3476-155	0	31.8										BL5411-120	0	19.54
				BL5221-101	0	40		BL5179-178	0	41		BL5179-178	0	9.29		BL5221-101	0	34.6		ET10737-56	0	4.57999						BL3641-195	1	32.6										BL5411-122	0	18.75
				BL5221-105	0	44		BL3476-155	0	44.9		BL3476-155	0	9.82		BL5221-105	0	31.9		ET10737-64	1	4.03552						BL3023-1637	0	35.1										BL2493-1619	0	21.32
				BL5221-112	1	119		BL3641-195	1	43.5		BL3641-195	1	9.91		BL5221-112	1	33.9		ET10737-65	1	4.48251						BL3023-1640	0	37.1										BL5179-178	0	26.11
				BL5221-113	1	32		BL3023-1637	0	33.6		BL3023-1637	0	7.76		BL5221-113	1	36		ET10737-77	1	4.25651						BL3023-1641	0	33.8										BL3476-155	0	22.17
				BL5221-114	1	41		BL3023-1640	0	33.4		BL3023-1640	0	8.71		BL5221-114	1	34		ET10737-78	1	5.45542						BL3023-1647	1	31.8										BL3641-195	1	19.76
				BL5064-141	0	30		BL3023-1641	0	43.2		BL3023-1641	0	9.83		BL5064-141	0	34.6		ET10737-79	1	4.07764						BL3023-1648	1	32.3										BL3023-1637	0	19.66
				BL5064-150	1	36		BL3023-1647	1	45		BL3023-1647	1	9.96		BL5064-150	1	31.9		ET8208-131	1	4.13552						BL3023-1649	1	34.2										BL3023-1640	0	24.22
				BL5241-80	0	40		BL3023-1648	1	45.2		BL3023-1648	1	10.53		BL5241-80	0	32.1		ET8208-132	1	5.0729						ET7870-94	0	35.1										BL3023-1641	0	19.48
				BL5241-81	0	47		BL3023-1649	1	43		BL3023-1649	1	10.6		BL5241-81	0	34.1		ET8295-141	1	4.6641						ET7870-95	0	35.1										BL3023-1647	1	30.19
				BL5241-83	1	89		ET7870-94	0	38.7		ET7870-94	0	9.02		BL5241-83	1	34.3		ET8295-142	1	5.31281						ET7870-108	1	33.4										BL3023-1648	1	25.31
				BL5241-85	1	31		ET7870-95	0	39.3		ET7870-95	0	8.99		BL5241-85	1	33.2		ET8295-165	0	4.05744						ET7870-109	1	33.9										BL3023-1649	1	19.04
				BL4212-204	0	58		ET7870-108	1	42.5		ET7870-108	1	10.13		BL4212-204	0	30		ET8295-168	1	4.05606						BL3479-151	0	32.5										ET7870-94	0	11.45
				BL4212-205	0	57		ET7870-109	1	40.4		ET7870-109	1	9.86		BL4212-205	0	29.1		ET8677-69	0	5.58009						BL5093-85	0	27.5										ET7870-95	0	13.4
				BL4212-212	1	31		BL3479-151	0	42.4		BL3479-151	0	9.57		BL4212-212	1	27.3		ET8889-100	1	4.26935						BL4976-122	0	30.2										ET7870-108	1	20.13
				BL4212-216	1	58		BL5093-85	0	48.4		BL5093-85	0	9.46		BL4212-216	1	31.6		ET8889-113	1	4.11648						ET8295-165	0	30.8										ET7870-109	1	17.11
				CR804-647	0	29		BL4976-122	0	46.4		BL4976-122	0	9.29		CR804-647	0	33.1		ET8977-96	0	4.97913						ET8295-168	1	31.2										BL3479-151	0	11.92
				CR804-648	0	81		ET8295-165	0	46.8		ET8295-165	0	9.18		CR804-648	0	32.5		ET9093-148	1	4.32547						CR992-63	1	33.3										BL5093-85	0	17.06
				CR804-655	1	38		ET8295-168	1	47.1		ET8295-168	1	9.65		CR804-655	1	33.8		ET9154-88	0	4.72947						CR930-447	1	35										BL4976-122	0	10.49
				CR804-674	1	93		CR992-63	1	46.6		CR992-63	1	10.93		CR804-674	1	27.3		ET9154-94	0	4.52722						CR930-449	1	33										ET8295-165	0	17.12
				CR812-652	0	53		CR930-447	1	45.7		CR930-447	1	10.45		CR812-652	0	31.9		ET9154-95	1	4.34101						CR930-511	0	35.5										ET8295-168	1	14.92
				CR812-681	0	31		CR930-449	1	48.8		CR930-449	1	11.08		CR812-681	0	32.2		ET9154-97	1	5.33194						CR930-524	0	36.3										CR992-63	1	19.39
				CR812-692	1	52		CR930-511	0	40.8		CR930-511	0	9.64		CR812-692	1	33		ET9154-99	1	4.4656						CR888-469	1	34.5										CR930-447	1	25.35
				CR812-696	1	35		CR930-524	0	42.2		CR930-524	0	9.76		CR812-696	1	34.9		ET9198-69	0	4.68614						CR888-482	1	32.8										CR930-449	1	21.64
				BL4483-111	0	46		CR888-469	1	47.3		CR888-469	1	10.91		BL4483-111	0	33.3		ET9198-71	0	4.64928						CR888-431	0	34.5										CR930-511	0	20.64
				BL4483-112	0	36		CR888-482	1	47.3		CR888-482	1	10.99		BL4483-112	0	35.3		ET9198-73	0	4.47556						CR888-477	0	36.2										CR930-524	0	22.91
				BL4483-114	1	49		CR888-431	0	47.2		CR888-431	0	10.7		BL4483-114	1	33.4		ET9198-75	1	4.76358						CR885-497	1	35.8										CR888-469	1	19.53
				BL4483-115	1	41		CR888-477	0	44.2		CR888-477	0	10.07		BL4483-115	1	33.2		ET9198-76	1	4.31923						CR885-498	1	34.6										CR888-482	1	19.42
				BL4819-164	0	42		CR885-497	1	49.7		CR885-497	1	11.33		BL4819-164	0	32.2		ET9198-78	1	4.18006						CR885-569	0	37										CR888-431	0	21.53
				BL4819-165	0	30		CR885-498	1	46.2		CR885-498	1	10.73		BL4819-165	0	31.9		ET9264-82	0	5.20753						CR885-570	0	37.5										CR888-477	0	19.5
				BL5406-89	1	52		CR885-569	0	46		CR885-569	0	10.58		BL5406-89	1	34.6		ET9264-87	1	4.55175																		CR885-497	1	24.15
				BL2548-1487	0	114		CR885-570	0	39.2		CR885-570	0	9.09		BL2548-1487	0	33.2		ET9304-72	0	5.00464																		CR885-498	1	21.81
				BL2548-1489	1	46										BL2548-1489	1	32.7		ET9304-78	1	4.58828																		CR885-569	0	23.27
				BL5190-60	0	137										BL5190-60	0	34.7		ET9305-69	1	4.01593																		CR885-570	0	23.82
				BL5190-70	1	59										BL5190-70	1	35.4		ET9317-85	0	4.19073
				BL5338-120	0	115										BL5338-120	0	31.7		ET9532-114	1	4.18033
				BL5338-130	1	44										BL5338-130	1	34.2		ET9532-115	1	4.32314
				BL4485-149	0	43										BL4485-149	0	32.9		ET9532-73	0	4.32675
				BL4485-152	0	79										BL4485-152	0	33.2		ET9532-74	0	4.03456
				BL4485-154	1	42										BL4485-154	1	34		ET9532-81	1	4.31635
				BL4485-155	1	83										BL4485-155	1	33.2		ET9532-84	1	4.46248
				BL5201-114	0	119										BL5201-114	0	33.3		ET9835-78	1	4.0103
				BL5201-121	1	34										BL5201-121	1	34.6		CR992-63	1	5.11645
				CR837-554	0	78										CR837-554	0	30.3		CR930-447	1	3.81443
				CR837-570	0	73										CR837-570	0	35.5		CR930-449	1	4.25973
				CR837-602	1	42										CR837-602	1	28.8		CR930-511	0	4.96324
				CR837-607	1	89										CR837-607	1	29.5		CR930-524	0	4.31485
				CR839-568	0	31										CR839-568	0	32.6		BL2273-325	0	4.87115
				CR839-571	0	60										CR839-571	0	32.3		BL2273-336	1	4.28257
				CR839-572	1	45										CR839-572	1	32.5		BL1512-403	0	5.4908
				CR839-579	1	79										CR839-579	1	32.7		BL1512-415	1	4.59108
				CR874-532	0	33										CR874-532	0	28.4		BL4037-192	1	4.29682
				CR874-543	1	36										CR874-543	1	27.4		BL4037-201	1	4.8825
				CR882-490	1	58										CR882-490	1	30.8		BL4037-183	0	5.96817
				CR882-493	0	50										CR882-493	0	30.7		BL4037-188	0	4.62647
				CR882-500	1	69										CR882-500	1	31.8		BL4934-108	1	3.87025
				CR882-504	0	51										CR882-504	0	29.9		BL5037-102	1	3.88399
				CR824-434	0	57										CR824-434	0	37		BL5037-99	0	4.74159
				CR824-436	1	44										CR824-436	1	33		BL5098-138	1	4.38704
				BL5006-169	0	44										BL5006-169	0	30.5		BL5098-131	0	4.58634
				BL5006-176	0	39										BL5006-176	0	32.3		BL4934-102	0	4.51638
				BL5006-181	0	28										BL5006-181	0	35.8		TCPA0002Cre-30	1	4.60264
				BL5006-184	1	26										BL5006-184	1	33.2		TCPA0002Cre-7	0	4.86856
				BL5006-185	1	37										BL5006-185	1	29.3		TCPA0004Cre-17	1	5.16541
				CR874-574	1	84										CR874-574	1	33.5		TCPA0004Cre-20	1	4.36145
				CR874-580	0	82										CR874-580	0	33.7		TCPA0004Cre-4	0	4.93056
				BL5357-101	1	59										BL5357-101	1	29.6		TCPA0004Cre-7	0	4.52462
				BL5357-89	0	37										BL5357-89	0	30.5		TCPA0007Cre-15	1	4.71596
				BL5357-90	0	46										BL5357-90	0	33.6		TCPA0007Cre-53	1	4.14399
				BL5357-98	1	57										BL5357-98	1	29		TCPA0007Cre-57	1	4.09017
				BL3307-325	0	77										BL3307-325	0	33.2		TCPA0007Cre-62	1	4.36076
				BL3307-328	1	90										BL3307-328	1	33.4		TCPA0007Cre-9	0	5.34819
				BL4214-196	0	50										BL4214-196	0	34.5		TCPA0008Cre-1	0	5.11356
				BL4214-199	1	26										BL4214-199	1	30.1		TCPA0008Cre-10	0	4.96012
				BL5062-119	1	33										BL5062-119	1	34.7		TCPA0008Cre-19	1	7.59602
				BL5402-157	0	53										BL5402-157	0	33.3		TCPA0008Cre-2	0	5.99103
				BL5402-160	1	40										BL5402-160	1	28.6		TCPA0008Cre-20	1	5.50852
				BL5409-134	0	46										BL5409-134	0	32		TCPA0008Cre-26	1	4.5697
				BL5409-135	0	57										BL5409-135	0	34.2		TCPA0037Cre-12	0	3.78529
				BL5409-139	1	44										BL5409-139	1	34.1		TCPA0037Cre-13	0	5.4584
				BL5409-142	1	51										BL5409-142	1	33.2		TCPA0037Cre-30	1	4.32654
				BL5456-74	0	40										BL5456-74	0	38.3		TCPA0048Cre-13	0	4.36451
				BL5456-83	1	34										BL5456-83	1	32.4		TCPA0048Cre-15	0	4.64827
				BL5476-74	0	49										BL5476-74	0	33.3		TCPA0048Cre-30	1	4.58631
				BL5476-75	1	41										BL5476-75	1	33.6		TCPA0048Cre-31	1	4.51159
				CR824-496	1	58										CR824-496	1	33.7		TCPA0048Cre-40	0	4.86855
				CR824-508	0	55										CR824-508	0	30		TCPA0048Cre-46	0	5.62848
				BL5099-79	0	46										BL5099-79	0	34.1		TCPA0050Cre-28	1	4.77792
				BL5099-80	1	41										BL5099-80	1	31.2		TCPA0050Cre-7	0	5.81947
				BL5237-176	0	35										BL5237-176	0	32.2		TCPA0051Cre-15	0	4.40951
				BL5237-178	0	21										BL5237-178	0	35.1		TCPA0051Cre-4	0	4.15161
				BL5237-189	1	55										BL5237-189	1	29.7		TCPA0051Cre-6	1	3.80311
				BL5237-190	1	44										BL5237-190	1	31.6		TCPA0051Cre-7	1	3.94413
				CR912-448	0	58										CR912-448	0	30.8		TCPA0052Cre-16	1	4.08815
				CR912-451	0	35										CR912-451	0	30.2		TCPA0052Cre-7	0	4.24253
				CR912-507	1	32										CR912-507	1	31.2		TCPA0052Cre-8	0	4.36755
				CR912-559	1	28										CR912-559	1	31.6		TCPA0102Cre-11	1	4.95471
				BL5061-176	0	37										BL5061-176	0	33.2		TCPA0102Cre-12	1	4.14729
				BL5061-182	1	46										BL5061-182	1	31.4		TCPA0102Cre-15	1	4.02755
				BL5341-113	0	41										BL5341-113	0	34.9		TCPA0102Cre-18	1	5.92929
				BL5341-115	0	94										BL5341-115	0	35.1		TCPA0102Cre-19	1	4.25583
				BL5341-120	1	70										BL5341-120	1	31.1		TCPA0169Cre-19	1	4.46825
				BL5341-121	1	55										BL5341-121	1	32.2		TCPA0169Cre-28	1	4.7033
				BL5255-79	0	41										BL5255-79	0	34.9		TCPA0169Cre-8	0	4.3621
				BL5535-101	1	52										BL5535-101	1	30.9		TCPA0169Cre-9	0	5.04867
				BL5535-96	0	75										BL5535-96	0	32.8		TCPA0502Cre-18	0	4.72704
				BL5378-109	0	42										BL5378-109	0	34.2		TCPA0502Cre-19	0	4.46991
				BL5378-116	1	57										BL5378-116	1	32.5		TCPA0502Cre-29	1	4.33167
				BL5180-295	0	60										BL5180-295	0	31.8		TCPA0502Cre-30	1	4.56554
				BL5180-298	1	41										BL5180-298	1	33.3		TCPA0502Cre-31	1	4.94089
				BL3307-334	0	43										BL3307-334	0	31.5		TCPA0502Cre-4	0	4.11462
				BL3307-335	0	36										BL3307-335	0	29.3		TCPA0502Cre-40	1	3.75455
				BL3307-336	0	47										BL3307-336	0	32.7		TCPA0502Cre-41	1	4.17929
				BL3307-351	1	27										BL3307-351	1	31.6		TCPA0502Cre-5	0	4.8853
				BL3307-356	1	53										BL3307-356	1	33		TCPM0198Cre-16	1	3.95441
				BL1825-1300	0	58										BL1825-1300	0	30.7		TCPM0198Cre-29	0	5.01069
				BL1825-1301	0	28										BL1825-1301	0	35.7		TCPM0198Cre-4	0	4.93126
				BL1825-1307	1	41										BL1825-1307	1	32.5		TCPM0202Cre-11	0	3.85681
				BL1825-1308	1	76										BL1825-1308	1	29.9		TCPM0202Cre-14	1	4.4196
				BL5402-167	0	24										BL5402-167	0	32.7		TCPM0551Cre-19	1	4.99455
				BL5402-170	1	40										BL5402-170	1	31.4		TCPM0551Cre-20	1	4.42517
				CR799-567	0	43										CR799-567	0	31.4		TCPM0551Cre-6	0	4.41706
				CR799-590	0	70										CR799-590	0	32.1		TCPM0551Cre-9	0	4.53675
				CR799-593	1	60										CR799-593	1	30.2		TCPA0501Cre-17	1	4.6777
				CR799-597	1	47										CR799-597	1	31.9		TCPA0501Cre-2	0	5.71814
				BL2493-1619	0	49										BL2493-1619	0	32.9		TCPA0501Cre-7	0	6.26763
				BL2493-1622	1	38										BL2493-1622	1	33.2		TCPA0608Cre-4	0	4.26963
				BL3194-427	0	29										BL3194-427	0	34.8		TCPA0608Cre-22	1	4.33403
				BL3194-431	1	75										BL3194-431	1	33.9		TCPA0608Cre-23	1	3.84477
				BL4934-123	0	32										BL4934-123	0	32.9		TCPA0501Cre-29	0	4.39641
				BL5168-168	0	34										BL5168-168	0	31.9		TCPA0501Cre-31	1	5.11797
				BL5168-169	1	62										BL5168-169	1	31.5		TCPA0503Cre-12	1	4.85859
				BL5179-178	0	33										BL5179-178	0	31.3		TCPA0503Cre-23	1	5.45876
				BL5179-182	1	27										BL5179-182	1	29.6		TCPA0503Cre-24	1	5.49196
				BL5411-120	0	37										BL5411-120	0	30.6		TCPM0603Cre-39	1	5.31758
				BL5411-122	0	75										BL5411-122	0	31		TCPA0721Cre-2	0	5.28698
				BL5411-124	1	22										BL5411-124	1	31.9		TCPA0721Cre-22	1	4.06429
				BL5411-126	1	27										BL5411-126	1	30.8		TCPA0721Cre-23	1	4.76644
				CR875-347	0	25										CR875-347	0	32.6		TCPA0721Cre-24	1	5.51984
				CR875-371	1	60										CR875-371	1	34.5		TCPA0721Cre-3	0	4.5399
				CR875-398	0	27										CR875-398	0	27.2		TCPA0721Cre-4	0	4.37477
				CR875-420	1	29										CR875-420	1	27.5		TCPA0740Cre-23	1	5.58951
				CR930-447	1	30										CR930-447	1	31.1		TCPA0740Cre-24	1	4.53574
				CR930-449	1	23										CR930-449	1	33.6		TCPA0740Cre-29	1	4.97748
				CR930-511	0	43										CR930-511	0	33.2		TCPA0749Cre-11	0	4.40989
				CR930-524	0	38										CR930-524	0	34.2		TCPA0749Cre-12	0	4.73118
				CR888-431	0	22										CR888-431	0	32.5		TCPA0749Cre-18	1	4.12872
				CR888-469	1	60										CR888-469	1	32.8		TCPA0749Cre-26	1	4.38063
				CR888-477	0	52										CR888-477	0	31.6		TCPA0796Cre-17	0	4.01968
				CR888-482	1	39										CR888-482	1	32.2		TCPA0796Cre-18	0	4.75728
				CR885-497	1	36										CR885-497	1	32.5		TCPA0796Cre-19	0	4.75301
				CR885-498	1	32										CR885-498	1	32.6		TCPA0796Cre-31	1	3.96758
				CR885-569	0	38										CR885-569	0	33		TCPA0796Cre-32	1	3.99266
				CR885-570	0	24										CR885-570	0	33.3		TCPA0796Cre-33	1	4.03835
				CR992-63	1	34										CR992-63	1	28.8		TCPA0797Cre-34	0	4.14852
				CR953-269	0	22										CR953-269	0	34		CR888-469	1	4.09621
				CR953-272	0	15										CR953-272	0	32.2		CR888-482	1	4.20903
				CR953-288	1	25										CR953-288	1	28.1		CR888-431	0	4.36298
				CR953-291	1	29										CR953-291	1	32.1		CR888-477	0	3.75472
				CR985-372	1	60										CR985-372	1	28.6		CR885-497	1	3.9106
				CR985-373	1	55										CR985-373	1	30.1		CR885-498	1	4.40787
				CR985-379	0	69										CR985-379	0	33.5		CR885-569	0	4.03029
				CR985-394	0	71										CR985-394	0	33		CR885-570	0	4.59863
																				TCPA0503Cre-5	0	4.68649
																				TCPA0503Cre-15	0	5.31044
																				TCPA0503Cre-18	0	4.41558
																				TCPM0605Cre-1	0	4.50534
																				TCPM0605Cre-3	0	4.83859
																				BL3667-185	1	4.55177
																				BL3479-153	0	3.97824
																				TCPA0503Cre-28	0	4.54818
																				BL1780-1234	0	4.97292
																				BL2493-1619	0	4.41877
																				BL2534-905	0	4.72371
																				BL2534-906	0	4.59492
																				BL2967-1821	0	5.67597
																				BL2967-1822	0	4.65836
																				BL2967-1823	0	4.48718
																				BL3194-427	0	4.66016
																				BL3278-81	0	4.41167
																				BL3278-82	0	4.43273
																				BL3307-325	0	4.04753
																				BL3307-334	0	4.802
																				BL3307-335	0	4.70146
																				BL3307-336	0	4.42857
																				BL3409-334	0	5.11856
																				BL3579-156	0	4.75465
																				BL3579-157	0	4.23077
																				BL3610-186	0	5.05931
																				BL3610-188	0	4.66667
																				BL3610-190	0	5.26517
																				BL3735-292	0	4.67742
																				BL3768-129	0	4.25774
																				BL4089-171	0	4.99354
																				BL4089-172	0	4.30348
																				BL4099-189	0	6.14616
																				BL4099-191	0	5.05125
																				BL4123-127	0	5.21056
																				BL4123-128	0	4.15655
																				BL4212-204	0	4.73017
																				BL4212-205	0	4.23464
																				BL4213-100	0	4.75125
																				BL4213-98	0	4.11009
																				BL4213-99	0	4.16218
																				BL4214-117	0	4.16
																				BL4214-119	0	5.82148
																				BL4215-105	0	4.63976
																				BL4230-104	0	4.71572
																				BL4280-106	0	4.46658
																				BL4280-98	0	4.17923
																				BL4317-125	0	5.34517
																				BL4363-101	0	4.93333
																				BL4400-158	0	5.10495
																				BL4409-146	0	4.25146
																				BL4459-143	0	6.02354
																				BL4462-219	0	5.30804
																				BL4462-227	0	4.64151
																				BL4485-152	0	5.07719
																				BL4539-170	0	4.78738
																				BL4539-172	0	5.10548
																				BL4570-122	0	4.64357
																				BL4576-176	0	3.95503
																				BL4601-82	0	5.77519
																				BL4627-102	0	4.6287
																				BL4627-103	0	4.71876
																				BL4627-104	0	3.9068
																				BL4640-377	0	4.90878
																				BL4668-125	0	5.43699
																				BL4668-126	0	4.77823
																				BL4794-56	0	4.88305
																				BL4794-57	0	4.07133
																				BL4911-123	0	5.85628
																				BL4948-106	0	5.14828
																				BL4953-98	0	5.05756
																				BL5001-121	0	5.00804
																				BL5001-122	0	4.92938
																				BL5011-143	0	4.46038
																				BL5011-144	0	4.76532
																				BL5039-214	0	4.46983
																				BL5039-215	0	4.72817
																				BL5062-90	0	4.35826
																				BL5064-141	0	3.89402
																				BL5180-295	0	4.75862
																				BL5221-101	0	4.60098
																				BL5221-105	0	4.11531
																				BL5241-80	0	3.95604
																				BL5241-81	0	4.22123
																				BL5378-109	0	4.70892
																				CR804-647	0	4.85646
																				CR812-652	0	3.66488
																				CR812-681	0	4.31504
																				CR837-554	0	3.86536
																				CR837-570	0	4.12762
																				CR839-568	0	4.44444
																				CR839-571	0	4.49744
																				CR875-347	0	4.67785
																				CR875-398	0	3.75
																				ET10030-50	0	5.22346
																				ET10082-38	0	4.29426
																				ET10112-83	0	5.04352
																				ET10112-85	0	5.10407
																				ET10136-92	0	4.4936
																				ET10154-31	0	4.90139
																				ET10154-36	0	4.91797
																				ET10737-69	0	4.79832
																				ET10737-70	0	5.49437
																				ET10737-72	0	6.06815
																				ET8208-112	0	4.75548
																				ET8208-121	0	4.28222
																				ET8295-134	0	4.48816
																				ET8295-138	0	5.28822
																				ET8547-111	0	4.84301
																				ET8888-107	0	5.09242
																				ET8889-109	0	4.40911
																				ET8889-98	0	4.69447
																				ET9093-145	0	5.30442
																				ET9264-96	0	4.7601
																				ET9305-65	0	5.13964
																				ET9532-109	0	5.30441
																				ET9532-110	0	4.452
																				ET9835-70	0	4.07241

## Sheet: pre-test summary
Summary of preliminary tests of the A830005F24Rik line (raw data can be found in tab "pre-test raw")
Measurement	Age (week)	Sample sizea	Female ratiob	Male ratiob
Body length	10	4, 5, 4, 4	1.01	1.02
Heart weight normalised against body weight	10	4, 5, 4, 4	1.05	0.97
Red blood cell count	10	4, 4, 4, 4	0.97	0.91
Song number in 1st 3 hours (ultrasonic vocalization test)	11-15	6, 6, 6, 6	5.21	3.83
Center time (elevated plus maze test)	21-27	6, 5, 6, 6	1.42	0.72
Dark time (elevated plus maze test)	21-27	6, 5, 6, 6	0.54	1.19
Light time (elevated plus maze test)	21-27	6, 5, 6, 6	3.23	0.52
Wall time (open field test)	20-27	5, 6, 6, 6	1.05	1.18
Total distance (open field test)	20-27	5, 6, 6, 6	0.98	0.91
First contact time (novel object test)	22-28	5, 6, 6, 6	1	NA
Object vistis (novel object test)	22-28	5, 6, 6, 6	1	NA
Total distance (novel object test)	22-28	5, 6, 6, 6	1.04	1.02
Nose time (light/dark box and startle test)	21-27	5, 6, 6, 6	1	1.71
Mouse time (light/dark box and startle test)	21-27	5, 6, 6, 6	1	1
Nose time after startle (light/dark box and startle test)	21-27	5, 6, 6, 6	1	1.56
Mouse time after startle (light/dark box and startle test)	21-27	5, 6, 6, 6	1	1
aThe four numbers are the sample sizes of female knockouts, female wildtypes, male knockouts, and male wildtypes respectively.
bRatio is calculated as "median(measurements of knockouts) / median(measurements of wildtypes)".

## Sheet: pre-test raw
Raw data of preliminary tests of A830005F24Rik line
Measurements of body length, heart weight normalised against body weight, and red blood cell count								Ultrasonic vocalization test							Four standardized behavioral tests (the 24 mice here are same as the ones used in ultrasonic vocalization test)
															Group	Code	Sex	Genotype	Elevated plus maze				Open field			Novel object				Light/dark box and startle
Code	Sex	Genotype	Age (week)	Body length (cm)	Heart weight (mg) normalised against body weight (g)	Red blood cell count (106/µl)		Group	Code	Sex	Genotype	Age (week)	Song number in 1st 3 hours						Age (week)	Center time (%)	Dark time (%)	Light time (%)	Age (week)	Wall time (%)	Total distance (cm)	Age (week)	First contact time (s)	Object vistis	Total distance (cm)	Age (week)	Nose time (s)	Mouse time (s)	Position at startle	Nose time after startle (s)	Mouse time after startle (s)
1	M	KO	10	9.65	7.45843	9.65278		1	AF4	F	KO	13	37		A	A1	M	WT	21	14.13	70.31	14.37	21	26.33	3126.82	22	0	0	2817.38	21	174	300	inside	175	300
2	F	KO	10	8.75	5.75779	10.9028		1	A4	M	KO	13	30		A	A2	M	KO	24	7.89	27.6	63.96	24	76.59	2008.11	25	1	5	3061.25	24	248	300	inside	18	300
3	M	WT	10	9.05	5.61388	11.1806		1	AF11	F	KO	13	55		A	A3	M	WT	25	12.87	66.89	19.87	24	78.14	5057.21	25	0	1	2435.18	25	133	300	inside	21	300
4	F	WT	10	8.725	5.5009	10.4583		1	A11	M	KO	13	137		A	A4	M	KO	24	3.83	89.03	4.87	24	65.12	3742.74	25	0	0	1993.37	24	300	300	inside	300	300
5	F	WT	10	9.05	5.73178	NA		2	AF10	F	KO	13	102		A	A5	M	WT	25	4.69	85.74	9.27	24	74.84	1254.47	25	0	0	2336.68	25	146	300	inside	84	300
6	M	WT	10	9.25	4.66451	11.0278		2	A10	M	KO	13	551		A	A6	M	KO	24	13.94	72.5	13.02	24	37.16	5002.11	25	0	0	3254.07	24	300	300	inside	300	300
7	F	WT	10	9.05	5.17999	11.125		2	AF6	F	KO	11	36		A	A7	M	WT	21	8.62	60.03	30.18	21	44.98	3818.68	22	0	0	2591.47	21	300	300	inside	300	300
8	F	WT	10	9.025	5.635	11.3194		2	A6	M	KO	13	39		A	A8	M	WT	25	10.55	68.37	19.85	24	32.45	3180.56	25	0	0	2245.39	25	44	300	inside	33	300
9	M	WT	10	9.25	5.04	10.75		3	AF8	F	WT	11	10		A	A9	M	KO	24	8.24	75.84	15	24	33.07	2846.05	25	0	0	2872.07	24	72	300	inside	12	300
10	M	WT	10	9.15	5.1	11.4		3	A8	M	WT	14	19		A	A10	M	KO	24	5.96	89.68	4.17	24	51.98	3502.17	25	0	0	1902.21	24	300	300	inside	300	300
11	F	WT	10	8.85	5.22	10.26		3	AF5	F	WT	11	4		A	A11	M	KO	24	5.38	91.77	2.63	24	91.04	2580.1	25	10	13	2260.64	24	180	300	inside	21	300
12	M	KO	10	9.08	4.46	10.32		3	A5	M	WT	14	2		A	A12	M	WT	21	5.16	84.96	9.45	20	54.03	4343.49	22	2	4	2995.8	21	281	300	inside	122	300
13	M	KO	10	9.08	4.72	11.15		4	AF3	F	WT	11	2		A	AF1	F	WT	24	5.99	83.67	9.99	23	19.13	1613.72	25	9	11	1046.39	24	300	300	inside	300	300
14	M	KO	10	9.68	5.1	9.86		4	A3	M	WT	15	8		A	AF2	F	KO	25	21.08	54.62	24.11	25	64	1870.78	26	7	5	1160.37	25	300	300	inside	300	300
15	F	KO	10	9.13	7.35	10.18		4	AF2	F	KO	12	7		A	AF3	F	WT	24	NA	NA	NA	24	62.13	2603.87	25	1	1	2185.53	24	73	300	inside	2	300
16	F	KO	10	9.18	5.74	10.85		4	A2	M	KO	14	2		A	AF4	F	KO	27	8.89	40.14	50.27	27	83.47	1840.89	28	3	4	1332.5	27	126	300	inside	68	300
17	F	KO	10	9.2	5	10.15		5	AF9	F	KO	13	5		A	AF5	F	WT	24	8.02	81.69	10.24	24	75.6	1712.19	25	0	1	1086.03	24	300	300	inside	300	300
								5	A9	M	KO	15	9		A	AF6	F	KO	25	15.61	42.03	42.01	25	62.83	2405.55	26	0	2	1275.73	25	300	300	inside	300	300
								5	AF7	F	WT	12	0		A	AF7	F	WT	24	10.27	42.83	46.64	23	22.56	1675.82	25	5	7	1352.52	24	300	300	inside	300	300
								5	A7	M	WT	12	10		A	AF8	F	WT	24	17.92	74.74	6.7	24	59.41	2591.23	25	7	10	1453.56	24	300	300	inside	300	300
								6	AF1	F	WT	12	16		A	AF9	F	KO	25	13.64	42.18	43.88	25	42.78	1579.16	26	7	8	1715.75	25	300	300	inside	300	300
								6	A1	M	WT	12	0		A	AF10	F	KO	27	2.61	90.49	0.16	27	75.32	2043.64	28	1	2	1624.39	27	300	300	inside	300	300
								6	AF12	F	WT	12	36		A	AF11	F	KO	27	60.75	38.13	0	27	NA	NA	28	NA	NA	NA	27	NA	NA	NA	NA	NA
								6	A12	M	WT	12	39		A	AF12	F	WT	24	11.12	77.81	10.52	23	86.27	2111.27	25	1	1	1207.91	24	300	300	inside	300	300
