# Supplementary material for: Dedicated transcriptomics combined with power analysis lead to functional understanding of genes with weak phenotypic changes in knockout lines
Source: PLoS Comput Biol. 2020 Nov 12;16(11):e1008354. doi: 10.1371/journal.pcbi.1008354 (PMC7685438; doi:10.1371/journal.pcbi.1008354)
Supplement: S4 Table — (XLSX) [file pcbi.1008354.s006.xlsx]

## Sheet: Supplemental Table S4
Sample size	Fold change	Read count	Dispersion	Power
3	1.05	64	0.0005	7.21459e-07
3	1.05	64	0.001	7.93208e-07
3	1.05	64	0.002	4.75007e-07
3	1.05	64	0.004	2.90999e-07
3	1.05	64	0.008	1.72572e-07
3	1.05	64	0.016	2.76817e-08
3	1.05	128	0.0005	4.62612e-06
3	1.05	128	0.001	4.02354e-06
3	1.05	128	0.002	2.78033e-06
3	1.05	128	0.004	1.78818e-06
3	1.05	128	0.008	6.70516e-07
3	1.05	128	0.016	9.22817e-08
3	1.05	256	0.0005	2.61852e-05
3	1.05	256	0.001	1.90027e-05
3	1.05	256	0.002	1.1095e-05
3	1.05	256	0.004	4.83836e-06
3	1.05	256	0.008	1.56866e-06
3	1.05	256	0.016	2.41306e-07
3	1.05	512	0.0005	0.0001467
3	1.05	512	0.001	8.47477e-05
3	1.05	512	0.002	3.67828e-05
3	1.05	512	0.004	1.19886e-05
3	1.05	512	0.008	2.82096e-06
3	1.05	512	0.016	4.49768e-07
3	1.05	1024	0.0005	0.000677423
3	1.05	1024	0.001	0.000272458
3	1.05	1024	0.002	8.16816e-05
3	1.05	1024	0.004	1.92236e-05
3	1.05	1024	0.008	3.77374e-06
3	1.05	1024	0.016	5.05013e-07
3	1.05	2048	0.0005	0.00243699
3	1.05	2048	0.001	0.00065058
3	1.05	2048	0.002	0.000135691
3	1.05	2048	0.004	2.52983e-05
3	1.05	2048	0.008	4.35171e-06
3	1.05	2048	0.016	5.49665e-07
3	1.05	4096	0.0005	0.00616824
3	1.05	4096	0.001	0.0011389
3	1.05	4096	0.002	0.00018334
3	1.05	4096	0.004	2.93813e-05
3	1.05	4096	0.008	4.67961e-06
3	1.05	4096	0.016	5.75491e-07
3	1.05	8192	0.0005	0.0110969
3	1.05	8192	0.001	0.00158124
3	1.05	8192	0.002	0.000216023
3	1.05	8192	0.004	3.17997e-05
3	1.05	8192	0.008	4.8643e-06
3	1.05	8192	0.016	5.87778e-07
3	1.05	16384	0.0005	0.0155443
3	1.05	16384	0.001	0.00188938
3	1.05	16384	0.002	0.000235587
3	1.05	16384	0.004	3.30978e-05
3	1.05	16384	0.008	4.95783e-06
3	1.05	16384	0.016	5.93577e-07
3	1.05	32768	0.0005	0.0186448
3	1.05	32768	0.001	0.00207508
3	1.05	32768	0.002	0.000246112
3	1.05	32768	0.004	3.37812e-05
3	1.05	32768	0.008	5.00827e-06
3	1.05	32768	0.016	5.96099e-07
3	1.05	65536	0.0005	0.0204889
3	1.05	65536	0.001	0.0021764
3	1.05	65536	0.002	0.000251638
3	1.05	65536	0.004	3.41136e-05
3	1.05	65536	0.008	5.02202e-06
3	1.05	65536	0.016	5.9035e-07
3	1.06	64	0.0005	1.91064e-06
3	1.06	64	0.001	2.0217e-06
3	1.06	64	0.002	1.45675e-06
3	1.06	64	0.004	9.03086e-07
3	1.06	64	0.008	5.46496e-07
3	1.06	64	0.016	2.2652e-07
3	1.06	128	0.0005	1.19307e-05
3	1.06	128	0.001	1.02319e-05
3	1.06	128	0.002	7.90043e-06
3	1.06	128	0.004	4.54806e-06
3	1.06	128	0.008	2.08744e-06
3	1.06	128	0.016	4.40255e-07
3	1.06	256	0.0005	7.12121e-05
3	1.06	256	0.001	5.30589e-05
3	1.06	256	0.002	3.06037e-05
3	1.06	256	0.004	1.32332e-05
3	1.06	256	0.008	4.30583e-06
3	1.06	256	0.016	8.91585e-07
3	1.06	512	0.0005	0.000429247
3	1.06	512	0.001	0.000240584
3	1.06	512	0.002	0.000101394
3	1.06	512	0.004	3.14505e-05
3	1.06	512	0.008	7.49091e-06
3	1.06	512	0.016	1.38437e-06
3	1.06	1024	0.0005	0.00213082
3	1.06	1024	0.001	0.000820822
3	1.06	1024	0.002	0.000231182
3	1.06	1024	0.004	5.15803e-05
3	1.06	1024	0.008	9.92396e-06
3	1.06	1024	0.016	1.55089e-06
3	1.06	2048	0.0005	0.00793425
3	1.06	2048	0.001	0.00203188
3	1.06	2048	0.002	0.000395008
3	1.06	2048	0.004	6.82843e-05
3	1.06	2048	0.008	1.14425e-05
3	1.06	2048	0.016	1.67194e-06
3	1.06	4096	0.0005	0.0201209
3	1.06	4096	0.001	0.00362008
3	1.06	4096	0.002	0.000540016
3	1.06	4096	0.004	7.96158e-05
3	1.06	4096	0.008	1.22839e-05
3	1.06	4096	0.016	1.74065e-06
3	1.06	8192	0.0005	0.0357971
3	1.06	8192	0.001	0.00506282
3	1.06	8192	0.002	0.000640819
3	1.06	8192	0.004	8.64997e-05
3	1.06	8192	0.008	1.27843e-05
3	1.06	8192	0.016	1.77745e-06
3	1.06	16384	0.0005	0.0495374
3	1.06	16384	0.001	0.00607006
3	1.06	16384	0.002	0.000701026
3	1.06	16384	0.004	9.01375e-05
3	1.06	16384	0.008	1.30324e-05
3	1.06	16384	0.016	1.79366e-06
3	1.06	32768	0.0005	0.0589064
3	1.06	32768	0.001	0.00667516
3	1.06	32768	0.002	0.000734024
3	1.06	32768	0.004	9.20702e-05
3	1.06	32768	0.008	1.31639e-05
3	1.06	32768	0.016	1.8011e-06
3	1.06	65536	0.0005	0.0644131
3	1.06	65536	0.001	0.00700578
3	1.06	65536	0.002	0.000751172
3	1.06	65536	0.004	9.30154e-05
3	1.06	65536	0.008	1.32047e-05
3	1.06	65536	0.016	1.79145e-06
3	1.07	64	0.0005	4.2168e-06
3	1.07	64	0.001	4.33011e-06
3	1.07	64	0.002	3.2036e-06
3	1.07	64	0.004	2.59069e-06
3	1.07	64	0.008	1.57424e-06
3	1.07	64	0.016	5.57462e-07
3	1.07	128	0.0005	2.71307e-05
3	1.07	128	0.001	2.30766e-05
3	1.07	128	0.002	1.73349e-05
3	1.07	128	0.004	1.07171e-05
3	1.07	128	0.008	4.49807e-06
3	1.07	128	0.016	1.07609e-06
3	1.07	256	0.0005	0.000172027
3	1.07	256	0.001	0.000125799
3	1.07	256	0.002	7.09569e-05
3	1.07	256	0.004	3.0836e-05
3	1.07	256	0.008	9.82217e-06
3	1.07	256	0.016	2.13773e-06
3	1.07	512	0.0005	0.00110583
3	1.07	512	0.001	0.000605038
3	1.07	512	0.002	0.000243993
3	1.07	512	0.004	7.26619e-05
3	1.07	512	0.008	1.69066e-05
3	1.07	512	0.016	3.31349e-06
3	1.07	1024	0.0005	0.00575456
3	1.07	1024	0.001	0.00216539
3	1.07	1024	0.002	0.000578102
3	1.07	1024	0.004	0.000121061
3	1.07	1024	0.008	2.23948e-05
3	1.07	1024	0.016	3.64792e-06
3	1.07	2048	0.0005	0.0215358
3	1.07	2048	0.001	0.00545047
3	1.07	2048	0.002	0.00100679
3	1.07	2048	0.004	0.000162627
3	1.07	2048	0.008	2.58037e-05
3	1.07	2048	0.016	3.94117e-06
3	1.07	4096	0.0005	0.0532932
3	1.07	4096	0.001	0.00976978
3	1.07	4096	0.002	0.00139195
3	1.07	4096	0.004	0.000190543
3	1.07	4096	0.008	2.7876e-05
3	1.07	4096	0.016	4.08502e-06
3	1.07	8192	0.0005	0.0918832
3	1.07	8192	0.001	0.013665
3	1.07	8192	0.002	0.00166011
3	1.07	8192	0.004	0.000207574
3	1.07	8192	0.008	2.89717e-05
3	1.07	8192	0.016	4.16167e-06
3	1.07	16384	0.0005	0.124005
3	1.07	16384	0.001	0.0163702
3	1.07	16384	0.002	0.00182056
3	1.07	16384	0.004	0.000216745
3	1.07	16384	0.008	2.9575e-05
3	1.07	16384	0.016	4.19901e-06
3	1.07	32768	0.0005	0.14511
3	1.07	32768	0.001	0.017985
3	1.07	32768	0.002	0.00190838
3	1.07	32768	0.004	0.000221563
3	1.07	32768	0.008	2.98712e-05
3	1.07	32768	0.016	4.21536e-06
3	1.07	65536	0.0005	0.157253
3	1.07	65536	0.001	0.0188663
3	1.07	65536	0.002	0.00195437
3	1.07	65536	0.004	0.000223951
3	1.07	65536	0.008	2.99871e-05
3	1.07	65536	0.016	4.20237e-06
3	1.08	64	0.0005	8.31886e-06
3	1.08	64	0.001	8.39812e-06
3	1.08	64	0.002	7.39679e-06
3	1.08	64	0.004	5.18432e-06
3	1.08	64	0.008	3.07465e-06
3	1.08	64	0.016	1.35804e-06
3	1.08	128	0.0005	5.57844e-05
3	1.08	128	0.001	4.96615e-05
3	1.08	128	0.002	3.49828e-05
3	1.08	128	0.004	2.10673e-05
3	1.08	128	0.008	9.40883e-06
3	1.08	128	0.016	2.45448e-06
3	1.08	256	0.0005	0.000379784
3	1.08	256	0.001	0.000273151
3	1.08	256	0.002	0.000151051
3	1.08	256	0.004	6.34136e-05
3	1.08	256	0.008	1.99547e-05
3	1.08	256	0.016	4.55151e-06
3	1.08	512	0.0005	0.00257251
3	1.08	512	0.001	0.00139096
3	1.08	512	0.002	0.000542029
3	1.08	512	0.004	0.000153643
3	1.08	512	0.008	3.44344e-05
3	1.08	512	0.016	6.68734e-06
3	1.08	1024	0.0005	0.0137074
3	1.08	1024	0.001	0.00509771
3	1.08	1024	0.002	0.00131161
3	1.08	1024	0.004	0.000259935
3	1.08	1024	0.008	4.57877e-05
3	1.08	1024	0.016	7.4312e-06
3	1.08	2048	0.0005	0.0500804
3	1.08	2048	0.001	0.0128841
3	1.08	2048	0.002	0.00231857
3	1.08	2048	0.004	0.000352564
3	1.08	2048	0.008	5.30081e-05
3	1.08	2048	0.016	8.01576e-06
3	1.08	4096	0.0005	0.117961
3	1.08	4096	0.001	0.022988
3	1.08	4096	0.002	0.00322302
3	1.08	4096	0.004	0.00041593
3	1.08	4096	0.008	5.72944e-05
3	1.08	4096	0.016	8.30946e-06
3	1.08	8192	0.0005	0.193438
3	1.08	8192	0.001	0.0319436
3	1.08	8192	0.002	0.00385494
3	1.08	8192	0.004	0.000454414
3	1.08	8192	0.008	5.96599e-05
3	1.08	8192	0.016	8.47309e-06
3	1.08	16384	0.0005	0.251649
3	1.08	16384	0.001	0.038087
3	1.08	16384	0.002	0.00423301
3	1.08	16384	0.004	0.000475018
3	1.08	16384	0.008	6.09038e-05
3	1.08	16384	0.016	8.54581e-06
3	1.08	32768	0.0005	0.287943
3	1.08	32768	0.001	0.0417227
3	1.08	32768	0.002	0.00443975
3	1.08	32768	0.004	0.000485836
3	1.08	32768	0.008	6.1552e-05
3	1.08	32768	0.016	8.58466e-06
3	1.08	65536	0.0005	0.30818
3	1.08	65536	0.001	0.0437001
3	1.08	65536	0.002	0.00454823
3	1.08	65536	0.004	0.000491336
3	1.08	65536	0.008	6.18092e-05
3	1.08	65536	0.016	8.56993e-06
3	1.09	64	0.0005	1.56454e-05
3	1.09	64	0.001	1.51774e-05
3	1.09	64	0.002	1.33161e-05
3	1.09	64	0.004	9.29305e-06
3	1.09	64	0.008	5.42498e-06
3	1.09	64	0.016	2.41343e-06
3	1.09	128	0.0005	0.000112209
3	1.09	128	0.001	9.44612e-05
3	1.09	128	0.002	6.62973e-05
3	1.09	128	0.004	3.8896e-05
3	1.09	128	0.008	1.70238e-05
3	1.09	128	0.016	4.81269e-06
3	1.09	256	0.0005	0.000780844
3	1.09	256	0.001	0.000553291
3	1.09	256	0.002	0.000305896
3	1.09	256	0.004	0.000124408
3	1.09	256	0.008	3.76015e-05
3	1.09	256	0.016	8.42109e-06
3	1.09	512	0.0005	0.0054862
3	1.09	512	0.001	0.00292534
3	1.09	512	0.002	0.0011163
3	1.09	512	0.004	0.000303266
3	1.09	512	0.008	6.52407e-05
3	1.09	512	0.016	1.23397e-05
3	1.09	1024	0.0005	0.0291793
3	1.09	1024	0.001	0.0108774
3	1.09	1024	0.002	0.0027511
3	1.09	1024	0.004	0.000521937
3	1.09	1024	0.008	8.71801e-05
3	1.09	1024	0.016	1.38984e-05
3	1.09	2048	0.0005	0.101656
3	1.09	2048	0.001	0.0273103
3	1.09	2048	0.002	0.00488804
3	1.09	2048	0.004	0.000712398
3	1.09	2048	0.008	0.000101406
3	1.09	2048	0.016	1.49018e-05
3	1.09	4096	0.0005	0.222703
3	1.09	4096	0.001	0.0480237
3	1.09	4096	0.002	0.00681705
3	1.09	4096	0.004	0.000843489
3	1.09	4096	0.008	0.000109857
3	1.09	4096	0.016	1.54784e-05
3	1.09	8192	0.0005	0.341813
3	1.09	8192	0.001	0.0658782
3	1.09	8192	0.002	0.00815999
3	1.09	8192	0.004	0.000923188
3	1.09	8192	0.008	0.000114451
3	1.09	8192	0.016	1.5772e-05
3	1.09	16384	0.0005	0.424809
3	1.09	16384	0.001	0.0778979
3	1.09	16384	0.002	0.00896109
3	1.09	16384	0.004	0.000966317
3	1.09	16384	0.008	0.000116896
3	1.09	16384	0.016	1.59115e-05
3	1.09	32768	0.0005	0.473121
3	1.09	32768	0.001	0.0849241
3	1.09	32768	0.002	0.00940056
3	1.09	32768	0.004	0.000988864
3	1.09	32768	0.008	0.000118149
3	1.09	32768	0.016	1.59851e-05
3	1.09	65536	0.0005	0.498993
3	1.09	65536	0.001	0.0887234
3	1.09	65536	0.002	0.00963024
3	1.09	65536	0.004	0.00100035
3	1.09	65536	0.008	0.000118682
3	1.09	65536	0.016	1.59709e-05
3	1.1	64	0.0005	2.70805e-05
3	1.1	64	0.001	2.65617e-05
3	1.1	64	0.002	2.2809e-05
3	1.1	64	0.004	1.58711e-05
3	1.1	64	0.008	9.16377e-06
3	1.1	64	0.016	3.99616e-06
3	1.1	128	0.0005	0.000205041
3	1.1	128	0.001	0.000171045
3	1.1	128	0.002	0.000123286
3	1.1	128	0.004	7.1197e-05
3	1.1	128	0.008	3.02561e-05
3	1.1	128	0.016	8.6017e-06
3	1.1	256	0.0005	0.00152713
3	1.1	256	0.001	0.00107025
3	1.1	256	0.002	0.000574306
3	1.1	256	0.004	0.000226718
3	1.1	256	0.008	6.68851e-05
3	1.1	256	0.016	1.48953e-05
3	1.1	512	0.0005	0.0108746
3	1.1	512	0.001	0.00574033
3	1.1	512	0.002	0.00214626
3	1.1	512	0.004	0.000569295
3	1.1	512	0.008	0.000116884
3	1.1	512	0.016	2.13696e-05
3	1.1	1024	0.0005	0.0563379
3	1.1	1024	0.001	0.0213729
3	1.1	1024	0.002	0.00536563
3	1.1	1024	0.004	0.000984443
3	1.1	1024	0.008	0.000157093
3	1.1	1024	0.016	2.42064e-05
3	1.1	2048	0.0005	0.182623
3	1.1	2048	0.001	0.0525666
3	1.1	2048	0.002	0.00956751
3	1.1	2048	0.004	0.00135263
3	1.1	2048	0.008	0.000183189
3	1.1	2048	0.016	2.59972e-05
3	1.1	4096	0.0005	0.364737
3	1.1	4096	0.001	0.0902524
3	1.1	4096	0.002	0.0133277
3	1.1	4096	0.004	0.00160905
3	1.1	4096	0.008	0.000199056
3	1.1	4096	0.016	2.70149e-05
3	1.1	8192	0.0005	0.518027
3	1.1	8192	0.001	0.121517
3	1.1	8192	0.002	0.0159349
3	1.1	8192	0.004	0.00176231
3	1.1	8192	0.008	0.000207699
3	1.1	8192	0.016	2.75518e-05
3	1.1	16384	0.0005	0.612071
3	1.1	16384	0.001	0.142011
3	1.1	16384	0.002	0.0174852
3	1.1	16384	0.004	0.00184632
3	1.1	16384	0.008	0.000212237
3	1.1	16384	0.016	2.78032e-05
3	1.1	32768	0.0005	0.66236
3	1.1	32768	0.001	0.153797
3	1.1	32768	0.002	0.018333
3	1.1	32768	0.004	0.00189013
3	1.1	32768	0.008	0.000214539
3	1.1	32768	0.016	2.79345e-05
3	1.1	65536	0.0005	0.687995
3	1.1	65536	0.001	0.160117
3	1.1	65536	0.002	0.0187767
3	1.1	65536	0.004	0.00191242
3	1.1	65536	0.008	0.000215578
3	1.1	65536	0.016	2.79246e-05
3	1.11	64	0.0005	4.92444e-05
3	1.11	64	0.001	4.37578e-05
3	1.11	64	0.002	3.7509e-05
3	1.11	64	0.004	2.60364e-05
3	1.11	64	0.008	1.59996e-05
3	1.11	64	0.016	7.0124e-06
3	1.11	128	0.0005	0.000358693
3	1.11	128	0.001	0.000298004
3	1.11	128	0.002	0.000212002
3	1.11	128	0.004	0.000119999
3	1.11	128	0.008	4.97313e-05
3	1.11	128	0.016	1.44834e-05
3	1.11	256	0.0005	0.00279804
3	1.11	256	0.001	0.00194323
3	1.11	256	0.002	0.00103995
3	1.11	256	0.004	0.000400506
3	1.11	256	0.008	0.0001137
3	1.11	256	0.016	2.4504e-05
3	1.11	512	0.0005	0.0200702
3	1.11	512	0.001	0.0106171
3	1.11	512	0.002	0.00392569
3	1.11	512	0.004	0.00101135
3	1.11	512	0.008	0.000200234
3	1.11	512	0.016	3.52871e-05
3	1.11	1024	0.0005	0.099567
3	1.11	1024	0.001	0.0389114
3	1.11	1024	0.002	0.009842
3	1.11	1024	0.004	0.00176582
3	1.11	1024	0.008	0.000270594
3	1.11	1024	0.016	4.01732e-05
3	1.11	2048	0.0005	0.293703
3	1.11	2048	0.001	0.0927511
3	1.11	2048	0.002	0.017506
3	1.11	2048	0.004	0.00244025
3	1.11	2048	0.008	0.000316867
3	1.11	2048	0.016	4.33047e-05
3	1.11	4096	0.0005	0.526809
3	1.11	4096	0.001	0.154129
3	1.11	4096	0.002	0.0242987
3	1.11	4096	0.004	0.00290742
3	1.11	4096	0.008	0.000344662
3	1.11	4096	0.016	4.49826e-05
3	1.11	8192	0.0005	0.68904
3	1.11	8192	0.001	0.202588
3	1.11	8192	0.002	0.0289633
3	1.11	8192	0.004	0.00318799
3	1.11	8192	0.008	0.000360074
3	1.11	8192	0.016	4.58664e-05
3	1.11	16384	0.0005	0.774444
3	1.11	16384	0.001	0.233292
3	1.11	16384	0.002	0.0317277
3	1.11	16384	0.004	0.00334104
3	1.11	16384	0.008	0.000368099
3	1.11	16384	0.016	4.62971e-05
3	1.11	32768	0.0005	0.815739
3	1.11	32768	0.001	0.250594
3	1.11	32768	0.002	0.0332328
3	1.11	32768	0.004	0.00342113
3	1.11	32768	0.008	0.000372178
3	1.11	32768	0.016	4.65207e-05
3	1.11	65536	0.0005	0.83559
3	1.11	65536	0.001	0.259773
3	1.11	65536	0.002	0.0340192
3	1.11	65536	0.004	0.00346183
3	1.11	65536	0.008	0.000374029
3	1.11	65536	0.016	4.65295e-05
3	1.12	64	0.0005	7.86344e-05
3	1.12	64	0.001	7.44355e-05
3	1.12	64	0.002	5.97513e-05
3	1.12	64	0.004	4.39654e-05
3	1.12	64	0.008	2.48526e-05
3	1.12	64	0.016	1.06212e-05
3	1.12	128	0.0005	0.000604801
3	1.12	128	0.001	0.00050048
3	1.12	128	0.002	0.000351533
3	1.12	128	0.004	0.00020051
3	1.12	128	0.008	8.11998e-05
3	1.12	128	0.016	2.24787e-05
3	1.12	256	0.0005	0.00489384
3	1.12	256	0.001	0.00337638
3	1.12	256	0.002	0.00178493
3	1.12	256	0.004	0.000678894
3	1.12	256	0.008	0.000186196
3	1.12	256	0.016	3.94091e-05
3	1.12	512	0.0005	0.0348432
3	1.12	512	0.001	0.0185153
3	1.12	512	0.002	0.00683298
3	1.12	512	0.004	0.00172376
3	1.12	512	0.008	0.0003304
3	1.12	512	0.016	5.61069e-05
3	1.12	1024	0.0005	0.162247
3	1.12	1024	0.001	0.0662107
3	1.12	1024	0.002	0.0171012
3	1.12	1024	0.004	0.00303519
3	1.12	1024	0.008	0.00044866
3	1.12	1024	0.016	6.41682e-05
3	1.12	2048	0.0005	0.427293
3	1.12	2048	0.001	0.15115
3	1.12	2048	0.002	0.0301822
3	1.12	2048	0.004	0.0042023
3	1.12	2048	0.008	0.000527276
3	1.12	2048	0.016	6.92673e-05
3	1.12	4096	0.0005	0.683055
3	1.12	4096	0.001	0.241187
3	1.12	4096	0.002	0.0415967
3	1.12	4096	0.004	0.00501082
3	1.12	4096	0.008	0.000574457
3	1.12	4096	0.016	7.2008e-05
3	1.12	8192	0.0005	0.825311
3	1.12	8192	0.001	0.308062
3	1.12	8192	0.002	0.0493527
3	1.12	8192	0.004	0.00549625
3	1.12	8192	0.008	0.000600386
3	1.12	8192	0.016	7.34794e-05
3	1.12	16384	0.0005	0.88792
3	1.12	16384	0.001	0.348716
3	1.12	16384	0.002	0.0539141
3	1.12	16384	0.004	0.0057612
3	1.12	16384	0.008	0.000613902
3	1.12	16384	0.016	7.41879e-05
3	1.12	32768	0.0005	0.914843
3	1.12	32768	0.001	0.371076
3	1.12	32768	0.002	0.0563916
3	1.12	32768	0.004	0.0059001
3	1.12	32768	0.008	0.000620871
3	1.12	32768	0.016	7.4554e-05
3	1.12	65536	0.0005	0.926935
3	1.12	65536	0.001	0.382782
3	1.12	65536	0.002	0.0576831
3	1.12	65536	0.004	0.00597093
3	1.12	65536	0.008	0.000624127
3	1.12	65536	0.016	7.45927e-05
3	1.13	64	0.0005	0.000123266
3	1.13	64	0.001	0.000115116
3	1.13	64	0.002	9.25469e-05
3	1.13	64	0.004	6.77555e-05
3	1.13	64	0.008	3.7729e-05
3	1.13	64	0.016	1.67965e-05
3	1.13	128	0.0005	0.000990109
3	1.13	128	0.001	0.000827247
3	1.13	128	0.002	0.000565989
3	1.13	128	0.004	0.000316528
3	1.13	128	0.008	0.000125357
3	1.13	128	0.016	3.49327e-05
3	1.13	256	0.0005	0.0082063
3	1.13	256	0.001	0.00563736
3	1.13	256	0.002	0.00295453
3	1.13	256	0.004	0.00110147
3	1.13	256	0.008	0.00029552
3	1.13	256	0.016	6.04214e-05
3	1.13	512	0.0005	0.057179
3	1.13	512	0.001	0.030736
3	1.13	512	0.002	0.0113516
3	1.13	512	0.004	0.00283126
3	1.13	512	0.008	0.00052775
3	1.13	512	0.016	8.64643e-05
3	1.13	1024	0.0005	0.245294
3	1.13	1024	0.001	0.105748
3	1.13	1024	0.002	0.0282291
3	1.13	1024	0.004	0.00500424
3	1.13	1024	0.008	0.000718199
3	1.13	1024	0.016	9.93086e-05
3	1.13	2048	0.0005	0.568652
3	1.13	2048	0.001	0.228963
3	1.13	2048	0.002	0.0492499
3	1.13	2048	0.004	0.00693731
3	1.13	2048	0.008	0.000848317
3	1.13	2048	0.016	0.000107349
3	1.13	4096	0.0005	0.810822
3	1.13	4096	0.001	0.348458
3	1.13	4096	0.002	0.067229
3	1.13	4096	0.004	0.00827685
3	1.13	4096	0.008	0.000924995
3	1.13	4096	0.016	0.000111756
3	1.13	8192	0.0005	0.91482
3	1.13	8192	0.001	0.431007
3	1.13	8192	0.002	0.0792668
3	1.13	8192	0.004	0.00907858
3	1.13	8192	0.008	0.000967581
3	1.13	8192	0.016	0.000114035
3	1.13	16384	0.0005	0.952059
3	1.13	16384	0.001	0.478811
3	1.13	16384	0.002	0.0862837
3	1.13	16384	0.004	0.00951488
3	1.13	16384	0.008	0.000989683
3	1.13	16384	0.016	0.000115162
3	1.13	32768	0.0005	0.966043
3	1.13	32768	0.001	0.504364
3	1.13	32768	0.002	0.0900754
3	1.13	32768	0.004	0.00974376
3	1.13	32768	0.008	0.00100106
3	1.13	32768	0.016	0.000115741
3	1.13	65536	0.0005	0.971846
3	1.13	65536	0.001	0.517538
3	1.13	65536	0.002	0.0920483
3	1.13	65536	0.004	0.00986024
3	1.13	65536	0.008	0.00100643
3	1.13	65536	0.016	0.000115838
3	1.14	64	0.0005	0.000186979
3	1.14	64	0.001	0.000175219
3	1.14	64	0.002	0.000146011
3	1.14	64	0.004	0.000101219
3	1.14	64	0.008	5.60792e-05
3	1.14	64	0.016	2.41123e-05
3	1.14	128	0.0005	0.00157103
3	1.14	128	0.001	0.0013036
3	1.14	128	0.002	0.000887254
3	1.14	128	0.004	0.000487354
3	1.14	128	0.008	0.000192859
3	1.14	128	0.016	5.27145e-05
3	1.14	256	0.0005	0.0132396
3	1.14	256	0.001	0.0091132
3	1.14	256	0.002	0.00475243
3	1.14	256	0.004	0.00174752
3	1.14	256	0.008	0.000456182
3	1.14	256	0.016	9.12516e-05
3	1.14	512	0.0005	0.0890586
3	1.14	512	0.001	0.0486103
3	1.14	512	0.002	0.0181527
3	1.14	512	0.004	0.00449681
3	1.14	512	0.008	0.000819155
3	1.14	512	0.016	0.000129778
3	1.14	1024	0.0005	0.346068
3	1.14	1024	0.001	0.159386
3	1.14	1024	0.002	0.0445053
3	1.14	1024	0.004	0.00795961
3	1.14	1024	0.008	0.00111907
3	1.14	1024	0.016	0.000149625
3	1.14	2048	0.0005	0.700578
3	1.14	2048	0.001	0.324201
3	1.14	2048	0.002	0.076437
3	1.14	2048	0.004	0.0110357
3	1.14	2048	0.008	0.00132345
3	1.14	2048	0.016	0.000161951
3	1.14	4096	0.0005	0.899697
3	1.14	4096	0.001	0.468289
3	1.14	4096	0.002	0.103036
3	1.14	4096	0.004	0.0131571
3	1.14	4096	0.008	0.00144591
3	1.14	4096	0.016	0.000168703
3	1.14	8192	0.0005	0.963405
3	1.14	8192	0.001	0.559788
3	1.14	8192	0.002	0.120553
3	1.14	8192	0.004	0.0144192
3	1.14	8192	0.008	0.00151254
3	1.14	8192	0.016	0.000172251
3	1.14	16384	0.0005	0.981381
3	1.14	16384	0.001	0.609901
3	1.14	16384	0.002	0.130651
3	1.14	16384	0.004	0.0151084
3	1.14	16384	0.008	0.00154778
3	1.14	16384	0.016	0.00017399
3	1.14	32768	0.0005	0.987144
3	1.14	32768	0.001	0.63583
3	1.14	32768	0.002	0.136075
3	1.14	32768	0.004	0.0154691
3	1.14	32768	0.008	0.00156568
3	1.14	32768	0.016	0.000174882
3	1.14	65536	0.0005	0.989318
3	1.14	65536	0.001	0.648966
3	1.14	65536	0.002	0.138888
3	1.14	65536	0.004	0.0156528
3	1.14	65536	0.008	0.0015743
3	1.14	65536	0.016	0.000175076
3	1.15	64	0.0005	0.000279375
3	1.15	64	0.001	0.000259352
3	1.15	64	0.002	0.000215829
3	1.15	64	0.004	0.000148411
3	1.15	64	0.008	8.49195e-05
3	1.15	64	0.016	3.41749e-05
3	1.15	128	0.0005	0.00242959
3	1.15	128	0.001	0.00200438
3	1.15	128	0.002	0.00137523
3	1.15	128	0.004	0.000745863
3	1.15	128	0.008	0.000284245
3	1.15	128	0.016	7.74645e-05
3	1.15	256	0.0005	0.0206105
3	1.15	256	0.001	0.0141721
3	1.15	256	0.002	0.00737024
3	1.15	256	0.004	0.00269353
3	1.15	256	0.008	0.000687204
3	1.15	256	0.016	0.000134445
3	1.15	512	0.0005	0.1321
3	1.15	512	0.001	0.07361
3	1.15	512	0.002	0.0279602
3	1.15	512	0.004	0.00692724
3	1.15	512	0.008	0.00123916
3	1.15	512	0.016	0.000190362
3	1.15	1024	0.0005	0.458271
3	1.15	1024	0.001	0.227528
3	1.15	1024	0.002	0.0672386
3	1.15	1024	0.004	0.0122606
3	1.15	1024	0.008	0.00169815
3	1.15	1024	0.016	0.000220242
3	1.15	2048	0.0005	0.809428
3	1.15	2048	0.001	0.431589
3	1.15	2048	0.002	0.113194
3	1.15	2048	0.004	0.0169517
3	1.15	2048	0.008	0.00201174
3	1.15	2048	0.016	0.000238915
3	1.15	4096	0.0005	0.952398
3	1.15	4096	0.001	0.589941
3	1.15	4096	0.002	0.15034
3	1.15	4096	0.004	0.0201825
3	1.15	4096	0.008	0.00219868
3	1.15	4096	0.016	0.000248892
3	1.15	8192	0.0005	0.985153
3	1.15	8192	0.001	0.681329
3	1.15	8192	0.002	0.174289
3	1.15	8192	0.004	0.0220979
3	1.15	8192	0.008	0.00230125
3	1.15	8192	0.016	0.000254132
3	1.15	16384	0.0005	0.992139
3	1.15	16384	0.001	0.728331
3	1.15	16384	0.002	0.187923
3	1.15	16384	0.004	0.0231403
3	1.15	16384	0.008	0.00235502
3	1.15	16384	0.016	0.000256746
3	1.15	32768	0.0005	0.993986
3	1.15	32768	0.001	0.751782
3	1.15	32768	0.002	0.195201
3	1.15	32768	0.004	0.0236853
3	1.15	32768	0.008	0.00238256
3	1.15	32768	0.016	0.000258085
3	1.15	65536	0.0005	0.994603
3	1.15	65536	0.001	0.763428
3	1.15	65536	0.002	0.198962
3	1.15	65536	0.004	0.0239635
3	1.15	65536	0.008	0.0023959
3	1.15	65536	0.016	0.00025843
3	1.16	64	0.0005	0.000409307
3	1.16	64	0.001	0.000378723
3	1.16	64	0.002	0.000311625
3	1.16	64	0.004	0.000213808
3	1.16	64	0.008	0.000120318
3	1.16	64	0.016	4.94354e-05
3	1.16	128	0.0005	0.00370268
3	1.16	128	0.001	0.00300936
3	1.16	128	0.002	0.00205421
3	1.16	128	0.004	0.00109902
3	1.16	128	0.008	0.000417322
3	1.16	128	0.016	0.000109408
3	1.16	256	0.0005	0.0311006
3	1.16	256	0.001	0.0213649
3	1.16	256	0.002	0.0111102
3	1.16	256	0.004	0.00402614
3	1.16	256	0.008	0.00101216
3	1.16	256	0.016	0.000192342
3	1.16	512	0.0005	0.187221
3	1.16	512	0.001	0.10707
3	1.16	512	0.002	0.0415963
3	1.16	512	0.004	0.0103917
3	1.16	512	0.008	0.00183151
3	1.16	512	0.016	0.000273664
3	1.16	1024	0.0005	0.573124
3	1.16	1024	0.001	0.308762
3	1.16	1024	0.002	0.0976484
3	1.16	1024	0.004	0.0183023
3	1.16	1024	0.008	0.00251561
3	1.16	1024	0.016	0.000317574
3	1.16	2048	0.0005	0.888996
3	1.16	2048	0.001	0.543331
3	1.16	2048	0.002	0.160492
3	1.16	2048	0.004	0.0252313
3	1.16	2048	0.008	0.00298375
3	1.16	2048	0.016	0.000344832
3	1.16	4096	0.0005	0.979027
3	1.16	4096	0.001	0.70243
3	1.16	4096	0.002	0.209522
3	1.16	4096	0.004	0.0299639
3	1.16	4096	0.008	0.00326269
3	1.16	4096	0.016	0.000359443
3	1.16	8192	0.0005	0.993096
3	1.16	8192	0.001	0.784938
3	1.16	8192	0.002	0.240383
3	1.16	8192	0.004	0.0327599
3	1.16	8192	0.008	0.00341515
3	1.16	8192	0.016	0.000367193
3	1.16	16384	0.0005	0.995235
3	1.16	16384	0.001	0.824508
3	1.16	16384	0.002	0.257704
3	1.16	16384	0.004	0.0342801
3	1.16	16384	0.008	0.0034953
3	1.16	16384	0.016	0.000371033
3	1.16	32768	0.0005	0.99568
3	1.16	32768	0.001	0.843473
3	1.16	32768	0.002	0.266877
3	1.16	32768	0.004	0.0350734
3	1.16	32768	0.008	0.00353633
3	1.16	32768	0.016	0.000372996
3	1.16	65536	0.0005	0.995802
3	1.16	65536	0.001	0.852689
3	1.16	65536	0.002	0.271598
3	1.16	65536	0.004	0.0354785
3	1.16	65536	0.008	0.00355623
3	1.16	65536	0.016	0.000373558
3	1.17	64	0.0005	0.000588709
3	1.17	64	0.001	0.000541043
3	1.17	64	0.002	0.000444642
3	1.17	64	0.004	0.000312436
3	1.17	64	0.008	0.000168224
3	1.17	64	0.016	6.76788e-05
3	1.17	128	0.0005	0.00545171
3	1.17	128	0.001	0.00442051
3	1.17	128	0.002	0.00300357
3	1.17	128	0.004	0.00158902
3	1.17	128	0.008	0.000592803
3	1.17	128	0.016	0.000154522
3	1.17	256	0.0005	0.0453694
3	1.17	256	0.001	0.0312837
3	1.17	256	0.002	0.0163561
3	1.17	256	0.004	0.00590591
3	1.17	256	0.008	0.0014612
3	1.17	256	0.016	0.000272355
3	1.17	512	0.0005	0.254038
3	1.17	512	0.001	0.149785
3	1.17	512	0.002	0.0598675
3	1.17	512	0.004	0.0151569
3	1.17	512	0.008	0.00264994
3	1.17	512	0.016	0.000386303
3	1.17	1024	0.0005	0.681253
3	1.17	1024	0.001	0.399885
3	1.17	1024	0.002	0.136573
3	1.17	1024	0.004	0.0265613
3	1.17	1024	0.008	0.00364515
3	1.17	1024	0.016	0.000450228
3	1.17	2048	0.0005	0.9406
3	1.17	2048	0.001	0.650816
3	1.17	2048	0.002	0.218436
3	1.17	2048	0.004	0.0364559
3	1.17	2048	0.008	0.00432462
3	1.17	2048	0.016	0.00048854
3	1.17	4096	0.0005	0.990432
3	1.17	4096	0.001	0.79737
3	1.17	4096	0.002	0.27977
3	1.17	4096	0.004	0.0431538
3	1.17	4096	0.008	0.00473135
3	1.17	4096	0.016	0.000509696
3	1.17	8192	0.0005	0.99542
3	1.17	8192	0.001	0.864899
3	1.17	8192	0.002	0.317325
3	1.17	8192	0.004	0.0470956
3	1.17	8192	0.008	0.00495361
3	1.17	8192	0.016	0.000520702
3	1.17	16384	0.0005	0.995905
3	1.17	16384	0.001	0.894883
3	1.17	16384	0.002	0.338074
3	1.17	16384	0.004	0.0492315
3	1.17	16384	0.008	0.00507004
3	1.17	16384	0.016	0.000526226
3	1.17	32768	0.0005	0.995978
3	1.17	32768	0.001	0.908634
3	1.17	32768	0.002	0.348964
3	1.17	32768	0.004	0.0503452
3	1.17	32768	0.008	0.00512948
3	1.17	32768	0.016	0.000529047
3	1.17	65536	0.0005	0.995989
3	1.17	65536	0.001	0.915156
3	1.17	65536	0.002	0.354544
3	1.17	65536	0.004	0.0509131
3	1.17	65536	0.008	0.00515867
3	1.17	65536	0.016	0.000529922
3	1.18	64	0.0005	0.00083591
3	1.18	64	0.001	0.000763652
3	1.18	64	0.002	0.000624874
3	1.18	64	0.004	0.000436216
3	1.18	64	0.008	0.000238552
3	1.18	64	0.016	9.41532e-05
3	1.18	128	0.0005	0.00785906
3	1.18	128	0.001	0.00640677
3	1.18	128	0.002	0.00430837
3	1.18	128	0.004	0.00227781
3	1.18	128	0.008	0.000838981
3	1.18	128	0.016	0.000214671
3	1.18	256	0.0005	0.0642712
3	1.18	256	0.001	0.0446358
3	1.18	256	0.002	0.0234151
3	1.18	256	0.004	0.00844551
3	1.18	256	0.008	0.00207085
3	1.18	256	0.016	0.000376759
3	1.18	512	0.0005	0.331039
3	1.18	512	0.001	0.202097
3	1.18	512	0.002	0.0836486
3	1.18	512	0.004	0.0215757
3	1.18	512	0.008	0.00375228
3	1.18	512	0.016	0.000536428
3	1.18	1024	0.0005	0.775115
3	1.18	1024	0.001	0.49603
3	1.18	1024	0.002	0.184432
3	1.18	1024	0.004	0.0375589
3	1.18	1024	0.008	0.00517527
3	1.18	1024	0.016	0.00062658
3	1.18	2048	0.0005	0.970297
3	1.18	2048	0.001	0.746555
3	1.18	2048	0.002	0.286183
3	1.18	2048	0.004	0.0512232
3	1.18	2048	0.008	0.00614226
3	1.18	2048	0.016	0.000680554
3	1.18	4096	0.0005	0.994521
3	1.18	4096	0.001	0.870649
3	1.18	4096	0.002	0.358995
3	1.18	4096	0.004	0.0604074
3	1.18	4096	0.008	0.00671855
3	1.18	4096	0.016	0.000710312
3	1.18	8192	0.0005	0.995941
3	1.18	8192	0.001	0.920864
3	1.18	8192	0.002	0.402245
3	1.18	8192	0.004	0.0657776
3	1.18	8192	0.008	0.00703468
3	1.18	8192	0.016	0.000725925
3	1.18	16384	0.0005	0.996003
3	1.18	16384	0.001	0.94136
3	1.18	16384	0.002	0.425716
3	1.18	16384	0.004	0.0686812
3	1.18	16384	0.008	0.0071995
3	1.18	16384	0.016	0.000733723
3	1.18	32768	0.0005	0.996012
3	1.18	32768	0.001	0.950311
3	1.18	32768	0.002	0.43792
3	1.18	32768	0.004	0.0701922
3	1.18	32768	0.008	0.0072842
3	1.18	32768	0.016	0.000737667
3	1.18	65536	0.0005	0.996006
3	1.18	65536	0.001	0.954446
3	1.18	65536	0.002	0.44414
3	1.18	65536	0.004	0.0709622
3	1.18	65536	0.008	0.00732573
3	1.18	65536	0.016	0.000739031
3	1.19	64	0.0005	0.0011901
3	1.19	64	0.001	0.00108463
3	1.19	64	0.002	0.000865493
3	1.19	64	0.004	0.000598996
3	1.19	64	0.008	0.000324113
3	1.19	64	0.016	0.000125479
3	1.19	128	0.0005	0.0111122
3	1.19	128	0.001	0.00903645
3	1.19	128	0.002	0.00611114
3	1.19	128	0.004	0.00318097
3	1.19	128	0.008	0.00115546
3	1.19	128	0.016	0.000293558
3	1.19	256	0.0005	0.0885499
3	1.19	256	0.001	0.0619384
3	1.19	256	0.002	0.032807
3	1.19	256	0.004	0.0118718
3	1.19	256	0.008	0.00288427
3	1.19	256	0.016	0.000516659
3	1.19	512	0.0005	0.415388
3	1.19	512	0.001	0.263585
3	1.19	512	0.002	0.113562
3	1.19	512	0.004	0.0300203
3	1.19	512	0.008	0.00522863
3	1.19	512	0.016	0.000733824
3	1.19	1024	0.0005	0.850306
3	1.19	1024	0.001	0.591711
3	1.19	1024	0.002	0.24097
3	1.19	1024	0.004	0.0517856
3	1.19	1024	0.008	0.00720979
3	1.19	1024	0.016	0.000858758
3	1.19	2048	0.0005	0.985427
3	1.19	2048	0.001	0.825643
3	1.19	2048	0.002	0.3618
3	1.19	2048	0.004	0.0701348
3	1.19	2048	0.008	0.00855637
3	1.19	2048	0.016	0.000934046
3	1.19	4096	0.0005	0.995718
3	1.19	4096	0.001	0.922454
3	1.19	4096	0.002	0.444001
3	1.19	4096	0.004	0.082334
3	1.19	4096	0.008	0.00935737
3	1.19	4096	0.016	0.000974929
3	1.19	8192	0.0005	0.996025
3	1.19	8192	0.001	0.95644
3	1.19	8192	0.002	0.491211
3	1.19	8192	0.004	0.0894156
3	1.19	8192	0.008	0.00979535
3	1.19	8192	0.016	0.000996372
3	1.19	16384	0.0005	0.996009
3	1.19	16384	0.001	0.969081
3	1.19	16384	0.002	0.516335
3	1.19	16384	0.004	0.0932349
3	1.19	16384	0.008	0.0100241
3	1.19	16384	0.016	0.00100719
3	1.19	32768	0.0005	0.996011
3	1.19	32768	0.001	0.974311
3	1.19	32768	0.002	0.529261
3	1.19	32768	0.004	0.0952196
3	1.19	32768	0.008	0.0101414
3	1.19	32768	0.016	0.00101266
3	1.19	65536	0.0005	0.996005
3	1.19	65536	0.001	0.976658
3	1.19	65536	0.002	0.535813
3	1.19	65536	0.004	0.0962307
3	1.19	65536	0.008	0.0101995
3	1.19	65536	0.016	0.00101467
3	1.2	64	0.0005	0.00163672
3	1.2	64	0.001	0.0014855
3	1.2	64	0.002	0.00120622
3	1.2	64	0.004	0.000814819
3	1.2	64	0.008	0.00043434
3	1.2	64	0.016	0.00016526
3	1.2	128	0.0005	0.0154153
3	1.2	128	0.001	0.0125174
3	1.2	128	0.002	0.0084548
3	1.2	128	0.004	0.00437439
3	1.2	128	0.008	0.00158506
3	1.2	128	0.016	0.000395757
3	1.2	256	0.0005	0.118814
3	1.2	256	0.001	0.0838584
3	1.2	256	0.002	0.0448743
3	1.2	256	0.004	0.0163655
3	1.2	256	0.008	0.00394047
3	1.2	256	0.016	0.000695041
3	1.2	512	0.0005	0.503288
3	1.2	512	0.001	0.332815
3	1.2	512	0.002	0.149989
3	1.2	512	0.004	0.040882
3	1.2	512	0.008	0.0071625
3	1.2	512	0.016	0.000989973
3	1.2	1024	0.0005	0.905955
3	1.2	1024	0.001	0.681486
3	1.2	1024	0.002	0.305241
3	1.2	1024	0.004	0.069753
3	1.2	1024	0.008	0.00986182
3	1.2	1024	0.016	0.00116045
3	1.2	2048	0.0005	0.992211
3	1.2	2048	0.001	0.886317
3	1.2	2048	0.002	0.442532
3	1.2	2048	0.004	0.0936963
3	1.2	2048	0.008	0.0117054
3	1.2	2048	0.016	0.00126296
3	1.2	4096	0.0005	0.995993
3	1.2	4096	0.001	0.956028
3	1.2	4096	0.002	0.530878
3	1.2	4096	0.004	0.109418
3	1.2	4096	0.008	0.0127943
3	1.2	4096	0.016	0.00131866
3	1.2	8192	0.0005	0.996026
3	1.2	8192	0.001	0.976971
3	1.2	8192	0.002	0.579799
3	1.2	8192	0.004	0.118485
3	1.2	8192	0.008	0.0133909
3	1.2	8192	0.016	0.00134803
3	1.2	16384	0.0005	0.996012
3	1.2	16384	0.001	0.983993
3	1.2	16384	0.002	0.605287
3	1.2	16384	0.004	0.123354
3	1.2	16384	0.008	0.0137019
3	1.2	16384	0.016	0.00136279
3	1.2	32768	0.0005	0.996013
3	1.2	32768	0.001	0.986732
3	1.2	32768	0.002	0.61825
3	1.2	32768	0.004	0.12588
3	1.2	32768	0.008	0.0138612
3	1.2	32768	0.016	0.00137025
3	1.2	65536	0.0005	0.996004
3	1.2	65536	0.001	0.987919
3	1.2	65536	0.002	0.624783
3	1.2	65536	0.004	0.127165
3	1.2	65536	0.008	0.0139402
3	1.2	65536	0.016	0.00137311
3	1.21	64	0.0005	0.00221702
3	1.21	64	0.001	0.00200483
3	1.21	64	0.002	0.00162646
3	1.21	64	0.004	0.00111365
3	1.21	64	0.008	0.000576363
3	1.21	64	0.016	0.000220759
3	1.21	128	0.0005	0.0210115
3	1.21	128	0.001	0.0170465
3	1.21	128	0.002	0.0115112
3	1.21	128	0.004	0.00596341
3	1.21	128	0.008	0.00212536
3	1.21	128	0.016	0.000521579
3	1.21	256	0.0005	0.155448
3	1.21	256	0.001	0.110904
3	1.21	256	0.002	0.0601147
3	1.21	256	0.004	0.0221124
3	1.21	256	0.008	0.00532374
3	1.21	256	0.016	0.000927811
3	1.21	512	0.0005	0.590495
3	1.21	512	0.001	0.407746
3	1.21	512	0.002	0.193128
3	1.21	512	0.004	0.0545832
3	1.21	512	0.008	0.00965581
3	1.21	512	0.016	0.00131849
3	1.21	1024	0.0005	0.94402
3	1.21	1024	0.001	0.761116
3	1.21	1024	0.002	0.375514
3	1.21	1024	0.004	0.0919186
3	1.21	1024	0.008	0.0132769
3	1.21	1024	0.016	0.00154767
3	1.21	2048	0.0005	0.994857
3	1.21	2048	0.001	0.929592
3	1.21	2048	0.002	0.524997
3	1.21	2048	0.004	0.122286
3	1.21	2048	0.008	0.0157399
3	1.21	2048	0.016	0.00168523
3	1.21	4096	0.0005	0.996038
3	1.21	4096	0.001	0.975973
3	1.21	4096	0.002	0.615551
3	1.21	4096	0.004	0.141986
3	1.21	4096	0.008	0.0171984
3	1.21	4096	0.016	0.0017604
3	1.21	8192	0.0005	0.996028
3	1.21	8192	0.001	0.987705
3	1.21	8192	0.002	0.663746
3	1.21	8192	0.004	0.153255
3	1.21	8192	0.008	0.0179918
3	1.21	8192	0.016	0.0017996
3	1.21	16384	0.0005	0.996011
3	1.21	16384	0.001	0.991202
3	1.21	16384	0.002	0.688287
3	1.21	16384	0.004	0.159282
3	1.21	16384	0.008	0.0184075
3	1.21	16384	0.016	0.00181943
3	1.21	32768	0.0005	0.996012
3	1.21	32768	0.001	0.992478
3	1.21	32768	0.002	0.700618
3	1.21	32768	0.004	0.162401
3	1.21	32768	0.008	0.0186195
3	1.21	32768	0.016	0.00182946
3	1.21	65536	0.0005	0.996005
3	1.21	65536	0.001	0.99301
3	1.21	65536	0.002	0.706791
3	1.21	65536	0.004	0.163986
3	1.21	65536	0.008	0.0187252
3	1.21	65536	0.016	0.00183347
3	1.22	64	0.0005	0.00297081
3	1.22	64	0.001	0.00267788
3	1.22	64	0.002	0.00216407
3	1.22	64	0.004	0.00147381
3	1.22	64	0.008	0.000770815
3	1.22	64	0.016	0.000285662
3	1.22	128	0.0005	0.0282473
3	1.22	128	0.001	0.0228437
3	1.22	128	0.002	0.0154353
3	1.22	128	0.004	0.00796638
3	1.22	128	0.008	0.00283665
3	1.22	128	0.016	0.00068704
3	1.22	256	0.0005	0.198629
3	1.22	256	0.001	0.143507
3	1.22	256	0.002	0.079015
3	1.22	256	0.004	0.0294271
3	1.22	256	0.008	0.00709148
3	1.22	256	0.016	0.00121867
3	1.22	512	0.0005	0.672928
3	1.22	512	0.001	0.485751
3	1.22	512	0.002	0.242664
3	1.22	512	0.004	0.0714377
3	1.22	512	0.008	0.0128229
3	1.22	512	0.016	0.00173819
3	1.22	1024	0.0005	0.968095
3	1.22	1024	0.001	0.827875
3	1.22	1024	0.002	0.449575
3	1.22	1024	0.004	0.118585
3	1.22	1024	0.008	0.0175972
3	1.22	1024	0.016	0.00203901
3	1.22	2048	0.0005	0.995761
3	1.22	2048	0.001	0.958302
3	1.22	2048	0.002	0.605732
3	1.22	2048	0.004	0.156137
3	1.22	2048	0.008	0.0208351
3	1.22	2048	0.016	0.00222108
3	1.22	4096	0.0005	0.996042
3	1.22	4096	0.001	0.986814
3	1.22	4096	0.002	0.694336
3	1.22	4096	0.004	0.180135
3	1.22	4096	0.008	0.0227451
3	1.22	4096	0.016	0.00232055
3	1.22	8192	0.0005	0.99603
3	1.22	8192	0.001	0.992765
3	1.22	8192	0.002	0.739537
3	1.22	8192	0.004	0.193749
3	1.22	8192	0.008	0.0237854
3	1.22	8192	0.016	0.00237266
3	1.22	16384	0.0005	0.996014
3	1.22	16384	0.001	0.994312
3	1.22	16384	0.002	0.761998
3	1.22	16384	0.004	0.200995
3	1.22	16384	0.008	0.0243286
3	1.22	16384	0.016	0.00239894
3	1.22	32768	0.0005	0.996013
3	1.22	32768	0.001	0.994834
3	1.22	32768	0.002	0.773135
3	1.22	32768	0.004	0.204735
3	1.22	32768	0.008	0.0246063
3	1.22	32768	0.016	0.00241223
3	1.22	65536	0.0005	0.996004
3	1.22	65536	0.001	0.995041
3	1.22	65536	0.002	0.778674
3	1.22	65536	0.004	0.206635
3	1.22	65536	0.008	0.0247449
3	1.22	65536	0.016	0.00241772
3	1.23	64	0.0005	0.00393456
3	1.23	64	0.001	0.00353665
3	1.23	64	0.002	0.00285233
3	1.23	64	0.004	0.00193384
3	1.23	64	0.008	0.00100173
3	1.23	64	0.016	0.000372781
3	1.23	128	0.0005	0.0372303
3	1.23	128	0.001	0.0301412
3	1.23	128	0.002	0.020467
3	1.23	128	0.004	0.0105064
3	1.23	128	0.008	0.00371607
3	1.23	128	0.016	0.000894891
3	1.23	256	0.0005	0.247905
3	1.23	256	0.001	0.181634
3	1.23	256	0.002	0.101799
3	1.23	256	0.004	0.0384786
3	1.23	256	0.008	0.00932155
3	1.23	256	0.016	0.00158948
3	1.23	512	0.0005	0.747282
3	1.23	512	0.001	0.563737
3	1.23	512	0.002	0.297872
3	1.23	512	0.004	0.0917989
3	1.23	512	0.008	0.0167888
3	1.23	512	0.016	0.00226146
3	1.23	1024	0.0005	0.982152
3	1.23	1024	0.001	0.88081
3	1.23	1024	0.002	0.524868
3	1.23	1024	0.004	0.149968
3	1.23	1024	0.008	0.0229814
3	1.23	1024	0.016	0.00265569
3	1.23	2048	0.0005	0.996003
3	1.23	2048	0.001	0.976015
3	1.23	2048	0.002	0.681502
3	1.23	2048	0.004	0.195222
3	1.23	2048	0.008	0.027166
3	1.23	2048	0.016	0.00289362
3	1.23	4096	0.0005	0.996043
3	1.23	4096	0.001	0.992184
3	1.23	4096	0.002	0.764395
3	1.23	4096	0.004	0.2237
3	1.23	4096	0.008	0.0296277
3	1.23	4096	0.016	0.0030241
3	1.23	8192	0.0005	0.996033
3	1.23	8192	0.001	0.994897
3	1.23	8192	0.002	0.804801
3	1.23	8192	0.004	0.239693
3	1.23	8192	0.008	0.030965
3	1.23	8192	0.016	0.00309188
3	1.23	16384	0.0005	0.996013
3	1.23	16384	0.001	0.995491
3	1.23	16384	0.002	0.824369
3	1.23	16384	0.004	0.248167
3	1.23	16384	0.008	0.0316634
3	1.23	16384	0.016	0.00312625
3	1.23	32768	0.0005	0.996012
3	1.23	32768	0.001	0.995677
3	1.23	32768	0.002	0.833934
3	1.23	32768	0.004	0.252529
3	1.23	32768	0.008	0.0320202
3	1.23	32768	0.016	0.00314364
3	1.23	65536	0.0005	0.996006
3	1.23	65536	0.001	0.995744
3	1.23	65536	0.002	0.838658
3	1.23	65536	0.004	0.254741
3	1.23	65536	0.008	0.0321984
3	1.23	65536	0.016	0.00315093
3	1.24	64	0.0005	0.00515245
3	1.24	64	0.001	0.00462
3	1.24	64	0.002	0.00372075
3	1.24	64	0.004	0.00250939
3	1.24	64	0.008	0.00129091
3	1.24	64	0.016	0.00047382
3	1.24	128	0.0005	0.0483238
3	1.24	128	0.001	0.0392794
3	1.24	128	0.002	0.0266593
3	1.24	128	0.004	0.0137368
3	1.24	128	0.008	0.0048418
3	1.24	128	0.016	0.00115398
3	1.24	256	0.0005	0.302709
3	1.24	256	0.001	0.225237
3	1.24	256	0.002	0.128796
3	1.24	256	0.004	0.0496104
3	1.24	256	0.008	0.0120988
3	1.24	256	0.016	0.00204471
3	1.24	512	0.0005	0.81116
3	1.24	512	0.001	0.638827
3	1.24	512	0.002	0.357781
3	1.24	512	0.004	0.11592
3	1.24	512	0.008	0.0216879
3	1.24	512	0.016	0.0029114
3	1.24	1024	0.0005	0.989685
3	1.24	1024	0.001	0.920614
3	1.24	1024	0.002	0.598677
3	1.24	1024	0.004	0.186091
3	1.24	1024	0.008	0.0295962
3	1.24	1024	0.016	0.00342181
3	1.24	2048	0.0005	0.996052
3	1.24	2048	0.001	0.986162
3	1.24	2048	0.002	0.749787
3	1.24	2048	0.004	0.239311
3	1.24	2048	0.008	0.0349119
3	1.24	2048	0.016	0.00373021
3	1.24	4096	0.0005	0.99603
3	1.24	4096	0.001	0.994592
3	1.24	4096	0.002	0.823992
3	1.24	4096	0.004	0.27222
3	1.24	4096	0.008	0.0380349
3	1.24	4096	0.016	0.00389729
3	1.24	8192	0.0005	0.996027
3	1.24	8192	0.001	0.995684
3	1.24	8192	0.002	0.858465
3	1.24	8192	0.004	0.290522
3	1.24	8192	0.008	0.0397288
3	1.24	8192	0.016	0.00398509
3	1.24	16384	0.0005	0.996012
3	1.24	16384	0.001	0.99588
3	1.24	16384	0.002	0.874703
3	1.24	16384	0.004	0.300164
3	1.24	16384	0.008	0.0406118
3	1.24	16384	0.016	0.00402949
3	1.24	32768	0.0005	0.996013
3	1.24	32768	0.001	0.995933
3	1.24	32768	0.002	0.882527
3	1.24	32768	0.004	0.305114
3	1.24	32768	0.008	0.0410623
3	1.24	32768	0.016	0.00405194
3	1.24	65536	0.0005	0.996005
3	1.24	65536	0.001	0.995949
3	1.24	65536	0.002	0.88636
3	1.24	65536	0.004	0.30762
3	1.24	65536	0.008	0.0412882
3	1.24	65536	0.016	0.00406167
3	1.25	64	0.0005	0.00667634
3	1.25	64	0.001	0.00597892
3	1.25	64	0.002	0.0048051
3	1.25	64	0.004	0.00323012
3	1.25	64	0.008	0.00167142
3	1.25	64	0.016	0.000597328
3	1.25	128	0.0005	0.0618046
3	1.25	128	0.001	0.0503292
3	1.25	128	0.002	0.0342694
3	1.25	128	0.004	0.0176747
3	1.25	128	0.008	0.00620972
3	1.25	128	0.016	0.00146401
3	1.25	256	0.0005	0.362019
3	1.25	256	0.001	0.273904
3	1.25	256	0.002	0.160219
3	1.25	256	0.004	0.0630215
3	1.25	256	0.008	0.015518
3	1.25	256	0.016	0.0026128
3	1.25	512	0.0005	0.86359
3	1.25	512	0.001	0.70851
3	1.25	512	0.002	0.420951
3	1.25	512	0.004	0.143958
3	1.25	512	0.008	0.0276613
3	1.25	512	0.016	0.00371116
3	1.25	1024	0.0005	0.993408
3	1.25	1024	0.001	0.948921
3	1.25	1024	0.002	0.668574
3	1.25	1024	0.004	0.226802
3	1.25	1024	0.008	0.0376115
3	1.25	1024	0.016	0.00436692
3	1.25	2048	0.0005	0.996057
3	1.25	2048	0.001	0.991543
3	1.25	2048	0.002	0.808881
3	1.25	2048	0.004	0.287888
3	1.25	2048	0.008	0.0442676
3	1.25	2048	0.016	0.0047578
3	1.25	4096	0.0005	0.99603
3	1.25	4096	0.001	0.995537
3	1.25	4096	0.002	0.872535
3	1.25	4096	0.004	0.324972
3	1.25	4096	0.008	0.0481611
3	1.25	4096	0.016	0.00497175
3	1.25	8192	0.0005	0.99603
3	1.25	8192	0.001	0.995939
3	1.25	8192	0.002	0.900632
3	1.25	8192	0.004	0.345376
3	1.25	8192	0.008	0.0502721
3	1.25	8192	0.016	0.00508337
3	1.25	16384	0.0005	0.996011
3	1.25	16384	0.001	0.995984
3	1.25	16384	0.002	0.913485
3	1.25	16384	0.004	0.356066
3	1.25	16384	0.008	0.0513699
3	1.25	16384	0.016	0.00514006
3	1.25	32768	0.0005	0.996012
3	1.25	32768	0.001	0.995997
3	1.25	32768	0.002	0.91958
3	1.25	32768	0.004	0.361535
3	1.25	32768	0.008	0.051931
3	1.25	32768	0.016	0.00516873
3	1.25	65536	0.0005	0.996005
3	1.25	65536	0.001	0.995997
3	1.25	65536	0.002	0.922543
3	1.25	65536	0.004	0.3643
3	1.25	65536	0.008	0.052212
3	1.25	65536	0.016	0.00518134
3	1.26	64	0.0005	0.00856286
3	1.26	64	0.001	0.00772289
3	1.26	64	0.002	0.00620474
3	1.26	64	0.004	0.00416032
3	1.26	64	0.008	0.0021164
3	1.26	64	0.016	0.000758497
3	1.26	128	0.0005	0.0779284
3	1.26	128	0.001	0.063618
3	1.26	128	0.002	0.0434978
3	1.26	128	0.004	0.0224858
3	1.26	128	0.008	0.00792095
3	1.26	128	0.016	0.00185382
3	1.26	256	0.0005	0.424499
3	1.26	256	0.001	0.327021
3	1.26	256	0.002	0.19591
3	1.26	256	0.004	0.0788794
3	1.26	256	0.008	0.0196782
3	1.26	256	0.016	0.00329914
3	1.26	512	0.0005	0.904696
3	1.26	512	0.001	0.77072
3	1.26	512	0.002	0.48572
3	1.26	512	0.004	0.17595
3	1.26	512	0.008	0.0348543
3	1.26	512	0.016	0.0046863
3	1.26	1024	0.0005	0.99512
3	1.26	1024	0.001	0.968043
3	1.26	1024	0.002	0.732542
3	1.26	1024	0.004	0.271682
3	1.26	1024	0.008	0.0471964
3	1.26	1024	0.016	0.00551605
3	1.26	2048	0.0005	0.996054
3	1.26	2048	0.001	0.994171
3	1.26	2048	0.002	0.858059
3	1.26	2048	0.004	0.340198
3	1.26	2048	0.008	0.0554076
3	1.26	2048	0.016	0.00600979
3	1.26	4096	0.0005	0.996031
3	1.26	4096	0.001	0.995879
3	1.26	4096	0.002	0.910424
3	1.26	4096	0.004	0.380985
3	1.26	4096	0.008	0.0601925
3	1.26	4096	0.016	0.00627981
3	1.26	8192	0.0005	0.996032
3	1.26	8192	0.001	0.996002
3	1.26	8192	0.002	0.932317
3	1.26	8192	0.004	0.403168
3	1.26	8192	0.008	0.0627798
3	1.26	8192	0.016	0.00642108
3	1.26	16384	0.0005	0.99601
3	1.26	16384	0.001	0.996008
3	1.26	16384	0.002	0.942027
3	1.26	16384	0.004	0.414717
3	1.26	16384	0.008	0.0641249
3	1.26	16384	0.016	0.00649267
3	1.26	32768	0.0005	0.996011
3	1.26	32768	0.001	0.996008
3	1.26	32768	0.002	0.946554
3	1.26	32768	0.004	0.420609
3	1.26	32768	0.008	0.0648114
3	1.26	32768	0.016	0.00652887
3	1.26	65536	0.0005	0.996005
3	1.26	65536	0.001	0.996004
3	1.26	65536	0.002	0.948738
3	1.26	65536	0.004	0.423583
3	1.26	65536	0.008	0.0651558
3	1.26	65536	0.016	0.006545
3	1.27	64	0.0005	0.0109623
3	1.27	64	0.001	0.00978983
3	1.27	64	0.002	0.00786038
3	1.27	64	0.004	0.00525558
3	1.27	64	0.008	0.00265729
3	1.27	64	0.016	0.000942257
3	1.27	128	0.0005	0.0969267
3	1.27	128	0.001	0.0793675
3	1.27	128	0.002	0.0546326
3	1.27	128	0.004	0.0283671
3	1.27	128	0.008	0.00996563
3	1.27	128	0.016	0.00232714
3	1.27	256	0.0005	0.488594
3	1.27	256	0.001	0.383466
3	1.27	256	0.002	0.235837
3	1.27	256	0.004	0.0974813
3	1.27	256	0.008	0.0246854
3	1.27	256	0.016	0.00414013
3	1.27	512	0.0005	0.935477
3	1.27	512	0.001	0.824307
3	1.27	512	0.002	0.550463
3	1.27	512	0.004	0.211834
3	1.27	512	0.008	0.0434118
3	1.27	512	0.016	0.00586509
3	1.27	1024	0.0005	0.99576
3	1.27	1024	0.001	0.980227
3	1.27	1024	0.002	0.789178
3	1.27	1024	0.004	0.320173
3	1.27	1024	0.008	0.0585014
3	1.27	1024	0.016	0.00690431
3	1.27	2048	0.0005	0.996051
3	1.27	2048	0.001	0.995344
3	1.27	2048	0.002	0.897451
3	1.27	2048	0.004	0.395315
3	1.27	2048	0.008	0.0684982
3	1.27	2048	0.016	0.00752162
3	1.27	4096	0.0005	0.996032
3	1.27	4096	0.001	0.995982
3	1.27	4096	0.002	0.93878
3	1.27	4096	0.004	0.439107
3	1.27	4096	0.008	0.0742903
3	1.27	4096	0.016	0.00785979
3	1.27	8192	0.0005	0.996027
3	1.27	8192	0.001	0.996016
3	1.27	8192	0.002	0.955096
3	1.27	8192	0.004	0.462641
3	1.27	8192	0.008	0.0774185
3	1.27	8192	0.016	0.00803573
3	1.27	16384	0.0005	0.996009
3	1.27	16384	0.001	0.996009
3	1.27	16384	0.002	0.962098
3	1.27	16384	0.004	0.474811
3	1.27	16384	0.008	0.0790423
3	1.27	16384	0.016	0.00812519
3	1.27	32768	0.0005	0.996012
3	1.27	32768	0.001	0.996009
3	1.27	32768	0.002	0.965307
3	1.27	32768	0.004	0.480998
3	1.27	32768	0.008	0.07987
3	1.27	32768	0.016	0.00817042
3	1.27	65536	0.0005	0.996005
3	1.27	65536	0.001	0.996004
3	1.27	65536	0.002	0.966839
3	1.27	65536	0.004	0.484116
3	1.27	65536	0.008	0.0802859
3	1.27	65536	0.016	0.00819099
3	1.28	64	0.0005	0.0137873
3	1.28	64	0.001	0.0122987
3	1.28	64	0.002	0.00986687
3	1.28	64	0.004	0.00658541
3	1.28	64	0.008	0.00331295
3	1.28	64	0.016	0.00117692
3	1.28	128	0.0005	0.118975
3	1.28	128	0.001	0.0977756
3	1.28	128	0.002	0.0676814
3	1.28	128	0.004	0.0353209
3	1.28	128	0.008	0.0124686
3	1.28	128	0.016	0.00289811
3	1.28	256	0.0005	0.552648
3	1.28	256	0.001	0.442163
3	1.28	256	0.002	0.279498
3	1.28	256	0.004	0.118859
3	1.28	256	0.008	0.0306487
3	1.28	256	0.016	0.00515132
3	1.28	512	0.0005	0.957498
3	1.28	512	0.001	0.868889
3	1.28	512	0.002	0.613454
3	1.28	512	0.004	0.251301
3	1.28	512	0.008	0.0534749
3	1.28	512	0.016	0.00727853
3	1.28	1024	0.0005	0.996008
3	1.28	1024	0.001	0.987612
3	1.28	1024	0.002	0.837653
3	1.28	1024	0.004	0.371541
3	1.28	1024	0.008	0.0716975
3	1.28	1024	0.016	0.00856738
3	1.28	2048	0.0005	0.996048
3	1.28	2048	0.001	0.995817
3	1.28	2048	0.002	0.927802
3	1.28	2048	0.004	0.452123
3	1.28	2048	0.008	0.0836796
3	1.28	2048	0.016	0.00933358
3	1.28	4096	0.0005	0.996033
3	1.28	4096	0.001	0.996008
3	1.28	4096	0.002	0.959127
3	1.28	4096	0.004	0.498077
3	1.28	4096	0.008	0.0906033
3	1.28	4096	0.016	0.00974983
3	1.28	8192	0.0005	0.996029
3	1.28	8192	0.001	0.996019
3	1.28	8192	0.002	0.970769
3	1.28	8192	0.004	0.522447
3	1.28	8192	0.008	0.0943265
3	1.28	8192	0.016	0.00996791
3	1.28	16384	0.0005	0.996012
3	1.28	16384	0.001	0.996011
3	1.28	16384	0.002	0.975588
3	1.28	16384	0.004	0.534967
3	1.28	16384	0.008	0.0962605
3	1.28	16384	0.016	0.0100786
3	1.28	32768	0.0005	0.996013
3	1.28	32768	0.001	0.996008
3	1.28	32768	0.002	0.977755
3	1.28	32768	0.004	0.541309
3	1.28	32768	0.008	0.0972448
3	1.28	32768	0.016	0.0101344
3	1.28	65536	0.0005	0.996005
3	1.28	65536	0.001	0.996004
3	1.28	65536	0.002	0.978782
3	1.28	65536	0.004	0.544498
3	1.28	65536	0.008	0.0977392
3	1.28	65536	0.016	0.0101601
3	1.29	64	0.0005	0.0171929
3	1.29	64	0.001	0.0153238
3	1.29	64	0.002	0.0122886
3	1.29	64	0.004	0.00818819
3	1.29	64	0.008	0.00413768
3	1.29	64	0.016	0.00144291
3	1.29	128	0.0005	0.144312
3	1.29	128	0.001	0.118994
3	1.29	128	0.002	0.0828994
3	1.29	128	0.004	0.0435411
3	1.29	128	0.008	0.0154159
3	1.29	128	0.016	0.00358127
3	1.29	256	0.0005	0.615119
3	1.29	256	0.001	0.501823
3	1.29	256	0.002	0.326443
3	1.29	256	0.004	0.143215
3	1.29	256	0.008	0.0376776
3	1.29	256	0.016	0.00634642
3	1.29	512	0.0005	0.972564
3	1.29	512	0.001	0.904594
3	1.29	512	0.002	0.673133
3	1.29	512	0.004	0.294005
3	1.29	512	0.008	0.0651758
3	1.29	512	0.016	0.00895988
3	1.29	1024	0.0005	0.99605
3	1.29	1024	0.001	0.991792
3	1.29	1024	0.002	0.87784
3	1.29	1024	0.004	0.424855
3	1.29	1024	0.008	0.086903
3	1.29	1024	0.016	0.0105436
3	1.29	2048	0.0005	0.996046
3	1.29	2048	0.001	0.995985
3	1.29	2048	0.002	0.950345
3	1.29	2048	0.004	0.509469
3	1.29	2048	0.008	0.101083
3	1.29	2048	0.016	0.0114832
3	1.29	4096	0.0005	0.996034
3	1.29	4096	0.001	0.996013
3	1.29	4096	0.002	0.973139
3	1.29	4096	0.004	0.556595
3	1.29	4096	0.008	0.109236
3	1.29	4096	0.016	0.0119945
3	1.29	8192	0.0005	0.996031
3	1.29	8192	0.001	0.99602
3	1.29	8192	0.002	0.981082
3	1.29	8192	0.004	0.581259
3	1.29	8192	0.008	0.113613
3	1.29	8192	0.016	0.012261
3	1.29	16384	0.0005	0.996011
3	1.29	16384	0.001	0.996009
3	1.29	16384	0.002	0.984247
3	1.29	16384	0.004	0.593835
3	1.29	16384	0.008	0.115881
3	1.29	16384	0.016	0.0123964
3	1.29	32768	0.0005	0.996012
3	1.29	32768	0.001	0.996009
3	1.29	32768	0.002	0.985639
3	1.29	32768	0.004	0.600181
3	1.29	32768	0.008	0.117036
3	1.29	32768	0.016	0.0124651
3	1.29	65536	0.0005	0.996006
3	1.29	65536	0.001	0.996006
3	1.29	65536	0.002	0.986294
3	1.29	65536	0.004	0.603368
3	1.29	65536	0.008	0.117616
3	1.29	65536	0.016	0.012497
3	1.3	64	0.0005	0.021251
3	1.3	64	0.001	0.0189289
3	1.3	64	0.002	0.0151831
3	1.3	64	0.004	0.0101047
3	1.3	64	0.008	0.00508465
3	1.3	64	0.016	0.00175808
3	1.3	128	0.0005	0.172736
3	1.3	128	0.001	0.14324
3	1.3	128	0.002	0.100432
3	1.3	128	0.004	0.0532389
3	1.3	128	0.008	0.0189532
3	1.3	128	0.016	0.00437605
3	1.3	256	0.0005	0.674339
3	1.3	256	0.001	0.561112
3	1.3	256	0.002	0.376075
3	1.3	256	0.004	0.17051
3	1.3	256	0.008	0.0458817
3	1.3	256	0.016	0.00777468
3	1.3	512	0.0005	0.982433
3	1.3	512	0.001	0.932222
3	1.3	512	0.002	0.72834
3	1.3	512	0.004	0.339435
3	1.3	512	0.008	0.0786331
3	1.3	512	0.016	0.0109449
3	1.3	1024	0.0005	0.996079
3	1.3	1024	0.001	0.994054
3	1.3	1024	0.002	0.910113
3	1.3	1024	0.004	0.479153
3	1.3	1024	0.008	0.104221
3	1.3	1024	0.016	0.0128739
3	1.3	2048	0.0005	0.996043
3	1.3	2048	0.001	0.996037
3	1.3	2048	0.002	0.966455
3	1.3	2048	0.004	0.566159
3	1.3	2048	0.008	0.120787
3	1.3	2048	0.016	0.0140158
3	1.3	4096	0.0005	0.996034
3	1.3	4096	0.001	0.996014
3	1.3	4096	0.002	0.98239
3	1.3	4096	0.004	0.613434
3	1.3	4096	0.008	0.130265
3	1.3	4096	0.016	0.0146367
3	1.3	8192	0.0005	0.996033
3	1.3	8192	0.001	0.996021
3	1.3	8192	0.002	0.987566
3	1.3	8192	0.004	0.637831
3	1.3	8192	0.008	0.135338
3	1.3	8192	0.016	0.0149604
3	1.3	16384	0.0005	0.996013
3	1.3	16384	0.001	0.996011
3	1.3	16384	0.002	0.989548
3	1.3	16384	0.004	0.650179
3	1.3	16384	0.008	0.137965
3	1.3	16384	0.016	0.0151254
3	1.3	32768	0.0005	0.996011
3	1.3	32768	0.001	0.996008
3	1.3	32768	0.002	0.990398
3	1.3	32768	0.004	0.656385
3	1.3	32768	0.008	0.139301
3	1.3	32768	0.016	0.0152088
3	1.3	65536	0.0005	0.996005
3	1.3	65536	0.001	0.996006
3	1.3	65536	0.002	0.990795
3	1.3	65536	0.004	0.659495
3	1.3	65536	0.008	0.139973
3	1.3	65536	0.016	0.0152479
3	1.31	64	0.0005	0.0260568
3	1.31	64	0.001	0.0232014
3	1.31	64	0.002	0.0186144
3	1.31	64	0.004	0.0124479
3	1.31	64	0.008	0.00620541
3	1.31	64	0.016	0.00215158
3	1.31	128	0.0005	0.204321
3	1.31	128	0.001	0.170314
3	1.31	128	0.002	0.12039
3	1.31	128	0.004	0.0643839
3	1.31	128	0.008	0.0230579
3	1.31	128	0.016	0.0053334
3	1.31	256	0.0005	0.729163
3	1.31	256	0.001	0.618824
3	1.31	256	0.002	0.427454
3	1.31	256	0.004	0.200629
3	1.31	256	0.008	0.0553663
3	1.31	256	0.016	0.00944097
3	1.31	512	0.0005	0.988558
3	1.31	512	0.001	0.952927
3	1.31	512	0.002	0.778116
3	1.31	512	0.004	0.386969
3	1.31	512	0.008	0.0939468
3	1.31	512	0.016	0.0132716
3	1.31	1024	0.0005	0.996094
3	1.31	1024	0.001	0.995193
3	1.31	1024	0.002	0.935253
3	1.31	1024	0.004	0.533439
3	1.31	1024	0.008	0.123724
3	1.31	1024	0.016	0.0156012
3	1.31	2048	0.0005	0.996041
3	1.31	2048	0.001	0.996049
3	1.31	2048	0.002	0.977557
3	1.31	2048	0.004	0.621069
3	1.31	2048	0.008	0.14283
3	1.31	2048	0.016	0.0169773
3	1.31	4096	0.0005	0.996035
3	1.31	4096	0.001	0.996015
3	1.31	4096	0.002	0.988241
3	1.31	4096	0.004	0.667492
3	1.31	4096	0.008	0.153711
3	1.31	4096	0.016	0.017725
3	1.31	8192	0.0005	0.996029
3	1.31	8192	0.001	0.996023
3	1.31	8192	0.002	0.991458
3	1.31	8192	0.004	0.6911
3	1.31	8192	0.008	0.15952
3	1.31	8192	0.016	0.0181152
3	1.31	16384	0.0005	0.996012
3	1.31	16384	0.001	0.996009
3	1.31	16384	0.002	0.992634
3	1.31	16384	0.004	0.702952
3	1.31	16384	0.008	0.162522
3	1.31	16384	0.016	0.0183138
3	1.31	32768	0.0005	0.996012
3	1.31	32768	0.001	0.996009
3	1.31	32768	0.002	0.993128
3	1.31	32768	0.004	0.708886
3	1.31	32768	0.008	0.164047
3	1.31	32768	0.016	0.0184142
3	1.31	65536	0.0005	0.996004
3	1.31	65536	0.001	0.996006
3	1.31	65536	0.002	0.993356
3	1.31	65536	0.004	0.711852
3	1.31	65536	0.008	0.164814
3	1.31	65536	0.016	0.0184615
3	1.32	64	0.0005	0.0316958
3	1.32	64	0.001	0.0282189
3	1.32	64	0.002	0.0227516
3	1.32	64	0.004	0.0151345
3	1.32	64	0.008	0.00753062
3	1.32	64	0.016	0.00259183
3	1.32	128	0.0005	0.238928
3	1.32	128	0.001	0.200294
3	1.32	128	0.002	0.142951
3	1.32	128	0.004	0.077164
3	1.32	128	0.008	0.0278965
3	1.32	128	0.016	0.00645668
3	1.32	256	0.0005	0.778672
3	1.32	256	0.001	0.673625
3	1.32	256	0.002	0.47978
3	1.32	256	0.004	0.23356
3	1.32	256	0.008	0.0662287
3	1.32	256	0.016	0.0114031
3	1.32	512	0.0005	0.992147
3	1.32	512	0.001	0.967808
3	1.32	512	0.002	0.821863
3	1.32	512	0.004	0.435904
3	1.32	512	0.008	0.111193
3	1.32	512	0.016	0.0159797
3	1.32	1024	0.0005	0.996064
3	1.32	1024	0.001	0.995697
3	1.32	1024	0.002	0.954195
3	1.32	1024	0.004	0.586683
3	1.32	1024	0.008	0.145445
3	1.32	1024	0.016	0.0187703
3	1.32	2048	0.0005	0.996038
3	1.32	2048	0.001	0.996051
3	1.32	2048	0.002	0.98491
3	1.32	2048	0.004	0.67323
3	1.32	2048	0.008	0.167223
3	1.32	2048	0.016	0.0204178
3	1.32	4096	0.0005	0.996036
3	1.32	4096	0.001	0.996015
3	1.32	4096	0.002	0.991775
3	1.32	4096	0.004	0.717858
3	1.32	4096	0.008	0.179554
3	1.32	4096	0.016	0.0213094
3	1.32	8192	0.0005	0.996031
3	1.32	8192	0.001	0.996024
3	1.32	8192	0.002	0.993681
3	1.32	8192	0.004	0.740213
3	1.32	8192	0.008	0.18612
3	1.32	8192	0.016	0.0217745
3	1.32	16384	0.0005	0.996011
3	1.32	16384	0.001	0.996011
3	1.32	16384	0.002	0.994344
3	1.32	16384	0.004	0.751345
3	1.32	16384	0.008	0.189507
3	1.32	16384	0.016	0.0220116
3	1.32	32768	0.0005	0.996011
3	1.32	32768	0.001	0.996008
3	1.32	32768	0.002	0.994612
3	1.32	32768	0.004	0.756892
3	1.32	32768	0.008	0.191227
3	1.32	32768	0.016	0.0221314
3	1.32	65536	0.0005	0.996005
3	1.32	65536	0.001	0.996004
3	1.32	65536	0.002	0.994737
3	1.32	65536	0.004	0.759661
3	1.32	65536	0.008	0.192092
3	1.32	65536	0.016	0.0221885
3	1.33	64	0.0005	0.0382577
3	1.33	64	0.001	0.0340644
3	1.33	64	0.002	0.0274763
3	1.33	64	0.004	0.0182776
3	1.33	64	0.008	0.00913737
3	1.33	64	0.016	0.00313195
3	1.33	128	0.0005	0.276326
3	1.33	128	0.001	0.233064
3	1.33	128	0.002	0.16792
3	1.33	128	0.004	0.0917682
3	1.33	128	0.008	0.0334342
3	1.33	128	0.016	0.00776658
3	1.33	256	0.0005	0.822295
3	1.33	256	0.001	0.724625
3	1.33	256	0.002	0.532223
3	1.33	256	0.004	0.26903
3	1.33	256	0.008	0.078558
3	1.33	256	0.016	0.0136645
3	1.33	512	0.0005	0.994146
3	1.33	512	0.001	0.97818
3	1.33	512	0.002	0.859469
3	1.33	512	0.004	0.485519
3	1.33	512	0.008	0.130422
3	1.33	512	0.016	0.0191105
3	1.33	1024	0.0005	0.996076
3	1.33	1024	0.001	0.995968
3	1.33	1024	0.002	0.968035
3	1.33	1024	0.004	0.637986
3	1.33	1024	0.008	0.169378
3	1.33	1024	0.016	0.0224329
3	1.33	2048	0.0005	0.996036
3	1.33	2048	0.001	0.99605
3	1.33	2048	0.002	0.989601
3	1.33	2048	0.004	0.721818
3	1.33	2048	0.008	0.193909
3	1.33	2048	0.016	0.024381
3	1.33	4096	0.0005	0.996037
3	1.33	4096	0.001	0.996016
3	1.33	4096	0.002	0.993817
3	1.33	4096	0.004	0.763855
3	1.33	4096	0.008	0.207719
3	1.33	4096	0.016	0.0254375
3	1.33	8192	0.0005	0.996033
3	1.33	8192	0.001	0.99602
3	1.33	8192	0.002	0.994888
3	1.33	8192	0.004	0.784576
3	1.33	8192	0.008	0.215048
3	1.33	8192	0.016	0.025989
3	1.33	16384	0.0005	0.99601
3	1.33	16384	0.001	0.996009
3	1.33	16384	0.002	0.995238
3	1.33	16384	0.004	0.794809
3	1.33	16384	0.008	0.218823
3	1.33	16384	0.016	0.0262698
3	1.33	32768	0.0005	0.996012
3	1.33	32768	0.001	0.99601
3	1.33	32768	0.002	0.995375
3	1.33	32768	0.004	0.799887
3	1.33	32768	0.008	0.220739
3	1.33	32768	0.016	0.0264117
3	1.33	65536	0.0005	0.996005
3	1.33	65536	0.001	0.996004
3	1.33	65536	0.002	0.995438
3	1.33	65536	0.004	0.802415
3	1.33	65536	0.008	0.221702
3	1.33	65536	0.016	0.0264796
3	1.34	64	0.0005	0.0458384
3	1.34	64	0.001	0.040955
3	1.34	64	0.002	0.0329472
3	1.34	64	0.004	0.0219311
3	1.34	64	0.008	0.0109496
3	1.34	64	0.016	0.00373347
3	1.34	128	0.0005	0.316191
3	1.34	128	0.001	0.268429
3	1.34	128	0.002	0.195367
3	1.34	128	0.004	0.108102
3	1.34	128	0.008	0.0398523
3	1.34	128	0.016	0.00926027
3	1.34	256	0.0005	0.859813
3	1.34	256	0.001	0.771087
3	1.34	256	0.002	0.583736
3	1.34	256	0.004	0.306691
3	1.34	256	0.008	0.0924283
3	1.34	256	0.016	0.0162908
3	1.34	512	0.0005	0.995243
3	1.34	512	0.001	0.98517
3	1.34	512	0.002	0.891009
3	1.34	512	0.004	0.534971
3	1.34	512	0.008	0.151626
3	1.34	512	0.016	0.0227067
3	1.34	1024	0.0005	0.996088
3	1.34	1024	0.001	0.996035
3	1.34	1024	0.002	0.977846
3	1.34	1024	0.004	0.686571
3	1.34	1024	0.008	0.19546
3	1.34	1024	0.016	0.0266255
3	1.34	2048	0.0005	0.996058
3	1.34	2048	0.001	0.99605
3	1.34	2048	0.002	0.992459
3	1.34	2048	0.004	0.766218
3	1.34	2048	0.008	0.222789
3	1.34	2048	0.016	0.0289187
3	1.34	4096	0.0005	0.996025
3	1.34	4096	0.001	0.996017
3	1.34	4096	0.002	0.99494
3	1.34	4096	0.004	0.805033
3	1.34	4096	0.008	0.238071
3	1.34	4096	0.016	0.0301626
3	1.34	8192	0.0005	0.996028
3	1.34	8192	0.001	0.996016
3	1.34	8192	0.002	0.995504
3	1.34	8192	0.004	0.823854
3	1.34	8192	0.008	0.246158
3	1.34	8192	0.016	0.0308099
3	1.34	16384	0.0005	0.996009
3	1.34	16384	0.001	0.996008
3	1.34	16384	0.002	0.995677
3	1.34	16384	0.004	0.833064
3	1.34	16384	0.008	0.250315
3	1.34	16384	0.016	0.0311399
3	1.34	32768	0.0005	0.996012
3	1.34	32768	0.001	0.996008
3	1.34	32768	0.002	0.99574
3	1.34	32768	0.004	0.837615
3	1.34	32768	0.008	0.252424
3	1.34	32768	0.016	0.0313066
3	1.34	65536	0.0005	0.996005
3	1.34	65536	0.001	0.996004
3	1.34	65536	0.002	0.995771
3	1.34	65536	0.004	0.839875
3	1.34	65536	0.008	0.253483
3	1.34	65536	0.016	0.0313867
3	1.35	64	0.0005	0.0546588
3	1.35	64	0.001	0.0487226
3	1.35	64	0.002	0.0392458
3	1.35	64	0.004	0.0261494
3	1.35	64	0.008	0.0130489
3	1.35	64	0.016	0.00443063
3	1.35	128	0.0005	0.358117
3	1.35	128	0.001	0.306117
3	1.35	128	0.002	0.225202
3	1.35	128	0.004	0.126308
3	1.35	128	0.008	0.0471036
3	1.35	128	0.016	0.0110101
3	1.35	256	0.0005	0.891312
3	1.35	256	0.001	0.812621
3	1.35	256	0.002	0.633628
3	1.35	256	0.004	0.346309
3	1.35	256	0.008	0.107899
3	1.35	256	0.016	0.0192836
3	1.35	512	0.0005	0.995746
[truncated: 10,145 more rows]
