# Supplementary material for: Dedicated transcriptomics combined with power analysis lead to functional understanding of genes with weak phenotypic changes in knockout lines
Source: PLoS Comput Biol. 2020 Nov 12;16(11):e1008354. doi: 10.1371/journal.pcbi.1008354 (PMC7685438; doi:10.1371/journal.pcbi.1008354)
Supplement: S6 Table — It contains four sheets. (XLSX) [file pcbi.1008354.s008.xlsx]

## Sheet: A930004D18Rik embryo
A930004D18Rik 12.5-day embryo sample details and reads
Code	Genotype	Sex	Unique mapped reads	A930004D18Rik	lacZ
50	KO	M	76462082	0	3630
51	KO	M	70569773	0	2172
52	KO	M	74580468	0	2473
54	KO	M	81910597	0	3532
59	KO	M	36907549	0	1581
62	KO	M	61145498	0	3115
64	KO	M	58757996	0	2727
65	KO	M	63398882	0	2036
68	KO	M	58731626	0	1797
69	KO	M	74157283	0	3205
70	KO	M	67985216	0	3281
75	KO	M	91671020	0	4026
5	WT	M	68240124	218	0
6	WT	M	58630772	152	0
10	WT	M	58580232	167	0
11	WT	M	76830226	250	0
12	WT	M	72073401	176	1
15	WT	M	52426404	156	2
21	WT	M	52440300	157	0
25	WT	M	78747428	252	0
26	WT	M	90951982	264	0
28	WT	M	63260370	165	0
48	KO	F	63207460	0	2802
49	KO	F	61003170	0	3239
53	KO	F	78741958	0	2711
60	KO	F	74884353	0	3294
61	KO	F	41372849	0	1848
63	KO	F	67925127	0	2706
66	KO	F	77218748	0	2306
67	KO	F	49236384	0	1631
72	KO	F	84064035	0	3218
73	KO	F	64806317	0	2697
74	KO	F	66603339	0	2713
76	KO	F	72333872	0	3778
7	WT	F	48257033	130	0
8	WT	F	59325881	184	0
9	WT	F	49998880	145	0
13	WT	F	57981118	176	0
14	WT	F	76392333	222	0
16	WT	F	58189635	141	0
17	WT	F	60890937	151	1
18	WT	F	63438569	181	0
19	WT	F	49522975	144	0
20	WT	F	72428816	205	0
22	WT	F	71398218	223	0
23	WT	F	92724829	239	0
24	WT	F	82614388	247	0
27	WT	F	87707429	272	0

## Sheet: A930004D18Rik head
A930004D18Rik head of postnatal 0.5-day pup sample details and reads
Code	Genotype	Sex	Unique mapped reads	A930004D18Rik	lacZ
46	KO	M	72685475	0	1631
48	KO	M	74983514	2	1740
49	KO	M	80413125	2	1952
51	KO	M	87701278	0	2300
57	KO	M	77662116	0	2433
59	KO	M	75513384	0	1928
60	KO	M	78080154	0	1166
64	KO	M	73132001	0	1225
66	KO	M	80294112	0	1611
68	KO	M	72421792	0	1382
1	WT	M	80585558	96	0
3	WT	M	70558289	60	0
8	WT	M	74504655	81	0
9	WT	M	74886769	75	0
11	WT	M	72069627	94	0
20	WT	M	80301702	75	0
25	WT	M	79696804	56	0
35	WT	M	71200271	61	0
36	WT	M	82391217	67	0
40	WT	M	78313747	49	4
19	KO	F	68188495	0	2113
45	KO	F	67122898	0	1467
47	KO	F	69692339	0	1778
50	KO	F	66363586	0	1406
52	KO	F	80044854	0	2157
55	KO	F	67317426	0	2177
58	KO	F	83272004	0	964
63	KO	F	89353600	0	1226
65	KO	F	78642374	0	1332
67	KO	F	81353750	0	1318
4	WT	F	59377871	58	0
5	WT	F	68106319	95	0
10	WT	F	69139251	60	0
13	WT	F	59335190	50	0
14	WT	F	68948483	70	0
18	WT	F	69978384	65	0
34	WT	F	71734337	64	0
37	WT	F	74577271	73	0
38	WT	F	77329557	75	0
56	WT	F	76881785	89	0

## Sheet: A830005F24Rik head
A830005F24Rik head of postnatal 0.5-day pup sample details and reads
Code	Genotype	Sex	Unique mapped reads	A830005F24Rik	lacZ
60	KO	M	67212670	0	100
63	KO	M	59495607	0	67
65	KO	M	60342416	0	74
67	KO	M	60145637	0	65
68	KO	M	66511116	0	75
70	KO	M	61397848	0	55
71	KO	M	65434655	0	67
72	KO	M	60473076	0	55
73	KO	M	64056072	0	69
75	KO	M	69077063	0	75
1	WT	M	64184742	0	0
12	WT	M	71288980	11	0
25	WT	M	68288581	7	0
28	WT	M	73717307	9	1
46	WT	M	65780746	11	0
48	WT	M	74439094	10	0
77	WT	M	62691752	8	2
78	WT	M	63643224	5	0
81	WT	M	73065663	16	0
82	WT	M	64755170	5	0
53	KO	F	67848594	0	76
54	KO	F	63810671	0	85
55	KO	F	61753610	0	59
61	KO	F	67555697	0	59
62	KO	F	66166037	0	109
64	KO	F	63260083	0	56
69	KO	F	60712783	0	88
74	KO	F	60439151	0	76
84	KO	F	58195770	0	70
87	KO	F	65081641	0	83
2	WT	F	65150153	9	0
3	WT	F	65937750	9	0
11	WT	F	64196958	10	0
13	WT	F	68129370	11	0
27	WT	F	63523670	16	0
33	WT	F	60606404	11	0
37	WT	F	68757075	6	0
45	WT	F	65498977	15	0
76	WT	F	59811455	18	0
79	WT	F	56965507	15	0

## Sheet: lacZ
lacZ overexpression sample details and reads
Code	Plasmid	Unique mapped reads	lacZ	RC lacZ
l1	lacZ	55881576	135915	424
l2	lacZ	55070152	126556	233
l3	lacZ	58781796	186679	438
l4	lacZ	60415148	202539	219
l5	lacZ	52844249	182424	420
l6	lacZ	50449231	214276	275
l7	lacZ	50783329	256672	769
l8	lacZ	47337939	185042	222
l9	lacZ	53151167	233406	657
l10	lacZ	48466172	228516	482
r1	RC lacZ	55070962	646	176148
r2	RC lacZ	53717179	364	177144
r3	RC lacZ	62283261	280	219254
r4	RC lacZ	65860737	392	213326
r5	RC lacZ	65655126	219	255604
r6	RC lacZ	45722367	260	210558
r7	RC lacZ	48992295	515	188970
r8	RC lacZ	44202734	149	214940
r9	RC lacZ	52967076	897	268954
r10	RC lacZ	56589496	493	266500
