# Supplementary material for: Dedicated transcriptomics combined with power analysis lead to functional understanding of genes with weak phenotypic changes in knockout lines
Source: PLoS Comput Biol. 2020 Nov 12;16(11):e1008354. doi: 10.1371/journal.pcbi.1008354 (PMC7685438; doi:10.1371/journal.pcbi.1008354)
Supplement: S7 Table — It contains seven sheets. (XLSX) [file pcbi.1008354.s009.xlsx]

## Sheet: A930004D18Rik embryo male
DESeq2 output of A930004D18Rik embryo male
Gene ID	baseMean	log2FoldChange	lfcSE	stat	pvalue	padj	dispersion
ENSMUSG00000054057	169.749	-5.03242	0.106642	-47.1898	0	0	0.00461847
ENSMUSG00000041438	1419.27	0.263249	0.033402	7.88122	3.24197e-15	2.83916e-11	0.00229943
ENSMUSG00000032925	81.6678	-0.729705	0.0972764	-7.50136	6.31607e-14	3.68753e-10	0.0234477
ENSMUSG00000055775	1176.51	-0.851257	0.115145	-7.39288	1.43677e-13	6.29127e-10	0.0645802
ENSMUSG00000022508	114.233	-0.583605	0.0798712	-7.30683	2.73524e-13	9.58156e-10	0.0121462
ENSMUSG00000037139	362.053	-0.456173	0.0626703	-7.27894	3.36454e-13	9.82166e-10	0.00894025
ENSMUSG00000018830	407.294	-0.807982	0.11153	-7.2445	4.34033e-13	1.08601e-09	0.0547616
ENSMUSG00000029306	99.7337	-0.860624	0.119205	-7.21968	5.2109e-13	1.14086e-09	0.387099
ENSMUSG00000001865	89.9788	-0.864095	0.120043	-7.19818	6.10216e-13	1.18755e-09	0.0680364
ENSMUSG00000020908	7714.56	-0.603744	0.085132	-7.09186	1.32324e-12	2.31765e-09	0.0245826
ENSMUSG00000071984	352.661	-0.629121	0.0889829	-7.07013	1.54787e-12	2.46463e-09	0.0249445
ENSMUSG00000015090	30.5722	-0.907689	0.129426	-7.01319	2.32937e-12	3.13838e-09	0.136913
ENSMUSG00000046805	343.185	-0.507428	0.07224	-7.0242	2.15292e-12	3.13838e-09	0.0133974
ENSMUSG00000031461	370.336	-0.68885	0.100371	-6.86304	6.74108e-12	7.91217e-09	0.0368741
ENSMUSG00000059430	240.143	-0.593552	0.0864946	-6.8623	6.77605e-12	7.91217e-09	0.0215448
ENSMUSG00000036545	711.333	-0.661826	0.0967226	-6.84252	7.7812e-12	8.51798e-09	0.0339399
ENSMUSG00000022371	2538.28	-0.575407	0.0843374	-6.82268	8.93581e-12	8.69504e-09	0.0237062
ENSMUSG00000056328	57.0315	-0.759829	0.111255	-6.82963	8.51344e-12	8.69504e-09	0.0386031
ENSMUSG00000030730	753.276	-0.505987	0.0753548	-6.71474	1.88406e-11	1.57139e-08	0.0167608
ENSMUSG00000032572	51.8581	-0.688656	0.102546	-6.71559	1.87304e-11	1.57139e-08	0.0229311
ENSMUSG00000044265	17.7036	-0.852686	0.126846	-6.72221	1.78995e-11	1.57139e-08	0.198627
ENSMUSG00000017817	323.594	-0.425751	0.0636776	-6.68604	2.29291e-11	1.78561e-08	0.00904839
ENSMUSG00000026483	415.819	-0.418678	0.0626504	-6.68276	2.34479e-11	1.78561e-08	0.00929235
ENSMUSG00000022103	315.325	-0.561904	0.0852941	-6.58784	4.46266e-11	3.25681e-08	0.0216127
ENSMUSG00000032011	110	-0.662737	0.100839	-6.57226	4.95562e-11	3.47191e-08	0.0309584
ENSMUSG00000021385	544.959	0.237419	0.0363157	6.53764	6.24985e-11	4.04738e-08	0.00173441
ENSMUSG00000052374	2016.23	-0.585439	0.0896202	-6.53245	6.47026e-11	4.04738e-08	0.0279007
ENSMUSG00000070469	174.907	-0.543836	0.0831548	-6.54005	6.14993e-11	4.04738e-08	0.0174621
ENSMUSG00000005087	527.418	-0.531055	0.0818522	-6.48798	8.69931e-11	4.91511e-08	0.0203719
ENSMUSG00000017300	518.953	-0.602885	0.0928118	-6.49578	8.26049e-11	4.91511e-08	0.029377
ENSMUSG00000048126	6157.09	-0.579038	0.0891806	-6.49286	8.4221e-11	4.91511e-08	0.0278598
ENSMUSG00000021798	482.62	-0.418434	0.0646426	-6.47304	9.6049e-11	5.25718e-08	0.0104944
ENSMUSG00000022057	15.0448	-0.805511	0.12472	-6.45855	1.05714e-10	5.29062e-08	0.228526
ENSMUSG00000039809	141.073	-0.53175	0.0822555	-6.46461	1.01558e-10	5.29062e-08	0.0154646
ENSMUSG00000090066	242.565	-0.585493	0.0906542	-6.45853	1.05722e-10	5.29062e-08	0.0251314
ENSMUSG00000028766	253.649	-0.58162	0.0901928	-6.44863	1.12866e-10	5.48215e-08	0.0248982
ENSMUSG00000070720	85.4984	-0.633651	0.0983209	-6.44473	1.15809e-10	5.48215e-08	0.0252907
ENSMUSG00000035606	72.3508	-0.696638	0.108349	-6.42955	1.27986e-10	5.89916e-08	0.037178
ENSMUSG00000073209	103.15	-0.620016	0.0967399	-6.4091	1.46379e-10	6.5739e-08	0.0255524
ENSMUSG00000022032	320.877	-0.649896	0.101787	-6.38485	1.71566e-10	7.51244e-08	0.0382803
ENSMUSG00000033066	667.382	-0.464443	0.0729154	-6.36962	1.89491e-10	7.90223e-08	0.0151959
ENSMUSG00000085925	229.415	-0.558276	0.0876016	-6.3729	1.85492e-10	7.90223e-08	0.0222558
ENSMUSG00000072720	358.619	-0.481346	0.0763054	-6.30815	2.82393e-10	1.15026e-07	0.015861
ENSMUSG00000024049	1140.89	-0.349376	0.0556721	-6.2756	3.48293e-10	1.38644e-07	0.00809231
ENSMUSG00000068614	8218.05	-0.386841	0.0617229	-6.26738	3.67179e-10	1.42914e-07	0.0111886
ENSMUSG00000031972	1741.74	-0.740663	0.118705	-6.23954	4.38872e-10	1.6355e-07	0.0749071
ENSMUSG00000062077	26.0651	-0.725752	0.11627	-6.24195	4.32155e-10	1.6355e-07	0.0291128
ENSMUSG00000026574	51.3475	-0.801586	0.128913	-6.21804	5.034e-10	1.83688e-07	0.188091
ENSMUSG00000012350	37.3033	-0.783374	0.126237	-6.20556	5.45032e-10	1.86416e-07	0.0835678
ENSMUSG00000032323	17.1091	-0.802323	0.129341	-6.20315	5.53449e-10	1.86416e-07	0.101019
ENSMUSG00000035297	2808.39	0.217467	0.0350483	6.20478	5.47724e-10	1.86416e-07	0.002976
ENSMUSG00000056413	203.231	-0.618256	0.0996478	-6.20441	5.49029e-10	1.86416e-07	0.0337399
ENSMUSG00000028351	662.614	-0.294542	0.047782	-6.16429	7.08009e-10	2.33977e-07	0.00492312
ENSMUSG00000026043	46263.6	-0.437485	0.0713318	-6.13311	8.61793e-10	2.79524e-07	0.0158284
ENSMUSG00000004892	56.6984	-0.791243	0.129225	-6.12301	9.18265e-10	2.8225e-07	0.137626
ENSMUSG00000034957	154.628	-0.562933	0.0918795	-6.12687	8.96248e-10	2.8225e-07	0.0239185
ENSMUSG00000050931	148.125	-0.629463	0.102804	-6.12296	9.18542e-10	2.8225e-07	0.0359465
ENSMUSG00000031618	67.0156	-0.659055	0.107855	-6.11058	9.92669e-10	2.99769e-07	0.0352931
ENSMUSG00000001467	4744.13	0.278574	0.0456187	6.10658	1.01787e-09	3.02171e-07	0.00560186
ENSMUSG00000023800	706.485	-0.344826	0.0565315	-6.09971	1.06258e-09	3.09981e-07	0.00786449
ENSMUSG00000026042	11586.1	-0.410395	0.0673091	-6.09718	1.07958e-09	3.09981e-07	0.0137271
ENSMUSG00000053368	204.05	0.482915	0.0793622	6.08495	1.16527e-09	3.25517e-07	0.0153761
ENSMUSG00000076441	142.246	-0.491594	0.0807987	-6.08418	1.17086e-09	3.25517e-07	0.0145227
ENSMUSG00000039728	427.708	0.330428	0.0544122	6.07269	1.25785e-09	3.44239e-07	0.00610175
ENSMUSG00000033174	361.269	-0.531925	0.0879083	-6.05091	1.44034e-09	3.88116e-07	0.0241287
ENSMUSG00000038525	2356.29	0.259816	0.0429609	6.04773	1.46898e-09	3.89836e-07	0.00468315
ENSMUSG00000038268	771.443	0.248819	0.0411654	6.04437	1.49996e-09	3.92116e-07	0.00335026
ENSMUSG00000032060	409.439	-0.479404	0.0794914	-6.03089	1.63061e-09	4.20001e-07	0.0182216
ENSMUSG00000037318	128.093	-0.549941	0.0912534	-6.02653	1.67521e-09	4.25237e-07	0.0219828
ENSMUSG00000040212	441.825	-0.503264	0.0835597	-6.02281	1.71417e-09	4.28911e-07	0.021234
ENSMUSG00000039252	761.243	-0.397915	0.0662184	-6.00913	1.86521e-09	4.6013e-07	0.0119748
ENSMUSG00000041797	652.47	-0.570742	0.0951694	-5.99711	2.00854e-09	4.88606e-07	0.0321588
ENSMUSG00000041828	85.7096	-0.765303	0.128168	-5.97109	2.35671e-09	5.65449e-07	0.219232
ENSMUSG00000027293	861.391	-0.291663	0.0489176	-5.96233	2.48666e-09	5.88566e-07	0.005602
ENSMUSG00000024798	51.1088	-0.640083	0.107444	-5.95735	2.56359e-09	5.92597e-07	0.0300386
ENSMUSG00000054555	1332.53	-0.287024	0.0481838	-5.95686	2.57136e-09	5.92597e-07	0.00579372
ENSMUSG00000038530	774.869	0.231495	0.0388934	5.95205	2.64801e-09	6.02335e-07	0.00283367
ENSMUSG00000035258	392.134	-0.596622	0.100503	-5.93637	2.91398e-09	6.3798e-07	0.0372251
ENSMUSG00000040490	67.8688	-0.612493	0.103171	-5.93668	2.90852e-09	6.3798e-07	0.0284331
ENSMUSG00000061816	2005.54	-0.486107	0.0818556	-5.93859	2.8749e-09	6.3798e-07	0.0217958
ENSMUSG00000022860	379.918	-0.513642	0.0865907	-5.93183	2.99568e-09	6.47769e-07	0.0231931
ENSMUSG00000074001	128.162	-0.638653	0.107749	-5.92724	3.08077e-09	6.58045e-07	0.0423624
ENSMUSG00000026418	2124.72	-0.474695	0.0803733	-5.90613	3.50237e-09	7.25647e-07	0.0208026
ENSMUSG00000037262	761.613	0.3007	0.050921	5.90523	3.52155e-09	7.25647e-07	0.00601504
ENSMUSG00000048540	1729.55	0.474659	0.0803772	5.90539	3.51806e-09	7.25647e-07	0.0206617
ENSMUSG00000058354	16.7705	-0.762923	0.129242	-5.90307	3.56806e-09	7.26682e-07	0.0948632
ENSMUSG00000039145	383.067	-0.452368	0.0766971	-5.8981	3.67703e-09	7.40266e-07	0.0162832
ENSMUSG00000064325	452.555	-0.39275	0.0666582	-5.892	3.81552e-09	7.59419e-07	0.0112876
ENSMUSG00000038253	817.274	0.300695	0.0510712	5.88777	3.91446e-09	7.65643e-07	0.00615557
ENSMUSG00000063297	273.581	-0.462186	0.0785104	-5.88694	3.93422e-09	7.65643e-07	0.0163729
ENSMUSG00000031070	21.3577	-0.754855	0.128281	-5.88438	3.99552e-09	7.69027e-07	0.0852202
ENSMUSG00000046532	37.7202	-0.655772	0.111509	-5.88088	4.08079e-09	7.76902e-07	0.0303666
ENSMUSG00000026368	31.3876	-0.749759	0.127648	-5.87363	4.26343e-09	7.94404e-07	0.0921109
ENSMUSG00000044337	1758.71	0.29812	0.0507516	5.87411	4.25118e-09	7.94404e-07	0.00673207
ENSMUSG00000032911	641.583	-0.506633	0.086368	-5.86597	4.46503e-09	8.14691e-07	0.0240999
ENSMUSG00000038544	1339.05	0.228628	0.0389753	5.86596	4.46534e-09	8.14691e-07	0.00340409
ENSMUSG00000029096	166.824	-0.606954	0.103548	-5.86158	4.5849e-09	8.27881e-07	0.0377599
ENSMUSG00000048668	2461.81	0.26443	0.0451359	5.85853	4.66989e-09	8.34624e-07	0.0052689
ENSMUSG00000048904	108.611	0.64697	0.110663	5.84631	5.02591e-09	8.89179e-07	0.0453871
ENSMUSG00000051251	561.605	0.445388	0.0762169	5.84369	5.10562e-09	8.94249e-07	0.0167232
ENSMUSG00000005949	780.723	0.190527	0.03263	5.839	5.2515e-09	9.10693e-07	0.00158437
ENSMUSG00000046058	748.692	0.225974	0.0387258	5.83522	5.37205e-09	9.22465e-07	0.00275096
ENSMUSG00000030307	129.219	-0.613681	0.105385	-5.82322	5.77247e-09	9.81601e-07	0.0386644
ENSMUSG00000022324	625.55	-0.531369	0.0913125	-5.81924	5.91162e-09	9.95596e-07	0.0283054
ENSMUSG00000038745	27.3874	-0.711517	0.122333	-5.81625	6.01831e-09	1.00391e-06	0.0514049
ENSMUSG00000032348	704.356	0.336379	0.0578808	5.81159	6.18835e-09	1.02254e-06	0.00830059
ENSMUSG00000046491	84.7572	-0.569231	0.0982264	-5.79509	6.82832e-09	1.11774e-06	0.0252185
ENSMUSG00000032548	181.796	-0.3965	0.0684769	-5.79027	7.02749e-09	1.13969e-06	0.00890143
ENSMUSG00000026646	948.795	0.361371	0.0624917	5.78269	7.35133e-09	1.17053e-06	0.0105276
ENSMUSG00000031097	171.898	-0.722911	0.125	-5.78329	7.32519e-09	1.17053e-06	0.0970673
ENSMUSG00000026109	568.654	-0.387356	0.067021	-5.77962	7.48677e-09	1.18136e-06	0.0119094
ENSMUSG00000001473	1463.8	-0.501643	0.0872104	-5.7521	8.81393e-09	1.36616e-06	0.0256706
ENSMUSG00000106379	53.8341	-0.533017	0.0926606	-5.75236	8.80042e-09	1.36616e-06	0.0127392
ENSMUSG00000064373	3762.39	-0.374719	0.0651634	-5.75045	8.9004e-09	1.36746e-06	0.0125424
ENSMUSG00000061723	325.885	-0.662137	0.115374	-5.73903	9.52217e-09	1.45027e-06	0.0628696
ENSMUSG00000024578	58.804	-0.705469	0.12299	-5.73598	9.69497e-09	1.45135e-06	0.0743539
ENSMUSG00000050700	739.663	-0.543609	0.0947561	-5.73693	9.64061e-09	1.45135e-06	0.0319179
ENSMUSG00000024427	452.092	-0.315204	0.0550379	-5.72704	1.02197e-08	1.50759e-06	0.00654168
ENSMUSG00000029675	1618.63	-0.63239	0.110457	-5.72524	1.03289e-08	1.50759e-06	0.0546245
ENSMUSG00000070645	28.5898	-0.72207	0.126101	-5.72613	1.02749e-08	1.50759e-06	0.238806
ENSMUSG00000036905	405.415	-0.41505	0.0725143	-5.7237	1.0423e-08	1.50874e-06	0.0140086
ENSMUSG00000021613	1402.14	-0.489429	0.0856642	-5.71334	1.1078e-08	1.57749e-06	0.0244036
ENSMUSG00000033060	702.265	-0.310697	0.0543798	-5.71346	1.10703e-08	1.57749e-06	0.00709427
ENSMUSG00000022197	1021.58	-0.301022	0.0527521	-5.70635	1.15426e-08	1.6304e-06	0.00698745
ENSMUSG00000026950	1983.99	-0.379235	0.0664981	-5.70295	1.1775e-08	1.63785e-06	0.0129199
ENSMUSG00000044017	19.7357	-0.736325	0.129146	-5.7015	1.1876e-08	1.63785e-06	0.145876
ENSMUSG00000062329	155.44	-0.736925	0.129247	-5.70169	1.18625e-08	1.63785e-06	0.15094
ENSMUSG00000044667	62.6212	-0.613397	0.107623	-5.6995	1.20162e-08	1.64424e-06	0.033926
ENSMUSG00000023885	1627.94	-0.586213	0.102916	-5.69606	1.2261e-08	1.65193e-06	0.0423919
ENSMUSG00000030108	192.843	-0.535038	0.0939168	-5.69694	1.21978e-08	1.65193e-06	0.0271859
ENSMUSG00000015501	1168.71	-0.293329	0.051525	-5.69294	1.24868e-08	1.66951e-06	0.00671163
ENSMUSG00000003420	366.295	-0.482616	0.0847992	-5.69128	1.26092e-08	1.67311e-06	0.0216974
ENSMUSG00000032036	411.972	-0.417666	0.0734799	-5.68408	1.31517e-08	1.70941e-06	0.0145835
ENSMUSG00000041708	430.17	-0.319479	0.056209	-5.68377	1.31756e-08	1.70941e-06	0.00684582
ENSMUSG00000074336	15.3911	-0.717494	0.126222	-5.68439	1.31278e-08	1.70941e-06	0.204346
ENSMUSG00000038760	15.8793	-0.722674	0.12732	-5.67604	1.37849e-08	1.77531e-06	0.0574947
ENSMUSG00000001864	1723.4	0.276186	0.0488071	5.65873	1.52495e-08	1.89583e-06	0.00612758
ENSMUSG00000003555	13.3514	-0.609047	0.107602	-5.66018	1.51211e-08	1.89583e-06	0.528756
ENSMUSG00000019828	39.9815	-0.623805	0.110217	-5.6598	1.51549e-08	1.89583e-06	0.029443
ENSMUSG00000020583	78.2225	-0.667547	0.117917	-5.66114	1.50371e-08	1.89583e-06	0.059823
ENSMUSG00000049103	75.5812	-0.650714	0.114996	-5.65859	1.52619e-08	1.89583e-06	0.0514639
ENSMUSG00000030399	28.7567	-0.724307	0.128045	-5.65666	1.54347e-08	1.9038e-06	0.0942924
ENSMUSG00000039376	802.828	-0.409427	0.0724773	-5.64904	1.61348e-08	1.97624e-06	0.0152122
ENSMUSG00000029661	30830.9	-0.400174	0.0709375	-5.64122	1.68852e-08	2.05378e-06	0.0156086
ENSMUSG00000028024	297.407	-0.586353	0.10402	-5.63692	1.73122e-08	2.0912e-06	0.0411281
ENSMUSG00000021702	631.48	-0.668592	0.118677	-5.63373	1.76352e-08	2.11562e-06	0.0737641
ENSMUSG00000005952	18.0249	-0.726498	0.129003	-5.63163	1.78514e-08	2.12699e-06	0.147407
ENSMUSG00000031312	446.969	-0.42301	0.0751469	-5.62911	1.81138e-08	2.13981e-06	0.0157317
ENSMUSG00000057897	436.312	-0.532119	0.0945539	-5.62768	1.82653e-08	2.13981e-06	0.0307552
ENSMUSG00000091618	8.91289	-0.711749	0.126486	-5.62711	1.83255e-08	2.13981e-06	0.151718
ENSMUSG00000005583	2598.61	-0.364464	0.0648144	-5.6232	1.8745e-08	2.1659e-06	0.0122644
ENSMUSG00000020241	4353.3	-0.59712	0.106236	-5.62072	1.90166e-08	2.1659e-06	0.0476855
ENSMUSG00000063646	128.469	-0.555292	0.0987982	-5.62047	1.90436e-08	2.1659e-06	0.0298768
ENSMUSG00000070704	10.6944	-0.723763	0.128749	-5.62148	1.89324e-08	2.1659e-06	0.117286
ENSMUSG00000109764	16.4015	-0.726927	0.129386	-5.6183	1.92849e-08	2.17919e-06	0.102733
ENSMUSG00000049134	104.915	-0.595484	0.106091	-5.61296	1.98895e-08	2.23311e-06	0.0379745
ENSMUSG00000029095	48.7491	-0.578317	0.103083	-5.61023	2.02053e-08	2.25412e-06	0.0226644
ENSMUSG00000006542	43.7549	-0.669159	0.119418	-5.60349	2.10084e-08	2.25744e-06	0.0543157
ENSMUSG00000026069	73.5691	-0.611496	0.109082	-5.60586	2.07227e-08	2.25744e-06	0.0388425
ENSMUSG00000031375	3015.5	-0.394997	0.0704896	-5.60363	2.09911e-08	2.25744e-06	0.0150712
ENSMUSG00000039384	324.473	-0.377167	0.0672882	-5.60524	2.07961e-08	2.25744e-06	0.0107202
ENSMUSG00000059901	180.186	-0.480721	0.0857227	-5.60786	2.04838e-08	2.25744e-06	0.0195813
ENSMUSG00000069170	1225.18	0.352059	0.0627809	5.60775	2.04978e-08	2.25744e-06	0.0109011
ENSMUSG00000059898	181.921	-0.436023	0.0778893	-5.59799	2.16856e-08	2.316e-06	0.0141591
ENSMUSG00000036892	64.2166	-0.665037	0.118841	-5.59604	2.19302e-08	2.32793e-06	0.059816
ENSMUSG00000033847	166.71	0.391398	0.0699731	5.59355	2.22468e-08	2.34731e-06	0.00889329
ENSMUSG00000043342	246.851	0.359916	0.064394	5.58927	2.28022e-08	2.37764e-06	0.00824472
ENSMUSG00000053025	226.557	-0.437395	0.0782565	-5.58925	2.28058e-08	2.37764e-06	0.0154571
ENSMUSG00000021891	1390.08	0.231755	0.0414871	5.5862	2.32098e-08	2.40544e-06	0.00401757
ENSMUSG00000020805	14.5926	-0.71367	0.128026	-5.5744	2.48389e-08	2.55913e-06	0.0603926
ENSMUSG00000035226	207.448	-0.406605	0.0729665	-5.57249	2.51118e-08	2.57101e-06	0.0119195
ENSMUSG00000051457	136.813	-0.599737	0.107643	-5.57155	2.52477e-08	2.57101e-06	0.0427069
ENSMUSG00000020475	239.623	-0.434572	0.0780693	-5.56649	2.59916e-08	2.63146e-06	0.0155815
ENSMUSG00000022419	371.073	-0.408292	0.073405	-5.56218	2.66418e-08	2.66647e-06	0.0142764
ENSMUSG00000030868	2164.65	0.223884	0.0402471	5.56275	2.65558e-08	2.66647e-06	0.00398698
ENSMUSG00000001911	1408.49	-0.635552	0.114321	-5.55934	2.70792e-08	2.67962e-06	0.0627598
ENSMUSG00000023832	3113.13	0.292552	0.0526229	5.5594	2.70705e-08	2.67962e-06	0.00759192
ENSMUSG00000021340	83.3633	-0.486055	0.0874517	-5.55798	2.72916e-08	2.68089e-06	0.0145972
ENSMUSG00000031451	573.658	-0.440643	0.0792909	-5.5573	2.73982e-08	2.68089e-06	0.0187983
ENSMUSG00000031980	50.4942	-0.704415	0.127204	-5.53767	3.06525e-08	2.98266e-06	0.0998991
ENSMUSG00000022351	3786.03	0.242969	0.0439286	5.53101	3.1839e-08	2.98366e-06	0.00509756
ENSMUSG00000026156	129.171	-0.547951	0.0990155	-5.53399	3.13028e-08	2.98366e-06	0.0301777
ENSMUSG00000028464	4009.79	-0.394656	0.0712871	-5.53616	3.09182e-08	2.98366e-06	0.0155743
ENSMUSG00000031849	29.9831	-0.712123	0.128738	-5.53158	3.17362e-08	2.98366e-06	0.107514
ENSMUSG00000035783	4658.05	-0.330762	0.0598022	-5.53092	3.18552e-08	2.98366e-06	0.0103134
ENSMUSG00000047497	629.914	-0.405992	0.0733877	-5.53215	3.16329e-08	2.98366e-06	0.0153744
ENSMUSG00000066129	208.417	-0.502997	0.0908922	-5.53399	3.13022e-08	2.98366e-06	0.0246912
ENSMUSG00000022097	5.9612	-0.686719	0.124292	-5.52506	3.29382e-08	3.06869e-06	0.135929
ENSMUSG00000021273	3090.78	0.268473	0.0486374	5.51989	3.39207e-08	3.14349e-06	0.00634372
ENSMUSG00000006205	375.615	-0.51457	0.0932423	-5.51863	3.41659e-08	3.14956e-06	0.0290685
ENSMUSG00000026259	62.2072	-0.513866	0.0931681	-5.51547	3.47851e-08	3.17324e-06	0.0156528
ENSMUSG00000030103	223.361	-0.341675	0.0619457	-5.51572	3.47364e-08	3.17324e-06	0.00695878
ENSMUSG00000009214	244.242	-0.523973	0.0950452	-5.51288	3.53015e-08	3.20365e-06	0.0294392
ENSMUSG00000026725	130.148	-0.711601	0.129131	-5.51068	3.57445e-08	3.22714e-06	0.145032
ENSMUSG00000068196	756.493	-0.396071	0.0718926	-5.5092	3.60472e-08	3.23778e-06	0.0148185
ENSMUSG00000040690	2212.11	-0.593252	0.107783	-5.50412	3.71027e-08	3.31558e-06	0.0499851
ENSMUSG00000005045	558.079	-0.625493	0.113733	-5.49965	3.80552e-08	3.35441e-06	0.0602673
ENSMUSG00000008393	4487.19	0.147953	0.0269008	5.49994	3.7993e-08	3.35441e-06	0.00171064
ENSMUSG00000011118	54.6104	-0.699944	0.127277	-5.49939	3.81118e-08	3.35441e-06	0.233238
ENSMUSG00000022519	2292.93	-0.237567	0.0432089	-5.49811	3.83894e-08	3.36195e-06	0.00474806
ENSMUSG00000001506	16151.8	-0.627435	0.114414	-5.48391	4.16026e-08	3.57582e-06	0.0636552
ENSMUSG00000044716	101.928	-0.559331	0.101967	-5.48542	4.12482e-08	3.57582e-06	0.0317558
ENSMUSG00000045954	858.157	-0.447855	0.0816581	-5.48451	4.14624e-08	3.57582e-06	0.0209838
ENSMUSG00000102692	191.229	-0.461133	0.0840914	-5.48372	4.16481e-08	3.57582e-06	0.0186646
ENSMUSG00000073805	66.1359	-0.512643	0.0937868	-5.46605	4.60176e-08	3.9317e-06	0.0171833
ENSMUSG00000057604	265.017	-0.52356	0.095857	-5.46188	4.71117e-08	4.00564e-06	0.0306213
ENSMUSG00000037625	396.543	-0.458432	0.0839797	-5.45885	4.79242e-08	4.05503e-06	0.0212907
ENSMUSG00000026163	222.093	-0.307122	0.0562882	-5.45625	4.86306e-08	4.09502e-06	0.00474313
ENSMUSG00000059602	138.59	-0.466555	0.0855717	-5.45221	4.9747e-08	4.16899e-06	0.0178268
ENSMUSG00000015937	6450.25	0.241131	0.0443098	5.44192	5.2708e-08	4.25429e-06	0.00531013
ENSMUSG00000021388	529.18	-0.704343	0.129415	-5.4425	5.25371e-08	4.25429e-06	0.168728
ENSMUSG00000022836	1079.44	-0.298654	0.054875	-5.44243	5.25573e-08	4.25429e-06	0.00776175
ENSMUSG00000024479	95.376	-0.486373	0.089355	-5.44315	5.23463e-08	4.25429e-06	0.0177185
ENSMUSG00000024940	1484.91	-0.486633	0.0894103	-5.44269	5.24821e-08	4.25429e-06	0.0275408
ENSMUSG00000027996	3525.97	-0.4148	0.0761421	-5.44771	5.10213e-08	4.25429e-06	0.0182913
ENSMUSG00000043719	422.314	-0.586183	0.107712	-5.44215	5.26427e-08	4.25429e-06	0.0478906
ENSMUSG00000067780	41.2562	-0.656608	0.120586	-5.44515	5.17608e-08	4.25429e-06	0.057116
ENSMUSG00000032735	1180.92	-0.396159	0.0728303	-5.43948	5.34377e-08	4.2934e-06	0.0158088
ENSMUSG00000016349	319.583	-0.546783	0.100545	-5.43821	5.38171e-08	4.30414e-06	0.0367015
ENSMUSG00000003032	530.281	-0.426482	0.0785177	-5.43167	5.58293e-08	4.44478e-06	0.018155
ENSMUSG00000041078	162.635	-0.384401	0.0708082	-5.42877	5.67453e-08	4.49726e-06	0.00945587
ENSMUSG00000068794	57.2515	-0.54318	0.100149	-5.42373	5.8367e-08	4.60494e-06	0.0218926
ENSMUSG00000049583	106.962	-0.698549	0.128871	-5.42053	5.9422e-08	4.66716e-06	0.135776
ENSMUSG00000070802	1794.16	-0.41845	0.07725	-5.41683	6.06639e-08	4.74343e-06	0.0186927
ENSMUSG00000028553	69.8812	-0.696131	0.128589	-5.41363	6.176e-08	4.80767e-06	0.124477
ENSMUSG00000026837	7928.75	-0.480205	0.0887333	-5.41178	6.24014e-08	4.8148e-06	0.0275128
ENSMUSG00000079215	8062.8	0.213002	0.0393578	5.41193	6.23495e-08	4.8148e-06	0.00413061
ENSMUSG00000044938	124.717	-0.410841	0.0759755	-5.40754	6.38956e-08	4.90847e-06	0.0105209
ENSMUSG00000015854	84.8772	-0.698862	0.129385	-5.40141	6.61201e-08	5.03519e-06	0.172029
ENSMUSG00000022415	327.017	-0.405636	0.0750883	-5.40212	6.58571e-08	5.03519e-06	0.0148797
ENSMUSG00000016327	52.5087	-0.681018	0.126173	-5.39748	6.75827e-08	5.1022e-06	0.25521
ENSMUSG00000032440	1768.71	-0.337875	0.0625938	-5.39789	6.74292e-08	5.1022e-06	0.0111092
ENSMUSG00000006014	20.7071	-0.696772	0.129184	-5.39364	6.90427e-08	5.19006e-06	0.10455
ENSMUSG00000021253	1485.11	-0.311453	0.0577898	-5.38942	7.06849e-08	5.2908e-06	0.0090736
ENSMUSG00000063873	417.583	-0.346989	0.0644089	-5.38729	7.15277e-08	5.3311e-06	0.0100729
ENSMUSG00000066189	35.9108	-0.56187	0.104324	-5.38581	7.21199e-08	5.35246e-06	0.0172361
ENSMUSG00000055447	1485.32	-0.28021	0.0520389	-5.38462	7.25967e-08	5.36511e-06	0.0070597
ENSMUSG00000002985	2415.92	-0.490853	0.0912621	-5.3785	7.51102e-08	5.52754e-06	0.0294678
ENSMUSG00000031376	102.658	-0.498922	0.0927814	-5.37739	7.55717e-08	5.52923e-06	0.0215171
ENSMUSG00000032332	8860.98	-0.392531	0.0730027	-5.37694	7.57645e-08	5.52923e-06	0.0166455
ENSMUSG00000024109	900.494	-0.31552	0.0586974	-5.37537	7.64259e-08	5.55436e-06	0.00898217
ENSMUSG00000020053	4410.37	-0.32529	0.060535	-5.37358	7.71884e-08	5.58659e-06	0.010595
ENSMUSG00000019775	249.679	-0.357433	0.0665426	-5.37149	7.80869e-08	5.62836e-06	0.00946246
ENSMUSG00000064115	289.836	-0.461389	0.0859285	-5.36945	7.89778e-08	5.66925e-06	0.0218518
ENSMUSG00000026062	10.6288	-0.6809	0.12688	-5.36651	8.02759e-08	5.71558e-06	0.16286
ENSMUSG00000028771	2471.27	0.162339	0.0302499	5.36658	8.02416e-08	5.71558e-06	0.00205231
ENSMUSG00000031349	1078.36	0.264228	0.0492645	5.36346	8.16405e-08	5.76586e-06	0.00590772
ENSMUSG00000072849	140.29	-0.602464	0.112322	-5.36375	8.1512e-08	5.76586e-06	0.0516905
ENSMUSG00000024006	3820.04	0.207172	0.0387262	5.34966	8.81174e-08	6.18107e-06	0.00384672
ENSMUSG00000028417	410.87	0.363619	0.0679824	5.34872	8.85783e-08	6.18107e-06	0.0115886
ENSMUSG00000042828	97.3749	-0.673329	0.125871	-5.34936	8.82664e-08	6.18107e-06	0.0984416
ENSMUSG00000039579	415.835	-0.374541	0.0700769	-5.34472	9.05584e-08	6.29417e-06	0.0127803
ENSMUSG00000032812	1372.04	-0.374166	0.0700839	-5.33883	9.3549e-08	6.47633e-06	0.0144607
ENSMUSG00000030507	237.798	0.411593	0.0771412	5.33558	9.52374e-08	6.56726e-06	0.0147541
ENSMUSG00000024471	181.438	-0.53244	0.0999111	-5.32914	9.86801e-08	6.72522e-06	0.0335087
ENSMUSG00000028016	858.207	0.197715	0.0370957	5.32987	9.8285e-08	6.72522e-06	0.00257358
ENSMUSG00000075307	651.267	-0.340437	0.0638801	-5.32931	9.85856e-08	6.72522e-06	0.0106951
ENSMUSG00000047686	1143.74	-0.560321	0.105197	-5.3264	1.00177e-07	6.80079e-06	0.045419
ENSMUSG00000001119	5228.66	-0.543652	0.1021	-5.32472	1.0111e-07	6.83761e-06	0.0417216
ENSMUSG00000030329	204.711	-0.502851	0.0944514	-5.32392	1.01556e-07	6.84138e-06	0.0280334
ENSMUSG00000041482	2424.33	-0.2864	0.0538041	-5.32301	1.02062e-07	6.84911e-06	0.00790755
ENSMUSG00000021130	1067.32	-0.271779	0.0510963	-5.31896	1.04361e-07	6.95334e-06	0.00649385
ENSMUSG00000064179	1781.38	-0.300833	0.0565595	-5.31888	1.04409e-07	6.95334e-06	0.00872948
ENSMUSG00000026407	262.132	-0.393028	0.0739606	-5.31401	1.07236e-07	7.11453e-06	0.0134755
ENSMUSG00000009013	8277.47	0.225711	0.0424981	5.31108	1.08976e-07	7.20267e-06	0.00488183
ENSMUSG00000028031	1571.68	-0.204449	0.038531	-5.30609	1.12004e-07	7.29274e-06	0.00343619
ENSMUSG00000031906	780.566	-0.394881	0.074411	-5.30676	1.11594e-07	7.29274e-06	0.0162646
ENSMUSG00000034648	3575.98	0.211157	0.0397875	5.30713	1.11368e-07	7.29274e-06	0.00406853
ENSMUSG00000074207	98.5779	-0.543793	0.102471	-5.3068	1.11566e-07	7.29274e-06	0.0321581
ENSMUSG00000041115	362.872	-0.370767	0.0699126	-5.30328	1.13737e-07	7.37818e-06	0.012343
ENSMUSG00000037017	2460.85	0.269194	0.0507737	5.30183	1.14645e-07	7.38783e-06	0.00690962
ENSMUSG00000060992	4541.55	0.207088	0.0390607	5.3017	1.1473e-07	7.38783e-06	0.00396442
ENSMUSG00000032289	1566.98	-0.296022	0.0558445	-5.30084	1.15273e-07	7.39446e-06	0.00839373
ENSMUSG00000037362	152.299	-0.531928	0.10036	-5.3002	1.15677e-07	7.39446e-06	0.0330013
ENSMUSG00000054459	99.8755	-0.456758	0.0862125	-5.29805	1.17046e-07	7.45476e-06	0.0155807
ENSMUSG00000044734	66.2343	-0.624997	0.118	-5.29659	1.17985e-07	7.48734e-06	0.0577878
ENSMUSG00000023021	1805.2	0.178642	0.033756	5.29214	1.20894e-07	7.61677e-06	0.00252558
ENSMUSG00000041670	233.263	-0.346195	0.0654144	-5.29233	1.20765e-07	7.61677e-06	0.00866094
ENSMUSG00000025489	19.5274	-0.629035	0.118898	-5.29056	1.2194e-07	7.64178e-06	0.0249604
ENSMUSG00000099032	131.824	0.438713	0.0829289	5.29023	1.22164e-07	7.64178e-06	0.0150717
ENSMUSG00000038418	255.976	-0.488119	0.0924204	-5.2815	1.28128e-07	7.98635e-06	0.0270228
ENSMUSG00000020051	95.2808	-0.682535	0.129264	-5.28016	1.2907e-07	8.01654e-06	0.147505
ENSMUSG00000001123	292.592	-0.5148	0.0976515	-5.27181	1.35084e-07	8.331e-06	0.032958
ENSMUSG00000059974	1151.83	-0.313247	0.0594175	-5.27196	1.34977e-07	8.331e-06	0.00950524
ENSMUSG00000052135	87.9331	-0.5107	0.0968915	-5.27085	1.35796e-07	8.34547e-06	0.0241291
ENSMUSG00000042572	3432.39	0.196406	0.0372721	5.26952	1.36783e-07	8.37676e-06	0.00349998
ENSMUSG00000001334	911.445	-0.316025	0.0600053	-5.26661	1.38968e-07	8.48093e-06	0.00950906
ENSMUSG00000079428	356.298	-0.636506	0.121188	-5.2522	1.50294e-07	9.14028e-06	0.0813997
ENSMUSG00000038233	97.2383	-0.534555	0.101792	-5.25145	1.5091e-07	9.14596e-06	0.0311045
ENSMUSG00000025780	673.532	-0.33524	0.0638686	-5.24891	1.53003e-07	9.15224e-06	0.0107404
ENSMUSG00000037731	50.3316	-0.475959	0.0906707	-5.24931	1.52673e-07	9.15224e-06	0.00965114
ENSMUSG00000038239	302.763	-0.379276	0.0722436	-5.24995	1.52139e-07	9.15224e-06	0.0130298
ENSMUSG00000039286	2182.6	-0.258188	0.04919	-5.24879	1.53103e-07	9.15224e-06	0.00638456
ENSMUSG00000006649	68.7263	0.584467	0.111376	5.24771	1.54005e-07	9.17485e-06	0.0410716
ENSMUSG00000021670	6438.32	0.272712	0.051974	5.24708	1.54531e-07	9.17493e-06	0.00755311
ENSMUSG00000002006	1948.58	-0.222258	0.042383	-5.24403	1.57105e-07	9.20301e-06	0.00446308
ENSMUSG00000019817	13822.2	-0.275092	0.052454	-5.24444	1.5676e-07	9.20301e-06	0.00779851
ENSMUSG00000042138	1340.03	0.253875	0.0484106	5.24421	1.56956e-07	9.20301e-06	0.00584096
ENSMUSG00000050640	204.565	-0.349115	0.0665736	-5.24405	1.57092e-07	9.20301e-06	0.00861452
ENSMUSG00000038086	104.113	-0.525853	0.100293	-5.24317	1.57837e-07	9.21508e-06	0.0298874
ENSMUSG00000020052	635.818	0.363169	0.0693266	5.23852	1.6187e-07	9.4191e-06	0.0131554
ENSMUSG00000037211	683.656	-0.227484	0.0434308	-5.23786	1.62449e-07	9.42148e-06	0.00378438
ENSMUSG00000022587	1031.81	-0.205539	0.0392576	-5.23566	1.644e-07	9.50319e-06	0.00326814
ENSMUSG00000025934	45.1697	-0.670168	0.128121	-5.23075	1.68828e-07	9.70379e-06	0.108734
ENSMUSG00000042451	873.926	-0.559917	0.107047	-5.23058	1.68978e-07	9.70379e-06	0.0480499
ENSMUSG00000055471	48.4907	-0.504179	0.0964126	-5.22938	1.70077e-07	9.73496e-06	0.0144391
ENSMUSG00000031799	12089.5	0.215327	0.0412027	5.22604	1.7318e-07	9.86748e-06	0.00460424
ENSMUSG00000033491	816.482	-0.491296	0.0940157	-5.22568	1.73519e-07	9.86748e-06	0.031299
ENSMUSG00000038147	79.9762	-0.488885	0.0935769	-5.22443	1.74696e-07	9.90228e-06	0.0195925
ENSMUSG00000032648	314.849	-0.352241	0.0674368	-5.22328	1.75784e-07	9.93182e-06	0.0106987
ENSMUSG00000062694	114.452	-0.566328	0.108472	-5.22098	1.77981e-07	1.00236e-05	0.0427267
ENSMUSG00000026413	147.076	-0.507339	0.0972037	-5.21934	1.79561e-07	1.00802e-05	0.0290674
ENSMUSG00000031170	225.249	-0.472015	0.0905334	-5.21371	1.85097e-07	1.03577e-05	0.0247387
ENSMUSG00000032199	7744.81	0.144912	0.0278093	5.21094	1.87889e-07	1.04805e-05	0.00194259
ENSMUSG00000025991	23.8549	-0.625304	0.120079	-5.20744	1.91466e-07	1.05579e-05	0.0378001
ENSMUSG00000026414	2257.65	-0.282896	0.0543275	-5.20722	1.91688e-07	1.05579e-05	0.0080561
ENSMUSG00000044681	657.644	0.470947	0.0904338	5.20764	1.91261e-07	1.05579e-05	0.0275
ENSMUSG00000076437	1654.57	0.265666	0.0510165	5.20747	1.91437e-07	1.05579e-05	0.00678121
ENSMUSG00000026365	376.138	-0.466479	0.0896162	-5.2053	1.93687e-07	1.06346e-05	0.0257152
ENSMUSG00000062257	231.837	-0.405366	0.0779556	-5.19997	1.99324e-07	1.09099e-05	0.0153753
ENSMUSG00000017737	143.047	-0.571982	0.11002	-5.19891	2.00456e-07	1.09135e-05	0.0472691
ENSMUSG00000021594	421.826	0.210749	0.0405385	5.19875	2.00636e-07	1.09135e-05	0.00213237
ENSMUSG00000034413	172.368	-0.386985	0.0744887	-5.19521	2.0449e-07	1.10544e-05	0.0118146
ENSMUSG00000036412	219.287	-0.60415	0.116286	-5.1954	2.04282e-07	1.10544e-05	0.0637256
ENSMUSG00000030423	1773.74	0.270965	0.0521781	5.19308	2.06839e-07	1.1147e-05	0.00719556
ENSMUSG00000060284	156.613	-0.520142	0.100178	-5.19217	2.07856e-07	1.11675e-05	0.0329608
ENSMUSG00000044367	368.24	0.263218	0.0507241	5.18921	2.11192e-07	1.1312e-05	0.00452949
ENSMUSG00000027861	941.663	-0.453211	0.0873501	-5.18845	2.12053e-07	1.13235e-05	0.025404
ENSMUSG00000028328	637.573	-0.345412	0.066582	-5.18777	2.12828e-07	1.13303e-05	0.011892
ENSMUSG00000003279	174.227	-0.426426	0.0822154	-5.18669	2.14061e-07	1.13615e-05	0.0168122
ENSMUSG00000026786	124.991	-0.477719	0.0922256	-5.17989	2.22015e-07	1.1748e-05	0.0227508
ENSMUSG00000040998	1646.54	-0.232276	0.0448591	-5.1779	2.24395e-07	1.18382e-05	0.005007
ENSMUSG00000024261	1484.12	-0.333627	0.0644433	-5.17707	2.25403e-07	1.18557e-05	0.0118075
ENSMUSG00000030592	1390.93	-0.347325	0.0671013	-5.17613	2.2654e-07	1.18798e-05	0.0129904
ENSMUSG00000029387	1573.88	0.184707	0.0356984	5.1741	2.29015e-07	1.19737e-05	0.00282271
ENSMUSG00000030088	219.923	-0.499441	0.0965378	-5.17353	2.29709e-07	1.19743e-05	0.030581
ENSMUSG00000022774	3702.86	0.24434	0.0472683	5.16922	2.35077e-07	1.22177e-05	0.0060018
ENSMUSG00000026208	1042.24	-0.468844	0.0907243	-5.16779	2.36883e-07	1.22529e-05	0.0284215
ENSMUSG00000029298	150.831	-0.420089	0.0812933	-5.16757	2.37152e-07	1.22529e-05	0.0152999
ENSMUSG00000002020	71.951	-0.620173	0.120073	-5.16499	2.40456e-07	1.23507e-05	0.0657765
ENSMUSG00000060882	284.585	-0.376562	0.0729053	-5.16509	2.40321e-07	1.23507e-05	0.0131861
ENSMUSG00000052085	292.102	-0.315776	0.0611495	-5.164	2.41721e-07	1.23794e-05	0.00766172
ENSMUSG00000014329	2062.15	-0.301403	0.058384	-5.16243	2.43767e-07	1.24478e-05	0.00948877
ENSMUSG00000029120	525.235	-0.396867	0.0768864	-5.16173	2.4468e-07	1.2458e-05	0.017114
ENSMUSG00000018411	5487.58	-0.353002	0.0684002	-5.16083	2.45854e-07	1.24792e-05	0.0141621
ENSMUSG00000030731	74.089	-0.46959	0.0910001	-5.16033	2.4652e-07	1.24792e-05	0.0161927
ENSMUSG00000049336	671.671	-0.347944	0.0674544	-5.15821	2.49327e-07	1.25849e-05	0.0123868
ENSMUSG00000014158	88.0258	-0.589925	0.114413	-5.15612	2.52125e-07	1.26896e-05	0.0520857
ENSMUSG00000033208	62.8958	-0.623392	0.120928	-5.15505	2.53564e-07	1.27254e-05	0.0668871
ENSMUSG00000015697	4636.31	0.176089	0.0341812	5.15163	2.58228e-07	1.2853e-05	0.00295188
ENSMUSG00000039109	669.512	-0.422784	0.0820667	-5.15171	2.58125e-07	1.2853e-05	0.0209417
ENSMUSG00000046008	10.5917	0.665911	0.129264	5.15158	2.58307e-07	1.2853e-05	0.0549206
ENSMUSG00000032473	10.8985	-0.665487	0.129249	-5.14887	2.62067e-07	1.30031e-05	0.100639
ENSMUSG00000054146	670.57	-0.379935	0.0738005	-5.14813	2.63094e-07	1.30172e-05	0.0157058
ENSMUSG00000019326	30.0275	-0.618192	0.120108	-5.14698	2.64713e-07	1.30347e-05	0.0464389
ENSMUSG00000033760	2319.54	0.230226	0.0447317	5.14682	2.64936e-07	1.30347e-05	0.00513702
ENSMUSG00000030560	570.35	-0.314435	0.0611595	-5.14123	2.72951e-07	1.33067e-05	0.00932248
ENSMUSG00000040896	695.041	-0.293501	0.0570921	-5.14085	2.73504e-07	1.33067e-05	0.00804966
ENSMUSG00000068154	453.758	0.278124	0.0540919	5.14169	2.72273e-07	1.33067e-05	0.00614492
ENSMUSG00000074652	263.654	-0.433939	0.0843911	-5.14199	2.71841e-07	1.33067e-05	0.0203261
ENSMUSG00000035131	78.9281	-0.45468	0.0884793	-5.13883	2.76454e-07	1.3413e-05	0.0148296
ENSMUSG00000022488	303.954	-0.316631	0.0616334	-5.13733	2.78669e-07	1.3446e-05	0.00799608
ENSMUSG00000029656	35.3864	-0.663278	0.129105	-5.1375	2.78411e-07	1.3446e-05	0.122605
ENSMUSG00000031103	759.642	-0.222557	0.0433296	-5.13637	2.80097e-07	1.34777e-05	0.00390369
ENSMUSG00000016942	50.2693	-0.610687	0.118932	-5.13475	2.82518e-07	1.3557e-05	0.0558767
ENSMUSG00000036972	1096.65	0.216219	0.0421427	5.13063	2.88767e-07	1.3819e-05	0.0039824
ENSMUSG00000026439	1938.23	0.181102	0.0353218	5.12719	2.94092e-07	1.38468e-05	0.00286893
ENSMUSG00000027457	195.319	-0.381085	0.0743194	-5.12767	2.93351e-07	1.38468e-05	0.0123943
ENSMUSG00000028063	1169.62	-0.58901	0.114852	-5.12843	2.92168e-07	1.38468e-05	0.0638913
ENSMUSG00000032306	940.953	0.261698	0.0510177	5.12956	2.90423e-07	1.38468e-05	0.00630878
ENSMUSG00000059003	87.122	-0.514061	0.100231	-5.12876	2.91653e-07	1.38468e-05	0.0279582
ENSMUSG00000073557	1610.74	-0.168744	0.0329074	-5.12783	2.93106e-07	1.38468e-05	0.00231301
ENSMUSG00000001661	513.431	0.382536	0.0747033	5.12074	3.04345e-07	1.41816e-05	0.0156727
ENSMUSG00000016477	1937.7	0.21221	0.0414368	5.12129	3.03449e-07	1.41816e-05	0.00421475
ENSMUSG00000022219	36.0623	-0.588032	0.114841	-5.12039	3.04912e-07	1.41816e-05	0.0366814
ENSMUSG00000028634	214.211	-0.377011	0.0736176	-5.1212	3.03596e-07	1.41816e-05	0.0124415
ENSMUSG00000041361	326.088	-0.478724	0.0934977	-5.12018	3.05251e-07	1.41816e-05	0.0289183
ENSMUSG00000022109	1287.98	0.257993	0.0504024	5.11868	3.0769e-07	1.42195e-05	0.00641223
ENSMUSG00000026051	48.4476	-0.659863	0.128908	-5.11888	3.07351e-07	1.42195e-05	0.187858
ENSMUSG00000004655	725.048	-0.55233	0.107956	-5.11626	3.11659e-07	1.4365e-05	0.0493271
ENSMUSG00000019878	1769.61	0.203091	0.0397191	5.11318	3.16777e-07	1.45626e-05	0.00376055
ENSMUSG00000094686	75.8893	-0.631268	0.123473	-5.1126	3.17758e-07	1.45694e-05	0.08083
ENSMUSG00000062760	572.765	-0.311328	0.0609045	-5.11173	3.19218e-07	1.45982e-05	0.00922593
ENSMUSG00000027176	2056.96	0.229123	0.044838	5.11001	3.22138e-07	1.46933e-05	0.00510881
ENSMUSG00000033082	79.5794	-0.389838	0.0763582	-5.10539	3.30116e-07	1.49913e-05	0.00639187
ENSMUSG00000040033	881.478	0.21983	0.0430596	5.10524	3.30382e-07	1.49913e-05	0.00398372
ENSMUSG00000031841	571.508	-0.317531	0.0622184	-5.10349	3.33447e-07	1.50913e-05	0.00976531
ENSMUSG00000057455	102.168	-0.466507	0.0914356	-5.10202	3.36042e-07	1.51695e-05	0.0202562
ENSMUSG00000026817	605.35	-0.267336	0.0524249	-5.09942	3.40704e-07	1.53404e-05	0.00621116
ENSMUSG00000040681	13259.2	0.215572	0.042282	5.09843	3.4248e-07	1.53809e-05	0.00487514
ENSMUSG00000036915	101.735	0.554718	0.10883	5.09708	3.44935e-07	1.54515e-05	0.0415124
ENSMUSG00000029757	180.673	-0.316228	0.0620584	-5.09565	3.47549e-07	1.55289e-05	0.00598404
ENSMUSG00000039529	97.7997	-0.445403	0.0874456	-5.09349	3.51527e-07	1.56667e-05	0.0163884
ENSMUSG00000052276	4.30168	-0.595526	0.116936	-5.09275	3.52915e-07	1.56886e-05	0.200855
ENSMUSG00000037942	34.3235	-0.577759	0.11347	-5.09174	3.54788e-07	1.57319e-05	0.0320771
ENSMUSG00000033327	38.8157	-0.61873	0.121613	-5.08771	3.62416e-07	1.60296e-05	0.0597246
ENSMUSG00000040181	352.172	-0.443616	0.0872282	-5.0857	3.66279e-07	1.61596e-05	0.0235115
ENSMUSG00000040747	118.89	-0.417839	0.0821717	-5.08495	3.67722e-07	1.61825e-05	0.0141548
ENSMUSG00000078773	737.396	0.305742	0.060171	5.08121	3.75032e-07	1.64629e-05	0.00926502
ENSMUSG00000027199	718.523	-0.345094	0.067945	-5.07901	3.794e-07	1.6613e-05	0.0127237
ENSMUSG00000006219	1866.11	0.213787	0.0421047	5.0775	3.82442e-07	1.67044e-05	0.00435729
ENSMUSG00000029659	42.1509	-0.525505	0.10353	-5.07589	3.85694e-07	1.67213e-05	0.0204026
ENSMUSG00000037705	82.2247	-0.586241	0.115492	-5.07601	3.85438e-07	1.67213e-05	0.0538731
ENSMUSG00000057606	55.375	-0.535666	0.105517	-5.0766	3.84256e-07	1.67213e-05	0.0286158
ENSMUSG00000026187	1603.19	0.229325	0.0451841	5.07535	3.86777e-07	1.67269e-05	0.00506009
ENSMUSG00000051747	6142.5	-0.243566	0.0480126	-5.07297	3.91658e-07	1.68907e-05	0.00633242
ENSMUSG00000058135	544.04	-0.39827	0.0785145	-5.07256	3.92493e-07	1.68907e-05	0.018202
ENSMUSG00000022574	81.9761	-0.469229	0.0925376	-5.07068	3.9639e-07	1.70153e-05	0.0189056
ENSMUSG00000074452	44.7763	0.477078	0.0940939	5.07023	3.97332e-07	1.70153e-05	0.00928584
ENSMUSG00000007097	1164.66	-0.357945	0.0706392	-5.06723	4.03636e-07	1.72431e-05	0.0146191
ENSMUSG00000027887	68.0469	-0.470538	0.0928809	-5.06604	4.06176e-07	1.72674e-05	0.0167369
ENSMUSG00000068122	2009.36	-0.591731	0.116794	-5.06646	4.05288e-07	1.72674e-05	0.0693185
ENSMUSG00000038612	5262.01	0.189455	0.0374004	5.06557	4.0718e-07	1.72682e-05	0.00363159
ENSMUSG00000019787	82.9721	-0.49209	0.0971538	-5.06506	4.08281e-07	1.72731e-05	0.0238115
ENSMUSG00000020524	495.433	-0.355336	0.0701802	-5.06319	4.1229e-07	1.73588e-05	0.0132182
ENSMUSG00000042694	989.142	0.243673	0.0481223	5.06362	4.11372e-07	1.73588e-05	0.00548554
ENSMUSG00000027215	574.714	-0.371019	0.073291	-5.06228	4.14281e-07	1.74008e-05	0.0151695
ENSMUSG00000015568	937.1	-0.23408	0.0462526	-5.0609	4.17293e-07	1.74854e-05	0.00492801
ENSMUSG00000002944	327.759	-0.492464	0.0973368	-5.05938	4.20613e-07	1.75689e-05	0.0329825
ENSMUSG00000025358	2579.27	0.201256	0.0397835	5.05878	4.21949e-07	1.75689e-05	0.00395702
ENSMUSG00000036083	9.36415	-0.654706	0.129424	-5.05862	4.22296e-07	1.75689e-05	0.0644153
ENSMUSG00000031729	5753.16	0.227478	0.0449826	5.05701	4.25882e-07	1.76761e-05	0.0054695
ENSMUSG00000031578	1697.72	0.220559	0.0436247	5.05583	4.28534e-07	1.77312e-05	0.00468569
ENSMUSG00000051396	536.707	0.212687	0.0420703	5.05551	4.29233e-07	1.77312e-05	0.00300313
ENSMUSG00000041372	69.4684	-0.467438	0.0926076	-5.04752	4.47593e-07	1.84028e-05	0.0168176
ENSMUSG00000052707	6749.92	0.166814	0.0330473	5.04773	4.47085e-07	1.84028e-05	0.00280716
ENSMUSG00000018362	1187.7	0.233246	0.0462251	5.04587	4.51457e-07	1.84939e-05	0.00512024
ENSMUSG00000047819	19.3293	-0.652878	0.129393	-5.04568	4.5192e-07	1.84939e-05	0.129639
ENSMUSG00000034463	906.052	-0.296196	0.0587403	-5.04246	4.59575e-07	1.87633e-05	0.00900628
ENSMUSG00000043460	67.0706	-0.549078	0.10903	-5.03602	4.75307e-07	1.93605e-05	0.0375307
ENSMUSG00000020212	1157.81	0.236817	0.0470552	5.03274	4.83508e-07	1.96488e-05	0.00533042
ENSMUSG00000028042	117.025	-0.430938	0.0857038	-5.02823	4.95036e-07	2.00656e-05	0.0166219
ENSMUSG00000072812	62.8683	-0.559248	0.111231	-5.02783	4.96054e-07	2.00656e-05	0.040663
ENSMUSG00000001870	3675.45	-0.186274	0.0370673	-5.02528	5.02704e-07	2.02411e-05	0.00348286
ENSMUSG00000026675	868.157	0.238999	0.0475562	5.02562	5.0181e-07	2.02411e-05	0.00517883
ENSMUSG00000056201	27625.5	0.234366	0.0466495	5.02398	5.06118e-07	2.02461e-05	0.00606901
ENSMUSG00000061462	370.347	-0.442877	0.0881537	-5.02391	5.06297e-07	2.02461e-05	0.0244188
ENSMUSG00000069441	10.0869	-0.64307	0.127993	-5.02426	5.05385e-07	2.02461e-05	0.133284
ENSMUSG00000028617	1662.57	0.184914	0.0368238	5.0216	5.12416e-07	2.04441e-05	0.00308927
ENSMUSG00000071650	8878.29	0.148834	0.0296542	5.01897	5.19482e-07	2.06789e-05	0.00225154
ENSMUSG00000038446	1469.77	0.215021	0.0428686	5.01583	5.28057e-07	2.09726e-05	0.00439969
ENSMUSG00000046618	646.432	-0.364952	0.0727729	-5.01495	5.30474e-07	2.10209e-05	0.015075
ENSMUSG00000022240	858.391	-0.290529	0.0579485	-5.01357	5.34298e-07	2.11247e-05	0.00864216
ENSMUSG00000029212	121.135	-0.464485	0.0926728	-5.01209	5.38415e-07	2.12395e-05	0.0229402
ENSMUSG00000061911	1187.37	-0.375434	0.074923	-5.01093	5.41688e-07	2.13206e-05	0.0170044
ENSMUSG00000040125	206.325	-0.518822	0.10355	-5.01035	5.43305e-07	2.13363e-05	0.0389757
ENSMUSG00000022346	723.212	-0.35501	0.070913	-5.00628	5.54917e-07	2.15986e-05	0.0142359
ENSMUSG00000030259	1407.5	-0.210549	0.0420467	-5.00751	5.51379e-07	2.15986e-05	0.00418363
ENSMUSG00000034040	388.239	-0.363152	0.0725357	-5.00652	5.54226e-07	2.15986e-05	0.0139166
ENSMUSG00000055148	115.574	-0.39748	0.0793829	-5.00713	5.52478e-07	2.15986e-05	0.0120331
ENSMUSG00000040289	833.466	0.234008	0.0467477	5.00576	5.56423e-07	2.16092e-05	0.00489929
ENSMUSG00000021176	283.219	0.404088	0.0807704	5.00292	5.64685e-07	2.18815e-05	0.0178237
ENSMUSG00000022868	742.023	-0.635808	0.127163	-4.99993	5.73511e-07	2.21745e-05	0.119035
ENSMUSG00000033502	639.578	0.316413	0.0633298	4.99627	5.84505e-07	2.25498e-05	0.0103656
ENSMUSG00000040569	231.099	-0.587885	0.117678	-4.99571	5.86202e-07	2.25655e-05	0.0678908
ENSMUSG00000031604	2409.33	0.310964	0.06226	4.99461	5.89558e-07	2.2645e-05	0.011103
ENSMUSG00000020495	891.714	0.182403	0.036542	4.99161	5.98791e-07	2.29493e-05	0.00250417
ENSMUSG00000030189	3076.95	-0.245431	0.0491888	-4.98957	6.05152e-07	2.31424e-05	0.00651766
ENSMUSG00000036913	1142.67	-0.3808	0.0763612	-4.98683	6.13792e-07	2.33708e-05	0.0178275
ENSMUSG00000055435	1235.29	-0.310466	0.0622565	-4.98688	6.1362e-07	2.33708e-05	0.0107214
ENSMUSG00000007944	88.1286	-0.507134	0.10173	-4.98512	6.19226e-07	2.34331e-05	0.0299941
ENSMUSG00000022225	7.10006	-0.572562	0.114862	-4.98477	6.20365e-07	2.34331e-05	0.325839
ENSMUSG00000025375	483.211	-0.53236	0.106809	-4.98422	6.22118e-07	2.34331e-05	0.0467195
ENSMUSG00000038725	643.457	0.427742	0.0858144	4.9845	6.21219e-07	2.34331e-05	0.0235916
ENSMUSG00000079330	606.509	0.33039	0.0662792	4.98481	6.20216e-07	2.34331e-05	0.0116014
ENSMUSG00000031962	521.538	-0.432246	0.0867556	-4.98234	6.28184e-07	2.36108e-05	0.0240579
ENSMUSG00000067001	11.1985	-0.627936	0.126065	-4.98104	6.3244e-07	2.37199e-05	0.183778
ENSMUSG00000052833	5274.27	0.172086	0.0345748	4.97722	6.45029e-07	2.41403e-05	0.00305495
ENSMUSG00000025804	66.9414	-0.467355	0.0939266	-4.97575	6.49959e-07	2.4273e-05	0.0176246
ENSMUSG00000020067	163.088	-0.443788	0.089207	-4.97481	6.53111e-07	2.43388e-05	0.021893
ENSMUSG00000043670	252.156	-0.413257	0.0830781	-4.97432	6.54768e-07	2.43488e-05	0.0191875
ENSMUSG00000028979	30.3745	-0.579753	0.116585	-4.97281	6.599e-07	2.44876e-05	0.0362544
ENSMUSG00000001027	45.4461	-0.568939	0.114434	-4.97175	6.63524e-07	2.457e-05	0.0414697
ENSMUSG00000028780	1829.84	-0.294955	0.0593439	-4.97027	6.68613e-07	2.46796e-05	0.00979914
ENSMUSG00000066441	1310.44	0.191888	0.0386087	4.97007	6.693e-07	2.46796e-05	0.00330938
ENSMUSG00000020431	1244.4	-0.230838	0.0464605	-4.96849	6.74758e-07	2.4752e-05	0.00524796
ENSMUSG00000025044	65.8657	-0.509963	0.102644	-4.96828	6.75505e-07	2.4752e-05	0.0274569
ENSMUSG00000037610	187.424	0.315265	0.0634492	4.96877	6.73781e-07	2.4752e-05	0.00655422
ENSMUSG00000018589	181.702	-0.421384	0.0848263	-4.96761	6.77845e-07	2.47704e-05	0.0189624
ENSMUSG00000074882	93.8487	-0.62398	0.125617	-4.96732	6.78835e-07	2.47704e-05	0.0962879
ENSMUSG00000027107	316.934	-0.407069	0.0820752	-4.95971	7.05976e-07	2.57072e-05	0.0192849
ENSMUSG00000031445	87.9261	-0.566732	0.114353	-4.95599	7.19626e-07	2.61193e-05	0.0519474
ENSMUSG00000073489	36.8915	-0.550316	0.111044	-4.95582	7.20276e-07	2.61193e-05	0.0293153
ENSMUSG00000039748	1344.78	0.254628	0.0514131	4.9526	7.32284e-07	2.64999e-05	0.00676439
ENSMUSG00000019846	3343.56	-0.278331	0.0562072	-4.95187	7.35035e-07	2.65446e-05	0.00886497
ENSMUSG00000042190	117.594	-0.387399	0.0782594	-4.95019	7.41427e-07	2.67204e-05	0.0114586
ENSMUSG00000036908	203.68	-0.378426	0.0764636	-4.94909	7.45605e-07	2.68157e-05	0.0138562
ENSMUSG00000022762	239.205	-0.409816	0.0828311	-4.9476	7.51323e-07	2.69257e-05	0.0188012
ENSMUSG00000031904	2356.52	0.210207	0.0424875	4.9475	7.51737e-07	2.69257e-05	0.00456685
ENSMUSG00000027015	367.894	-0.424015	0.0857424	-4.94522	7.60576e-07	2.71867e-05	0.0224493
ENSMUSG00000021678	58.4023	-0.510215	0.103219	-4.94303	7.69187e-07	2.74385e-05	0.0263124
ENSMUSG00000022894	577.316	-0.384419	0.0777805	-4.94236	7.71822e-07	2.74765e-05	0.0178435
ENSMUSG00000010097	8310.45	0.201744	0.0408229	4.94193	7.73516e-07	2.7481e-05	0.00447488
ENSMUSG00000054293	54.7391	-0.55092	0.111492	-4.94136	7.75794e-07	2.75061e-05	0.0388851
ENSMUSG00000055333	119.402	-0.448309	0.0907585	-4.93958	7.82914e-07	2.77025e-05	0.0210442
ENSMUSG00000028629	882.617	0.203796	0.0412639	4.93884	7.85893e-07	2.77518e-05	0.00354496
ENSMUSG00000000632	868.313	-0.399956	0.0810209	-4.93645	7.95554e-07	2.79802e-05	0.0205585
ENSMUSG00000040856	8058	-0.407286	0.0825037	-4.93658	7.95064e-07	2.79802e-05	0.0226372
ENSMUSG00000020181	979.757	-0.316409	0.0641044	-4.93584	7.98047e-07	2.80097e-05	0.0113091
ENSMUSG00000049265	99.4888	-0.475472	0.0963378	-4.93547	7.99593e-07	2.80097e-05	0.0248874
ENSMUSG00000041406	1083.74	0.236927	0.0480118	4.93477	8.02439e-07	2.80533e-05	0.00554477
ENSMUSG00000041712	2543.46	0.137845	0.0279416	4.93332	8.08455e-07	2.82073e-05	0.00169485
ENSMUSG00000035184	289.029	-0.292007	0.0592075	-4.93192	8.14251e-07	2.82968e-05	0.00685521
ENSMUSG00000035799	1586.55	0.245878	0.049854	4.93196	8.14096e-07	2.82968e-05	0.00639456
ENSMUSG00000006932	41112.2	0.140802	0.0285557	4.93076	8.19086e-07	2.84085e-05	0.00216564
ENSMUSG00000037542	24.9688	-0.631424	0.128176	-4.92622	8.38363e-07	2.90196e-05	0.0911956
ENSMUSG00000021719	232.813	-0.398355	0.0808721	-4.92574	8.40399e-07	2.90327e-05	0.0173155
ENSMUSG00000038112	2788.66	-0.271164	0.0550552	-4.9253	8.423e-07	2.90411e-05	0.0083943
ENSMUSG00000024271	5141.44	0.177917	0.0361469	4.92205	8.56445e-07	2.94708e-05	0.00336458
ENSMUSG00000066842	3452.39	0.157512	0.032009	4.92087	8.61584e-07	2.95895e-05	0.00247386
ENSMUSG00000035653	256.887	-0.365461	0.0743065	-4.91829	8.73046e-07	2.98962e-05	0.013605
ENSMUSG00000050272	418.605	-0.40893	0.0831482	-4.91809	8.73927e-07	2.98962e-05	0.0208193
ENSMUSG00000005686	257.557	-0.398676	0.081095	-4.91616	8.82593e-07	3.01338e-05	0.0178743
ENSMUSG00000020738	11038.6	0.289253	0.0588531	4.91482	8.8863e-07	3.02808e-05	0.010063
ENSMUSG00000025264	1131.43	0.173328	0.0352911	4.91138	9.04373e-07	3.07575e-05	0.00248983
ENSMUSG00000030513	650.536	-0.347371	0.0707442	-4.91024	9.09657e-07	3.08772e-05	0.0139938
ENSMUSG00000027612	596.94	-0.349137	0.0711803	-4.90496	9.34465e-07	3.15968e-05	0.0140858
ENSMUSG00000045038	883.922	-0.246636	0.0502822	-4.90504	9.34093e-07	3.15968e-05	0.0060462
ENSMUSG00000005125	540.557	-0.376573	0.076795	-4.90361	9.40899e-07	3.16607e-05	0.0171137
ENSMUSG00000009394	318.249	-0.344237	0.0702088	-4.90305	9.43585e-07	3.16607e-05	0.0121164
ENSMUSG00000027848	1818.67	-0.262009	0.0534367	-4.90316	9.43075e-07	3.16607e-05	0.00764552
ENSMUSG00000042804	832.594	-0.388922	0.0793218	-4.90308	9.43441e-07	3.16607e-05	0.0193684
ENSMUSG00000027967	588.994	0.215159	0.0438912	4.90209	9.48211e-07	3.17551e-05	0.00362441
ENSMUSG00000019794	1110.04	0.22004	0.0449005	4.90061	9.55393e-07	3.18737e-05	0.00470109
ENSMUSG00000062296	328.082	-0.493585	0.100714	-4.90087	9.54149e-07	3.18737e-05	0.0370141
ENSMUSG00000027947	85.7951	-0.409676	0.0836293	-4.89871	9.64675e-07	3.21222e-05	0.0120307
ENSMUSG00000057280	106.62	-0.419276	0.0856103	-4.8975	9.70636e-07	3.22594e-05	0.0157468
ENSMUSG00000009246	482.046	-0.523844	0.106976	-4.89683	9.73926e-07	3.22911e-05	0.0469878
ENSMUSG00000036356	222.174	-0.494044	0.100896	-4.89656	9.75277e-07	3.22911e-05	0.0357771
ENSMUSG00000029123	499.936	-0.305241	0.0623805	-4.89321	9.92023e-07	3.27835e-05	0.0095836
ENSMUSG00000032245	567.826	-0.193077	0.0394616	-4.89279	9.94172e-07	3.27927e-05	0.00253499
ENSMUSG00000029152	4288.46	0.173659	0.035498	4.89208	9.97746e-07	3.28487e-05	0.00319317
ENSMUSG00000024300	132.232	-0.418855	0.0856332	-4.89126	1.0019e-06	3.29237e-05	0.0175445
ENSMUSG00000006546	35.6892	-0.619904	0.126749	-4.8908	1.00428e-06	3.29399e-05	0.0873815
ENSMUSG00000024621	738.213	-0.319055	0.0652489	-4.88983	1.00925e-06	3.30413e-05	0.0114881
ENSMUSG00000035504	133.193	-0.466865	0.0955415	-4.88652	1.02636e-06	3.35022e-05	0.0265645
ENSMUSG00000057722	512.541	-0.341267	0.0698407	-4.88636	1.02716e-06	3.35022e-05	0.0131133
ENSMUSG00000056632	38.5379	-0.542481	0.1111	-4.88282	1.04579e-06	3.40466e-05	0.0306031
ENSMUSG00000034456	42.1701	-0.591335	0.121118	-4.8823	1.04857e-06	3.40736e-05	0.0598041
ENSMUSG00000001416	10430.7	0.210214	0.0430691	4.88087	1.05619e-06	3.42578e-05	0.00505142
ENSMUSG00000053470	4314.5	0.242535	0.049697	4.88028	1.05937e-06	3.42973e-05	0.00675836
ENSMUSG00000032890	734.692	-0.284144	0.0582344	-4.87932	1.06454e-06	3.44011e-05	0.0085561
ENSMUSG00000022773	1408.69	0.245801	0.0503977	4.87722	1.07592e-06	3.46933e-05	0.00648011
ENSMUSG00000051335	274.47	-0.296142	0.0607277	-4.87656	1.07952e-06	3.46933e-05	0.00728031
ENSMUSG00000058153	673.69	-0.340131	0.069747	-4.87664	1.07908e-06	3.46933e-05	0.0135303
ENSMUSG00000047910	119.498	-0.428373	0.087884	-4.8743	1.09196e-06	3.49801e-05	0.0185447
ENSMUSG00000069920	312.322	-0.379239	0.0778053	-4.87421	1.09244e-06	3.49801e-05	0.0163956
ENSMUSG00000049556	518.731	-0.466968	0.0958645	-4.87113	1.10964e-06	3.54659e-05	0.0325071
ENSMUSG00000031659	631.137	-0.280128	0.0575288	-4.86936	1.11963e-06	3.56551e-05	0.00806599
ENSMUSG00000035704	809.92	0.245444	0.0504035	4.86959	1.11828e-06	3.56551e-05	0.00594275
ENSMUSG00000046449	734.228	-0.361269	0.0742103	-4.86818	1.1263e-06	3.57814e-05	0.0160703
ENSMUSG00000047797	71.7756	-0.55167	0.113327	-4.86794	1.12768e-06	3.57814e-05	0.0470161
ENSMUSG00000017446	286.69	-0.262653	0.0539794	-4.8658	1.13995e-06	3.61052e-05	0.00492402
ENSMUSG00000068099	153.137	-0.316243	0.0650215	-4.86367	1.1523e-06	3.64306e-05	0.00629444
ENSMUSG00000027905	1269.09	0.214724	0.0441546	4.863	1.15619e-06	3.64876e-05	0.00462018
ENSMUSG00000000183	61.4395	-0.558269	0.114873	-4.85987	1.17461e-06	3.70024e-05	0.0483063
ENSMUSG00000020486	276.908	-0.342657	0.070524	-4.85873	1.18141e-06	3.71012e-05	0.0118194
ENSMUSG00000049685	4.29236	-0.564391	0.116163	-4.85863	1.18199e-06	3.71012e-05	0.213179
ENSMUSG00000004071	2592.91	0.161823	0.0333162	4.85717	1.19073e-06	3.73087e-05	0.00261457
ENSMUSG00000038028	499.961	0.193875	0.039932	4.85514	1.20302e-06	3.76267e-05	0.0023625
ENSMUSG00000028405	2510.14	0.155951	0.0321396	4.8523	1.22041e-06	3.81024e-05	0.00238656
ENSMUSG00000028116	183.16	-0.405758	0.0836341	-4.85159	1.22478e-06	3.81707e-05	0.0181147
ENSMUSG00000019189	4797.26	0.0996333	0.0205407	4.85053	1.23131e-06	3.82675e-05	0.000908281
ENSMUSG00000057469	2051.47	0.212378	0.0437859	4.85038	1.23225e-06	3.82675e-05	0.00483182
ENSMUSG00000005503	57.4871	0.480112	0.0990248	4.84841	1.24458e-06	3.85047e-05	0.0195728
ENSMUSG00000019966	1328.92	-0.333992	0.0688962	-4.84775	1.24868e-06	3.85047e-05	0.0138349
ENSMUSG00000027966	6932.81	-0.321051	0.0662159	-4.84855	1.24364e-06	3.85047e-05	0.0131507
ENSMUSG00000029510	3033.64	0.33424	0.0689456	4.84788	1.24786e-06	3.85047e-05	0.0142712
ENSMUSG00000063568	274.622	-0.36029	0.0743328	-4.84699	1.2535e-06	3.85853e-05	0.0138717
ENSMUSG00000059586	970.597	0.193371	0.0399092	4.84528	1.26436e-06	3.88514e-05	0.00333205
ENSMUSG00000005124	1170	-0.277618	0.0573048	-4.84459	1.26872e-06	3.89172e-05	0.00871092
ENSMUSG00000020573	179.349	-0.320811	0.0662279	-4.84405	1.2722e-06	3.89554e-05	0.00777367
ENSMUSG00000028698	5024	0.229838	0.0474543	4.84335	1.2767e-06	3.90251e-05	0.00612888
ENSMUSG00000024942	562.847	-0.370499	0.0765114	-4.8424	1.28278e-06	3.91427e-05	0.017013
ENSMUSG00000029635	2647.39	0.138594	0.0286625	4.83538	1.32892e-06	4.04802e-05	0.00182248
ENSMUSG00000020125	8.02958	-0.587736	0.121572	-4.83447	1.335e-06	4.05945e-05	0.229147
ENSMUSG00000096146	67.0223	-0.408789	0.0845916	-4.8325	1.34829e-06	4.09278e-05	0.0095846
ENSMUSG00000040037	905.109	-0.321953	0.0666336	-4.83169	1.35381e-06	4.10243e-05	0.0123815
ENSMUSG00000061013	337.353	-0.276582	0.0572673	-4.82966	1.36765e-06	4.13007e-05	0.00660663
ENSMUSG00000067925	318.521	-0.28498	0.0590037	-4.82986	1.36629e-06	4.13007e-05	0.00709523
ENSMUSG00000021541	12.5262	-0.617545	0.127925	-4.82739	1.38336e-06	4.16315e-05	0.0482515
ENSMUSG00000048497	610.858	0.208312	0.043152	4.82741	1.38322e-06	4.16315e-05	0.0034992
ENSMUSG00000031129	126.32	-0.623019	0.129099	-4.82591	1.39363e-06	4.18688e-05	0.194035
ENSMUSG00000007655	1140.96	-0.446774	0.0925963	-4.82497	1.40027e-06	4.19963e-05	0.0302581
ENSMUSG00000000673	16.7876	-0.624227	0.129424	-4.82312	1.41328e-06	4.22415e-05	0.116139
ENSMUSG00000060371	152.731	-0.494404	0.102502	-4.82335	1.4117e-06	4.22415e-05	0.0358279
ENSMUSG00000055805	133.243	-0.405441	0.0840894	-4.82155	1.42448e-06	4.25039e-05	0.0164367
ENSMUSG00000011752	5578.45	0.222733	0.0462007	4.82098	1.42857e-06	4.25536e-05	0.0057959
ENSMUSG00000016995	1129.79	-0.453283	0.0940527	-4.81946	1.43946e-06	4.27323e-05	0.0316837
ENSMUSG00000096740	324.576	0.240095	0.0498147	4.81978	1.43719e-06	4.27323e-05	0.00389694
ENSMUSG00000025348	155.643	-0.429926	0.0892491	-4.81715	1.45625e-06	4.31577e-05	0.0216347
ENSMUSG00000026576	1300.66	-0.22178	0.0460553	-4.81551	1.46825e-06	4.33856e-05	0.0051704
ENSMUSG00000040724	221.465	-0.392606	0.081531	-4.81542	1.46889e-06	4.33856e-05	0.0175525
ENSMUSG00000022208	714.785	-0.348469	0.0723865	-4.81401	1.47933e-06	4.36203e-05	0.0150117
ENSMUSG00000036181	315.277	-0.284937	0.0592587	-4.80835	1.5218e-06	4.47972e-05	0.00715433
ENSMUSG00000030209	684.245	-0.540898	0.112516	-4.80729	1.52987e-06	4.49591e-05	0.0579351
ENSMUSG00000037798	11.0039	-0.601992	0.125238	-4.80679	1.5337e-06	4.49961e-05	0.198634
ENSMUSG00000027671	3028.19	0.234573	0.0488079	4.80605	1.5394e-06	4.50127e-05	0.00638883
ENSMUSG00000036061	948.049	0.283135	0.0589106	4.80618	1.53844e-06	4.50127e-05	0.00908391
ENSMUSG00000027405	6225.95	0.231832	0.0482501	4.80479	1.54912e-06	4.52215e-05	0.00639945
ENSMUSG00000039990	1459.43	0.156635	0.0326034	4.80424	1.55337e-06	4.527e-05	0.00218042
ENSMUSG00000028528	722.162	-0.268601	0.0559266	-4.80275	1.56504e-06	4.5459e-05	0.00767755
ENSMUSG00000040738	2889.55	0.169796	0.0353535	4.8028	1.56464e-06	4.5459e-05	0.0030489
ENSMUSG00000052336	402.05	-0.324467	0.0675889	-4.80059	1.58197e-06	4.58745e-05	0.0114571
ENSMUSG00000025945	7.2503	-0.550687	0.114735	-4.79964	1.58949e-06	4.59404e-05	0.329531
ENSMUSG00000032503	544.833	-0.389108	0.0810702	-4.79965	1.58944e-06	4.59404e-05	0.019906
ENSMUSG00000029016	1762.84	0.164065	0.0342016	4.797	1.61057e-06	4.64731e-05	0.00259784
ENSMUSG00000021200	177.053	-0.379691	0.079185	-4.79499	1.62679e-06	4.6864e-05	0.0148524
ENSMUSG00000026662	4366.34	0.192103	0.0400668	4.79457	1.63023e-06	4.6886e-05	0.0041857
ENSMUSG00000049988	27.3849	-0.547433	0.114189	-4.79409	1.63416e-06	4.69218e-05	0.0266092
ENSMUSG00000026394	9.13748	0.608772	0.127025	4.79254	1.64682e-06	4.72078e-05	0.137872
ENSMUSG00000033544	867.318	-0.443791	0.0926552	-4.7897	1.67029e-06	4.78026e-05	0.0300347
ENSMUSG00000027230	365.488	-0.525866	0.109808	-4.78895	1.67653e-06	4.79028e-05	0.0512394
ENSMUSG00000049100	1494.62	-0.244295	0.0510182	-4.7884	1.68119e-06	4.79578e-05	0.00673696
ENSMUSG00000018008	210.175	-0.329314	0.0687824	-4.78777	1.68649e-06	4.80306e-05	0.00979358
ENSMUSG00000021223	47.1959	-0.569759	0.119032	-4.78658	1.69644e-06	4.82356e-05	0.0549092
ENSMUSG00000046213	24.5912	-0.600439	0.125454	-4.78612	1.70037e-06	4.82691e-05	0.0647992
ENSMUSG00000020448	1325.67	0.17107	0.0357666	4.78296	1.72734e-06	4.88644e-05	0.00271722
ENSMUSG00000024218	1220.52	0.207461	0.0433742	4.78304	1.72664e-06	4.88644e-05	0.0043863
ENSMUSG00000034031	38.3323	0.584641	0.122241	4.78268	1.72971e-06	4.88644e-05	0.059969
ENSMUSG00000025468	76.2866	-0.524116	0.1096	-4.7821	1.73476e-06	4.8928e-05	0.0403651
ENSMUSG00000079022	365.241	-0.338622	0.0708324	-4.78061	1.74765e-06	4.92125e-05	0.0128419
ENSMUSG00000029474	1635.85	0.242034	0.0506329	4.78017	1.75147e-06	4.92408e-05	0.00665541
ENSMUSG00000020115	1276.15	0.171668	0.0359154	4.7798	1.75469e-06	4.92522e-05	0.00271777
ENSMUSG00000029086	2198.11	0.333473	0.069805	4.7772	1.77753e-06	4.97759e-05	0.0145752
ENSMUSG00000048728	407.672	0.26387	0.0552373	4.77703	1.77903e-06	4.97759e-05	0.00629665
ENSMUSG00000023150	14585.7	0.199672	0.0418154	4.77508	1.79639e-06	5.01624e-05	0.00476748
ENSMUSG00000052160	116.731	-0.418025	0.0875476	-4.77483	1.79857e-06	5.01624e-05	0.0180629
ENSMUSG00000022893	1937.87	-0.152915	0.0320296	-4.77418	1.80439e-06	5.02446e-05	0.00225741
ENSMUSG00000034487	678.296	-0.260749	0.0546349	-4.77256	1.81899e-06	5.05708e-05	0.00713381
ENSMUSG00000055003	26.5393	-0.604706	0.12673	-4.77161	1.82761e-06	5.073e-05	0.0776159
ENSMUSG00000046240	10.0757	-0.601005	0.126022	-4.76904	1.85102e-06	5.12984e-05	0.175661
ENSMUSG00000040907	1502.3	-0.428624	0.0899302	-4.76618	1.8775e-06	5.195e-05	0.0280087
ENSMUSG00000001819	1049.29	0.21532	0.0451907	4.76471	1.89127e-06	5.22486e-05	0.00472593
ENSMUSG00000015748	1782.26	0.188278	0.0395217	4.76391	1.89876e-06	5.23173e-05	0.00372026
ENSMUSG00000020173	450.901	-0.185786	0.0389996	-4.76381	1.89973e-06	5.23173e-05	0.00199136
ENSMUSG00000032087	190.519	-0.475158	0.0997615	-4.76293	1.90798e-06	5.24621e-05	0.0336066
ENSMUSG00000022621	950.565	0.272458	0.0572547	4.7587	1.94842e-06	5.34899e-05	0.00845907
ENSMUSG00000031756	906.72	0.222041	0.0466814	4.75652	1.96962e-06	5.39342e-05	0.00498214
ENSMUSG00000040170	36.7916	-0.540936	0.113728	-4.7564	1.97076e-06	5.39342e-05	0.0348023
ENSMUSG00000021242	3607.84	0.229789	0.0483243	4.75514	1.9831e-06	5.41872e-05	0.00630077
ENSMUSG00000029999	162.669	-0.394532	0.083016	-4.75248	2.00935e-06	5.47338e-05	0.0169886
ENSMUSG00000036309	9417.44	0.171187	0.0360187	4.75273	2.00688e-06	5.47338e-05	0.00342905
ENSMUSG00000007279	107.917	-0.355802	0.0748858	-4.75126	2.02155e-06	5.48455e-05	0.00865367
ENSMUSG00000026979	161.996	-0.365059	0.0768414	-4.75082	2.02598e-06	5.48455e-05	0.0128566
ENSMUSG00000028581	431.31	-0.290656	0.0611748	-4.75124	2.0217e-06	5.48455e-05	0.00876606
ENSMUSG00000040543	79.5573	-0.471613	0.0992674	-4.75094	2.02475e-06	5.48455e-05	0.0257289
ENSMUSG00000031755	646.432	0.197448	0.041567	4.75012	2.03298e-06	5.48655e-05	0.00320178
ENSMUSG00000031891	295.28	0.491891	0.10355	4.75028	2.03132e-06	5.48655e-05	0.0402514
ENSMUSG00000022892	8877.19	-0.203723	0.0428921	-4.74966	2.03758e-06	5.49049e-05	0.00499222
ENSMUSG00000016946	2231.43	0.182895	0.0385097	4.74933	2.04096e-06	5.49114e-05	0.0036085
ENSMUSG00000036006	686.487	-0.265778	0.0559756	-4.74811	2.05326e-06	5.51576e-05	0.00762345
ENSMUSG00000018334	687.118	-0.281245	0.059251	-4.74667	2.06796e-06	5.54675e-05	0.00885288
ENSMUSG00000063142	199.682	-0.392178	0.0826371	-4.74578	2.07703e-06	5.56257e-05	0.0178439
ENSMUSG00000026676	296.263	-0.319639	0.0673586	-4.74533	2.08171e-06	5.5666e-05	0.0104716
ENSMUSG00000034520	2550.38	0.256557	0.0540695	4.74495	2.0856e-06	5.5685e-05	0.00800621
ENSMUSG00000020949	4509.23	0.297592	0.062729	4.74409	2.09451e-06	5.58376e-05	0.0115049
ENSMUSG00000039236	25.1913	-0.577886	0.121863	-4.74209	2.11525e-06	5.6305e-05	0.0471481
ENSMUSG00000041515	88.9824	-0.387785	0.0817902	-4.74122	2.12437e-06	5.64619e-05	0.011151
ENSMUSG00000033420	3165.92	-0.229166	0.0483417	-4.74055	2.13136e-06	5.65618e-05	0.00627494
ENSMUSG00000037126	533.586	-0.446832	0.0942695	-4.73994	2.13782e-06	5.66475e-05	0.0309016
ENSMUSG00000041329	745.499	-0.276228	0.0583032	-4.73779	2.16064e-06	5.71656e-05	0.00860029
ENSMUSG00000022704	1358.46	0.19499	0.0411596	4.7374	2.16472e-06	5.71873e-05	0.00392419
ENSMUSG00000029622	1068.94	-0.365726	0.0772086	-4.73685	2.17065e-06	5.72576e-05	0.0182873
ENSMUSG00000028036	166.674	-0.423072	0.0893438	-4.73533	2.18703e-06	5.73442e-05	0.0221478
ENSMUSG00000035561	269.43	-0.372781	0.0787174	-4.73568	2.18319e-06	5.73442e-05	0.0164634
ENSMUSG00000041974	1062.52	0.243336	0.0513841	4.73562	2.18385e-06	5.73442e-05	0.00655272
ENSMUSG00000059857	288.742	-0.251908	0.053194	-4.73564	2.18368e-06	5.73442e-05	0.00468785
ENSMUSG00000021134	14721.2	0.210309	0.0444319	4.7333	2.20899e-06	5.78333e-05	0.00543278
ENSMUSG00000063765	63.5644	-0.553516	0.116952	-4.73287	2.21371e-06	5.78703e-05	0.0542483
ENSMUSG00000020437	56.8223	-0.483514	0.102171	-4.73241	2.21865e-06	5.7913e-05	0.0244306
ENSMUSG00000000049	149.038	-0.611822	0.129365	-4.72941	2.25172e-06	5.86887e-05	0.179686
ENSMUSG00000024668	1090.68	0.198937	0.0420723	4.72846	2.26224e-06	5.87881e-05	0.00396204
ENSMUSG00000026458	768.951	-0.28785	0.0608745	-4.72858	2.26096e-06	5.87881e-05	0.00965635
ENSMUSG00000024104	3016.51	0.132447	0.0280153	4.72767	2.27112e-06	5.89314e-05	0.00176861
ENSMUSG00000040552	157.669	-0.288647	0.0610627	-4.72706	2.27797e-06	5.89345e-05	0.00477178
ENSMUSG00000058407	2788.87	0.203917	0.0431372	4.72718	2.2766e-06	5.89345e-05	0.00479831
ENSMUSG00000028233	3003.45	0.210473	0.0445317	4.72637	2.28574e-06	5.90482e-05	0.00518588
ENSMUSG00000028932	3420.96	0.154478	0.0326921	4.72525	2.29828e-06	5.91209e-05	0.00259462
ENSMUSG00000042109	509.522	-0.343162	0.0726146	-4.7258	2.29213e-06	5.91209e-05	0.0145723
ENSMUSG00000042306	33.0094	-0.601198	0.127232	-4.72522	2.29868e-06	5.91209e-05	0.089981
ENSMUSG00000003779	3909.42	0.253539	0.0537072	4.72076	2.3497e-06	6.02563e-05	0.00802412
ENSMUSG00000034891	34.1031	-0.577028	0.122225	-4.72105	2.34632e-06	6.02563e-05	0.0589224
ENSMUSG00000028413	1898.06	-0.198518	0.0420631	-4.71953	2.3639e-06	6.04544e-05	0.00437034
ENSMUSG00000050043	1794.25	0.167617	0.035516	4.71949	2.36433e-06	6.04544e-05	0.00286654
ENSMUSG00000026227	106.929	-0.531878	0.11273	-4.71817	2.3797e-06	6.06703e-05	0.0503679
ENSMUSG00000051243	2735.74	-0.380741	0.0806935	-4.71836	2.37752e-06	6.06703e-05	0.0211285
ENSMUSG00000069227	1258.35	-0.190405	0.0404194	-4.71072	2.46838e-06	6.28397e-05	0.00370792
ENSMUSG00000035557	185.855	-0.569314	0.120886	-4.7095	2.48331e-06	6.3128e-05	0.0775932
ENSMUSG00000024989	1170.74	0.304863	0.0647473	4.70851	2.4953e-06	6.33408e-05	0.011731
ENSMUSG00000004043	181.717	-0.33623	0.0714141	-4.70818	2.49942e-06	6.33536e-05	0.010419
ENSMUSG00000022421	545.244	-0.348809	0.074097	-4.70746	2.50818e-06	6.34837e-05	0.0155318
ENSMUSG00000026389	292.249	-0.448505	0.0952928	-4.7066	2.51882e-06	6.36611e-05	0.0303953
ENSMUSG00000002908	300.651	0.243187	0.0517011	4.70372	2.55468e-06	6.43542e-05	0.00423136
ENSMUSG00000024052	3292.49	0.122055	0.0259497	4.70351	2.55727e-06	6.43542e-05	0.00149194
ENSMUSG00000037221	248.545	-0.431846	0.0918076	-4.70381	2.55346e-06	6.43542e-05	0.0263378
ENSMUSG00000015085	12.5426	-0.606493	0.128986	-4.70199	2.57638e-06	6.47422e-05	0.124499
ENSMUSG00000033285	1913.94	0.157621	0.0335342	4.70029	2.59792e-06	6.519e-05	0.00251698
ENSMUSG00000007850	34058.8	0.257637	0.0548284	4.69897	2.61472e-06	6.55175e-05	0.00864525
ENSMUSG00000030074	1609.35	-0.274981	0.0585326	-4.6979	2.62847e-06	6.56742e-05	0.00940913
ENSMUSG00000061576	920.987	-0.228325	0.0486002	-4.69802	2.627e-06	6.56742e-05	0.00558156
ENSMUSG00000038943	4036.09	0.206529	0.0439719	4.69683	2.64224e-06	6.59243e-05	0.00512682
ENSMUSG00000022484	357.044	0.296058	0.0630411	4.69628	2.64945e-06	6.59674e-05	0.00897481
ENSMUSG00000039683	885.94	-0.338195	0.0720158	-4.69612	2.6515e-06	6.59674e-05	0.0150811
ENSMUSG00000024937	1547.33	-0.363759	0.0774683	-4.69558	2.65851e-06	6.60481e-05	0.0187404
ENSMUSG00000031575	3107.62	0.183859	0.0391608	4.69497	2.66649e-06	6.61523e-05	0.00388336
ENSMUSG00000053835	78.323	0.443348	0.0944565	4.69367	2.68347e-06	6.64794e-05	0.0194823
ENSMUSG00000030965	1557.6	0.166069	0.0353863	4.69302	2.69197e-06	6.65958e-05	0.00275489
ENSMUSG00000028980	823.852	-0.272881	0.0581504	-4.69268	2.69643e-06	6.6612e-05	0.0086698
ENSMUSG00000062822	2340.74	0.242415	0.0516975	4.68909	2.74419e-06	6.76966e-05	0.00718306
ENSMUSG00000035960	3150.12	0.225132	0.0480404	4.68631	2.78177e-06	6.85259e-05	0.00617625
ENSMUSG00000068699	3749.51	-0.433191	0.0924433	-4.68602	2.78564e-06	6.85259e-05	0.0307301
ENSMUSG00000037846	306	0.286826	0.0612181	4.6853	2.79544e-06	6.86706e-05	0.00772842
ENSMUSG00000024897	702.059	-0.353425	0.0754384	-4.68494	2.80039e-06	6.86959e-05	0.0167234
ENSMUSG00000072941	18.1081	-0.585066	0.124907	-4.68401	2.81314e-06	6.89122e-05	0.0469143
ENSMUSG00000020457	2800.47	0.197395	0.0421625	4.68177	2.84403e-06	6.95715e-05	0.00455595
ENSMUSG00000062098	1941.17	-0.17601	0.0375998	-4.68114	2.85282e-06	6.96892e-05	0.00335334
ENSMUSG00000031636	470.754	-0.272058	0.0581314	-4.68005	2.868e-06	6.99624e-05	0.00776006
ENSMUSG00000037541	418.011	-0.330435	0.0706153	-4.67936	2.87766e-06	7.01003e-05	0.0130726
ENSMUSG00000021806	3537.58	-0.263807	0.0563892	-4.67832	2.89237e-06	7.0361e-05	0.00894754
ENSMUSG00000036918	210.819	-0.388249	0.0830018	-4.6776	2.90256e-06	7.0511e-05	0.0183646
ENSMUSG00000033676	763.466	-0.2869	0.0613566	-4.67593	2.9262e-06	7.09868e-05	0.00984548
ENSMUSG00000058099	155.438	-0.291503	0.0623536	-4.675	2.93951e-06	7.1211e-05	0.00525903
ENSMUSG00000028633	2865.96	0.203705	0.043581	4.67418	2.95136e-06	7.13993e-05	0.00492161
ENSMUSG00000001333	80.0638	-0.492164	0.105344	-4.67195	2.98353e-06	7.19787e-05	0.0339607
ENSMUSG00000035875	33.671	-0.546231	0.116912	-4.67216	2.98052e-06	7.19787e-05	0.0402659
ENSMUSG00000039878	53.6723	-0.591547	0.126645	-4.67089	2.99891e-06	7.22502e-05	0.0962193
ENSMUSG00000038526	463.27	0.431777	0.0924685	4.66945	3.02013e-06	7.25966e-05	0.0287233
ENSMUSG00000053141	591.233	-0.358177	0.0767082	-4.66935	3.02158e-06	7.25966e-05	0.0172202
ENSMUSG00000028599	131.517	-0.306859	0.0657387	-4.66786	3.0435e-06	7.30232e-05	0.00560467
ENSMUSG00000027208	142.18	-0.423955	0.0908459	-4.66674	3.06009e-06	7.33207e-05	0.0224532
ENSMUSG00000024330	1123.91	-0.553898	0.118751	-4.66437	3.0957e-06	7.40727e-05	0.0747465
ENSMUSG00000052298	3888.78	0.190525	0.0408513	4.66388	3.1031e-06	7.41483e-05	0.0043411
ENSMUSG00000025597	519.395	-0.222069	0.0476336	-4.66203	3.13111e-06	7.46141e-05	0.00447083
ENSMUSG00000035540	173.232	-0.601282	0.128973	-4.66206	3.13057e-06	7.46141e-05	0.142374
ENSMUSG00000036887	199.995	-0.398777	0.0855458	-4.66156	3.13817e-06	7.46808e-05	0.0200184
ENSMUSG00000041836	141.004	-0.293928	0.0630622	-4.66093	3.14781e-06	7.47797e-05	0.00488177
ENSMUSG00000042472	1859.12	0.274288	0.0588508	4.66073	3.15087e-06	7.47797e-05	0.00959713
ENSMUSG00000038255	205.808	-0.54066	0.116016	-4.66023	3.1586e-06	7.48618e-05	0.06274
ENSMUSG00000024580	1317.84	0.158854	0.0340897	4.65989	3.16384e-06	7.48627e-05	0.00238329
ENSMUSG00000067299	20.7998	-0.548128	0.117632	-4.65967	3.16719e-06	7.48627e-05	0.374555
ENSMUSG00000003746	799.138	-0.282389	0.0606105	-4.65908	3.17625e-06	7.48848e-05	0.00959937
ENSMUSG00000015217	7148.63	0.306833	0.0658605	4.65884	3.17995e-06	7.48848e-05	0.0129845
ENSMUSG00000029843	17.8093	-0.579858	0.124466	-4.65878	3.18095e-06	7.48848e-05	0.043843
ENSMUSG00000030672	3433.77	-0.481267	0.103325	-4.65778	3.19642e-06	7.5148e-05	0.0432976
ENSMUSG00000031880	134.812	-0.392962	0.0843878	-4.65662	3.21445e-06	7.54706e-05	0.0167457
ENSMUSG00000004730	268.762	-0.362002	0.0778258	-4.65144	3.29624e-06	7.72875e-05	0.0158849
ENSMUSG00000029287	1187.77	-0.196879	0.0423386	-4.65011	3.31759e-06	7.76838e-05	0.00412466
ENSMUSG00000004044	2011.59	-0.386949	0.0832469	-4.64821	3.34825e-06	7.82973e-05	0.0227978
ENSMUSG00000027750	11085.8	-0.475133	0.102227	-4.64784	3.3543e-06	7.83341e-05	0.0419958
ENSMUSG00000034457	82.0376	-0.379255	0.0816265	-4.64622	3.38067e-06	7.88097e-05	0.0101084
ENSMUSG00000039725	570.464	0.211979	0.0456258	4.64604	3.38367e-06	7.88097e-05	0.00403251
ENSMUSG00000045664	195.962	-0.366418	0.0788719	-4.64573	3.38874e-06	7.88232e-05	0.0151828
ENSMUSG00000005732	4969.21	0.170271	0.0366587	4.64477	3.40452e-06	7.89805e-05	0.00346379
ENSMUSG00000020205	393.436	-0.273788	0.0589438	-4.64491	3.40228e-06	7.89805e-05	0.00765505
ENSMUSG00000024610	18.9022	-0.578892	0.124658	-4.64386	3.41966e-06	7.90176e-05	0.0478499
ENSMUSG00000030255	592.032	-0.246066	0.0529854	-4.64404	3.41665e-06	7.90176e-05	0.0063599
ENSMUSG00000045733	91.0249	-0.408278	0.0879158	-4.64396	3.41787e-06	7.90176e-05	0.0160399
ENSMUSG00000051339	894.27	-0.321376	0.0692258	-4.64242	3.44347e-06	7.9463e-05	0.0136332
ENSMUSG00000026127	1884.94	0.141141	0.0304098	4.64129	3.46233e-06	7.97931e-05	0.00195283
ENSMUSG00000026251	94.5752	-0.484559	0.104408	-4.64101	3.46711e-06	7.97982e-05	0.0344917
ENSMUSG00000056174	2114.67	-0.369328	0.0796024	-4.63966	3.48988e-06	8.02167e-05	0.0202876
ENSMUSG00000026879	2441.15	-0.323235	0.0697181	-4.63631	3.54683e-06	8.14191e-05	0.0145953
ENSMUSG00000067038	111.731	-0.597279	0.128839	-4.63587	3.55434e-06	8.14846e-05	0.135615
ENSMUSG00000013584	1730.28	0.167625	0.0361663	4.63484	3.57206e-06	8.17342e-05	0.00297748
ENSMUSG00000025354	2554.38	0.119274	0.0257351	4.6347	3.57456e-06	8.17342e-05	0.00137325
ENSMUSG00000028654	2151.74	0.217581	0.0469518	4.63414	3.58418e-06	8.18473e-05	0.00571201
ENSMUSG00000030091	1466.49	-0.264641	0.0571144	-4.63352	3.59502e-06	8.19879e-05	0.00881284
ENSMUSG00000022718	3147.65	0.14396	0.0310863	4.63097	3.63962e-06	8.28973e-05	0.00228361
ENSMUSG00000059878	5531.84	0.229501	0.0495706	4.62979	3.6604e-06	8.32622e-05	0.00677298
ENSMUSG00000044086	265.046	-0.359738	0.0777083	-4.62934	3.6683e-06	8.33336e-05	0.0157651
ENSMUSG00000075232	1291.45	0.213503	0.0461239	4.62891	3.67596e-06	8.33996e-05	0.00516357
ENSMUSG00000027570	2552.86	-0.482014	0.104156	-4.62779	3.69594e-06	8.37444e-05	0.0443788
ENSMUSG00000041700	74.3214	-0.452028	0.0977211	-4.62569	3.73356e-06	8.44874e-05	0.0230651
ENSMUSG00000030796	6980.69	0.21716	0.0469663	4.62373	3.76907e-06	8.50713e-05	0.0060477
ENSMUSG00000052974	2.05075	-0.449156	0.0971364	-4.62397	3.76463e-06	8.50713e-05	0.360379
ENSMUSG00000000794	407.286	-0.222789	0.048191	-4.62304	3.78156e-06	8.51722e-05	0.00411312
ENSMUSG00000038068	209.968	-0.324988	0.0702988	-4.62295	3.78327e-06	8.51722e-05	0.0105674
ENSMUSG00000024431	1204.74	-0.331157	0.0716464	-4.62211	3.79865e-06	8.54086e-05	0.0151824
ENSMUSG00000053819	1286.98	-0.211651	0.0458121	-4.61998	3.8377e-06	8.6176e-05	0.00509555
ENSMUSG00000053062	1295.8	0.308523	0.0667895	4.61933	3.84985e-06	8.63381e-05	0.0127599
ENSMUSG00000057236	13617.5	0.169254	0.0366583	4.61707	3.89188e-06	8.71692e-05	0.00359491
ENSMUSG00000017716	2906.46	0.177202	0.0383967	4.61503	3.93032e-06	8.79176e-05	0.00369029
ENSMUSG00000005505	1149.42	0.206998	0.0448601	4.6143	3.94426e-06	8.81169e-05	0.00472323
ENSMUSG00000036834	796.606	0.41396	0.0897224	4.61378	3.95408e-06	8.82237e-05	0.0271643
ENSMUSG00000033044	41.6404	-0.52948	0.114785	-4.61282	3.97247e-06	8.84741e-05	0.040487
ENSMUSG00000070385	56.92	-0.42874	0.0929484	-4.61266	3.9754e-06	8.84741e-05	0.0141677
ENSMUSG00000042918	154.861	-0.379235	0.0822309	-4.61183	3.99141e-06	8.87177e-05	0.0161185
ENSMUSG00000000028	1077.43	0.258108	0.0559829	4.61049	4.0173e-06	8.90671e-05	0.00812353
ENSMUSG00000005320	319.126	-0.403671	0.0875503	-4.61073	4.01261e-06	8.90671e-05	0.0234872
ENSMUSG00000062168	38.5073	-0.57021	0.123689	-4.61002	4.02634e-06	8.91546e-05	0.069154
ENSMUSG00000022451	2537.51	0.141974	0.0308049	4.60882	4.04957e-06	8.94688e-05	0.00215785
ENSMUSG00000046768	878.323	-0.207234	0.0449653	-4.60876	4.05074e-06	8.94688e-05	0.00450674
ENSMUSG00000031765	1203.46	-0.516823	0.11216	-4.60791	4.06745e-06	8.94761e-05	0.0578314
ENSMUSG00000032373	303.332	-0.339451	0.0736671	-4.60791	4.06737e-06	8.94761e-05	0.0138345
ENSMUSG00000036086	945.492	0.262271	0.0569203	4.6077	4.07151e-06	8.94761e-05	0.00833142
ENSMUSG00000056758	12918.3	0.380399	0.0825544	4.60786	4.06832e-06	8.94761e-05	0.0227173
ENSMUSG00000037013	3574.37	0.154434	0.03352	4.60723	4.08073e-06	8.95663e-05	0.00276111
ENSMUSG00000025175	215.908	-0.42741	0.0928003	-4.60569	4.11091e-06	8.99175e-05	0.0266722
ENSMUSG00000056755	105.345	-0.446992	0.0970533	-4.60563	4.11213e-06	8.99175e-05	0.0262387
ENSMUSG00000079277	274.4	0.401276	0.0871241	4.6058	4.1088e-06	8.99175e-05	0.0224422
ENSMUSG00000020814	642.37	0.229122	0.049758	4.60471	4.13032e-06	9.02027e-05	0.00541688
ENSMUSG00000022696	25.3845	-0.584352	0.126947	-4.60311	4.1622e-06	9.07858e-05	0.0780175
ENSMUSG00000023505	2863.86	0.235117	0.0510883	4.60217	4.1811e-06	9.10845e-05	0.00706955
ENSMUSG00000007021	218.909	-0.327957	0.0712678	-4.60175	4.18956e-06	9.11554e-05	0.0112633
ENSMUSG00000086596	400.505	-0.438206	0.095255	-4.60035	4.21784e-06	9.16569e-05	0.0312915
ENSMUSG00000020061	1323.47	-0.191343	0.0415961	-4.60004	4.22416e-06	9.16805e-05	0.00402849
ENSMUSG00000031772	198.618	-0.433055	0.0941987	-4.59725	4.28113e-06	9.28019e-05	0.0276541
ENSMUSG00000033737	1624.33	0.399929	0.0870069	4.59652	4.29613e-06	9.30121e-05	0.0255468
ENSMUSG00000029701	3456.95	0.204444	0.0445246	4.5917	4.3964e-06	9.48626e-05	0.00522914
ENSMUSG00000036819	1264.38	0.13172	0.0286884	4.59142	4.40249e-06	9.48626e-05	0.00141122
ENSMUSG00000060924	106.27	-0.501976	0.109323	-4.59167	4.39706e-06	9.48626e-05	0.0436104
ENSMUSG00000070498	244.099	-0.307138	0.0668946	-4.59138	4.40327e-06	9.48626e-05	0.00952687
ENSMUSG00000022992	1609.65	0.173598	0.0378142	4.5908	4.41543e-06	9.50076e-05	0.00328042
ENSMUSG00000045672	2233.75	-0.298357	0.0650112	-4.58931	4.4471e-06	9.55718e-05	0.0122907
ENSMUSG00000021732	345.694	-0.218726	0.0476705	-4.5883	4.46876e-06	9.59196e-05	0.00353938
ENSMUSG00000044456	386.503	-0.361693	0.0788535	-4.58691	4.49863e-06	9.63383e-05	0.017674
ENSMUSG00000045854	693.637	0.274153	0.059769	4.58688	4.49927e-06	9.63383e-05	0.00902237
ENSMUSG00000074781	3622.82	0.179414	0.0391224	4.58596	4.51911e-06	9.6645e-05	0.00392176
ENSMUSG00000050830	58.6776	-0.508902	0.11098	-4.58554	4.52805e-06	9.67181e-05	0.0391543
ENSMUSG00000038848	2944.53	0.149162	0.0325346	4.58472	4.546e-06	9.68652e-05	0.00251797
ENSMUSG00000053192	3517.35	0.115968	0.0252931	4.58496	4.54071e-06	9.68652e-05	0.00142007
ENSMUSG00000039128	2822.9	0.195082	0.0425531	4.58443	4.55225e-06	9.68804e-05	0.00465598
ENSMUSG00000028832	20870.4	0.162116	0.0353708	4.58333	4.57635e-06	9.71572e-05	0.00335786
ENSMUSG00000039804	3710.43	0.147375	0.0321541	4.58339	4.57504e-06	9.71572e-05	0.00252061
ENSMUSG00000078202	952.619	0.251522	0.0549109	4.58054	4.63778e-06	9.83423e-05	0.00761908
ENSMUSG00000047531	6.10011	-0.574542	0.125447	-4.57998	4.65023e-06	9.84871e-05	0.121952
ENSMUSG00000027469	5415.26	0.243755	0.0532338	4.57896	4.67296e-06	9.87296e-05	0.0079385
ENSMUSG00000029603	385.878	-0.441382	0.0963927	-4.57899	4.67221e-06	9.87296e-05	0.0324106
ENSMUSG00000079110	215.694	-0.41755	0.0912233	-4.57723	4.71169e-06	9.94281e-05	0.0251822
ENSMUSG00000024952	346.276	-0.345879	0.0755708	-4.57689	4.71943e-06	9.94716e-05	0.0153421
ENSMUSG00000002007	212.959	-0.386979	0.0845791	-4.57535	4.75426e-06	9.98452e-05	0.0195857
ENSMUSG00000019256	440.81	-0.280116	0.0612162	-4.57585	4.74286e-06	9.98452e-05	0.00883361
ENSMUSG00000029445	15.5808	-0.585078	0.127876	-4.57535	4.75426e-06	9.98452e-05	0.172799
ENSMUSG00000028226	927.329	-0.290419	0.0634957	-4.57384	4.78859e-06	0.000100206	0.0109844
ENSMUSG00000045294	2099.98	0.278718	0.0609322	4.57424	4.77959e-06	0.000100206	0.0104894
ENSMUSG00000054405	3607.92	0.174397	0.0381293	4.57384	4.78859e-06	0.000100206	0.00370015
ENSMUSG00000028307	261.09	-0.590686	0.129162	-4.57321	4.80309e-06	0.000100389	0.150424
ENSMUSG00000040640	966.751	-0.209533	0.0458238	-4.57257	4.81776e-06	0.000100576	0.00484259
ENSMUSG00000018822	59.4821	-0.496657	0.108646	-4.57135	4.84602e-06	0.000101045	0.0350837
ENSMUSG00000020143	124.678	-0.418144	0.0914782	-4.57097	4.85482e-06	0.000101108	0.0220406
ENSMUSG00000020620	441.18	-0.376803	0.0824534	-4.56989	4.87984e-06	0.000101349	0.0204445
ENSMUSG00000029177	3814.09	0.240731	0.0526795	4.56972	4.88373e-06	0.000101349	0.0076739
ENSMUSG00000042258	1318.2	0.220429	0.0482336	4.57002	4.87674e-06	0.000101349	0.00577937
ENSMUSG00000006728	15331.7	0.23585	0.0516235	4.56866	4.90848e-06	0.000101742	0.0075341
ENSMUSG00000014603	224.786	0.35441	0.0775854	4.568	4.92395e-06	0.000101942	0.0148106
ENSMUSG00000026308	78.9189	-0.353851	0.0774892	-4.56646	4.96026e-06	0.000102331	0.0069174
ENSMUSG00000031762	1386.74	-0.532862	0.116689	-4.5665	4.95928e-06	0.000102331	0.0688028
ENSMUSG00000046157	887.844	-0.31088	0.0680757	-4.56668	4.95518e-06	0.000102331	0.0130537
ENSMUSG00000032431	1388.44	-0.198283	0.04343	-4.56559	4.98102e-06	0.000102638	0.0045208
ENSMUSG00000045312	3587.96	-0.246986	0.0541068	-4.56478	5.00019e-06	0.000102912	0.0081454
ENSMUSG00000047003	2685.67	0.224008	0.0491029	4.56201	5.06673e-06	0.000104159	0.00643395
ENSMUSG00000047420	9.73156	-0.551664	0.12096	-4.56071	5.09821e-06	0.000104684	0.260566
ENSMUSG00000030302	409.162	-0.339734	0.0744969	-4.56038	5.10609e-06	0.000104723	0.0151524
ENSMUSG00000022837	1291.43	0.212635	0.0466317	4.55988	5.11829e-06	0.00010485	0.00530499
ENSMUSG00000042717	31.831	-0.493368	0.108234	-4.55835	5.15577e-06	0.000105461	0.020145
ENSMUSG00000093930	11874.2	0.240444	0.05275	4.55817	5.16014e-06	0.000105461	0.00788163
ENSMUSG00000033220	260.766	-0.319735	0.0701606	-4.55719	5.18426e-06	0.00010583	0.0114038
ENSMUSG00000020171	2414.25	0.226941	0.049819	4.55531	5.23086e-06	0.000106657	0.00660783
ENSMUSG00000038763	296.691	-0.392238	0.0861371	-4.55365	5.27222e-06	0.000107376	0.0221107
ENSMUSG00000059668	5.32074	-0.518965	0.114038	-4.55082	5.34378e-06	0.00010858	0.294879
ENSMUSG00000059713	1028.6	-0.145265	0.0319203	-4.55085	5.343e-06	0.00010858	0.00178801
ENSMUSG00000049409	244.35	-0.424636	0.0933212	-4.55026	5.35802e-06	0.000108744	0.02772
ENSMUSG00000041362	636.754	-0.353106	0.0776094	-4.54979	5.37003e-06	0.000108861	0.0179
ENSMUSG00000027188	646.687	-0.501723	0.110408	-4.54428	5.51235e-06	0.000111617	0.0535907
ENSMUSG00000033453	1600.45	-0.244972	0.0539189	-4.54334	5.53697e-06	0.000111986	0.00773366
ENSMUSG00000015001	434.737	0.235938	0.0519577	4.54096	5.59973e-06	0.000112995	0.00534959
ENSMUSG00000027684	2112.57	0.332734	0.0732738	4.54097	5.59962e-06	0.000112995	0.0164139
ENSMUSG00000003269	2314.51	0.167199	0.0368288	4.53991	5.62792e-06	0.000113433	0.00326334
ENSMUSG00000062169	1099.03	0.199624	0.0439772	4.53927	5.64495e-06	0.000113645	0.00445077
ENSMUSG00000000881	2233.83	0.210235	0.0463289	4.53788	5.68212e-06	0.000114262	0.00555534
ENSMUSG00000031148	1756.57	0.133406	0.02942	4.53455	5.77272e-06	0.000115951	0.00175065
ENSMUSG00000012535	4516.66	0.165632	0.0365404	4.53285	5.81919e-06	0.000116291	0.00341857
ENSMUSG00000023011	52.8996	-0.461588	0.101835	-4.53272	5.82287e-06	0.000116291	0.0226843
ENSMUSG00000024165	6086.76	0.185077	0.0408275	4.53313	5.81152e-06	0.000116291	0.00443099
ENSMUSG00000033016	613.431	-0.348434	0.0768629	-4.5332	5.80979e-06	0.000116291	0.0173765
ENSMUSG00000052854	4069.25	-0.297009	0.0655141	-4.53351	5.80124e-06	0.000116291	0.0127235
ENSMUSG00000017144	6547.36	0.201192	0.0444075	4.5306	5.88177e-06	0.000117334	0.00533895
ENSMUSG00000036594	6.81089	-0.544265	0.12018	-4.52876	5.93321e-06	0.000117957	0.230699
ENSMUSG00000040446	2613.6	0.170584	0.0376659	4.52887	5.93009e-06	0.000117957	0.00349194
ENSMUSG00000042751	856.324	-0.259222	0.0572368	-4.52894	5.92795e-06	0.000117957	0.00837283
ENSMUSG00000026904	133.836	-0.460306	0.101712	-4.52558	6.023e-06	0.00011958	0.0338576
ENSMUSG00000046834	47.251	-0.521377	0.115212	-4.52539	6.02851e-06	0.00011958	0.0443435
ENSMUSG00000007338	1510.15	0.216119	0.0477674	4.52439	6.05692e-06	0.000120008	0.00574272
ENSMUSG00000021326	2212.03	0.131623	0.0290977	4.52349	6.0827e-06	0.000120383	0.00181661
ENSMUSG00000071660	2750.81	0.161121	0.0356282	4.5223	6.11715e-06	0.000120928	0.00308666
ENSMUSG00000033685	2296.85	-0.354819	0.078535	-4.51797	6.24349e-06	0.000123286	0.0196295
ENSMUSG00000070823	33.6921	-0.551545	0.122097	-4.51726	6.26442e-06	0.00012356	0.0581059
ENSMUSG00000030247	179.453	-0.404001	0.0894841	-4.51478	6.3383e-06	0.000124743	0.0226961
ENSMUSG00000034064	2403.76	0.153509	0.0340015	4.51477	6.33862e-06	0.000124743	0.00271375
ENSMUSG00000029250	4619.05	0.181843	0.0402802	4.51444	6.3483e-06	0.000124793	0.00424848
ENSMUSG00000028902	3226.78	0.186809	0.0413867	4.51375	6.36898e-06	0.000125059	0.00441529
ENSMUSG00000009741	5113.77	0.154699	0.0342761	4.5133	6.38254e-06	0.000125185	0.00299125
ENSMUSG00000033960	1450.32	-0.195072	0.0432264	-4.51279	6.39793e-06	0.000125346	0.00449938
ENSMUSG00000033581	5175.53	0.142494	0.0315775	4.51252	6.40625e-06	0.000125369	0.00249606
ENSMUSG00000022033	1575.56	0.253943	0.0562929	4.51111	6.44901e-06	0.00012597	0.00853937
ENSMUSG00000025200	607.579	0.204976	0.0454389	4.51103	6.45133e-06	0.00012597	0.00409158
ENSMUSG00000015829	146.547	-0.323533	0.0717275	-4.51059	6.46477e-06	0.00012602	0.00929662
ENSMUSG00000031722	29.7378	-0.519137	0.115096	-4.51047	6.46828e-06	0.00012602	0.0318827
ENSMUSG00000066113	905.592	-0.197267	0.04375	-4.50896	6.5147e-06	0.000126783	0.00422061
ENSMUSG00000059939	2014.28	0.230035	0.0510234	4.50841	6.53146e-06	0.000126968	0.00689722
ENSMUSG00000024998	1266.68	-0.19369	0.0429823	-4.50628	6.59753e-06	0.000128111	0.00433768
ENSMUSG00000036510	480.712	-0.230658	0.051191	-4.50582	6.61168e-06	0.000128243	0.00539323
ENSMUSG00000015340	86.5959	-0.433474	0.0962597	-4.50317	6.69461e-06	0.000129708	0.0233531
ENSMUSG00000054630	6.67818	-0.552714	0.122799	-4.50098	6.7641e-06	0.00013091	0.183405
ENSMUSG00000063268	65.3563	-0.432228	0.09609	-4.49815	6.85458e-06	0.000132514	0.0195268
ENSMUSG00000026395	168.472	-0.356306	0.079237	-4.49671	6.90116e-06	0.000133268	0.0146
ENSMUSG00000026638	484.051	-0.269397	0.0599163	-4.49623	6.917e-06	0.00013328	0.00851365
ENSMUSG00000048368	19.3752	-0.573349	0.127513	-4.4964	6.91127e-06	0.00013328	0.0717233
ENSMUSG00000031311	22326.8	0.209744	0.0466751	4.4937	6.99968e-06	0.000134725	0.00606742
ENSMUSG00000029408	66.4406	-0.440005	0.097928	-4.49315	7.01765e-06	0.000134774	0.0217309
ENSMUSG00000063239	86.3636	-0.417197	0.0928495	-4.49326	7.01423e-06	0.000134774	0.0198665
ENSMUSG00000019146	190.324	-0.34732	0.0773107	-4.49253	7.03827e-06	0.000135022	0.0140459
ENSMUSG00000022780	25.3718	-0.532863	0.118674	-4.49014	7.11769e-06	0.000136396	0.0360189
ENSMUSG00000051506	111.211	-0.387151	0.0862446	-4.48899	7.15617e-06	0.000136834	0.0165978
ENSMUSG00000066975	61.0778	-0.579332	0.129055	-4.48903	7.15486e-06	0.000136834	0.187035
ENSMUSG00000047013	244.221	-0.264246	0.0588723	-4.48846	7.17384e-06	0.000137023	0.00609944
ENSMUSG00000039103	973.667	-0.243344	0.0542342	-4.48691	7.22643e-06	0.000137877	0.00744029
ENSMUSG00000030607	767.358	-0.51721	0.115392	-4.48219	7.38795e-06	0.000140805	0.0647828
ENSMUSG00000057130	760.763	0.185248	0.0413421	4.48085	7.43475e-06	0.000141543	0.00338364
ENSMUSG00000007589	630.945	0.268653	0.0599762	4.47932	7.48796e-06	0.000141632	0.00895678
ENSMUSG00000024188	6394.74	0.171581	0.0383006	4.47987	7.46896e-06	0.000141632	0.00386164
ENSMUSG00000028693	15681.3	0.289909	0.0647201	4.47943	7.48434e-06	0.000141632	0.0125437
ENSMUSG00000028777	16.3676	0.551148	0.123024	4.48	7.46414e-06	0.000141632	0.0272934
ENSMUSG00000032291	2871.2	0.304636	0.0680071	4.47948	7.48251e-06	0.000141632	0.0137886
ENSMUSG00000040533	221.228	-0.578933	0.129213	-4.48046	7.44834e-06	0.000141632	0.151714
ENSMUSG00000020684	555.425	-0.259583	0.0579732	-4.47763	7.54757e-06	0.00014238	0.00802004
ENSMUSG00000033615	239.287	-0.302158	0.0674835	-4.47751	7.55188e-06	0.00014238	0.00973071
ENSMUSG00000040433	499.088	-0.25984	0.0580299	-4.47769	7.54567e-06	0.00014238	0.00783869
ENSMUSG00000091898	1884.35	-0.323999	0.072372	-4.47686	7.57504e-06	0.000142663	0.0158767
ENSMUSG00000020722	48.6827	-0.466159	0.104152	-4.47577	7.61358e-06	0.000143082	0.0243553
ENSMUSG00000043441	19.486	-0.540914	0.120854	-4.47577	7.61363e-06	0.000143082	0.0323485
ENSMUSG00000020708	3598.36	0.226533	0.0506255	4.47467	7.65289e-06	0.000143512	0.00699792
ENSMUSG00000031119	1064.44	-0.253261	0.0565984	-4.47471	7.65151e-06	0.000143512	0.00836575
ENSMUSG00000032303	297.517	0.254191	0.0568204	4.47359	7.69171e-06	0.000144086	0.0059416
ENSMUSG00000002108	59.4812	-0.46876	0.104802	-4.47281	7.71993e-06	0.00014446	0.0289017
ENSMUSG00000042532	188.938	-0.332998	0.0744709	-4.47152	7.76673e-06	0.000145181	0.012327
ENSMUSG00000024899	609.981	-0.288923	0.0646404	-4.46969	7.83343e-06	0.000146271	0.0109301
ENSMUSG00000014773	957.62	0.28948	0.0647838	4.46841	7.88038e-06	0.000146743	0.0115514
ENSMUSG00000035811	44.7364	-0.572305	0.128072	-4.46863	7.8721e-06	0.000146743	0.108182
ENSMUSG00000074088	2371.1	0.234288	0.0524331	4.46831	7.88384e-06	0.000146743	0.00742806
ENSMUSG00000038128	459.509	-0.285148	0.0638286	-4.46741	7.91734e-06	0.00014721	0.0100372
ENSMUSG00000031667	1122.3	0.172542	0.0386277	4.4668	7.93992e-06	0.000147474	0.00318504
ENSMUSG00000078591	120.273	-0.386523	0.0865471	-4.46605	7.96778e-06	0.000147834	0.0175502
ENSMUSG00000031590	1294.06	0.147127	0.0329459	4.46571	7.98024e-06	0.000147909	0.00215523
ENSMUSG00000031513	1201.39	0.140787	0.0315306	4.4651	8.0031e-06	0.000148124	0.00184088
ENSMUSG00000031608	899.226	0.220532	0.0493918	4.46495	8.00877e-06	0.000148124	0.00576125
ENSMUSG00000020037	517.762	0.394698	0.0884534	4.46221	8.11184e-06	0.000149475	0.0253558
ENSMUSG00000023110	3010.78	0.146251	0.0327737	4.46245	8.10294e-06	0.000149475	0.00256919
ENSMUSG00000025579	1557.94	-0.375499	0.0841453	-4.46251	8.10062e-06	0.000149475	0.0233168
ENSMUSG00000030772	978.764	-0.253063	0.0567138	-4.4621	8.11595e-06	0.000149475	0.00832599
ENSMUSG00000023045	81.431	-0.445438	0.0999221	-4.45785	8.2787e-06	0.000152313	0.0268083
ENSMUSG00000031645	19.6287	-0.570776	0.128054	-4.45731	8.29928e-06	0.000152531	0.0797253
ENSMUSG00000052837	45.2061	-0.562835	0.126279	-4.45707	8.30869e-06	0.000152544	0.0897054
ENSMUSG00000072582	1467.18	0.209365	0.0469786	4.45661	8.32667e-06	0.000152714	0.00549778
ENSMUSG00000029765	1776.67	-0.270288	0.0606591	-4.45585	8.35613e-06	0.000153094	0.0103076
ENSMUSG00000024174	1176.39	0.242428	0.0544195	4.45481	8.3969e-06	0.00015368	0.00765476
ENSMUSG00000002881	662.025	-0.212029	0.0476037	-4.45404	8.42686e-06	0.000154067	0.00487074
ENSMUSG00000035778	834.966	-0.249325	0.055985	-4.45342	8.45128e-06	0.000154353	0.00788613
ENSMUSG00000072694	451.024	0.208637	0.0468517	4.45314	8.46225e-06	0.000154392	0.00390203
ENSMUSG00000050379	3518.98	0.134368	0.0301772	4.45263	8.48237e-06	0.000154598	0.00216346
ENSMUSG00000034854	364.554	-0.386104	0.0867207	-4.45227	8.49681e-06	0.0001547	0.0232043
ENSMUSG00000021751	16.9608	-0.576101	0.129412	-4.45168	8.51991e-06	0.00015496	0.109976
ENSMUSG00000003135	1311.8	0.140694	0.0316124	4.45058	8.56371e-06	0.000155595	0.00192665
ENSMUSG00000027282	3517.7	0.173143	0.0389079	4.45007	8.58409e-06	0.000155741	0.00386528
ENSMUSG00000037935	7717.67	0.201707	0.0453279	4.44994	8.58956e-06	0.000155741	0.00560859
ENSMUSG00000015243	2345.14	-0.223038	0.0501392	-4.44836	8.65271e-06	0.000156724	0.0067055
ENSMUSG00000022106	3704.91	0.198166	0.0445672	4.44645	8.72998e-06	0.00015796	0.00526054
ENSMUSG00000000263	54.7655	0.523634	0.117826	4.44415	8.82402e-06	0.000158678	0.0530384
ENSMUSG00000020794	2845.09	0.171581	0.0386067	4.44435	8.8158e-06	0.000158678	0.00372949
ENSMUSG00000024921	3467.69	-0.224666	0.0505522	-4.44424	8.82024e-06	0.000158678	0.00697225
ENSMUSG00000026634	2312.29	0.165627	0.0372677	4.44426	8.81957e-06	0.000158678	0.00335598
ENSMUSG00000037624	447.216	-0.234417	0.0527417	-4.44463	8.8043e-06	0.000158678	0.00574054
ENSMUSG00000040158	1882.79	0.200069	0.0450096	4.44504	8.78742e-06	0.000158678	0.00510999
ENSMUSG00000002111	69.5896	-0.478228	0.107633	-4.44314	8.86571e-06	0.000159265	0.0357383
ENSMUSG00000046794	640.012	-0.274957	0.0618905	-4.44263	8.88653e-06	0.000159475	0.00981475
ENSMUSG00000025422	834.756	-0.462442	0.104109	-4.4419	8.917e-06	0.000159706	0.0434899
ENSMUSG00000062421	2708.04	0.170554	0.0383968	4.44188	8.91765e-06	0.000159706	0.00366485
ENSMUSG00000068696	98.2225	-0.434848	0.0979277	-4.44049	8.97525e-06	0.000160574	0.0265598
ENSMUSG00000023067	704.487	-0.293546	0.0661201	-4.43959	9.01296e-06	0.000160653	0.0118267
ENSMUSG00000039316	323.454	-0.251141	0.0565676	-4.43967	9.00969e-06	0.000160653	0.00622597
ENSMUSG00000054342	275.131	-0.405866	0.0914119	-4.43997	8.99701e-06	0.000160653	0.0263585
ENSMUSG00000062937	1916.12	0.153519	0.0345802	4.43951	9.01638e-06	0.000160653	0.00271807
ENSMUSG00000022400	3283.43	0.236783	0.0533522	4.43812	9.07478e-06	0.000161365	0.00785432
ENSMUSG00000022974	4327.83	0.170518	0.0384211	4.43814	9.07404e-06	0.000161365	0.00381164
ENSMUSG00000051674	1965.34	0.189292	0.0426598	4.43726	9.11113e-06	0.000161847	0.00452443
ENSMUSG00000019929	3148.95	-0.489032	0.110234	-4.4363	9.15187e-06	0.000162135	0.0545177
ENSMUSG00000021546	23612.9	0.201378	0.0453919	4.43643	9.14621e-06	0.000162135	0.00571593
ENSMUSG00000055027	1120.08	-0.255216	0.05753	-4.43622	9.15507e-06	0.000162135	0.00875703
ENSMUSG00000034023	917.462	0.282192	0.0636168	4.43581	9.17269e-06	0.000162283	0.0109875
ENSMUSG00000038132	641.853	-0.210855	0.047537	-4.43559	9.18196e-06	0.000162283	0.00480569
ENSMUSG00000030518	263.495	-0.288558	0.0650689	-4.43466	9.22164e-06	0.00016282	0.008984
ENSMUSG00000002329	1154.22	0.211764	0.0477775	4.4323	9.32312e-06	0.000164445	0.00553673
ENSMUSG00000074364	1440.42	-0.321853	0.072639	-4.43085	9.38626e-06	0.000165393	0.0158588
ENSMUSG00000040428	142.167	-0.405673	0.0915829	-4.42957	9.44224e-06	0.000166212	0.0231391
ENSMUSG00000047407	1447.48	0.232105	0.0524153	4.42818	9.50311e-06	0.000167115	0.00714504
ENSMUSG00000028933	605.644	0.200849	0.0453654	4.42736	9.53917e-06	0.000167581	0.00406987
ENSMUSG00000038453	867.344	-0.258872	0.0584811	-4.42659	9.57325e-06	0.000168011	0.00885673
ENSMUSG00000059119	7069.31	0.17592	0.0397521	4.42542	9.62532e-06	0.000168756	0.00420331
ENSMUSG00000020941	230.995	-0.255501	0.0577378	-4.42519	9.63587e-06	0.000168772	0.00544921
ENSMUSG00000058454	1311.32	0.14653	0.0331149	4.42488	9.64941e-06	0.000168841	0.00219662
ENSMUSG00000046798	1299.63	0.212257	0.0479753	4.4243	9.67575e-06	0.000168981	0.00569332
ENSMUSG00000053886	122.654	-0.382092	0.0863626	-4.42427	9.67671e-06	0.000168981	0.0175433
ENSMUSG00000047842	214.136	-0.250587	0.056672	-4.42171	9.79251e-06	0.000170788	0.00472104
ENSMUSG00000052305	29232	-0.558905	0.126405	-4.42155	9.79972e-06	0.000170788	0.113451
ENSMUSG00000048424	39.1215	-0.518603	0.117317	-4.42051	9.84683e-06	0.000171439	0.0455825
ENSMUSG00000004031	201.307	-0.299622	0.0677888	-4.41994	9.87295e-06	0.000171521	0.00910803
ENSMUSG00000020134	2189.26	0.215092	0.0486659	4.41976	9.88092e-06	0.000171521	0.00621714
ENSMUSG00000026959	132.446	-0.49894	0.11288	-4.42009	9.86576e-06	0.000171521	0.0525379
ENSMUSG00000041014	85.0467	-0.461086	0.104336	-4.41925	9.90418e-06	0.000171754	0.0332457
ENSMUSG00000023791	767.061	0.242639	0.0549106	4.41879	9.92539e-06	0.000171952	0.00736037
ENSMUSG00000031609	721.551	0.257494	0.0582893	4.41751	9.98452e-06	0.000172805	0.00850741
ENSMUSG00000025068	1185.65	0.177028	0.0400807	4.41678	1.00184e-05	0.00017322	0.00356287
ENSMUSG00000002308	527.462	0.1948	0.0441209	4.41514	1.00944e-05	0.000173365	0.00349219
ENSMUSG00000004885	3532.68	0.350277	0.0793205	4.41597	1.0056e-05	0.000173365	0.0202814
ENSMUSG00000020122	1525.03	-0.239539	0.0542457	-4.41582	1.00628e-05	0.000173365	0.00781494
ENSMUSG00000020719	44511.2	0.213614	0.0483837	4.415	1.01008e-05	0.000173365	0.00658186
ENSMUSG00000021539	53.9177	-0.555617	0.12585	-4.41492	1.01046e-05	0.000173365	0.0900267
ENSMUSG00000022305	2022.25	0.135825	0.0307671	4.41462	1.01187e-05	0.000173365	0.00205005
ENSMUSG00000025197	18.629	-0.564359	0.127849	-4.41426	1.01356e-05	0.000173365	0.0740012
ENSMUSG00000036570	146.425	-0.380986	0.0862726	-4.41607	1.00512e-05	0.000173365	0.0187907
ENSMUSG00000040891	49.5666	-0.520735	0.117954	-4.41473	1.01134e-05	0.000173365	0.052824
ENSMUSG00000041920	551.935	-0.282628	0.0640241	-4.4144	1.01289e-05	0.000173365	0.0104829
ENSMUSG00000044646	134.666	-0.342136	0.0775071	-4.41426	1.01356e-05	0.000173365	0.0120427
ENSMUSG00000020676	35.9912	-0.545694	0.123631	-4.41391	1.01522e-05	0.00017348	0.0670552
ENSMUSG00000024529	3164.16	-0.461461	0.104555	-4.41357	1.01678e-05	0.000173517	0.0450385
ENSMUSG00000036896	282.99	-0.424822	0.0962565	-4.41344	1.01742e-05	0.000173517	0.0313154
ENSMUSG00000027635	1079.21	0.17826	0.0404125	4.41101	1.02889e-05	0.000175302	0.00355602
ENSMUSG00000070780	80.2395	-0.371507	0.0842532	-4.40941	1.03651e-05	0.000176429	0.0117319
ENSMUSG00000046562	2421.65	0.158772	0.0360109	4.40899	1.03852e-05	0.0001766	0.00311394
ENSMUSG00000039824	318.582	-0.393281	0.0892066	-4.40865	1.04017e-05	0.000176707	0.024885
ENSMUSG00000047496	585.331	-0.312678	0.070951	-4.40696	1.04833e-05	0.000177922	0.0139329
ENSMUSG00000028568	4644.42	0.21744	0.0493574	4.40542	1.05581e-05	0.000178874	0.00667294
ENSMUSG00000036299	1392.6	0.195791	0.0444457	4.40517	1.057e-05	0.000178874	0.00476952
ENSMUSG00000053931	15220.3	0.158608	0.0360049	4.40518	1.05696e-05	0.000178874	0.00346792
ENSMUSG00000025420	191.204	0.326665	0.0741674	4.40444	1.0606e-05	0.000179309	0.0119916
ENSMUSG00000021647	64.6507	0.414937	0.094225	4.40369	1.06426e-05	0.000179735	0.0165018
ENSMUSG00000048865	139.283	-0.313151	0.071114	-4.4035	1.06517e-05	0.000179735	0.00863094
ENSMUSG00000005268	32.6765	-0.479554	0.108912	-4.40314	1.06693e-05	0.000179759	0.0219242
ENSMUSG00000031074	22.0741	-0.544614	0.12369	-4.40306	1.06737e-05	0.000179759	0.0500673
ENSMUSG00000046699	217.728	-0.306323	0.0695835	-4.40223	1.07143e-05	0.00018027	0.0103665
ENSMUSG00000033257	3997.63	0.20018	0.0454844	4.40107	1.07717e-05	0.000181061	0.00552679
ENSMUSG00000032238	359.086	-0.274072	0.0622783	-4.40077	1.0787e-05	0.000181145	0.00876871
ENSMUSG00000056091	1076.44	-0.221916	0.0504504	-4.3987	1.089e-05	0.0001827	0.00629908
ENSMUSG00000021390	2020.01	-0.506813	0.115257	-4.39723	1.09641e-05	0.000183516	0.0652738
ENSMUSG00000031149	788.188	0.19527	0.044408	4.39719	1.09664e-05	0.000183516	0.00419853
ENSMUSG00000031844	47.6603	-0.552854	0.125731	-4.39711	1.09701e-05	0.000183516	0.0867398
ENSMUSG00000026575	763.869	0.229142	0.0521296	4.39563	1.10453e-05	0.000184598	0.00641891
ENSMUSG00000016150	286.667	-0.431898	0.0982635	-4.3953	1.10618e-05	0.000184697	0.0336099
ENSMUSG00000039349	617.186	-0.208735	0.0475099	-4.3935	1.11543e-05	0.000186064	0.00473502
ENSMUSG00000031432	1311	0.158954	0.0361942	4.39171	1.12461e-05	0.000187238	0.00279703
ENSMUSG00000061578	329.414	-0.297667	0.067777	-4.39187	1.12382e-05	0.000187238	0.0110058
ENSMUSG00000020264	32.5884	-0.515511	0.117397	-4.39118	1.12735e-05	0.000187517	0.040567
ENSMUSG00000035566	837.799	-0.306762	0.0698737	-4.39024	1.13223e-05	0.000188151	0.0138879
ENSMUSG00000020808	1439.11	0.299591	0.0682923	4.38689	1.14984e-05	0.000190894	0.0135672
ENSMUSG00000040710	912.521	-0.239308	0.0545542	-4.38661	1.15129e-05	0.000190956	0.00748239
ENSMUSG00000039004	109.266	-0.306875	0.0699674	-4.38598	1.15465e-05	0.000191331	0.00616402
ENSMUSG00000004096	2476.02	0.215224	0.0490815	4.38503	1.15972e-05	0.000191446	0.00639553
ENSMUSG00000033880	133.018	-0.38619	0.0880666	-4.3852	1.1588e-05	0.000191446	0.019548
ENSMUSG00000045667	435.3	-0.257812	0.0587888	-4.38539	1.15778e-05	0.000191446	0.00783833
ENSMUSG00000055301	15.8559	-0.565918	0.129047	-4.38535	1.15798e-05	0.000191446	0.0862366
ENSMUSG00000073658	17.1262	-0.504054	0.114971	-4.38419	1.16419e-05	0.000192003	0.410927
ENSMUSG00000001249	81.3543	-0.495133	0.112958	-4.38335	1.16869e-05	0.000192565	0.0479411
ENSMUSG00000029335	251.3	-0.389307	0.0888282	-4.38269	1.17222e-05	0.000192965	0.0237217
ENSMUSG00000024826	3436.69	0.193382	0.0441288	4.38221	1.17482e-05	0.000193211	0.00512362
ENSMUSG00000024236	4096.86	-0.145616	0.0332331	-4.38166	1.17779e-05	0.000193517	0.00274835
ENSMUSG00000031932	40.1648	-0.475816	0.10862	-4.38055	1.18383e-05	0.000194328	0.0270401
ENSMUSG00000030249	691.109	-0.29018	0.0662591	-4.37948	1.18965e-05	0.000194917	0.0118644
ENSMUSG00000037990	185.83	-0.380825	0.0869561	-4.37951	1.18947e-05	0.000194917	0.0207672
ENSMUSG00000010453	3065.72	0.121829	0.0278219	4.3789	1.19281e-05	0.000195253	0.00174452
ENSMUSG00000023484	769.71	-0.350019	0.0799614	-4.37736	1.20128e-05	0.000195907	0.0196945
ENSMUSG00000025810	2134.71	-0.217785	0.0497505	-4.37755	1.20022e-05	0.000195907	0.00654408
ENSMUSG00000025877	51.8097	-0.428295	0.097836	-4.37768	1.1995e-05	0.000195907	0.0174604
ENSMUSG00000062151	110.984	-0.307822	0.0703131	-4.37787	1.19843e-05	0.000195907	0.00645297
ENSMUSG00000022416	67.5039	-0.460571	0.105226	-4.37696	1.20345e-05	0.000196079	0.0315023
ENSMUSG00000029687	6202.06	0.239504	0.0547484	4.37462	1.21642e-05	0.000198007	0.00848062
ENSMUSG00000023990	70.8547	-0.464377	0.106169	-4.37393	1.22029e-05	0.000198325	0.0336291
ENSMUSG00000036403	1191.62	0.201667	0.0461072	4.37387	1.22064e-05	0.000198325	0.00509356
ENSMUSG00000000435	80.9339	-0.382059	0.0873592	-4.37343	1.22311e-05	0.00019836	0.0142059
ENSMUSG00000057457	211.293	-0.446315	0.10205	-4.37348	1.2228e-05	0.00019836	0.037066
ENSMUSG00000069135	1227.49	0.205346	0.0469769	4.37122	1.23554e-05	0.000200189	0.00536198
ENSMUSG00000001227	285.132	-0.429091	0.0982246	-4.36847	1.25119e-05	0.000202538	0.0335464
ENSMUSG00000019984	2247.85	0.183205	0.041941	4.36817	1.25293e-05	0.000202632	0.00441198
ENSMUSG00000079293	36.6096	-0.490493	0.112318	-4.36701	1.25958e-05	0.00020352	0.0315773
ENSMUSG00000022120	1223.05	0.214922	0.0492322	4.36548	1.26843e-05	0.00020476	0.00601603
ENSMUSG00000033849	196.91	-0.338064	0.0774479	-4.36505	1.27093e-05	0.000204976	0.0143104
ENSMUSG00000000275	582.786	-0.260739	0.0597419	-4.36442	1.27462e-05	0.000205382	0.00878836
ENSMUSG00000014195	6425.96	0.153512	0.0351923	4.36211	1.28815e-05	0.000207371	0.0032118
ENSMUSG00000037370	290.852	-0.289655	0.0664065	-4.36185	1.28968e-05	0.000207426	0.00995805
ENSMUSG00000022359	382.322	0.245599	0.056331	4.35993	1.30101e-05	0.000209057	0.00652979
ENSMUSG00000046093	72.5382	-0.433406	0.0994223	-4.35924	1.30514e-05	0.000209529	0.0247566
ENSMUSG00000064225	376.68	-0.419405	0.0962457	-4.35765	1.31466e-05	0.000210863	0.0321901
ENSMUSG00000028782	1122.98	-0.386251	0.0886535	-4.35686	1.31942e-05	0.000210964	0.0266722
ENSMUSG00000040017	23.1593	-0.552193	0.126744	-4.35675	1.32011e-05	0.000210964	0.0727162
ENSMUSG00000045441	86.1001	-0.415772	0.0954256	-4.35702	1.31843e-05	0.000210964	0.0224
ENSMUSG00000061080	925.466	-0.257003	0.0589857	-4.35704	1.31832e-05	0.000210964	0.00912463
ENSMUSG00000038244	578.96	-0.176716	0.0405853	-4.35418	1.33563e-05	0.000213057	0.00282668
ENSMUSG00000062198	785.901	0.223068	0.0512294	4.35431	1.33487e-05	0.000213057	0.00616824
ENSMUSG00000001627	1233.92	0.222236	0.0510481	4.35346	1.34004e-05	0.000213565	0.00658319
ENSMUSG00000044749	78.6898	-0.530164	0.121816	-4.35217	1.34797e-05	0.000214634	0.0738775
ENSMUSG00000070695	143.46	-0.340305	0.0781991	-4.35178	1.3504e-05	0.000214825	0.0129337
ENSMUSG00000028989	19.6966	-0.545743	0.125429	-4.351	1.3552e-05	0.000215393	0.0553761
ENSMUSG00000029727	8.71641	-0.556474	0.127969	-4.34849	1.37078e-05	0.000217536	0.121295
ENSMUSG00000092021	8.15889	-0.554615	0.127544	-4.34843	1.37117e-05	0.000217536	0.123418
ENSMUSG00000032086	1721.76	-0.201346	0.0463387	-4.34511	1.39208e-05	0.000220655	0.00543648
ENSMUSG00000026443	325.592	-0.375035	0.0863215	-4.34463	1.39514e-05	0.000220939	0.0225581
ENSMUSG00000022494	134.755	-0.376649	0.0867024	-4.34415	1.39813e-05	0.000221147	0.0185647
ENSMUSG00000028357	60.6955	-0.397837	0.0915827	-4.34402	1.39898e-05	0.000221147	0.0137955
ENSMUSG00000025993	956.204	-0.300615	0.0692059	-4.34377	1.40056e-05	0.000221197	0.0136964
ENSMUSG00000037070	2597.07	0.18346	0.0422443	4.34284	1.40654e-05	0.000221941	0.00454798
ENSMUSG00000029552	2216.97	0.204887	0.0471864	4.34208	1.41143e-05	0.000222513	0.00579348
ENSMUSG00000025010	1312.83	0.261608	0.0602604	4.34129	1.41648e-05	0.000223109	0.00992257
ENSMUSG00000000197	310.446	-0.2585	0.0595588	-4.34025	1.4232e-05	0.000223966	0.00723142
ENSMUSG00000020978	4253	0.190056	0.0437912	4.34004	1.42455e-05	0.000223977	0.00509338
ENSMUSG00000037780	26.0014	-0.556611	0.12826	-4.33971	1.4267e-05	0.000224113	0.0948146
ENSMUSG00000010663	4659.83	0.170712	0.0393398	4.33942	1.42857e-05	0.000224206	0.00403409
ENSMUSG00000028222	198.804	-0.375145	0.086457	-4.33909	1.43076e-05	0.000224349	0.0207102
ENSMUSG00000036169	291.188	-0.224842	0.0518341	-4.33772	1.43966e-05	0.000225542	0.0042751
ENSMUSG00000034275	111.134	-0.419349	0.096737	-4.33494	1.45802e-05	0.000228214	0.0263782
ENSMUSG00000056569	170.469	-0.410648	0.0947346	-4.33473	1.45942e-05	0.00022823	0.0273874
ENSMUSG00000001016	6927.33	0.241138	0.0556375	4.3341	1.46358e-05	0.000228677	0.00881165
ENSMUSG00000089678	38.9547	-0.529484	0.122176	-4.3338	1.46558e-05	0.000228785	0.0623704
ENSMUSG00000029247	7594.27	0.159873	0.0368935	4.33338	1.46836e-05	0.000228943	0.00358449
ENSMUSG00000030022	2396.84	-0.172929	0.0399075	-4.33325	1.46921e-05	0.000228943	0.00396545
ENSMUSG00000060373	16090	0.20587	0.0475146	4.33276	1.4725e-05	0.000229251	0.00628805
ENSMUSG00000002930	386.965	0.506818	0.116996	4.33192	1.47812e-05	0.000229675	0.0675824
ENSMUSG00000049538	217.949	-0.275454	0.0635892	-4.33177	1.47915e-05	0.000229675	0.00754687
ENSMUSG00000055202	1386.74	0.206551	0.0476809	4.33194	1.47804e-05	0.000229675	0.00565813
ENSMUSG00000037007	1188.01	0.205899	0.0475399	4.33108	1.4838e-05	0.000229827	0.00549405
ENSMUSG00000068566	1951.12	-0.225279	0.0520142	-4.33111	1.48362e-05	0.000229827	0.00721267
ENSMUSG00000081534	983.875	-0.192281	0.0443961	-4.33104	1.48406e-05	0.000229827	0.00447658
ENSMUSG00000025743	4720.46	-0.237212	0.0547748	-4.33068	1.4865e-05	0.000229955	0.00844362
ENSMUSG00000028072	483.681	-0.357733	0.0826073	-4.33053	1.48752e-05	0.000229955	0.0207546
ENSMUSG00000026832	22.5322	-0.504301	0.116461	-4.3302	1.48974e-05	0.000230095	0.0249584
ENSMUSG00000021838	1319.4	-0.225221	0.0520146	-4.32995	1.4914e-05	0.000230149	0.00696748
ENSMUSG00000027263	2384.38	0.169965	0.0392632	4.32886	1.49886e-05	0.000231096	0.00380726
ENSMUSG00000040254	1071.97	-0.231535	0.0534902	-4.32856	1.50086e-05	0.000231201	0.00728065
ENSMUSG00000024907	47.7884	-0.549385	0.126955	-4.3274	1.50878e-05	0.000232218	0.0968384
ENSMUSG00000003038	8726.02	0.255438	0.0590457	4.32611	1.51764e-05	0.000233375	0.0101133
ENSMUSG00000048922	1792.24	0.23232	0.0537267	4.32411	1.53148e-05	0.000235298	0.00771931
ENSMUSG00000035033	307.184	-0.254652	0.0589058	-4.32304	1.53895e-05	0.000236238	0.00693732
ENSMUSG00000038957	1925.61	0.138827	0.0321197	4.32218	1.54495e-05	0.000236951	0.00226133
ENSMUSG00000035696	5278.72	0.147432	0.0341171	4.32134	1.55083e-05	0.000237644	0.00296702
ENSMUSG00000036452	294.722	-0.224464	0.0519538	-4.32045	1.55709e-05	0.000238396	0.00434852
ENSMUSG00000022445	11.5898	-0.559153	0.129427	-4.32021	1.55884e-05	0.000238455	0.0880022
ENSMUSG00000024935	129.093	-0.402512	0.0932534	-4.31633	1.58648e-05	0.00024247	0.0240279
ENSMUSG00000048148	81.6486	-0.420951	0.0975324	-4.31601	1.58872e-05	0.000242602	0.0240745
ENSMUSG00000004473	56.7395	-0.506792	0.117478	-4.31394	1.60374e-05	0.000244682	0.0539394
ENSMUSG00000037613	26.5233	-0.481384	0.111597	-4.31359	1.60624e-05	0.00024485	0.0205509
ENSMUSG00000031105	340.497	0.247218	0.0573188	4.31303	1.61034e-05	0.000245262	0.00656228
ENSMUSG00000037887	948.356	-0.236712	0.0548865	-4.31276	1.61228e-05	0.000245344	0.00763774
ENSMUSG00000033427	38.8516	-0.540381	0.125325	-4.31182	1.61915e-05	0.000246175	0.079171
ENSMUSG00000021771	4369.5	0.16776	0.0389157	4.31087	1.62616e-05	0.000247027	0.00392394
ENSMUSG00000023176	40.6099	-0.531504	0.123317	-4.31006	1.63212e-05	0.000247717	0.0686753
ENSMUSG00000044951	540.504	-0.309885	0.0719215	-4.30865	1.64254e-05	0.000249083	0.0143105
ENSMUSG00000015120	5571.18	0.186991	0.0434077	4.30779	1.64891e-05	0.000249617	0.00505189
ENSMUSG00000033985	288.413	0.231139	0.0536545	4.30793	1.64792e-05	0.000249617	0.00473217
ENSMUSG00000032400	1325.74	0.200264	0.0465068	4.30612	1.66139e-05	0.000251289	0.00529151
ENSMUSG00000004085	733.512	-0.222761	0.0517362	-4.30571	1.6645e-05	0.000251542	0.00627388
ENSMUSG00000029862	117.56	0.326007	0.0757264	4.30506	1.66937e-05	0.00025206	0.00952608
ENSMUSG00000045545	849.576	-0.481764	0.111915	-4.30474	1.67185e-05	0.000252218	0.0569702
ENSMUSG00000036062	514.477	-0.353342	0.0821016	-4.30372	1.67958e-05	0.000252947	0.0205193
ENSMUSG00000074923	154.154	-0.435038	0.101082	-4.30382	1.67875e-05	0.000252947	0.0340431
ENSMUSG00000024041	560.064	-0.52127	0.121133	-4.30328	1.68289e-05	0.000253207	0.0822778
ENSMUSG00000038374	2749.81	0.198216	0.0460635	4.30311	1.68419e-05	0.000253207	0.00556868
ENSMUSG00000047786	1082.38	0.312774	0.0726889	4.30291	1.68567e-05	0.000253212	0.0156197
ENSMUSG00000091243	537.72	-0.323371	0.0751677	-4.302	1.69265e-05	0.000254042	0.0161296
ENSMUSG00000059895	1045.21	-0.349366	0.0812186	-4.30156	1.69602e-05	0.000254331	0.0208932
ENSMUSG00000060913	508.552	-0.274629	0.0638536	-4.30092	1.70087e-05	0.000254744	0.0102564
ENSMUSG00000063888	3820.62	0.154191	0.0358516	4.30082	1.70169e-05	0.000254744	0.00323595
ENSMUSG00000005148	88.1083	-0.460973	0.107202	-4.30005	1.70761e-05	0.000255413	0.0380532
ENSMUSG00000022803	178.809	-0.250421	0.0582506	-4.29903	1.71546e-05	0.000256367	0.00440183
ENSMUSG00000032269	42.8652	-0.476857	0.110939	-4.29837	1.72055e-05	0.000256909	0.0329248
ENSMUSG00000031935	1320.5	0.193958	0.0451426	4.29656	1.73468e-05	0.000258799	0.0049152
ENSMUSG00000023075	2097.24	0.141648	0.0329727	4.29592	1.73974e-05	0.000259332	0.00245937
ENSMUSG00000028702	1328.6	0.254331	0.0592119	4.29527	1.74481e-05	0.000259866	0.00951688
ENSMUSG00000021327	4658.54	0.203457	0.0473721	4.29486	1.74801e-05	0.000260123	0.00608984
ENSMUSG00000049422	92.6549	-0.445057	0.103646	-4.29401	1.75477e-05	0.000260907	0.0331685
ENSMUSG00000052997	6189.44	0.144495	0.0336597	4.29281	1.76425e-05	0.000262094	0.0029084
ENSMUSG00000003464	3859.36	0.158623	0.0369584	4.29194	1.77119e-05	0.000262217	0.00346764
ENSMUSG00000019932	253.454	-0.40134	0.0935135	-4.29178	1.77243e-05	0.000262217	0.0280709
ENSMUSG00000029368	18676.6	-0.52536	0.122411	-4.29177	1.77257e-05	0.000262217	0.0894435
ENSMUSG00000048327	2676.51	0.224021	0.0521964	4.29188	1.77165e-05	0.000262217	0.00740088
ENSMUSG00000055612	3234.1	0.168652	0.0392945	4.29198	1.77084e-05	0.000262217	0.00392698
ENSMUSG00000029762	345.98	0.259298	0.060439	4.29024	1.78482e-05	0.000263807	0.00780541
ENSMUSG00000026258	5.04891	-0.508774	0.118639	-4.28843	1.79941e-05	0.000265292	0.205325
ENSMUSG00000039763	209.831	0.224897	0.0524394	4.28871	1.79714e-05	0.000265292	0.00304274
ENSMUSG00000078307	110.396	-0.402828	0.0939296	-4.28862	1.7979e-05	0.000265292	0.0233972
ENSMUSG00000020697	3168.16	0.146367	0.0341393	4.28734	1.80825e-05	0.000266189	0.00284249
ENSMUSG00000021469	313.415	0.363579	0.0848036	4.28731	1.80853e-05	0.000266189	0.0211087
ENSMUSG00000028525	628.608	-0.188482	0.0439656	-4.28704	1.81072e-05	0.000266287	0.00379404
ENSMUSG00000046897	6031.34	0.131829	0.0307528	4.28672	1.81334e-05	0.000266449	0.00238131
ENSMUSG00000014402	2655.95	0.195723	0.0456635	4.2862	1.81756e-05	0.000266465	0.00544578
ENSMUSG00000024085	2333.04	-0.172431	0.0402291	-4.28622	1.81738e-05	0.000266465	0.00402883
ENSMUSG00000090084	324.117	-0.378406	0.0882859	-4.28614	1.81802e-05	0.000266465	0.0241547
ENSMUSG00000001248	5123.11	0.183954	0.0429239	4.28559	1.82253e-05	0.000266681	0.00491275
ENSMUSG00000050627	927.208	-0.139636	0.0325827	-4.28559	1.82253e-05	0.000266681	0.00180261
ENSMUSG00000000253	800.951	-0.348728	0.0813827	-4.28504	1.82706e-05	0.000267013	0.020713
ENSMUSG00000025318	227.256	-0.397975	0.0928774	-4.28494	1.82786e-05	0.000267013	0.0269895
ENSMUSG00000039737	733.627	0.203612	0.0475201	4.28476	1.82938e-05	0.000267013	0.00495771
ENSMUSG00000022194	3527.87	0.248766	0.0580849	4.28279	1.84564e-05	0.000269162	0.00956857
ENSMUSG00000001014	111.027	-0.503444	0.117597	-4.28109	1.85981e-05	0.000270683	0.0629287
ENSMUSG00000027429	2063.38	0.176009	0.0411118	4.28124	1.85857e-05	0.000270683	0.00417076
ENSMUSG00000048706	148.275	-0.282616	0.0660167	-4.28098	1.8607e-05	0.000270683	0.00656797
ENSMUSG00000024039	85.642	-0.40387	0.0943476	-4.28065	1.86344e-05	0.000270857	0.0212017
ENSMUSG00000027546	2462.86	-0.329509	0.0769872	-4.28005	1.86851e-05	0.000271368	0.0186844
ENSMUSG00000032420	264.757	-0.397313	0.0928617	-4.27855	1.88115e-05	0.000272978	0.0276018
ENSMUSG00000037996	98.7236	-0.329844	0.0771033	-4.27795	1.88622e-05	0.000273486	0.00917553
ENSMUSG00000071379	491.98	-0.245829	0.0574809	-4.27671	1.89677e-05	0.000274788	0.00760564
ENSMUSG00000015766	471.528	-0.238165	0.055701	-4.27577	1.90479e-05	0.000275722	0.00686854
ENSMUSG00000025610	46.0802	-0.520541	0.121752	-4.27542	1.90777e-05	0.000275925	0.0645821
ENSMUSG00000044429	61.1803	-0.5282	0.123587	-4.27393	1.92059e-05	0.00027755	0.30644
ENSMUSG00000042476	210.657	-0.454462	0.106355	-4.27306	1.92807e-05	0.000278403	0.0432975
ENSMUSG00000049488	634.681	0.206065	0.048229	4.27263	1.93178e-05	0.000278707	0.00494914
ENSMUSG00000104318	23.0403	-0.536866	0.125675	-4.27185	1.93856e-05	0.000279456	0.0638187
ENSMUSG00000023070	244.012	-0.552026	0.129234	-4.27153	1.94139e-05	0.000279633	0.153086
ENSMUSG00000029363	1439.62	0.178923	0.0418892	4.27133	1.9431e-05	0.00027965	0.00414442
ENSMUSG00000028661	134.809	-0.381732	0.0893815	-4.27082	1.94756e-05	0.000279857	0.020785
ENSMUSG00000029587	1740.29	0.143992	0.0337155	4.2708	1.94773e-05	0.000279857	0.00249899
ENSMUSG00000076617	111.414	-0.309792	0.0725425	-4.27048	1.95049e-05	0.000280024	0.00763739
ENSMUSG00000022840	818.51	-0.277115	0.0649017	-4.26976	1.95685e-05	0.000280602	0.0114652
ENSMUSG00000056938	125.26	-0.394794	0.0924649	-4.26966	1.95773e-05	0.000280602	0.0230216
ENSMUSG00000027833	1662.68	0.225811	0.0528908	4.26938	1.9602e-05	0.000280727	0.00739434
ENSMUSG00000014767	1472.29	0.196031	0.0459303	4.26801	1.97227e-05	0.000282225	0.0052088
ENSMUSG00000015291	8964.66	0.192802	0.0451815	4.26728	1.97868e-05	0.000282909	0.00558774
ENSMUSG00000031984	1786.37	0.134512	0.031523	4.2671	1.98028e-05	0.000282909	0.00211513
ENSMUSG00000066319	51.1282	-0.516904	0.121187	-4.26535	1.9959e-05	0.000284908	0.064392
ENSMUSG00000038642	244.642	-0.308431	0.0723385	-4.26371	2.01059e-05	0.00028677	0.0123189
ENSMUSG00000022538	1420.86	0.163895	0.0384439	4.26322	2.01504e-05	0.000287172	0.00333454
ENSMUSG00000068417	11.7695	-0.550159	0.129073	-4.26238	2.02257e-05	0.00028801	0.0653454
ENSMUSG00000062563	55.6919	-0.438844	0.102963	-4.26214	2.02482e-05	0.000288097	0.0252546
ENSMUSG00000025577	2546.69	0.283093	0.0664493	4.26029	2.04164e-05	0.000290043	0.0129963
ENSMUSG00000026991	2438.03	-0.122904	0.028849	-4.26027	2.04181e-05	0.000290043	0.00182607
ENSMUSG00000039116	948.93	-0.229056	0.053774	-4.2596	2.04794e-05	0.000290678	0.00725621
ENSMUSG00000035227	3584.75	0.168254	0.0395157	4.25789	2.0637e-05	0.000292602	0.00400834
ENSMUSG00000036814	25.756	-0.489531	0.114974	-4.25776	2.06483e-05	0.000292602	0.0267154
ENSMUSG00000052889	338.665	-0.294413	0.0691544	-4.25733	2.06882e-05	0.000292929	0.0117707
ENSMUSG00000040855	352.001	-0.313851	0.073739	-4.25624	2.07893e-05	0.000294124	0.0143277
ENSMUSG00000040797	405.921	-0.305071	0.071682	-4.2559	2.08213e-05	0.000294338	0.0135664
ENSMUSG00000024764	2204.45	0.127118	0.0298713	4.25552	2.08565e-05	0.000294598	0.0019411
ENSMUSG00000015970	28.4295	-0.535151	0.125819	-4.25333	2.10616e-05	0.000297255	0.0732405
ENSMUSG00000029419	87.5129	-0.477428	0.112304	-4.2512	2.12632e-05	0.000299859	0.0474123
ENSMUSG00000026843	2217.91	0.111967	0.0263462	4.24983	2.13932e-05	0.000301071	0.00140063
ENSMUSG00000040972	78.8607	-0.430007	0.101184	-4.24975	2.14007e-05	0.000301071	0.0280325
ENSMUSG00000079471	122.36	-0.359738	0.0846458	-4.24993	2.13841e-05	0.000301071	0.0162236
ENSMUSG00000028678	2250.91	0.279661	0.0658294	4.24827	2.15429e-05	0.000302585	0.0126536
ENSMUSG00000066568	4325.44	0.117193	0.0275858	4.2483	2.15396e-05	0.000302585	0.00180516
ENSMUSG00000051703	120.966	-0.363138	0.0854939	-4.24753	2.16143e-05	0.000303345	0.0167578
ENSMUSG00000004768	1248.28	0.118323	0.0278672	4.24596	2.1766e-05	0.000305229	0.00127585
ENSMUSG00000032536	1703.44	-0.265756	0.0625936	-4.24574	2.17875e-05	0.000305286	0.0110879
ENSMUSG00000030555	1107.13	0.174285	0.0410665	4.24396	2.19609e-05	0.000306979	0.00373427
ENSMUSG00000074199	3.1476	-0.434363	0.102346	-4.24408	2.19494e-05	0.000306979	0.40117
ENSMUSG00000078350	619.538	-0.378365	0.0891469	-4.24429	2.19287e-05	0.000306979	0.026367
ENSMUSG00000024966	6231.09	0.149096	0.0351347	4.24355	2.20009e-05	0.000307294	0.00319544
ENSMUSG00000032254	2474.96	0.182002	0.0428909	4.24337	2.20187e-05	0.000307297	0.00469027
ENSMUSG00000041747	1351.52	0.200331	0.0472177	4.2427	2.20848e-05	0.000307974	0.0055063
ENSMUSG00000008575	5799.78	-0.326825	0.0770472	-4.24188	2.2165e-05	0.000308847	0.0189573
ENSMUSG00000036766	1376.66	-0.309175	0.0728892	-4.2417	2.21829e-05	0.000308851	0.0159647
ENSMUSG00000000942	234.988	0.305633	0.0720952	4.2393	2.24216e-05	0.000311889	0.0118471
ENSMUSG00000029817	8998.09	0.165229	0.0389769	4.23915	2.24368e-05	0.000311889	0.00405848
ENSMUSG00000031985	3196.77	0.157737	0.0372225	4.23768	2.25844e-05	0.000313692	0.00346867
ENSMUSG00000021892	1954.33	-0.151351	0.0357188	-4.2373	2.2622e-05	0.000313965	0.00296417
ENSMUSG00000028412	1698.92	-0.189497	0.0447261	-4.23684	2.26684e-05	0.00031436	0.00499008
ENSMUSG00000031134	7958.75	0.21484	0.0507171	4.23605	2.27482e-05	0.000315218	0.00718419
ENSMUSG00000037725	1774.99	0.180854	0.0426959	4.23586	2.27676e-05	0.000315236	0.00447831
ENSMUSG00000035431	29.1524	-0.464158	0.109591	-4.23537	2.28177e-05	0.00031568	0.0196535
ENSMUSG00000046814	28.8341	-0.504447	0.11912	-4.23476	2.28792e-05	0.000316282	0.0423579
ENSMUSG00000027361	1773.14	0.19362	0.0457239	4.23454	2.29015e-05	0.000316341	0.00527018
ENSMUSG00000039395	179.159	0.36762	0.0868276	4.23391	2.29667e-05	0.000316992	0.0202011
ENSMUSG00000020873	1431.03	0.17579	0.0415215	4.23372	2.29857e-05	0.000317004	0.00405119
ENSMUSG00000038683	1538.79	0.19903	0.0470186	4.23301	2.30585e-05	0.000317757	0.00554221
ENSMUSG00000058756	4386.37	-0.277886	0.0656647	-4.2319	2.31728e-05	0.000319082	0.0128107
ENSMUSG00000028931	398.028	-0.299334	0.0707454	-4.23114	2.32509e-05	0.000319787	0.0130239
ENSMUSG00000058258	2658.93	0.241707	0.057127	4.23105	2.32605e-05	0.000319787	0.00911347
ENSMUSG00000010048	742.434	-0.294205	0.0695446	-4.23045	2.33226e-05	0.000320388	0.0135662
ENSMUSG00000052915	4944.16	0.138759	0.0328044	4.22987	2.33824e-05	0.000320958	0.00270751
ENSMUSG00000002326	934.399	0.169949	0.0401882	4.22883	2.3491e-05	0.000322197	0.00335808
ENSMUSG00000029260	332.106	-0.533171	0.126092	-4.22844	2.35319e-05	0.000322253	0.107835
ENSMUSG00000038539	806.15	-0.223208	0.0527857	-4.22858	2.35174e-05	0.000322253	0.0067377
ENSMUSG00000040667	3811.03	0.177323	0.0419439	4.22763	2.36168e-05	0.00032303	0.00459991
ENSMUSG00000061808	2216.13	-0.388555	0.0919103	-4.22754	2.36255e-05	0.00032303	0.0300374
ENSMUSG00000037185	11.3146	-0.544909	0.128907	-4.22714	2.36679e-05	0.000323357	0.0574064
ENSMUSG00000014813	343.467	-0.214106	0.0506673	-4.22572	2.38176e-05	0.000325008	0.00441154
ENSMUSG00000042388	154.778	-0.467713	0.110689	-4.22547	2.38445e-05	0.000325008	0.0491514
ENSMUSG00000047832	2143.61	0.17839	0.0422176	4.22548	2.38431e-05	0.000325008	0.00445828
ENSMUSG00000023995	323.791	-0.436169	0.103251	-4.22435	2.39633e-05	0.000326374	0.0403561
ENSMUSG00000022658	2581.17	0.271669	0.0643283	4.22317	2.40895e-05	0.000327838	0.0120315
ENSMUSG00000058152	115.743	-0.374421	0.088668	-4.22273	2.41361e-05	0.000328217	0.0189566
ENSMUSG00000039057	363.604	-0.28233	0.0668736	-4.22184	2.42312e-05	0.000329255	0.0108529
ENSMUSG00000048040	1095.95	0.233371	0.0553038	4.21981	2.44509e-05	0.000331983	0.00790069
ENSMUSG00000001948	92.0163	0.333933	0.0791447	4.21927	2.45091e-05	0.000332514	0.00927106
ENSMUSG00000024164	861.135	-0.518769	0.122971	-4.21862	2.458e-05	0.000333219	0.0909037
ENSMUSG00000022536	7129.65	0.147173	0.034893	4.21784	2.46656e-05	0.000334121	0.00316832
ENSMUSG00000028360	352.654	-0.248891	0.0590321	-4.2162	2.4845e-05	0.000336031	0.00740213
ENSMUSG00000041592	1010.66	-0.305496	0.0724562	-4.21628	2.48364e-05	0.000336031	0.015462
ENSMUSG00000010609	235.655	-0.272995	0.0647568	-4.2157	2.49006e-05	0.000336523	0.00840447
ENSMUSG00000008153	851.828	-0.269172	0.0638544	-4.21541	2.49329e-05	0.0003367	0.0110454
ENSMUSG00000029608	171.465	-0.312598	0.0741663	-4.21483	2.49971e-05	0.000337306	0.0115925
ENSMUSG00000028614	2159.78	0.164607	0.0390664	4.21352	2.5142e-05	0.000339001	0.00371863
ENSMUSG00000015852	333.481	-0.219137	0.0520108	-4.2133	2.51667e-05	0.000339068	0.00475266
ENSMUSG00000027883	2273.48	0.170322	0.0404275	4.21303	2.51973e-05	0.000339068	0.00405463
ENSMUSG00000042564	435.383	0.215782	0.0512186	4.21296	2.52051e-05	0.000339068	0.00512602
ENSMUSG00000036469	202.145	-0.351786	0.0835231	-4.21184	2.53299e-05	0.000340125	0.0185534
ENSMUSG00000037035	128.191	-0.389972	0.0925846	-4.21207	2.53046e-05	0.000340125	0.023331
ENSMUSG00000054611	5139.61	0.10683	0.0253647	4.21173	2.53419e-05	0.000340125	0.00152096
ENSMUSG00000025041	1767.99	0.117625	0.0279373	4.21032	2.55007e-05	0.000341994	0.00152146
ENSMUSG00000020288	2745.65	0.208216	0.0494711	4.20883	2.56691e-05	0.000343464	0.00655421
ENSMUSG00000028347	5087.87	0.183018	0.043483	4.20896	2.5655e-05	0.000343464	0.00505376
ENSMUSG00000069094	3786.71	0.193667	0.0460112	4.20912	2.56364e-05	0.000343464	0.00565682
ENSMUSG00000037762	127.806	-0.293741	0.0698048	-4.20804	2.57595e-05	0.00034441	0.0073331
ENSMUSG00000027801	32.31	-0.495348	0.117777	-4.20581	2.60149e-05	0.00034756	0.0416226
ENSMUSG00000037405	189.289	-0.277026	0.0658743	-4.20538	2.60647e-05	0.00034796	0.00789712
ENSMUSG00000048015	206.377	0.531407	0.126419	4.20354	2.62771e-05	0.000350529	0.108254
ENSMUSG00000022610	285.189	0.325262	0.0773917	4.2028	2.63629e-05	0.000351405	0.0156869
ENSMUSG00000032482	514.618	-0.260737	0.0620432	-4.20251	2.63975e-05	0.000351598	0.00950154
ENSMUSG00000051343	809.567	-0.259702	0.0617997	-4.20232	2.64192e-05	0.000351621	0.0101039
ENSMUSG00000071540	78.1363	-0.39014	0.0928531	-4.2017	2.64923e-05	0.000352325	0.0186348
ENSMUSG00000030087	97.412	-0.365737	0.0870578	-4.20109	2.65635e-05	0.000353005	0.0160266
ENSMUSG00000028364	4707.86	-0.209893	0.0499714	-4.20026	2.66611e-05	0.000354032	0.00686873
ENSMUSG00000028689	456.006	0.291907	0.0695044	4.19983	2.67113e-05	0.000354431	0.0126219
ENSMUSG00000036036	4752.43	0.193086	0.0459839	4.19899	2.68103e-05	0.000355475	0.00570452
ENSMUSG00000031861	526.315	0.2458	0.0585412	4.19876	2.68383e-05	0.000355577	0.00807922
ENSMUSG00000055409	234.823	-0.331636	0.0789938	-4.19825	2.68986e-05	0.000356107	0.0161078
ENSMUSG00000027690	84.5364	-0.488133	0.116279	-4.19796	2.6933e-05	0.000356293	0.0563974
ENSMUSG00000044092	22.1342	-0.531681	0.126694	-4.19659	2.70959e-05	0.000357944	0.0698512
ENSMUSG00000048429	2083.63	0.122698	0.0292384	4.19645	2.7113e-05	0.000357944	0.00181191
ENSMUSG00000102697	134.075	-0.319623	0.0761659	-4.1964	2.71191e-05	0.000357944	0.0111938
ENSMUSG00000029017	2172.38	0.164897	0.0393066	4.19515	2.72689e-05	0.000359582	0.00377558
ENSMUSG00000049670	1068.26	0.184122	0.0438905	4.19502	2.72843e-05	0.000359582	0.00440278
ENSMUSG00000030663	3899.53	0.175881	0.041935	4.19414	2.73904e-05	0.000360708	0.0046039
ENSMUSG00000039246	292.568	0.24169	0.0576328	4.19362	2.74535e-05	0.000361268	0.00618968
ENSMUSG00000037443	981.037	0.147166	0.0351133	4.19116	2.77532e-05	0.000364937	0.00232086
ENSMUSG00000020137	804.311	0.196155	0.0468134	4.19014	2.78781e-05	0.000366306	0.00488041
ENSMUSG00000020315	13288.6	-0.17305	0.0413043	-4.18963	2.79416e-05	0.000366833	0.00463836
ENSMUSG00000034432	2700.68	0.19134	0.0456716	4.18947	2.79602e-05	0.000366833	0.00545457
ENSMUSG00000042787	928.492	0.159767	0.0381567	4.18711	2.82526e-05	0.000370393	0.00289503
ENSMUSG00000017390	334.189	-0.50384	0.12034	-4.18681	2.82898e-05	0.000370603	0.07803
ENSMUSG00000040488	479.839	-0.500055	0.119444	-4.18653	2.8325e-05	0.000370787	0.0758078
ENSMUSG00000027871	78.3476	-0.474201	0.113283	-4.186	2.8391e-05	0.000371234	0.0481938
ENSMUSG00000074785	1152.76	-0.232444	0.0555299	-4.18592	2.84015e-05	0.000371234	0.00805218
ENSMUSG00000030688	327.536	-0.360703	0.0861768	-4.18561	2.84397e-05	0.000371455	0.0224614
ENSMUSG00000034906	2278	0.202953	0.0484983	4.18474	2.85487e-05	0.0003726	0.00618646
ENSMUSG00000067071	1437.43	0.247757	0.0592235	4.18343	2.87149e-05	0.000374492	0.00958081
ENSMUSG00000026516	4120.01	0.142597	0.0340884	4.18315	2.87498e-05	0.000374668	0.00290721
ENSMUSG00000027070	422.88	0.306767	0.0733387	4.18287	2.87847e-05	0.000374843	0.014484
ENSMUSG00000016619	3547.6	0.157926	0.0377587	4.1825	2.88317e-05	0.000375176	0.00361525
ENSMUSG00000029998	3621.6	0.105514	0.0252329	4.1816	2.8947e-05	0.000376118	0.00142039
ENSMUSG00000047419	92.3453	-0.38198	0.091345	-4.18173	2.89299e-05	0.000376118	0.0191556
ENSMUSG00000000560	213.094	-0.335745	0.080312	-4.1805	2.90868e-05	0.000377654	0.0165464
ENSMUSG00000028248	12407.5	0.172222	0.0412047	4.17967	2.91933e-05	0.000377679	0.00460731
ENSMUSG00000030865	19.2011	-0.510171	0.122049	-4.18006	2.91435e-05	0.000377679	0.0360257
ENSMUSG00000034818	1057.59	-0.244093	0.0584005	-4.17964	2.91965e-05	0.000377679	0.00903339
ENSMUSG00000037902	1295.77	-0.154051	0.0368551	-4.17991	2.91628e-05	0.000377679	0.00293979
ENSMUSG00000073591	249.265	-0.286751	0.0685964	-4.18026	2.9118e-05	0.000377679	0.0104379
ENSMUSG00000028409	3723.03	0.158493	0.0379374	4.17776	2.94399e-05	0.000380546	0.00366758
ENSMUSG00000024130	1487.84	-0.209266	0.0500982	-4.17711	2.95235e-05	0.000381345	0.00644654
ENSMUSG00000020652	513.869	0.221368	0.052999	4.17684	2.95591e-05	0.000381524	0.00605653
ENSMUSG00000026018	178.859	-0.320946	0.0768453	-4.17653	2.95993e-05	0.000381739	0.013444
ENSMUSG00000032290	2552.86	0.126271	0.0302346	4.17637	2.96194e-05	0.000381739	0.00206442
ENSMUSG00000030322	914.791	0.24751	0.0592749	4.17564	2.97149e-05	0.000382688	0.00919171
ENSMUSG00000018983	1313.08	-0.286487	0.068633	-4.17419	2.9905e-05	0.000384571	0.0136948
ENSMUSG00000019494	3042.23	0.144794	0.0346876	4.17422	2.99003e-05	0.000384571	0.00293565
ENSMUSG00000042508	3889.97	0.174529	0.0418161	4.17373	2.99653e-05	0.000385065	0.00457418
ENSMUSG00000034438	23.2747	-0.506443	0.121369	-4.17277	3.00917e-05	0.000386404	0.0418818
ENSMUSG00000024986	142.262	-0.278599	0.0667944	-4.171	3.03267e-05	0.000389137	0.00661593
ENSMUSG00000035041	44.7137	-0.494431	0.118557	-4.17039	3.04075e-05	0.000389603	0.0524546
ENSMUSG00000053153	48.9714	0.417742	0.100166	4.17051	3.03913e-05	0.000389603	0.0179697
ENSMUSG00000044024	134.37	-0.374064	0.089718	-4.16932	3.05505e-05	0.000391149	0.0210625
ENSMUSG00000027944	1239.7	0.237791	0.0570413	4.16875	3.0627e-05	0.000391568	0.00863729
ENSMUSG00000040204	4321.19	0.212902	0.051071	4.16875	3.06279e-05	0.000391568	0.0071865
ENSMUSG00000018796	715.041	-0.220467	0.0528878	-4.16858	3.06507e-05	0.000391574	0.00661473
ENSMUSG00000021319	36.7156	-0.465671	0.111725	-4.168	3.07281e-05	0.000392275	0.0307062
ENSMUSG00000027651	2020.07	0.159228	0.0382049	4.16772	3.07656e-05	0.000392469	0.00349482
ENSMUSG00000040084	3896.76	0.21684	0.0520495	4.16603	3.09951e-05	0.000395109	0.00747405
ENSMUSG00000037242	6499.76	0.125416	0.0301104	4.1652	3.11077e-05	0.000396256	0.00228518
ENSMUSG00000027544	198.501	-0.285626	0.0685911	-4.16419	3.12462e-05	0.00039753	0.00942525
ENSMUSG00000032334	529.565	-0.371993	0.0893362	-4.16397	3.12756e-05	0.00039753	0.0262559
ENSMUSG00000085793	550.382	0.234757	0.0563781	4.16397	3.12758e-05	0.00039753	0.0073587
ENSMUSG00000017499	1171.23	0.239132	0.0574344	4.16357	3.13313e-05	0.000397946	0.00873459
ENSMUSG00000058441	66.939	-0.4674	0.112266	-4.16332	3.13647e-05	0.000398082	0.0438574
ENSMUSG00000024056	1312.54	0.151343	0.0363548	4.16293	3.1419e-05	0.000398482	0.00283167
ENSMUSG00000089715	2685.1	-0.244673	0.0587806	-4.16249	3.14797e-05	0.000398963	0.00975454
ENSMUSG00000016921	18416.1	0.182392	0.0438234	4.16198	3.15494e-05	0.000399474	0.00528796
ENSMUSG00000027552	938.19	0.289845	0.0696431	4.16187	3.15656e-05	0.000399474	0.01386
ENSMUSG00000022485	568.279	0.247224	0.0594262	4.16019	3.17978e-05	0.000401832	0.00856568
ENSMUSG00000087408	142.224	-0.336188	0.0808106	-4.1602	3.17971e-05	0.000401832	0.0145778
ENSMUSG00000031990	2374.81	0.161532	0.0388414	4.15877	3.19971e-05	0.000404059	0.00371102
ENSMUSG00000025432	103.542	-0.416344	0.100118	-4.15853	3.203e-05	0.000404183	0.0296753
ENSMUSG00000037972	4935.53	0.110649	0.0266119	4.15787	3.21227e-05	0.000405061	0.00168967
ENSMUSG00000042286	1732.01	-0.317995	0.0765059	-4.15647	3.23198e-05	0.000407253	0.0182168
ENSMUSG00000038296	262.314	-0.337575	0.0812273	-4.15593	3.23964e-05	0.000407924	0.0180491
ENSMUSG00000011751	135.801	-0.445017	0.107094	-4.15539	3.2474e-05	0.000408607	0.0418569
ENSMUSG00000051359	668.868	-0.176926	0.0425814	-4.155	3.25285e-05	0.000409	0.00353961
ENSMUSG00000028977	346.533	-0.337109	0.0811375	-4.15479	3.25583e-05	0.000409003	0.018903
ENSMUSG00000053110	5867.3	0.123401	0.0297019	4.15467	3.25755e-05	0.000409003	0.00220068
ENSMUSG00000028800	2263.01	0.225962	0.0543919	4.15433	3.26237e-05	0.000409316	0.00806721
ENSMUSG00000019837	1178.33	0.228685	0.0550535	4.15386	3.26916e-05	0.000409873	0.00787838
ENSMUSG00000025355	105.136	-0.40008	0.0963618	-4.15186	3.29785e-05	0.000413175	0.0254949
ENSMUSG00000070583	296.993	0.192769	0.0464372	4.15118	3.30764e-05	0.000414105	0.00264391
ENSMUSG00000031760	73.6836	-0.468783	0.11294	-4.15075	3.31395e-05	0.000414599	0.0466004
ENSMUSG00000101174	220.186	0.37277	0.0898349	4.1495	3.33205e-05	0.000416566	0.0238256
ENSMUSG00000025133	1927.33	0.176675	0.042586	4.14866	3.34428e-05	0.000417796	0.00449661
ENSMUSG00000015341	3783.55	0.191631	0.0462069	4.14723	3.36519e-05	0.00042011	0.00571079
ENSMUSG00000036599	210.385	-0.345402	0.083296	-4.14668	3.37325e-05	0.000420815	0.0185746
ENSMUSG00000035399	724.856	0.210638	0.0508041	4.14608	3.38211e-05	0.00042162	0.00592613
ENSMUSG00000022353	2103.68	-0.145028	0.0349829	-4.14567	3.38814e-05	0.000421815	0.00285313
ENSMUSG00000034116	120.373	-0.338901	0.0817485	-4.14565	3.38849e-05	0.000421815	0.0139569
ENSMUSG00000048349	621.79	0.228584	0.0551473	4.14498	3.39847e-05	0.000422757	0.00713265
ENSMUSG00000029442	72.2812	0.381832	0.0921321	4.1444	3.40706e-05	0.000423525	0.0162629
ENSMUSG00000019889	1908.18	0.166263	0.0401287	4.14323	3.42441e-05	0.00042538	0.00389913
ENSMUSG00000027331	2339.49	0.247586	0.0597591	4.14307	3.42686e-05	0.000425383	0.0100695
ENSMUSG00000029646	13.2606	-0.529129	0.12773	-4.14255	3.4346e-05	0.000426041	0.0514398
ENSMUSG00000032112	1175.82	0.152283	0.0367629	4.14232	3.43816e-05	0.000426181	0.00282707
ENSMUSG00000033970	1481.88	0.208655	0.0503787	4.14173	3.44698e-05	0.000426972	0.00651333
ENSMUSG00000020653	535.159	-0.175769	0.0424461	-4.14098	3.45821e-05	0.000427758	0.00313661
ENSMUSG00000070691	101.323	-0.370364	0.0894383	-4.14101	3.45786e-05	0.000427758	0.0184156
ENSMUSG00000025203	32851.1	0.168985	0.0408165	4.14012	3.47127e-05	0.000429071	0.00456625
ENSMUSG00000093910	52.3538	-0.425324	0.102765	-4.13881	3.4911e-05	0.000431217	0.0238912
ENSMUSG00000026944	1026.97	-0.27371	0.066135	-4.13865	3.49356e-05	0.000431218	0.0122793
ENSMUSG00000022178	1842.27	0.238867	0.0577283	4.13777	3.50693e-05	0.000432091	0.00916589
ENSMUSG00000030785	64.2289	-0.503346	0.121649	-4.1377	3.50804e-05	0.000432091	0.0703314
ENSMUSG00000032997	630.207	-0.465807	0.112575	-4.13774	3.50743e-05	0.000432091	0.0579449
ENSMUSG00000031683	2161.41	0.174657	0.0422149	4.13733	3.51366e-05	0.000432175	0.00446167
ENSMUSG00000036334	2308.82	-0.202028	0.0488293	-4.13744	3.51208e-05	0.000432175	0.00630147
ENSMUSG00000028197	546.377	-0.302661	0.0731574	-4.13711	3.51702e-05	0.000432285	0.0150085
ENSMUSG00000023307	2867.86	0.141794	0.0342831	4.13596	3.53467e-05	0.000434041	0.00283676
ENSMUSG00000026956	117.288	-0.322171	0.0778969	-4.13586	3.53626e-05	0.000434041	0.0112281
ENSMUSG00000023723	1027.38	0.160803	0.0388849	4.13536	3.54394e-05	0.000434679	0.00316006
ENSMUSG00000025525	805.412	0.20833	0.0503842	4.13483	3.55218e-05	0.000435385	0.00593644
ENSMUSG00000021219	123.613	-0.344222	0.0833164	-4.13151	3.60388e-05	0.000441121	0.0152988
ENSMUSG00000021313	519.078	-0.174797	0.0423085	-4.1315	3.60402e-05	0.000441121	0.0030466
ENSMUSG00000028019	1507.38	0.183007	0.0442996	4.13113	3.60988e-05	0.000441529	0.00478768
ENSMUSG00000028073	577.271	-0.307976	0.0745781	-4.12958	3.63423e-05	0.000443956	0.0159128
ENSMUSG00000031840	774.532	-0.264974	0.0641654	-4.12955	3.63478e-05	0.000443956	0.0110656
ENSMUSG00000026755	1748.28	0.159487	0.0386231	4.12931	3.63857e-05	0.000444108	0.00350896
ENSMUSG00000038463	803.074	-0.204313	0.0494813	-4.12909	3.64205e-05	0.000444224	0.00568765
ENSMUSG00000052137	767.847	0.202307	0.0489998	4.12872	3.64781e-05	0.000444616	0.00545385
ENSMUSG00000046807	460.271	-0.262731	0.0636522	-4.1276	3.66564e-05	0.000446479	0.00996402
ENSMUSG00000004110	1205.37	-0.220339	0.0533864	-4.12725	3.67128e-05	0.000446621	0.00734841
ENSMUSG00000021322	24.8261	-0.500771	0.121334	-4.12721	3.67191e-05	0.000446621	0.0446014
ENSMUSG00000032267	1741.69	0.1591	0.0385506	4.12705	3.6745e-05	0.000446626	0.00349044
ENSMUSG00000016458	364.371	0.256905	0.0622568	4.12653	3.68275e-05	0.000447009	0.00871012
ENSMUSG00000032816	2839.26	-0.22722	0.0550625	-4.12659	3.68182e-05	0.000447009	0.00840327
ENSMUSG00000047712	323.665	-0.21906	0.0531239	-4.12357	3.73051e-05	0.000452492	0.00502533
ENSMUSG00000004814	23.5005	-0.490616	0.118999	-4.12286	3.74197e-05	0.000453003	0.0339193
ENSMUSG00000024841	1466.88	0.168	0.0407482	4.12289	3.74155e-05	0.000453003	0.00388378
ENSMUSG00000047547	550.394	-0.293795	0.0712609	-4.12281	3.74278e-05	0.000453003	0.0139894
ENSMUSG00000055053	1200.53	-0.365914	0.0887565	-4.12267	3.74506e-05	0.000453003	0.0268191
ENSMUSG00000031994	111.131	-0.35393	0.0858573	-4.12231	3.75092e-05	0.000453104	0.0163344
ENSMUSG00000033781	430.771	0.222061	0.0538682	4.1223	3.75108e-05	0.000453104	0.00596816
ENSMUSG00000007613	6937.06	0.222268	0.0539348	4.12104	3.77169e-05	0.00045528	0.00821797
ENSMUSG00000022512	375.876	-0.268099	0.0650615	-4.1207	3.77729e-05	0.000455642	0.0101107
ENSMUSG00000022257	1569.37	0.10893	0.0264422	4.11954	3.79622e-05	0.000457481	0.00122837
ENSMUSG00000037410	1730.14	-0.162583	0.0394672	-4.11945	3.79776e-05	0.000457481	0.00370389
ENSMUSG00000026971	93.4307	-0.338543	0.0821984	-4.11861	3.81163e-05	0.000458207	0.0119625
ENSMUSG00000038403	264.19	-0.369974	0.089828	-4.1187	3.81023e-05	0.000458207	0.0247886
ENSMUSG00000042607	3012.02	0.252282	0.0612528	4.11871	3.81006e-05	0.000458207	0.010772
ENSMUSG00000045994	998.496	-0.304713	0.0739924	-4.11817	3.81896e-05	0.000458773	0.0163088
ENSMUSG00000032356	32.4145	-0.454868	0.110487	-4.11694	3.83933e-05	0.000460904	0.0250142
ENSMUSG00000021280	98.8907	-0.348945	0.084843	-4.11283	3.9084e-05	0.000468874	0.0144517
ENSMUSG00000033740	722.937	0.307835	0.0748601	4.11214	3.92005e-05	0.000469629	0.0163729
ENSMUSG00000047638	13.3386	-0.524655	0.127586	-4.11215	3.91993e-05	0.000469629	0.0505917
ENSMUSG00000033904	4333.39	0.18541	0.0450988	4.11121	3.93597e-05	0.000471213	0.00544293
ENSMUSG00000049641	174.28	-0.405434	0.0986415	-4.11018	3.9535e-05	0.000472988	0.0318129
ENSMUSG00000051166	1403.88	0.206673	0.0502862	4.10994	3.95767e-05	0.000473164	0.00644614
ENSMUSG00000017146	1871.52	0.189801	0.0461915	4.109	3.97375e-05	0.000473895	0.00542948
ENSMUSG00000024902	1308.38	0.182171	0.0443354	4.10892	3.9751e-05	0.000473895	0.00469428
ENSMUSG00000029833	3385.2	0.168931	0.041116	4.10865	3.97979e-05	0.000473895	0.0043656
ENSMUSG00000036961	152.594	0.397475	0.0967402	4.10868	3.9792e-05	0.000473895	0.0285147
ENSMUSG00000038521	156.182	-0.409996	0.0997889	-4.10864	3.98001e-05	0.000473895	0.0325193
ENSMUSG00000044715	602.475	0.208456	0.0507314	4.109	3.9737e-05	0.000473895	0.00562005
ENSMUSG00000053063	36.5959	-0.48343	0.117712	-4.1069	4.0101e-05	0.000477153	0.0450868
ENSMUSG00000001053	293.154	-0.378601	0.0921959	-4.10649	4.01724e-05	0.000477489	0.0273278
ENSMUSG00000026889	2259.12	0.157853	0.0384405	4.10642	4.01838e-05	0.000477489	0.00360016
ENSMUSG00000012889	19.9942	-0.526885	0.12834	-4.1054	4.03613e-05	0.00047896	0.0843453
ENSMUSG00000020423	1820.88	0.173443	0.0422476	4.1054	4.03623e-05	0.00047896	0.00438134
ENSMUSG00000024386	81.4083	-0.525684	0.128067	-4.10475	4.04758e-05	0.000479975	0.118533
ENSMUSG00000034424	1643.5	0.164808	0.0401521	4.10459	4.05026e-05	0.000479975	0.00381903
ENSMUSG00000064128	912.976	0.195863	0.047725	4.10399	4.06082e-05	0.000480901	0.00529034
ENSMUSG00000047033	34.849	-0.431263	0.105121	-4.10253	4.08658e-05	0.000483625	0.0175362
ENSMUSG00000026211	3075.5	-0.317394	0.0773725	-4.10216	4.09317e-05	0.000483952	0.0190051
ENSMUSG00000054150	157.864	-0.367932	0.0896945	-4.10206	4.09487e-05	0.000483952	0.0221454
ENSMUSG00000031740	4728.52	-0.131751	0.0321218	-4.10161	4.10289e-05	0.000484572	0.00257774
ENSMUSG00000036968	1252.19	0.149936	0.0365583	4.10128	4.10873e-05	0.000484667	0.00283604
ENSMUSG00000045896	3488.8	0.177099	0.0431818	4.10125	4.10922e-05	0.000484667	0.00488446
ENSMUSG00000022756	91.1666	-0.36053	0.087913	-4.10099	4.11391e-05	0.000484707	0.0160313
ENSMUSG00000069808	745.304	0.166498	0.0406003	4.10092	4.1151e-05	0.000484707	0.00318309
ENSMUSG00000002771	155.796	-0.373189	0.0910091	-4.10056	4.12144e-05	0.000485127	0.0232198
ENSMUSG00000056305	1935.37	0.148469	0.036211	4.10011	4.12946e-05	0.000485745	0.00304983
ENSMUSG00000018654	531.059	-0.353606	0.0862487	-4.09984	4.13434e-05	0.000485993	0.0236921
ENSMUSG00000046160	37.7204	-0.463112	0.11297	-4.09944	4.14156e-05	0.000486189	0.0339366
ENSMUSG00000061666	1346.29	0.172874	0.0421698	4.09947	4.14102e-05	0.000486189	0.00416508
ENSMUSG00000064293	242.893	-0.376401	0.0918354	-4.09865	4.15566e-05	0.000487518	0.0262864
ENSMUSG00000002346	309.752	-0.227952	0.055624	-4.09808	4.16597e-05	0.0004884	0.00574994
ENSMUSG00000028549	428.54	0.314541	0.0767812	4.09659	4.19276e-05	0.000491213	0.0165339
ENSMUSG00000000538	1768.28	-0.126497	0.0308843	-4.09584	4.20636e-05	0.000492476	0.00200745
ENSMUSG00000029376	1119.89	0.177321	0.0432949	4.09567	4.20957e-05	0.000492523	0.00429472
ENSMUSG00000036223	507.677	0.22726	0.0555012	4.09469	4.22727e-05	0.000494263	0.00689234
ENSMUSG00000034673	3897.71	0.208992	0.0510593	4.09313	4.25585e-05	0.000496979	0.0071569
ENSMUSG00000038102	2184.24	0.148352	0.0362442	4.09311	4.25617e-05	0.000496979	0.0031166
ENSMUSG00000034918	53.0386	-0.492271	0.120282	-4.09265	4.26476e-05	0.00049765	0.0617551
ENSMUSG00000038827	1241.48	0.142361	0.0347944	4.0915	4.28595e-05	0.00049979	0.0024738
ENSMUSG00000004864	132.901	-0.336429	0.0822575	-4.08995	4.3146e-05	0.000502795	0.0151049
ENSMUSG00000029283	2710.55	0.200637	0.0490716	4.08866	4.33878e-05	0.000505277	0.00642919
ENSMUSG00000022330	329.131	-0.36702	0.0897723	-4.08834	4.34472e-05	0.000505633	0.0254856
ENSMUSG00000042254	70.6056	-0.43352	0.106042	-4.08818	4.34772e-05	0.000505646	0.0333872
ENSMUSG00000029352	135.561	-0.523534	0.128131	-4.08594	4.38995e-05	0.000510089	0.124486
ENSMUSG00000040314	11.0112	-0.489424	0.119785	-4.08584	4.39175e-05	0.000510089	0.294778
ENSMUSG00000006273	3777.8	0.0956251	0.0234052	4.08563	4.39574e-05	0.000510214	0.00119093
ENSMUSG00000021314	535.844	-0.175282	0.0429245	-4.0835	4.43622e-05	0.000514523	0.00325762
ENSMUSG00000022180	241.647	-0.302964	0.0741969	-4.08325	4.44104e-05	0.000514523	0.0132978
ENSMUSG00000089901	584.475	0.275792	0.0675429	4.08322	4.44167e-05	0.000514523	0.0121528
ENSMUSG00000060459	8.62021	-0.518645	0.127037	-4.08264	4.45278e-05	0.000515469	0.140618
ENSMUSG00000003436	224.651	0.383218	0.0938883	4.08164	4.47195e-05	0.000517005	0.0277133
ENSMUSG00000031174	1069.2	0.225006	0.0551262	4.08164	4.47181e-05	0.000517005	0.00781564
ENSMUSG00000027359	217.466	-0.38445	0.094196	-4.08138	4.47683e-05	0.000517227	0.0281015
ENSMUSG00000063445	1697.62	0.253951	0.0622321	4.0807	4.49e-05	0.000518408	0.0109139
ENSMUSG00000022875	372.45	-0.499602	0.122462	-4.07963	4.51067e-05	0.00052045	0.0869686
ENSMUSG00000005804	1314.17	0.173743	0.0425902	4.07941	4.51501e-05	0.000520609	0.00425118
ENSMUSG00000028393	1233.45	-0.339424	0.0832185	-4.0787	4.52874e-05	0.000521798	0.0224616
ENSMUSG00000068115	875.463	0.204057	0.0500314	4.07857	4.53129e-05	0.000521798	0.00592786
ENSMUSG00000027895	36.6494	-0.478351	0.117301	-4.07798	4.54287e-05	0.000522788	0.0438573
ENSMUSG00000020875	1220	0.272421	0.066813	4.07736	4.55496e-05	0.000523835	0.0127252
ENSMUSG00000037206	2378.34	-0.274626	0.0673584	-4.07709	4.56026e-05	0.0005241	0.0134145
ENSMUSG00000033389	328.62	-0.236997	0.058134	-4.07673	4.56728e-05	0.00052422	0.00685227
ENSMUSG00000034024	9197.58	0.153419	0.0376317	4.07686	4.56483e-05	0.00052422	0.00376524
ENSMUSG00000039787	496.314	-0.224253	0.0550104	-4.07655	4.57085e-05	0.000524286	0.00672571
ENSMUSG00000002699	128.222	-0.329294	0.0807906	-4.07589	4.58384e-05	0.000525432	0.013813
ENSMUSG00000038335	2121.22	0.13852	0.0339873	4.07564	4.58889e-05	0.000525667	0.00265572
ENSMUSG00000039783	31.6423	-0.516296	0.126704	-4.07483	4.60489e-05	0.000527155	0.0838931
ENSMUSG00000060803	691.79	-0.216161	0.0530676	-4.07333	4.63466e-05	0.000530216	0.0066289
ENSMUSG00000002107	4195.19	-0.214093	0.0525678	-4.07271	4.64697e-05	0.000531065	0.00766878
ENSMUSG00000064037	1663.15	0.162223	0.0398323	4.07265	4.64815e-05	0.000531065	0.00375229
ENSMUSG00000027792	589.421	-0.216876	0.0532591	-4.07208	4.65949e-05	0.000532014	0.00644466
ENSMUSG00000046159	126.527	-0.265807	0.0652788	-4.07187	4.66375e-05	0.000532153	0.00509133
ENSMUSG00000040435	860.185	-0.343913	0.0844836	-4.07076	4.68593e-05	0.000534336	0.0230475
ENSMUSG00000040649	3734.59	0.161856	0.0397665	4.07016	4.69806e-05	0.000535371	0.00407738
ENSMUSG00000055945	111.491	-0.381718	0.0937987	-4.06954	4.7106e-05	0.000536451	0.0233619
ENSMUSG00000006736	2182.78	0.130106	0.0319845	4.06778	4.7463e-05	0.000540165	0.00229933
ENSMUSG00000000402	1167.98	-0.313303	0.0770684	-4.06526	4.79787e-05	0.000545663	0.0182819
ENSMUSG00000017466	3874.08	-0.195726	0.0481477	-4.06512	4.80084e-05	0.000545663	0.00627594
ENSMUSG00000005580	192.868	-0.255669	0.0629041	-4.06442	4.81515e-05	0.000546814	0.00668201
ENSMUSG00000020547	5432.9	0.100579	0.0247468	4.06432	4.8172e-05	0.000546814	0.00144753
ENSMUSG00000015947	73.497	-0.382011	0.0940071	-4.06364	4.8313e-05	0.000548059	0.0190434
ENSMUSG00000012428	47.5229	-0.456596	0.112385	-4.06277	4.84938e-05	0.000549754	0.0380874
ENSMUSG00000025573	106.113	-0.451591	0.111181	-4.06178	4.87008e-05	0.000551742	0.0471302
ENSMUSG00000032013	242.349	-0.329498	0.0811408	-4.06081	4.8902e-05	0.000553456	0.017671
ENSMUSG00000052372	63.6511	-0.380644	0.0937374	-4.06075	4.89152e-05	0.000553456	0.0167645
ENSMUSG00000053164	131.63	-0.305769	0.0753035	-4.06049	4.89698e-05	0.000553716	0.0105318
ENSMUSG00000074211	473.381	0.246807	0.0607879	4.06014	4.90426e-05	0.000554181	0.00874863
ENSMUSG00000028707	119.292	0.283814	0.0699105	4.05968	4.91399e-05	0.000554565	0.0065298
ENSMUSG00000041837	642.297	0.180283	0.0444077	4.05973	4.913e-05	0.000554565	0.00390995
ENSMUSG00000032083	1376.59	-0.466109	0.114819	-4.0595	4.91783e-05	0.000554642	0.063955
ENSMUSG00000018377	3905.79	0.177768	0.043795	4.0591	4.92616e-05	0.000555223	0.00507321
ENSMUSG00000026875	48.6547	-0.448779	0.110598	-4.05774	4.95506e-05	0.000557763	0.0349115
ENSMUSG00000033610	557.808	0.149498	0.0368424	4.05776	4.95462e-05	0.000557763	0.00190337
ENSMUSG00000028718	1446.61	0.238685	0.0588379	4.05665	4.97813e-05	0.000559829	0.00943642
ENSMUSG00000066148	1795.73	0.183389	0.0452079	4.05657	4.97981e-05	0.000559829	0.00513807
ENSMUSG00000006731	305.875	-0.346971	0.0855444	-4.05603	4.99134e-05	0.000560765	0.021749
ENSMUSG00000023015	4445.96	0.182316	0.0449552	4.0555	5.0028e-05	0.000561692	0.00541048
ENSMUSG00000039231	2347.05	0.149636	0.0368992	4.05526	5.00795e-05	0.000561911	0.00328521
ENSMUSG00000037086	138.063	-0.41921	0.10339	-4.05467	5.0206e-05	0.000562969	0.0363891
ENSMUSG00000031545	3929.16	0.115689	0.0285364	4.05409	5.03305e-05	0.000564004	0.00192803
ENSMUSG00000056158	141.989	-0.37082	0.0914769	-4.05371	5.04127e-05	0.000564564	0.0230319
ENSMUSG00000030591	3722.72	0.14864	0.0366726	4.05316	5.05307e-05	0.000565524	0.00339823
ENSMUSG00000032265	812.291	-0.320275	0.0790537	-4.05135	5.09223e-05	0.000569543	0.0191657
ENSMUSG00000000957	5015.15	-0.161239	0.0398121	-4.05	5.12169e-05	0.000572125	0.00416185
ENSMUSG00000035864	1062.26	-0.201571	0.0497707	-4.05	5.12185e-05	0.000572125	0.00607757
ENSMUSG00000006941	2097.82	0.15287	0.0377504	4.04948	5.13315e-05	0.000573022	0.00341508
ENSMUSG00000027220	1005.49	-0.214724	0.0530295	-4.04914	5.14056e-05	0.000573484	0.00706432
ENSMUSG00000022833	671.034	0.23446	0.0579084	4.0488	5.148e-05	0.000573948	0.00825984
ENSMUSG00000020493	1290.07	0.187314	0.0462667	4.04856	5.15328e-05	0.000574171	0.00520453
ENSMUSG00000028556	7327.58	0.166817	0.0412085	4.04812	5.16312e-05	0.000574902	0.00455084
ENSMUSG00000042118	48.7955	-0.503429	0.124368	-4.04789	5.16806e-05	0.000575087	0.0785299
ENSMUSG00000040413	46.7761	-0.521519	0.128853	-4.04739	5.17914e-05	0.000575954	0.189708
ENSMUSG00000028318	601.661	0.18128	0.044794	4.04697	5.18847e-05	0.000576625	0.00390911
ENSMUSG00000025469	191.661	0.515317	0.127379	4.04555	5.21996e-05	0.000579757	0.116974
ENSMUSG00000000489	264.55	-0.284518	0.0703327	-4.04531	5.22543e-05	0.000579996	0.0115513
ENSMUSG00000019194	51.8561	-0.445817	0.110214	-4.04501	5.2321e-05	0.000580001	0.0354317
ENSMUSG00000020105	1994.17	0.163002	0.0402964	4.04507	5.2307e-05	0.000580001	0.00396129
ENSMUSG00000025269	715.213	0.213742	0.052849	4.0444	5.24579e-05	0.000581151	0.00656437
ENSMUSG00000070870	59.4708	-0.523199	0.129423	-4.04256	5.28702e-05	0.000585348	0.161205
ENSMUSG00000032679	492.204	0.225371	0.0557581	4.04195	5.30084e-05	0.000586508	0.0069184
ENSMUSG00000057841	19925.7	0.215011	0.0531972	4.04178	5.30467e-05	0.000586561	0.0080659
ENSMUSG00000029416	540.44	0.158244	0.0391558	4.04138	5.31376e-05	0.000587196	0.00234154
ENSMUSG00000071862	179.798	-0.25305	0.0626222	-4.0409	5.32467e-05	0.00058803	0.00620193
ENSMUSG00000019235	107.171	-0.290447	0.0719018	-4.0395	5.35663e-05	0.000590171	0.00697246
ENSMUSG00000019996	284.146	-0.189299	0.0468581	-4.03985	5.34865e-05	0.000590171	0.00269984
ENSMUSG00000038079	643.705	0.164483	0.0407192	4.03946	5.35754e-05	0.000590171	0.00299931
ENSMUSG00000058975	296.328	-0.299155	0.0740557	-4.03959	5.3545e-05	0.000590171	0.0139753
ENSMUSG00000029863	3204.34	0.139928	0.0346539	4.03787	5.39384e-05	0.000593797	0.00294611
ENSMUSG00000053465	21.698	-0.499146	0.123626	-4.03756	5.40104e-05	0.000594217	0.0494473
ENSMUSG00000034006	593	-0.273812	0.0678457	-4.03581	5.44141e-05	0.000598282	0.0123824
ENSMUSG00000005370	3333.46	0.191584	0.0474787	4.03515	5.45667e-05	0.000599584	0.0060329
ENSMUSG00000014668	1912.66	0.10955	0.0271628	4.03309	5.50476e-05	0.000604488	0.00144777
ENSMUSG00000022562	278.89	-0.280818	0.069639	-4.03248	5.51917e-05	0.000604932	0.0113877
ENSMUSG00000030753	4500.98	0.130714	0.0324146	4.03256	5.51724e-05	0.000604932	0.00261629
ENSMUSG00000051234	3320.77	0.196646	0.0487623	4.03274	5.51293e-05	0.000604932	0.00640669
ENSMUSG00000043518	147.011	-0.296184	0.0734691	-4.03141	5.54439e-05	0.000607317	0.0102655
ENSMUSG00000028411	967.091	0.15718	0.0390015	4.03011	5.57515e-05	0.000610304	0.00312606
ENSMUSG00000022440	967.594	-0.238765	0.0592509	-4.02973	5.58409e-05	0.00061052	0.00927468
ENSMUSG00000048217	14.5218	-0.519649	0.128949	-4.02987	5.58069e-05	0.00061052	0.0786884
ENSMUSG00000098557	8013.39	-0.255133	0.0633188	-4.02934	5.59325e-05	0.00061114	0.011865
ENSMUSG00000001964	1910.13	0.179732	0.0446172	4.0283	5.61809e-05	0.000613472	0.00501432
ENSMUSG00000052572	633.603	-0.241932	0.0600908	-4.0261	5.67099e-05	0.000618862	0.00906475
ENSMUSG00000011148	129.752	-0.346274	0.0860111	-4.02592	5.67524e-05	0.00061894	0.0177239
ENSMUSG00000024603	3056.46	0.149982	0.037276	4.02356	5.73249e-05	0.000624795	0.00346573
ENSMUSG00000067028	44.6641	-0.420905	0.104618	-4.02324	5.74029e-05	0.000625256	0.0231541
ENSMUSG00000055546	21.8818	-0.491472	0.122213	-4.02145	5.78401e-05	0.000629627	0.0431446
ENSMUSG00000024800	594.067	0.249742	0.0621065	4.02119	5.79038e-05	0.000629929	0.00973424
ENSMUSG00000030677	1990.09	0.19253	0.0478817	4.02095	5.79648e-05	0.000630154	0.00594124
ENSMUSG00000038671	1569.52	0.197253	0.0490584	4.02078	5.80052e-05	0.000630154	0.00615013
ENSMUSG00000061086	2306.8	-0.274072	0.0681657	-4.02067	5.80325e-05	0.000630154	0.0137939
ENSMUSG00000053093	3676.19	-0.294388	0.0732244	-4.02036	5.81091e-05	0.000630595	0.0166089
ENSMUSG00000021556	3611.38	0.210913	0.0524795	4.01896	5.84555e-05	0.00063357	0.00759377
ENSMUSG00000030674	135.981	-0.408097	0.101542	-4.01897	5.84519e-05	0.00063357	0.0337836
ENSMUSG00000020994	7625.89	0.165908	0.0412837	4.01871	5.85169e-05	0.000633842	0.00457444
ENSMUSG00000010290	1714.11	0.19291	0.0480174	4.01751	5.88166e-05	0.000635909	0.00589793
ENSMUSG00000028111	435.229	-0.318582	0.0792975	-4.01755	5.88069e-05	0.000635909	0.0182562
ENSMUSG00000074971	2163.16	-0.246983	0.0614755	-4.01758	5.87979e-05	0.000635909	0.0107435
ENSMUSG00000032883	2926.48	0.173866	0.043296	4.01576	5.92554e-05	0.000639864	0.00485726
ENSMUSG00000044627	4831.76	0.186572	0.0464588	4.01586	5.92289e-05	0.000639864	0.00583994
ENSMUSG00000004980	54603.9	0.186283	0.0464071	4.01411	5.96701e-05	0.000643548	0.00601984
ENSMUSG00000027751	3570.9	0.151419	0.0377206	4.01422	5.9642e-05	0.000643548	0.00360916
ENSMUSG00000048264	1496.06	-0.157125	0.0391462	-4.01381	5.97462e-05	0.000643973	0.0035412
ENSMUSG00000021301	768.807	-0.286432	0.0713643	-4.01367	5.97831e-05	0.000643973	0.0145606
ENSMUSG00000011257	2264.59	-0.163085	0.0406361	-4.0133	5.98765e-05	0.000644583	0.00411108
ENSMUSG00000026678	940.891	-0.189978	0.047348	-4.01238	6.011e-05	0.000646699	0.00524057
ENSMUSG00000048807	94.9228	-0.338671	0.0844101	-4.01221	6.01535e-05	0.000646771	0.0137093
ENSMUSG00000046667	311.987	0.215572	0.0537359	4.0117	6.02825e-05	0.00064776	0.00503914
ENSMUSG00000028339	1308.04	-0.242344	0.0604133	-4.01143	6.03517e-05	0.000648105	0.0100059
ENSMUSG00000020260	1760.42	-0.236112	0.0588677	-4.01089	6.04897e-05	0.00064919	0.00959182
ENSMUSG00000033961	567.968	0.15988	0.0398641	4.01062	6.05585e-05	0.00064953	0.00259153
ENSMUSG00000036411	95.248	0.312795	0.0779945	4.01047	6.05972e-05	0.000649547	0.0090241
ENSMUSG00000045034	26.3182	-0.490294	0.122261	-4.01022	6.06622e-05	0.000649846	0.0509056
ENSMUSG00000034755	258.685	-0.330052	0.0823228	-4.00924	6.09151e-05	0.000652157	0.0187616
ENSMUSG00000024370	5117.09	0.165149	0.0411963	4.00882	6.10219e-05	0.000652819	0.00448745
ENSMUSG00000026614	603.795	-0.206363	0.0514806	-4.00855	6.10916e-05	0.000652819	0.00590063
ENSMUSG00000029055	168.172	-0.308082	0.0768586	-4.00842	6.11261e-05	0.000652819	0.013103
ENSMUSG00000032121	284.339	0.251312	0.0626916	4.0087	6.10546e-05	0.000652819	0.00811005
ENSMUSG00000044348	465.602	0.212702	0.0530708	4.00789	6.1263e-05	0.000653883	0.00587968
ENSMUSG00000026721	1224.38	-0.222062	0.0554192	-4.00695	6.15079e-05	0.000656096	0.00806358
ENSMUSG00000030218	336.578	-0.457972	0.114304	-4.00662	6.15939e-05	0.000656614	0.0604297
ENSMUSG00000031601	4798.85	0.167427	0.041801	4.00535	6.1927e-05	0.000659764	0.00462061
ENSMUSG00000026177	49.7033	-0.433056	0.108128	-4.00504	6.20074e-05	0.000660219	0.0309594
ENSMUSG00000022037	519.11	-0.360415	0.0900102	-4.00415	6.22402e-05	0.000662295	0.0268116
ENSMUSG00000029245	1066.57	-0.222834	0.0556597	-4.00351	6.24089e-05	0.000663687	0.00802861
ENSMUSG00000046410	218.557	-0.275058	0.0687115	-4.00309	6.25211e-05	0.000664477	0.00995435
ENSMUSG00000028327	174.579	0.286456	0.071567	4.00263	6.2643e-05	0.000665368	0.0100811
ENSMUSG00000053907	11558.7	0.190941	0.0477087	4.00222	6.27498e-05	0.000666099	0.00631898
ENSMUSG00000040694	279.715	-0.309306	0.0773035	-4.00119	6.30237e-05	0.000668601	0.015713
ENSMUSG00000026874	232.063	-0.509543	0.12737	-4.00049	6.32117e-05	0.000669379	0.118172
ENSMUSG00000030237	6.13943	-0.503687	0.125899	-4.00071	6.31527e-05	0.000669379	0.118323
ENSMUSG00000031889	958.994	0.161929	0.040477	4.00053	6.32011e-05	0.000669379	0.0034548
ENSMUSG00000040478	57.9718	0.492568	0.123145	3.9999	6.33693e-05	0.000670643	0.074206
ENSMUSG00000027454	692.298	0.242781	0.0607252	3.99802	6.38741e-05	0.000675576	0.00940933
ENSMUSG00000010751	280.982	0.217571	0.0544229	3.99778	6.39385e-05	0.000675849	0.0049115
ENSMUSG00000090626	1183.49	0.251674	0.062959	3.99742	6.40357e-05	0.000676469	0.0109595
ENSMUSG00000030654	7781.61	0.176647	0.0441923	3.99723	6.40877e-05	0.00067661	0.00530773
ENSMUSG00000029093	1514.35	-0.250304	0.0626232	-3.99699	6.41533e-05	0.000676895	0.0110269
ENSMUSG00000024097	11123.6	0.210485	0.0526763	3.99583	6.44684e-05	0.00067981	0.00785168
ENSMUSG00000034321	554.313	0.158144	0.0395867	3.99489	6.47246e-05	0.000681691	0.0024894
ENSMUSG00000037029	3784.26	0.140152	0.0350817	3.99502	6.46881e-05	0.000681691	0.00307909
ENSMUSG00000024268	1152.33	-0.249265	0.0624206	-3.9933	6.51588e-05	0.000685851	0.0107327
ENSMUSG00000027379	2944.82	0.209046	0.0523528	3.99303	6.5234e-05	0.00068623	0.00748773
ENSMUSG00000036721	543.915	0.190873	0.0478061	3.99265	6.53378e-05	0.000686909	0.0045623
ENSMUSG00000021811	3101.25	0.207747	0.0520391	3.99214	6.54799e-05	0.000687991	0.0074031
ENSMUSG00000020644	2696.73	0.177502	0.0444726	3.99128	6.57184e-05	0.000689482	0.00513253
ENSMUSG00000027763	2830.63	-0.200047	0.050123	-3.99112	6.57628e-05	0.000689482	0.00677387
ENSMUSG00000039372	187.515	-0.293285	0.0734855	-3.99106	6.57793e-05	0.000689482	0.0117243
ENSMUSG00000043969	730.624	0.169328	0.0424237	3.99135	6.56969e-05	0.000689482	0.00359478
ENSMUSG00000038299	1791.49	0.131548	0.032973	3.98955	6.61988e-05	0.00069305	0.00237773
ENSMUSG00000073433	145.184	-0.3727	0.0934184	-3.98958	6.619e-05	0.00069305	0.0250332
ENSMUSG00000022949	271.127	-0.22908	0.0574345	-3.98854	6.64816e-05	0.000695594	0.00596152
ENSMUSG00000052609	463.565	-0.235014	0.0589248	-3.98838	6.65271e-05	0.000695656	0.00803207
ENSMUSG00000021038	1790.69	0.16372	0.0410562	3.98771	6.67139e-05	0.000697192	0.00408261
ENSMUSG00000055489	86.7549	-0.337138	0.0845629	-3.98682	6.69634e-05	0.000699383	0.0129673
ENSMUSG00000036550	9611.94	0.168739	0.0423267	3.98659	6.70302e-05	0.000699512	0.0048572
ENSMUSG00000038002	2794.74	0.131839	0.0330714	3.9865	6.70557e-05	0.000699512	0.00259849
ENSMUSG00000034730	487.116	-0.345377	0.0866466	-3.98605	6.71831e-05	0.000700113	0.0238405
ENSMUSG00000042502	3945.5	0.166781	0.0418417	3.98601	6.71932e-05	0.000700113	0.00458428
ENSMUSG00000030980	5141.15	0.134772	0.0338221	3.98472	6.75599e-05	0.000703515	0.00290569
ENSMUSG00000051456	62.2606	-0.414044	0.103935	-3.98369	6.78544e-05	0.000706162	0.0284316
ENSMUSG00000030075	202.923	-0.302955	0.0760591	-3.98316	6.80063e-05	0.000707322	0.013605
ENSMUSG00000076432	11084.9	0.177298	0.0445179	3.98262	6.81596e-05	0.000708496	0.0054328
ENSMUSG00000036678	1143.25	0.17851	0.0448251	3.98237	6.82319e-05	0.000708826	0.00471142
ENSMUSG00000055022	349.611	-0.276386	0.0694053	-3.98221	6.82777e-05	0.000708883	0.0119892
ENSMUSG00000020840	4113.17	0.172659	0.0433655	3.98149	6.84841e-05	0.000710604	0.00497604
ENSMUSG00000034311	2420.76	0.199979	0.0502367	3.98074	6.87022e-05	0.000712444	0.00673875
ENSMUSG00000014164	133.635	-0.30172	0.0758018	-3.98038	6.88056e-05	0.000713095	0.0109549
ENSMUSG00000037313	2668.88	0.215403	0.0541268	3.97961	6.90292e-05	0.000714989	0.00804573
ENSMUSG00000020467	1017.02	0.159086	0.0399833	3.97881	6.92611e-05	0.000716263	0.00339977
ENSMUSG00000032177	293.474	-0.22048	0.0554143	-3.97876	6.92749e-05	0.000716263	0.00549438
ENSMUSG00000035683	1432.32	0.264903	0.0665793	3.97876	6.92747e-05	0.000716263	0.0127414
ENSMUSG00000026077	30.2116	-0.487716	0.122596	-3.97823	6.94297e-05	0.00071744	0.0569888
ENSMUSG00000036815	214.134	-0.406333	0.102149	-3.97786	6.95376e-05	0.000718132	0.0372705
ENSMUSG00000022814	1956.88	0.146488	0.0368299	3.97743	6.9665e-05	0.000718177	0.00318429
ENSMUSG00000025196	132.107	-0.435889	0.109587	-3.97754	6.96311e-05	0.000718177	0.0459759
ENSMUSG00000027204	5236.91	-0.178474	0.0448696	-3.97762	6.96097e-05	0.000718177	0.00542678
ENSMUSG00000027360	58.6819	-0.416908	0.104834	-3.97684	6.98374e-05	0.000719531	0.0288354
ENSMUSG00000004035	702.057	0.212681	0.0534887	3.97618	7.00323e-05	0.000721115	0.00675077
ENSMUSG00000029176	3780.18	0.120677	0.0303549	3.97553	7.0222e-05	0.000721301	0.00221368
ENSMUSG00000029468	121.666	-0.268876	0.067633	-3.97552	7.02266e-05	0.000721301	0.00586466
ENSMUSG00000030188	422.378	0.248124	0.0624104	3.97568	7.01786e-05	0.000721301	0.00916297
ENSMUSG00000047735	112.283	-0.401093	0.100884	-3.9758	7.01423e-05	0.000721301	0.0314153
ENSMUSG00000047907	1845.52	-0.179371	0.0451199	-3.97542	7.02563e-05	0.000721301	0.00514189
ENSMUSG00000034800	381.613	0.194663	0.0489705	3.97511	7.03474e-05	0.000721813	0.00411329
ENSMUSG00000026829	24.275	-0.4585	0.115348	-3.97492	7.04026e-05	0.000721957	0.0254244
ENSMUSG00000045273	695.005	0.236604	0.0595384	3.97397	7.06837e-05	0.000724415	0.00894216
ENSMUSG00000030583	857.349	-0.320589	0.0806845	-3.97337	7.08634e-05	0.000724561	0.0203167
ENSMUSG00000032398	378.002	0.225612	0.05678	3.97345	7.08397e-05	0.000724561	0.00666697
ENSMUSG00000034820	4443.43	0.169652	0.0426955	3.97352	7.08181e-05	0.000724561	0.00482491
ENSMUSG00000034848	1046.35	0.195712	0.0492524	3.97365	7.07801e-05	0.000724561	0.00588312
ENSMUSG00000049565	87.7893	-0.381969	0.0961543	-3.97246	7.11336e-05	0.000726899	0.023433
ENSMUSG00000050555	719.854	0.1871	0.047108	3.97172	7.13555e-05	0.000728742	0.00481654
ENSMUSG00000012076	1764.01	0.144284	0.0363316	3.97131	7.14785e-05	0.000729148	0.00302438
ENSMUSG00000022369	1128.67	0.206235	0.0519305	3.97138	7.14587e-05	0.000729148	0.00678899
ENSMUSG00000035969	1228.03	-0.319561	0.0804881	-3.97029	7.17845e-05	0.000731842	0.0205374
ENSMUSG00000035443	1183.65	0.208416	0.052501	3.96975	7.19481e-05	0.000733083	0.00701731
ENSMUSG00000006418	2606.66	0.167964	0.0423267	3.96829	7.23915e-05	0.000736926	0.00457046
ENSMUSG00000025184	921.132	0.152736	0.0384898	3.96823	7.24094e-05	0.000736926	0.0029611
ENSMUSG00000007739	7328.01	0.126695	0.0319297	3.96796	7.24913e-05	0.000737332	0.00261665
ENSMUSG00000032719	45.8714	-0.469649	0.118388	-3.96704	7.27697e-05	0.000739733	0.0525568
ENSMUSG00000041351	436.437	-0.280298	0.0706664	-3.9665	7.29355e-05	0.00074099	0.0132022
ENSMUSG00000044221	3015.89	0.152122	0.0383534	3.96633	7.29879e-05	0.000741092	0.00369441
ENSMUSG00000004865	4351.47	0.156005	0.0393443	3.96513	7.33572e-05	0.00074416	0.0040199
ENSMUSG00000023932	3491.95	0.13369	0.033717	3.96507	7.33751e-05	0.00074416	0.0027921
ENSMUSG00000025439	2689.05	0.161607	0.0407603	3.96482	7.34517e-05	0.000744506	0.00420293
ENSMUSG00000020773	121.924	-0.388785	0.0980663	-3.96452	7.35447e-05	0.000744587	0.0286723
ENSMUSG00000091931	309.371	0.268657	0.0677636	3.96462	7.35132e-05	0.000744587	0.0107002
ENSMUSG00000048895	2206.45	-0.189433	0.0478244	-3.96101	7.46344e-05	0.000755183	0.00598597
ENSMUSG00000020166	3553.65	0.161158	0.0406919	3.96046	7.48065e-05	0.000755983	0.00427925
ENSMUSG00000037166	72.3241	0.320604	0.0809535	3.96034	7.48429e-05	0.000755983	0.00750681
ENSMUSG00000037820	1189.91	-0.262821	0.0663589	-3.96059	7.47644e-05	0.000755983	0.0125177
ENSMUSG00000007827	1551.67	0.173934	0.0439263	3.95968	7.50507e-05	0.000757522	0.00471006
ENSMUSG00000029135	576.942	-0.288428	0.0728432	-3.95958	7.50818e-05	0.000757522	0.0149312
ENSMUSG00000027318	169.039	-0.416059	0.105109	-3.95836	7.54671e-05	0.000760547	0.040212
ENSMUSG00000036103	2732.49	-0.185534	0.0468715	-3.95835	7.54685e-05	0.000760547	0.00580089
ENSMUSG00000020515	1986.13	0.154179	0.0389534	3.95804	7.55668e-05	0.000761099	0.00365232
ENSMUSG00000045374	637.11	-0.313301	0.0791998	-3.95584	7.62674e-05	0.000767714	0.0189208
ENSMUSG00000061527	1743.07	-0.346922	0.0877207	-3.95485	7.65839e-05	0.000770458	0.0262078
ENSMUSG00000025854	557.158	-0.283713	0.0717415	-3.95466	7.66442e-05	0.000770622	0.0142672
ENSMUSG00000045411	4516.93	0.169948	0.0429792	3.9542	7.67896e-05	0.000771641	0.00490013
ENSMUSG00000025170	146.55	-0.372044	0.0941187	-3.95292	7.72032e-05	0.000775352	0.0258292
ENSMUSG00000021555	3052.16	0.145025	0.0367162	3.94988	7.81898e-05	0.000784626	0.00334731
ENSMUSG00000027004	643.819	0.302132	0.076493	3.9498	7.82162e-05	0.000784626	0.0171704
ENSMUSG00000024145	436.25	0.230584	0.0583839	3.94945	7.83302e-05	0.00078532	0.00762488
ENSMUSG00000028003	12.0692	-0.506077	0.12816	-3.94878	7.85513e-05	0.000787086	0.0500329
ENSMUSG00000037860	143.153	0.288298	0.0730228	3.94806	7.8787e-05	0.000788996	0.00961215
ENSMUSG00000018433	2073.07	0.178763	0.0452826	3.94772	7.88976e-05	0.000789201	0.00523473
ENSMUSG00000034612	1139.86	-0.151878	0.0384712	-3.94783	7.88615e-05	0.000789201	0.00318313
ENSMUSG00000025855	1037.19	-0.271761	0.0688604	-3.94655	7.92855e-05	0.000791032	0.0136051
ENSMUSG00000030116	46.4793	-0.471266	0.119402	-3.9469	7.91697e-05	0.000791032	0.0561314
ENSMUSG00000034037	882.131	-0.172901	0.0438102	-3.94658	7.92748e-05	0.000791032	0.00420683
ENSMUSG00000036528	639.258	0.250758	0.0635396	3.94648	7.93095e-05	0.000791032	0.0104703
ENSMUSG00000039356	1413.65	0.172289	0.0436578	3.94635	7.93516e-05	0.000791032	0.0045766
ENSMUSG00000055373	421.486	-0.330545	0.0837572	-3.94647	7.9313e-05	0.000791032	0.021291
ENSMUSG00000024666	469.508	0.231059	0.0585639	3.94542	7.96599e-05	0.000793653	0.00785689
ENSMUSG00000033720	304.444	-0.214907	0.0544823	-3.94452	7.99602e-05	0.000796193	0.00529608
ENSMUSG00000018819	1595.32	-0.166254	0.04216	-3.94341	8.03297e-05	0.000799417	0.00429389
ENSMUSG00000026344	329.757	-0.246522	0.0625188	-3.94316	8.04144e-05	0.000799806	0.00862243
ENSMUSG00000020258	170.529	-0.370391	0.0939412	-3.9428	8.05371e-05	0.00080024	0.0265888
ENSMUSG00000043639	398.01	-0.169035	0.0428724	-3.94276	8.05494e-05	0.00080024	0.00261445
ENSMUSG00000030303	74.0504	-0.380033	0.0963951	-3.94245	8.06521e-05	0.000800353	0.0215945
ENSMUSG00000034333	1462.14	0.186568	0.0473215	3.94257	8.06121e-05	0.000800353	0.00559452
ENSMUSG00000024070	4636.7	0.185435	0.0470386	3.9422	8.07389e-05	0.000800759	0.00599418
ENSMUSG00000032369	376.557	0.264758	0.0671716	3.94151	8.09691e-05	0.000802589	0.0110077
ENSMUSG00000030223	742.177	-0.231115	0.0586438	-3.94101	8.11409e-05	0.000803382	0.00872574
ENSMUSG00000030246	4444.88	0.212528	0.0539273	3.94101	8.11404e-05	0.000803382	0.00813209
ENSMUSG00000038600	15.3722	-0.493913	0.125333	-3.9408	8.12114e-05	0.000803626	0.0412056
ENSMUSG00000038507	286.286	-0.221062	0.0561002	-3.94048	8.13191e-05	0.000804237	0.00566015
ENSMUSG00000029463	1111.8	0.17413	0.0441968	3.93987	8.1526e-05	0.000805829	0.00452126
ENSMUSG00000045498	83.4403	-0.324877	0.0824706	-3.93931	8.17174e-05	0.000807264	0.0108501
ENSMUSG00000021848	510.158	0.235241	0.0597272	3.93858	8.1964e-05	0.000809237	0.00848233
ENSMUSG00000046997	644.091	0.238731	0.0606154	3.93845	8.20095e-05	0.000809237	0.00925325
ENSMUSG00000033965	1164.19	-0.182558	0.0463615	-3.9377	8.22651e-05	0.000810443	0.00516525
ENSMUSG00000038390	592.648	-0.281216	0.071419	-3.93755	8.23168e-05	0.000810443	0.0142016
ENSMUSG00000040389	1624.63	0.124506	0.0316189	3.9377	8.22652e-05	0.000810443	0.00207579
ENSMUSG00000053286	1209.74	0.124367	0.0315843	3.93763	8.2289e-05	0.000810443	0.00185894
ENSMUSG00000027249	386.352	-0.439123	0.111532	-3.93718	8.24447e-05	0.000811247	0.0547572
ENSMUSG00000028373	536.908	-0.232912	0.0591642	-3.93669	8.26115e-05	0.000811976	0.00841379
ENSMUSG00000038298	33.2808	-0.463178	0.117655	-3.93676	8.25888e-05	0.000811976	0.0424295
ENSMUSG00000036523	463.19	0.339871	0.0863595	3.93554	8.30113e-05	0.000815447	0.0234131
ENSMUSG00000021087	3745.2	-0.223315	0.0567502	-3.93505	8.31792e-05	0.000816639	0.00909523
ENSMUSG00000025950	5380.27	0.141836	0.0360533	3.93408	8.35164e-05	0.00081949	0.00335491
ENSMUSG00000029110	4711.88	0.178995	0.0455081	3.93327	8.37997e-05	0.00082181	0.00557277
ENSMUSG00000035735	312.975	-0.320515	0.0815126	-3.93209	8.42117e-05	0.000825387	0.018855
ENSMUSG00000020917	10114.8	0.151904	0.03864	3.93128	8.44954e-05	0.000827706	0.00399594
ENSMUSG00000033933	1817.31	0.126209	0.0321064	3.93096	8.46064e-05	0.000828329	0.00222833
ENSMUSG00000037894	5982.68	0.272037	0.0692212	3.92997	8.4955e-05	0.000831278	0.0145819
ENSMUSG00000020385	3282.14	0.17186	0.043733	3.92975	8.50328e-05	0.000831574	0.00500753
ENSMUSG00000035279	354.235	-0.292063	0.0743354	-3.92898	8.53058e-05	0.000833778	0.0146872
ENSMUSG00000032959	6442.46	0.206023	0.0524425	3.92854	8.54629e-05	0.000834848	0.00770731
ENSMUSG00000037890	929.68	0.171567	0.0436745	3.9283	8.55485e-05	0.000835218	0.0042069
ENSMUSG00000037169	883.325	0.201447	0.0513004	3.9268	8.60828e-05	0.000839967	0.00633577
ENSMUSG00000058216	24.897	-0.48614	0.123821	-3.92616	8.63127e-05	0.000841741	0.0560705
ENSMUSG00000028675	4249.49	0.201116	0.0512288	3.92584	8.64272e-05	0.000842388	0.00723282
ENSMUSG00000024500	738.234	-0.253342	0.0645384	-3.92545	8.65668e-05	0.000843206	0.0111698
ENSMUSG00000054191	502.785	-0.383386	0.0976695	-3.92534	8.66074e-05	0.000843206	0.0344458
ENSMUSG00000030895	260.511	-0.502533	0.128031	-3.92509	8.66982e-05	0.000843534	0.126744
ENSMUSG00000030921	73.6026	-0.344954	0.0878869	-3.92498	8.67374e-05	0.000843534	0.0135043
ENSMUSG00000027699	2359.6	0.228979	0.0583577	3.92371	8.71968e-05	0.000847532	0.00952829
ENSMUSG00000002055	3018.47	0.2346	0.0598135	3.92219	8.77489e-05	0.000852424	0.0101912
ENSMUSG00000037514	2426.99	0.140145	0.0357329	3.92201	8.78145e-05	0.00085259	0.00305916
ENSMUSG00000027067	12056.2	0.142256	0.0362792	3.92114	8.8132e-05	0.000855167	0.00350667
ENSMUSG00000041126	3409.14	0.209644	0.0534667	3.92101	8.81776e-05	0.000855167	0.0079054
ENSMUSG00000006289	1491.35	0.165895	0.0423135	3.9206	8.83274e-05	0.000855671	0.00427459
ENSMUSG00000053219	90.7471	0.37004	0.0943815	3.92068	8.82994e-05	0.000855671	0.0214235
ENSMUSG00000027349	2002.09	0.197926	0.050496	3.91964	8.86825e-05	0.000858376	0.0067305
ENSMUSG00000036898	2275.75	0.14206	0.0362436	3.91958	8.87045e-05	0.000858376	0.0031356
ENSMUSG00000030339	700.427	-0.25371	0.06475	-3.9183	8.91761e-05	0.000862462	0.0111909
ENSMUSG00000020810	156.156	-0.333581	0.085155	-3.91733	8.95339e-05	0.000865445	0.0183461
ENSMUSG00000020623	813.451	0.209896	0.0535875	3.91688	8.97039e-05	0.00086661	0.00698441
ENSMUSG00000048756	1989.99	-0.205653	0.0525102	-3.91644	8.98651e-05	0.000867689	0.00738442
ENSMUSG00000055065	28770	0.129442	0.0330576	3.91564	9.01655e-05	0.000870109	0.00292563
ENSMUSG00000004267	386.131	-0.268434	0.0685743	-3.9145	9.05926e-05	0.000873545	0.0118423
ENSMUSG00000056216	2503.01	0.142897	0.0365053	3.91442	9.06213e-05	0.000873545	0.00323031
ENSMUSG00000067235	217.881	-0.459162	0.117316	-3.91391	9.0814e-05	0.000874921	0.0666291
ENSMUSG00000037280	33.5863	-0.424594	0.108524	-3.91243	9.13717e-05	0.00087981	0.0222032
ENSMUSG00000014704	396.159	0.288498	0.073743	3.91221	9.14553e-05	0.000880131	0.0145529
ENSMUSG00000031241	138.77	0.304794	0.077918	3.91172	9.16403e-05	0.000881428	0.0122577
ENSMUSG00000034674	3340.49	0.155381	0.0397244	3.91148	9.17327e-05	0.000881832	0.00403554
ENSMUSG00000029195	46.0029	-0.468359	0.119759	-3.91086	9.19683e-05	0.000883127	0.0570796
ENSMUSG00000090061	254.578	-0.235247	0.0601513	-3.91092	9.19462e-05	0.000883127	0.00676194
ENSMUSG00000051951	253.488	-0.328164	0.0839324	-3.90986	9.23499e-05	0.000886306	0.0198548
ENSMUSG00000024843	2075.3	0.136779	0.0349842	3.90972	9.24017e-05	0.000886317	0.00283873
ENSMUSG00000024799	575.917	0.170805	0.0436908	3.9094	9.25263e-05	0.000887027	0.00354481
ENSMUSG00000030707	551.757	-0.291841	0.0746879	-3.90748	9.32628e-05	0.000893598	0.0158962
ENSMUSG00000048163	33.8448	-0.441789	0.113076	-3.907	9.34478e-05	0.000894881	0.0309231
ENSMUSG00000005897	641.122	0.156872	0.040157	3.90648	9.36501e-05	0.000895109	0.00286216
ENSMUSG00000016128	685.709	-0.173259	0.04435	-3.90662	9.35943e-05	0.000895109	0.00402787
ENSMUSG00000033952	3655.92	0.219875	0.0562876	3.90628	9.3727e-05	0.000895109	0.00891244
ENSMUSG00000058297	1761.09	-0.226462	0.0579732	-3.90632	9.37135e-05	0.000895109	0.00924912
ENSMUSG00000073418	4.8165	-0.463788	0.118717	-3.90667	9.35783e-05	0.000895109	0.201745
ENSMUSG00000038224	1216.2	-0.398779	0.102115	-3.90521	9.41448e-05	0.00089763	0.0411039
ENSMUSG00000043099	945.056	-0.421522	0.107935	-3.90532	9.41002e-05	0.00089763	0.0496345
ENSMUSG00000072889	1562.7	0.169112	0.0433025	3.90537	9.40813e-05	0.00089763	0.00455463
ENSMUSG00000026698	1025.68	0.200066	0.0512403	3.90447	9.44336e-05	0.000899893	0.00647809
ENSMUSG00000048826	100.548	-0.363705	0.093156	-3.90426	9.45147e-05	0.000900176	0.021762
ENSMUSG00000018666	6802.29	0.203025	0.0520047	3.90397	9.46263e-05	0.000900354	0.00757298
ENSMUSG00000022817	2556.6	-0.204863	0.0524758	-3.90395	9.46361e-05	0.000900354	0.00748493
ENSMUSG00000037225	270.692	-0.306337	0.0785124	-3.90176	9.54943e-05	0.000908025	0.0163574
ENSMUSG00000036264	70.404	-0.346071	0.0887039	-3.90142	9.56294e-05	0.000908816	0.0135787
ENSMUSG00000018572	2609.26	0.154626	0.0396359	3.90115	9.57379e-05	0.000909354	0.00392954
ENSMUSG00000021866	205.004	-0.279511	0.0716602	-3.9005	9.59932e-05	0.000910298	0.0111646
ENSMUSG00000030098	238.295	-0.302122	0.0774572	-3.9005	9.59928e-05	0.000910298	0.0151891
ENSMUSG00000042873	985.877	-0.201484	0.0516538	-3.90066	9.5932e-05	0.000910298	0.00659385
ENSMUSG00000008305	2320.68	0.100988	0.0258951	3.8999	9.62328e-05	0.000911979	0.00135665
ENSMUSG00000022678	2819.33	0.206731	0.0530107	3.89979	9.62746e-05	0.000911979	0.00768942
ENSMUSG00000038807	623.945	-0.191217	0.0490444	-3.89884	9.66534e-05	0.000915073	0.00520054
ENSMUSG00000027221	335.625	-0.316148	0.0810998	-3.89825	9.68887e-05	0.000916805	0.0187847
ENSMUSG00000031508	4819.21	0.123026	0.0315679	3.89719	9.73153e-05	0.000919351	0.00248024
ENSMUSG00000068394	824.144	0.174867	0.0448695	3.89723	9.72999e-05	0.000919351	0.0043807
ENSMUSG00000069910	843.549	0.199282	0.0511325	3.89737	9.72441e-05	0.000919351	0.00622944
ENSMUSG00000062248	1688.54	0.228916	0.0587416	3.897	9.73925e-05	0.000919585	0.0095021
ENSMUSG00000040276	198.602	-0.291366	0.0747793	-3.89634	9.76559e-05	0.000921575	0.012756
ENSMUSG00000044986	210.093	-0.392643	0.100806	-3.89505	9.81802e-05	0.000926024	0.0354313
ENSMUSG00000027195	2327.24	0.170041	0.0436591	3.89475	9.82998e-05	0.000926652	0.00486057
ENSMUSG00000031957	3.35471	-0.463502	0.119021	-3.8943	9.84817e-05	0.000927868	0.111695
ENSMUSG00000052544	1120.65	0.162658	0.0417874	3.89251	9.92118e-05	0.000934245	0.00392048
ENSMUSG00000020542	159.755	-0.272367	0.0700001	-3.89095	9.98519e-05	0.000939767	0.00893295
ENSMUSG00000044352	72.3732	-0.500799	0.128734	-3.89018	0.00010017	0.000942254	0.128424
ENSMUSG00000024008	184.267	-0.291319	0.0749052	-3.88917	0.000100586	0.000945658	0.0124464
ENSMUSG00000040451	546.961	-0.207612	0.0533838	-3.88904	0.000100642	0.000945678	0.00635542
ENSMUSG00000033860	476.177	-0.481243	0.123774	-3.88807	0.000101043	0.000948937	0.0939983
ENSMUSG00000031732	1420.31	0.111545	0.0286913	3.88777	0.000101169	0.000949613	0.00150028
ENSMUSG00000071531	34.3907	-0.470071	0.120919	-3.88749	0.000101285	0.000950193	0.0540823
ENSMUSG00000000827	2775	0.116784	0.0300473	3.88666	0.000101633	0.000952122	0.00206512
ENSMUSG00000024617	568.295	-0.19057	0.0490324	-3.88661	0.000101654	0.000952122	0.00504027
ENSMUSG00000027322	21.134	-0.457642	0.117746	-3.88668	0.000101623	0.000952122	0.0254937
ENSMUSG00000022809	20.8487	-0.471625	0.121377	-3.88561	0.000102075	0.000955043	0.0375035
ENSMUSG00000042745	1091.25	0.241557	0.062167	3.88562	0.000102068	0.000955043	0.0105497
ENSMUSG00000019891	618.866	0.159082	0.0409444	3.88533	0.000102192	0.000955446	0.00299111
ENSMUSG00000097929	75.8707	-0.406238	0.104559	-3.88524	0.000102227	0.000955446	0.03218
ENSMUSG00000019710	2090.74	0.211228	0.0543729	3.88481	0.000102412	0.00095666	0.00802388
ENSMUSG00000024534	1279.67	-0.112462	0.0289503	-3.88467	0.00010247	0.000956694	0.00147525
ENSMUSG00000061535	215.116	-0.217118	0.0558936	-3.8845	0.000102543	0.000956865	0.00446694
ENSMUSG00000034127	168.035	-0.393665	0.101348	-3.8843	0.000102623	0.000957109	0.0349309
ENSMUSG00000056656	358.039	-0.450747	0.116048	-3.88416	0.000102686	0.000957179	0.0649669
ENSMUSG00000036940	4879.57	0.181368	0.0466977	3.88387	0.000102807	0.000957801	0.00590903
ENSMUSG00000025337	1143.16	0.142372	0.0366603	3.88354	0.000102949	0.000958611	0.00278221
ENSMUSG00000032228	12178.5	0.180343	0.0464591	3.88176	0.000103703	0.000965126	0.00596863
ENSMUSG00000032948	1.07777	-0.302019	0.0778129	-3.88134	0.000103881	0.000966268	0.63973
ENSMUSG00000026036	1528.69	0.185875	0.0479057	3.88002	0.000104447	0.000969468	0.00579324
ENSMUSG00000040652	3939.44	0.141904	0.0365698	3.88038	0.000104295	0.000969468	0.0033921
ENSMUSG00000041417	3060.06	-0.217492	0.0560512	-3.88024	0.000104354	0.000969468	0.00878077
ENSMUSG00000066979	3920.73	0.159215	0.041034	3.88007	0.000104428	0.000969468	0.00438758
ENSMUSG00000057895	783.022	0.22409	0.057762	3.87954	0.000104653	0.000970869	0.00842421
ENSMUSG00000020097	4308.6	0.093871	0.0242005	3.87888	0.000104937	0.000972991	0.00132638
ENSMUSG00000041840	595.636	0.191288	0.049321	3.87843	0.000105134	0.000974297	0.00516808
ENSMUSG00000084897	417.651	0.289656	0.0746922	3.878	0.000105321	0.00097551	0.0152338
ENSMUSG00000021193	3914.27	0.116947	0.0301582	3.87778	0.000105414	0.000975864	0.00218987
ENSMUSG00000047945	15117	0.147835	0.0381298	3.87716	0.000105684	0.00097784	0.00391707
ENSMUSG00000064147	42.9096	-0.449773	0.116037	-3.87611	0.000106139	0.000981534	0.044427
ENSMUSG00000001783	5390.26	0.139782	0.0360651	3.87583	0.000106262	0.000982149	0.00335769
ENSMUSG00000022175	772.48	-0.255896	0.0660303	-3.87543	0.000106438	0.000983259	0.0119093
ENSMUSG00000032172	324.669	-0.258074	0.0666289	-3.8733	0.00010737	0.000990867	0.0104136
ENSMUSG00000037343	2864.31	0.131603	0.033977	3.87329	0.000107375	0.000990867	0.00277786
ENSMUSG00000042408	1818.56	0.209856	0.0541866	3.87285	0.00010757	0.000992149	0.00788627
ENSMUSG00000007877	66.6939	-0.348881	0.0900927	-3.87247	0.000107739	0.000993186	0.0139553
ENSMUSG00000018412	4142.46	0.101923	0.0263263	3.87151	0.000108163	0.000995579	0.00160916
ENSMUSG00000029851	373.221	0.240674	0.0621631	3.87166	0.000108098	0.000995579	0.00874128
ENSMUSG00000045382	712.236	0.242926	0.0627472	3.8715	0.000108169	0.000995579	0.0102934
ENSMUSG00000021024	4044.53	0.176733	0.0456516	3.87134	0.00010824	0.000995705	0.00557599
ENSMUSG00000024454	3593.51	0.153019	0.0395337	3.87059	0.000108572	0.000998232	0.00401348
ENSMUSG00000001155	73.0537	-0.407295	0.105277	-3.86879	0.000109375	0.00100509	0.0326964
ENSMUSG00000000202	141.209	0.368144	0.0951667	3.86841	0.000109548	0.00100572	0.0262864
ENSMUSG00000026049	544.006	0.252672	0.0653171	3.86839	0.000109558	0.00100572	0.010982
ENSMUSG00000024659	384.528	-0.434293	0.112274	-3.86816	0.000109658	0.00100605	0.0562789
ENSMUSG00000025470	423.357	0.16326	0.0422086	3.86792	0.000109767	0.00100605	0.00255136
ENSMUSG00000028138	3973.73	0.155037	0.0400827	3.86793	0.000109764	0.00100605	0.00416712
ENSMUSG00000056602	1030.36	-0.211145	0.0545965	-3.86738	0.000110011	0.00100776	0.00762092
ENSMUSG00000006457	159.311	-0.3069	0.079377	-3.86636	0.000110473	0.00101146	0.0143709
ENSMUSG00000041264	2663.18	0.150609	0.0389644	3.86528	0.00011096	0.00101539	0.00378548
ENSMUSG00000044201	736.085	0.23662	0.0612327	3.86428	0.000111419	0.00101907	0.00970614
ENSMUSG00000032502	76.2613	-0.379524	0.0982174	-3.86412	0.000111489	0.00101917	0.0240035
ENSMUSG00000033105	2255.34	0.175064	0.0453094	3.86374	0.000111662	0.00102022	0.00528199
ENSMUSG00000030177	1071.04	0.18469	0.0478037	3.86352	0.000111767	0.00102065	0.00547835
ENSMUSG00000042228	374.817	-0.162787	0.0421436	-3.86267	0.000112154	0.00102364	0.00228672
ENSMUSG00000074743	574.919	-0.207121	0.0536286	-3.86214	0.000112397	0.00102533	0.00652409
ENSMUSG00000058503	1618.42	0.15741	0.0407626	3.86163	0.000112635	0.00102664	0.003953
ENSMUSG00000064215	118.102	-0.433018	0.112135	-3.86158	0.000112657	0.00102664	0.0500619
ENSMUSG00000022246	5068.37	0.172222	0.0446143	3.86025	0.00011327	0.00103168	0.00534828
ENSMUSG00000021572	615.725	0.242729	0.0628869	3.85977	0.000113496	0.0010332	0.010128
ENSMUSG00000058624	22.194	-0.476734	0.123567	-3.85809	0.000114276	0.00103976	0.0500812
ENSMUSG00000033597	586.849	-0.307184	0.0796346	-3.85741	0.000114593	0.0010421	0.0190721
ENSMUSG00000000339	1170.64	0.166882	0.0432675	3.85697	0.0001148	0.0010429	0.00432728
ENSMUSG00000024851	394.853	-0.304616	0.0789766	-3.85704	0.000114769	0.0010429	0.0178115
ENSMUSG00000048503	849.165	0.203964	0.0528997	3.85567	0.000115413	0.00104793	0.00680909
ENSMUSG00000024118	695.271	0.204642	0.0530804	3.85531	0.000115582	0.00104892	0.00660218
ENSMUSG00000041220	2788.86	0.203454	0.0527746	3.85516	0.000115653	0.00104903	0.00760725
ENSMUSG00000057315	404.975	-0.165096	0.0428323	-3.85447	0.000115981	0.00105145	0.00264625
ENSMUSG00000030579	194.685	-0.329206	0.0854122	-3.85433	0.000116049	0.00105152	0.0198001
ENSMUSG00000026815	141.197	-0.403159	0.104607	-3.85404	0.000116182	0.00105219	0.038281
ENSMUSG00000049299	1740.49	0.205902	0.0534316	3.85356	0.000116411	0.00105372	0.00760426
ENSMUSG00000026715	398.773	-0.447382	0.1161	-3.85342	0.000116478	0.00105378	0.0653966
ENSMUSG00000053693	766.572	-0.298157	0.0773773	-3.85329	0.000116543	0.00105382	0.018023
ENSMUSG00000058248	130.017	-0.293558	0.0762122	-3.85185	0.000117227	0.00105945	0.0109955
ENSMUSG00000019868	1116.84	0.174536	0.0453149	3.85163	0.000117333	0.00105987	0.00482247
ENSMUSG00000047036	3530.04	0.171762	0.0446079	3.85049	0.00011788	0.00106426	0.00525845
ENSMUSG00000027752	1917.97	0.186064	0.0483336	3.84958	0.000118321	0.0010677	0.00605441
ENSMUSG00000027624	2473.07	-0.179709	0.0466907	-3.84893	0.000118634	0.00106997	0.00571135
ENSMUSG00000022265	703.272	-0.17645	0.0458534	-3.84814	0.000119019	0.00107288	0.00446581
ENSMUSG00000027778	1618.98	0.147516	0.0383442	3.84716	0.000119493	0.0010766	0.00340157
ENSMUSG00000024604	2222.42	0.12612	0.0327846	3.84695	0.000119599	0.00107701	0.00245244
ENSMUSG00000028790	10479.4	0.16897	0.0439314	3.84622	0.000119952	0.00107892	0.00527376
ENSMUSG00000032905	2096.51	0.157215	0.0408752	3.84622	0.000119953	0.00107892	0.00412318
ENSMUSG00000096054	690.619	-0.197092	0.0512443	-3.84613	0.000119996	0.00107892	0.00603211
ENSMUSG00000055632	15.0807	-0.491209	0.127732	-3.84562	0.00012025	0.00108064	0.0606683
ENSMUSG00000038692	352.611	0.306038	0.0795867	3.84534	0.000120383	0.00108073	0.0178011
ENSMUSG00000046876	547.342	-0.277577	0.0721841	-3.84541	0.000120353	0.00108073	0.0144759
ENSMUSG00000037348	145.515	-0.285907	0.0743649	-3.84465	0.000120727	0.00108327	0.0106917
ENSMUSG00000045083	97.6101	-0.35378	0.0920251	-3.84438	0.000120856	0.00108331	0.0203652
ENSMUSG00000069917	7780.33	-0.464598	0.120849	-3.84446	0.00012082	0.00108331	0.0828811
ENSMUSG00000039062	604.333	-0.250916	0.0652721	-3.84415	0.000120973	0.0010838	0.0112002
ENSMUSG00000009733	1150.76	0.148231	0.038568	3.84338	0.000121352	0.00108609	0.00319616
ENSMUSG00000024524	509.334	-0.193117	0.0502451	-3.8435	0.000121294	0.00108609	0.00521028
ENSMUSG00000038738	1094.11	-0.391493	0.101905	-3.84175	0.000122161	0.00109277	0.0407321
ENSMUSG00000074622	330.901	-0.268764	0.0699614	-3.8416	0.000122236	0.00109289	0.0121136
ENSMUSG00000019852	193.974	-0.347721	0.0905254	-3.84114	0.000122462	0.00109435	0.0240484
ENSMUSG00000030353	218.602	-0.234623	0.0611048	-3.83968	0.000123193	0.00110032	0.00654121
ENSMUSG00000009614	453.75	-0.303341	0.0790086	-3.83934	0.000123368	0.00110095	0.0181612
ENSMUSG00000037003	1223.34	-0.312407	0.081371	-3.83929	0.000123389	0.00110095	0.02114
ENSMUSG00000028567	1684.8	0.15927	0.0414994	3.83788	0.000124101	0.00110617	0.00415403
ENSMUSG00000034168	1199.63	-0.221118	0.0576134	-3.83797	0.000124055	0.00110617	0.00884733
ENSMUSG00000029417	2.1154	-0.357214	0.0930801	-3.8377	0.000124192	0.00110642	0.480989
ENSMUSG00000059456	131.948	-0.27557	0.071809	-3.83754	0.000124274	0.00110659	0.00857625
ENSMUSG00000079737	168.188	0.27132	0.0707067	3.83727	0.000124411	0.00110725	0.00943542
ENSMUSG00000022468	13.2072	-0.496593	0.129421	-3.83703	0.000124529	0.00110773	0.0959948
ENSMUSG00000035165	133.72	0.387413	0.100989	3.83618	0.000124961	0.00111101	0.0325883
ENSMUSG00000058388	1907.13	0.131775	0.0343542	3.83578	0.000125165	0.00111226	0.00267288
ENSMUSG00000039234	1767.1	-0.21172	0.0552034	-3.83527	0.000125424	0.001114	0.0082385
ENSMUSG00000031546	991.99	0.170173	0.0443799	3.83447	0.000125833	0.00111706	0.00445905
ENSMUSG00000006529	110.317	-0.45025	0.117426	-3.83433	0.000125906	0.00111714	0.0624233
ENSMUSG00000029385	3179.19	0.204317	0.0532895	3.83409	0.000126031	0.00111769	0.00782418
ENSMUSG00000008035	649.313	-0.192813	0.0503126	-3.8323	0.000126949	0.00112526	0.00564844
ENSMUSG00000020358	16156.1	0.14281	0.0372805	3.83068	0.000127791	0.00113211	0.00373816
ENSMUSG00000035946	41.4126	0.397818	0.103854	3.83056	0.000127851	0.00113211	0.0191115
ENSMUSG00000005220	530.529	0.188965	0.0493348	3.83026	0.000128006	0.00113291	0.00496525
ENSMUSG00000029394	1142.3	0.165814	0.0433056	3.82893	0.0001287	0.00113733	0.00431599
ENSMUSG00000031343	450.88	-0.196483	0.0513142	-3.82902	0.000128654	0.00113733	0.00529519
ENSMUSG00000045284	349.814	-0.203639	0.0531835	-3.82899	0.000128672	0.00113733	0.00527387
ENSMUSG00000031409	179.245	-0.298682	0.0780119	-3.82867	0.000128837	0.00113796	0.0141718
ENSMUSG00000035861	7.54615	-0.492256	0.128585	-3.82826	0.000129051	0.00113928	0.0889332
ENSMUSG00000033596	3118.33	0.166164	0.0434145	3.82738	0.000129517	0.00114281	0.00490926
ENSMUSG00000020101	258.564	-0.223435	0.0583803	-3.82724	0.000129591	0.00114289	0.0061267
ENSMUSG00000098923	527.233	0.147141	0.0384543	3.82638	0.000130042	0.00114629	0.00214452
ENSMUSG00000048450	917.597	0.227142	0.0593681	3.826	0.000130243	0.00114749	0.00923351
ENSMUSG00000026712	1015.87	-0.284199	0.074307	-3.82466	0.000130953	0.00115316	0.0165068
ENSMUSG00000015968	626.356	-0.196355	0.0513457	-3.82418	0.00013121	0.00115369	0.00591785
ENSMUSG00000032870	1426.75	-0.119874	0.0313454	-3.82429	0.000131147	0.00115369	0.00195297
ENSMUSG00000062127	2789.74	0.147555	0.0385824	3.82442	0.00013108	0.00115369	0.00371771
ENSMUSG00000025176	69.0183	-0.345697	0.0904283	-3.82289	0.000131898	0.00115915	0.0147994
ENSMUSG00000048304	259.233	-0.245527	0.0642504	-3.82141	0.000132691	0.00116554	0.00855904
ENSMUSG00000032878	218.381	-0.248845	0.0651218	-3.82122	0.000132794	0.00116585	0.00825199
ENSMUSG00000034083	998.18	0.178851	0.046818	3.82014	0.000133377	0.00117039	0.00512813
ENSMUSG00000007987	670.818	0.173653	0.045466	3.81941	0.000133772	0.00117327	0.00426055
ENSMUSG00000049929	1174.1	-0.241134	0.0631546	-3.81815	0.000134457	0.00117869	0.0110637
[truncated: 20,568 more rows]

## Sheet: A930004D18Rik embryo female
DESeq2 output of A930004D18Rik embryo female
Gene ID	baseMean	log2FoldChange	lfcSE	stat	pvalue	padj	dispersion
ENSMUSG00000054057	198.743	-5.20051	0.111418	-46.6755	0	0	0.00394663
ENSMUSG00000040972	79.2374	-0.69898	0.0849305	-8.23003	1.8717e-16	1.60676e-12	0.0140956
ENSMUSG00000028233	3005.51	0.280043	0.034517	8.11321	4.92983e-16	2.11601e-12	0.0034828
ENSMUSG00000042918	144.712	-0.507875	0.0623508	-8.14546	3.77856e-16	2.11601e-12	0.00616858
ENSMUSG00000028330	4140.51	0.198123	0.0248869	7.96095	1.7073e-15	5.86252e-12	0.00171138
ENSMUSG00000033596	3100.57	0.261451	0.0335662	7.7891	6.74862e-15	1.93112e-11	0.00327924
ENSMUSG00000031762	1279	-0.729225	0.0944572	-7.72016	1.16182e-14	2.84961e-11	0.036081
ENSMUSG00000029250	4610.91	0.247257	0.0321494	7.69087	1.4614e-14	3.13634e-11	0.00307942
ENSMUSG00000032582	4695.38	0.217056	0.028354	7.65523	1.92965e-14	3.68112e-11	0.00233482
ENSMUSG00000070000	401.815	-0.445262	0.0589128	-7.55798	4.0939e-14	7.02882e-11	0.00924108
ENSMUSG00000022120	1211.69	0.291236	0.0386205	7.54096	4.66508e-14	7.28135e-11	0.00399041
ENSMUSG00000057236	13396.3	0.234411	0.0311665	7.52127	5.42485e-14	7.7616e-11	0.00301896
ENSMUSG00000031765	1109.82	-0.717675	0.0957642	-7.49419	6.67095e-14	8.81027e-11	0.0373732
ENSMUSG00000052137	721.155	0.271589	0.0363941	7.46245	8.49264e-14	1.0415e-10	0.00287681
ENSMUSG00000023963	489.014	0.278427	0.03747	7.43067	1.08045e-13	1.23668e-10	0.00249857
ENSMUSG00000020840	4103.81	0.208687	0.0283302	7.36626	1.75481e-13	1.77226e-10	0.00229961
ENSMUSG00000028614	2157.33	0.233139	0.0316359	7.36944	1.71348e-13	1.77226e-10	0.00272455
ENSMUSG00000024940	1390.63	-0.638463	0.0874046	-7.30469	2.77917e-13	2.65086e-10	0.0292925
ENSMUSG00000028698	5032.96	0.272874	0.0377697	7.22468	5.02271e-13	4.53868e-10	0.00440077
ENSMUSG00000058388	1866.06	0.188233	0.0261425	7.20028	6.00895e-13	4.98994e-10	0.0016239
ENSMUSG00000060373	15615	0.279686	0.0388552	7.19815	6.10336e-13	4.98994e-10	0.00481626
ENSMUSG00000024472	4846.32	0.228787	0.0318647	7.17996	6.97309e-13	5.44186e-10	0.00303025
ENSMUSG00000032548	176.492	-0.48405	0.0675595	-7.16479	7.79041e-13	5.81537e-10	0.0101452
ENSMUSG00000017146	1896.38	0.279506	0.0391597	7.13759	9.49796e-13	6.52282e-10	0.00442964
ENSMUSG00000062169	1060.84	0.249966	0.0349975	7.14238	9.17301e-13	6.52282e-10	0.00298519
ENSMUSG00000040856	7624.8	-0.528414	0.0741803	-7.12338	1.05315e-12	6.95442e-10	0.0199451
ENSMUSG00000032911	622.96	-0.633842	0.0893319	-7.09536	1.29014e-12	8.20385e-10	0.0300663
ENSMUSG00000024966	6157.09	0.191836	0.0271547	7.06456	1.61129e-12	9.53938e-10	0.0021704
ENSMUSG00000030978	8658.53	0.222708	0.0315036	7.06926	1.55757e-12	9.53938e-10	0.00304687
ENSMUSG00000041351	426.232	-0.432164	0.0612393	-7.05697	1.70173e-12	9.73902e-10	0.01046
ENSMUSG00000007944	85.4968	-0.710152	0.100912	-7.03737	1.95903e-12	1.01923e-09	0.0314928
ENSMUSG00000037126	507.324	-0.625226	0.0888301	-7.03845	1.94395e-12	1.01923e-09	0.0292008
ENSMUSG00000039068	3658.64	0.187102	0.0265664	7.04283	1.88372e-12	1.01923e-09	0.00195714
ENSMUSG00000032249	9487.11	0.265242	0.0377534	7.02565	2.13079e-12	1.07599e-09	0.00449082
ENSMUSG00000029247	7501.69	0.245631	0.0350518	7.00766	2.42343e-12	1.18224e-09	0.00380688
ENSMUSG00000038612	5046.37	0.202492	0.0289089	7.00449	2.47893e-12	1.18224e-09	0.00245274
ENSMUSG00000025375	473.762	-0.685728	0.0979867	-6.99817	2.59321e-12	1.20332e-09	0.0385693
ENSMUSG00000053693	756.124	-0.504475	0.0721917	-6.98799	2.78843e-12	1.25986e-09	0.0174171
ENSMUSG00000026439	1916.38	0.237181	0.033973	6.98146	2.92137e-12	1.28608e-09	0.00317026
ENSMUSG00000022453	568.549	-0.279687	0.0400842	-6.97748	3.00524e-12	1.28993e-09	0.00339953
ENSMUSG00000027318	145.862	-0.651348	0.0934988	-6.96637	3.25215e-12	1.31908e-09	0.0283817
ENSMUSG00000032968	205.127	-0.469897	0.0674685	-6.96469	3.29138e-12	1.31908e-09	0.0109468
ENSMUSG00000035759	264.103	0.347679	0.049924	6.96416	3.30366e-12	1.31908e-09	0.00452151
ENSMUSG00000025050	836.229	0.28184	0.0405083	6.95759	3.46143e-12	1.35066e-09	0.0041259
ENSMUSG00000027429	2087.56	0.23127	0.0333506	6.93451	4.0762e-12	1.5214e-09	0.00307498
ENSMUSG00000096740	329.057	0.303526	0.0437538	6.93713	4.00155e-12	1.5214e-09	0.00324587
ENSMUSG00000074781	3495.9	0.247692	0.0357531	6.92783	4.27347e-12	1.56109e-09	0.00381787
ENSMUSG00000059901	162.737	-0.569041	0.0822071	-6.92204	4.45184e-12	1.59237e-09	0.0191095
ENSMUSG00000028931	400.9	-0.436319	0.0630626	-6.91883	4.55389e-12	1.59563e-09	0.0111787
ENSMUSG00000021178	4343.97	0.21275	0.0308018	6.90706	4.94791e-12	1.6657e-09	0.00278837
ENSMUSG00000066129	182.229	-0.680696	0.0985337	-6.90826	4.90631e-12	1.6657e-09	0.035471
ENSMUSG00000067299	12.2423	-0.913675	0.13259	-6.89099	5.5406e-12	1.82936e-09	0.323419
ENSMUSG00000057606	52.0683	-0.750718	0.109118	-6.8799	5.98947e-12	1.94025e-09	0.0350848
ENSMUSG00000001467	4642.41	0.276183	0.0402208	6.86668	6.57127e-12	2.05859e-09	0.00502824
ENSMUSG00000025348	151.695	-0.512469	0.0746367	-6.86618	6.5946e-12	2.05859e-09	0.0133512
ENSMUSG00000040599	1883.24	0.236677	0.0345006	6.86007	6.88262e-12	2.07312e-09	0.0032805
ENSMUSG00000049556	518.73	-0.587434	0.0856157	-6.86129	6.82425e-12	2.07312e-09	0.0264261
ENSMUSG00000024603	3021.8	0.185488	0.0270926	6.84645	7.57061e-12	2.20305e-09	0.00199038
ENSMUSG00000041264	2622	0.235312	0.0343583	6.84876	7.44953e-12	2.20305e-09	0.00339779
ENSMUSG00000037007	1187.28	0.285324	0.0417172	6.83947	7.94874e-12	2.27453e-09	0.00481569
ENSMUSG00000038268	733.551	0.270778	0.0396604	6.82741	8.6462e-12	2.41425e-09	0.00372951
ENSMUSG00000049336	645.616	-0.474291	0.0694808	-6.82622	8.71826e-12	2.41425e-09	0.0155778
ENSMUSG00000023800	641.02	-0.430248	0.0630554	-6.82334	8.89473e-12	2.42403e-09	0.0121635
ENSMUSG00000018068	2637.17	0.248603	0.0365017	6.81071	9.71155e-12	2.51226e-09	0.00390437
ENSMUSG00000024070	4669.82	0.254534	0.0373801	6.80935	9.8038e-12	2.51226e-09	0.00428716
ENSMUSG00000049119	570.407	-0.278451	0.0408726	-6.81265	9.58186e-12	2.51226e-09	0.00362057
ENSMUSG00000052837	46.4902	-0.745102	0.109365	-6.81298	9.55951e-12	2.51226e-09	0.032927
ENSMUSG00000001473	1402.93	-0.544023	0.0800282	-6.79788	1.06166e-11	2.68055e-09	0.0233392
ENSMUSG00000034730	479.627	-0.510496	0.0751465	-6.79334	1.09569e-11	2.72635e-09	0.0184684
ENSMUSG00000040204	4391.13	0.336179	0.0495054	6.79076	1.11543e-11	2.73584e-09	0.00790681
ENSMUSG00000050700	666.286	-0.586737	0.086443	-6.78756	1.14047e-11	2.75785e-09	0.0276019
ENSMUSG00000071847	2699.11	-0.208854	0.0308307	-6.77421	1.25085e-11	2.98276e-09	0.00264481
ENSMUSG00000050043	1725.86	0.186111	0.027482	6.77212	1.26909e-11	2.9848e-09	0.00181156
ENSMUSG00000046798	1314.89	0.304533	0.0450025	6.76701	1.31471e-11	3.05031e-09	0.00587641
ENSMUSG00000039316	322.09	-0.374648	0.055454	-6.75603	1.41827e-11	3.24671e-09	0.00715784
ENSMUSG00000026944	1036.07	-0.382517	0.056642	-6.75324	1.44579e-11	3.26616e-09	0.00987459
ENSMUSG00000033597	588.011	-0.466746	0.0691505	-6.74971	1.48141e-11	3.30316e-09	0.0152286
ENSMUSG00000029203	3427.25	0.173386	0.0257046	6.74533	1.52674e-11	3.3606e-09	0.00179374
ENSMUSG00000020231	1711.58	-0.205627	0.0305282	-6.73562	1.63227e-11	3.50305e-09	0.00236627
ENSMUSG00000020522	2610.52	0.174033	0.0258318	6.73716	1.61514e-11	3.50305e-09	0.00172375
ENSMUSG00000011751	121.84	-0.720292	0.106968	-6.73372	1.65377e-11	3.50539e-09	0.0438976
ENSMUSG00000070697	1589.87	0.18433	0.0273954	6.72852	1.714e-11	3.58875e-09	0.00174729
ENSMUSG00000037887	918.678	-0.398202	0.0591972	-6.72671	1.73548e-11	3.58993e-09	0.0108539
ENSMUSG00000029246	1309.35	0.231185	0.0344041	6.7197	1.82097e-11	3.72194e-09	0.0030262
ENSMUSG00000018362	1214.94	0.288688	0.0430751	6.70198	2.05621e-11	4.1533e-09	0.00522878
ENSMUSG00000004865	4357.99	0.206099	0.0308225	6.68666	2.28324e-11	4.45466e-09	0.00279323
ENSMUSG00000030662	9833.4	0.184339	0.0275631	6.6879	2.26391e-11	4.45466e-09	0.00230372
ENSMUSG00000037669	1266.6	0.19479	0.0291204	6.68911	2.24528e-11	4.45466e-09	0.00190308
ENSMUSG00000024165	6197.74	0.225431	0.0337786	6.67378	2.49298e-11	4.76765e-09	0.0034887
ENSMUSG00000030592	1352.8	-0.441569	0.0661692	-6.67333	2.50058e-11	4.76765e-09	0.0146207
ENSMUSG00000039384	305.551	-0.380654	0.0570543	-6.67179	2.52697e-11	4.76765e-09	0.00764808
ENSMUSG00000032036	389.28	-0.487157	0.0730629	-6.66765	2.59937e-11	4.85094e-09	0.0166289
ENSMUSG00000030513	615.463	-0.469854	0.0705219	-6.66253	2.69154e-11	4.96893e-09	0.0161029
ENSMUSG00000022313	453.122	0.249251	0.0374377	6.65776	2.78033e-11	5.03942e-09	0.00232945
ENSMUSG00000074001	119.713	-0.691752	0.103908	-6.65733	2.78842e-11	5.03942e-09	0.0392546
ENSMUSG00000050244	2173.57	0.252012	0.0378907	6.65102	2.91066e-11	5.20553e-09	0.00416847
ENSMUSG00000029096	151.004	-0.609304	0.0917303	-6.64234	3.08745e-11	5.45387e-09	0.0269052
ENSMUSG00000037013	3537.42	0.201311	0.0303128	6.64112	3.11305e-11	5.45387e-09	0.00263815
ENSMUSG00000024999	1313.88	0.214036	0.0322592	6.63487	3.2478e-11	5.63247e-09	0.00255854
ENSMUSG00000020248	2191.7	0.237147	0.0357993	6.62434	3.48814e-11	5.9875e-09	0.00365794
ENSMUSG00000051469	2852.12	0.217173	0.0327912	6.6229	3.52226e-11	5.9875e-09	0.00308189
ENSMUSG00000025001	3037.34	0.321642	0.0486026	6.6178	3.64586e-11	6.13684e-09	0.00749028
ENSMUSG00000024952	340.188	-0.426656	0.0645411	-6.61061	3.82735e-11	6.37979e-09	0.0114551
ENSMUSG00000028464	3784.04	-0.448871	0.0679333	-6.60752	3.90815e-11	6.45183e-09	0.0160817
ENSMUSG00000031578	1670.23	0.272827	0.0413058	6.60506	3.97367e-11	6.49751e-09	0.00494318
ENSMUSG00000042426	1771.37	0.190074	0.0287987	6.60009	4.10902e-11	6.65545e-09	0.00206575
ENSMUSG00000032087	174.52	-0.688541	0.104414	-6.59434	4.27146e-11	6.85389e-09	0.0428982
ENSMUSG00000032812	1316.76	-0.427525	0.0648484	-6.59268	4.31958e-11	6.86693e-09	0.0139119
ENSMUSG00000059991	68.5298	-0.547269	0.0830431	-6.59018	4.39307e-11	6.9197e-09	0.010896
ENSMUSG00000032512	3079.13	0.151277	0.0229791	6.58324	4.60309e-11	7.18459e-09	0.00133617
ENSMUSG00000071533	3657.73	0.235342	0.0357651	6.58022	4.69763e-11	7.2661e-09	0.00383346
ENSMUSG00000075232	1266.56	0.254704	0.0387595	6.57139	4.98488e-11	7.64156e-09	0.00406232
ENSMUSG00000038335	2071.95	0.194314	0.0295798	6.56915	5.06046e-11	7.68876e-09	0.00229538
ENSMUSG00000028134	7197.09	0.277765	0.0423028	6.56611	5.16459e-11	7.77814e-09	0.00569049
ENSMUSG00000025626	4607.99	0.262446	0.0400316	6.55596	5.52847e-11	8.25376e-09	0.00497522
ENSMUSG00000007415	1754.54	0.173119	0.0264223	6.55202	5.67639e-11	8.40155e-09	0.00163674
ENSMUSG00000029408	59.7287	-0.634725	0.0969232	-6.54874	5.80234e-11	8.46853e-09	0.021443
ENSMUSG00000030753	4368.6	0.182457	0.0278651	6.54788	5.83593e-11	8.46853e-09	0.00222981
ENSMUSG00000061613	1770.65	0.272831	0.0416726	6.54702	5.86962e-11	8.46853e-09	0.00508094
ENSMUSG00000020358	15977.5	0.18107	0.027679	6.54178	6.07914e-11	8.69772e-09	0.00236388
ENSMUSG00000037936	927.618	-0.288272	0.0440861	-6.53885	6.19945e-11	8.79656e-09	0.00524271
ENSMUSG00000035150	8119.68	0.166127	0.0254159	6.53635	6.30386e-11	8.81182e-09	0.00191553
ENSMUSG00000055202	1361.8	0.25305	0.0387156	6.53614	6.31285e-11	8.81182e-09	0.00410632
ENSMUSG00000054405	3570.49	0.230161	0.0352287	6.53333	6.43237e-11	8.83498e-09	0.00370026
ENSMUSG00000073209	88.4285	-0.75569	0.115651	-6.5342	6.39496e-11	8.83498e-09	0.0562203
ENSMUSG00000025576	385.755	-0.465491	0.0713612	-6.52302	6.89036e-11	9.38893e-09	0.0155747
ENSMUSG00000073433	128.934	-0.525793	0.0806758	-6.51735	7.15582e-11	9.67388e-09	0.0163027
ENSMUSG00000014158	84.3177	-0.77953	0.119639	-6.5157	7.23494e-11	9.70443e-09	0.0649765
ENSMUSG00000005609	3869.98	0.135126	0.020752	6.51147	7.44208e-11	9.75367e-09	0.00109247
ENSMUSG00000018433	2070.63	0.21485	0.032994	6.5118	7.42556e-11	9.75367e-09	0.00299325
ENSMUSG00000058258	2556.84	0.356391	0.0547276	6.5121	7.41084e-11	9.75367e-09	0.00970817
ENSMUSG00000022330	297.375	-0.563344	0.0867149	-6.49652	8.22015e-11	1.06918e-08	0.0258227
ENSMUSG00000003038	8616.71	0.343029	0.0528201	6.4943	8.34226e-11	1.0769e-08	0.00923784
ENSMUSG00000020361	10896.9	0.161169	0.0248602	6.48303	8.99003e-11	1.15186e-08	0.00185749
ENSMUSG00000031669	675.738	0.284795	0.0439568	6.47897	9.23507e-11	1.17316e-08	0.00483772
ENSMUSG00000071660	2677.09	0.230986	0.0356568	6.47803	9.29288e-11	1.17316e-08	0.0037072
ENSMUSG00000025468	66.0316	-0.693372	0.107057	-6.47664	9.37862e-11	1.17534e-08	0.0364474
ENSMUSG00000031799	11835.8	0.237556	0.0367046	6.4721	9.6649e-11	1.20244e-08	0.00425075
ENSMUSG00000029202	7672.22	0.208274	0.0321983	6.46848	9.89954e-11	1.21404e-08	0.0031769
ENSMUSG00000079215	8095.92	0.246268	0.0380711	6.46864	9.88857e-11	1.21404e-08	0.00455335
ENSMUSG00000037206	2274.4	-0.392674	0.0607969	-6.45879	1.05541e-10	1.28513e-08	0.0122701
ENSMUSG00000018830	343.54	-0.814649	0.126204	-6.45501	1.08212e-10	1.30275e-08	0.0958552
ENSMUSG00000022562	278.777	-0.40235	0.0623355	-6.4546	1.08506e-10	1.30275e-08	0.00969273
ENSMUSG00000000915	596.383	-0.339292	0.0527196	-6.43579	1.22833e-10	1.43768e-08	0.00756551
ENSMUSG00000020074	6011.95	0.257209	0.0399644	6.43596	1.22695e-10	1.43768e-08	0.00500815
ENSMUSG00000024330	1055.2	-0.788314	0.122463	-6.43715	1.21737e-10	1.43768e-08	0.0854739
ENSMUSG00000036061	941.645	0.300759	0.0467439	6.43418	1.24141e-10	1.43768e-08	0.00613104
ENSMUSG00000040690	1987.67	-0.70617	0.109766	-6.43342	1.24768e-10	1.43768e-08	0.0571828
ENSMUSG00000042766	575.377	-0.382155	0.0593853	-6.43518	1.23326e-10	1.43768e-08	0.01026
ENSMUSG00000021546	23640.7	0.267545	0.0416211	6.4281	1.29212e-10	1.46481e-08	0.00559275
ENSMUSG00000022360	3929.01	0.213574	0.0332279	6.42754	1.29682e-10	1.46481e-08	0.0032733
ENSMUSG00000064128	925.989	0.31648	0.049235	6.42795	1.29335e-10	1.46481e-08	0.0069545
ENSMUSG00000051343	780.356	-0.322389	0.0501943	-6.42281	1.33779e-10	1.50121e-08	0.00704566
ENSMUSG00000021223	47.9617	-0.729773	0.113772	-6.41433	1.41444e-10	1.57692e-08	0.0417754
ENSMUSG00000037705	69.5363	-0.653158	0.101906	-6.40941	1.4608e-10	1.6181e-08	0.0300008
ENSMUSG00000031924	5211.08	0.157149	0.0245799	6.3934	1.62239e-10	1.78556e-08	0.0017123
ENSMUSG00000031311	22530	0.255443	0.0399909	6.38752	1.68593e-10	1.83993e-08	0.00513854
ENSMUSG00000041057	2980.34	0.154771	0.0242327	6.38686	1.69322e-10	1.83993e-08	0.00151428
ENSMUSG00000004366	140.218	-0.487218	0.0763336	-6.38274	1.73942e-10	1.87126e-08	0.0139233
ENSMUSG00000031972	1593.84	-0.785112	0.123031	-6.3814	1.75475e-10	1.87126e-08	0.0875988
ENSMUSG00000040543	69.428	-0.537737	0.0842544	-6.3823	1.74446e-10	1.87126e-08	0.0121004
ENSMUSG00000036737	2746.11	0.147325	0.0230911	6.38018	1.76875e-10	1.87455e-08	0.00131326
ENSMUSG00000031451	526.142	-0.467042	0.0732644	-6.37474	1.83268e-10	1.92113e-08	0.0174758
ENSMUSG00000051243	2705.65	-0.506794	0.0795028	-6.37454	1.83509e-10	1.92113e-08	0.0233295
ENSMUSG00000030824	3230.12	-0.278836	0.0437533	-6.37292	1.85468e-10	1.92988e-08	0.00593733
ENSMUSG00000032212	3879.11	0.183074	0.0287325	6.37165	1.87003e-10	1.93413e-08	0.00235979
ENSMUSG00000024556	1344.74	0.185839	0.0291966	6.36509	1.95173e-10	1.99085e-08	0.00196325
ENSMUSG00000028626	1921.2	-0.596387	0.093681	-6.36615	1.93829e-10	1.99085e-08	0.0355732
ENSMUSG00000042079	9282.64	0.238026	0.0373992	6.36447	1.95966e-10	1.99085e-08	0.00439932
ENSMUSG00000028484	11720.8	0.236632	0.0371911	6.36259	1.98378e-10	2.0035e-08	0.00437003
ENSMUSG00000012889	16.0851	-0.823966	0.129561	-6.35968	2.02173e-10	2.02989e-08	0.0429164
ENSMUSG00000048100	872.548	0.300408	0.0472644	6.35589	2.07218e-10	2.06845e-08	0.00621816
ENSMUSG00000025439	2658.61	0.218033	0.0343103	6.35475	2.08768e-10	2.07187e-08	0.00339222
ENSMUSG00000015749	10512.8	0.268041	0.0422329	6.34673	2.19944e-10	2.15098e-08	0.00571457
ENSMUSG00000040618	756.279	-0.261079	0.0411345	-6.34695	2.19626e-10	2.15098e-08	0.00413435
ENSMUSG00000050555	714.251	0.25455	0.0401097	6.34634	2.20498e-10	2.15098e-08	0.00381418
ENSMUSG00000021943	1039.54	-0.330637	0.0521266	-6.34297	2.25374e-10	2.18612e-08	0.00808624
ENSMUSG00000021866	195.337	-0.415984	0.0656028	-6.34096	2.28342e-10	2.19284e-08	0.0097361
ENSMUSG00000038555	423.697	-0.296301	0.0467295	-6.34077	2.2862e-10	2.19284e-08	0.00475982
ENSMUSG00000037070	2589.97	0.255632	0.0403341	6.33786	2.32976e-10	2.2222e-08	0.00488726
ENSMUSG00000022858	7058.38	0.269024	0.0424744	6.33379	2.39208e-10	2.26055e-08	0.00573755
ENSMUSG00000035297	2780.64	0.224196	0.0353983	6.33352	2.39629e-10	2.26055e-08	0.00366009
ENSMUSG00000063334	1991.95	0.197853	0.0312501	6.33128	2.43137e-10	2.2811e-08	0.00260694
ENSMUSG00000007613	6987.8	0.288415	0.045611	6.32337	2.55924e-10	2.38802e-08	0.0066898
ENSMUSG00000019794	1088.73	0.234069	0.0370315	6.32082	2.60187e-10	2.38885e-08	0.00349534
ENSMUSG00000022346	699.3	-0.42308	0.0669232	-6.32188	2.58401e-10	2.38885e-08	0.0142949
ENSMUSG00000026187	1610.61	0.263848	0.041741	6.32108	2.59743e-10	2.38885e-08	0.00504403
ENSMUSG00000026407	238.902	-0.605921	0.0958894	-6.31896	2.63335e-10	2.40489e-08	0.0339335
ENSMUSG00000017765	1156.4	-0.280904	0.0444662	-6.31725	2.66256e-10	2.4187e-08	0.0055791
ENSMUSG00000030980	5077.61	0.165292	0.0261782	6.31411	2.71721e-10	2.45536e-08	0.00196776
ENSMUSG00000034544	1716.99	0.183106	0.0290178	6.31011	2.78837e-10	2.49341e-08	0.00208882
ENSMUSG00000037935	7727.17	0.246134	0.0390039	6.31051	2.78124e-10	2.49341e-08	0.00478923
ENSMUSG00000020914	19287.6	0.263687	0.0418168	6.30576	2.86776e-10	2.55112e-08	0.00563882
ENSMUSG00000020706	2915.29	0.202519	0.0321331	6.3025	2.92878e-10	2.58039e-08	0.00294915
ENSMUSG00000021111	8961.59	0.169253	0.0268553	6.3024	2.93072e-10	2.58039e-08	0.00216937
ENSMUSG00000027996	3268.87	-0.50996	0.0809314	-6.30114	2.95459e-10	2.58813e-08	0.024458
ENSMUSG00000058756	4130.44	-0.402314	0.0638634	-6.29961	2.98401e-10	2.60063e-08	0.0139625
ENSMUSG00000028063	1109.91	-0.707094	0.112264	-6.29851	3.00528e-10	2.60594e-08	0.0612477
ENSMUSG00000032113	1261.78	0.267842	0.0425299	6.29772	3.02048e-10	2.60596e-08	0.00509922
ENSMUSG00000033904	4309.58	0.241242	0.0383162	6.29608	3.05264e-10	2.62054e-08	0.00450678
ENSMUSG00000033152	2270.11	-0.315613	0.0501834	-6.2892	3.19097e-10	2.72566e-08	0.0079173
ENSMUSG00000002104	130.69	-0.56603	0.0900967	-6.28247	3.33237e-10	2.83235e-08	0.0242771
ENSMUSG00000041592	994.585	-0.449769	0.0716215	-6.27981	3.38995e-10	2.8671e-08	0.0174217
ENSMUSG00000024056	1286.01	0.250972	0.0399798	6.27748	3.44101e-10	2.89602e-08	0.00439874
ENSMUSG00000029366	2222.69	0.209619	0.0334059	6.27493	3.49798e-10	2.9058e-08	0.00311627
ENSMUSG00000034949	410.556	-0.340437	0.0542556	-6.27469	3.50341e-10	2.9058e-08	0.00738235
ENSMUSG00000040327	679.459	-0.416932	0.066431	-6.27617	3.47013e-10	2.9058e-08	0.0139884
ENSMUSG00000040563	694.418	-0.367386	0.0585691	-6.2727	3.54836e-10	2.92893e-08	0.0102104
ENSMUSG00000021012	4320.47	0.169934	0.0271055	6.26936	3.62526e-10	2.96391e-08	0.00209237
ENSMUSG00000024287	2206.64	0.251915	0.0401785	6.26988	3.61317e-10	2.96391e-08	0.00477752
ENSMUSG00000005320	298.267	-0.532179	0.0849555	-6.26421	3.74725e-10	3.04912e-08	0.024357
ENSMUSG00000055884	1454.22	0.219793	0.035106	6.26084	3.82904e-10	3.10098e-08	0.00326357
ENSMUSG00000002346	311.305	-0.309653	0.0494714	-6.25922	3.86902e-10	3.11865e-08	0.00481477
ENSMUSG00000027905	1244.3	0.23736	0.0379344	6.25713	3.92134e-10	3.13141e-08	0.00383609
ENSMUSG00000034390	1300.89	-0.438112	0.0700162	-6.25729	3.91733e-10	3.13141e-08	0.0167252
ENSMUSG00000040738	2813.13	0.228701	0.0365591	6.25563	3.95904e-10	3.14689e-08	0.00394221
ENSMUSG00000022440	904.823	-0.311377	0.0497941	-6.25329	4.01894e-10	3.16906e-08	0.00708837
ENSMUSG00000038374	2717.67	0.248467	0.0397351	6.2531	4.02385e-10	3.16906e-08	0.00474314
ENSMUSG00000029675	1456.82	-0.700958	0.112145	-6.25048	4.0919e-10	3.20794e-08	0.0612674
ENSMUSG00000031788	387.95	-0.370878	0.0593548	-6.24848	4.14467e-10	3.23454e-08	0.00937455
ENSMUSG00000002985	2293.92	-0.511365	0.0819097	-6.24303	4.29177e-10	3.33418e-08	0.0250649
ENSMUSG00000002718	6135.86	0.212503	0.0341067	6.23053	4.64846e-10	3.59502e-08	0.00356062
ENSMUSG00000041133	7677.25	0.194085	0.0311843	6.22383	4.85166e-10	3.73534e-08	0.00296646
ENSMUSG00000040659	1336.19	-0.286918	0.0461247	-6.22049	4.95605e-10	3.78279e-08	0.00622062
ENSMUSG00000052144	4121.8	0.201733	0.0324306	6.22045	4.95735e-10	3.78279e-08	0.00311309
ENSMUSG00000036223	490.174	0.372569	0.0599638	6.21322	5.19085e-10	3.94344e-08	0.0102939
ENSMUSG00000032872	1660.53	0.229753	0.0370052	6.20866	5.3438e-10	4.04175e-08	0.00380433
ENSMUSG00000026458	743.341	-0.342192	0.0551252	-6.20755	5.38175e-10	4.0526e-08	0.0088568
ENSMUSG00000028693	16124.9	0.37252	0.0600625	6.20222	5.56737e-10	4.17407e-08	0.0123331
ENSMUSG00000069920	274.402	-0.505987	0.0816011	-6.20074	5.61994e-10	4.19516e-08	0.0213842
ENSMUSG00000089911	1792.93	0.213718	0.0345344	6.18855	6.07184e-10	4.51288e-08	0.00326158
ENSMUSG00000058355	6443.4	0.184058	0.0297526	6.1863	6.15915e-10	4.55804e-08	0.00265675
ENSMUSG00000027570	2353.6	-0.653334	0.105641	-6.18446	6.23173e-10	4.59196e-08	0.0506486
ENSMUSG00000039187	841.473	0.263401	0.0426152	6.18093	6.37251e-10	4.67562e-08	0.00472801
ENSMUSG00000074652	252.674	-0.514637	0.0832943	-6.17854	6.46964e-10	4.72669e-08	0.0223609
ENSMUSG00000026646	964.519	0.408118	0.0660709	6.17697	6.53439e-10	4.75377e-08	0.0143053
ENSMUSG00000059796	9992.1	0.235783	0.0381884	6.17421	6.6495e-10	4.8171e-08	0.00460707
ENSMUSG00000067038	118.259	-0.743563	0.120464	-6.1725	6.72189e-10	4.84908e-08	0.0711548
ENSMUSG00000015112	753.136	0.27633	0.0448205	6.16527	7.03647e-10	5.01678e-08	0.00525246
ENSMUSG00000019777	9162.02	0.191438	0.0310536	6.16475	7.05962e-10	5.01678e-08	0.00296118
ENSMUSG00000025422	796.972	-0.610503	0.0990287	-6.16491	7.05226e-10	5.01678e-08	0.0408044
ENSMUSG00000090958	383.385	-0.374212	0.0607046	-6.16449	7.07124e-10	5.01678e-08	0.00995545
ENSMUSG00000007739	7139.19	0.201191	0.0326416	6.16363	7.10961e-10	5.02325e-08	0.00326147
ENSMUSG00000024542	2858.48	0.234201	0.0380078	6.16191	7.18708e-10	5.05717e-08	0.00430919
ENSMUSG00000024151	2924.44	0.200524	0.0325563	6.15932	7.30596e-10	5.11984e-08	0.00304012
ENSMUSG00000001119	4623.75	-0.65623	0.106678	-6.15152	7.67441e-10	5.35617e-08	0.0524608
ENSMUSG00000027221	321.011	-0.391224	0.0636114	-6.15023	7.73722e-10	5.37815e-08	0.0108205
ENSMUSG00000034648	3610.38	0.206647	0.0336355	6.14371	8.06142e-10	5.58091e-08	0.0033405
ENSMUSG00000025876	146.717	-0.602155	0.0980849	-6.13912	8.2978e-10	5.69068e-08	0.0335847
ENSMUSG00000038390	567.563	-0.385774	0.0628429	-6.13871	8.31941e-10	5.69068e-08	0.0118578
ENSMUSG00000042138	1305.12	0.272444	0.044375	6.13959	8.27365e-10	5.69068e-08	0.00567716
ENSMUSG00000027699	2403.39	0.31216	0.0508721	6.13617	8.45336e-10	5.75935e-08	0.00820645
ENSMUSG00000009739	1326.75	-0.302333	0.0492865	-6.13419	8.55918e-10	5.8084e-08	0.00727482
ENSMUSG00000048429	1962.13	0.125782	0.0205111	6.1324	8.65607e-10	5.85103e-08	0.000812404
ENSMUSG00000020241	3960.12	-0.657784	0.107321	-6.12912	8.83684e-10	5.92655e-08	0.0534284
ENSMUSG00000029405	8923.55	0.160066	0.0261156	6.12914	8.83532e-10	5.92655e-08	0.00204265
ENSMUSG00000027263	2353.75	0.22096	0.0360562	6.12822	8.88674e-10	5.93683e-08	0.0037509
ENSMUSG00000033847	161.982	0.411798	0.0672295	6.12526	9.0535e-10	6.02479e-08	0.00979909
ENSMUSG00000034156	1140.02	-0.284664	0.0464905	-6.12305	9.1801e-10	6.08545e-08	0.00620549
ENSMUSG00000027349	2005.87	0.263134	0.04298	6.12225	9.22646e-10	6.08956e-08	0.00552611
ENSMUSG00000059430	212.031	-0.608838	0.0994554	-6.12172	9.25723e-10	6.08956e-08	0.0375173
ENSMUSG00000000632	814.924	-0.565057	0.092425	-6.11369	9.73553e-10	6.37975e-08	0.0335107
ENSMUSG00000012535	4538.52	0.167852	0.0274654	6.11137	9.87764e-10	6.44826e-08	0.00216693
ENSMUSG00000027546	2411.71	-0.430778	0.0705129	-6.1092	1.0013e-09	6.51187e-08	0.0173931
ENSMUSG00000044221	2970.19	0.159314	0.0260836	6.1078	1.01011e-09	6.54438e-08	0.00181188
ENSMUSG00000021253	1398.31	-0.365906	0.0599465	-6.10388	1.03523e-09	6.65689e-08	0.0115897
ENSMUSG00000030748	283.565	-0.349338	0.057231	-6.10399	1.03453e-09	6.65689e-08	0.00747704
ENSMUSG00000000538	1715.85	-0.205298	0.0336521	-6.10059	1.0568e-09	6.74503e-08	0.00302436
ENSMUSG00000006538	42.5703	-0.737997	0.12097	-6.10066	1.05632e-09	6.74503e-08	0.0556659
ENSMUSG00000033352	2956.76	0.167334	0.0274361	6.09902	1.06718e-09	6.78607e-08	0.00204357
ENSMUSG00000020719	43079.8	0.244263	0.0400574	6.09783	1.0752e-09	6.81186e-08	0.00517797
ENSMUSG00000022836	991.495	-0.352667	0.0578475	-6.09649	1.08421e-09	6.84365e-08	0.0103489
ENSMUSG00000009030	1954.19	0.204869	0.0336137	6.09482	1.09561e-09	6.86514e-08	0.00310041
ENSMUSG00000020166	3453.22	0.193508	0.0317466	6.0954	1.09165e-09	6.86514e-08	0.00292191
ENSMUSG00000025579	1562.42	-0.49144	0.0806561	-6.09303	1.10794e-09	6.91715e-08	0.0238921
ENSMUSG00000028902	3248.06	0.212595	0.0349019	6.0912	1.12065e-09	6.97118e-08	0.00359632
ENSMUSG00000046111	2849.75	0.207113	0.0340218	6.08767	1.14566e-09	7.10102e-08	0.00335253
ENSMUSG00000039376	746.489	-0.486661	0.0799703	-6.08552	1.16111e-09	7.17091e-08	0.0226315
ENSMUSG00000020677	1862.34	0.226953	0.0373027	6.08408	1.17161e-09	7.18406e-08	0.00394349
ENSMUSG00000024937	1440.71	-0.402781	0.0661965	-6.08464	1.16756e-09	7.18406e-08	0.0146877
ENSMUSG00000038351	833.578	-0.27301	0.0448984	-6.08062	1.19722e-09	7.28901e-08	0.00536859
ENSMUSG00000078185	849.349	0.282992	0.0465363	6.08111	1.1935e-09	7.28901e-08	0.00594831
ENSMUSG00000027353	744.053	0.28943	0.0476119	6.07894	1.20981e-09	7.33758e-08	0.00613682
ENSMUSG00000038738	1074.78	-0.585823	0.0963776	-6.07842	1.21374e-09	7.33758e-08	0.0380575
ENSMUSG00000038145	1662.17	-0.173164	0.0284913	-6.0778	1.21844e-09	7.34014e-08	0.00196031
ENSMUSG00000044024	126.331	-0.504836	0.0831078	-6.07447	1.24397e-09	7.46775e-08	0.018033
ENSMUSG00000025451	3432.92	0.213413	0.0351463	6.07212	1.26235e-09	7.55167e-08	0.00366978
ENSMUSG00000028771	2415.63	0.193621	0.0319005	6.06952	1.2829e-09	7.62764e-08	0.00282931
ENSMUSG00000031840	732.56	-0.378107	0.0622973	-6.06939	1.28393e-09	7.62764e-08	0.0120112
ENSMUSG00000052337	4884.09	0.166943	0.0275258	6.06497	1.31976e-09	7.81344e-08	0.00219331
ENSMUSG00000039809	123.336	-0.601145	0.0991283	-6.06432	1.32513e-09	7.81829e-08	0.0334446
ENSMUSG00000022234	12735.1	0.122505	0.0202082	6.06213	1.34327e-09	7.89816e-08	0.00120211
ENSMUSG00000034317	3376.62	0.259737	0.0428806	6.05722	1.38493e-09	8.11532e-08	0.00570054
ENSMUSG00000022774	3604.42	0.258155	0.0426382	6.05454	1.40819e-09	8.19566e-08	0.00564835
ENSMUSG00000047786	1098.2	0.373642	0.0617109	6.05472	1.40666e-09	8.19566e-08	0.0122444
ENSMUSG00000074698	3694.4	0.194543	0.0321385	6.05326	1.4194e-09	8.233e-08	0.00302293
ENSMUSG00000021039	3417.88	0.21394	0.0353961	6.04418	1.50176e-09	8.68139e-08	0.0037269
ENSMUSG00000025817	1952.66	0.204497	0.0338426	6.04259	1.51657e-09	8.73756e-08	0.0031507
ENSMUSG00000019961	14387.6	0.209737	0.0347143	6.0418	1.52405e-09	8.75132e-08	0.00379328
ENSMUSG00000024668	1054.41	0.23288	0.0385653	6.03858	1.55473e-09	8.89773e-08	0.00385425
ENSMUSG00000058799	11329.6	0.224999	0.0372718	6.03673	1.57271e-09	8.97074e-08	0.00438714
ENSMUSG00000050373	257.663	-0.359371	0.059559	-6.03386	1.60092e-09	9.10139e-08	0.00812833
ENSMUSG00000035969	1259.72	-0.448698	0.0743896	-6.03174	1.62207e-09	9.19119e-08	0.0193738
ENSMUSG00000023484	745.083	-0.445891	0.0739317	-6.03111	1.62834e-09	9.19637e-08	0.0184977
ENSMUSG00000028016	839.77	0.217323	0.0360547	6.02759	1.66426e-09	9.36843e-08	0.0029887
ENSMUSG00000001211	1804.97	-0.201629	0.0334637	-6.02529	1.68804e-09	9.47124e-08	0.00301242
ENSMUSG00000020413	1166.7	0.229711	0.0381481	6.02154	1.72762e-09	9.63751e-08	0.00383723
ENSMUSG00000020572	1638.64	0.213998	0.0355426	6.0209	1.73452e-09	9.63751e-08	0.00344336
ENSMUSG00000029910	2718.76	0.318657	0.0529229	6.02114	1.73189e-09	9.63751e-08	0.00902283
ENSMUSG00000036550	9802.43	0.207471	0.0344626	6.02019	1.74213e-09	9.64861e-08	0.00370279
ENSMUSG00000026519	396.625	-0.273773	0.0455064	-6.01615	1.78617e-09	9.84361e-08	0.00420769
ENSMUSG00000033327	34.5591	-0.691023	0.114866	-6.01591	1.78881e-09	9.84361e-08	0.0353608
ENSMUSG00000005732	5060.91	0.254462	0.042316	6.01337	1.81703e-09	9.96695e-08	0.00563512
ENSMUSG00000033768	1006.61	-0.547428	0.0910642	-6.01145	1.83876e-09	1.0054e-07	0.0324165
ENSMUSG00000004187	370.769	-0.326278	0.054317	-6.00693	1.89073e-09	1.03054e-07	0.00714118
ENSMUSG00000035575	2943.55	0.200413	0.0333724	6.00536	1.9091e-09	1.03726e-07	0.00321933
ENSMUSG00000000028	1114.8	0.315692	0.0525735	6.00477	1.91603e-09	1.03774e-07	0.00835599
ENSMUSG00000023990	73.2523	-0.527519	0.0878622	-6.00393	1.92598e-09	1.03985e-07	0.0159336
ENSMUSG00000038943	4112.25	0.247117	0.0411674	6.00273	1.94024e-09	1.04426e-07	0.00526194
ENSMUSG00000050271	839.71	-0.397181	0.0661923	-6.00042	1.96813e-09	1.05596e-07	0.0141616
ENSMUSG00000001864	1796.52	0.288746	0.0481284	5.99949	1.97936e-09	1.05868e-07	0.00709921
ENSMUSG00000028782	1106.5	-0.506792	0.0845175	-5.9963	2.01865e-09	1.07634e-07	0.0266433
ENSMUSG00000003500	804.193	-0.256836	0.0428592	-5.99255	2.06581e-09	1.09469e-07	0.00471081
ENSMUSG00000089824	1343.28	0.245313	0.0409333	5.99299	2.06016e-09	1.09469e-07	0.00469283
ENSMUSG00000039128	2752.07	0.246761	0.0412051	5.9886	2.11656e-09	1.1147e-07	0.00515145
ENSMUSG00000062937	1906.01	0.190368	0.0317878	5.98871	2.11515e-09	1.1147e-07	0.00269512
ENSMUSG00000056305	1920.46	0.213829	0.0357203	5.98622	2.14776e-09	1.12767e-07	0.00357454
ENSMUSG00000022704	1346.24	0.215859	0.0360671	5.98492	2.16502e-09	1.13327e-07	0.00343566
ENSMUSG00000003863	447.481	-0.389559	0.0650996	-5.98404	2.17664e-09	1.13589e-07	0.012495
ENSMUSG00000002546	2341.87	-0.140136	0.0234445	-5.97736	2.26787e-09	1.17973e-07	0.00129636
ENSMUSG00000071379	481.048	-0.290903	0.0486713	-5.97689	2.2744e-09	1.17973e-07	0.00569654
ENSMUSG00000020409	1801.25	0.149563	0.0250273	5.97599	2.28702e-09	1.18271e-07	0.00142174
ENSMUSG00000030087	90.1987	-0.530402	0.0887989	-5.97307	2.32827e-09	1.20042e-07	0.0194943
ENSMUSG00000032679	478.19	0.330169	0.0553026	5.97023	2.36923e-09	1.21788e-07	0.00823484
ENSMUSG00000023150	14139.4	0.251227	0.0420921	5.96852	2.39419e-09	1.2247e-07	0.00569864
ENSMUSG00000035783	4312.16	-0.416008	0.0697024	-5.96834	2.39675e-09	1.2247e-07	0.0171165
ENSMUSG00000025508	4328.13	-0.364665	0.0611469	-5.96375	2.46509e-09	1.25588e-07	0.0126556
ENSMUSG00000032997	646.786	-0.585002	0.0981022	-5.96319	2.47354e-09	1.25646e-07	0.0393777
ENSMUSG00000026821	2828.1	-0.277081	0.0464801	-5.9613	2.50244e-09	1.26739e-07	0.00674552
ENSMUSG00000055371	1461.12	0.139417	0.0233952	5.95923	2.53425e-09	1.27972e-07	0.00104251
ENSMUSG00000026837	7647.56	-0.532056	0.0893126	-5.95724	2.56536e-09	1.28785e-07	0.0316853
ENSMUSG00000028766	237.017	-0.545012	0.091481	-5.95765	2.55885e-09	1.28785e-07	0.0293323
ENSMUSG00000022889	1089.3	0.251902	0.0423053	5.95437	2.61079e-09	1.30684e-07	0.00490916
ENSMUSG00000057469	2046.12	0.241947	0.0406499	5.95197	2.64938e-09	1.3223e-07	0.00487095
ENSMUSG00000019326	25.8749	-0.7429	0.124841	-5.95077	2.66878e-09	1.32812e-07	0.0503667
ENSMUSG00000042590	2257.69	0.179594	0.0301925	5.94829	2.7095e-09	1.34449e-07	0.00245398
ENSMUSG00000028977	365.769	-0.447041	0.0751763	-5.94657	2.73828e-09	1.35485e-07	0.0178225
ENSMUSG00000027469	5538.02	0.279523	0.0470437	5.94179	2.81934e-09	1.39096e-07	0.00711559
ENSMUSG00000031962	529.025	-0.498801	0.0839698	-5.94024	2.84605e-09	1.40011e-07	0.0251347
ENSMUSG00000007850	33721.2	0.307965	0.0518837	5.93568	2.92629e-09	1.43138e-07	0.00897082
ENSMUSG00000029419	80.1239	-0.687835	0.115879	-5.93581	2.924e-09	1.43138e-07	0.0556543
ENSMUSG00000020180	3276.62	0.231821	0.039071	5.93332	2.96866e-09	1.44237e-07	0.00462966
ENSMUSG00000023075	2012.6	0.182278	0.0307225	5.93303	2.97396e-09	1.44237e-07	0.00250532
ENSMUSG00000038010	218.662	0.374947	0.0631876	5.93386	2.95887e-09	1.44237e-07	0.00929792
ENSMUSG00000022032	274.83	-0.62869	0.105982	-5.93202	2.99221e-09	1.44307e-07	0.047602
ENSMUSG00000026683	1960.37	0.269551	0.045438	5.93229	2.9874e-09	1.44307e-07	0.00626512
ENSMUSG00000033737	1787.66	0.487189	0.0821742	5.92873	3.05283e-09	1.46818e-07	0.0251699
ENSMUSG00000020212	1167.26	0.274403	0.0463322	5.92252	3.17051e-09	1.52052e-07	0.00620272
ENSMUSG00000017737	124.918	-0.652466	0.110188	-5.92138	3.1925e-09	1.52142e-07	0.0495773
ENSMUSG00000031983	2476.68	-0.215093	0.0363269	-5.92105	3.19899e-09	1.52142e-07	0.00382754
ENSMUSG00000036167	2455.54	0.207571	0.0350513	5.92193	3.18187e-09	1.52142e-07	0.00353111
ENSMUSG00000003363	1290.14	-0.330729	0.0558742	-5.91916	3.23582e-09	1.53157e-07	0.00976004
ENSMUSG00000028072	453.315	-0.54248	0.0916569	-5.91859	3.24708e-09	1.53157e-07	0.0316849
ENSMUSG00000029875	205.996	-0.414011	0.06995	-5.91868	3.24545e-09	1.53157e-07	0.0124056
ENSMUSG00000069094	3815.15	0.228935	0.0387025	5.91526	3.31354e-09	1.55864e-07	0.00457651
ENSMUSG00000037610	188.433	0.375595	0.0635028	5.91462	3.32646e-09	1.56044e-07	0.00874195
ENSMUSG00000028041	686.233	-0.370288	0.0627039	-5.90534	3.51912e-09	1.64632e-07	0.0121127
ENSMUSG00000074063	33.3537	-0.671069	0.113712	-5.90146	3.60289e-09	1.68093e-07	0.0320343
ENSMUSG00000025986	4741.32	0.169071	0.0286552	5.90019	3.63091e-09	1.68941e-07	0.00239249
ENSMUSG00000028980	791.036	-0.328371	0.055684	-5.89704	3.70088e-09	1.71268e-07	0.00917222
ENSMUSG00000029361	105.251	-0.466996	0.0791872	-5.89737	3.6933e-09	1.71268e-07	0.0134639
ENSMUSG00000051223	14491.7	0.213923	0.0362986	5.89342	3.78292e-09	1.74594e-07	0.00416752
ENSMUSG00000004267	360.596	-0.390259	0.0662376	-5.8918	3.82023e-09	1.75373e-07	0.012531
ENSMUSG00000036578	104.024	-0.543713	0.0922785	-5.89208	3.81364e-09	1.75373e-07	0.0243703
ENSMUSG00000001227	287.045	-0.560692	0.0951838	-5.89062	3.84739e-09	1.76149e-07	0.0339549
ENSMUSG00000063765	60.4907	-0.740077	0.12566	-5.88954	3.8727e-09	1.76836e-07	0.0783384
ENSMUSG00000027379	2965.75	0.284019	0.0482329	5.88849	3.8975e-09	1.7706e-07	0.00735609
ENSMUSG00000051705	499.849	0.323779	0.0549854	5.88846	3.89822e-09	1.7706e-07	0.00819611
ENSMUSG00000005505	1140.44	0.236728	0.0402259	5.88497	3.98127e-09	1.80355e-07	0.00436602
ENSMUSG00000034041	269.423	-0.509534	0.0866227	-5.88223	4.04784e-09	1.82888e-07	0.025408
ENSMUSG00000034520	2580.7	0.27505	0.0467657	5.88144	4.06711e-09	1.83276e-07	0.00681539
ENSMUSG00000007950	882.241	-0.431267	0.0733414	-5.88026	4.09613e-09	1.84101e-07	0.0183482
ENSMUSG00000057897	383.662	-0.579885	0.0986401	-5.8788	4.13246e-09	1.85249e-07	0.0388632
ENSMUSG00000001053	296.784	-0.463792	0.0789051	-5.87784	4.15645e-09	1.85839e-07	0.0197019
ENSMUSG00000026443	332.424	-0.499718	0.0850303	-5.87694	4.17914e-09	1.86368e-07	0.0248083
ENSMUSG00000015748	1750.79	0.209087	0.0355929	5.8744	4.24385e-09	1.88259e-07	0.00349401
ENSMUSG00000020205	373.277	-0.343232	0.0584326	-5.87398	4.25445e-09	1.88259e-07	0.00887133
ENSMUSG00000061273	2331.3	0.175521	0.0298804	5.87414	4.2505e-09	1.88259e-07	0.00240685
ENSMUSG00000041459	20123.8	0.26016	0.0443176	5.87035	4.34863e-09	1.91932e-07	0.00638091
ENSMUSG00000053522	61.7364	-0.63224	0.107717	-5.86945	4.37237e-09	1.92485e-07	0.0365799
ENSMUSG00000047428	62.6868	-0.574923	0.0979793	-5.8678	4.41606e-09	1.93911e-07	0.0237695
ENSMUSG00000072066	480.49	0.248473	0.0423539	5.86659	4.44848e-09	1.94837e-07	0.00376955
ENSMUSG00000026662	4379.32	0.209701	0.0357476	5.86615	4.46027e-09	1.94856e-07	0.00387459
ENSMUSG00000052446	760.844	0.216003	0.0368265	5.86543	4.47982e-09	1.95213e-07	0.00305381
ENSMUSG00000022536	7037.9	0.166072	0.0283183	5.86448	4.50532e-09	1.95333e-07	0.00239952
ENSMUSG00000067367	1395.28	0.194961	0.0332428	5.86477	4.49751e-09	1.95333e-07	0.00281373
ENSMUSG00000079614	3385.39	0.19275	0.032872	5.86367	4.5274e-09	1.95796e-07	0.00315476
ENSMUSG00000025995	2164.17	0.225239	0.0384252	5.86174	4.58036e-09	1.97588e-07	0.00430366
ENSMUSG00000036898	2154.85	0.180494	0.0307968	5.8608	4.60641e-09	1.98214e-07	0.00255293
ENSMUSG00000024271	5071.24	0.187418	0.0319896	5.85871	4.66468e-09	2.0022e-07	0.0030656
ENSMUSG00000021556	3759.48	0.285826	0.048826	5.85396	4.80003e-09	2.05516e-07	0.00763139
ENSMUSG00000062077	25.4723	-0.754885	0.128966	-5.85337	4.81721e-09	2.05738e-07	0.0664696
ENSMUSG00000017446	278.526	-0.331599	0.0566704	-5.85136	4.87569e-09	2.07719e-07	0.00718401
ENSMUSG00000025758	1998	0.208627	0.0356572	5.85092	4.88849e-09	2.07749e-07	0.0035799
ENSMUSG00000043811	96.9343	-0.576171	0.0984986	-5.84954	4.9294e-09	2.0897e-07	0.0303233
ENSMUSG00000023932	3446.05	0.156179	0.0267058	5.84813	4.97128e-09	2.1009e-07	0.0019641
ENSMUSG00000030341	1042.89	-0.223042	0.0381409	-5.84783	4.98029e-09	2.1009e-07	0.00371
ENSMUSG00000056413	184.638	-0.569287	0.0973578	-5.84736	4.99432e-09	2.10165e-07	0.0343044
ENSMUSG00000040488	455.978	-0.640453	0.10955	-5.84623	5.02828e-09	2.11077e-07	0.0549344
ENSMUSG00000060572	2731.45	-0.445228	0.076171	-5.84511	5.06235e-09	2.11989e-07	0.0210038
ENSMUSG00000003420	354.193	-0.540281	0.0924438	-5.84443	5.08318e-09	2.12343e-07	0.0318071
ENSMUSG00000043099	960.077	-0.551575	0.0944165	-5.84194	5.15971e-09	2.15017e-07	0.0357886
ENSMUSG00000020089	2387.93	0.211949	0.0362883	5.84071	5.19801e-09	2.15047e-07	0.0038128
ENSMUSG00000034024	9250.1	0.205857	0.0352437	5.84095	5.19028e-09	2.15047e-07	0.00387706
ENSMUSG00000066643	1181.22	0.163508	0.0279925	5.84115	5.18416e-09	2.15047e-07	0.00163913
ENSMUSG00000054387	8358.33	0.162191	0.0277761	5.83923	5.24441e-09	2.16445e-07	0.00232371
ENSMUSG00000049551	172.973	-0.505997	0.0866707	-5.83815	5.27825e-09	2.1732e-07	0.023245
ENSMUSG00000032536	1698.73	-0.347062	0.0594519	-5.83769	5.29294e-09	2.17403e-07	0.0114997
ENSMUSG00000029661	29092.4	-0.446193	0.0764529	-5.83619	5.34095e-09	2.18851e-07	0.0215488
ENSMUSG00000001416	10402.6	0.250832	0.042992	5.83439	5.39888e-09	2.20174e-07	0.00593528
ENSMUSG00000029267	3992.87	0.270687	0.046393	5.83466	5.39017e-09	2.20174e-07	0.00683226
ENSMUSG00000019951	2060.14	0.156134	0.0267685	5.83275	5.45196e-09	2.20695e-07	0.00178006
ENSMUSG00000023191	2620.26	-0.239707	0.0410945	-5.83307	5.44179e-09	2.20695e-07	0.00509198
ENSMUSG00000025950	5210.74	0.167657	0.028741	5.83339	5.4312e-09	2.20695e-07	0.00242757
ENSMUSG00000035790	560.821	0.223625	0.0383418	5.83242	5.46307e-09	2.20695e-07	0.00297211
ENSMUSG00000018848	2735.36	0.160731	0.0275702	5.82989	5.54638e-09	2.23011e-07	0.00203997
ENSMUSG00000052609	465.447	-0.303897	0.0521262	-5.83002	5.54198e-09	2.23011e-07	0.00686328
ENSMUSG00000030929	1278.71	0.206182	0.0353704	5.82923	5.56846e-09	2.23376e-07	0.00323103
ENSMUSG00000032349	2323.79	0.176051	0.0302056	5.82841	5.59593e-09	2.23955e-07	0.00246895
ENSMUSG00000059005	12057.8	0.237735	0.0407972	5.82725	5.63473e-09	2.24983e-07	0.00532049
ENSMUSG00000027715	5954.85	0.191937	0.0329509	5.82495	5.71302e-09	2.2702e-07	0.00330009
ENSMUSG00000037579	23.6031	-0.709418	0.121797	-5.82459	5.72543e-09	2.2702e-07	0.0373851
ENSMUSG00000060924	89.9452	-0.695637	0.119416	-5.82531	5.70054e-09	2.2702e-07	0.065534
ENSMUSG00000027479	8260.51	0.132076	0.0226958	5.81942	5.90517e-09	2.3259e-07	0.00149872
ENSMUSG00000028073	585.679	-0.406423	0.0698394	-5.8194	5.90579e-09	2.3259e-07	0.0156347
ENSMUSG00000031906	752.922	-0.438232	0.0753056	-5.81938	5.90654e-09	2.3259e-07	0.0194038
ENSMUSG00000004892	45.7945	-0.803088	0.13806	-5.81693	5.99378e-09	2.35485e-07	0.250315
ENSMUSG00000042451	778.755	-0.64053	0.110153	-5.81494	6.06553e-09	2.37761e-07	0.0569918
ENSMUSG00000031904	2335.37	0.208559	0.0358823	5.81232	6.16123e-09	2.40962e-07	0.00370572
ENSMUSG00000025854	550.08	-0.344863	0.0593478	-5.81087	6.21474e-09	2.42502e-07	0.0101699
ENSMUSG00000026355	7588.97	0.159321	0.0274293	5.80842	6.30636e-09	2.45519e-07	0.00224958
ENSMUSG00000005045	481.188	-0.734517	0.126473	-5.8077	6.33386e-09	2.46032e-07	0.0979342
ENSMUSG00000029603	384.366	-0.518845	0.089346	-5.80714	6.35484e-09	2.4629e-07	0.0290468
ENSMUSG00000032246	58.9901	-0.541994	0.0933507	-5.80599	6.39849e-09	2.47423e-07	0.0177806
ENSMUSG00000029686	5397.14	0.169491	0.029203	5.80387	6.48032e-09	2.50024e-07	0.00252112
ENSMUSG00000038453	862.621	-0.342645	0.0590454	-5.80308	6.51072e-09	2.50614e-07	0.0107204
ENSMUSG00000069919	11034.4	-0.654856	0.112853	-5.80272	6.52482e-09	2.50614e-07	0.0633005
ENSMUSG00000045672	2154.52	-0.382521	0.0659312	-5.80183	6.55967e-09	2.5139e-07	0.0147924
ENSMUSG00000020694	3001.18	0.179865	0.0310052	5.80111	6.58779e-09	2.51906e-07	0.00272602
ENSMUSG00000020949	4455.42	0.385314	0.0664264	5.80061	6.60724e-09	2.52088e-07	0.0153179
ENSMUSG00000029622	1040.44	-0.392758	0.0677166	-5.80002	6.63055e-09	2.52417e-07	0.0152281
ENSMUSG00000031931	842.118	0.221098	0.0381237	5.79948	6.65193e-09	2.5267e-07	0.003503
ENSMUSG00000038296	261.387	-0.417735	0.0720656	-5.79659	6.76752e-09	2.55929e-07	0.0147276
ENSMUSG00000060212	111.145	-0.449756	0.0775854	-5.79691	6.7546e-09	2.55929e-07	0.0128942
ENSMUSG00000028587	443.88	0.267054	0.0460742	5.79617	6.78469e-09	2.56014e-07	0.00473081
ENSMUSG00000058441	72.3334	-0.56833	0.0981169	-5.79238	6.93972e-09	2.6129e-07	0.0261822
ENSMUSG00000041238	1354.21	0.223388	0.0385939	5.78816	7.11605e-09	2.67343e-07	0.0040707
ENSMUSG00000006731	290.932	-0.473098	0.0817419	-5.78771	7.1353e-09	2.6748e-07	0.0217344
ENSMUSG00000029033	1311.88	-0.274105	0.0473653	-5.78705	7.16326e-09	2.67943e-07	0.00661302
ENSMUSG00000027184	23131.6	0.165354	0.0285757	5.7865	7.18667e-09	2.68235e-07	0.00254676
ENSMUSG00000063800	2021.41	0.223332	0.0386005	5.78572	7.22036e-09	2.68908e-07	0.00431635
ENSMUSG00000072812	59.9145	-0.706841	0.122277	-5.78067	7.44049e-09	2.76506e-07	0.0671577
ENSMUSG00000036896	265.584	-0.432584	0.0748443	-5.77978	7.47987e-09	2.76771e-07	0.0165292
ENSMUSG00000064080	3769.67	-0.34341	0.059413	-5.78006	7.46762e-09	2.76771e-07	0.0118219
ENSMUSG00000020583	69.6552	-0.705893	0.122164	-5.77825	7.54805e-09	2.78693e-07	0.0694756
ENSMUSG00000034040	367.939	-0.447913	0.0775273	-5.77748	7.58259e-09	2.79368e-07	0.0194294
ENSMUSG00000040212	418.142	-0.464398	0.0803983	-5.77622	7.63993e-09	2.80878e-07	0.0218352
ENSMUSG00000002343	529.972	-0.312209	0.0540665	-5.77454	7.71625e-09	2.83077e-07	0.00787876
ENSMUSG00000018666	6893.06	0.2581	0.0447002	5.77402	7.74019e-09	2.83351e-07	0.00640234
ENSMUSG00000020705	4308.3	0.163672	0.0283537	5.77252	7.80965e-09	2.85285e-07	0.00231544
ENSMUSG00000039683	872.533	-0.438503	0.0759989	-5.76986	7.93388e-09	2.89208e-07	0.0200576
ENSMUSG00000005610	55685.9	0.160934	0.0278973	5.76881	7.98343e-09	2.90397e-07	0.00244822
ENSMUSG00000003032	485.108	-0.507334	0.0879534	-5.76822	8.01143e-09	2.90574e-07	0.0283575
ENSMUSG00000036768	2925.82	0.262808	0.0455631	5.76799	8.02215e-09	2.90574e-07	0.00647413
ENSMUSG00000051703	125.979	-0.451399	0.0782784	-5.76658	8.08979e-09	2.92407e-07	0.0144669
ENSMUSG00000041360	2283.74	0.128453	0.0222801	5.76538	8.14726e-09	2.93866e-07	0.00112292
ENSMUSG00000040446	2553.22	0.202905	0.0351991	5.76448	8.19107e-09	2.94827e-07	0.00358129
ENSMUSG00000047013	238.862	-0.299826	0.0520181	-5.76388	8.22012e-09	2.95254e-07	0.00474951
ENSMUSG00000079043	223.807	0.307259	0.0533199	5.76255	8.28527e-09	2.96973e-07	0.005102
ENSMUSG00000029253	1726.59	0.20192	0.0350466	5.76147	8.33867e-09	2.98264e-07	0.00335814
ENSMUSG00000005370	3423.92	0.213715	0.0370992	5.76064	8.37957e-09	2.99103e-07	0.0041387
ENSMUSG00000024174	1148.83	0.294348	0.0511181	5.7582	8.50181e-09	3.02837e-07	0.00783927
ENSMUSG00000055003	23.0418	-0.776727	0.134901	-5.75776	8.52383e-09	3.02993e-07	0.100321
ENSMUSG00000037643	2466.61	0.157641	0.0273848	5.75653	8.58618e-09	3.04579e-07	0.00196739
ENSMUSG00000071711	461.307	-0.337973	0.0587179	-5.75589	8.61884e-09	3.05107e-07	0.00952534
ENSMUSG00000022197	969	-0.336904	0.0585434	-5.75476	8.67636e-09	3.06511e-07	0.0106316
ENSMUSG00000036721	534.761	0.238323	0.0414188	5.75397	8.7171e-09	3.07318e-07	0.00371136
ENSMUSG00000019878	1715.55	0.219082	0.0380816	5.75297	8.76896e-09	3.08513e-07	0.00409435
ENSMUSG00000031309	3890.07	0.192528	0.0334714	5.75201	8.81868e-09	3.09628e-07	0.00332423
ENSMUSG00000063785	1516.17	0.171009	0.0297323	5.75162	8.83907e-09	3.0971e-07	0.00214857
ENSMUSG00000037211	650.514	-0.292139	0.0508066	-5.75003	8.9229e-09	3.12011e-07	0.00700911
ENSMUSG00000034424	1597.29	0.260861	0.0453786	5.74855	9.00102e-09	3.14103e-07	0.00612994
ENSMUSG00000059878	5484.41	0.262929	0.0457461	5.74756	9.05387e-09	3.15306e-07	0.00669317
ENSMUSG00000015217	7185.06	0.37512	0.0652736	5.74689	9.09005e-09	3.15925e-07	0.0147979
ENSMUSG00000025395	2027.79	0.256694	0.0446839	5.74466	9.21075e-09	3.19474e-07	0.00604655
ENSMUSG00000039356	1411.94	0.212756	0.0370532	5.74191	9.36151e-09	3.24048e-07	0.00370999
ENSMUSG00000030654	7646.44	0.241109	0.0420059	5.73989	9.47398e-09	3.26624e-07	0.00561317
ENSMUSG00000041747	1323.39	0.209257	0.0364562	5.73997	9.46957e-09	3.26624e-07	0.00351641
ENSMUSG00000044628	130.874	-0.559635	0.0975276	-5.73822	9.56761e-09	3.29191e-07	0.0321055
ENSMUSG00000026097	1009.35	0.317126	0.0552716	5.73761	9.60242e-09	3.29728e-07	0.0093247
ENSMUSG00000004952	378.126	-0.324026	0.0564946	-5.73552	9.72138e-09	3.32483e-07	0.00808125
ENSMUSG00000042901	2145.81	0.148607	0.0259098	5.73556	9.71893e-09	3.32483e-07	0.00165398
ENSMUSG00000043843	286.934	-0.319581	0.0557246	-5.735	9.75129e-09	3.32843e-07	0.00689838
ENSMUSG00000007338	1473.87	0.267156	0.0465942	5.73369	9.827e-09	3.34762e-07	0.00646671
ENSMUSG00000040549	9305.83	0.238563	0.0416136	5.73282	9.87756e-09	3.35154e-07	0.00552476
ENSMUSG00000058966	474.124	-0.371188	0.0647461	-5.73298	9.86828e-09	3.35154e-07	0.0124512
ENSMUSG00000032503	496.112	-0.438993	0.0765801	-5.73246	9.89831e-09	3.35195e-07	0.0195275
ENSMUSG00000021774	2439.62	0.274643	0.0479162	5.73174	9.94068e-09	3.35968e-07	0.00717546
ENSMUSG00000025743	4629.68	-0.297425	0.0518969	-5.73108	9.97925e-09	3.36609e-07	0.00878008
ENSMUSG00000022828	1504.98	0.226062	0.0394607	5.72878	1.01153e-08	3.39863e-07	0.00437218
ENSMUSG00000046613	184.445	-0.399079	0.0696595	-5.729	1.01023e-08	3.39863e-07	0.0116461
ENSMUSG00000002007	204.687	-0.441549	0.0770966	-5.72722	1.02089e-08	3.42336e-07	0.0168457
ENSMUSG00000007656	4710.65	0.178119	0.0311091	5.72562	1.03056e-08	3.44906e-07	0.00286852
ENSMUSG00000028347	4955.97	0.216581	0.0378366	5.72411	1.03978e-08	3.47316e-07	0.00441473
ENSMUSG00000026211	3116.3	-0.37697	0.0658683	-5.72308	1.04611e-08	3.48075e-07	0.0149109
ENSMUSG00000031729	5618.44	0.223184	0.0389962	5.72323	1.0452e-08	3.48075e-07	0.00473821
ENSMUSG00000028098	1492.09	0.215646	0.0376879	5.7219	1.05339e-08	3.49145e-07	0.00390686
ENSMUSG00000028282	2898.92	0.227631	0.0397807	5.72213	1.05194e-08	3.49145e-07	0.00477869
ENSMUSG00000004980	54026.7	0.25647	0.0448336	5.72049	1.06217e-08	3.51374e-07	0.0065717
ENSMUSG00000039630	32308.5	0.189642	0.0331839	5.71489	1.09774e-08	3.62445e-07	0.00348908
ENSMUSG00000034463	852.498	-0.330064	0.0577592	-5.71448	1.10039e-08	3.6262e-07	0.0101432
ENSMUSG00000019988	1536.02	0.244975	0.042879	5.71316	1.10896e-08	3.64746e-07	0.00534369
ENSMUSG00000024851	398.21	-0.362557	0.0635001	-5.70955	1.13276e-08	3.69925e-07	0.0114052
ENSMUSG00000030423	1707.14	0.291476	0.0510494	5.70968	1.1319e-08	3.69925e-07	0.00810036
ENSMUSG00000040681	13131	0.246598	0.043191	5.70946	1.13333e-08	3.69925e-07	0.00601439
ENSMUSG00000074923	148.05	-0.604951	0.105941	-5.71025	1.12811e-08	3.69925e-07	0.0441457
ENSMUSG00000021569	1012.98	0.246853	0.0432441	5.70837	1.14061e-08	3.71596e-07	0.00511475
ENSMUSG00000079184	1965.01	0.201343	0.0352863	5.70597	1.15681e-08	3.76162e-07	0.00348419
ENSMUSG00000026484	4280.11	0.190367	0.0333709	5.70457	1.16638e-08	3.7784e-07	0.00332565
ENSMUSG00000027286	558.991	0.290535	0.0509289	5.70471	1.16541e-08	3.7784e-07	0.00685337
ENSMUSG00000028221	2066.84	0.17805	0.0312156	5.70389	1.171e-08	3.77913e-07	0.00261776
ENSMUSG00000034951	490.817	-0.241297	0.0423016	-5.7042	1.1689e-08	3.77913e-07	0.00374567
ENSMUSG00000084897	415.771	0.415835	0.072927	5.70207	1.18359e-08	3.8126e-07	0.01686
ENSMUSG00000031608	892.378	0.244715	0.0429221	5.70138	1.18844e-08	3.82105e-07	0.0048868
ENSMUSG00000032334	539.271	-0.459523	0.0806266	-5.6994	1.20231e-08	3.85841e-07	0.0225771
ENSMUSG00000002111	63.2762	-0.503409	0.0884116	-5.69393	1.2415e-08	3.97674e-07	0.0143173
ENSMUSG00000042388	155.437	-0.609432	0.107154	-5.68742	1.28977e-08	4.12365e-07	0.0463505
ENSMUSG00000041836	131.194	-0.359568	0.0632681	-5.68325	1.32162e-08	4.21763e-07	0.00605435
ENSMUSG00000067194	4505.68	0.192542	0.0338899	5.68142	1.33581e-08	4.25502e-07	0.00345249
ENSMUSG00000022008	1767.4	0.163795	0.0288317	5.68106	1.33859e-08	4.25597e-07	0.00207059
ENSMUSG00000042229	979.091	0.170629	0.0300435	5.6794	1.35165e-08	4.28954e-07	0.00185191
ENSMUSG00000007827	1522.12	0.230784	0.0406452	5.67802	1.36261e-08	4.31636e-07	0.00470111
ENSMUSG00000030726	2449.13	0.226189	0.039845	5.67672	1.37304e-08	4.34138e-07	0.00473215
ENSMUSG00000037966	222.157	-0.34158	0.0601776	-5.6762	1.37721e-08	4.34658e-07	0.00778612
ENSMUSG00000016018	3559.24	0.170144	0.0299769	5.67585	1.37998e-08	4.34731e-07	0.00257389
ENSMUSG00000028917	1088.05	-0.286331	0.0504608	-5.67432	1.39244e-08	4.35946e-07	0.00752183
ENSMUSG00000029687	6310.49	0.293883	0.0517906	5.67445	1.39131e-08	4.35946e-07	0.00880566
ENSMUSG00000033316	113.462	-0.457936	0.080706	-5.67413	1.39399e-08	4.35946e-07	0.0152947
ENSMUSG00000058740	183.111	-0.468837	0.0826223	-5.67447	1.3912e-08	4.35946e-07	0.0202803
ENSMUSG00000066607	328.505	-0.446043	0.0786222	-5.67325	1.40117e-08	4.37394e-07	0.0198562
ENSMUSG00000045328	4648.9	0.245844	0.0433603	5.6698	1.42965e-08	4.45473e-07	0.00592444
ENSMUSG00000003779	4104.69	0.284666	0.0502161	5.66881	1.43795e-08	4.4725e-07	0.00814353
ENSMUSG00000052374	1865.42	-0.603264	0.106434	-5.66798	1.44493e-08	4.48608e-07	0.0517332
ENSMUSG00000022722	556.785	0.279842	0.0493792	5.66721	1.45143e-08	4.49812e-07	0.00629278
ENSMUSG00000034839	84.6654	-0.465042	0.0821056	-5.66396	1.47923e-08	4.56779e-07	0.0132613
ENSMUSG00000041406	1102.4	0.282849	0.0499359	5.66424	1.47681e-08	4.56779e-07	0.00737577
ENSMUSG00000029817	8675.54	0.209109	0.0369331	5.66183	1.4977e-08	4.61652e-07	0.00427584
ENSMUSG00000024798	42.3968	-0.714628	0.126227	-5.66145	1.501e-08	4.61839e-07	0.072829
ENSMUSG00000025184	911.624	0.207421	0.0366501	5.6595	1.51814e-08	4.66277e-07	0.00322456
ENSMUSG00000063888	3728.89	0.18053	0.0319009	5.65909	1.52176e-08	4.66556e-07	0.00297559
ENSMUSG00000027427	1597.64	0.188027	0.0332354	5.65745	1.53642e-08	4.7021e-07	0.00290311
ENSMUSG00000008035	644.8	-0.226489	0.0400473	-5.65553	1.55363e-08	4.73788e-07	0.00361037
ENSMUSG00000026043	43130.5	-0.440517	0.0778874	-5.65582	1.55105e-08	4.73788e-07	0.0225493
ENSMUSG00000024130	1455.28	-0.26891	0.0475565	-5.65453	1.56273e-08	4.75719e-07	0.00675517
ENSMUSG00000030965	1510.09	0.175974	0.0311229	5.65415	1.5662e-08	4.7593e-07	0.00242155
ENSMUSG00000027457	175.829	-0.434684	0.0769036	-5.65233	1.58289e-08	4.80154e-07	0.015878
ENSMUSG00000030518	244.98	-0.434862	0.0769408	-5.6519	1.58688e-08	4.80514e-07	0.0175973
ENSMUSG00000003923	2053.8	0.237874	0.0420965	5.65068	1.59816e-08	4.83077e-07	0.00528054
ENSMUSG00000031849	30.0679	-0.776908	0.137526	-5.64919	1.61207e-08	4.85951e-07	0.26006
ENSMUSG00000034333	1467.19	0.244693	0.0433158	5.64905	1.61333e-08	4.85951e-07	0.00544187
ENSMUSG00000056158	129.154	-0.49842	0.0882555	-5.64747	1.62829e-08	4.89601e-07	0.0225951
ENSMUSG00000029290	2562.69	0.25063	0.0443887	5.64625	1.63985e-08	4.92213e-07	0.00605915
ENSMUSG00000002799	503.129	-0.472312	0.0836749	-5.64461	1.65556e-08	4.96061e-07	0.0248005
ENSMUSG00000021193	3857.22	0.175489	0.0311012	5.64251	1.67585e-08	5.01266e-07	0.00281965
ENSMUSG00000015880	2799.63	0.257857	0.0457112	5.64101	1.69052e-08	5.03024e-07	0.00650573
ENSMUSG00000020492	3172.12	0.302997	0.0537109	5.64125	1.68821e-08	5.03024e-07	0.0093818
ENSMUSG00000040797	369.328	-0.443483	0.0786156	-5.64116	1.68909e-08	5.03024e-07	0.0202084
ENSMUSG00000037149	4812.95	0.156512	0.0277527	5.63952	1.70522e-08	5.0652e-07	0.00223078
ENSMUSG00000021555	2992.14	0.172137	0.0305297	5.63836	1.71674e-08	5.08192e-07	0.00262942
ENSMUSG00000022451	2482.81	0.148336	0.0263084	5.63836	1.71676e-08	5.08192e-07	0.00178375
ENSMUSG00000037139	338.902	-0.454051	0.0805368	-5.63781	1.72227e-08	5.08945e-07	0.0213459
ENSMUSG00000042286	1755.59	-0.378993	0.0672365	-5.63673	1.73314e-08	5.11275e-07	0.0153802
ENSMUSG00000033174	320.556	-0.490424	0.0870113	-5.63632	1.73721e-08	5.1128e-07	0.0263934
ENSMUSG00000038379	1266.54	0.250458	0.0444379	5.63613	1.73911e-08	5.1128e-07	0.00567319
ENSMUSG00000062694	101.389	-0.622972	0.110649	-5.63014	1.80065e-08	5.28467e-07	0.0484215
ENSMUSG00000059182	716.325	0.267562	0.0475258	5.62983	1.80388e-08	5.28512e-07	0.00605672
ENSMUSG00000027088	628.662	0.22293	0.039607	5.62855	1.81727e-08	5.31528e-07	0.00349381
ENSMUSG00000022300	1158.45	0.161329	0.0286897	5.62324	1.87407e-08	5.47209e-07	0.00174988
ENSMUSG00000058407	2669.95	0.238519	0.0424235	5.62232	1.8841e-08	5.49201e-07	0.00548805
ENSMUSG00000075271	338.344	0.228853	0.0407065	5.62203	1.88729e-08	5.49201e-07	0.00245512
ENSMUSG00000079110	181.376	-0.553245	0.0984727	-5.61826	1.92889e-08	5.60358e-07	0.0355301
ENSMUSG00000024587	4435.63	0.150352	0.0267684	5.61676	1.94572e-08	5.64291e-07	0.00203981
ENSMUSG00000025610	36.9042	-0.708537	0.126156	-5.61634	1.95039e-08	5.64692e-07	0.0687405
ENSMUSG00000015094	1464.3	-0.267432	0.0476199	-5.61597	1.95463e-08	5.64966e-07	0.00678079
ENSMUSG00000021891	1327.9	0.237251	0.0422652	5.61339	1.98404e-08	5.71042e-07	0.00506237
ENSMUSG00000026869	1974.56	0.188584	0.033593	5.61379	1.97945e-08	5.71042e-07	0.00310088
ENSMUSG00000035495	1666.3	0.187784	0.0334536	5.61325	1.98563e-08	5.71042e-07	0.00297607
ENSMUSG00000061666	1335.63	0.162911	0.0290276	5.61227	1.99693e-08	5.73333e-07	0.00192571
ENSMUSG00000034442	486.662	0.22027	0.0392601	5.61054	2.01695e-08	5.7715e-07	0.00294583
ENSMUSG00000041078	146.637	-0.405739	0.0723164	-5.61061	2.0161e-08	5.7715e-07	0.0117845
ENSMUSG00000016327	38.2304	-0.764617	0.136299	-5.60984	2.02517e-08	5.78538e-07	0.307603
ENSMUSG00000020810	159.099	-0.526657	0.0939048	-5.60841	2.04191e-08	5.81168e-07	0.0296044
ENSMUSG00000031604	2288.17	0.298729	0.0532624	5.60863	2.03934e-08	5.81168e-07	0.00908421
ENSMUSG00000033952	3748.99	0.246417	0.0439387	5.60819	2.04453e-08	5.81168e-07	0.00604629
ENSMUSG00000019539	2951.93	-0.39412	0.070311	-5.60538	2.07799e-08	5.88025e-07	0.0173576
ENSMUSG00000029528	2177.06	-0.248244	0.0442852	-5.60558	2.07561e-08	5.88025e-07	0.00594503
ENSMUSG00000041438	1390.05	0.216759	0.0386704	5.6053	2.07893e-08	5.88025e-07	0.00410921
ENSMUSG00000030521	1324.83	0.199855	0.0356577	5.60481	2.08483e-08	5.88725e-07	0.00332623
ENSMUSG00000039824	295.626	-0.482234	0.0860764	-5.60239	2.11411e-08	5.96013e-07	0.0253067
ENSMUSG00000032905	2054.77	0.184648	0.0329831	5.59825	2.16521e-08	6.09419e-07	0.00298709
ENSMUSG00000037003	1183.11	-0.432064	0.0771924	-5.59724	2.17792e-08	6.11993e-07	0.0211899
ENSMUSG00000057729	72.2673	-0.506584	0.0905244	-5.59611	2.19218e-08	6.14992e-07	0.0182819
ENSMUSG00000060284	138.701	-0.61386	0.109725	-5.59451	2.21249e-08	6.19678e-07	0.0497283
ENSMUSG00000033760	2295.17	0.21409	0.038276	5.59333	2.22756e-08	6.22884e-07	0.00429156
ENSMUSG00000040771	900.858	0.31392	0.0561283	5.59291	2.23298e-08	6.23382e-07	0.00955728
ENSMUSG00000034042	2098.72	0.154288	0.0275883	5.59253	2.23784e-08	6.23726e-07	0.00193236
ENSMUSG00000055053	1227.38	-0.492001	0.087986	-5.59181	2.24717e-08	6.2531e-07	0.0297326
ENSMUSG00000041073	952.139	-0.34724	0.0621101	-5.59071	2.26145e-08	6.27252e-07	0.0122551
ENSMUSG00000045545	762.881	-0.596171	0.106632	-5.59089	2.25904e-08	6.27252e-07	0.0511853
ENSMUSG00000061911	1054.86	-0.490219	0.087699	-5.58979	2.27343e-08	6.29557e-07	0.0293322
ENSMUSG00000002020	63.9684	-0.650699	0.116417	-5.58938	2.27887e-08	6.30048e-07	0.0534994
ENSMUSG00000010760	24.1709	-0.669042	0.119715	-5.58863	2.28875e-08	6.30746e-07	0.0333532
ENSMUSG00000019992	280.945	0.270179	0.0483432	5.58876	2.28696e-08	6.30746e-07	0.00419851
ENSMUSG00000066113	850.014	-0.300172	0.0537231	-5.5874	2.30501e-08	6.3421e-07	0.00848104
ENSMUSG00000026174	2910.41	0.174337	0.0312083	5.58624	2.32034e-08	6.37407e-07	0.00275672
ENSMUSG00000024081	2432	0.156403	0.0280007	5.58569	2.32777e-08	6.37733e-07	0.00207174
ENSMUSG00000024777	985.131	-0.21965	0.0393244	-5.5856	2.32896e-08	6.37733e-07	0.00396129
ENSMUSG00000053062	1345.67	0.344546	0.061691	5.58503	2.33665e-08	6.38822e-07	0.0124049
ENSMUSG00000033446	696.551	0.260639	0.046676	5.584	2.35045e-08	6.41573e-07	0.00573746
ENSMUSG00000025133	1949.65	0.202452	0.0362579	5.58367	2.35492e-08	6.41773e-07	0.00371117
ENSMUSG00000038418	238.539	-0.571532	0.102369	-5.58309	2.36288e-08	6.42921e-07	0.0418871
ENSMUSG00000030619	1463.03	0.22208	0.0397846	5.58207	2.37674e-08	6.45668e-07	0.0044401
ENSMUSG00000025264	1091.19	0.202337	0.03625	5.5817	2.38181e-08	6.46023e-07	0.003306
ENSMUSG00000029608	153.691	-0.480351	0.0860723	-5.58079	2.39425e-08	6.48373e-07	0.0219941
ENSMUSG00000022415	298.591	-0.459776	0.0824006	-5.57976	2.40844e-08	6.49145e-07	0.0223484
ENSMUSG00000032216	68124.4	0.137253	0.0245962	5.58026	2.40162e-08	6.49145e-07	0.00189348
ENSMUSG00000046491	72.0457	-0.619246	0.110979	-5.57987	2.40705e-08	6.49145e-07	0.0446625
ENSMUSG00000059474	5201.28	0.201544	0.036124	5.57924	2.41576e-08	6.50098e-07	0.00400102
ENSMUSG00000049641	165.518	-0.508394	0.0911422	-5.57803	2.43259e-08	6.53601e-07	0.0270889
ENSMUSG00000070802	1700.15	-0.48754	0.087446	-5.57532	2.47071e-08	6.62806e-07	0.0294941
ENSMUSG00000030304	3071.66	0.203386	0.0364847	5.57456	2.48156e-08	6.64679e-07	0.00395413
ENSMUSG00000018379	22500.5	0.205906	0.0369423	5.57371	2.49367e-08	6.66882e-07	0.00434967
ENSMUSG00000029055	158.971	-0.442232	0.0793734	-5.57154	2.52501e-08	6.74213e-07	0.0169787
ENSMUSG00000029169	9576.97	0.200308	0.0359543	5.5712	2.52993e-08	6.74478e-07	0.00404892
ENSMUSG00000056216	2413.08	0.177422	0.0318527	5.57009	2.54606e-08	6.77725e-07	0.00281895
ENSMUSG00000026516	4014.23	0.17295	0.0310811	5.56447	2.62957e-08	6.98871e-07	0.00282578
ENSMUSG00000028832	20478.6	0.145049	0.0260688	5.56408	2.63541e-08	6.99342e-07	0.00209858
ENSMUSG00000020273	1196.54	0.194812	0.0350249	5.5621	2.66541e-08	7.0621e-07	0.00309728
ENSMUSG00000040533	186.986	-0.76954	0.138419	-5.55951	2.70532e-08	7.15681e-07	0.220314
ENSMUSG00000006435	283.69	-0.373481	0.0671925	-5.55837	2.72308e-08	7.19269e-07	0.0122647
ENSMUSG00000040034	811.816	0.277485	0.0499264	5.55789	2.73054e-08	7.20133e-07	0.00704664
ENSMUSG00000032560	3580.18	0.136957	0.0246455	5.55706	2.74352e-08	7.22224e-07	0.00163498
ENSMUSG00000051674	1969.6	0.212067	0.0381633	5.55685	2.74688e-08	7.22224e-07	0.00419038
ENSMUSG00000021832	4876.55	0.283736	0.0510874	5.55394	2.79303e-08	7.32147e-07	0.00849842
ENSMUSG00000091896	5274.65	0.203527	0.0366456	5.55393	2.79315e-08	7.32147e-07	0.00413024
ENSMUSG00000022855	2545.46	0.123505	0.0222412	5.55299	2.80831e-08	7.3388e-07	0.00116202
ENSMUSG00000068614	7800.57	-0.359345	0.0647114	-5.55304	2.8074e-08	7.3388e-07	0.0145141
ENSMUSG00000026879	2341.38	-0.390531	0.0703523	-5.55108	2.83912e-08	7.39838e-07	0.0172885
ENSMUSG00000031403	2456.91	0.156158	0.0281326	5.55078	2.84404e-08	7.39838e-07	0.00209984
ENSMUSG00000093930	11643.1	0.26225	0.0472437	5.55101	2.84027e-08	7.39838e-07	0.00727751
ENSMUSG00000056919	1116.46	0.206961	0.0372928	5.54962	2.86286e-08	7.43608e-07	0.00358262
ENSMUSG00000015090	15.2873	-0.736669	0.132779	-5.54808	2.88828e-08	7.49078e-07	0.346604
ENSMUSG00000016995	1047.1	-0.669576	0.120718	-5.54661	2.91254e-08	7.5423e-07	0.0804585
ENSMUSG00000015697	4594.55	0.160727	0.0289848	5.54521	2.93604e-08	7.59169e-07	0.00244729
ENSMUSG00000021327	4515.7	0.23447	0.0422995	5.5431	2.97159e-08	7.67208e-07	0.00560631
ENSMUSG00000006720	767.287	0.245215	0.0442436	5.54237	2.98399e-08	7.68417e-07	0.00510102
ENSMUSG00000028394	2114.06	0.209298	0.0377637	5.5423	2.98523e-08	7.68417e-07	0.00412336
ENSMUSG00000032289	1465.63	-0.342275	0.0618071	-5.5378	3.063e-08	7.87256e-07	0.012496
ENSMUSG00000094634	84.4361	0.439566	0.0793811	5.53741	3.06976e-08	7.87814e-07	0.0117814
ENSMUSG00000028410	5771.35	0.208908	0.0377325	5.53655	3.08489e-08	7.88781e-07	0.00441707
ENSMUSG00000036892	54.4839	-0.709044	0.128069	-5.53641	3.08731e-08	7.88781e-07	0.0860797
ENSMUSG00000066568	4264.14	0.144506	0.0261	5.53663	3.0835e-08	7.88781e-07	0.00191686
ENSMUSG00000001865	70.3472	-0.743816	0.134387	-5.53487	3.11467e-08	7.94587e-07	0.129149
ENSMUSG00000034993	2206.44	-0.213243	0.0385439	-5.53247	3.15746e-08	8.0431e-07	0.00433238
ENSMUSG00000035735	319.479	-0.421128	0.0761241	-5.53213	3.1637e-08	8.04705e-07	0.0180488
ENSMUSG00000038271	844.636	-0.267575	0.0483708	-5.53176	3.17031e-08	8.05194e-07	0.00651799
ENSMUSG00000034168	1181.91	-0.2898	0.052404	-5.53011	3.20023e-08	8.1159e-07	0.00831611
ENSMUSG00000002257	125.196	-0.369613	0.0668614	-5.52805	3.23809e-08	8.18838e-07	0.00749638
ENSMUSG00000028633	2878.15	0.22337	0.0404067	5.52804	3.23834e-08	8.18838e-07	0.00494608
ENSMUSG00000032228	12262.5	0.219603	0.0397419	5.52573	3.28117e-08	8.28447e-07	0.00503379
ENSMUSG00000044201	765.533	0.296675	0.0536953	5.52515	3.29195e-08	8.29949e-07	0.00837839
ENSMUSG00000024427	416.287	-0.366763	0.0663905	-5.52432	3.30766e-08	8.31468e-07	0.0130071
ENSMUSG00000048148	66.8612	-0.633854	0.114734	-5.52455	3.30338e-08	8.31468e-07	0.0506655
ENSMUSG00000045348	1077	-0.377221	0.0682916	-5.52368	3.3197e-08	8.33274e-07	0.0155834
ENSMUSG00000028114	1151.62	0.215389	0.0389968	5.52325	3.32786e-08	8.34103e-07	0.0040462
ENSMUSG00000021149	2626.04	0.202139	0.0366029	5.52248	3.34256e-08	8.35459e-07	0.00392738
ENSMUSG00000052798	2409.24	0.203526	0.0368542	5.52245	3.343e-08	8.35459e-07	0.00395477
ENSMUSG00000027018	2327.78	0.265895	0.0481563	5.5215	3.36123e-08	8.38793e-07	0.00723699
ENSMUSG00000001419	1784.15	-0.229491	0.0415799	-5.51929	3.40375e-08	8.4667e-07	0.00504467
ENSMUSG00000027419	310.62	-0.31846	0.0576974	-5.51948	3.39998e-08	8.4667e-07	0.00800773
ENSMUSG00000030730	732.198	-0.470388	0.0852293	-5.51909	3.40759e-08	8.4667e-07	0.0267474
ENSMUSG00000032264	1655.07	0.214436	0.038865	5.51746	3.43939e-08	8.53336e-07	0.00427524
ENSMUSG00000028641	1612.69	-0.255813	0.0463732	-5.5164	3.46017e-08	8.57252e-07	0.00643629
ENSMUSG00000037989	1168.99	-0.461316	0.0836648	-5.51386	3.5105e-08	8.6847e-07	0.0260068
ENSMUSG00000028790	10476	0.203653	0.0369459	5.5122	3.54372e-08	8.75427e-07	0.004299
ENSMUSG00000045994	901.487	-0.419675	0.0761652	-5.51006	3.5871e-08	8.84868e-07	0.0202127
ENSMUSG00000070871	1153.29	0.204351	0.0370964	5.50864	3.61624e-08	8.90779e-07	0.00356253
ENSMUSG00000017300	452.932	-0.54494	0.0989497	-5.50724	3.64503e-08	8.946e-07	0.039691
ENSMUSG00000027942	1775.32	0.180174	0.0327165	5.50713	3.64739e-08	8.946e-07	0.00285294
ENSMUSG00000028560	4406.02	0.195948	0.0355797	5.50729	3.64397e-08	8.946e-07	0.0038362
ENSMUSG00000027067	11992.1	0.17544	0.0318713	5.50463	3.69947e-08	9.06081e-07	0.00315556
ENSMUSG00000028409	3608.65	0.221791	0.0402963	5.504	3.71272e-08	9.07749e-07	0.00498677
ENSMUSG00000037262	738.268	0.283401	0.0514918	5.5038	3.71686e-08	9.07749e-07	0.00749262
ENSMUSG00000035131	65.7665	-0.563077	0.102312	-5.50353	3.72258e-08	9.07854e-07	0.0300367
ENSMUSG00000031479	1581.14	0.177192	0.0322051	5.50199	3.75529e-08	9.14532e-07	0.00267501
ENSMUSG00000036966	628.238	-0.248401	0.0451705	-5.49919	3.81542e-08	9.2786e-07	0.00505671
ENSMUSG00000033124	662.256	-0.266056	0.0484213	-5.4946	3.91608e-08	9.50992e-07	0.00620059
ENSMUSG00000025613	9929.97	0.179745	0.032747	5.48892	4.04405e-08	9.80682e-07	0.00332382
ENSMUSG00000052707	6735.1	0.153682	0.0280022	5.4882	4.06056e-08	9.83298e-07	0.0023354
ENSMUSG00000017390	273.919	-0.694013	0.126469	-5.48761	4.07419e-08	9.85208e-07	0.0961559
ENSMUSG00000039057	354.609	-0.379725	0.0692018	-5.48722	4.08312e-08	9.8598e-07	0.014113
ENSMUSG00000028581	419.103	-0.379915	0.0692458	-5.48648	4.10024e-08	9.88723e-07	0.01459
ENSMUSG00000017721	1470.53	-0.323393	0.0589568	-5.48525	4.12886e-08	9.9164e-07	0.0111841
ENSMUSG00000034685	1051.29	-0.490894	0.0894941	-5.48522	4.12967e-08	9.9164e-07	0.0309716
ENSMUSG00000040875	184.164	-0.299817	0.0546546	-5.48566	4.11931e-08	9.9164e-07	0.00451119
ENSMUSG00000042507	1029.69	-0.186712	0.0340437	-5.48448	4.14687e-08	9.9438e-07	0.00271778
ENSMUSG00000074238	1862.46	0.148972	0.0271751	5.48193	4.20721e-08	1.00744e-06	0.00179917
ENSMUSG00000028274	1183.37	0.215336	0.0392879	5.48098	4.22979e-08	1.01003e-06	0.00414621
ENSMUSG00000054013	131.353	-0.416726	0.0760285	-5.48119	4.22485e-08	1.01003e-06	0.0133176
ENSMUSG00000020794	2806.04	0.20438	0.0372991	5.47949	4.26565e-08	1.01615e-06	0.00412388
ENSMUSG00000022837	1240.87	0.267288	0.0487804	5.47942	4.26727e-08	1.01615e-06	0.00707257
ENSMUSG00000023156	923.661	0.179183	0.0327027	5.47913	4.27417e-08	1.01639e-06	0.002335
ENSMUSG00000026374	5205.45	0.142181	0.0259507	5.47887	4.28046e-08	1.01648e-06	0.00193441
ENSMUSG00000024006	3767.15	0.199366	0.0363995	5.47715	4.32237e-08	1.02501e-06	0.00399379
ENSMUSG00000027775	1654.14	0.188611	0.0344386	5.47672	4.33287e-08	1.02608e-06	0.00319295
ENSMUSG00000036545	624.36	-0.619256	0.11309	-5.4758	4.35541e-08	1.03e-06	0.0620808
ENSMUSG00000048039	2208	0.161902	0.0295696	5.47531	4.36756e-08	1.03145e-06	0.00232267
ENSMUSG00000079598	156.685	-0.345847	0.0631728	-5.47462	4.3845e-08	1.03403e-06	0.00728536
ENSMUSG00000022840	807.237	-0.326806	0.059708	-5.47341	4.41453e-08	1.03969e-06	0.0109393
ENSMUSG00000024578	55.2599	-0.695326	0.127047	-5.47298	4.42537e-08	1.04081e-06	0.0821721
ENSMUSG00000035596	1376.91	-0.147413	0.0269421	-5.4715	4.4624e-08	1.04665e-06	0.00155904
ENSMUSG00000038759	4785.02	0.165598	0.0302654	5.47151	4.46205e-08	1.04665e-06	0.0027028
ENSMUSG00000021963	608.557	0.175444	0.0320733	5.47011	4.49765e-08	1.05348e-06	0.00165177
ENSMUSG00000029701	3413.04	0.213607	0.0390714	5.46711	4.57437e-08	1.06999e-06	0.00464203
ENSMUSG00000033502	642.651	0.314513	0.0575323	5.46673	4.58424e-08	1.07084e-06	0.00970495
ENSMUSG00000011254	533.822	0.234434	0.0428913	5.46577	4.609e-08	1.07506e-06	0.00412938
ENSMUSG00000029086	2344.95	0.35966	0.0658049	5.46555	4.61481e-08	1.07506e-06	0.0147844
ENSMUSG00000048327	2685.47	0.258812	0.0473589	5.46491	4.63147e-08	1.07748e-06	0.00702653
ENSMUSG00000029306	66.0361	-0.658015	0.120416	-5.46452	4.64165e-08	1.07838e-06	0.682981
ENSMUSG00000030983	1862.2	0.182775	0.0334827	5.45881	4.79346e-08	1.11215e-06	0.00304576
ENSMUSG00000006542	36.3921	-0.69285	0.126966	-5.45697	4.84318e-08	1.11764e-06	0.0715357
ENSMUSG00000020973	675.093	0.218132	0.0399717	5.45715	4.83839e-08	1.11764e-06	0.00369682
ENSMUSG00000026418	1971.73	-0.423932	0.0776826	-5.45723	4.83622e-08	1.11764e-06	0.0218907
ENSMUSG00000070870	37.7968	-0.741375	0.135851	-5.45727	4.83498e-08	1.11764e-06	0.319799
ENSMUSG00000037514	2405.56	0.18024	0.033038	5.45556	4.88195e-08	1.12206e-06	0.00306983
ENSMUSG00000040649	3657.72	0.159536	0.0292403	5.45603	4.86902e-08	1.12206e-06	0.00243963
ENSMUSG00000041974	1056.6	0.219348	0.0402047	5.45577	4.87603e-08	1.12206e-06	0.00429162
ENSMUSG00000020908	7033.18	-0.57553	0.105507	-5.45489	4.90035e-08	1.1241e-06	0.0507676
ENSMUSG00000022247	1859.17	0.199147	0.0365089	5.45476	4.90392e-08	1.1241e-06	0.00374692
ENSMUSG00000057604	236.552	-0.575502	0.105588	-5.45043	5.02477e-08	1.15027e-06	0.0464109
ENSMUSG00000026803	818.329	0.195483	0.035869	5.44992	5.03933e-08	1.15053e-06	0.00291302
ENSMUSG00000031660	3403.21	0.162075	0.0297385	5.45001	5.03678e-08	1.15053e-06	0.00251457
ENSMUSG00000019837	1155.65	0.290683	0.0533554	5.44806	5.09224e-08	1.16107e-06	0.00868896
ENSMUSG00000027091	3916.2	0.182768	0.0335499	5.44764	5.10411e-08	1.16165e-06	0.00334325
ENSMUSG00000027285	1013.57	0.223559	0.0410388	5.4475	5.10831e-08	1.16165e-06	0.0044807
ENSMUSG00000030098	220.308	-0.401781	0.0737915	-5.44482	5.18585e-08	1.17772e-06	0.0150626
ENSMUSG00000051316	1092.76	0.191896	0.0352611	5.44214	5.26429e-08	1.19396e-06	0.00307326
ENSMUSG00000026575	736.057	0.252594	0.0464198	5.44152	5.28269e-08	1.19655e-06	0.00573108
ENSMUSG00000055775	1017.33	-0.70782	0.130083	-5.44128	5.28996e-08	1.19662e-06	0.115451
ENSMUSG00000017499	1187.16	0.288529	0.0530315	5.44072	5.30652e-08	1.19879e-06	0.00858683
ENSMUSG00000030868	2121.08	0.214359	0.0394012	5.44043	5.31519e-08	1.19916e-06	0.00455003
ENSMUSG00000025366	1388.31	-0.240779	0.0442669	-5.43926	5.35037e-08	1.20552e-06	0.00567076
ENSMUSG00000022881	1355.47	0.280261	0.0515402	5.4377	5.39721e-08	1.21448e-06	0.00812858
ENSMUSG00000028702	1386.46	0.312836	0.0575427	5.43659	5.43103e-08	1.22049e-06	0.0105473
ENSMUSG00000022574	76.1753	-0.469777	0.0864347	-5.43505	5.47817e-08	1.22947e-06	0.0153644
ENSMUSG00000036622	1585.03	-0.422649	0.0777971	-5.43271	5.55051e-08	1.24408e-06	0.021839
ENSMUSG00000021500	5194.58	0.144671	0.0266326	5.43209	5.56981e-08	1.24678e-06	0.00204944
ENSMUSG00000025738	611.63	-0.262797	0.0483986	-5.42985	5.6401e-08	1.26087e-06	0.00606521
ENSMUSG00000031834	1521.64	-0.352264	0.0648932	-5.42836	5.68729e-08	1.26847e-06	0.0140511
ENSMUSG00000042564	426.103	0.223451	0.041164	5.42831	5.68886e-08	1.26847e-06	0.00317181
ENSMUSG00000002748	11812.7	0.158659	0.0292313	5.4277	5.70845e-08	1.27119e-06	0.00262789
ENSMUSG00000032890	706.915	-0.314117	0.0578804	-5.42699	5.73124e-08	1.27461e-06	0.00994757
ENSMUSG00000042699	15590.9	0.21951	0.0404544	5.42609	5.76015e-08	1.27938e-06	0.00524495
ENSMUSG00000057497	1643.09	0.185999	0.0342864	5.42486	5.8e-08	1.28657e-06	0.00315411
ENSMUSG00000030854	769.457	-0.237483	0.0437815	-5.42427	5.81917e-08	1.28915e-06	0.00493083
ENSMUSG00000022914	5742.41	0.139794	0.0257763	5.42336	5.84884e-08	1.29406e-06	0.00192344
ENSMUSG00000005813	2013.95	0.171657	0.0316697	5.42024	5.95177e-08	1.31513e-06	0.0026986
ENSMUSG00000030519	1174.73	-0.266172	0.049119	-5.41893	5.99556e-08	1.32311e-06	0.00711895
ENSMUSG00000038544	1351.84	0.224448	0.0414242	5.41828	6.01752e-08	1.32625e-06	0.00483524
ENSMUSG00000038181	972.889	-0.292256	0.0539435	-5.41782	6.03292e-08	1.32794e-06	0.00872211
ENSMUSG00000026036	1475.41	0.210465	0.0388568	5.41643	6.08021e-08	1.33663e-06	0.00419981
ENSMUSG00000024521	172.073	0.462339	0.085367	5.4159	6.09812e-08	1.33886e-06	0.0224397
ENSMUSG00000028932	3421.15	0.181558	0.0335279	5.41515	6.12379e-08	1.34278e-06	0.00330112
ENSMUSG00000035557	162.803	-0.691254	0.127753	-5.41087	6.27201e-08	1.37352e-06	0.0985648
ENSMUSG00000006651	2541.83	-0.282018	0.0521231	-5.41062	6.28058e-08	1.37365e-06	0.00868075
ENSMUSG00000031738	92.589	-0.449356	0.0830596	-5.41005	6.30084e-08	1.37632e-06	0.0150754
ENSMUSG00000030088	199.598	-0.606659	0.112144	-5.40964	6.31515e-08	1.3777e-06	0.0565088
ENSMUSG00000059119	7041.42	0.193734	0.0358161	5.40911	6.33371e-08	1.37999e-06	0.00397796
ENSMUSG00000028838	107.693	-0.528126	0.0976481	-5.40846	6.35674e-08	1.38326e-06	0.0305506
ENSMUSG00000021965	756.419	0.271947	0.0503002	5.40648	6.42754e-08	1.39513e-06	0.00709054
ENSMUSG00000033285	1894.37	0.201178	0.0372101	5.40654	6.42531e-08	1.39513e-06	0.0039296
ENSMUSG00000037572	2527.19	0.269366	0.0498293	5.40577	6.45314e-08	1.39891e-06	0.00785211
ENSMUSG00000022817	2511.6	-0.228119	0.0422081	-5.40464	6.49405e-08	1.40601e-06	0.00539175
ENSMUSG00000004043	173.368	-0.334716	0.061944	-5.40353	6.53433e-08	1.41295e-06	0.0073202
ENSMUSG00000045374	646.728	-0.374839	0.0693815	-5.40257	6.56911e-08	1.41868e-06	0.015549
ENSMUSG00000059208	10502.8	0.146555	0.0271296	5.40204	6.58879e-08	1.42114e-06	0.00223362
ENSMUSG00000053286	1183.22	0.148677	0.027528	5.40092	6.62991e-08	1.42822e-06	0.00155612
ENSMUSG00000019774	348.826	0.263492	0.0487919	5.40033	6.65178e-08	1.43113e-06	0.00502767
ENSMUSG00000030307	106.698	-0.590249	0.109313	-5.39962	6.67824e-08	1.43503e-06	0.0467206
ENSMUSG00000018822	54.1695	-0.628575	0.116422	-5.39909	6.698e-08	1.43747e-06	0.0504856
ENSMUSG00000096916	503.232	0.252847	0.0468375	5.39839	6.72424e-08	1.44131e-06	0.00524357
ENSMUSG00000030352	3305.11	-0.212799	0.0394233	-5.3978	6.74625e-08	1.44422e-06	0.00471844
ENSMUSG00000023852	4682.08	0.198902	0.0368506	5.39753	6.75648e-08	1.44461e-06	0.00415631
ENSMUSG00000055945	103.4	-0.497125	0.0921206	-5.39646	6.79686e-08	1.45143e-06	0.024243
ENSMUSG00000045174	278.925	-0.381802	0.0707778	-5.39437	6.87626e-08	1.46657e-06	0.0142324
ENSMUSG00000027944	1206.15	0.260347	0.0482754	5.39295	6.93105e-08	1.47459e-06	0.00687584
ENSMUSG00000029670	937.385	0.153311	0.0284276	5.39305	6.92732e-08	1.47459e-06	0.0015016
ENSMUSG00000024989	1169.66	0.326598	0.0605685	5.39221	6.95961e-08	1.47883e-06	0.0117652
ENSMUSG00000026709	866.812	0.228732	0.0424605	5.38694	7.16675e-08	1.52096e-06	0.00471903
ENSMUSG00000031314	3592.3	0.179256	0.0332785	5.38653	7.18294e-08	1.52252e-06	0.00326032
ENSMUSG00000005506	8555.89	0.112536	0.0209016	5.3841	7.28074e-08	1.53945e-06	0.00125391
ENSMUSG00000049422	87.4843	-0.501213	0.093088	-5.38429	7.27302e-08	1.53945e-06	0.0233034
ENSMUSG00000042109	477.46	-0.443479	0.0823785	-5.38343	7.30815e-08	1.54334e-06	0.0236687
ENSMUSG00000039748	1389.21	0.279323	0.0518911	5.38287	7.33058e-08	1.54618e-06	0.00827699
ENSMUSG00000030528	1673.81	0.264575	0.0491558	5.38237	7.35099e-08	1.54858e-06	0.00741217
ENSMUSG00000031984	1759.51	0.1629	0.0302772	5.38029	7.43664e-08	1.5622e-06	0.00234527
ENSMUSG00000033166	1902.1	0.169498	0.0315025	5.38047	7.4293e-08	1.5622e-06	0.00263495
ENSMUSG00000037017	2441.41	0.251141	0.0466811	5.37992	7.45203e-08	1.5622e-06	0.00676567
ENSMUSG00000039145	329.027	-0.475728	0.0884246	-5.38004	7.44692e-08	1.5622e-06	0.0277534
ENSMUSG00000024493	2915.42	0.123102	0.0228875	5.37856	7.50856e-08	1.57213e-06	0.00130434
ENSMUSG00000020866	5526.19	-0.271497	0.0505085	-5.37528	7.64628e-08	1.59838e-06	0.00830664
ENSMUSG00000040867	433.667	-0.387913	0.0721681	-5.37513	7.65255e-08	1.59838e-06	0.0163955
ENSMUSG00000026814	956.524	-0.413061	0.0768555	-5.37451	7.67892e-08	1.6007e-06	0.0207492
ENSMUSG00000063160	1267.63	-0.303448	0.0564614	-5.37444	7.68231e-08	1.6007e-06	0.00999304
ENSMUSG00000016942	42.3176	-0.662893	0.123371	-5.37315	7.73712e-08	1.61017e-06	0.0631807
ENSMUSG00000020262	608.431	-0.201627	0.0375289	-5.37257	7.76239e-08	1.61347e-06	0.00286507
ENSMUSG00000006763	1198.67	0.178408	0.0332217	5.37023	7.86365e-08	1.63254e-06	0.00269246
ENSMUSG00000034311	2464.37	0.250813	0.0467211	5.3683	7.94824e-08	1.64811e-06	0.00678253
ENSMUSG00000026873	150.188	-0.370891	0.0690938	-5.36793	7.96438e-08	1.64946e-06	0.0100983
ENSMUSG00000040712	635.214	-0.32859	0.0612455	-5.36513	8.08905e-08	1.67248e-06	0.0112994
ENSMUSG00000047921	898.67	-0.27583	0.0514129	-5.365	8.09499e-08	1.67248e-06	0.0076705
ENSMUSG00000021200	189.733	-0.366073	0.0682417	-5.36436	8.12363e-08	1.67638e-06	0.0110362
ENSMUSG00000029352	103.324	-0.740923	0.138131	-5.36393	8.14295e-08	1.67835e-06	0.195903
ENSMUSG00000032584	177.961	-0.345099	0.0643463	-5.36316	8.17781e-08	1.68351e-06	0.00862723
ENSMUSG00000022248	624.255	0.274175	0.0511367	5.36162	8.24782e-08	1.69589e-06	0.007115
ENSMUSG00000035640	630.665	-0.530195	0.098959	-5.35773	8.42756e-08	1.73077e-06	0.0403831
ENSMUSG00000015843	233.68	-0.333777	0.0623413	-5.35403	8.60159e-08	1.7644e-06	0.00903664
ENSMUSG00000025607	2382.41	0.189403	0.0353916	5.35162	8.71718e-08	1.78598e-06	0.00359797
ENSMUSG00000045427	4394.49	0.202566	0.0378532	5.35136	8.72948e-08	1.78637e-06	0.00439293
ENSMUSG00000024570	427.291	-0.215403	0.0402617	-5.35006	8.79243e-08	1.7955e-06	0.00287601
ENSMUSG00000029060	807.766	-0.374378	0.0699772	-5.35001	8.79499e-08	1.7955e-06	0.0162167
ENSMUSG00000042472	1856.34	0.297598	0.0556379	5.34883	8.85232e-08	1.80505e-06	0.00992993
ENSMUSG00000026620	1542.02	-0.199375	0.037295	-5.3459	8.99702e-08	1.82511e-06	0.00381577
ENSMUSG00000029819	117.593	-0.591675	0.11068	-5.34583	9.00051e-08	1.82511e-06	0.0500277
ENSMUSG00000030607	673.237	-0.705034	0.131869	-5.34647	8.96843e-08	1.82511e-06	0.125113
ENSMUSG00000032243	403.754	-0.306432	0.057322	-5.3458	9.00198e-08	1.82511e-06	0.00860869
ENSMUSG00000050821	282.139	-0.305004	0.0570553	-5.34576	9.00382e-08	1.82511e-06	0.00740631
ENSMUSG00000020063	1517.2	0.182078	0.0340645	5.34509	9.03717e-08	1.82971e-06	0.00305366
ENSMUSG00000004096	2402.89	0.247097	0.0462385	5.34395	9.09409e-08	1.83474e-06	0.00661532
ENSMUSG00000020280	1275.83	0.241716	0.0452305	5.3441	9.08698e-08	1.83474e-06	0.00592521
ENSMUSG00000069135	1203.13	0.23133	0.0432867	5.34415	9.08418e-08	1.83474e-06	0.0052837
ENSMUSG00000022577	525.213	-0.402681	0.0753858	-5.3416	9.21299e-08	1.85437e-06	0.0188582
ENSMUSG00000028156	5345.7	0.211789	0.0396479	5.34175	9.2053e-08	1.85437e-06	0.00490204
ENSMUSG00000027193	5669.31	0.135352	0.0253435	5.34071	9.25853e-08	1.86135e-06	0.00185008
ENSMUSG00000026491	5074.29	0.16245	0.0304231	5.33969	9.31079e-08	1.86967e-06	0.00274599
ENSMUSG00000020534	1149.42	0.241606	0.045252	5.33911	9.34021e-08	1.87339e-06	0.00584532
ENSMUSG00000066551	7920.58	0.231582	0.0433773	5.33878	9.35742e-08	1.87465e-06	0.0060192
ENSMUSG00000041781	3099.96	0.153011	0.0286651	5.33787	9.40452e-08	1.88189e-06	0.00228218
ENSMUSG00000036309	9014.52	0.23681	0.0443794	5.33604	9.49999e-08	1.89878e-06	0.00633797
ENSMUSG00000048387	728.903	-0.378144	0.0709	-5.33349	9.63429e-08	1.92339e-06	0.016616
ENSMUSG00000048540	1823.93	0.41138	0.0771434	5.33267	9.67796e-08	1.92986e-06	0.0214996
ENSMUSG00000002297	2383.05	0.26307	0.0493375	5.33205	9.71102e-08	1.93421e-06	0.00765457
ENSMUSG00000033685	2228.11	-0.411444	0.0771881	-5.33041	9.79893e-08	1.94945e-06	0.0216107
ENSMUSG00000002006	1866.86	-0.264353	0.049599	-5.32981	9.83144e-08	1.95366e-06	0.00761393
ENSMUSG00000072720	349.031	-0.419222	0.0786805	-5.32816	9.92141e-08	1.96926e-06	0.0200959
ENSMUSG00000028629	884.01	0.221144	0.0415075	5.32781	9.94054e-08	1.97078e-06	0.00446852
ENSMUSG00000040390	861.971	-0.359437	0.0674713	-5.32726	9.97053e-08	1.97444e-06	0.0148898
ENSMUSG00000074577	103.915	-0.399477	0.0749971	-5.32657	1.00085e-07	1.97967e-06	0.0105819
ENSMUSG00000027361	1780.73	0.207056	0.0388765	5.32599	1.00407e-07	1.98376e-06	0.00432116
ENSMUSG00000031917	1565.82	0.248716	0.0467039	5.32537	1.00749e-07	1.98691e-06	0.00654274
ENSMUSG00000036030	271.097	0.449053	0.0843248	5.32528	1.00798e-07	1.98691e-06	0.0237162
ENSMUSG00000020493	1299.15	0.24794	0.0465948	5.3212	1.03084e-07	2.02964e-06	0.00637576
ENSMUSG00000021219	109.44	-0.483199	0.0908277	-5.31996	1.03791e-07	2.04123e-06	0.0235483
ENSMUSG00000026547	1757.43	-0.243889	0.0458493	-5.31935	1.04137e-07	2.04569e-06	0.00632133
ENSMUSG00000022359	363.355	0.268216	0.050427	5.31889	1.044e-07	2.04851e-06	0.00571917
ENSMUSG00000063884	2872.61	0.188292	0.0354072	5.31789	1.04976e-07	2.05745e-06	0.00367369
ENSMUSG00000000751	3770.96	0.146822	0.0276123	5.31727	1.05335e-07	2.05768e-06	0.00214789
ENSMUSG00000022106	3757.75	0.249487	0.0469204	5.31725	1.05347e-07	2.05768e-06	0.00698869
ENSMUSG00000032502	71.0716	-0.554767	0.104331	-5.3174	1.0526e-07	2.05768e-06	0.0340414
ENSMUSG00000004127	598.343	0.215749	0.0405898	5.31534	1.06456e-07	2.07697e-06	0.00367917
ENSMUSG00000041263	654.641	-0.211335	0.0397681	-5.31419	1.07132e-07	2.08779e-06	0.00356155
ENSMUSG00000034271	239.312	-0.392302	0.0738567	-5.31166	1.0863e-07	2.1146e-06	0.0154874
ENSMUSG00000022756	80.0387	-0.509646	0.0959971	-5.30897	1.10245e-07	2.13876e-06	0.0252867
ENSMUSG00000037979	239.179	-0.325125	0.0612408	-5.30897	1.10246e-07	2.13876e-06	0.0086136
ENSMUSG00000068882	8301.53	0.224174	0.0422224	5.30936	1.10013e-07	2.13876e-06	0.00568595
ENSMUSG00000022791	1649.79	-0.32932	0.06204	-5.30819	1.10716e-07	2.14547e-06	0.0126882
ENSMUSG00000020260	1728.18	-0.279457	0.0526562	-5.3072	1.11324e-07	2.15481e-06	0.00869043
ENSMUSG00000025229	28.5789	-0.709173	0.133655	-5.306	1.12057e-07	2.16412e-06	0.0995216
ENSMUSG00000037531	710.694	0.274457	0.0517252	5.30605	1.12024e-07	2.16412e-06	0.00752603
ENSMUSG00000034826	1499.07	0.206108	0.038854	5.30467	1.12877e-07	2.17751e-06	0.0042097
ENSMUSG00000036062	475.587	-0.420837	0.0793644	-5.30259	1.14171e-07	2.2e-06	0.0213966
ENSMUSG00000043857	734.953	-0.395405	0.0745743	-5.30217	1.14435e-07	2.20262e-06	0.0189017
ENSMUSG00000021451	422.839	-0.291192	0.0549226	-5.30187	1.14622e-07	2.20375e-06	0.00773251
ENSMUSG00000036403	1186.16	0.215036	0.0405625	5.30135	1.14947e-07	2.20752e-06	0.00449217
ENSMUSG00000026854	830.27	-0.253637	0.0478564	-5.29997	1.15822e-07	2.22183e-06	0.00632413
ENSMUSG00000001785	1970.3	0.141663	0.0267364	5.2985	1.16758e-07	2.23482e-06	0.00175244
ENSMUSG00000027714	1245.8	0.20614	0.0389055	5.29847	1.16777e-07	2.23482e-06	0.00408719
ENSMUSG00000029635	2614.38	0.163891	0.0309327	5.29829	1.16889e-07	2.23482e-06	0.0026618
ENSMUSG00000018417	4749.02	0.170121	0.0321163	5.29704	1.17692e-07	2.24676e-06	0.00307871
ENSMUSG00000022324	532.954	-0.524592	0.0990373	-5.29692	1.17775e-07	2.24676e-06	0.0401664
ENSMUSG00000026253	268.227	-0.398995	0.0753471	-5.29542	1.18741e-07	2.25767e-06	0.0169176
ENSMUSG00000047686	973.062	-0.623566	0.117753	-5.29556	1.18653e-07	2.25767e-06	0.0727868
ENSMUSG00000051220	1251.21	0.209922	0.0396419	5.29547	1.18713e-07	2.25767e-06	0.0042863
ENSMUSG00000036040	297.587	-0.286669	0.0541447	-5.2945	1.19342e-07	2.26658e-06	0.00641408
ENSMUSG00000022564	1986.94	-0.248501	0.046943	-5.29368	1.19882e-07	2.27431e-06	0.00674332
ENSMUSG00000014226	4116.3	0.245851	0.0464451	5.29338	1.20078e-07	2.27552e-06	0.00685683
ENSMUSG00000010609	226.911	-0.299529	0.056588	-5.29316	1.20221e-07	2.27571e-06	0.0063272
ENSMUSG00000001506	15538.6	-0.655855	0.123935	-5.29195	1.21021e-07	2.28834e-06	0.091164
ENSMUSG00000055240	2249.63	0.265457	0.0501679	5.29138	1.21394e-07	2.29287e-06	0.00792373
ENSMUSG00000043670	250.198	-0.434382	0.0821277	-5.28911	1.22916e-07	2.31651e-06	0.0214631
ENSMUSG00000091625	788.557	0.371042	0.0701498	5.28928	1.22799e-07	2.31651e-06	0.016339
ENSMUSG00000073557	1561.61	-0.179423	0.033926	-5.28867	1.2321e-07	2.3195e-06	0.00302847
ENSMUSG00000044716	93.6694	-0.583805	0.110395	-5.28832	1.23446e-07	2.32141e-06	0.0471633
ENSMUSG00000042814	397.823	0.235868	0.044614	5.28686	1.24432e-07	2.33543e-06	0.00401742
ENSMUSG00000044066	2128.17	0.118824	0.0224755	5.28682	1.24464e-07	2.33543e-06	0.00111868
ENSMUSG00000035683	1463.9	0.31741	0.0600427	5.28641	1.2474e-07	2.33805e-06	0.0116963
ENSMUSG00000021116	3809.04	0.225564	0.0426759	5.28551	1.25358e-07	2.33942e-06	0.00567445
ENSMUSG00000032816	2675.48	-0.291817	0.0552107	-5.28551	1.25355e-07	2.33942e-06	0.00990961
ENSMUSG00000035764	1779.93	0.156315	0.0295724	5.28583	1.25134e-07	2.33942e-06	0.00221461
ENSMUSG00000067924	398.317	-0.285886	0.0540868	-5.28568	1.25235e-07	2.33942e-06	0.00725401
ENSMUSG00000039953	4896.8	-0.261441	0.0494748	-5.28434	1.26161e-07	2.35186e-06	0.00791417
ENSMUSG00000031841	524.725	-0.36078	0.0682821	-5.28367	1.26623e-07	2.35791e-06	0.0145578
ENSMUSG00000030091	1454.58	-0.287328	0.0544023	-5.28154	1.28103e-07	2.38288e-06	0.00925778
ENSMUSG00000102918	2325.95	-0.278887	0.052818	-5.28014	1.29083e-07	2.39851e-06	0.00890686
ENSMUSG00000050471	1052.57	0.250556	0.0474601	5.2793	1.29678e-07	2.40697e-06	0.00648012
ENSMUSG00000015085	10.8976	-0.729276	0.138145	-5.27906	1.29849e-07	2.40754e-06	0.166206
ENSMUSG00000011832	1643.89	-0.191669	0.0363196	-5.27727	1.31119e-07	2.42846e-06	0.00361764
ENSMUSG00000085925	211.963	-0.509236	0.0965502	-5.27431	1.33258e-07	2.46541e-06	0.0341913
ENSMUSG00000029093	1458.74	-0.312383	0.0592436	-5.27286	1.34317e-07	2.47967e-06	0.0113078
ENSMUSG00000032463	736.667	0.21962	0.0416501	5.27297	1.34236e-07	2.47967e-06	0.00428331
ENSMUSG00000006442	1673.52	-0.220588	0.0418526	-5.27058	1.35992e-07	2.50788e-06	0.00508475
ENSMUSG00000068699	3707.78	-0.468214	0.0888545	-5.26945	1.36833e-07	2.52069e-06	0.0311129
ENSMUSG00000032131	449.916	-0.253772	0.0481733	-5.2679	1.37993e-07	2.53934e-06	0.00539236
ENSMUSG00000025757	1550.6	0.191345	0.0363247	5.26763	1.38198e-07	2.5404e-06	0.00359538
ENSMUSG00000033257	4076.27	0.235474	0.044723	5.26516	1.40068e-07	2.57201e-06	0.00630818
ENSMUSG00000026959	113.898	-0.590755	0.112219	-5.26429	1.40732e-07	2.58143e-06	0.052549
ENSMUSG00000073563	2211.71	0.170536	0.0324035	5.2629	1.41798e-07	2.59821e-06	0.00289706
ENSMUSG00000023940	1358.42	0.2699	0.0512857	5.26269	1.41967e-07	2.59853e-06	0.00803628
ENSMUSG00000038510	907.726	0.237689	0.0451834	5.26053	1.43644e-07	2.62644e-06	0.00559276
ENSMUSG00000016921	17848.8	0.216351	0.0411325	5.25985	1.44174e-07	2.63159e-06	0.00544113
ENSMUSG00000023066	927.308	0.242454	0.0460973	5.25962	1.44353e-07	2.63159e-06	0.00590573
ENSMUSG00000052915	4902.19	0.129186	0.0245621	5.25958	1.44386e-07	2.63159e-06	0.00169725
ENSMUSG00000058806	206.124	-0.330407	0.0628584	-5.25637	1.46929e-07	2.67511e-06	0.00869604
ENSMUSG00000025420	195.691	0.367544	0.069965	5.25325	1.49435e-07	2.71498e-06	0.0123954
ENSMUSG00000084845	125.671	-0.356003	0.0677667	-5.25335	1.49354e-07	2.71498e-06	0.00803712
ENSMUSG00000061723	263.112	-0.660312	0.125708	-5.25273	1.49865e-07	2.7199e-06	0.0931383
ENSMUSG00000048126	5529.98	-0.572513	0.109011	-5.25187	1.50564e-07	2.72971e-06	0.05627
ENSMUSG00000073658	9.04094	-0.684314	0.130346	-5.24997	1.52124e-07	2.75508e-06	0.348522
ENSMUSG00000037771	169.009	-0.464023	0.0884205	-5.24791	1.5383e-07	2.78305e-06	0.0247071
ENSMUSG00000028568	4545.88	0.263698	0.0502663	5.24602	1.55418e-07	2.80882e-06	0.0081855
ENSMUSG00000039242	1887.66	0.204182	0.0389288	5.24502	1.56268e-07	2.8212e-06	0.00436676
ENSMUSG00000070720	81.8594	-0.536388	0.102288	-5.24392	1.57199e-07	2.83504e-06	0.0332252
ENSMUSG00000070645	15.5623	-0.712631	0.135916	-5.24319	1.57824e-07	2.84331e-06	0.273888
ENSMUSG00000038486	1222.96	-0.23046	0.0439713	-5.24114	1.59584e-07	2.872e-06	0.00548188
ENSMUSG00000028187	1071.02	0.218485	0.0417002	5.23942	1.6108e-07	2.8959e-06	0.00471982
ENSMUSG00000063605	602.915	-0.301949	0.0576439	-5.23818	1.62165e-07	2.91236e-06	0.00959312
ENSMUSG00000027405	6081.34	0.227204	0.0433786	5.2377	1.62587e-07	2.91688e-06	0.00598104
ENSMUSG00000058672	3474.43	-0.298101	0.0569338	-5.23592	1.64161e-07	2.94205e-06	0.0107151
ENSMUSG00000008153	808.323	-0.337312	0.0644256	-5.23569	1.64373e-07	2.94277e-06	0.013207
ENSMUSG00000040907	1508.71	-0.534611	0.102116	-5.23535	1.64673e-07	2.94507e-06	0.0454124
ENSMUSG00000020457	2762.99	0.217067	0.0414768	5.23346	1.66369e-07	2.96633e-06	0.0052294
ENSMUSG00000029191	3954.83	0.160313	0.0306322	5.23347	1.66353e-07	2.96633e-06	0.00273149
ENSMUSG00000059890	3521.87	0.124223	0.0237364	5.23344	1.6638e-07	2.96633e-06	0.00148954
ENSMUSG00000014195	6273.37	0.168791	0.0322568	5.23271	1.67041e-07	2.97424e-06	0.00315992
ENSMUSG00000026825	2698.37	-0.261718	0.050019	-5.23238	1.67343e-07	2.97424e-06	0.00793419
ENSMUSG00000030683	556.134	-0.386235	0.0738151	-5.23246	1.67266e-07	2.97424e-06	0.0179564
ENSMUSG00000092086	6795.45	0.230114	0.0439855	5.23159	1.68057e-07	2.98383e-06	0.00618115
ENSMUSG00000017144	6396.69	0.206334	0.03945	5.23026	1.69275e-07	2.99925e-06	0.00488016
ENSMUSG00000022024	2286.03	0.210094	0.040168	5.23038	1.6916e-07	2.99925e-06	0.00479054
ENSMUSG00000043822	35.1918	-0.645075	0.123383	-5.22823	1.71136e-07	3.02911e-06	0.0580198
ENSMUSG00000042804	789.173	-0.421845	0.080699	-5.22739	1.71923e-07	3.0399e-06	0.0232664
ENSMUSG00000024563	1735.55	0.142633	0.0272943	5.22573	1.73466e-07	3.06403e-06	0.00178149
ENSMUSG00000018845	581.934	-0.287884	0.0550927	-5.22545	1.7373e-07	3.06554e-06	0.00846891
ENSMUSG00000022240	843.792	-0.335739	0.064257	-5.22494	1.7421e-07	3.07085e-06	0.013176
ENSMUSG00000033209	2851.39	-0.424144	0.0811803	-5.22472	1.74418e-07	3.07137e-06	0.0246037
ENSMUSG00000022656	2296.94	0.215073	0.041169	5.22415	1.74961e-07	3.07777e-06	0.00506887
ENSMUSG00000031609	709.908	0.323808	0.0619885	5.22367	1.75409e-07	3.08249e-06	0.0118772
ENSMUSG00000020135	3119.29	-0.481474	0.092195	-5.22235	1.76671e-07	3.10149e-06	0.0342752
ENSMUSG00000012443	5864.53	0.209104	0.0400476	5.22138	1.77594e-07	3.11451e-06	0.00502651
ENSMUSG00000040040	950.812	0.162169	0.031066	5.22015	1.78781e-07	3.13213e-06	0.00202516
ENSMUSG00000030243	1239.45	0.182023	0.0348783	5.2188	1.80088e-07	3.15181e-06	0.00309196
ENSMUSG00000024942	532.237	-0.365972	0.0701341	-5.21817	1.80698e-07	3.15286e-06	0.0156379
ENSMUSG00000031880	129.8	-0.422738	0.0810112	-5.21827	1.80603e-07	3.15286e-06	0.0167294
ENSMUSG00000042828	83.9825	-0.700439	0.134236	-5.21798	1.80882e-07	3.15286e-06	0.130632
ENSMUSG00000087075	6.81087	-0.718981	0.137777	-5.21845	1.80431e-07	3.15286e-06	0.124386
ENSMUSG00000020459	1187.86	0.161735	0.0309991	5.21742	1.81437e-07	3.15933e-06	0.00221869
ENSMUSG00000022483	11437	-0.4136	0.0793003	-5.21562	1.83208e-07	3.18693e-06	0.0234887
ENSMUSG00000069808	730.775	0.167257	0.0320704	5.2153	1.83517e-07	3.18908e-06	0.00191886
ENSMUSG00000008859	2948.17	0.165102	0.0316636	5.21424	1.84568e-07	3.20409e-06	0.00285491
ENSMUSG00000015599	361.207	-0.449321	0.0861817	-5.21365	1.8516e-07	3.21113e-06	0.0260698
ENSMUSG00000029283	2639.38	0.248399	0.047647	5.21331	1.85498e-07	3.21374e-06	0.00711626
ENSMUSG00000021492	83.2991	-0.566359	0.10866	-5.21223	1.86588e-07	3.22936e-06	0.0428342
ENSMUSG00000002679	1092.76	0.277904	0.053322	5.21181	1.87005e-07	3.23333e-06	0.00862669
ENSMUSG00000032648	312.681	-0.326491	0.0626526	-5.21113	1.87693e-07	3.24196e-06	0.0102947
ENSMUSG00000026577	617.919	0.161361	0.0309685	5.21048	1.8835e-07	3.25003e-06	0.00145073
ENSMUSG00000022508	103.846	-0.547214	0.105065	-5.20831	1.90566e-07	3.27869e-06	0.0398228
ENSMUSG00000030688	330	-0.379535	0.0728713	-5.2083	1.90584e-07	3.27869e-06	0.0160741
ENSMUSG00000059479	50.036	-0.526089	0.101004	-5.2086	1.90267e-07	3.27869e-06	0.0233038
ENSMUSG00000007021	201.02	-0.425122	0.0816543	-5.20637	1.92574e-07	3.30961e-06	0.0200831
ENSMUSG00000005846	4465.2	0.194858	0.0374472	5.20355	1.95522e-07	3.35047e-06	0.00429411
ENSMUSG00000028675	4093.65	0.267019	0.0513142	5.2036	1.95463e-07	3.35047e-06	0.00854228
ENSMUSG00000035293	2763.08	0.222386	0.0427376	5.20353	1.95537e-07	3.35047e-06	0.00559246
ENSMUSG00000001016	6933.77	0.250693	0.048195	5.20164	1.9754e-07	3.38142e-06	0.00753806
ENSMUSG00000001089	3425.57	0.183613	0.0353019	5.20121	1.97993e-07	3.3858e-06	0.00370536
ENSMUSG00000003279	159.735	-0.444462	0.0854593	-5.20086	1.98371e-07	3.38889e-06	0.0217853
ENSMUSG00000003778	5599.11	0.208912	0.0401801	5.1994	1.99935e-07	3.40881e-06	0.00505433
ENSMUSG00000022620	544.657	-0.235698	0.0453315	-5.19943	1.99896e-07	3.40881e-06	0.0048609
ENSMUSG00000009614	435.405	-0.370029	0.0711863	-5.19804	2.01403e-07	3.43045e-06	0.0158191
ENSMUSG00000030007	9507.83	0.168015	0.0323307	5.19676	2.02787e-07	3.45059e-06	0.00323029
ENSMUSG00000041712	2535.3	0.156341	0.0301146	5.19154	2.08565e-07	3.54539e-06	0.00248695
ENSMUSG00000038520	1043.65	-0.258874	0.0498692	-5.19105	2.09107e-07	3.5511e-06	0.00727309
ENSMUSG00000027510	786.81	-0.412218	0.0794178	-5.1905	2.09727e-07	3.55463e-06	0.0223173
ENSMUSG00000040722	1292.83	-0.215057	0.0414329	-5.1905	2.09729e-07	3.55463e-06	0.00478582
ENSMUSG00000003135	1293.19	0.186373	0.0359171	5.18898	2.11448e-07	3.58023e-06	0.00336884
ENSMUSG00000026356	3220.53	0.170502	0.0328603	5.18869	2.1178e-07	3.58232e-06	0.00313699
ENSMUSG00000000881	2273.05	0.198858	0.0383285	5.18825	2.12281e-07	3.58725e-06	0.00430072
ENSMUSG00000002105	706.413	-0.249421	0.0480838	-5.18721	2.13473e-07	3.60385e-06	0.00618535
ENSMUSG00000047534	2191.92	0.265193	0.051129	5.18674	2.14011e-07	3.60683e-06	0.00826041
ENSMUSG00000054717	9591.69	0.285372	0.0550202	5.18669	2.1407e-07	3.60683e-06	0.0101168
ENSMUSG00000022895	2448.83	-0.140652	0.0271266	-5.18501	2.16002e-07	3.63582e-06	0.00191239
ENSMUSG00000014850	1395.98	0.182934	0.0352855	5.18441	2.16699e-07	3.64314e-06	0.00327641
ENSMUSG00000066441	1266.95	0.178408	0.0344133	5.18427	2.16861e-07	3.64314e-06	0.00300335
ENSMUSG00000004951	238.769	-0.342784	0.0661522	-5.18175	2.19813e-07	3.68705e-06	0.0110367
ENSMUSG00000063873	385.324	-0.346851	0.066938	-5.18167	2.19904e-07	3.68705e-06	0.0131066
ENSMUSG00000019990	398.681	-0.27572	0.0532143	-5.1813	2.2034e-07	3.69075e-06	0.00692092
ENSMUSG00000016256	1471.02	-0.188455	0.0363744	-5.18099	2.20706e-07	3.69328e-06	0.0035583
ENSMUSG00000035530	6077.94	0.13504	0.0260727	5.17936	2.2265e-07	3.71165e-06	0.00198249
ENSMUSG00000036106	281.375	-0.360987	0.069692	-5.17975	2.22181e-07	3.71165e-06	0.0136357
ENSMUSG00000043441	16.7199	-0.654115	0.126293	-5.17934	2.22669e-07	3.71165e-06	0.0349994
ENSMUSG00000054146	609.231	-0.425476	0.0821454	-5.17955	2.22425e-07	3.71165e-06	0.023974
ENSMUSG00000020684	556.615	-0.28279	0.0546016	-5.17915	2.229e-07	3.71191e-06	0.00819112
ENSMUSG00000045664	179.758	-0.427292	0.0825139	-5.17842	2.23772e-07	3.72282e-06	0.0201263
ENSMUSG00000072825	1176.01	-0.414812	0.080108	-5.17816	2.24082e-07	3.72436e-06	0.0232694
ENSMUSG00000034263	1696.41	0.20905	0.0403774	5.17741	2.24983e-07	3.73571e-06	0.00469485
ENSMUSG00000028919	289.895	-0.436843	0.0843814	-5.177	2.25484e-07	3.74042e-06	0.0238402
ENSMUSG00000034818	1005.95	-0.364301	0.0703893	-5.17552	2.27279e-07	3.76656e-06	0.0167152
ENSMUSG00000036686	667.666	-0.356962	0.068979	-5.17494	2.27988e-07	3.77467e-06	0.015375
ENSMUSG00000013419	985.229	-0.342284	0.0661669	-5.17305	2.30307e-07	3.80571e-06	0.0143423
ENSMUSG00000027998	2336.11	0.154457	0.0298573	5.17317	2.30161e-07	3.80571e-06	0.00240324
ENSMUSG00000035606	64.4407	-0.565751	0.109389	-5.17191	2.3171e-07	3.82522e-06	0.0403165
ENSMUSG00000034533	183.306	-0.561422	0.108581	-5.17055	2.3341e-07	3.84959e-06	0.0497926
ENSMUSG00000027635	1065.93	0.240165	0.0464581	5.16948	2.34741e-07	3.86782e-06	0.00616273
ENSMUSG00000028676	8419.75	0.232379	0.0449623	5.1683	2.36227e-07	3.88857e-06	0.00651037
ENSMUSG00000033510	68.8097	-0.412595	0.0798764	-5.16542	2.399e-07	3.94526e-06	0.00896534
ENSMUSG00000026725	106.261	-0.715036	0.138458	-5.16428	2.41365e-07	3.96555e-06	0.22927
ENSMUSG00000054027	671.408	-0.292631	0.0566855	-5.16236	2.43856e-07	4.00264e-06	0.00936321
ENSMUSG00000027671	3074.46	0.255923	0.0495914	5.16062	2.46127e-07	4.03221e-06	0.00783901
ENSMUSG00000033781	424.881	0.23202	0.0449593	5.16067	2.46068e-07	4.03221e-06	0.00428133
ENSMUSG00000004113	913.627	-0.322246	0.0624654	-5.1588	2.48541e-07	4.064e-06	0.0123848
ENSMUSG00000026669	1451.79	0.263339	0.0510456	5.1589	2.48401e-07	4.064e-06	0.00799545
ENSMUSG00000087006	54.0087	-0.540708	0.104829	-5.15802	2.4957e-07	4.07695e-06	0.0300899
ENSMUSG00000023942	1255.8	-0.240447	0.046618	-5.15781	2.49849e-07	4.07763e-06	0.00633547
ENSMUSG00000017550	2146.02	0.234867	0.0455428	5.15706	2.50861e-07	4.08589e-06	0.00634279
ENSMUSG00000022322	1471.48	0.266124	0.0516055	5.1569	2.51069e-07	4.08589e-06	0.00821147
ENSMUSG00000031327	707.874	0.209576	0.0406381	5.15713	2.50763e-07	4.08589e-06	0.00394693
ENSMUSG00000026483	372.42	-0.430543	0.083502	-5.15608	2.52169e-07	4.0999e-06	0.0239399
ENSMUSG00000025041	1738.12	0.126339	0.0245059	5.15548	2.52985e-07	4.10927e-06	0.00131841
ENSMUSG00000050912	2797.71	0.224484	0.0435541	5.15413	2.54806e-07	4.13493e-06	0.00583899
ENSMUSG00000022109	1239.16	0.238839	0.0463445	5.15355	2.55604e-07	4.14006e-06	0.00625721
ENSMUSG00000037236	15773.3	0.17022	0.0330293	5.15361	2.55519e-07	4.14006e-06	0.00342257
ENSMUSG00000044813	366.99	-0.290143	0.0563065	-5.15292	2.5646e-07	4.15001e-06	0.00793262
ENSMUSG00000021806	3473.68	-0.301925	0.0586169	-5.15082	2.59346e-07	4.19276e-06	0.0114442
ENSMUSG00000071531	35.0104	-0.59128	0.114826	-5.14937	2.61357e-07	4.22129e-06	0.0363418
ENSMUSG00000026042	11096.8	-0.393317	0.0763998	-5.14814	2.63079e-07	4.24512e-06	0.021454
ENSMUSG00000045751	1042.58	0.228068	0.0443317	5.14459	2.68112e-07	4.32226e-06	0.00547114
ENSMUSG00000026208	1016.91	-0.464618	0.0903484	-5.14251	2.7109e-07	4.36618e-06	0.0317515
ENSMUSG00000079737	162.606	0.332642	0.0646877	5.14228	2.71425e-07	4.36747e-06	0.00851492
ENSMUSG00000028737	575.621	-0.242898	0.0472789	-5.13755	2.78346e-07	4.47464e-06	0.005587
ENSMUSG00000001440	19894.8	0.154094	0.0299959	5.13717	2.78906e-07	4.47945e-06	0.00280994
ENSMUSG00000022416	60.2535	-0.568694	0.110767	-5.13413	2.83445e-07	4.54385e-06	0.0415167
ENSMUSG00000053931	15109.5	0.151305	0.02947	5.1342	2.83343e-07	4.54385e-06	0.00269207
ENSMUSG00000023307	2788.73	0.189709	0.0369556	5.13344	2.84495e-07	4.55644e-06	0.00403632
ENSMUSG00000001333	75.4327	-0.580169	0.113115	-5.12901	2.91271e-07	4.6606e-06	0.0494416
ENSMUSG00000030731	72.2735	-0.555507	0.108373	-5.12589	2.96142e-07	4.73023e-06	0.0404517
ENSMUSG00000044906	1606.85	0.272526	0.0531669	5.12587	2.96173e-07	4.73023e-06	0.00886075
ENSMUSG00000021036	1703.57	0.134125	0.0261741	5.12435	2.98564e-07	4.75955e-06	0.00157807
ENSMUSG00000043872	960.15	0.200551	0.0391361	5.12444	2.98419e-07	4.75955e-06	0.00391044
ENSMUSG00000048373	33.0632	-0.582445	0.113702	-5.12255	3.01426e-07	4.80073e-06	0.0326284
ENSMUSG00000001911	1279.66	-0.661358	0.129114	-5.1223	3.01834e-07	4.80277e-06	0.110841
ENSMUSG00000001383	3546.44	0.207144	0.040456	5.12022	3.05178e-07	4.85148e-06	0.00502552
ENSMUSG00000022180	235.678	-0.337098	0.0658549	-5.1188	3.07478e-07	4.87901e-06	0.0108242
ENSMUSG00000031431	1549.28	0.196605	0.0384084	5.11881	3.07472e-07	4.87901e-06	0.00411525
ENSMUSG00000040701	265.994	-0.235139	0.0459435	-5.118	3.08795e-07	4.89539e-06	0.00311641
ENSMUSG00000096914	72.0131	-0.407539	0.0796519	-5.11651	3.11248e-07	4.92972e-06	0.00947095
ENSMUSG00000026429	472.288	0.262613	0.0513326	5.11591	3.12239e-07	4.94086e-06	0.00667403
ENSMUSG00000020994	7517.86	0.203513	0.0397894	5.11475	3.14149e-07	4.9665e-06	0.00499459
ENSMUSG00000033931	862.551	0.192306	0.0376001	5.11451	3.14557e-07	4.96838e-06	0.00339813
ENSMUSG00000027968	2150.34	0.186007	0.036388	5.11176	3.19163e-07	5.0365e-06	0.0037904
ENSMUSG00000029782	1534.57	0.20387	0.0398897	5.11084	3.20727e-07	5.05654e-06	0.00450037
ENSMUSG00000027782	4082.25	0.164023	0.032096	5.11039	3.21495e-07	5.06399e-06	0.00303982
ENSMUSG00000021958	490.086	0.287416	0.0562624	5.10848	3.24757e-07	5.08617e-06	0.0086821
ENSMUSG00000024370	4990.99	0.187215	0.0366425	5.10923	3.23466e-07	5.08617e-06	0.00411859
ENSMUSG00000030527	851.174	-0.309974	0.0606784	-5.10848	3.24757e-07	5.08617e-06	0.0114536
ENSMUSG00000038255	179.102	-0.680282	0.133158	-5.10884	3.24135e-07	5.08617e-06	0.129249
ENSMUSG00000041079	267.099	0.243904	0.0477461	5.10835	3.24977e-07	5.08617e-06	0.00382083
ENSMUSG00000043753	80.6411	0.457433	0.0895368	5.10888	3.24073e-07	5.08617e-06	0.0195651
ENSMUSG00000078578	9039.57	0.181879	0.0355987	5.10916	3.23602e-07	5.08617e-06	0.00395801
ENSMUSG00000078773	734.161	0.283902	0.0555804	5.10795	3.25676e-07	5.09247e-06	0.00908006
ENSMUSG00000025092	1282.81	0.35817	0.0701251	5.10758	3.26308e-07	5.0977e-06	0.0168185
ENSMUSG00000022035	954.173	0.205414	0.0402232	5.10685	3.27573e-07	5.11281e-06	0.00419433
ENSMUSG00000037315	825.166	0.185549	0.0363402	5.10588	3.29251e-07	5.13435e-06	0.00303526
ENSMUSG00000000957	4944.53	-0.208233	0.0407873	-5.10533	3.30214e-07	5.14469e-06	0.0051926
ENSMUSG00000022037	484.45	-0.41207	0.0807176	-5.10508	3.30661e-07	5.14697e-06	0.0224395
ENSMUSG00000022103	288.214	-0.515346	0.100987	-5.10309	3.34149e-07	5.18248e-06	0.0408964
ENSMUSG00000029364	1772.83	-0.199334	0.0390594	-5.10335	3.33694e-07	5.18248e-06	0.00435407
ENSMUSG00000046618	587.747	-0.390823	0.0765839	-5.1032	3.33965e-07	5.18248e-06	0.0198764
ENSMUSG00000070469	155.937	-0.458959	0.0899327	-5.10336	3.3368e-07	5.18248e-06	0.0255894
ENSMUSG00000020623	841.369	0.234391	0.0459397	5.10214	3.35836e-07	5.20394e-06	0.00574512
ENSMUSG00000021294	1087.22	-0.417955	0.0819236	-5.10177	3.36496e-07	5.20719e-06	0.0245688
ENSMUSG00000026675	860.105	0.232787	0.0456306	5.10155	3.36876e-07	5.20719e-06	0.00567262
ENSMUSG00000079330	630.643	0.328402	0.0643735	5.10151	3.36955e-07	5.20719e-06	0.0128761
ENSMUSG00000031754	3471.78	0.180708	0.0354364	5.09951	3.40536e-07	5.2578e-06	0.00374094
ENSMUSG00000041577	173.762	-0.518185	0.101632	-5.09865	3.42089e-07	5.27702e-06	0.0392767
ENSMUSG00000022946	783.414	-0.26894	0.0527646	-5.09697	3.45131e-07	5.31918e-06	0.00801108
ENSMUSG00000009214	219.547	-0.547783	0.107506	-5.0954	3.48014e-07	5.35879e-06	0.0490387
ENSMUSG00000039278	64.4187	-0.650058	0.127586	-5.09507	3.4862e-07	5.36331e-06	0.087444
ENSMUSG00000072582	1420.35	0.252559	0.0495717	5.09483	3.49059e-07	5.36526e-06	0.00745084
ENSMUSG00000000631	3154.08	-0.344702	0.0676693	-5.09392	3.50735e-07	5.3862e-06	0.0158851
ENSMUSG00000026051	35.1274	-0.701379	0.137698	-5.09359	3.51343e-07	5.39071e-06	0.260099
ENSMUSG00000027544	204.03	-0.39124	0.076819	-5.093	3.52439e-07	5.4027e-06	0.016682
ENSMUSG00000027070	470.985	0.348542	0.0684425	5.09247	3.53429e-07	5.40999e-06	0.0145023
ENSMUSG00000051339	867.048	-0.388225	0.076236	-5.09241	3.53544e-07	5.40999e-06	0.020219
ENSMUSG00000030846	5329.89	0.160031	0.0314328	5.09121	3.55777e-07	5.4393e-06	0.00295953
ENSMUSG00000036819	1239.53	0.130198	0.0255768	5.09049	3.57147e-07	5.45539e-06	0.0012615
ENSMUSG00000029723	993.147	-0.327515	0.06435	-5.08959	3.58836e-07	5.47632e-06	0.0134102
ENSMUSG00000019874	5173.39	0.313661	0.0616409	5.08851	3.60878e-07	5.49771e-06	0.0129373
ENSMUSG00000028291	2406.75	0.197471	0.0388066	5.08858	3.60746e-07	5.49771e-06	0.00444938
ENSMUSG00000046434	19499.6	0.279222	0.0548939	5.08658	3.64581e-07	5.5492e-06	0.0101193
ENSMUSG00000030685	358.881	-0.244884	0.0481508	-5.08577	3.66131e-07	5.56784e-06	0.00481276
ENSMUSG00000029176	3647.8	0.160087	0.0314831	5.08486	3.67899e-07	5.58978e-06	0.00288286
ENSMUSG00000036995	616.643	-0.248405	0.0488711	-5.08286	3.71798e-07	5.64404e-06	0.00624363
ENSMUSG00000021635	1048.36	0.204392	0.0402179	5.08211	3.73271e-07	5.66139e-06	0.00428759
ENSMUSG00000015189	2660.41	0.175962	0.0346255	5.08186	3.73763e-07	5.66384e-06	0.00346431
ENSMUSG00000053470	4275.49	0.227902	0.0448632	5.07993	3.77571e-07	5.71651e-06	0.00636329
ENSMUSG00000028339	1303.22	-0.27174	0.0535027	-5.07899	3.79454e-07	5.73995e-06	0.00882158
ENSMUSG00000059013	547.407	-0.377058	0.0742473	-5.07841	3.80606e-07	5.75231e-06	0.0182046
ENSMUSG00000049680	831.094	-0.235945	0.046467	-5.0777	3.82033e-07	5.76881e-06	0.00586848
ENSMUSG00000026956	112.078	-0.370291	0.0729481	-5.07609	3.85285e-07	5.81279e-06	0.0100652
ENSMUSG00000031375	2834.61	-0.386747	0.0762023	-5.07526	3.86968e-07	5.83306e-06	0.0210427
ENSMUSG00000022142	3502.05	0.188692	0.0371868	5.07417	3.89198e-07	5.85638e-06	0.00416698
ENSMUSG00000027176	2009.09	0.224232	0.0441899	5.07428	3.8897e-07	5.85638e-06	0.00589024
ENSMUSG00000032172	313.639	-0.35752	0.0704626	-5.0739	3.89741e-07	5.85942e-06	0.0144704
ENSMUSG00000037606	1163.49	-0.262341	0.0517115	-5.07317	3.91244e-07	5.87688e-06	0.00804506
ENSMUSG00000022364	897.013	0.184442	0.0363588	5.07282	3.91958e-07	5.88245e-06	0.00313676
ENSMUSG00000031442	1726.21	-0.245445	0.0483906	-5.07218	3.93292e-07	5.89316e-06	0.00715028
ENSMUSG00000031595	135.221	-0.45265	0.0892423	-5.07214	3.93358e-07	5.89316e-06	0.0239358
ENSMUSG00000013936	1541.9	0.198207	0.039079	5.07196	3.93733e-07	5.89363e-06	0.00428684
ENSMUSG00000031097	133.588	-0.681924	0.134455	-5.07176	3.94157e-07	5.89484e-06	0.137709
ENSMUSG00000030082	6108.21	-0.142276	0.0280668	-5.06918	3.99528e-07	5.96997e-06	0.00232919
ENSMUSG00000014444	2083.48	-0.322896	0.0637147	-5.06784	4.02362e-07	6.00709e-06	0.0136417
ENSMUSG00000026349	5467.23	0.146974	0.0290161	5.06526	4.07848e-07	6.07843e-06	0.0024881
ENSMUSG00000035227	3478.84	0.189932	0.0374958	5.06542	4.0751e-07	6.07843e-06	0.00424234
ENSMUSG00000001674	1546.97	0.155919	0.0307858	5.06465	4.09158e-07	6.08738e-06	0.00236872
ENSMUSG00000032235	1162.65	0.191822	0.037874	5.06475	4.08935e-07	6.08738e-06	0.00376436
ENSMUSG00000058135	489.349	-0.430116	0.0849317	-5.06425	4.10005e-07	6.0947e-06	0.0257886
ENSMUSG00000022370	1728.03	0.276181	0.0545491	5.06298	4.12752e-07	6.13023e-06	0.00944818
ENSMUSG00000031070	18.9787	-0.693319	0.136963	-5.06209	4.14676e-07	6.15348e-06	0.117371
ENSMUSG00000021728	583.543	0.215595	0.0425996	5.06095	4.17169e-07	6.18513e-06	0.0042046
ENSMUSG00000020849	23800.1	0.106002	0.0209464	5.06061	4.17924e-07	6.19097e-06	0.00133537
ENSMUSG00000006932	41089	0.149243	0.0294994	5.05919	4.21048e-07	6.23188e-06	0.00274003
ENSMUSG00000038740	2826.27	-0.270218	0.0534141	-5.05892	4.21632e-07	6.23515e-06	0.00921653
ENSMUSG00000050708	12910.8	-0.333962	0.0660172	-5.05871	4.22109e-07	6.23682e-06	0.0152471
ENSMUSG00000040250	1840.16	0.196065	0.0387645	5.05786	4.23989e-07	6.25921e-06	0.00431003
ENSMUSG00000018651	1130.04	0.17614	0.0348389	5.05584	4.28493e-07	6.31005e-06	0.00300505
ENSMUSG00000020886	2099.81	-0.265778	0.0525687	-5.05582	4.28535e-07	6.31005e-06	0.0087643
ENSMUSG00000032348	703.889	0.274292	0.0542521	5.05587	4.28434e-07	6.31005e-06	0.00848422
ENSMUSG00000030876	3678.39	0.227137	0.0449289	5.05548	4.29307e-07	6.31599e-06	0.00634544
ENSMUSG00000032301	4984.79	0.210383	0.0416189	5.05498	4.30431e-07	6.32711e-06	0.00543222
ENSMUSG00000020974	659.777	0.214282	0.0423977	5.05409	4.32449e-07	6.33534e-06	0.00434218
ENSMUSG00000024276	3968.22	0.200822	0.039735	5.05404	4.32564e-07	6.33534e-06	0.00485994
ENSMUSG00000028788	8464.54	0.132708	0.0262572	5.05417	4.32273e-07	6.33534e-06	0.00206032
ENSMUSG00000034659	1038.41	-0.266853	0.0528	-5.05405	4.32548e-07	6.33534e-06	0.00834857
ENSMUSG00000047547	508.165	-0.336168	0.0665163	-5.05392	4.32835e-07	6.33534e-06	0.0135362
ENSMUSG00000019710	2026.4	0.234472	0.0463962	5.05369	4.33344e-07	6.33738e-06	0.00658846
ENSMUSG00000035958	1449.89	0.269297	0.053291	5.05332	4.34187e-07	6.3443e-06	0.00884108
ENSMUSG00000031828	113.83	-0.392861	0.0777648	-5.05192	4.37396e-07	6.38575e-06	0.0133009
ENSMUSG00000040850	6901.06	0.193108	0.0382265	5.05168	4.37948e-07	6.38838e-06	0.00457159
ENSMUSG00000024219	1811.43	-0.252595	0.050009	-5.05098	4.3955e-07	6.40631e-06	0.00774303
ENSMUSG00000024145	420.276	0.307983	0.0609782	5.05071	4.4017e-07	6.4099e-06	0.0104302
ENSMUSG00000062372	66.3273	-0.430568	0.0852552	-5.05034	4.41024e-07	6.4169e-06	0.0125499
ENSMUSG00000028576	1341.3	0.218269	0.0432248	5.04962	4.42684e-07	6.4356e-06	0.0053509
ENSMUSG00000021996	2840.24	0.181991	0.0360474	5.04865	4.44952e-07	6.46309e-06	0.00382175
ENSMUSG00000021702	540.205	-0.652435	0.129238	-5.04833	4.45697e-07	6.46845e-06	0.110231
ENSMUSG00000051232	700.231	0.272472	0.0539792	5.04773	4.47094e-07	6.48324e-06	0.00836949
ENSMUSG00000026021	4602.02	0.273299	0.0541473	5.04732	4.48044e-07	6.49154e-06	0.00965289
ENSMUSG00000033423	1567.85	-0.176796	0.0350301	-5.04697	4.48871e-07	6.49803e-06	0.0032826
ENSMUSG00000028224	1033.11	0.192827	0.0382158	5.04574	4.51774e-07	6.52905e-06	0.00374456
ENSMUSG00000054115	3525.62	0.185687	0.0368004	5.04579	4.51652e-07	6.52905e-06	0.00407339
ENSMUSG00000056770	3304.75	0.131684	0.0261006	5.04524	4.52943e-07	6.54044e-06	0.00184869
ENSMUSG00000009246	396.865	-0.614306	0.121768	-5.04489	4.53781e-07	6.54702e-06	0.081707
ENSMUSG00000022575	156.366	-0.346425	0.0686743	-5.04446	4.54813e-07	6.5564e-06	0.0101587
ENSMUSG00000027552	933.444	0.342557	0.0679268	5.04304	4.58201e-07	6.59908e-06	0.0152771
ENSMUSG00000028278	2080.28	0.207737	0.0411953	5.04273	4.58926e-07	6.59908e-06	0.00503059
ENSMUSG00000051235	573.945	0.230324	0.0456735	5.04283	4.58693e-07	6.59908e-06	0.00511145
ENSMUSG00000033615	231.417	-0.377807	0.0749256	-5.04243	4.59665e-07	6.60418e-06	0.0160384
ENSMUSG00000060279	2516.17	-0.309529	0.0613916	-5.04188	4.60969e-07	6.61737e-06	0.0125989
ENSMUSG00000003992	2362.69	0.151966	0.0301433	5.04144	4.62045e-07	6.62727e-06	0.00246388
ENSMUSG00000020486	259.248	-0.353209	0.070075	-5.04044	4.64461e-07	6.65081e-06	0.0135535
ENSMUSG00000061838	1436.83	0.178905	0.0354933	5.04053	4.64244e-07	6.65081e-06	0.0033453
ENSMUSG00000055745	1505.47	-0.22502	0.0446497	-5.03969	4.66295e-07	6.67152e-06	0.00584732
ENSMUSG00000036006	647.603	-0.35517	0.0704835	-5.03906	4.67833e-07	6.68795e-06	0.016196
ENSMUSG00000034908	1907.62	-0.231877	0.0460192	-5.03869	4.68717e-07	6.68945e-06	0.0064224
ENSMUSG00000037541	420.877	-0.358032	0.0710564	-5.0387	4.68704e-07	6.68945e-06	0.0156634
ENSMUSG00000013662	2899.03	0.182469	0.0362148	5.03851	4.69166e-07	6.69029e-06	0.00386927
ENSMUSG00000037405	181.77	-0.324104	0.0643358	-5.03769	4.71173e-07	6.70778e-06	0.00876809
ENSMUSG00000038047	1902.56	0.244623	0.0485578	5.03778	4.70969e-07	6.70778e-06	0.00727744
ENSMUSG00000079022	351.409	-0.34694	0.0688727	-5.03741	4.71876e-07	6.71221e-06	0.0139102
ENSMUSG00000043460	62.4074	-0.63658	0.1264	-5.03623	4.74792e-07	6.74289e-06	0.0821649
ENSMUSG00000046240	8.11232	-0.680067	0.135035	-5.03622	4.74818e-07	6.74289e-06	0.230929
ENSMUSG00000032786	863.596	-0.172412	0.0342372	-5.03582	4.75797e-07	6.7512e-06	0.00257455
ENSMUSG00000029123	453.816	-0.387751	0.077014	-5.03482	4.78299e-07	6.77966e-06	0.0196434
ENSMUSG00000029163	4003.77	-0.393133	0.0780865	-5.03459	4.78881e-07	6.77966e-06	0.0224491
ENSMUSG00000031174	1042.1	0.2182	0.0433405	5.03454	4.78987e-07	6.77966e-06	0.00517084
ENSMUSG00000018209	2165.37	0.125443	0.0249182	5.03418	4.79891e-07	6.78686e-06	0.00149625
ENSMUSG00000030218	296.061	-0.58305	0.115831	-5.03364	4.81264e-07	6.79528e-06	0.0658159
ENSMUSG00000031918	2284.21	0.156094	0.0310102	5.03363	4.81278e-07	6.79528e-06	0.00262205
ENSMUSG00000026889	2189.18	0.165721	0.0329242	5.03341	4.81824e-07	6.7974e-06	0.00300407
ENSMUSG00000027215	527.33	-0.410189	0.0815215	-5.03167	4.86226e-07	6.84825e-06	0.0232272
ENSMUSG00000027282	3443.22	0.207514	0.0412416	5.03167	4.86215e-07	6.84825e-06	0.00523515
ENSMUSG00000029343	64.5055	-0.696494	0.138428	-5.03145	4.86785e-07	6.8505e-06	0.230228
ENSMUSG00000008167	583.346	-0.255859	0.0508712	-5.02954	4.91658e-07	6.91341e-06	0.00685801
ENSMUSG00000040276	182.805	-0.391035	0.0777873	-5.02697	4.98283e-07	7.00084e-06	0.0167698
ENSMUSG00000032735	1042.6	-0.458395	0.091209	-5.02577	5.01424e-07	7.03921e-06	0.0326128
ENSMUSG00000042607	3176.2	0.288495	0.0574064	5.02548	5.02167e-07	7.04387e-06	0.0108991
ENSMUSG00000030443	291.01	0.230846	0.0459367	5.02531	5.02632e-07	7.04464e-06	0.00353235
ENSMUSG00000009470	11164.7	0.190537	0.0379168	5.02513	5.0308e-07	7.04518e-06	0.00454829
ENSMUSG00000034160	17528.3	0.144373	0.0287392	5.02354	5.07268e-07	7.09804e-06	0.00256316
ENSMUSG00000018398	3302.17	-0.209839	0.0417778	-5.02273	5.0941e-07	7.12039e-06	0.00536733
ENSMUSG00000036905	388.05	-0.351772	0.0700375	-5.02263	5.09696e-07	7.12039e-06	0.014858
ENSMUSG00000070780	77.4127	-0.422923	0.0842094	-5.02228	5.10619e-07	7.1275e-06	0.0138255
ENSMUSG00000024621	697.115	-0.331175	0.0659561	-5.02114	5.13663e-07	7.16417e-06	0.0137949
ENSMUSG00000016477	1957.47	0.197533	0.039346	5.02041	5.15603e-07	7.17955e-06	0.00449562
ENSMUSG00000063646	119.317	-0.531756	0.105916	-5.02055	5.15234e-07	7.17955e-06	0.042472
ENSMUSG00000004642	3386.61	0.205524	0.0409415	5.01995	5.16836e-07	7.18507e-06	0.00514633
ENSMUSG00000022208	670.183	-0.43158	0.0859716	-5.02002	5.16654e-07	7.18507e-06	0.0272522
ENSMUSG00000061527	1652.3	-0.403358	0.0803573	-5.01956	5.17906e-07	7.19411e-06	0.023716
ENSMUSG00000032303	300.839	0.257736	0.051355	5.0187	5.20213e-07	7.22032e-06	0.00548757
ENSMUSG00000021707	1630.1	0.341227	0.0679965	5.0183	5.21318e-07	7.22631e-06	0.0157779
ENSMUSG00000037990	169.532	-0.461735	0.0920115	-5.01823	5.21487e-07	7.22631e-06	0.0281436
ENSMUSG00000009471	451.356	-0.403484	0.0804122	-5.01769	5.2296e-07	7.24089e-06	0.0220534
ENSMUSG00000001729	6971.7	-0.233947	0.0466268	-5.01745	5.23618e-07	7.24416e-06	0.00701268
ENSMUSG00000028583	1199.47	0.263135	0.0524468	5.01718	5.24342e-07	7.24833e-06	0.0083722
ENSMUSG00000020288	2633.28	0.215036	0.0428642	5.01667	5.25737e-07	7.25613e-06	0.00561159
ENSMUSG00000028426	8092.47	0.116846	0.0232915	5.01667	5.25751e-07	7.25613e-06	0.00158358
ENSMUSG00000057406	10151.9	0.165205	0.0329379	5.01565	5.28543e-07	7.2888e-06	0.00336726
ENSMUSG00000007097	1086.07	-0.399654	0.079689	-5.01518	5.29849e-07	7.296e-06	0.0228889
ENSMUSG00000056758	13881.4	0.382495	0.0762679	5.01515	5.29915e-07	7.296e-06	0.0213873
ENSMUSG00000044150	877.11	0.199529	0.0397969	5.01369	5.33952e-07	7.34569e-06	0.00398915
ENSMUSG00000030177	1056.51	0.229093	0.0457047	5.01246	5.37395e-07	7.38714e-06	0.00591227
ENSMUSG00000032555	5328.9	0.146405	0.0292112	5.01192	5.38882e-07	7.40165e-06	0.00252019
ENSMUSG00000027829	3703.6	0.178828	0.0356883	5.01083	5.41952e-07	7.43787e-06	0.00381861
ENSMUSG00000021279	3996.94	-0.26119	0.0521325	-5.01012	5.4397e-07	7.4596e-06	0.008834
ENSMUSG00000094870	2228.77	0.197231	0.0393707	5.00959	5.45461e-07	7.47408e-06	0.00456483
ENSMUSG00000034206	1098.75	0.234944	0.0469111	5.00829	5.49164e-07	7.51881e-06	0.0063383
ENSMUSG00000041609	403.344	-0.299345	0.0597837	-5.00714	5.52458e-07	7.55789e-06	0.00969527
ENSMUSG00000039756	2111.92	0.170679	0.0340918	5.00646	5.54394e-07	7.5723e-06	0.00324526
ENSMUSG00000060475	3967.34	0.186333	0.0372183	5.00649	5.54306e-07	7.5723e-06	0.0042086
ENSMUSG00000021670	6440.96	0.231927	0.0463434	5.00453	5.59987e-07	7.64262e-06	0.00691237
ENSMUSG00000020064	1559.59	0.191049	0.0381795	5.00397	5.61608e-07	7.65465e-06	0.00406097
ENSMUSG00000030247	164.732	-0.430419	0.086019	-5.00377	5.62206e-07	7.65465e-06	0.0224734
ENSMUSG00000033420	2972.06	-0.248929	0.0497472	-5.00389	5.61849e-07	7.65465e-06	0.00787353
ENSMUSG00000024991	16000.8	0.16834	0.0336476	5.00304	5.64336e-07	7.67757e-06	0.00355932
ENSMUSG00000003346	730.852	-0.386164	0.0771891	-5.00282	5.64969e-07	7.68009e-06	0.0206424
ENSMUSG00000027360	61.2228	-0.440005	0.0879542	-5.00266	5.65457e-07	7.68065e-06	0.0135118
ENSMUSG00000028907	1424.52	0.179094	0.035807	5.00166	5.68375e-07	7.71272e-06	0.00341383
ENSMUSG00000052997	6062.73	0.17796	0.0355809	5.00155	5.68717e-07	7.71272e-06	0.00389898
ENSMUSG00000029869	569.122	-0.313914	0.0627742	-5.00068	5.71291e-07	7.74151e-06	0.011847
ENSMUSG00000027433	4083.89	0.175025	0.0350019	5.00045	5.71959e-07	7.74445e-06	0.00368284
ENSMUSG00000022314	10366.7	0.149349	0.0298687	5.00016	5.72816e-07	7.74732e-06	0.00273847
ENSMUSG00000022325	883.408	0.147483	0.0294962	5.00008	5.73074e-07	7.74732e-06	0.00163678
ENSMUSG00000058354	12.3849	-0.688771	0.137766	-4.99957	5.74574e-07	7.7615e-06	0.104268
ENSMUSG00000024193	566.148	-0.233776	0.0467648	-4.99897	5.76368e-07	7.77961e-06	0.00539178
ENSMUSG00000048232	1056.9	-0.191976	0.0384048	-4.99875	5.77041e-07	7.78257e-06	0.00379456
ENSMUSG00000028034	16288	0.223769	0.0447761	4.99752	5.80727e-07	7.82614e-06	0.00651045
ENSMUSG00000058975	283.799	-0.398507	0.0797444	-4.99731	5.81361e-07	7.82853e-06	0.0201878
ENSMUSG00000029713	6426.07	-0.317243	0.0634873	-4.99695	5.8244e-07	7.83692e-06	0.0138683
ENSMUSG00000023885	1405.91	-0.582639	0.116626	-4.9958	5.8593e-07	7.87771e-06	0.0705256
ENSMUSG00000004040	1466.25	-0.201399	0.0403232	-4.99463	5.89489e-07	7.91936e-06	0.00457262
ENSMUSG00000024791	788.535	0.246851	0.0494374	4.99321	5.93845e-07	7.93892e-06	0.00683783
ENSMUSG00000029223	3351.64	-0.205593	0.0411681	-4.99397	5.915e-07	7.93892e-06	0.00519976
ENSMUSG00000030717	30.3731	-0.570455	0.114235	-4.99369	5.92352e-07	7.93892e-06	0.0310014
ENSMUSG00000032855	3328	-0.258303	0.0517281	-4.99348	5.93016e-07	7.93892e-06	0.00863033
ENSMUSG00000035456	108.004	-0.385911	0.0772888	-4.9931	5.94182e-07	7.93892e-06	0.0124917
ENSMUSG00000037474	2419.81	0.200015	0.0400547	4.99356	5.9277e-07	7.93892e-06	0.0047839
ENSMUSG00000041642	4810.85	-0.295714	0.0592245	-4.99311	5.9415e-07	7.93892e-06	0.0117988
ENSMUSG00000039194	111.99	-0.582812	0.116731	-4.9928	5.95108e-07	7.94511e-06	0.0617597
ENSMUSG00000032397	1951.45	0.251792	0.0504566	4.99027	6.02965e-07	8.04375e-06	0.00795907
ENSMUSG00000030530	1171.57	-0.436395	0.0874546	-4.98996	6.03911e-07	8.05012e-06	0.0292242
ENSMUSG00000020773	109.53	-0.471799	0.0945652	-4.98914	6.06492e-07	8.07825e-06	0.027363
ENSMUSG00000020257	6585.65	0.0866365	0.0173693	4.98791	6.10354e-07	8.12338e-06	0.000791055
ENSMUSG00000030322	917.754	0.261858	0.0525027	4.98751	6.11623e-07	8.13397e-06	0.00813708
ENSMUSG00000031990	2346.63	0.18892	0.0378816	4.98712	6.12868e-07	8.14422e-06	0.00420033
ENSMUSG00000005952	12.1965	-0.690253	0.138425	-4.98647	6.14909e-07	8.16502e-06	0.134684
ENSMUSG00000044667	55.4949	-0.565093	0.113349	-4.98543	6.18235e-07	8.20284e-06	0.044915
ENSMUSG00000075229	697.994	0.257568	0.0516673	4.98513	6.19198e-07	8.20928e-06	0.00748044
ENSMUSG00000011118	37.7033	-0.670691	0.134573	-4.98386	6.23286e-07	8.25389e-06	0.352904
ENSMUSG00000039985	2812.22	0.339178	0.0680564	4.98378	6.23525e-07	8.25389e-06	0.016072
ENSMUSG00000006014	14.8247	-0.677452	0.136013	-4.98078	6.33281e-07	8.37658e-06	0.269131
ENSMUSG00000079555	933.289	0.255806	0.051365	4.98016	6.35304e-07	8.39688e-06	0.00772928
ENSMUSG00000038463	763.951	-0.273383	0.0549139	-4.97839	6.41146e-07	8.46756e-06	0.0088221
ENSMUSG00000047085	652.118	-0.548526	0.11021	-4.97711	6.45398e-07	8.51717e-06	0.0568483
ENSMUSG00000021548	1031.99	0.222724	0.0447578	4.97621	6.48424e-07	8.53841e-06	0.00559267
ENSMUSG00000024366	179.336	-0.366827	0.0737165	-4.97618	6.485e-07	8.53841e-06	0.0139728
ENSMUSG00000037119	3930.77	0.144728	0.0290831	4.97635	6.47932e-07	8.53841e-06	0.0024289
ENSMUSG00000024121	946.68	-0.39435	0.0792535	-4.9758	6.49771e-07	8.54205e-06	0.022429
ENSMUSG00000036661	179.076	-0.375948	0.0755543	-4.97586	6.49573e-07	8.54205e-06	0.0151403
ENSMUSG00000051510	2241.2	-0.177059	0.0355944	-4.97436	6.54626e-07	8.59929e-06	0.00361047
ENSMUSG00000034064	2336.28	0.162343	0.0326383	4.97401	6.55811e-07	8.60827e-06	0.00297139
ENSMUSG00000058886	1415.73	-0.180243	0.0362406	-4.9735	6.57557e-07	8.6246e-06	0.00349889
ENSMUSG00000027201	4516.26	0.195398	0.039291	4.97309	6.58941e-07	8.63615e-06	0.00477221
ENSMUSG00000067925	311.124	-0.289801	0.0582813	-4.97245	6.61129e-07	8.65821e-06	0.00827831
ENSMUSG00000021639	1054.65	0.23883	0.0480405	4.97143	6.64599e-07	8.69703e-06	0.00667715
ENSMUSG00000030641	527.028	0.220626	0.0443832	4.97093	6.66327e-07	8.70637e-06	0.00455502
ENSMUSG00000055612	3266.21	0.199512	0.0401353	4.97099	6.66131e-07	8.70637e-06	0.00491351
ENSMUSG00000035390	1320.46	-0.237825	0.0478506	-4.97015	6.69009e-07	8.73476e-06	0.00678391
ENSMUSG00000020738	10890.3	0.340554	0.0685548	4.96761	6.77823e-07	8.84312e-06	0.0166173
ENSMUSG00000022814	1985.32	0.191969	0.0386487	4.96701	6.79941e-07	8.86401e-06	0.00431963
ENSMUSG00000079277	283.462	0.443248	0.0892443	4.96668	6.81094e-07	8.87231e-06	0.0281787
ENSMUSG00000022351	3700.92	0.191938	0.0386538	4.96556	6.85013e-07	8.9166e-06	0.0045557
ENSMUSG00000037725	1756.69	0.186921	0.0376452	4.96532	6.85872e-07	8.92102e-06	0.00399696
ENSMUSG00000046949	461.842	0.200129	0.0403083	4.96495	6.87173e-07	8.93117e-06	0.00311355
ENSMUSG00000033763	2351.92	-0.337197	0.0679214	-4.96451	6.88736e-07	8.9447e-06	0.0159108
ENSMUSG00000020283	1346.11	0.215353	0.0433802	4.96433	6.89392e-07	8.94647e-06	0.00539997
ENSMUSG00000020067	157.544	-0.457978	0.0922756	-4.96315	6.93578e-07	8.99399e-06	0.0279444
ENSMUSG00000033453	1519.34	-0.315506	0.0635997	-4.96081	7.01993e-07	9.09624e-06	0.0133986
ENSMUSG00000027306	3509.85	0.197156	0.0397464	4.96034	7.03682e-07	9.11124e-06	0.00482987
ENSMUSG00000027624	2422.92	-0.247015	0.0498065	-4.9595	7.06741e-07	9.14396e-06	0.00781564
ENSMUSG00000032011	95.6458	-0.582407	0.117443	-4.95905	7.08391e-07	9.15841e-06	0.0617379
ENSMUSG00000031585	1600.85	0.232132	0.0468118	4.95883	7.09192e-07	9.16187e-06	0.00659212
ENSMUSG00000025321	1229.66	0.313844	0.0632963	4.95833	7.11001e-07	9.16549e-06	0.0131147
ENSMUSG00000027206	5039.65	0.213626	0.0430845	4.95831	7.11074e-07	9.16549e-06	0.00585932
ENSMUSG00000035770	5654.83	0.118776	0.0239537	4.95855	7.102e-07	9.16549e-06	0.00163002
ENSMUSG00000036412	196.979	-0.621417	0.125334	-4.95808	7.11941e-07	9.16978e-06	0.0903936
ENSMUSG00000010554	1891.93	0.118891	0.0239839	4.95712	7.15446e-07	9.20721e-06	0.00128387
ENSMUSG00000028483	1370.89	0.169713	0.034237	4.95699	7.1592e-07	9.20721e-06	0.00302273
ENSMUSG00000021945	5350.83	0.176957	0.0357005	4.9567	7.16996e-07	9.20725e-06	0.0039052
ENSMUSG00000031347	1072.77	0.255699	0.0515856	4.95678	7.16713e-07	9.20725e-06	0.00795046
ENSMUSG00000008333	2584.83	0.300529	0.0606422	4.95578	7.20401e-07	9.24407e-06	0.0122721
ENSMUSG00000021929	3728.22	0.173932	0.0351067	4.95438	7.25607e-07	9.29697e-06	0.00368363
ENSMUSG00000045287	176.526	-0.353796	0.0714103	-4.95441	7.25489e-07	9.29697e-06	0.0124624
ENSMUSG00000040502	606.255	-0.270795	0.0546627	-4.95393	7.27294e-07	9.31164e-06	0.00837067
ENSMUSG00000055148	108.181	-0.428931	0.0865938	-4.95336	7.29412e-07	9.3318e-06	0.0196294
ENSMUSG00000023106	2233.16	0.205487	0.0414946	4.95213	7.34058e-07	9.38425e-06	0.00514798
ENSMUSG00000022246	5179.63	0.183836	0.0371297	4.95119	7.37597e-07	9.42247e-06	0.00424598
ENSMUSG00000029478	2782.68	-0.464917	0.0939141	-4.95045	7.40427e-07	9.44457e-06	0.0360059
ENSMUSG00000040891	40.5045	-0.597782	0.120751	-4.95053	7.40135e-07	9.44457e-06	0.0547136
ENSMUSG00000071647	717.251	-0.196141	0.0396248	-4.94996	7.42283e-07	9.46122e-06	0.00365868
ENSMUSG00000055760	422.493	0.29256	0.0591072	4.94964	7.43498e-07	9.46967e-06	0.00958689
ENSMUSG00000032925	69.8598	-0.593146	0.119848	-4.94916	7.45326e-07	9.48591e-06	0.0634944
ENSMUSG00000028800	2234.35	0.234755	0.0474402	4.94845	7.48079e-07	9.50961e-06	0.00697795
ENSMUSG00000032254	2467.77	0.20289	0.0410012	4.94839	7.48296e-07	9.50961e-06	0.00505237
ENSMUSG00000014402	2618.82	0.183382	0.0370692	4.94702	7.53565e-07	9.56895e-06	0.00404098
ENSMUSG00000031805	145.082	-0.336428	0.068008	-4.94689	7.54079e-07	9.56895e-06	0.00927733
ENSMUSG00000015757	1798.2	0.139574	0.0282158	4.94667	7.5493e-07	9.57267e-06	0.00196645
ENSMUSG00000059668	3.86658	-0.657371	0.132956	-4.94429	7.64238e-07	9.68189e-06	0.138312
ENSMUSG00000071708	1961.62	0.171303	0.0346474	4.94417	7.64672e-07	9.68189e-06	0.00333504
ENSMUSG00000094686	61.4905	-0.617628	0.12495	-4.94299	7.69322e-07	9.7336e-06	0.0766694
ENSMUSG00000021377	8429.84	0.199272	0.0403261	4.94152	7.75157e-07	9.78579e-06	0.00515471
ENSMUSG00000023067	650.664	-0.333088	0.0674045	-4.94164	7.747e-07	9.78579e-06	0.0144653
ENSMUSG00000042305	2948.66	0.150337	0.0304214	4.94181	7.74019e-07	9.78579e-06	0.00260287
ENSMUSG00000038722	2258.49	0.268003	0.0542488	4.94025	7.80232e-07	9.84262e-06	0.00946555
ENSMUSG00000066148	1791.48	0.214413	0.0434076	4.93952	7.83143e-07	9.87209e-06	0.0055931
ENSMUSG00000034799	881.201	-0.27975	0.0566373	-4.93933	7.83921e-07	9.87465e-06	0.00971164
ENSMUSG00000035184	275.976	-0.311106	0.0629909	-4.9389	7.85665e-07	9.88935e-06	0.010033
ENSMUSG00000038763	289.474	-0.389901	0.0789687	-4.93741	7.91676e-07	9.95772e-06	0.0196986
ENSMUSG00000036968	1226.69	0.164307	0.03328	4.93711	7.9288e-07	9.96556e-06	0.00272478
ENSMUSG00000024974	6052.52	0.166254	0.0336776	4.93662	7.94864e-07	9.98319e-06	0.00346229
ENSMUSG00000005125	499.843	-0.376641	0.0763013	-4.93622	7.96496e-07	9.98907e-06	0.0193753
ENSMUSG00000050822	563.069	-0.3039	0.0615635	-4.93636	7.95939e-07	9.98907e-06	0.011247
ENSMUSG00000074182	796.428	0.172159	0.0348793	4.93586	7.9797e-07	1.00003e-05	0.00264797
ENSMUSG00000030772	889.156	-0.319904	0.064815	-4.93565	7.98862e-07	1.00041e-05	0.0135267
ENSMUSG00000005882	1131.75	0.191838	0.0388691	4.93549	7.99481e-07	1.00046e-05	0.00399761
ENSMUSG00000021250	50.0002	-0.513951	0.104152	-4.93465	8.02958e-07	1.00321e-05	0.0276735
ENSMUSG00000026514	41.6015	-0.527833	0.106961	-4.93481	8.02293e-07	1.00321e-05	0.0275765
ENSMUSG00000036887	195.329	-0.431854	0.0875172	-4.93451	8.0354e-07	1.00321e-05	0.0247666
ENSMUSG00000059895	1010.18	-0.343738	0.0696618	-4.93439	8.04016e-07	1.00321e-05	0.0162998
ENSMUSG00000002769	14.7591	-0.642771	0.130269	-4.93417	8.04925e-07	1.00361e-05	0.0426756
ENSMUSG00000033014	4258.51	0.17226	0.0349162	4.93351	8.07634e-07	1.00626e-05	0.00367305
ENSMUSG00000024580	1273.69	0.16607	0.0336656	4.93292	8.10102e-07	1.0086e-05	0.0028398
ENSMUSG00000085793	550.569	0.239314	0.0485265	4.93161	8.15529e-07	1.01462e-05	0.00597726
ENSMUSG00000037172	1328.47	0.131292	0.0266233	4.93146	8.16182e-07	1.0147e-05	0.00149018
ENSMUSG00000029860	2666.04	-0.377043	0.0764799	-4.92997	8.22432e-07	1.02173e-05	0.0212071
ENSMUSG00000028116	169.3	-0.436808	0.0886226	-4.92886	8.27117e-07	1.02681e-05	0.024928
ENSMUSG00000028248	12163.1	0.181391	0.0368043	4.92853	8.28511e-07	1.0278e-05	0.0042775
ENSMUSG00000033970	1486.98	0.261869	0.0531415	4.92776	8.3176e-07	1.03108e-05	0.00880029
ENSMUSG00000020423	1774.15	0.18298	0.0371338	4.92757	8.32579e-07	1.03135e-05	0.00387452
ENSMUSG00000020097	4163.78	0.102147	0.0207316	4.92714	8.34433e-07	1.0329e-05	0.00110785
ENSMUSG00000022114	637.895	-0.284082	0.0576593	-4.9269	8.35425e-07	1.03339e-05	0.0096994
ENSMUSG00000026426	1947.37	-0.145189	0.0294758	-4.92569	8.40637e-07	1.03909e-05	0.00223608
ENSMUSG00000026077	26.8711	-0.611732	0.124205	-4.92518	8.42811e-07	1.04102e-05	0.0512333
ENSMUSG00000026708	774.177	0.198413	0.0402903	4.92459	8.45388e-07	1.04346e-05	0.00397124
ENSMUSG00000016128	662.689	-0.219242	0.0445314	-4.92332	8.50885e-07	1.04873e-05	0.00494886
ENSMUSG00000028289	2259.34	0.212236	0.0431076	4.9234	8.50523e-07	1.04873e-05	0.00562012
ENSMUSG00000030942	2514.03	0.146025	0.0296661	4.92228	8.55403e-07	1.05354e-05	0.00239634
ENSMUSG00000092607	731.579	0.240808	0.048936	4.92086	8.61629e-07	1.06045e-05	0.00656395
ENSMUSG00000032060	390.022	-0.419537	0.0852764	-4.91973	8.66636e-07	1.06585e-05	0.0255288
ENSMUSG00000015968	568.845	-0.28049	0.0570174	-4.91937	8.68217e-07	1.06703e-05	0.00922842
ENSMUSG00000045690	327.468	-0.281439	0.0572201	-4.91854	8.71941e-07	1.07084e-05	0.00798129
ENSMUSG00000041220	2803.74	0.201188	0.0409068	4.91821	8.73389e-07	1.07185e-05	0.00507479
ENSMUSG00000059586	980.038	0.201998	0.0410769	4.91754	8.76373e-07	1.07475e-05	0.0044578
ENSMUSG00000028393	1206.3	-0.346264	0.0704204	-4.91709	8.78382e-07	1.07644e-05	0.0169092
ENSMUSG00000032459	850.958	0.249564	0.0507723	4.91536	8.86194e-07	1.08524e-05	0.00740852
ENSMUSG00000020720	3060.67	0.201027	0.0409026	4.91477	8.88872e-07	1.08774e-05	0.00510385
ENSMUSG00000003134	442.667	-0.229092	0.0466163	-4.91441	8.90497e-07	1.08896e-05	0.00484572
ENSMUSG00000004018	522.343	0.234834	0.0477893	4.91395	8.92575e-07	1.09069e-05	0.00562891
ENSMUSG00000031628	4139.57	0.150179	0.0305627	4.91382	8.93186e-07	1.09069e-05	0.00272893
ENSMUSG00000029406	1104.18	-0.363393	0.0739771	-4.91223	9.00452e-07	1.09878e-05	0.0190027
ENSMUSG00000047420	6.52349	-0.669698	0.136358	-4.91132	9.04669e-07	1.10314e-05	0.165597
ENSMUSG00000027230	345.563	-0.584607	0.119054	-4.91046	9.08636e-07	1.10719e-05	0.073936
ENSMUSG00000022892	8757.33	-0.2261	0.0460485	-4.91004	9.10575e-07	1.10762e-05	0.0068559
ENSMUSG00000025912	519.757	0.321691	0.0655144	4.91023	9.09688e-07	1.10762e-05	0.0131257
ENSMUSG00000035455	2192.1	0.201768	0.0410935	4.90997	9.10919e-07	1.10762e-05	0.00502691
ENSMUSG00000090066	214.802	-0.526909	0.107327	-4.90936	9.13724e-07	1.11024e-05	0.0486696
ENSMUSG00000018677	1965.24	-0.308992	0.0629598	-4.90776	9.21204e-07	1.11775e-05	0.0132383
ENSMUSG00000020328	1807.2	0.264544	0.0539022	4.90784	9.20842e-07	1.11775e-05	0.00921701
ENSMUSG00000020261	748.853	-0.175714	0.0358078	-4.90715	9.24074e-07	1.12044e-05	0.00275945
ENSMUSG00000020766	1069.22	-0.311864	0.0635589	-4.90669	9.26244e-07	1.12149e-05	0.0130896
ENSMUSG00000063052	1824.29	0.211793	0.0431638	4.90672	9.261e-07	1.12149e-05	0.00553081
ENSMUSG00000040035	978.21	-0.298172	0.0607961	-4.90446	9.36869e-07	1.13355e-05	0.0116695
ENSMUSG00000034203	640.55	0.192298	0.0392109	4.90421	9.38058e-07	1.13419e-05	0.00341498
ENSMUSG00000024650	64.5061	-0.470087	0.0958649	-4.90364	9.40789e-07	1.13474e-05	0.0221267
ENSMUSG00000032589	830.258	-0.455747	0.092938	-4.90378	9.40101e-07	1.13474e-05	0.0340854
ENSMUSG00000035726	7657.48	0.227099	0.0463132	4.90356	9.41153e-07	1.13474e-05	0.00692751
ENSMUSG00000053907	11018.6	0.216577	0.0441657	4.90373	9.40335e-07	1.13474e-05	0.00629298
ENSMUSG00000052928	1267.5	-0.30157	0.0615089	-4.90286	9.44508e-07	1.13798e-05	0.0122467
ENSMUSG00000028909	937.835	-0.299824	0.0611625	-4.90209	9.48215e-07	1.14085e-05	0.0117947
ENSMUSG00000051146	159.242	-0.431545	0.0880325	-4.90212	9.48098e-07	1.14085e-05	0.0240104
ENSMUSG00000017119	5405.94	0.106124	0.0216498	4.90183	9.49494e-07	1.14159e-05	0.00128667
ENSMUSG00000015970	24.9234	-0.635127	0.129604	-4.90054	9.55756e-07	1.14831e-05	0.0700787
ENSMUSG00000001555	2446.2	-0.221253	0.0451515	-4.90022	9.5728e-07	1.14934e-05	0.00626687
ENSMUSG00000051920	454.717	0.31015	0.0633007	4.89963	9.60161e-07	1.15199e-05	0.011726
ENSMUSG00000026134	1047.89	0.197498	0.0403112	4.89933	9.61655e-07	1.15298e-05	0.00431234
ENSMUSG00000008658	736.518	-0.292411	0.0596881	-4.89899	9.6331e-07	1.15416e-05	0.0108133
ENSMUSG00000029120	472.104	-0.446147	0.0910913	-4.8978	9.69146e-07	1.16034e-05	0.0312643
ENSMUSG00000027331	2371.79	0.293819	0.0599964	4.89728	9.71734e-07	1.16247e-05	0.0119393
ENSMUSG00000056938	121.494	-0.448049	0.091494	-4.89703	9.72957e-07	1.16247e-05	0.0251958
ENSMUSG00000059939	2015.11	0.260868	0.0532696	4.89713	9.72484e-07	1.16247e-05	0.00902739
ENSMUSG00000031636	445.633	-0.272466	0.0556463	-4.8964	9.76096e-07	1.1646e-05	0.00815961
ENSMUSG00000042369	1009.46	0.153812	0.0314134	4.8964	9.76094e-07	1.1646e-05	0.00215469
ENSMUSG00000033965	1112.66	-0.275645	0.0562975	-4.89621	9.77016e-07	1.16489e-05	0.00981345
ENSMUSG00000034891	28.2427	-0.617791	0.12619	-4.89572	9.79485e-07	1.16621e-05	0.0606222
ENSMUSG00000049265	91.0221	-0.510719	0.104317	-4.89582	9.78986e-07	1.16621e-05	0.0373685
ENSMUSG00000037860	148.551	0.366329	0.0748501	4.89417	9.87225e-07	1.17461e-05	0.0137862
ENSMUSG00000038446	1448.75	0.193885	0.039619	4.89374	9.89382e-07	1.17636e-05	0.00438909
ENSMUSG00000019189	4774.25	0.0938083	0.0191703	4.89341	9.91022e-07	1.1775e-05	0.000941193
ENSMUSG00000010290	1681.73	0.22161	0.045299	4.89216	9.97339e-07	1.18418e-05	0.00613661
ENSMUSG00000032199	7677.66	0.15619	0.0319277	4.892	9.98169e-07	1.18435e-05	0.00312
ENSMUSG00000059602	131.701	-0.449452	0.0918782	-4.89182	9.9906e-07	1.18459e-05	0.026256
ENSMUSG00000028528	672.971	-0.296569	0.0606317	-4.89132	1.0016e-06	1.18679e-05	0.0111131
ENSMUSG00000073411	352.964	-0.228413	0.0467072	-4.89031	1.00679e-06	1.19211e-05	0.00429668
ENSMUSG00000046470	233.371	-0.353263	0.0722413	-4.89004	1.00816e-06	1.19291e-05	0.0143989
ENSMUSG00000018973	15.0931	0.640652	0.131031	4.8893	1.01193e-06	1.19655e-05	0.0536243
ENSMUSG00000026750	4949.16	0.232885	0.0476452	4.88791	1.01911e-06	1.20401e-05	0.00729401
ENSMUSG00000047213	4578.74	0.172682	0.0353291	4.88781	1.01964e-06	1.20401e-05	0.00378579
ENSMUSG00000004885	3752.17	0.398453	0.0815363	4.88682	1.02477e-06	1.20757e-05	0.0249781
ENSMUSG00000024787	433.438	-0.242972	0.0497195	-4.88685	1.02462e-06	1.20757e-05	0.00584222
ENSMUSG00000036435	1954.4	0.163581	0.0334726	4.88699	1.02387e-06	1.20757e-05	0.00306885
ENSMUSG00000020882	794.846	-0.274327	0.0561389	-4.88657	1.02605e-06	1.20825e-05	0.00937574
ENSMUSG00000022371	2238.81	-0.512475	0.10488	-4.88631	1.02741e-06	1.20902e-05	0.0495131
ENSMUSG00000036932	1514.54	0.149555	0.0306087	4.88603	1.02888e-06	1.20992e-05	0.00231951
ENSMUSG00000006218	18.9142	-0.650593	0.133242	-4.8828	1.04588e-06	1.22823e-05	0.0778209
ENSMUSG00000072214	1806.62	-0.227608	0.0466139	-4.88284	1.04569e-06	1.22823e-05	0.00658497
ENSMUSG00000032400	1333.69	0.233733	0.0478756	4.8821	1.04963e-06	1.23179e-05	0.00682013
ENSMUSG00000037217	341.085	-0.468002	0.0958697	-4.88165	1.05203e-06	1.23376e-05	0.0353693
ENSMUSG00000057895	777.844	0.264218	0.0541319	4.881	1.0555e-06	1.23699e-05	0.00857197
ENSMUSG00000021115	1685.29	0.165218	0.0338593	4.87955	1.06331e-06	1.24529e-05	0.00307306
ENSMUSG00000021392	1200.34	0.172346	0.035331	4.87803	1.07149e-06	1.25402e-05	0.00317136
ENSMUSG00000071984	308.513	-0.551959	0.113156	-4.87786	1.07241e-06	1.25423e-05	0.0604443
ENSMUSG00000035704	819.236	0.198143	0.0406383	4.87577	1.08384e-06	1.26674e-05	0.0041367
ENSMUSG00000000827	2702.08	0.145522	0.0298473	4.87554	1.08511e-06	1.26736e-05	0.00245915
ENSMUSG00000025525	792.702	0.269724	0.0553306	4.87478	1.08932e-06	1.27136e-05	0.00907789
ENSMUSG00000042446	4519.12	0.170538	0.0349846	4.87465	1.09001e-06	1.27136e-05	0.0037025
ENSMUSG00000028042	118.312	-0.415013	0.0851643	-4.87308	1.09869e-06	1.28062e-05	0.0192867
ENSMUSG00000001767	1580.68	0.163922	0.0336427	4.87245	1.10222e-06	1.28269e-05	0.00298585
ENSMUSG00000025318	226.777	-0.472235	0.0969212	-4.87236	1.10271e-06	1.28269e-05	0.0349782
ENSMUSG00000029422	5616.62	0.173359	0.0355783	4.8726	1.1014e-06	1.28269e-05	0.00388514
ENSMUSG00000036208	769.942	0.238446	0.0489447	4.87175	1.10616e-06	1.28583e-05	0.00663622
ENSMUSG00000024187	764.552	-0.255752	0.0525	-4.87147	1.10771e-06	1.28588e-05	0.0078798
ENSMUSG00000040794	56.8197	-0.583743	0.119826	-4.87159	1.10701e-06	1.28588e-05	0.0598896
ENSMUSG00000032803	8421.84	0.150513	0.0308988	4.87117	1.10938e-06	1.28696e-05	0.00292008
ENSMUSG00000040606	1282.11	-0.165221	0.0339233	-4.87042	1.11359e-06	1.29027e-05	0.00288694
ENSMUSG00000057572	587.382	0.25154	0.0516467	4.8704	1.11374e-06	1.29027e-05	0.0072027
ENSMUSG00000030834	45.3255	-0.551115	0.11317	-4.8698	1.11711e-06	1.29329e-05	0.0403482
ENSMUSG00000031568	1426.11	0.145224	0.0298222	4.86967	1.11785e-06	1.29329e-05	0.00212449
ENSMUSG00000025651	3887.89	-0.150604	0.0309291	-4.86932	1.11983e-06	1.29383e-05	0.00278242
ENSMUSG00000030470	254.886	-0.240557	0.0494024	-4.86933	1.11975e-06	1.29383e-05	0.00411478
ENSMUSG00000037720	2897.18	0.164704	0.0338273	4.86897	1.1218e-06	1.29523e-05	0.00331463
ENSMUSG00000020282	1004.15	-0.326006	0.0669649	-4.86831	1.12555e-06	1.29869e-05	0.0147916
ENSMUSG00000019817	12892	-0.262931	0.0540108	-4.86812	1.12664e-06	1.29907e-05	0.0097379
ENSMUSG00000053310	80.334	-0.537803	0.110491	-4.8674	1.13074e-06	1.30293e-05	0.0455622
ENSMUSG00000052298	3906.19	0.195662	0.0402007	4.86713	1.13232e-06	1.30387e-05	0.00498188
ENSMUSG00000022974	4182.61	0.157949	0.032459	4.86612	1.1381e-06	1.30877e-05	0.00312263
ENSMUSG00000039990	1419.87	0.178233	0.0366265	4.86623	1.13748e-06	1.30877e-05	0.00360909
ENSMUSG00000041153	654.152	0.198458	0.0407854	4.86591	1.1393e-06	1.30928e-05	0.00387284
ENSMUSG00000028443	425.132	0.271344	0.0557752	4.86495	1.14488e-06	1.31481e-05	0.00817328
ENSMUSG00000025856	563.302	-0.258944	0.053238	-4.86391	1.15092e-06	1.32086e-05	0.00768287
ENSMUSG00000044986	197.574	-0.411109	0.0845276	-4.86361	1.15263e-06	1.32194e-05	0.0222805
ENSMUSG00000020134	2178.24	0.219167	0.0450657	4.86328	1.15457e-06	1.32328e-05	0.00619957
ENSMUSG00000056328	46.8596	-0.62332	0.128198	-4.86218	1.16099e-06	1.32975e-05	0.0837847
ENSMUSG00000026817	588.674	-0.20602	0.0423742	-4.86192	1.1625e-06	1.3306e-05	0.0041129
ENSMUSG00000030737	182.275	-0.270447	0.0556386	-4.86078	1.16927e-06	1.33745e-05	0.00488039
ENSMUSG00000034321	555.675	0.201151	0.0413878	4.86016	1.17293e-06	1.34075e-05	0.0037706
ENSMUSG00000042292	846.178	-0.355872	0.0732258	-4.85993	1.17429e-06	1.34141e-05	0.0182384
ENSMUSG00000078779	405.348	0.221226	0.0455297	4.85894	1.18017e-06	1.34723e-05	0.00435049
ENSMUSG00000027223	2208.65	-0.234083	0.0481928	-4.85721	1.19054e-06	1.35667e-05	0.00721423
ENSMUSG00000028933	612.053	0.236595	0.0487105	4.85716	1.19081e-06	1.35667e-05	0.00622113
ENSMUSG00000067995	830.778	0.199215	0.0410126	4.85741	1.18933e-06	1.35667e-05	0.00425803
ENSMUSG00000046861	1065.06	-0.143921	0.0296345	-4.85654	1.19453e-06	1.36001e-05	0.00183715
ENSMUSG00000029168	4599.75	-0.298057	0.061387	-4.85538	1.20159e-06	1.36713e-05	0.0127853
ENSMUSG00000044770	97.7091	-0.42851	0.088296	-4.85311	1.21538e-06	1.38191e-05	0.0201542
ENSMUSG00000036086	948.506	0.253019	0.05215	4.85176	1.22373e-06	1.39048e-05	0.00803928
ENSMUSG00000038766	4032.98	0.150615	0.0310538	4.85014	1.23376e-06	1.40095e-05	0.00282128
ENSMUSG00000024097	10867.4	0.266038	0.0548574	4.84964	1.23686e-06	1.40354e-05	0.0100634
ENSMUSG00000033405	182.258	0.28332	0.0584231	4.84945	1.23805e-06	1.40397e-05	0.00620036
ENSMUSG00000031601	4579.93	0.199429	0.0411357	4.84807	1.24667e-06	1.41281e-05	0.00527813
ENSMUSG00000000183	54.0562	-0.562338	0.116032	-4.84641	1.25719e-06	1.42285e-05	0.0498619
ENSMUSG00000040249	9005.77	-0.387052	0.0798626	-4.84648	1.25671e-06	1.42285e-05	0.0238748
ENSMUSG00000020181	926.249	-0.36183	0.0746618	-4.84625	1.25818e-06	1.42303e-05	0.0192611
ENSMUSG00000049807	1241.23	-0.300891	0.0620911	-4.84596	1.26e-06	1.42416e-05	0.0125072
ENSMUSG00000076432	10740.9	0.215221	0.0444158	4.84559	1.26239e-06	1.42592e-05	0.00636718
ENSMUSG00000050272	371.548	-0.49666	0.102546	-4.8433	1.27703e-06	1.4415e-05	0.043809
ENSMUSG00000021771	4260.81	0.182405	0.03767	4.84217	1.28429e-06	1.4478e-05	0.00433931
ENSMUSG00000036707	5012.6	0.116477	0.0240543	4.84225	1.28375e-06	1.4478e-05	0.00162272
ENSMUSG00000024795	2221.93	0.233881	0.0483065	4.84159	1.28804e-06	1.45107e-05	0.00726768
ENSMUSG00000038916	1039.78	-0.287446	0.0593754	-4.84117	1.29077e-06	1.4532e-05	0.0110827
ENSMUSG00000022711	1149.11	0.162975	0.033671	4.84024	1.29684e-06	1.45884e-05	0.00275527
ENSMUSG00000031791	593.376	-0.228299	0.0471684	-4.84007	1.29792e-06	1.45884e-05	0.00560676
ENSMUSG00000069089	2549.25	0.157077	0.0324539	4.84001	1.29833e-06	1.45884e-05	0.0029677
ENSMUSG00000033102	1115.64	0.221617	0.0457902	4.83984	1.29941e-06	1.4591e-05	0.00598928
ENSMUSG00000033066	595.561	-0.412896	0.0853379	-4.83836	1.30913e-06	1.46904e-05	0.0265208
ENSMUSG00000022353	2052.91	-0.173866	0.035937	-4.83809	1.31095e-06	1.47013e-05	0.00365038
ENSMUSG00000021391	330.915	0.298421	0.0617048	4.83628	1.32294e-06	1.48261e-05	0.0101352
ENSMUSG00000032293	6899.52	0.178784	0.0369707	4.83584	1.32587e-06	1.48493e-05	0.00425516
ENSMUSG00000020704	116.181	-0.384896	0.0795994	-4.83541	1.32873e-06	1.48542e-05	0.0148098
ENSMUSG00000025732	63.6541	-0.464124	0.0959805	-4.8356	1.32742e-06	1.48542e-05	0.0219943
ENSMUSG00000028458	1222.53	-0.289976	0.0599696	-4.83538	1.32891e-06	1.48542e-05	0.0115008
ENSMUSG00000044018	2101.15	0.216257	0.044729	4.83483	1.33258e-06	1.48856e-05	0.00607789
ENSMUSG00000024645	790.164	0.255112	0.0527722	4.83421	1.33678e-06	1.49227e-05	0.00806388
ENSMUSG00000070823	25.4734	-0.631603	0.130666	-4.83372	1.34004e-06	1.49494e-05	0.0762929
ENSMUSG00000022175	786.473	-0.298824	0.0618373	-4.83242	1.34884e-06	1.50378e-05	0.011901
ENSMUSG00000026413	130.354	-0.462051	0.0956302	-4.83165	1.35409e-06	1.50865e-05	0.0300777
ENSMUSG00000027612	568.196	-0.353912	0.073266	-4.83051	1.36184e-06	1.51631e-05	0.0176592
ENSMUSG00000041115	349.479	-0.379574	0.0786322	-4.82721	1.38456e-06	1.54061e-05	0.0200865
ENSMUSG00000025747	2385.47	0.231538	0.0479712	4.8266	1.38886e-06	1.54438e-05	0.00718472
ENSMUSG00000064179	1658.33	-0.301822	0.0625435	-4.82579	1.39449e-06	1.54964e-05	0.0129373
ENSMUSG00000069917	6651.02	-0.58728	0.12171	-4.82523	1.39844e-06	1.55303e-05	0.0841824
ENSMUSG00000026755	1670.67	0.21274	0.0441022	4.82379	1.40859e-06	1.56127e-05	0.00576205
ENSMUSG00000036278	70.8639	-0.440442	0.0913022	-4.824	1.40709e-06	1.56127e-05	0.0189498
ENSMUSG00000050777	107.237	-0.318553	0.0660378	-4.8238	1.40846e-06	1.56127e-05	0.00579398
ENSMUSG00000027523	34073.3	-0.161027	0.0333868	-4.82307	1.41365e-06	1.56586e-05	0.00353466
ENSMUSG00000037843	164.333	-0.492841	0.102199	-4.82236	1.41872e-06	1.57047e-05	0.0397059
ENSMUSG00000049097	54.8528	-0.453066	0.0939732	-4.82123	1.42678e-06	1.57838e-05	0.0173189
ENSMUSG00000030399	27.2458	-0.664285	0.137797	-4.82075	1.43022e-06	1.58116e-05	0.153935
ENSMUSG00000020482	1499.63	0.195605	0.0405832	4.81986	1.43656e-06	1.58613e-05	0.00467395
ENSMUSG00000032745	5789.44	0.174167	0.0361344	4.81998	1.43575e-06	1.58613e-05	0.00402317
ENSMUSG00000031935	1277.39	0.216547	0.0449304	4.81962	1.43835e-06	1.58655e-05	0.00583253
ENSMUSG00000039263	1132.18	-0.268465	0.0557032	-4.81955	1.43879e-06	1.58655e-05	0.00958338
ENSMUSG00000020115	1243.34	0.167945	0.0348486	4.81927	1.44082e-06	1.58777e-05	0.00308767
ENSMUSG00000038816	1347.23	0.14407	0.0298971	4.81886	1.44378e-06	1.59002e-05	0.00209787
ENSMUSG00000023110	3070.65	0.171693	0.0356319	4.81853	1.44622e-06	1.59095e-05	0.00374906
ENSMUSG00000059743	977.12	0.18698	0.0388047	4.81849	1.44649e-06	1.59095e-05	0.00384108
ENSMUSG00000044155	1770.05	0.316653	0.0657204	4.81819	1.4487e-06	1.59236e-05	0.0146006
ENSMUSG00000034612	1106.08	-0.210287	0.043649	-4.81768	1.45236e-06	1.59537e-05	0.00529826
ENSMUSG00000002602	2937.36	-0.191271	0.0397032	-4.81751	1.4536e-06	1.59571e-05	0.00475508
ENSMUSG00000020435	88.6404	-0.422309	0.0877132	-4.81466	1.47453e-06	1.61765e-05	0.0185002
ENSMUSG00000032109	143.841	-0.44246	0.0919031	-4.81442	1.4763e-06	1.61838e-05	0.0269406
ENSMUSG00000071172	17725.1	0.252464	0.0524403	4.81431	1.47709e-06	1.61838e-05	0.00915352
ENSMUSG00000002083	87.2236	-0.394248	0.0818962	-4.814	1.47942e-06	1.61991e-05	0.0135741
ENSMUSG00000026767	730.903	0.15852	0.0329363	4.81294	1.48725e-06	1.62641e-05	0.00210357
ENSMUSG00000046157	817.027	-0.377437	0.0784211	-4.81295	1.48715e-06	1.62641e-05	0.0216585
ENSMUSG00000027323	1487.83	0.232009	0.0482071	4.81276	1.48856e-06	1.62681e-05	0.00701023
ENSMUSG00000029014	1840.92	0.171861	0.0357232	4.8109	1.50252e-06	1.64047e-05	0.00355246
ENSMUSG00000036572	1657.08	0.160653	0.033394	4.81084	1.50298e-06	1.64047e-05	0.00295973
ENSMUSG00000002771	147.557	-0.456574	0.0949468	-4.80874	1.51884e-06	1.65423e-05	0.0302759
ENSMUSG00000017418	3523.12	0.240508	0.0500205	4.80819	1.52303e-06	1.65423e-05	0.0080331
ENSMUSG00000020439	1095.17	-0.327652	0.0681444	-4.8082	1.52294e-06	1.65423e-05	0.0155238
ENSMUSG00000022724	681.658	0.18471	0.0384138	4.80843	1.52117e-06	1.65423e-05	0.0033001
ENSMUSG00000038126	1460.33	0.236235	0.0491236	4.80898	1.517e-06	1.65423e-05	0.00731294
ENSMUSG00000062270	12876.4	0.210438	0.0437669	4.80816	1.52329e-06	1.65423e-05	0.00618524
ENSMUSG00000066150	2252.66	0.126132	0.0262315	4.80841	1.52134e-06	1.65423e-05	0.00172976
ENSMUSG00000093910	43.7849	-0.509558	0.105967	-4.80865	1.51954e-06	1.65423e-05	0.0273787
ENSMUSG00000048277	486.867	-0.232643	0.0483948	-4.8072	1.53062e-06	1.66114e-05	0.00564218
ENSMUSG00000041797	591.373	-0.47354	0.0985155	-4.80676	1.53399e-06	1.66374e-05	0.0397535
ENSMUSG00000048668	2478.54	0.216608	0.0450676	4.80629	1.53754e-06	1.66654e-05	0.00625598
ENSMUSG00000004655	624.775	-0.525903	0.109431	-4.80581	1.54129e-06	1.66955e-05	0.0554366
ENSMUSG00000052033	995.366	0.291992	0.0607966	4.80276	1.56492e-06	1.69408e-05	0.0117216
ENSMUSG00000033031	2859.75	0.20834	0.0433812	4.80253	1.56675e-06	1.695e-05	0.00579511
ENSMUSG00000019889	1896.38	0.168761	0.0351494	4.80125	1.57678e-06	1.7037e-05	0.00343342
ENSMUSG00000027575	2612.08	-0.141303	0.0294299	-4.80136	1.57595e-06	1.7037e-05	0.00235987
ENSMUSG00000048330	676.701	0.230582	0.0480482	4.79898	1.59473e-06	1.72019e-05	0.00615162
ENSMUSG00000053552	365.729	-0.253283	0.0527789	-4.79894	1.59505e-06	1.72019e-05	0.00652901
ENSMUSG00000058503	1585.92	0.210691	0.0439018	4.79914	1.59346e-06	1.72019e-05	0.00566916
ENSMUSG00000020783	2271.03	0.124216	0.025886	4.79859	1.5979e-06	1.72218e-05	0.00167512
ENSMUSG00000024268	1102.1	-0.311956	0.0650139	-4.7983	1.60016e-06	1.72354e-05	0.0138564
ENSMUSG00000029442	74.042	0.383751	0.079981	4.79803	1.60234e-06	1.72481e-05	0.0106721
ENSMUSG00000047907	1769.35	-0.246439	0.0513664	-4.79766	1.60529e-06	1.7269e-05	0.00822258
ENSMUSG00000036957	250.19	-0.352229	0.0734204	-4.79743	1.60712e-06	1.72778e-05	0.0154278
ENSMUSG00000021540	8057.5	0.144146	0.0300505	4.79677	1.61241e-06	1.73238e-05	0.00274601
ENSMUSG00000034501	861.143	0.131014	0.0273148	4.79645	1.61501e-06	1.73409e-05	0.00121015
ENSMUSG00000033983	1021.26	0.212985	0.0444112	4.79576	1.62062e-06	1.73902e-05	0.00547518
ENSMUSG00000024270	3021.49	0.103019	0.0214826	4.79545	1.62313e-06	1.74063e-05	0.00111798
ENSMUSG00000026999	384.748	0.251331	0.0524132	4.79519	1.62517e-06	1.74173e-05	0.00659929
ENSMUSG00000004356	2266.19	0.16548	0.0345137	4.79461	1.62992e-06	1.74573e-05	0.00337288
ENSMUSG00000027079	697.214	0.261044	0.0544542	4.79382	1.63637e-06	1.75155e-05	0.00855176
ENSMUSG00000031429	572.409	0.248762	0.0519053	4.79261	1.64625e-06	1.76102e-05	0.00725722
ENSMUSG00000023832	3151.91	0.272002	0.0567614	4.79202	1.65114e-06	1.76515e-05	0.0106219
ENSMUSG00000001707	1070.52	0.258941	0.0540383	4.79181	1.65282e-06	1.76586e-05	0.00888817
ENSMUSG00000018411	5029.42	-0.402303	0.0839699	-4.79104	1.65922e-06	1.77159e-05	0.02696
ENSMUSG00000038264	318.525	-0.223675	0.0466939	-4.79024	1.66583e-06	1.77754e-05	0.00398804
ENSMUSG00000020255	2059.35	0.189075	0.0394823	4.78885	1.67739e-06	1.78877e-05	0.00455725
ENSMUSG00000020069	3346.67	0.265691	0.0554827	4.78871	1.67857e-06	1.78891e-05	0.0101086
ENSMUSG00000034708	1730.79	-0.245455	0.0512608	-4.78836	1.68154e-06	1.79096e-05	0.00817061
ENSMUSG00000028284	4915.76	0.146738	0.030646	4.78815	1.68324e-06	1.79167e-05	0.00278393
ENSMUSG00000058396	117.826	-0.370597	0.0774034	-4.78787	1.68561e-06	1.79307e-05	0.0134007
ENSMUSG00000024168	199.577	-0.274992	0.0574432	-4.7872	1.69121e-06	1.79792e-05	0.00611017
ENSMUSG00000022469	309.197	-0.266119	0.0555979	-4.78649	1.69722e-06	1.80319e-05	0.00713104
ENSMUSG00000026156	118.697	-0.548305	0.114557	-4.78632	1.6987e-06	1.80365e-05	0.0576552
ENSMUSG00000028882	2519.39	0.210148	0.0439271	4.78403	1.71815e-06	1.82317e-05	0.00591158
ENSMUSG00000035469	3298.6	0.212479	0.044447	4.78051	1.74855e-06	1.85428e-05	0.0061647
ENSMUSG00000023055	1589.46	-0.216153	0.0452176	-4.78028	1.75047e-06	1.85517e-05	0.00606083
ENSMUSG00000042178	406.349	-0.359115	0.0751307	-4.77987	1.75413e-06	1.8579e-05	0.0181187
ENSMUSG00000026605	5907.42	0.253766	0.0530926	4.7797	1.75559e-06	1.8583e-05	0.00928903
ENSMUSG00000018334	686.674	-0.281696	0.0589427	-4.77914	1.76044e-06	1.86229e-05	0.0103766
ENSMUSG00000028165	1656.12	0.168369	0.0352373	4.77815	1.76918e-06	1.87039e-05	0.00337778
ENSMUSG00000020400	487.556	-0.28637	0.0599368	-4.77786	1.77175e-06	1.87194e-05	0.0102101
ENSMUSG00000020150	216.615	-0.349948	0.0732621	-4.77666	1.78227e-06	1.88191e-05	0.014683
ENSMUSG00000028051	261.425	-0.341131	0.0714216	-4.7763	1.78552e-06	1.88418e-05	0.0143879
ENSMUSG00000045038	860.09	-0.249502	0.0522399	-4.77608	1.78746e-06	1.88507e-05	0.00793228
ENSMUSG00000034854	378.43	-0.360924	0.0755783	-4.7755	1.79264e-06	1.88937e-05	0.0182231
ENSMUSG00000035561	255.067	-0.305875	0.0640568	-4.77506	1.79658e-06	1.89236e-05	0.0102585
ENSMUSG00000055632	14.6841	-0.640231	0.134085	-4.77483	1.79863e-06	1.89246e-05	0.0677901
ENSMUSG00000069910	851.518	0.249396	0.0522318	4.7748	1.79888e-06	1.89246e-05	0.00794988
ENSMUSG00000022160	1239.29	0.218103	0.0456977	4.77273	1.81744e-06	1.91082e-05	0.0060496
ENSMUSG00000032245	560.882	-0.207336	0.0434448	-4.7724	1.82041e-06	1.91277e-05	0.00434111
ENSMUSG00000024592	434.422	0.223665	0.0468758	4.77144	1.82914e-06	1.92077e-05	0.00494582
ENSMUSG00000074207	89.0456	-0.548157	0.114912	-4.77022	1.84025e-06	1.93125e-05	0.0553659
ENSMUSG00000014602	3889.82	-0.30976	0.0649433	-4.7697	1.84504e-06	1.93395e-05	0.0144992
ENSMUSG00000034285	1719.23	0.137927	0.0289173	4.76969	1.84507e-06	1.93395e-05	0.00207024
ENSMUSG00000040435	739.097	-0.405014	0.0849522	-4.76755	1.86479e-06	1.95342e-05	0.0265452
ENSMUSG00000059866	148.101	-0.293319	0.0615262	-4.76739	1.86632e-06	1.95383e-05	0.00616796
ENSMUSG00000066037	10016.5	0.207169	0.0434685	4.76595	1.87964e-06	1.96657e-05	0.00607315
ENSMUSG00000060992	4413.96	0.181914	0.038178	4.76489	1.88953e-06	1.97573e-05	0.00447675
ENSMUSG00000006519	265.848	-0.356934	0.0749594	-4.7617	1.9197e-06	2.00482e-05	0.0166526
ENSMUSG00000032013	234.771	-0.357164	0.0750063	-4.76179	1.91882e-06	2.00482e-05	0.016165
ENSMUSG00000028763	4925.29	-0.443037	0.0930604	-4.76075	1.92871e-06	2.01301e-05	0.0352847
ENSMUSG00000008892	2137.51	0.20198	0.0424341	4.75985	1.93738e-06	2.02083e-05	0.00539723
ENSMUSG00000024817	3922.22	0.196916	0.0413769	4.75906	1.94493e-06	2.02747e-05	0.00530897
ENSMUSG00000078941	911.633	0.217884	0.0457862	4.75872	1.94826e-06	2.02971e-05	0.0057877
ENSMUSG00000027966	6519.97	-0.394577	0.0829235	-4.75833	1.95205e-06	2.03233e-05	0.0261677
ENSMUSG00000033632	881.114	0.213007	0.0447674	4.75809	1.95429e-06	2.03233e-05	0.0054295
ENSMUSG00000040084	4050.15	0.244174	0.0513176	4.75809	1.95432e-06	2.03233e-05	0.00854091
ENSMUSG00000066235	270.167	-0.328018	0.0689554	-4.75696	1.96535e-06	2.04256e-05	0.0130791
ENSMUSG00000037617	340.4	0.235958	0.0496085	4.75639	1.97081e-06	2.04699e-05	0.00524493
ENSMUSG00000027894	726.697	-0.278684	0.0586057	-4.75524	1.98213e-06	2.05626e-05	0.0103114
ENSMUSG00000034037	858.598	-0.194255	0.0408507	-4.75525	1.98202e-06	2.05626e-05	0.00422566
ENSMUSG00000038879	100.657	-0.347882	0.0731739	-4.75418	1.99254e-06	2.06582e-05	0.00921386
ENSMUSG00000038086	101.197	-0.480873	0.101151	-4.75401	1.99419e-06	2.06628e-05	0.0343108
ENSMUSG00000002930	392.753	0.474711	0.0998702	4.75327	2.00149e-06	2.07259e-05	0.0406305
ENSMUSG00000031385	49.0661	-0.506268	0.106517	-4.75295	2.00472e-06	2.07468e-05	0.030786
ENSMUSG00000069170	1280.9	0.307968	0.0647973	4.75279	2.00629e-06	2.07506e-05	0.013904
ENSMUSG00000056763	2407.54	0.153738	0.0323508	4.75221	2.01203e-06	2.07975e-05	0.00292263
ENSMUSG00000062329	120.523	-0.657845	0.138439	-4.75188	2.0153e-06	2.08187e-05	0.236839
ENSMUSG00000027525	351.322	-0.298233	0.0627626	-4.75176	2.01652e-06	2.08188e-05	0.010725
ENSMUSG00000075707	69.9697	-0.510618	0.107475	-4.75106	2.02358e-06	2.08791e-05	0.0386448
ENSMUSG00000040025	2366.68	0.153423	0.0322969	4.7504	2.03018e-06	2.09346e-05	0.00290375
ENSMUSG00000004558	633.591	-0.3921	0.0825433	-4.75024	2.03176e-06	2.09384e-05	0.0243606
ENSMUSG00000031760	65.807	-0.537324	0.113124	-4.74988	2.03534e-06	2.09626e-05	0.0475242
ENSMUSG00000041975	509.258	0.204402	0.043035	4.74968	2.03744e-06	2.09717e-05	0.00408336
ENSMUSG00000022801	3126.56	0.138789	0.0292262	4.74877	2.04662e-06	2.10536e-05	0.00239021
ENSMUSG00000022623	725.5	-0.363809	0.0766179	-4.74836	2.05072e-06	2.10831e-05	0.0202449
ENSMUSG00000024228	225.793	0.264854	0.0557813	4.74808	2.05352e-06	2.10992e-05	0.00611295
ENSMUSG00000041828	59.6739	-0.623182	0.131259	-4.74772	2.05719e-06	2.11243e-05	0.440404
ENSMUSG00000034031	42.232	0.616996	0.129975	4.74703	2.06428e-06	2.11845e-05	0.0913497
ENSMUSG00000074088	2397.58	0.254776	0.0536786	4.74633	2.07138e-06	2.12446e-05	0.0092666
ENSMUSG00000031256	2951.12	0.110027	0.0231823	4.74615	2.07327e-06	2.12513e-05	0.00135162
ENSMUSG00000022517	2339.45	-0.200529	0.0422644	-4.74463	2.08893e-06	2.13991e-05	0.00537905
ENSMUSG00000021843	4666.82	0.157138	0.0331318	4.74282	2.10764e-06	2.15393e-05	0.00329266
ENSMUSG00000022057	10.2017	-0.610002	0.128606	-4.74317	2.10397e-06	2.15393e-05	0.40405
ENSMUSG00000026082	1880.22	0.172247	0.036316	4.743	2.10577e-06	2.15393e-05	0.00370622
ENSMUSG00000052833	5126.04	0.168816	0.0355933	4.74291	2.10668e-06	2.15393e-05	0.00387148
ENSMUSG00000027583	724.954	0.176655	0.0372512	4.74226	2.11351e-06	2.1586e-05	0.00309256
ENSMUSG00000035566	818.053	-0.299762	0.0632124	-4.74214	2.11472e-06	2.1586e-05	0.0126213
ENSMUSG00000027864	4546.85	-0.129356	0.0272871	-4.74054	2.13149e-06	2.17443e-05	0.00213248
ENSMUSG00000030600	447.391	-0.377809	0.0797027	-4.74023	2.13478e-06	2.17649e-05	0.0215179
ENSMUSG00000028197	487.917	-0.383572	0.0809311	-4.73949	2.14259e-06	2.18315e-05	0.0226261
ENSMUSG00000036561	1071.88	-0.190196	0.0401328	-4.73915	2.14613e-06	2.18546e-05	0.00426489
ENSMUSG00000031226	1645.85	0.215744	0.0455266	4.73885	2.14931e-06	2.18741e-05	0.00619514
ENSMUSG00000038160	1084.17	0.217255	0.0458537	4.73801	2.15822e-06	2.19517e-05	0.00598389
ENSMUSG00000030302	389.258	-0.396211	0.0836583	-4.73606	2.17916e-06	2.21516e-05	0.0242029
ENSMUSG00000028661	129.255	-0.403071	0.0851272	-4.73492	2.19139e-06	2.22627e-05	0.0199942
ENSMUSG00000020978	4132.82	0.196162	0.0414335	4.73437	2.19735e-06	2.23101e-05	0.00533802
ENSMUSG00000024078	819.372	0.15435	0.0326035	4.73414	2.19981e-06	2.23219e-05	0.00217597
ENSMUSG00000026761	1914.78	0.194083	0.0409994	4.7338	2.20357e-06	2.23336e-05	0.00493437
ENSMUSG00000060073	2119.06	0.20363	0.0430161	4.7338	2.20355e-06	2.23336e-05	0.0055637
ENSMUSG00000005237	159.305	-0.302672	0.0639456	-4.73327	2.2093e-06	2.23785e-05	0.00780119
ENSMUSG00000036599	228.692	-0.40897	0.086414	-4.73268	2.21575e-06	2.24305e-05	0.0245976
ENSMUSG00000003378	1794.48	-0.347886	0.0735141	-4.73223	2.22062e-06	2.24666e-05	0.0190771
ENSMUSG00000038299	1746.44	0.13513	0.0285582	4.73176	2.2258e-06	2.25058e-05	0.00201282
ENSMUSG00000035086	2625.62	0.173996	0.0367794	4.73078	2.23654e-06	2.2601e-05	0.00397041
ENSMUSG00000015671	3877.97	0.2481	0.0524453	4.73064	2.23814e-06	2.26039e-05	0.00895185
ENSMUSG00000029376	1097.57	0.235106	0.0497001	4.7305	2.23969e-06	2.26063e-05	0.00728856
ENSMUSG00000030103	211.197	-0.351745	0.074381	-4.72896	2.25673e-06	2.27648e-05	0.0152811
ENSMUSG00000033389	316.592	-0.258823	0.0547452	-4.72777	2.27e-06	2.28852e-05	0.00686552
ENSMUSG00000040620	2175.55	0.119703	0.0253201	4.7276	2.27185e-06	2.28905e-05	0.00156285
ENSMUSG00000030061	3238.18	0.220888	0.0467266	4.72724	2.27591e-06	2.29105e-05	0.00688217
ENSMUSG00000037362	127.725	-0.498134	0.105376	-4.72719	2.27651e-06	2.29105e-05	0.0423228
ENSMUSG00000039449	1814.08	0.129136	0.0273224	4.72638	2.28554e-06	2.2988e-05	0.00181094
ENSMUSG00000046753	1003.38	0.182846	0.0386922	4.72565	2.29384e-06	2.30579e-05	0.00383914
ENSMUSG00000028309	4354.05	0.140676	0.029771	4.72525	2.29831e-06	2.30893e-05	0.00258525
ENSMUSG00000016349	297.003	-0.547452	0.115861	-4.72509	2.30011e-06	2.30939e-05	0.0659205
ENSMUSG00000025665	2160.32	0.209711	0.0443953	4.72371	2.31582e-06	2.32381e-05	0.00598802
ENSMUSG00000025010	1332.03	0.251876	0.0533354	4.7225	2.32965e-06	2.33463e-05	0.0087967
ENSMUSG00000026147	3720.57	-0.274069	0.058036	-4.72241	2.33069e-06	2.33463e-05	0.0112101
ENSMUSG00000027365	4793.84	0.164374	0.0348062	4.72255	2.32905e-06	2.33463e-05	0.00367407
ENSMUSG00000025064	343.429	-0.381317	0.0807518	-4.72208	2.33445e-06	2.3362e-05	0.0215833
ENSMUSG00000031461	320.32	-0.606225	0.128385	-4.72192	2.33631e-06	2.3362e-05	0.104857
ENSMUSG00000032485	1461.59	-0.280353	0.0593728	-4.72192	2.33634e-06	2.3362e-05	0.0113701
ENSMUSG00000044550	439.928	-0.314374	0.0665806	-4.7217	2.33886e-06	2.33736e-05	0.0132623
ENSMUSG00000032376	2558.05	0.150705	0.0319199	4.72135	2.3428e-06	2.33994e-05	0.00285618
ENSMUSG00000020593	518.103	-0.211847	0.0448749	-4.72085	2.34863e-06	2.34323e-05	0.00462776
ENSMUSG00000025384	757.202	-0.354586	0.0751128	-4.72071	2.35019e-06	2.34323e-05	0.0193026
ENSMUSG00000059820	1360.1	0.146007	0.0309287	4.72076	2.34965e-06	2.34323e-05	0.00230923
ENSMUSG00000043183	1009.72	0.163367	0.0346105	4.72016	2.35658e-06	2.34824e-05	0.00284713
ENSMUSG00000004591	3545.33	0.161006	0.0341153	4.71946	2.36476e-06	2.35502e-05	0.00344256
ENSMUSG00000027852	4576.46	0.174793	0.0370401	4.71903	2.36974e-06	2.35861e-05	0.00419807
ENSMUSG00000034820	4351.39	0.166707	0.0353278	4.71887	2.37161e-06	2.35911e-05	0.00377392
ENSMUSG00000030583	896.614	-0.362048	0.0767613	-4.71655	2.39882e-06	2.38479e-05	0.0206197
ENSMUSG00000058153	629.882	-0.447935	0.0949753	-4.71634	2.40128e-06	2.38586e-05	0.0358294
ENSMUSG00000040195	895.01	0.229017	0.0485677	4.71542	2.41207e-06	2.39519e-05	0.00668731
ENSMUSG00000005698	4831.28	0.140177	0.0297319	4.71468	2.42085e-06	2.40252e-05	0.00260045
ENSMUSG00000051238	362.731	0.216157	0.0458525	4.71417	2.42695e-06	2.40718e-05	0.00416134
ENSMUSG00000038095	5494.1	0.143523	0.0304562	4.71243	2.44777e-06	2.42643e-05	0.00276764
ENSMUSG00000034218	1895.71	0.1891	0.0401303	4.71215	2.45121e-06	2.42844e-05	0.00468977
ENSMUSG00000028556	7306.32	0.154535	0.0327981	4.71171	2.45646e-06	2.43223e-05	0.00329829
ENSMUSG00000051351	1412.56	-0.169813	0.0360487	-4.71065	2.46931e-06	2.44355e-05	0.00345255
ENSMUSG00000028756	1374.16	-0.194296	0.041248	-4.71042	2.47203e-06	2.44483e-05	0.00478221
ENSMUSG00000039252	693.461	-0.32458	0.0689156	-4.70981	2.47942e-06	2.45073e-05	0.015405
ENSMUSG00000028577	3039.38	0.156288	0.0331913	4.70871	2.49284e-06	2.46258e-05	0.00319024
ENSMUSG00000023919	801.939	0.277003	0.0588383	4.70787	2.50323e-06	2.47141e-05	0.0105869
ENSMUSG00000028804	404.476	-0.397766	0.0845055	-4.70698	2.51416e-06	2.48079e-05	0.0249952
ENSMUSG00000059475	1392.3	0.161309	0.0342804	4.70557	2.53158e-06	2.49654e-05	0.00304322
ENSMUSG00000030057	12553	0.178047	0.0378441	4.70474	2.54192e-06	2.5053e-05	0.00453983
ENSMUSG00000032407	5675.83	0.163436	0.0347406	4.70447	2.54522e-06	2.50567e-05	0.00369159
ENSMUSG00000045854	677.749	0.296376	0.0629974	4.70456	2.54408e-06	2.50567e-05	0.0123014
ENSMUSG00000026273	577.002	0.234012	0.0497584	4.70297	2.56409e-06	2.52157e-05	0.0064873
ENSMUSG00000039715	545.433	-0.230944	0.0491062	-4.70295	2.56431e-06	2.52157e-05	0.00611412
ENSMUSG00000021374	4473.59	0.159464	0.0339136	4.70208	2.57528e-06	2.53091e-05	0.0034561
ENSMUSG00000042705	806.854	0.257512	0.0547678	4.7019	2.57755e-06	2.53169e-05	0.00887167
ENSMUSG00000040125	170.503	-0.536501	0.114119	-4.70125	2.58576e-06	2.5383e-05	0.0595358
ENSMUSG00000074364	1365.44	-0.349448	0.0743336	-4.70107	2.58797e-06	2.53902e-05	0.0194153
ENSMUSG00000040720	3887.52	0.132393	0.028163	4.70094	2.58973e-06	2.53929e-05	0.00225522
ENSMUSG00000033016	593.884	-0.414466	0.0881751	-4.70049	2.59538e-06	2.54319e-05	0.0289926
ENSMUSG00000038253	829.006	0.216217	0.0459999	4.70039	2.59666e-06	2.54319e-05	0.00574642
ENSMUSG00000038274	171.457	-0.372894	0.0793454	-4.69963	2.60639e-06	2.5498e-05	0.0175115
ENSMUSG00000041431	4198.37	0.270528	0.0575627	4.69971	2.6053e-06	2.5498e-05	0.0110439
ENSMUSG00000004044	1836.69	-0.443351	0.0943567	-4.69867	2.61862e-06	2.56031e-05	0.036279
ENSMUSG00000051403	1691.69	-0.300244	0.0639147	-4.69758	2.63265e-06	2.57256e-05	0.0136275
ENSMUSG00000020171	2399.01	0.229416	0.0488407	4.69724	2.63699e-06	2.57534e-05	0.00748451
ENSMUSG00000035021	1962.31	0.163881	0.0349031	4.69532	2.66194e-06	2.59823e-05	0.00339398
ENSMUSG00000045896	3421.18	0.185898	0.0395944	4.69506	2.6653e-06	2.60003e-05	0.00478161
ENSMUSG00000029110	4659.23	0.209603	0.0446471	4.69466	2.67053e-06	2.60365e-05	0.00631571
ENSMUSG00000032369	380.603	0.288735	0.0615242	4.69304	2.6918e-06	2.6229e-05	0.0104391
ENSMUSG00000021892	1870.51	-0.154251	0.0328727	-4.69237	2.70052e-06	2.62991e-05	0.0029061
ENSMUSG00000024909	1653.2	-0.232599	0.0495803	-4.69135	2.71403e-06	2.64114e-05	0.00753785
ENSMUSG00000055333	107.646	-0.425635	0.0907292	-4.69127	2.71513e-06	2.64114e-05	0.0233573
ENSMUSG00000034994	50153.7	-0.271589	0.0578938	-4.69115	2.71668e-06	2.64114e-05	0.0114074
ENSMUSG00000007036	817.078	-0.262953	0.0560574	-4.69078	2.72171e-06	2.64454e-05	0.00937915
ENSMUSG00000027342	5478.47	0.233707	0.049828	4.69028	2.72837e-06	2.64952e-05	0.00806689
ENSMUSG00000051396	543.132	0.185343	0.039522	4.68962	2.73717e-06	2.65656e-05	0.00322149
ENSMUSG00000037225	242.622	-0.410088	0.0874599	-4.68887	2.74718e-06	2.66476e-05	0.0257873
ENSMUSG00000021981	1030.68	0.172081	0.0367021	4.68858	2.75109e-06	2.66555e-05	0.00336235
ENSMUSG00000035900	1487.01	-0.165944	0.0353928	-4.68864	2.75028e-06	2.66555e-05	0.00333323
ENSMUSG00000051335	266.829	-0.324159	0.0692037	-4.68413	2.81153e-06	2.72257e-05	0.0131786
ENSMUSG00000060121	567.289	0.23582	0.0503581	4.68287	2.82893e-06	2.73787e-05	0.00667238
ENSMUSG00000026797	1871.31	-0.286852	0.0612578	-4.6827	2.83116e-06	2.73849e-05	0.0123943
ENSMUSG00000006457	166.952	-0.367732	0.0785338	-4.68247	2.83436e-06	2.73932e-05	0.0167736
ENSMUSG00000063146	2325.98	-0.342014	0.0730424	-4.68241	2.83521e-06	2.73932e-05	0.0189152
ENSMUSG00000044646	126.917	-0.370354	0.0790975	-4.68225	2.83744e-06	2.73993e-05	0.015229
ENSMUSG00000029162	153.705	-0.369448	0.0789178	-4.68143	2.84876e-06	2.74932e-05	0.0165193
ENSMUSG00000057649	2283.38	0.149788	0.0319977	4.68121	2.85192e-06	2.75082e-05	0.00282535
ENSMUSG00000022961	22296.3	0.134131	0.0286549	4.68092	2.85594e-06	2.75292e-05	0.00255979
ENSMUSG00000030452	1259.05	0.195225	0.0417075	4.68082	2.8573e-06	2.75292e-05	0.00486122
ENSMUSG00000049100	1428.06	-0.260805	0.0557197	-4.68067	2.85943e-06	2.75342e-05	0.00978096
ENSMUSG00000031546	962.639	0.218927	0.0467757	4.68037	2.86363e-06	2.75593e-05	0.00616472
ENSMUSG00000043090	2113.64	0.132084	0.0282291	4.67898	2.88302e-06	2.77303e-05	0.00205117
ENSMUSG00000045996	568.483	0.405383	0.0866417	4.67884	2.88506e-06	2.77344e-05	0.027635
ENSMUSG00000062198	752.069	0.273451	0.0584463	4.67867	2.88739e-06	2.77413e-05	0.0103314
ENSMUSG00000005580	178.225	-0.310813	0.0664466	-4.67763	2.90204e-06	2.78664e-05	0.00976743
ENSMUSG00000060371	131.396	-0.547096	0.116983	-4.67673	2.91485e-06	2.79738e-05	0.0638291
ENSMUSG00000031201	1259.63	0.187943	0.0401942	4.67589	2.92684e-06	2.80732e-05	0.00444057
ENSMUSG00000021681	2100.31	0.11698	0.0250211	4.67526	2.93576e-06	2.8143e-05	0.00149831
ENSMUSG00000026251	84.5988	-0.495262	0.105936	-4.67512	2.93784e-06	2.81472e-05	0.0389307
ENSMUSG00000037608	10625.1	0.165239	0.035346	4.6749	2.941e-06	2.81617e-05	0.00391513
ENSMUSG00000066735	2588.88	0.128519	0.027501	4.67323	2.965e-06	2.83757e-05	0.00200683
ENSMUSG00000021130	1032.08	-0.236843	0.0506831	-4.67301	2.96818e-06	2.83868e-05	0.0075572
ENSMUSG00000022781	3888.6	0.141398	0.030259	4.67292	2.96947e-06	2.83868e-05	0.00265296
ENSMUSG00000007646	322.788	0.20917	0.0447659	4.67252	2.97529e-06	2.84108e-05	0.00348954
ENSMUSG00000050737	285.396	-0.214411	0.0458876	-4.67253	2.97517e-06	2.84108e-05	0.0033648
ENSMUSG00000035365	663.818	0.210896	0.0451517	4.67083	2.99989e-06	2.86299e-05	0.00517917
ENSMUSG00000061576	856.474	-0.294635	0.0630931	-4.66985	3.01421e-06	2.87505e-05	0.0126199
ENSMUSG00000034792	25.169	-0.53552	0.114704	-4.6687	3.03107e-06	2.88953e-05	0.0246341
ENSMUSG00000022894	520.583	-0.383413	0.082131	-4.66832	3.03679e-06	2.89162e-05	0.0236809
ENSMUSG00000037625	358.318	-0.401832	0.0860784	-4.66821	3.03831e-06	2.89162e-05	0.0259802
ENSMUSG00000049583	82.7922	-0.646363	0.138458	-4.66828	3.03725e-06	2.89162e-05	0.222051
ENSMUSG00000029415	2344.41	0.120189	0.0257485	4.66781	3.04427e-06	2.89568e-05	0.0016662
ENSMUSG00000004207	8784.83	-0.157498	0.0337438	-4.66748	3.04923e-06	2.89879e-05	0.00352683
ENSMUSG00000029050	3360.06	-0.285025	0.0610689	-4.66728	3.05219e-06	2.9e-05	0.0125522
ENSMUSG00000023791	746.129	0.262791	0.0563084	4.66699	3.0564e-06	2.9024e-05	0.00940272
ENSMUSG00000048922	1836.18	0.25287	0.0541879	4.66654	3.06307e-06	2.90712e-05	0.00933868
ENSMUSG00000006958	338.906	-0.27608	0.0591665	-4.66616	3.06883e-06	2.91098e-05	0.00893964
ENSMUSG00000018372	997.952	0.191629	0.0410786	4.66492	3.08731e-06	2.92689e-05	0.00447698
ENSMUSG00000052962	828.916	0.167766	0.0359788	4.6629	3.11786e-06	2.95423e-05	0.00295456
ENSMUSG00000025958	4404.61	0.162129	0.0347722	4.66259	3.12252e-06	2.95537e-05	0.00364762
ENSMUSG00000028869	2366.75	0.12473	0.0267507	4.66269	3.12105e-06	2.95537e-05	0.00183939
ENSMUSG00000015932	7635.56	0.141247	0.0302949	4.66239	3.12555e-06	2.95661e-05	0.00278714
ENSMUSG00000021811	3057.31	0.246248	0.0528242	4.66164	3.13699e-06	2.96417e-05	0.00902647
ENSMUSG00000032398	363.656	0.259819	0.0557353	4.66166	3.13666e-06	2.96417e-05	0.00776026
ENSMUSG00000025290	13503.3	0.258435	0.0554434	4.66124	3.14315e-06	2.96836e-05	0.0103197
ENSMUSG00000031134	7831.09	0.215737	0.0462901	4.66053	3.15391e-06	2.97688e-05	0.00692299
ENSMUSG00000000627	305.729	-0.288187	0.0618578	-4.65886	3.17959e-06	2.99762e-05	0.00985067
ENSMUSG00000030225	498.706	0.19039	0.0408653	4.65898	3.17784e-06	2.99762e-05	0.00342602
ENSMUSG00000043388	792.585	-0.457248	0.0981479	-4.65876	3.18112e-06	2.99762e-05	0.0397791
ENSMUSG00000026478	5548.32	-0.176624	0.0379137	-4.65858	3.184e-06	2.99869e-05	0.0044524
ENSMUSG00000033799	4266.86	0.165756	0.0355877	4.65769	3.19785e-06	3.01008e-05	0.00383062
ENSMUSG00000003813	1379.72	-0.21021	0.0451377	-4.65708	3.20728e-06	3.0173e-05	0.00593801
ENSMUSG00000031701	5220.28	0.13906	0.029867	4.65596	3.22481e-06	3.03214e-05	0.00264224
ENSMUSG00000067377	2854.08	0.186013	0.0399589	4.65511	3.23805e-06	3.04291e-05	0.00482127
ENSMUSG00000031095	2657.31	0.179211	0.0385033	4.65442	3.24898e-06	3.05152e-05	0.00440986
ENSMUSG00000051444	446.859	0.21716	0.0466614	4.65397	3.25612e-06	3.05655e-05	0.00493813
ENSMUSG00000079020	798.965	-0.19304	0.0414822	-4.65356	3.26259e-06	3.06095e-05	0.00431396
ENSMUSG00000031575	3094.44	0.175375	0.0376879	4.65335	3.26588e-06	3.06236e-05	0.00425467
ENSMUSG00000032939	2463.89	0.204977	0.0440546	4.65279	3.2748e-06	3.06738e-05	0.00594124
ENSMUSG00000036766	1289.29	-0.393338	0.0845366	-4.65288	3.27337e-06	3.06738e-05	0.0268137
ENSMUSG00000022369	1132.78	0.226237	0.0486415	4.6511	3.30163e-06	3.09082e-05	0.00694735
ENSMUSG00000000305	1224.78	-0.296201	0.0637237	-4.6482	3.34848e-06	3.13138e-05	0.0132974
ENSMUSG00000028578	541.336	0.249937	0.0537721	4.64808	3.35042e-06	3.13138e-05	0.00787044
ENSMUSG00000035024	2082.89	0.187016	0.0402355	4.64804	3.351e-06	3.13138e-05	0.00476604
ENSMUSG00000075702	370.143	-0.31682	0.0681631	-4.64797	3.35224e-06	3.13138e-05	0.0136782
ENSMUSG00000031376	93.0479	-0.490878	0.105644	-4.64652	3.37583e-06	3.14998e-05	0.0396313
ENSMUSG00000058145	820.283	-0.322643	0.0694362	-4.64661	3.37438e-06	3.14998e-05	0.015934
ENSMUSG00000028683	740.413	0.20693	0.0445385	4.6461	3.3827e-06	3.15468e-05	0.00514443
ENSMUSG00000006362	648.272	-0.414367	0.0891884	-4.64598	3.38473e-06	3.15485e-05	0.0300723
ENSMUSG00000030189	2986.35	-0.227008	0.0488756	-4.64461	3.40718e-06	3.17406e-05	0.00757077
ENSMUSG00000025017	67.9142	-0.390399	0.0840655	-4.64398	3.41759e-06	3.18064e-05	0.0120717
ENSMUSG00000062421	2628.12	0.198937	0.0428378	4.64396	3.41795e-06	3.18064e-05	0.00560302
ENSMUSG00000071757	548.305	-0.283532	0.0610811	-4.6419	3.45219e-06	3.21076e-05	0.0109753
ENSMUSG00000000600	2586.77	0.179691	0.0387157	4.6413	3.46223e-06	3.21488e-05	0.00445475
ENSMUSG00000032431	1313.52	-0.216258	0.0465937	-4.64135	3.46141e-06	3.21488e-05	0.00636547
ENSMUSG00000047342	812.246	0.163751	0.0352811	4.64132	3.46189e-06	3.21488e-05	0.00276455
ENSMUSG00000013089	1364.47	-0.184981	0.0398571	-4.64111	3.4654e-06	3.21608e-05	0.00439473
ENSMUSG00000014599	434.666	-0.203528	0.0438593	-4.64048	3.47609e-06	3.22426e-05	0.00394427
ENSMUSG00000027242	881.315	0.194826	0.0419921	4.6396	3.49085e-06	3.2362e-05	0.00460202
ENSMUSG00000029430	10650.7	0.169055	0.0364499	4.63802	3.51761e-06	3.25925e-05	0.00417904
ENSMUSG00000002012	375.886	-0.300556	0.0648276	-4.63624	3.54798e-06	3.28384e-05	0.0119463
ENSMUSG00000025234	5348.68	0.13001	0.0280418	4.63629	3.54715e-06	3.28384e-05	0.00230378
ENSMUSG00000025225	324.222	-0.233865	0.0504482	-4.63574	3.55656e-06	3.29001e-05	0.00532217
ENSMUSG00000017421	11053.2	0.161845	0.0349351	4.63272	3.60884e-06	3.33085e-05	0.00382301
ENSMUSG00000020857	825.572	-0.399099	0.086148	-4.63272	3.60898e-06	3.33085e-05	0.0277086
ENSMUSG00000021282	10700.4	0.136557	0.0294772	4.63264	3.61041e-06	3.33085e-05	0.00266589
ENSMUSG00000029095	47.4101	-0.512893	0.110712	-4.63266	3.60996e-06	3.33085e-05	0.036867
ENSMUSG00000040123	2320.96	0.171026	0.0369149	4.63299	3.60414e-06	3.33085e-05	0.0039536
ENSMUSG00000056222	837.207	-0.330329	0.0713167	-4.63186	3.62391e-06	3.34151e-05	0.0170603
ENSMUSG00000027751	3438.33	0.16706	0.0360742	4.631	3.63911e-06	3.35211e-05	0.00388967
ENSMUSG00000027854	2565.42	0.141813	0.0306226	4.63098	3.63931e-06	3.35211e-05	0.00259197
ENSMUSG00000038725	640.005	0.523405	0.113028	4.63076	3.64328e-06	3.35396e-05	0.0621324
ENSMUSG00000057594	440.452	0.168127	0.0363085	4.63051	3.64771e-06	3.35625e-05	0.00198841
ENSMUSG00000027170	4232.46	0.191194	0.041303	4.62905	3.67342e-06	3.37809e-05	0.00530697
ENSMUSG00000024927	940.812	-0.244689	0.0528631	-4.62873	3.67913e-06	3.38153e-05	0.00827207
ENSMUSG00000024594	1991.15	-0.129889	0.0280623	-4.62858	3.68182e-06	3.38219e-05	0.00198443
ENSMUSG00000024800	569.186	0.286109	0.0618437	4.62632	3.72222e-06	3.41748e-05	0.0114611
ENSMUSG00000028678	2344.01	0.29841	0.0645086	4.6259	3.72971e-06	3.42253e-05	0.014114
ENSMUSG00000005233	1803.98	0.277905	0.0600908	4.62475	3.75051e-06	3.43763e-05	0.0118488
ENSMUSG00000033788	573.492	-0.20254	0.0437947	-4.62475	3.75056e-06	3.43763e-05	0.00448702
ENSMUSG00000038259	221.712	-0.292079	0.0631569	-4.62466	3.75218e-06	3.43763e-05	0.00921132
ENSMUSG00000028252	911.972	0.203551	0.0440223	4.62381	3.76762e-06	3.44994e-05	0.00524009
ENSMUSG00000028138	3887.27	0.181898	0.0393412	4.62359	3.77152e-06	3.45167e-05	0.00474944
ENSMUSG00000028710	564.604	0.200066	0.0432738	4.62327	3.77739e-06	3.4552e-05	0.00434473
ENSMUSG00000061136	6594.69	0.167599	0.036256	4.62265	3.78861e-06	3.46362e-05	0.00407375
ENSMUSG00000028718	1450.84	0.229187	0.0495886	4.62177	3.80483e-06	3.47474e-05	0.0074717
ENSMUSG00000040569	179.979	-0.592165	0.128125	-4.62179	3.80448e-06	3.47474e-05	0.101011
ENSMUSG00000042082	1024.47	-0.263251	0.0569644	-4.62133	3.81297e-06	3.48032e-05	0.0100161
ENSMUSG00000022771	2567.68	0.110545	0.0239251	4.62048	3.8286e-06	3.49273e-05	0.00141282
ENSMUSG00000020644	2649.56	0.230871	0.0499713	4.62007	3.83619e-06	3.4978e-05	0.00792113
ENSMUSG00000054793	1427.47	-0.245012	0.053036	-4.61973	3.84243e-06	3.50163e-05	0.00871247
ENSMUSG00000079355	19.2469	-0.629589	0.136303	-4.61904	3.85523e-06	3.51143e-05	0.109153
ENSMUSG00000061462	362.896	-0.401172	0.0868697	-4.61809	3.87281e-06	3.52557e-05	0.0267009
ENSMUSG00000040631	950.186	-0.237704	0.0514828	-4.61717	3.89018e-06	3.53951e-05	0.00776432
ENSMUSG00000006273	3711.55	0.0948328	0.0205446	4.61596	3.91292e-06	3.55831e-05	0.00105415
ENSMUSG00000051373	142.45	-0.340265	0.0737251	-4.61532	3.92495e-06	3.56736e-05	0.0125232
ENSMUSG00000029836	8415.8	0.158331	0.034309	4.61486	3.93361e-06	3.57335e-05	0.00365083
ENSMUSG00000024769	530.256	-0.279072	0.0604786	-4.61439	3.94254e-06	3.5759e-05	0.0106306
ENSMUSG00000027198	1797.55	-0.134933	0.0292418	-4.61438	3.94267e-06	3.5759e-05	0.00214841
ENSMUSG00000029414	1988.04	0.190392	0.0412589	4.61457	3.93907e-06	3.5759e-05	0.00502609
ENSMUSG00000033278	729.51	-0.164463	0.0356532	-4.61285	3.97178e-06	3.5985e-05	0.00268787
ENSMUSG00000044681	685.66	0.434271	0.0941427	4.61291	3.97079e-06	3.5985e-05	0.0351482
ENSMUSG00000059974	1050.74	-0.30626	0.066425	-4.61061	4.0149e-06	3.63564e-05	0.0145513
ENSMUSG00000014329	1914.65	-0.314297	0.0681707	-4.61044	4.01826e-06	3.63677e-05	0.015949
ENSMUSG00000029152	4131.7	0.162529	0.0352578	4.60972	4.03202e-06	3.64538e-05	0.00374526
ENSMUSG00000038403	236.694	-0.426015	0.0924159	-4.60976	4.03135e-06	3.64538e-05	0.0303635
ENSMUSG00000027589	2045.79	0.163367	0.035445	4.60903	4.04559e-06	3.65396e-05	0.00354142
ENSMUSG00000028634	195.526	-0.454543	0.0986228	-4.60891	4.0479e-06	3.65396e-05	0.036238
ENSMUSG00000090626	1196.94	0.257319	0.0558295	4.60901	4.04582e-06	3.65396e-05	0.00971029
ENSMUSG00000028261	1003.66	0.188242	0.0408458	4.6086	4.05381e-06	3.65631e-05	0.00441704
ENSMUSG00000036158	1171.75	-0.175472	0.0380752	-4.60856	4.05476e-06	3.65631e-05	0.00380521
ENSMUSG00000057858	708.634	0.218427	0.0473983	4.60834	4.05901e-06	3.65822e-05	0.0059987
ENSMUSG00000059857	268.215	-0.26745	0.058047	-4.60746	4.07609e-06	3.67169e-05	0.00766888
ENSMUSG00000042508	3743.91	0.187663	0.0407321	4.60726	4.08011e-06	3.67338e-05	0.00511664
ENSMUSG00000020652	531.699	0.218382	0.0474122	4.60604	4.10415e-06	3.69308e-05	0.00553628
ENSMUSG00000026928	27.332	-0.495642	0.10761	-4.60593	4.10629e-06	3.69308e-05	0.0156792
ENSMUSG00000034329	640.13	0.205062	0.0445282	4.60521	4.12053e-06	3.70394e-05	0.00493177
ENSMUSG00000063810	1450.27	0.205185	0.0445577	4.60494	4.12586e-06	3.7068e-05	0.00581026
ENSMUSG00000056972	955.533	-0.227678	0.0494454	-4.60463	4.13198e-06	3.71036e-05	0.00703642
ENSMUSG00000060739	5006.66	0.151454	0.0328969	4.6039	4.14649e-06	3.72144e-05	0.00325626
ENSMUSG00000015961	2550.67	0.136171	0.0295846	4.60277	4.16905e-06	3.73777e-05	0.00238626
ENSMUSG00000028549	426.478	0.324386	0.0704747	4.60287	4.1671e-06	3.73777e-05	0.015449
ENSMUSG00000023011	46.9307	-0.479078	0.104106	-4.6018	4.18847e-06	3.75323e-05	0.0263457
ENSMUSG00000019857	1358.63	0.287877	0.0625799	4.60015	4.22196e-06	3.78126e-05	0.0128414
ENSMUSG00000020290	14061.7	0.179349	0.0390054	4.59805	4.26457e-06	3.81743e-05	0.00484852
ENSMUSG00000034361	241.165	-0.268199	0.0583385	-4.59728	4.28035e-06	3.82956e-05	0.00735666
ENSMUSG00000020802	2360.4	-0.255522	0.0555879	-4.59672	4.29183e-06	3.83784e-05	0.0100136
ENSMUSG00000039372	175.267	-0.33963	0.0738907	-4.59638	4.29891e-06	3.84216e-05	0.0139724
ENSMUSG00000002763	1050.74	-0.315761	0.0687214	-4.5948	4.33165e-06	3.86941e-05	0.015808
ENSMUSG00000053141	544.344	-0.387645	0.0843735	-4.59439	4.34008e-06	3.87493e-05	0.0255594
ENSMUSG00000028373	503.917	-0.295783	0.0643864	-4.59388	4.35083e-06	3.88049e-05	0.0124205
ENSMUSG00000062382	246.795	-0.462744	0.10073	-4.59392	4.34989e-06	3.88049e-05	0.0399855
ENSMUSG00000031683	2142.82	0.235392	0.0512434	4.59361	4.35642e-06	3.88346e-05	0.00829189
ENSMUSG00000044715	579.776	0.199473	0.0434274	4.59325	4.36398e-06	3.88818e-05	0.00443753
ENSMUSG00000015668	1327.94	0.210538	0.0458377	4.59313	4.36648e-06	3.88839e-05	0.00614832
ENSMUSG00000051329	2087.4	0.156872	0.0341551	4.59294	4.37039e-06	3.88985e-05	0.00325378
ENSMUSG00000029455	2397.68	-0.214368	0.0466757	-4.59272	4.37513e-06	3.89205e-05	0.00674645
ENSMUSG00000031897	190.141	-0.328773	0.0716115	-4.59106	4.41e-06	3.91983e-05	0.0130148
ENSMUSG00000047193	1694.29	0.164396	0.0358083	4.59102	4.41092e-06	3.91983e-05	0.00352582
ENSMUSG00000028690	687.442	0.170814	0.0372153	4.5899	4.43467e-06	3.93889e-05	0.00300992
ENSMUSG00000041361	284.161	-0.424434	0.0924794	-4.58949	4.44323e-06	3.94242e-05	0.03117
ENSMUSG00000089756	149.638	0.291285	0.063467	4.58955	4.44213e-06	3.94242e-05	0.00739234
ENSMUSG00000019987	84.2359	0.469526	0.102312	4.58914	4.45081e-06	3.94711e-05	0.0343565
ENSMUSG00000001995	1971.04	-0.229113	0.0499311	-4.58857	4.46286e-06	3.95575e-05	0.00776313
ENSMUSG00000027641	1547.37	0.177813	0.0387576	4.58782	4.47892e-06	3.96589e-05	0.00420522
ENSMUSG00000056602	1038.36	-0.302604	0.0659568	-4.58792	4.47693e-06	3.96589e-05	0.0142912
ENSMUSG00000024873	710.653	-0.263568	0.0574586	-4.5871	4.49447e-06	3.97761e-05	0.00978157
ENSMUSG00000025013	36.9775	-0.490743	0.107	-4.58639	4.50977e-06	3.98909e-05	0.024755
ENSMUSG00000017774	1664.46	-0.219193	0.0477937	-4.58623	4.51318e-06	3.99005e-05	0.00692745
ENSMUSG00000026974	1687.35	0.127957	0.0279021	4.58593	4.51978e-06	3.99383e-05	0.00187277
ENSMUSG00000006930	1097.76	-0.2472	0.053906	-4.58576	4.52329e-06	3.99488e-05	0.00883389
ENSMUSG00000061816	1751.4	-0.461823	0.100729	-4.58481	4.54396e-06	4.01107e-05	0.0437045
ENSMUSG00000026792	666.015	-0.168578	0.0367708	-4.58455	4.54971e-06	4.01408e-05	0.00282576
ENSMUSG00000002477	3452.16	0.29854	0.0651399	4.58306	4.58231e-06	4.04076e-05	0.0145767
ENSMUSG00000068196	693.924	-0.419709	0.0916009	-4.58193	4.60705e-06	4.06049e-05	0.0324937
ENSMUSG00000000568	10476.6	0.184709	0.0403213	4.58094	4.62893e-06	4.07284e-05	0.0051768
ENSMUSG00000021143	3660.11	-0.180682	0.0394428	-4.58087	4.63055e-06	4.07284e-05	0.0047548
ENSMUSG00000024054	4416.71	0.162727	0.0355221	4.58101	4.62738e-06	4.07284e-05	0.0038231
ENSMUSG00000027845	683.181	0.173742	0.0379276	4.58088	4.63032e-06	4.07284e-05	0.00317788
ENSMUSG00000031565	5682.51	-0.164183	0.0358518	-4.5795	4.66087e-06	4.09741e-05	0.00394894
ENSMUSG00000042854	175.484	0.236528	0.0516585	4.57869	4.679e-06	4.11124e-05	0.00329499
ENSMUSG00000006998	8912.01	0.138609	0.0302753	4.57827	4.68838e-06	4.11405e-05	0.0028022
ENSMUSG00000042078	511.712	-0.295544	0.0645541	-4.57824	4.68903e-06	4.11405e-05	0.0125363
ENSMUSG00000093661	517.732	0.18591	0.0406075	4.57823	4.68938e-06	4.11405e-05	0.00342769
ENSMUSG00000039599	1038.5	0.183876	0.0401644	4.57808	4.69273e-06	4.11489e-05	0.00426314
ENSMUSG00000049488	606.101	0.210822	0.0460664	4.57648	4.72868e-06	4.14429e-05	0.00532868
ENSMUSG00000069227	1239.23	-0.232568	0.0508209	-4.57621	4.73465e-06	4.14741e-05	0.00777431
ENSMUSG00000031697	2150.83	0.248811	0.0543799	4.57542	4.75269e-06	4.16108e-05	0.00949544
ENSMUSG00000030310	832.421	-0.323023	0.070606	-4.57502	4.76182e-06	4.16696e-05	0.0166323
ENSMUSG00000018378	1307.1	-0.213919	0.0467609	-4.57474	4.76823e-06	4.17044e-05	0.00641608
ENSMUSG00000017466	3619.21	-0.225243	0.0492387	-4.57451	4.77338e-06	4.17282e-05	0.00775772
ENSMUSG00000079104	989.68	0.181697	0.0397266	4.57369	4.79211e-06	4.18706e-05	0.00409928
ENSMUSG00000016984	1193.25	0.209718	0.0458558	4.57342	4.79825e-06	4.19029e-05	0.0060693
ENSMUSG00000031349	1064.6	0.214427	0.046909	4.57113	4.85113e-06	4.23432e-05	0.0063084
ENSMUSG00000057863	1248.68	-0.587058	0.128432	-4.57096	4.85505e-06	4.23559e-05	0.107664
ENSMUSG00000039055	906.655	0.324314	0.0709636	4.57015	4.8738e-06	4.24979e-05	0.0169856
ENSMUSG00000021022	1232.37	0.203017	0.0444241	4.56997	4.87792e-06	4.25122e-05	0.00564741
ENSMUSG00000061533	655.624	0.167573	0.0366694	4.56983	4.88122e-06	4.25193e-05	0.00280547
ENSMUSG00000020561	819.161	0.178292	0.0390171	4.56957	4.88717e-06	4.25281e-05	0.00370079
ENSMUSG00000030110	452.141	-0.211764	0.0463421	-4.56958	4.88713e-06	4.25281e-05	0.00480349
ENSMUSG00000042190	109.227	-0.37577	0.082244	-4.56897	4.90127e-06	4.26291e-05	0.0162814
ENSMUSG00000038742	64.7553	-0.37592	0.0822888	-4.5683	4.91701e-06	4.27443e-05	0.009915
ENSMUSG00000027188	535.913	-0.565478	0.123795	-4.56784	4.92765e-06	4.27935e-05	0.0887194
ENSMUSG00000036564	1573.53	-0.180851	0.0395921	-4.56786	4.92722e-06	4.27935e-05	0.00442379
ENSMUSG00000027195	2231.38	0.172027	0.0376616	4.5677	4.93107e-06	4.28016e-05	0.00412262
ENSMUSG00000020664	3809.21	0.163635	0.0358274	4.56731	4.94033e-06	4.28386e-05	0.00385916
ENSMUSG00000026698	1002.56	0.216606	0.0474244	4.56739	4.9384e-06	4.28386e-05	0.00642131
ENSMUSG00000042572	3345.7	0.17251	0.0377791	4.56627	4.96473e-06	4.30285e-05	0.00430218
ENSMUSG00000041491	1135.44	0.234709	0.0514053	4.56585	4.97473e-06	4.30934e-05	0.00793529
ENSMUSG00000034906	2330.02	0.214278	0.046939	4.56502	4.99442e-06	4.32422e-05	0.00683049
ENSMUSG00000048904	117.999	0.513446	0.112493	4.56426	5.0125e-06	4.33768e-05	0.0540328
ENSMUSG00000061306	3183.46	-0.221281	0.048503	-4.56222	5.06153e-06	4.3779e-05	0.00746401
ENSMUSG00000031980	41.4105	-0.613799	0.134543	-4.56211	5.06412e-06	4.37794e-05	0.12018
ENSMUSG00000008393	4435.64	0.11866	0.0260152	4.56117	5.08687e-06	4.39539e-05	0.00191159
ENSMUSG00000021413	6763.92	0.196549	0.043099	4.56041	5.10526e-06	4.40907e-05	0.00591469
ENSMUSG00000021824	2519.82	0.162648	0.0356738	4.55932	5.13193e-06	4.42987e-05	0.00368764
ENSMUSG00000042401	236.445	-0.248691	0.0545501	-4.55895	5.14111e-06	4.43463e-05	0.00569999
ENSMUSG00000049717	614.53	0.198105	0.0434546	4.55888	5.14261e-06	4.43463e-05	0.00454244
ENSMUSG00000057969	173.148	-0.268618	0.0589285	-4.55837	5.15517e-06	4.44323e-05	0.00596552
ENSMUSG00000037058	5738.68	0.219584	0.0481746	4.55809	5.16206e-06	4.44694e-05	0.00750083
ENSMUSG00000035910	92.1115	0.305406	0.0670427	4.55539	5.22882e-06	4.49993e-05	0.0051356
ENSMUSG00000041895	1070.31	-0.194513	0.0426991	-4.55543	5.22781e-06	4.49993e-05	0.00498747
ENSMUSG00000001661	555.428	0.327523	0.0719294	4.55339	5.2788e-06	4.54066e-05	0.0168632
ENSMUSG00000023995	269.751	-0.535846	0.117685	-4.55323	5.28293e-06	4.54194e-05	0.0697265
ENSMUSG00000030055	27.4335	-0.491681	0.107994	-4.55287	5.29181e-06	4.5473e-05	0.0167818
[truncated: 20,568 more rows]

## Sheet: A930004D18Rik head male
DESeq2 output of A930004D18Rik head male
Gene ID	baseMean	log2FoldChange	lfcSE	stat	pvalue	padj	dispersion
ENSMUSG00000054057	64.4512	-3.38092	0.115792	-29.1982	2.04401e-187	3.34094e-183	0.0168826
ENSMUSG00000054074	563.722	0.340259	0.045008	7.55996	4.03193e-14	3.2951e-10	0.00342202
ENSMUSG00000023990	170.541	-0.489316	0.08006	-6.11186	9.84765e-10	4.9809e-06	0.0137941
ENSMUSG00000028495	1446.48	-0.324951	0.0534659	-6.07773	1.21894e-09	4.9809e-06	0.00689536
ENSMUSG00000052837	94.3879	-0.604949	0.100318	-6.03032	1.63631e-09	5.3491e-06	0.0273579
ENSMUSG00000025572	265.613	-0.445349	0.0769999	-5.78375	7.3052e-09	1.99006e-05	0.014073
ENSMUSG00000027488	572.568	-0.495667	0.0876018	-5.65817	1.52991e-08	3.57235e-05	0.0235275
ENSMUSG00000030409	995.921	-0.492819	0.0903511	-5.45449	4.91141e-08	8.91967e-05	0.02665
ENSMUSG00000074129	2353.02	-0.465305	0.0851648	-5.46358	4.66616e-08	8.91967e-05	0.0229736
ENSMUSG00000025794	2289.43	-0.240412	0.0448277	-5.36301	8.18453e-08	0.000121615	0.00473379
ENSMUSG00000039001	3801.37	-0.266705	0.0495934	-5.37784	7.53864e-08	0.000121615	0.00617181
ENSMUSG00000085795	606.908	-0.298128	0.0558083	-5.34201	9.19224e-08	0.000125206	0.00669422
ENSMUSG00000015647	1344.21	-0.436347	0.0827695	-5.27183	1.35071e-07	0.000136011	0.0208988
ENSMUSG00000020216	171.556	-0.571422	0.107859	-5.29784	1.17181e-07	0.000136011	0.0442383
ENSMUSG00000030319	996.933	-0.299567	0.0569007	-5.26474	1.40391e-07	0.000136011	0.0077158
ENSMUSG00000057751	935.019	-0.432057	0.0820879	-5.26334	1.41461e-07	0.000136011	0.0200911
ENSMUSG00000062077	169.421	-0.607338	0.114998	-5.28127	1.2829e-07	0.000136011	0.0615391
ENSMUSG00000017723	415.588	-0.390927	0.0744963	-5.2476	1.54097e-07	0.000139929	0.0140382
ENSMUSG00000039263	1194.12	-0.386867	0.0739958	-5.22824	1.71135e-07	0.000147221	0.0153598
ENSMUSG00000020308	116.158	-0.53757	0.103424	-5.19775	2.0171e-07	0.000151368	0.0338822
ENSMUSG00000037003	936.814	-0.449485	0.0866457	-5.18762	2.12999e-07	0.000151368	0.0234641
ENSMUSG00000064326	237.64	-0.357746	0.0688695	-5.19454	2.05225e-07	0.000151368	0.00933194
ENSMUSG00000073889	906.393	-0.323289	0.0620993	-5.206	1.92952e-07	0.000151368	0.00953854
ENSMUSG00000030339	731.362	-0.326816	0.0636769	-5.13241	2.8605e-07	0.000193602	0.00991057
ENSMUSG00000053522	1057.16	-0.507608	0.099028	-5.1259	2.96118e-07	0.000193602	0.0358503
ENSMUSG00000016995	435.035	-0.370456	0.0727914	-5.08928	3.59421e-07	0.000225951	0.0132299
ENSMUSG00000021095	14.309	-0.624542	0.123196	-5.0695	3.9887e-07	0.000241464	0.048252
ENSMUSG00000020773	290.89	-0.454674	0.0900249	-5.05053	4.40585e-07	0.000250814	0.0238665
ENSMUSG00000024175	59.4916	-0.478658	0.0948097	-5.04862	4.45005e-07	0.000250814	0.0147555
ENSMUSG00000040549	8119.16	0.154685	0.0307518	5.0301	4.90229e-07	0.000267093	0.00222138
ENSMUSG00000032375	1241.61	0.198211	0.0395031	5.0176	5.23221e-07	0.000267252	0.00314488
ENSMUSG00000037679	618.504	-0.394523	0.0786102	-5.01873	5.20142e-07	0.000267252	0.0172586
ENSMUSG00000000489	473.262	-0.296408	0.0593154	-4.99715	5.81845e-07	0.000273171	0.00745833
ENSMUSG00000026709	613.353	0.178248	0.0356371	5.00175	5.68128e-07	0.000273171	0.00155223
ENSMUSG00000028073	525.021	-0.400082	0.0800784	-4.99612	5.84948e-07	0.000273171	0.0178983
ENSMUSG00000040714	116.992	-0.484258	0.0971927	-4.98245	6.27835e-07	0.000285055	0.0258291
ENSMUSG00000011148	724.399	-0.447868	0.0903058	-4.95946	7.06905e-07	0.000288859	0.0262292
ENSMUSG00000032125	455.869	-0.435006	0.0875128	-4.97077	6.66867e-07	0.000288859	0.0230108
ENSMUSG00000034255	313.768	-0.348945	0.0703104	-4.96292	6.94418e-07	0.000288859	0.0110669
ENSMUSG00000043061	1461.49	0.185689	0.0374344	4.96038	7.03556e-07	0.000288859	0.00284376
ENSMUSG00000045128	6310.2	-0.359221	0.0725039	-4.9545	7.2517e-07	0.000289095	0.0152523
ENSMUSG00000050390	895.519	-0.308436	0.062459	-4.93822	7.88387e-07	0.000306814	0.00966998
ENSMUSG00000022565	3983.35	-0.442616	0.0899641	-4.91992	8.65778e-07	0.000329096	0.0270843
ENSMUSG00000027510	269.39	-0.554922	0.112953	-4.91286	8.97582e-07	0.000333431	0.0579253
ENSMUSG00000020806	189.629	-0.452901	0.092514	-4.89549	9.80617e-07	0.000333921	0.0242895
ENSMUSG00000028063	2811.91	-0.50324	0.10279	-4.89582	9.78974e-07	0.000333921	0.0415305
ENSMUSG00000045248	338.497	-0.276813	0.0565357	-4.89625	9.76813e-07	0.000333921	0.00562747
ENSMUSG00000055632	323.366	-0.491333	0.100289	-4.89915	9.62502e-07	0.000333921	0.0352406
ENSMUSG00000020821	3382.93	-0.246503	0.0506035	-4.87126	1.10888e-06	0.000347248	0.00642965
ENSMUSG00000020836	461.591	-0.367063	0.0753609	-4.87073	1.11185e-06	0.000347248	0.0147721
ENSMUSG00000024937	2327.13	-0.332724	0.0682201	-4.87721	1.07597e-06	0.000347248	0.0128566
ENSMUSG00000029528	2103.67	-0.31744	0.0652064	-4.86824	1.12598e-06	0.000347248	0.0114587
ENSMUSG00000060601	640.44	-0.39631	0.0813464	-4.87188	1.10543e-06	0.000347248	0.0190884
ENSMUSG00000024940	2045.32	-0.326049	0.0670569	-4.86227	1.16046e-06	0.000350522	0.012262
ENSMUSG00000070002	618.064	-0.271301	0.0558341	-4.85905	1.17949e-06	0.000350522	0.00673559
ENSMUSG00000028484	10463.8	0.177512	0.0366513	4.84326	1.27727e-06	0.000372805	0.00328103
ENSMUSG00000029344	344.183	-0.269427	0.0557215	-4.83524	1.32986e-06	0.000381344	0.00540279
ENSMUSG00000052911	2210.91	-0.461607	0.095559	-4.83059	1.36126e-06	0.000383616	0.0323486
ENSMUSG00000025161	440.559	-0.570801	0.11841	-4.82055	1.43163e-06	0.00039661	0.0785471
ENSMUSG00000004054	502.789	-0.40001	0.0831356	-4.81154	1.49772e-06	0.000408004	0.0198918
ENSMUSG00000029622	1412.56	-0.353555	0.0736175	-4.80259	1.56627e-06	0.000419683	0.0152882
ENSMUSG00000031805	218.812	-0.377621	0.078803	-4.79197	1.65153e-06	0.00043539	0.0143831
ENSMUSG00000025508	2635.02	-0.297903	0.0622253	-4.78749	1.68876e-06	0.00043814	0.0103213
ENSMUSG00000020346	1519.47	-0.255595	0.0534381	-4.78301	1.7269e-06	0.000441033	0.00692346
ENSMUSG00000026921	1032.09	-0.317424	0.0664278	-4.77848	1.76629e-06	0.000444154	0.0114948
ENSMUSG00000000093	514.086	-0.263209	0.0552589	-4.76319	1.90552e-06	0.000454863	0.00621614
ENSMUSG00000007892	6497.01	-0.505012	0.105973	-4.76547	1.88416e-06	0.000454863	0.0467838
ENSMUSG00000014846	2099.53	-0.452776	0.0949543	-4.76836	1.85734e-06	0.000454863	0.0316782
ENSMUSG00000029710	1280.48	-0.333082	0.0699938	-4.75874	1.94802e-06	0.000454863	0.0133495
ENSMUSG00000032740	6543.64	0.237575	0.0499162	4.75947	1.94103e-06	0.000454863	0.00637487
ENSMUSG00000061462	2422.93	-0.492371	0.10366	-4.74984	2.03579e-06	0.000468663	0.0427737
ENSMUSG00000027257	960.877	-0.455393	0.0960555	-4.74093	2.12739e-06	0.000469894	0.0322857
ENSMUSG00000028234	5347.03	-0.160652	0.0338744	-4.74256	2.11031e-06	0.000469894	0.00267767
ENSMUSG00000090625	184.418	-0.535037	0.112813	-4.74267	2.10917e-06	0.000469894	0.0557808
ENSMUSG00000015452	101.958	-0.432817	0.0916479	-4.72261	2.32842e-06	0.000479027	0.0188362
ENSMUSG00000017778	1588.34	-0.357759	0.0756566	-4.72872	2.25936e-06	0.000479027	0.0165024
ENSMUSG00000025225	257.098	-0.395496	0.0837242	-4.72379	2.31486e-06	0.000479027	0.0183819
ENSMUSG00000026999	279.564	0.245908	0.0519923	4.7297	2.24854e-06	0.000479027	0.00354541
ENSMUSG00000028626	773.183	-0.38167	0.0808417	-4.7212	2.34458e-06	0.000479027	0.0190255
ENSMUSG00000030530	1323.49	-0.339569	0.071833	-4.7272	2.2764e-06	0.000479027	0.0142987
ENSMUSG00000053560	236.358	-0.369966	0.078514	-4.7121	2.45171e-06	0.000494732	0.0145495
ENSMUSG00000024327	302.253	-0.336164	0.0714898	-4.70227	2.5729e-06	0.000512854	0.0115406
ENSMUSG00000003420	1298.8	-0.336333	0.0717603	-4.68689	2.77392e-06	0.000546262	0.014247
ENSMUSG00000024068	5169.46	0.17827	0.0380593	4.684	2.81336e-06	0.000547433	0.00346079
ENSMUSG00000012017	575.502	-0.390405	0.0835983	-4.67002	3.01176e-06	0.000579144	0.0204814
ENSMUSG00000016541	7181.5	0.134498	0.0288183	4.66711	3.05459e-06	0.000580549	0.00191171
ENSMUSG00000022215	294.323	-0.448884	0.0963325	-4.65974	3.16614e-06	0.000584139	0.0301736
ENSMUSG00000030727	356.895	-0.39187	0.084114	-4.65879	3.18069e-06	0.000584139	0.019773
ENSMUSG00000034659	1208.87	-0.324249	0.0695356	-4.66307	3.11531e-06	0.000584139	0.0130802
ENSMUSG00000037686	76.7259	-0.566287	0.121645	-4.65523	3.23615e-06	0.000587721	0.0878151
ENSMUSG00000000711	4810.09	0.0828549	0.0179469	4.61667	3.8995e-06	0.000655327	0.000574354
ENSMUSG00000012296	624.967	-0.368382	0.0797325	-4.62023	3.83322e-06	0.000655327	0.0179904
ENSMUSG00000024187	1158.32	-0.240207	0.0520718	-4.61299	3.96925e-06	0.000655327	0.00629582
ENSMUSG00000025650	866.862	-0.451143	0.0974335	-4.63027	3.65192e-06	0.000655327	0.0337299
ENSMUSG00000031765	989.631	-0.505707	0.109594	-4.61437	3.94298e-06	0.000655327	0.0527853
ENSMUSG00000032754	272.806	-0.363934	0.0787051	-4.62402	3.76373e-06	0.000655327	0.0152449
ENSMUSG00000034771	626.614	-0.334356	0.0724443	-4.61535	3.92426e-06	0.000655327	0.0137658
ENSMUSG00000066441	1471.31	0.21637	0.046836	4.61973	3.84232e-06	0.000655327	0.00500218
ENSMUSG00000074207	315.072	-0.45666	0.0988599	-4.61926	3.85111e-06	0.000655327	0.0333586
ENSMUSG00000055148	251.297	-0.317948	0.0689846	-4.60897	4.04673e-06	0.000661437	0.00963347
ENSMUSG00000022758	108.423	-0.330391	0.0719249	-4.59356	4.35744e-06	0.000704911	0.00578919
ENSMUSG00000032715	75.5542	-0.376201	0.0819328	-4.59158	4.39895e-06	0.000704911	0.00765124
ENSMUSG00000028274	966.397	0.182648	0.0398615	4.58206	4.60415e-06	0.000723604	0.00299192
ENSMUSG00000049775	30208.7	0.148728	0.0324481	4.58357	4.57099e-06	0.000723604	0.00258704
ENSMUSG00000020782	175.696	-0.401234	0.0876075	-4.5799	4.65189e-06	0.000724145	0.0195373
ENSMUSG00000020190	2593.56	-0.383926	0.0840057	-4.57024	4.87158e-06	0.000740759	0.0221551
ENSMUSG00000024247	855.507	-0.349406	0.0764688	-4.56926	4.89459e-06	0.000740759	0.0164265
ENSMUSG00000026208	6484.85	-0.513224	0.112243	-4.57243	4.82089e-06	0.000740759	0.0598101
ENSMUSG00000020817	4733.27	0.215209	0.0471193	4.56732	4.93991e-06	0.00074076	0.00554713
ENSMUSG00000028145	909.053	0.177509	0.0389368	4.5589	5.14229e-06	0.000764097	0.00273204
ENSMUSG00000043542	2723.48	0.21804	0.0478637	4.55543	5.22775e-06	0.000769797	0.00558935
ENSMUSG00000007036	1024.27	-0.313837	0.0690078	-4.54784	5.41985e-06	0.000785937	0.0126767
ENSMUSG00000026869	1625.78	0.184777	0.0406719	4.54311	5.54295e-06	0.000785937	0.00358742
ENSMUSG00000038260	752.087	-0.26969	0.0594033	-4.53998	5.62585e-06	0.000785937	0.0082833
ENSMUSG00000039735	20057.8	0.164067	0.036133	4.54063	5.60854e-06	0.000785937	0.00322773
ENSMUSG00000042821	111.608	-0.487356	0.107198	-4.54631	5.45942e-06	0.000785937	0.0398556
ENSMUSG00000078889	162.14	0.334919	0.0737449	4.54159	5.58308e-06	0.000785937	0.00982756
ENSMUSG00000074001	416.66	-0.513853	0.113529	-4.5262	6.0054e-06	0.00083185	0.0608996
ENSMUSG00000020722	597.359	-0.492797	0.108966	-4.52249	6.11153e-06	0.000839281	0.0507956
ENSMUSG00000053164	804.311	0.201223	0.0445282	4.519	6.21309e-06	0.000839281	0.00385157
ENSMUSG00000073678	3843.98	0.194888	0.0431239	4.51927	6.20531e-06	0.000839281	0.00450021
ENSMUSG00000026308	232.626	-0.531084	0.117582	-4.51671	6.28088e-06	0.000841483	0.0727502
ENSMUSG00000021200	434.949	-0.507082	0.112389	-4.51184	6.42686e-06	0.00085404	0.0579499
ENSMUSG00000032633	1557.52	-0.237653	0.0527602	-4.5044	6.65609e-06	0.000877369	0.00672895
ENSMUSG00000007833	352.561	-0.370167	0.0822869	-4.49849	6.84371e-06	0.000887781	0.0184411
ENSMUSG00000032911	989.628	-0.400981	0.0891132	-4.49968	6.80549e-06	0.000887781	0.0255679
ENSMUSG00000042828	665.855	-0.500813	0.111493	-4.49189	7.05951e-06	0.000908564	0.0565552
ENSMUSG00000038296	402.026	-0.287623	0.0640825	-4.48833	7.17838e-06	0.000912838	0.00895495
ENSMUSG00000048277	774.957	-0.299059	0.0666419	-4.48756	7.20441e-06	0.000912838	0.0112673
ENSMUSG00000030588	462.321	-0.337536	0.0752653	-4.48461	7.30461e-06	0.000917761	0.0147282
ENSMUSG00000093803	216.062	-0.407821	0.0909679	-4.48313	7.35556e-06	0.000917761	0.0235218
ENSMUSG00000068335	129.861	-0.378075	0.0843817	-4.48053	7.44569e-06	0.000921968	0.0149989
ENSMUSG00000001750	878.646	-0.337209	0.0753793	-4.47349	7.69532e-06	0.000945714	0.0158304
ENSMUSG00000034930	491.091	-0.324058	0.0724889	-4.47044	7.80575e-06	0.000952126	0.0133455
ENSMUSG00000028879	5594.84	0.151334	0.0339096	4.46285	8.08784e-06	0.000958726	0.00269214
ENSMUSG00000029176	3028.35	0.111296	0.0249289	4.46452	8.02472e-06	0.000958726	0.0011939
ENSMUSG00000037563	1407.57	-0.242708	0.0543389	-4.46656	7.94863e-06	0.000958726	0.00715842
ENSMUSG00000075316	2109.28	0.167155	0.0374563	4.46267	8.09448e-06	0.000958726	0.00305922
ENSMUSG00000021453	195.257	-0.442404	0.099247	-4.45761	8.28777e-06	0.000965382	0.0318466
ENSMUSG00000024140	1847.43	-0.166295	0.0373059	-4.4576	8.28836e-06	0.000965382	0.00296241
ENSMUSG00000028763	6018.55	-0.460813	0.103505	-4.45206	8.50505e-06	0.000965382	0.0427941
ENSMUSG00000034201	438.184	-0.322683	0.0724424	-4.45434	8.41523e-06	0.000965382	0.0130732
ENSMUSG00000035697	148.518	-0.349579	0.0784689	-4.455	8.38933e-06	0.000965382	0.0120011
ENSMUSG00000061477	2127.68	-0.473412	0.106323	-4.45257	8.48493e-06	0.000965382	0.0470645
ENSMUSG00000030592	3911.88	-0.42828	0.0963478	-4.44515	8.78325e-06	0.000983401	0.033418
ENSMUSG00000038086	175.467	-0.495515	0.111474	-4.44512	8.78412e-06	0.000983401	0.0521553
ENSMUSG00000030785	510.38	-0.468854	0.105576	-4.44092	8.95771e-06	0.000996012	0.0442458
ENSMUSG00000020857	488.633	-0.439733	0.0990566	-4.43921	9.02877e-06	0.00099713	0.0347652
ENSMUSG00000052534	8994.21	0.110222	0.0248463	4.43615	9.15837e-06	0.00100465	0.0014025
ENSMUSG00000020189	3846.43	0.201898	0.0455612	4.43135	9.36465e-06	0.00100765	0.00509544
ENSMUSG00000023942	1720.78	-0.270884	0.0611587	-4.42919	9.45864e-06	0.00100765	0.00970038
ENSMUSG00000025362	3337.47	-0.361292	0.0815851	-4.42841	9.49314e-06	0.00100765	0.020537
ENSMUSG00000032244	7234.82	0.176678	0.0399081	4.42712	9.55015e-06	0.00100765	0.00390036
ENSMUSG00000035342	594.287	-0.350946	0.0791688	-4.43289	9.29793e-06	0.00100765	0.0175494
ENSMUSG00000048355	825.225	0.256971	0.0580464	4.42699	9.55561e-06	0.00100765	0.00790978
ENSMUSG00000037820	1680.19	-0.47683	0.107792	-4.42363	9.70576e-06	0.00101693	0.049609
ENSMUSG00000025171	258.23	-0.413283	0.0934836	-4.42092	9.82836e-06	0.00102321	0.0266981
ENSMUSG00000020439	1046.1	-0.340105	0.0769956	-4.4172	9.99897e-06	0.00102645	0.0169542
ENSMUSG00000033170	277.479	-0.392649	0.0889393	-4.41479	1.01106e-05	0.00102645	0.0227783
ENSMUSG00000040659	1185.13	-0.273803	0.0620072	-4.41566	1.007e-05	0.00102645	0.00976769
ENSMUSG00000067274	22589.8	-0.299141	0.0677438	-4.41576	1.00655e-05	0.00102645	0.013026
ENSMUSG00000018334	1232.34	-0.268555	0.0609497	-4.40618	1.05208e-05	0.0010445	0.00938784
ENSMUSG00000026211	1402.4	-0.407525	0.092527	-4.40439	1.0608e-05	0.0010445	0.028985
ENSMUSG00000037992	518.649	-0.351628	0.0798253	-4.40497	1.05796e-05	0.0010445	0.0177201
ENSMUSG00000062604	5703.27	0.15945	0.0361901	4.40591	1.05341e-05	0.0010445	0.00311288
ENSMUSG00000079334	262.533	-0.386712	0.0877862	-4.40516	1.05708e-05	0.0010445	0.0216043
ENSMUSG00000034892	4589.03	-0.347723	0.0789946	-4.40185	1.07331e-05	0.00104626	0.0189255
ENSMUSG00000036106	219.655	-0.300927	0.0683903	-4.40015	1.08178e-05	0.00104626	0.00877957
ENSMUSG00000043441	152.576	0.278452	0.0632712	4.40093	1.07788e-05	0.00104626	0.00452586
ENSMUSG00000026961	67.1881	-0.429406	0.0976679	-4.39659	1.09966e-05	0.00105175	0.0199884
ENSMUSG00000055639	1056.74	0.192842	0.043863	4.39645	1.10033e-05	0.00105175	0.00398823
ENSMUSG00000032643	246.336	-0.38212	0.0869893	-4.39273	1.11936e-05	0.00106371	0.0207015
ENSMUSG00000028776	425.219	-0.44509	0.101361	-4.39115	1.12754e-05	0.0010653	0.0374566
ENSMUSG00000059534	1574.89	-0.362921	0.082691	-4.38888	1.13937e-05	0.00107028	0.0209603
ENSMUSG00000027481	57.4194	-0.475729	0.108547	-4.38269	1.17221e-05	0.00109392	0.0337431
ENSMUSG00000031503	9190.97	-0.400669	0.0914708	-4.3803	1.18518e-05	0.00109392	0.0285997
ENSMUSG00000033685	2213.75	-0.264497	0.0603878	-4.37997	1.18694e-05	0.00109392	0.00953568
ENSMUSG00000067038	40.755	-0.532622	0.121626	-4.37917	1.19129e-05	0.00109392	0.0757055
ENSMUSG00000025348	1032.64	-0.359207	0.0821281	-4.37374	1.22135e-05	0.00110368	0.0202299
ENSMUSG00000031683	1725.67	0.126981	0.0290335	4.37359	1.22219e-05	0.00110368	0.00150328
ENSMUSG00000040648	4124.82	0.14416	0.0329478	4.37542	1.21199e-05	0.00110368	0.00246184
ENSMUSG00000022636	5162.16	0.185461	0.0424705	4.36682	1.26068e-05	0.00113219	0.00441452
ENSMUSG00000031290	1856.96	0.197692	0.045287	4.36531	1.2694e-05	0.00113379	0.00474692
ENSMUSG00000040428	230.49	-0.369224	0.0846457	-4.362	1.2888e-05	0.00113867	0.0186126
ENSMUSG00000042737	81.8521	-0.480626	0.110164	-4.36283	1.28392e-05	0.00113867	0.0424421
ENSMUSG00000021506	121.981	-0.457667	0.105082	-4.35531	1.32878e-05	0.00115846	0.0370158
ENSMUSG00000028681	318.362	-0.334924	0.0768816	-4.35636	1.3224e-05	0.00115846	0.0146745
ENSMUSG00000060036	3767.65	-0.264839	0.0608168	-4.35471	1.33246e-05	0.00115846	0.00988684
ENSMUSG00000003452	1628.5	0.256115	0.0588981	4.34843	1.37113e-05	0.00118577	0.00881839
ENSMUSG00000030541	4699.31	-0.321485	0.0740029	-4.34422	1.39769e-05	0.00119608	0.0160008
ENSMUSG00000042272	6123.6	0.158547	0.0364864	4.34537	1.39041e-05	0.00119608	0.00318152
ENSMUSG00000017286	1601.02	0.127836	0.0294617	4.33907	1.43088e-05	0.00121811	0.00152191
ENSMUSG00000002504	663.059	-0.322524	0.0744652	-4.3312	1.48299e-05	0.00121869	0.0149447
ENSMUSG00000004056	2876.08	-0.192715	0.044488	-4.33185	1.47865e-05	0.00121869	0.00474053
ENSMUSG00000014226	3361.84	0.224627	0.051892	4.32875	1.49957e-05	0.00121869	0.00681006
ENSMUSG00000015363	940.557	-0.274732	0.0634752	-4.32818	1.50343e-05	0.00121869	0.010139
ENSMUSG00000016256	1606.8	-0.248376	0.0573471	-4.33109	1.4837e-05	0.00121869	0.00825724
ENSMUSG00000024789	3144.75	0.131001	0.0302087	4.33652	1.44755e-05	0.00121869	0.00194195
ENSMUSG00000027479	10645.3	0.155204	0.0358253	4.33226	1.47586e-05	0.00121869	0.00312551
ENSMUSG00000028978	273.605	-0.370836	0.0856711	-4.3286	1.50058e-05	0.00121869	0.0200828
ENSMUSG00000037315	777.584	0.207979	0.0480566	4.32779	1.50612e-05	0.00121869	0.00471962
ENSMUSG00000053175	32.1131	-0.505261	0.11661	-4.33291	1.47154e-05	0.00121869	0.0410919
ENSMUSG00000007888	264.503	-0.290491	0.0671752	-4.32437	1.52966e-05	0.0012256	0.00899885
ENSMUSG00000026176	1926.31	-0.220843	0.0510654	-4.3247	1.52737e-05	0.0012256	0.0063411
ENSMUSG00000015222	37518.7	0.213563	0.0494277	4.32072	1.55519e-05	0.00123396	0.00636313
ENSMUSG00000021555	2440.24	0.10342	0.0239321	4.32139	1.55046e-05	0.00123396	0.000992777
ENSMUSG00000030281	144.605	-0.373036	0.086447	-4.3152	1.5946e-05	0.00125911	0.0173796
ENSMUSG00000021065	2438.17	0.152179	0.035296	4.31151	1.62144e-05	0.00127416	0.00271039
ENSMUSG00000024816	490.02	-0.254962	0.0591823	-4.30808	1.64678e-05	0.00128788	0.00748842
ENSMUSG00000032024	3925.15	0.0906673	0.0210633	4.30452	1.67349e-05	0.00130253	0.000827007
ENSMUSG00000025104	6927.43	0.185386	0.0430872	4.30258	1.68819e-05	0.00130775	0.00460785
ENSMUSG00000049122	756.057	0.186858	0.0434912	4.29645	1.73554e-05	0.00133809	0.00352204
ENSMUSG00000015468	279.798	-0.408257	0.0951179	-4.29212	1.76977e-05	0.00135173	0.0286887
ENSMUSG00000049686	177.538	-0.386346	0.0900023	-4.29263	1.7657e-05	0.00135173	0.0216409
ENSMUSG00000022091	706.632	-0.313388	0.0730386	-4.29072	1.78097e-05	0.00135395	0.0142653
ENSMUSG00000012848	10401	-0.287231	0.067069	-4.28262	1.84708e-05	0.00135993	0.0126653
ENSMUSG00000017774	2183.28	-0.272866	0.0637128	-4.28275	1.84595e-05	0.00135993	0.0108469
ENSMUSG00000022558	1097.56	-0.330666	0.0771387	-4.28664	1.81396e-05	0.00135993	0.0170856
ENSMUSG00000031762	899.189	-0.493456	0.115178	-4.28428	1.8333e-05	0.00135993	0.0672261
ENSMUSG00000042613	2764.13	-0.320357	0.0747968	-4.28303	1.84362e-05	0.00135993	0.016289
ENSMUSG00000057406	10899.1	0.155306	0.0362471	4.28463	1.83041e-05	0.00135993	0.00320748
ENSMUSG00000059291	753.612	-0.25043	0.0584749	-4.2827	1.84642e-05	0.00135993	0.00794886
ENSMUSG00000078903	170.242	0.285344	0.0666483	4.28134	1.85769e-05	0.00136161	0.00665187
ENSMUSG00000014444	1839.97	-0.360872	0.0843449	-4.27852	1.88138e-05	0.00136672	0.0222449
ENSMUSG00000037674	3897.97	0.180706	0.0422311	4.27898	1.87754e-05	0.00136672	0.00429645
ENSMUSG00000041841	2474.97	-0.215556	0.0504551	-4.27225	1.93514e-05	0.00139503	0.00627817
ENSMUSG00000042901	2134.88	0.134604	0.0315085	4.27198	1.93743e-05	0.00139503	0.0019969
ENSMUSG00000023084	136.4	-0.383671	0.0899609	-4.26486	2.00024e-05	0.00139849	0.0198814
ENSMUSG00000024647	1314.39	0.186041	0.0435989	4.2671	1.98034e-05	0.00139849	0.00411104
ENSMUSG00000025626	2620.03	0.188844	0.0442625	4.26644	1.98614e-05	0.00139849	0.00465119
ENSMUSG00000028841	105.751	-0.441314	0.10341	-4.26763	1.97563e-05	0.00139849	0.0331169
ENSMUSG00000041986	2677.53	0.220765	0.0517285	4.26776	1.97446e-05	0.00139849	0.0066845
ENSMUSG00000042208	3974.25	0.220822	0.0517795	4.26465	2.00212e-05	0.00139849	0.00682231
ENSMUSG00000042286	1744.82	-0.332907	0.0779759	-4.26936	1.96038e-05	0.00139849	0.0179337
ENSMUSG00000026941	65.3163	-0.453443	0.106397	-4.2618	2.02784e-05	0.00140559	0.0319634
ENSMUSG00000032905	3094.89	0.135343	0.0317586	4.26162	2.02948e-05	0.00140559	0.00218285
ENSMUSG00000032624	3420.76	0.145539	0.0341946	4.2562	2.07933e-05	0.00142204	0.0026289
ENSMUSG00000040488	918.395	-0.424219	0.0996533	-4.25695	2.07237e-05	0.00142204	0.0365009
ENSMUSG00000078350	361.003	-0.263373	0.061861	-4.2575	2.06724e-05	0.00142204	0.00777395
ENSMUSG00000060591	1488.79	-0.242185	0.0569367	-4.25358	2.10381e-05	0.00143278	0.00806519
ENSMUSG00000002250	445.346	-0.346301	0.0815668	-4.24562	2.17992e-05	0.00143673	0.0185521
ENSMUSG00000005871	21288.1	0.228382	0.0537832	4.24635	2.17281e-05	0.00143673	0.00764762
ENSMUSG00000021223	225.583	-0.400996	0.0944146	-4.24718	2.16475e-05	0.00143673	0.0270789
ENSMUSG00000031750	126.574	-0.37008	0.0870644	-4.25065	2.13152e-05	0.00143673	0.0168696
ENSMUSG00000034161	78.6141	-0.362814	0.0853826	-4.24928	2.14461e-05	0.00143673	0.0106877
ENSMUSG00000037904	105.96	-0.524769	0.123542	-4.24768	2.15996e-05	0.00143673	0.121751
ENSMUSG00000044927	171.675	-0.484232	0.114026	-4.24668	2.16961e-05	0.00143673	0.0587865
ENSMUSG00000046442	5245.7	0.207822	0.0489018	4.24978	2.1398e-05	0.00143673	0.0060512
ENSMUSG00000038628	2479.81	0.173191	0.0408131	4.24351	2.20052e-05	0.00144448	0.00383098
ENSMUSG00000016386	1413.42	0.138357	0.0326163	4.24195	2.21585e-05	0.0014456	0.00194066
ENSMUSG00000026737	1148.96	0.176306	0.0415664	4.24154	2.21991e-05	0.0014456	0.00353045
ENSMUSG00000039713	614.543	-0.308023	0.0726455	-4.24008	2.23437e-05	0.00144924	0.0138436
ENSMUSG00000030681	411.239	-0.354967	0.0837595	-4.23793	2.25587e-05	0.0014574	0.0199006
ENSMUSG00000034910	2982.19	0.143003	0.0337647	4.23528	2.28268e-05	0.00146891	0.00251001
ENSMUSG00000029455	1941.15	-0.263921	0.0623385	-4.23368	2.299e-05	0.00147361	0.0102308
ENSMUSG00000030695	16494.4	-0.38926	0.092072	-4.22778	2.36006e-05	0.00149516	0.0292153
ENSMUSG00000038695	439.402	-0.357776	0.0845997	-4.22905	2.34685e-05	0.00149516	0.0206752
ENSMUSG00000057863	602.725	-0.520395	0.123071	-4.22839	2.35365e-05	0.00149516	0.117866
ENSMUSG00000042608	958.771	-0.237367	0.0561863	-4.22464	2.39328e-05	0.00151035	0.00743551
ENSMUSG00000007872	1108.04	-0.3059	0.0724879	-4.22001	2.44292e-05	0.00151663	0.0144929
ENSMUSG00000018907	48.8432	-0.444716	0.105388	-4.21979	2.44531e-05	0.00151663	0.0249728
ENSMUSG00000036278	329.643	-0.350143	0.0829291	-4.2222	2.41929e-05	0.00151663	0.0186964
ENSMUSG00000046727	419.546	-0.30264	0.0717259	-4.21939	2.44961e-05	0.00151663	0.0126023
ENSMUSG00000051674	2102.56	0.206698	0.0489686	4.22103	2.43186e-05	0.00151663	0.00578367
ENSMUSG00000028862	167.256	-0.508238	0.12059	-4.21458	2.50238e-05	0.00153189	0.0870287
ENSMUSG00000037966	296.328	-0.330982	0.0785045	-4.21609	2.48576e-05	0.00153189	0.0154241
ENSMUSG00000040710	1859.06	0.268124	0.0636072	4.21532	2.49427e-05	0.00153189	0.0107224
ENSMUSG00000001946	816.841	-0.305358	0.0725012	-4.21177	2.53382e-05	0.00153731	0.0141749
ENSMUSG00000003134	785.646	-0.17934	0.0425923	-4.21063	2.54659e-05	0.00153731	0.00336249
ENSMUSG00000018845	787.11	-0.411177	0.0976404	-4.21114	2.54086e-05	0.00153731	0.0338576
ENSMUSG00000021904	310.093	-0.301312	0.0715634	-4.21043	2.54886e-05	0.00153731	0.01167
ENSMUSG00000031706	548.13	-0.325016	0.0772504	-4.20731	2.58434e-05	0.00154325	0.0162286
ENSMUSG00000041143	157.822	-0.285474	0.0678442	-4.2078	2.57873e-05	0.00154325	0.00674226
ENSMUSG00000058258	2146.02	0.327834	0.0779246	4.20707	2.58704e-05	0.00154325	0.0180106
ENSMUSG00000027318	407.924	-0.421621	0.100267	-4.20497	2.61122e-05	0.00155201	0.0358979
ENSMUSG00000038544	935.442	0.167866	0.0399886	4.19784	2.69474e-05	0.00159585	0.00298531
ENSMUSG00000002983	179.728	-0.285334	0.0680884	-4.19063	2.78176e-05	0.00161835	0.00762794
ENSMUSG00000006333	8586.5	-0.310423	0.074149	-4.18648	2.83312e-05	0.00161835	0.0161784
ENSMUSG00000006589	708.042	-0.335933	0.0803078	-4.18307	2.87599e-05	0.00161835	0.0185586
ENSMUSG00000020153	723.088	-0.386802	0.0923291	-4.18938	2.79712e-05	0.00161835	0.0281131
ENSMUSG00000023972	1915.14	-0.344215	0.0822927	-4.18281	2.87926e-05	0.00161835	0.0207977
ENSMUSG00000026782	5034.73	0.224908	0.0536293	4.19375	2.74376e-05	0.00161835	0.00744635
ENSMUSG00000026817	2689.71	-0.281772	0.0673587	-4.18315	2.87495e-05	0.00161835	0.012519
ENSMUSG00000028919	296.48	-0.370527	0.0884757	-4.1879	2.8155e-05	0.00161835	0.0226271
ENSMUSG00000029860	1687.2	-0.392248	0.093584	-4.1914	2.77242e-05	0.00161835	0.030151
ENSMUSG00000031517	22225.6	0.227539	0.0542669	4.19296	2.75344e-05	0.00161835	0.00780431
ENSMUSG00000031731	6140.49	0.137958	0.0329707	4.18427	2.86086e-05	0.00161835	0.00254545
ENSMUSG00000035242	2725.8	-0.177671	0.0424649	-4.18396	2.86469e-05	0.00161835	0.0042399
ENSMUSG00000037552	1140.6	-0.289069	0.0690228	-4.18802	2.81402e-05	0.00161835	0.0127861
ENSMUSG00000040734	180.081	-0.334042	0.0797671	-4.18772	2.81774e-05	0.00161835	0.014022
ENSMUSG00000062561	31.6734	0.445965	0.106622	4.18265	2.88126e-05	0.00161835	0.0157933
ENSMUSG00000040857	648.73	-0.319477	0.0764012	-4.18158	2.89493e-05	0.00162047	0.0160134
ENSMUSG00000024769	625.184	-0.290522	0.0695196	-4.17899	2.92804e-05	0.00163341	0.0122959
ENSMUSG00000001424	2881.67	-0.216189	0.051817	-4.17217	3.01708e-05	0.00163834	0.00673804
ENSMUSG00000026643	3663.75	0.194782	0.0466376	4.17649	2.96039e-05	0.00163834	0.00535898
ENSMUSG00000030341	1210.47	-0.238452	0.0571483	-4.17251	3.01256e-05	0.00163834	0.00798357
ENSMUSG00000031628	5591.92	0.154455	0.0369964	4.17487	2.98157e-05	0.00163834	0.00326468
ENSMUSG00000034021	4864.85	0.174054	0.0417177	4.17218	3.01694e-05	0.00163834	0.00423074
ENSMUSG00000040760	4338.79	0.183798	0.0440162	4.1757	2.97065e-05	0.00163834	0.0047431
ENSMUSG00000042644	906.337	-0.285755	0.0684846	-4.17254	3.01222e-05	0.00163834	0.0123029
ENSMUSG00000061878	231.047	-0.435945	0.10443	-4.17451	2.98625e-05	0.00163834	0.0399533
ENSMUSG00000023571	300.097	-0.239654	0.0574664	-4.17033	3.04153e-05	0.00164615	0.00557795
ENSMUSG00000071547	1434.03	-0.358239	0.0859178	-4.16956	3.05195e-05	0.00164634	0.0232796
ENSMUSG00000022203	714.332	-0.304852	0.0731513	-4.16742	3.08069e-05	0.00165095	0.0143418
ENSMUSG00000037235	4659.61	-0.159953	0.0383804	-4.16758	3.07854e-05	0.00165095	0.00350497
ENSMUSG00000002249	554.521	-0.308113	0.0739478	-4.16663	3.09131e-05	0.00165122	0.0143641
ENSMUSG00000032407	4389.84	0.167706	0.0402699	4.16456	3.11959e-05	0.00165551	0.00388846
ENSMUSG00000037361	1719.96	0.171735	0.0412346	4.16483	3.11581e-05	0.00165551	0.00374576
ENSMUSG00000026814	1024.01	-0.368147	0.0884947	-4.1601	3.18102e-05	0.00168264	0.0250791
ENSMUSG00000031490	591.867	-0.405645	0.0975433	-4.15861	3.20183e-05	0.00168819	0.0333166
ENSMUSG00000001707	1101.36	0.196006	0.047196	4.15303	3.28108e-05	0.00169518	0.00486884
ENSMUSG00000020282	917.82	-0.367346	0.0884552	-4.1529	3.28283e-05	0.00169518	0.024931
ENSMUSG00000028980	1082.75	-0.319297	0.0768605	-4.15424	3.26367e-05	0.00169518	0.0169085
ENSMUSG00000033191	984.123	-0.379118	0.091277	-4.1535	3.27435e-05	0.00169518	0.0274956
ENSMUSG00000037295	750.73	-0.24275	0.05845	-4.15313	3.27956e-05	0.00169518	0.00793579
ENSMUSG00000071076	903.457	-0.284431	0.0684687	-4.15417	3.26466e-05	0.00169518	0.0122918
ENSMUSG00000090100	3355.47	0.197381	0.0475323	4.15257	3.28769e-05	0.00169518	0.00557009
ENSMUSG00000020372	18442.1	-0.205956	0.0496177	-4.15086	3.31235e-05	0.00170061	0.00638921
ENSMUSG00000022052	2658.29	0.152323	0.0367136	4.14896	3.33983e-05	0.00170061	0.00301217
ENSMUSG00000025504	296.778	-0.301479	0.0726557	-4.14943	3.33311e-05	0.00170061	0.0120948
ENSMUSG00000066735	3261.44	0.218263	0.0526039	4.14918	3.33664e-05	0.00170061	0.00701794
ENSMUSG00000022550	367.157	-0.347727	0.083886	-4.14523	3.39468e-05	0.00171253	0.0196982
ENSMUSG00000027162	8667.59	0.198019	0.0477573	4.14636	3.37807e-05	0.00171253	0.00581378
ENSMUSG00000060376	934.248	-0.411755	0.0993308	-4.14529	3.39387e-05	0.00171253	0.0361135
ENSMUSG00000029267	2531.15	0.197336	0.0476371	4.14249	3.4356e-05	0.00172229	0.00550075
ENSMUSG00000032334	903.93	-0.325003	0.0784655	-4.14198	3.44319e-05	0.00172229	0.0176961
ENSMUSG00000035847	10741.5	0.185401	0.0447633	4.14182	3.44564e-05	0.00172229	0.00506356
ENSMUSG00000005823	654.306	-0.249899	0.0604718	-4.13248	3.58867e-05	0.00174546	0.00848559
ENSMUSG00000008489	3985.38	0.233772	0.0565543	4.13358	3.57156e-05	0.00174546	0.00835657
ENSMUSG00000019998	5242.35	0.171707	0.0415121	4.13632	3.52922e-05	0.00174546	0.00419928
ENSMUSG00000021693	4357.3	0.220145	0.0532977	4.13048	3.62014e-05	0.00174546	0.00731093
ENSMUSG00000032295	1818.35	-0.246704	0.0596772	-4.13397	3.56547e-05	0.00174546	0.00917056
ENSMUSG00000034121	323.036	-0.188386	0.0455821	-4.13288	3.58246e-05	0.00174546	0.00226509
ENSMUSG00000036833	432.664	-0.298627	0.0722372	-4.13398	3.56532e-05	0.00174546	0.0129406
ENSMUSG00000040312	253.891	-0.320905	0.077656	-4.13238	3.59019e-05	0.00174546	0.0143375
ENSMUSG00000041736	308.627	-0.40855	0.0988925	-4.13125	3.60797e-05	0.00174546	0.0333504
ENSMUSG00000045672	1445.12	-0.343241	0.0830642	-4.13224	3.5925e-05	0.00174546	0.0211673
ENSMUSG00000063446	1405.55	0.227648	0.0551122	4.13063	3.61774e-05	0.00174546	0.00740951
ENSMUSG00000089917	739.536	-0.156175	0.0377989	-4.13174	3.60021e-05	0.00174546	0.00225048
ENSMUSG00000034165	2294.41	-0.32964	0.0798247	-4.12955	3.63478e-05	0.00174737	0.0192342
ENSMUSG00000031502	16255.4	-0.395711	0.0958655	-4.12778	3.66287e-05	0.00175571	0.0330847
ENSMUSG00000039530	3859.6	0.172672	0.0418485	4.12613	3.68923e-05	0.00176317	0.00420668
ENSMUSG00000006519	209.984	-0.349827	0.0849019	-4.12037	3.78269e-05	0.00176474	0.0183848
ENSMUSG00000014158	227.794	-0.357142	0.0866641	-4.12099	3.77252e-05	0.00176474	0.0201194
ENSMUSG00000018326	16134.5	0.14536	0.0352729	4.12101	3.77214e-05	0.00176474	0.00305477
ENSMUSG00000019737	220.869	-0.274101	0.0665085	-4.12129	3.76755e-05	0.00176474	0.00795383
ENSMUSG00000027570	1110.68	-0.307022	0.074501	-4.12105	3.77154e-05	0.00176474	0.0155805
ENSMUSG00000032018	1430.6	0.223276	0.0541939	4.11994	3.78968e-05	0.00176474	0.00712354
ENSMUSG00000032109	270.782	-0.312372	0.0757442	-4.12405	3.72273e-05	0.00176474	0.01346
ENSMUSG00000034353	612.647	-0.224124	0.054333	-4.12501	3.70724e-05	0.00176474	0.00623214
ENSMUSG00000071647	740.402	-0.230703	0.0559617	-4.12252	3.74753e-05	0.00176474	0.00705109
ENSMUSG00000020650	691.814	0.230896	0.0560643	4.11842	3.81487e-05	0.00177054	0.00698916
ENSMUSG00000025510	1455.82	-0.202249	0.0491148	-4.11788	3.82381e-05	0.00177054	0.00561307
ENSMUSG00000069565	1681.92	-0.177902	0.0432404	-4.11425	3.88442e-05	0.00179353	0.00419305
ENSMUSG00000030265	4396.53	0.19567	0.0475706	4.11325	3.90124e-05	0.00179622	0.00565117
ENSMUSG00000016356	135.263	-0.430976	0.104811	-4.11195	3.92326e-05	0.00179929	0.0374255
ENSMUSG00000032468	2757.83	0.176436	0.042919	4.11091	3.94094e-05	0.00179929	0.00434963
ENSMUSG00000035673	667.322	-0.370698	0.0901705	-4.11108	3.93818e-05	0.00179929	0.0260007
ENSMUSG00000052459	8281.63	0.166028	0.0404177	4.10781	3.99421e-05	0.00181854	0.00402776
ENSMUSG00000001473	1207.39	-0.401518	0.0977895	-4.10594	4.02679e-05	0.00182769	0.0344863
ENSMUSG00000029381	338.242	-0.306567	0.0746799	-4.10508	4.04184e-05	0.00182769	0.0136042
ENSMUSG00000032463	847.186	0.166214	0.0404995	4.10409	4.05905e-05	0.00182769	0.00298475
ENSMUSG00000035711	55.472	-0.453996	0.110632	-4.10366	4.06669e-05	0.00182769	0.0375813
ENSMUSG00000042590	1866.66	0.180652	0.0440244	4.10346	4.07023e-05	0.00182769	0.00443912
ENSMUSG00000020766	335.32	-0.332585	0.0811129	-4.10027	4.1267e-05	0.00183851	0.0175031
ENSMUSG00000026623	5483.37	0.155627	0.0379555	4.10026	4.12684e-05	0.00183851	0.00345115
ENSMUSG00000044562	450.931	-0.291533	0.0711022	-4.10019	4.12807e-05	0.00183851	0.0124545
ENSMUSG00000029840	9458.32	0.210131	0.051271	4.09844	4.15942e-05	0.00184744	0.00681703
ENSMUSG00000023153	52.6841	-0.503158	0.122867	-4.09515	4.21894e-05	0.0018682	0.166244
ENSMUSG00000066798	1227.81	0.236656	0.0577972	4.0946	4.22903e-05	0.0018682	0.00822225
ENSMUSG00000014778	353.843	-0.318177	0.0777219	-4.09379	4.24371e-05	0.00186964	0.0155025
ENSMUSG00000034471	704.738	-0.321013	0.0784757	-4.09061	4.30242e-05	0.00189041	0.0173866
ENSMUSG00000036902	5223.36	0.226514	0.0553958	4.08902	4.33202e-05	0.00189831	0.00802601
ENSMUSG00000029163	1293.66	-0.412527	0.100924	-4.08751	4.36023e-05	0.00190332	0.0384885
ENSMUSG00000054752	2832.94	0.179994	0.0440418	4.08688	4.3721e-05	0.00190332	0.00462651
ENSMUSG00000059493	1237.19	0.204232	0.0499768	4.08655	4.37838e-05	0.00190332	0.00573457
ENSMUSG00000020167	1242.85	-0.282963	0.069274	-4.0847	4.41342e-05	0.00191346	0.0129795
ENSMUSG00000022205	6926.95	0.18172	0.0445397	4.07996	4.50441e-05	0.0019324	0.00495708
ENSMUSG00000025437	4212.94	0.140418	0.0344098	4.08077	4.48863e-05	0.0019324	0.00272236
ENSMUSG00000028989	87.4082	-0.490708	0.120267	-4.08016	4.50042e-05	0.0019324	0.225193
ENSMUSG00000086784	356.21	-0.31099	0.0762016	-4.08115	4.48141e-05	0.0019324	0.01462
ENSMUSG00000027108	2206.23	0.183192	0.0449107	4.07903	4.52248e-05	0.00193508	0.00473889
ENSMUSG00000005320	192.172	-0.446239	0.109459	-4.07676	4.56684e-05	0.00194896	0.0481936
ENSMUSG00000001016	4373.53	0.0761837	0.0187004	4.0739	4.62325e-05	0.00196278	0.000621529
ENSMUSG00000030850	2990.83	0.164566	0.0403901	4.07442	4.61297e-05	0.00196278	0.00380777
ENSMUSG00000031980	488.134	-0.363096	0.0891556	-4.07262	4.64878e-05	0.00196851	0.0245532
ENSMUSG00000032300	368.42	-0.255056	0.0626557	-4.07075	4.68624e-05	0.00197924	0.00814745
ENSMUSG00000001435	2349.57	-0.37197	0.0914126	-4.06913	4.71881e-05	0.00198265	0.0282233
ENSMUSG00000038481	2946.15	0.130556	0.0320861	4.06892	4.72307e-05	0.00198265	0.00222037
ENSMUSG00000042229	1511.42	0.144447	0.0355033	4.06855	4.7307e-05	0.00198265	0.00249731
ENSMUSG00000025529	1362.08	0.232028	0.0570437	4.06756	4.75087e-05	0.00198601	0.00803923
ENSMUSG00000003068	1507.75	-0.243987	0.0600408	-4.06368	4.83048e-05	0.00200055	0.00919267
ENSMUSG00000028546	3004.34	0.205111	0.0504662	4.06432	4.81723e-05	0.00200055	0.00635284
ENSMUSG00000031367	2310.7	0.189665	0.0466666	4.06426	4.81859e-05	0.00200055	0.00520628
ENSMUSG00000050043	2710.25	0.166759	0.0410385	4.06348	4.83461e-05	0.00200055	0.00391516
ENSMUSG00000010609	416.38	-0.236216	0.0581573	-4.06167	4.87228e-05	0.002001	0.00675846
ENSMUSG00000021549	3380.04	0.205545	0.0506027	4.06195	4.86651e-05	0.002001	0.00642965
ENSMUSG00000028252	1098.94	0.215323	0.0530135	4.06166	4.87243e-05	0.002001	0.00653878
ENSMUSG00000017485	11470.2	0.176619	0.0435011	4.06011	4.90498e-05	0.00200551	0.00476323
ENSMUSG00000022817	2181.31	-0.302181	0.0745054	-4.05583	4.99556e-05	0.00200551	0.0160297
ENSMUSG00000025321	1632.16	0.23516	0.0579362	4.05895	4.92931e-05	0.00200551	0.00847458
ENSMUSG00000030800	241.045	-0.250441	0.0617646	-4.05477	5.01839e-05	0.00200551	0.00635407
ENSMUSG00000038005	1475.28	0.392399	0.0967456	4.05599	4.9923e-05	0.00200551	0.033434
ENSMUSG00000041245	2026.59	0.209141	0.0515532	4.0568	4.9749e-05	0.00200551	0.00651173
ENSMUSG00000043535	4764.15	0.138716	0.0341675	4.05988	4.90982e-05	0.00200551	0.00270665
ENSMUSG00000045648	434.128	0.229137	0.0564923	4.05608	4.99031e-05	0.00200551	0.00627264
ENSMUSG00000055373	2820.45	0.279077	0.0688173	4.05533	5.00644e-05	0.00200551	0.0132151
ENSMUSG00000070643	488.81	-0.263423	0.064965	-4.05485	5.0167e-05	0.00200551	0.00977716
ENSMUSG00000095681	178.36	0.270905	0.0667535	4.05828	4.94354e-05	0.00200551	0.00697154
ENSMUSG00000021493	1199.81	-0.357927	0.0882998	-4.05354	5.04479e-05	0.00201115	0.0250617
ENSMUSG00000001445	1052.8	-0.140065	0.0345636	-4.05239	5.06979e-05	0.0020162	0.00203789
ENSMUSG00000050299	88.5209	-0.387876	0.095743	-4.05122	5.09502e-05	0.00202131	0.021509
ENSMUSG00000001508	254.408	-0.407985	0.100843	-4.04575	5.21568e-05	0.00203461	0.0351513
ENSMUSG00000022812	8099.8	0.137495	0.0339792	4.04646	5.19984e-05	0.00203461	0.00275982
ENSMUSG00000026915	6376.15	0.186392	0.0460693	4.04591	5.21207e-05	0.00203461	0.00532852
ENSMUSG00000028309	3971.69	0.102056	0.0252156	4.04732	5.18078e-05	0.00203461	0.00130832
ENSMUSG00000030805	954.773	-0.220852	0.0545651	-4.0475	5.17684e-05	0.00203461	0.00689445
ENSMUSG00000031342	13006.2	0.247395	0.0611238	4.04744	5.17798e-05	0.00203461	0.0101949
ENSMUSG00000055322	3863.04	-0.334399	0.0826053	-4.04816	5.1622e-05	0.00203461	0.0212831
ENSMUSG00000027597	308.538	-0.225643	0.0558212	-4.04225	5.29397e-05	0.00203844	0.00510831
ENSMUSG00000027770	4836.44	0.203413	0.0503239	4.04207	5.29809e-05	0.00203844	0.00643822
ENSMUSG00000030347	850.095	0.177002	0.0437911	4.04197	5.30031e-05	0.00203844	0.00374123
ENSMUSG00000034845	356.922	-0.33806	0.0836259	-4.04253	5.28778e-05	0.00203844	0.0194325
ENSMUSG00000055799	455.634	-0.335319	0.0829272	-4.04354	5.26502e-05	0.00203844	0.0195486
ENSMUSG00000061086	2167.36	-0.440374	0.108929	-4.04278	5.28223e-05	0.00203844	0.0519819
ENSMUSG00000046761	256.307	-0.276947	0.0685363	-4.04089	5.3249e-05	0.00204309	0.00951346
ENSMUSG00000035798	3187.29	0.139622	0.0345675	4.0391	5.36569e-05	0.00205392	0.00267423
ENSMUSG00000026253	185.634	-0.453483	0.112312	-4.03772	5.39742e-05	0.00206123	0.0545874
ENSMUSG00000002500	176.746	-0.465248	0.115243	-4.0371	5.41162e-05	0.00206184	0.0627367
ENSMUSG00000041560	1993.37	-0.252143	0.0624921	-4.0348	5.46494e-05	0.00207731	0.0103062
ENSMUSG00000020475	1698.09	-0.440465	0.109255	-4.03155	5.54105e-05	0.00209649	0.0525189
ENSMUSG00000023044	943.678	-0.2698	0.066914	-4.03204	5.52942e-05	0.00209649	0.0116247
ENSMUSG00000052374	6970.73	-0.441437	0.109511	-4.03097	5.55476e-05	0.00209683	0.0535141
ENSMUSG00000017478	1433.45	-0.199533	0.0495601	-4.02609	5.67129e-05	0.00213097	0.00572766
ENSMUSG00000019539	2076.78	-0.373606	0.0927945	-4.02616	5.66953e-05	0.00213097	0.0294835
ENSMUSG00000034636	9504.06	0.186224	0.0462662	4.02506	5.69604e-05	0.00213536	0.00543098
ENSMUSG00000021076	3208.78	0.139963	0.0347852	4.02363	5.73075e-05	0.0021395	0.00271568
ENSMUSG00000038274	100.437	-0.410857	0.102113	-4.02353	5.73326e-05	0.0021395	0.0307482
ENSMUSG00000064120	282.127	-0.272452	0.0677534	-4.02123	5.78955e-05	0.00215559	0.00950654
ENSMUSG00000001128	234.33	-0.304681	0.0757987	-4.01961	5.82954e-05	0.00215574	0.0129167
ENSMUSG00000029797	91.3076	-0.41582	0.103443	-4.01982	5.82438e-05	0.00215574	0.031673
ENSMUSG00000045613	394.317	0.272704	0.0678383	4.0199	5.82219e-05	0.00215574	0.0105579
ENSMUSG00000022220	248.613	-0.34177	0.0850427	-4.01881	5.84938e-05	0.0021582	0.0192427
ENSMUSG00000001333	184.776	-0.366644	0.0913282	-4.01458	5.9553e-05	0.00219233	0.0230768
ENSMUSG00000019927	2460.92	0.154673	0.0385433	4.01296	5.99628e-05	0.00219852	0.00334624
ENSMUSG00000071708	3672.66	0.175738	0.0437939	4.01285	5.99901e-05	0.00219852	0.00464771
ENSMUSG00000002020	658.003	-0.346494	0.0863897	-4.01083	6.05058e-05	0.0022117	0.022815
ENSMUSG00000026639	485.344	-0.330589	0.0824334	-4.01038	6.06204e-05	0.0022117	0.0193386
ENSMUSG00000029366	1075.63	0.200301	0.0499707	4.00836	6.1141e-05	0.00222572	0.00561131
ENSMUSG00000029405	8975.29	0.145552	0.0363177	4.00773	6.13046e-05	0.00222672	0.00320127
ENSMUSG00000003752	552.072	-0.204945	0.0511593	-4.00602	6.17513e-05	0.00223797	0.00507429
ENSMUSG00000021066	1858.24	0.19174	0.0478759	4.00493	6.20366e-05	0.00223839	0.00542167
ENSMUSG00000025407	753.76	-0.343408	0.0857434	-4.00507	6.19991e-05	0.00223839	0.0225074
ENSMUSG00000096768	88.966	-0.443241	0.110698	-4.00406	6.22639e-05	0.00224164	0.0446878
ENSMUSG00000048677	328.244	-0.309054	0.0772329	-4.00159	6.2919e-05	0.00226024	0.014987
ENSMUSG00000002233	1205.95	-0.245219	0.0612896	-4.00098	6.30794e-05	0.00226104	0.00950267
ENSMUSG00000029614	4666.64	-0.294986	0.0737534	-3.99962	6.3444e-05	0.00226417	0.0158638
ENSMUSG00000032717	209.775	-0.357491	0.0893798	-3.99968	6.34274e-05	0.00226417	0.0219908
ENSMUSG00000009876	77.4983	-0.360152	0.0901499	-3.99504	6.46834e-05	0.00229837	0.0144413
ENSMUSG00000031451	2644.83	-0.250332	0.0626548	-3.99542	6.45807e-05	0.00229837	0.0104959
ENSMUSG00000041817	1599.84	0.274978	0.0688604	3.99326	6.51701e-05	0.00230066	0.0129628
ENSMUSG00000050628	821.322	-0.26447	0.0662146	-3.99413	6.49315e-05	0.00230066	0.0111534
ENSMUSG00000060572	1242.87	-0.356954	0.0893782	-3.99375	6.50363e-05	0.00230066	0.0260107
ENSMUSG00000042202	1452.02	0.15232	0.0381644	3.99116	6.57506e-05	0.00231615	0.00298648
ENSMUSG00000002980	1369.71	-0.357018	0.0895137	-3.98841	6.65167e-05	0.00233394	0.0262043
ENSMUSG00000017756	1022.76	-0.225594	0.0565709	-3.98782	6.66841e-05	0.00233394	0.00763263
[truncated: 22,100 more rows]

## Sheet: A930004D18Rik head female
DESeq2 output of A930004D18Rik head female
[truncated: 22,567 more rows]

## Sheet: A830005F24Rik head male
DESeq2 output of A830005F24Rik head male
[truncated: 22,567 more rows]

[truncated: 2 more sheets: A830005F24Rik head female, lacZ]
