# Supplementary material for: Dedicated transcriptomics combined with power analysis lead to functional understanding of genes with weak phenotypic changes in knockout lines
Source: PLoS Comput Biol. 2020 Nov 12;16(11):e1008354. doi: 10.1371/journal.pcbi.1008354 (PMC7685438; doi:10.1371/journal.pcbi.1008354)
Supplement: S8 Table — It contains seven sheets. (XLSX) [file pcbi.1008354.s010.xlsx]

## Sheet: A930004D18Rik embryo male
edgeR output of A930004D18Rik embryo male
Gene ID	logFC	logCPM	PValue	FDR
ENSMUSG00000054057	-8.11123	2.75089	0	0
ENSMUSG00000029306	-3.06056	2.01887	6.40725e-17	5.0912e-13
ENSMUSG00000055775	-1.16585	5.52696	1.08767e-16	5.76174e-13
ENSMUSG00000018830	-1.06992	4.00049	1.07865e-15	4.28549e-12
ENSMUSG00000032925	-0.877115	1.71416	1.20782e-13	3.83893e-10
ENSMUSG00000041438	0.268651	5.79656	2.01203e-13	5.32919e-10
ENSMUSG00000022508	-0.651666	2.1856	3.29135e-13	7.4723e-10
ENSMUSG00000037139	-0.485443	3.832	6.62137e-13	1.31534e-09
ENSMUSG00000020908	-0.687375	8.23732	8.54431e-13	1.50874e-09
ENSMUSG00000003555	-3.10826	-0.723174	1.5029e-12	2.38841e-09
ENSMUSG00000046805	-0.553353	3.75498	2.05463e-12	2.75526e-09
ENSMUSG00000071984	-0.727433	3.79604	2.17089e-12	2.75526e-09
ENSMUSG00000031972	-1.05613	6.09192	2.26382e-12	2.75526e-09
ENSMUSG00000001865	-1.2549	1.86216	2.42724e-12	2.75526e-09
ENSMUSG00000015090	-1.81761	0.368798	4.79228e-12	5.07726e-09
ENSMUSG00000022371	-0.653048	6.63461	5.39143e-12	5.14472e-09
ENSMUSG00000026574	-1.77007	1.08325	5.50341e-12	5.14472e-09
ENSMUSG00000059430	-0.679232	3.24565	9.91091e-12	7.98228e-09
ENSMUSG00000036545	-0.793713	4.80364	9.96349e-12	7.98228e-09
ENSMUSG00000056328	-1.00296	1.20503	1.04182e-11	7.98228e-09
ENSMUSG00000030730	-0.556928	4.88521	1.11266e-11	7.98228e-09
ENSMUSG00000031461	-0.842775	3.86586	1.14956e-11	7.98228e-09
ENSMUSG00000032572	-0.852736	1.0788	1.15525e-11	7.98228e-09
ENSMUSG00000004892	-1.50042	1.20696	1.4453e-11	9.57029e-09
ENSMUSG00000044265	-2.1844	-0.344301	1.6921e-11	1.07563e-08
ENSMUSG00000026483	-0.445499	4.03153	2.65485e-11	1.62273e-08
ENSMUSG00000041828	-1.78992	1.79158	2.75754e-11	1.62306e-08
ENSMUSG00000022057	-2.28068	-0.554863	4.37962e-11	2.48575e-08
ENSMUSG00000022103	-0.639946	3.63397	4.85156e-11	2.65866e-08
ENSMUSG00000052374	-0.678683	6.30244	5.20833e-11	2.73288e-08
ENSMUSG00000062077	-1.0067	0.127022	5.33093e-11	2.73288e-08
ENSMUSG00000048126	-0.670007	7.91214	7.2047e-11	3.53725e-08
ENSMUSG00000017817	-0.4539	3.66842	7.34516e-11	3.53725e-08
ENSMUSG00000005087	-0.597244	4.37263	8.00261e-11	3.74052e-08
ENSMUSG00000032011	-0.812539	2.13851	8.47351e-11	3.84746e-08
ENSMUSG00000021798	-0.447329	4.24568	1.00207e-10	4.42359e-08
ENSMUSG00000070469	-0.614286	2.79293	1.06122e-10	4.55024e-08
ENSMUSG00000017300	-0.709294	4.35072	1.08803e-10	4.55024e-08
ENSMUSG00000033066	-0.50744	4.71075	1.21897e-10	4.76831e-08
ENSMUSG00000029675	-0.829511	5.98606	1.22668e-10	4.76831e-08
ENSMUSG00000090066	-0.681694	3.26171	1.2352e-10	4.76831e-08
ENSMUSG00000039809	-0.598646	2.48718	1.26019e-10	4.76831e-08
ENSMUSG00000028766	-0.67595	3.32436	1.50214e-10	5.53204e-08
ENSMUSG00000070720	-0.766011	1.77144	1.54102e-10	5.53204e-08
ENSMUSG00000031097	-1.14552	2.76865	1.56646e-10	5.53204e-08
ENSMUSG00000073209	-0.743149	2.04161	1.8645e-10	6.34507e-08
ENSMUSG00000035606	-0.897848	1.54096	1.87653e-10	6.34507e-08
ENSMUSG00000070645	-1.88724	0.272906	1.94623e-10	6.35714e-08
ENSMUSG00000068614	-0.410741	8.32856	1.9601e-10	6.35714e-08
ENSMUSG00000061723	-0.909362	3.68376	2.02732e-10	6.44364e-08
ENSMUSG00000023885	-0.728208	5.9947	2.08452e-10	6.49553e-08
ENSMUSG00000085925	-0.641636	3.17559	2.31097e-10	7.06269e-08
ENSMUSG00000022032	-0.80179	3.66199	2.36013e-10	7.07684e-08
ENSMUSG00000062329	-1.39818	2.62979	2.52595e-10	7.43377e-08
ENSMUSG00000020241	-0.758174	7.4121	2.67675e-10	7.54232e-08
ENSMUSG00000072720	-0.531062	3.81747	2.68816e-10	7.54232e-08
ENSMUSG00000024049	-0.366096	5.48176	2.70521e-10	7.54232e-08
ENSMUSG00000021702	-0.953338	4.63193	2.96543e-10	8.12527e-08
ENSMUSG00000021385	0.24357	4.41874	3.36326e-10	9.05915e-08
ENSMUSG00000032323	-1.55515	-0.392511	3.61149e-10	9.56563e-08
ENSMUSG00000001911	-0.862704	5.78595	4.05896e-10	1.05746e-07
ENSMUSG00000022097	-1.99206	-1.67751	4.17689e-10	1.07063e-07
ENSMUSG00000026725	-1.32975	2.37535	6.13187e-10	1.54679e-07
ENSMUSG00000026043	-0.475742	10.8212	6.22973e-10	1.54692e-07
ENSMUSG00000026042	-0.441476	8.82397	6.49795e-10	1.5887e-07
ENSMUSG00000040690	-0.7618	6.43653	6.60181e-10	1.58963e-07
ENSMUSG00000056413	-0.752949	3.00866	7.99481e-10	1.89632e-07
ENSMUSG00000011118	-1.72259	1.16563	8.24095e-10	1.9153e-07
ENSMUSG00000005045	-0.844484	4.45396	8.31588e-10	1.9153e-07
ENSMUSG00000091618	-1.83051	-1.20526	8.51465e-10	1.93307e-07
ENSMUSG00000021388	-1.38684	4.3824	8.84436e-10	1.97964e-07
ENSMUSG00000012350	-1.28139	0.624915	9.81296e-10	2.14195e-07
ENSMUSG00000001467	0.288888	7.53629	9.83905e-10	2.14195e-07
ENSMUSG00000106379	-0.625693	1.12674	1.05009e-09	2.25513e-07
ENSMUSG00000038760	-1.22148	-0.505353	1.29505e-09	2.74412e-07
ENSMUSG00000028351	-0.304378	4.69995	1.35221e-09	2.78985e-07
ENSMUSG00000076441	-0.550757	2.49662	1.36602e-09	2.78985e-07
ENSMUSG00000050931	-0.780945	2.55934	1.36929e-09	2.78985e-07
ENSMUSG00000070704	-1.62536	-1.00406	1.42017e-09	2.85688e-07
ENSMUSG00000034957	-0.659064	2.62287	1.4853e-09	2.92321e-07
ENSMUSG00000016327	-1.7655	1.11353	1.51549e-09	2.92321e-07
ENSMUSG00000015854	-1.43238	1.77551	1.52005e-09	2.92321e-07
ENSMUSG00000023800	-0.361941	4.79216	1.52672e-09	2.92321e-07
ENSMUSG00000049583	-1.2743	2.09893	1.65515e-09	3.08947e-07
ENSMUSG00000053368	0.540381	3.00852	1.66068e-09	3.08947e-07
ENSMUSG00000032060	-0.534712	4.00853	1.67796e-09	3.08947e-07
ENSMUSG00000043719	-0.752408	4.05268	1.69936e-09	3.08947e-07
ENSMUSG00000046532	-0.866908	0.630284	1.71076e-09	3.08947e-07
ENSMUSG00000031618	-0.846106	1.43546	1.75469e-09	3.09327e-07
ENSMUSG00000039252	-0.426963	4.90065	1.75684e-09	3.09327e-07
ENSMUSG00000033174	-0.612264	3.83027	1.77126e-09	3.09327e-07
ENSMUSG00000038525	0.268409	6.52711	1.84147e-09	3.16179e-07
ENSMUSG00000040212	-0.569484	4.11852	1.85028e-09	3.16179e-07
ENSMUSG00000061816	-0.546785	6.29563	2.01982e-09	3.41479e-07
ENSMUSG00000041797	-0.678933	4.67886	2.26186e-09	3.78373e-07
ENSMUSG00000048540	0.533449	6.08103	2.40722e-09	3.97802e-07
ENSMUSG00000026418	-0.5312	6.37845	2.44792e-09	3.97802e-07
ENSMUSG00000031070	-1.33035	-0.120679	2.4531e-09	3.97802e-07
ENSMUSG00000040490	-0.761303	1.45115	2.50236e-09	4.01692e-07
ENSMUSG00000001119	-0.67183	7.67647	2.63358e-09	4.18529e-07
ENSMUSG00000058354	-1.45213	-0.427616	2.84603e-09	4.47813e-07
ENSMUSG00000047686	-0.706635	5.48613	2.96687e-09	4.6225e-07
ENSMUSG00000028553	-1.24753	1.50291	3.11437e-09	4.8052e-07
ENSMUSG00000035297	0.222608	6.78021	3.14835e-09	4.81092e-07
ENSMUSG00000024798	-0.819284	1.06109	3.28567e-09	4.97294e-07
ENSMUSG00000039728	0.347157	4.06971	3.33658e-09	4.9912e-07
ENSMUSG00000054555	-0.296677	5.70614	3.36055e-09	4.9912e-07
ENSMUSG00000037318	-0.641765	2.3462	3.61724e-09	5.3227e-07
ENSMUSG00000022860	-0.588167	3.90428	3.85814e-09	5.62509e-07
ENSMUSG00000032911	-0.579331	4.65311	3.96471e-09	5.72793e-07
ENSMUSG00000044337	0.311654	6.10487	4.03759e-09	5.78066e-07
ENSMUSG00000042828	-1.08893	1.9656	4.42881e-09	6.18802e-07
ENSMUSG00000048668	0.273969	6.59008	4.42965e-09	6.18802e-07
ENSMUSG00000064373	-0.401099	7.20204	4.43893e-09	6.18802e-07
ENSMUSG00000039145	-0.499881	3.91338	4.53501e-09	6.26699e-07
ENSMUSG00000051251	0.493719	4.45869	4.57821e-09	6.27214e-07
ENSMUSG00000025489	-0.903448	-0.242344	4.73719e-09	6.34146e-07
ENSMUSG00000079428	-0.939801	3.81637	4.7382e-09	6.34146e-07
ENSMUSG00000035258	-0.730374	3.94826	4.74851e-09	6.34146e-07
ENSMUSG00000074001	-0.819416	2.35116	4.98088e-09	6.5472e-07
ENSMUSG00000063297	-0.513757	3.43097	4.98497e-09	6.5472e-07
ENSMUSG00000038745	-1.07046	0.197919	5.03423e-09	6.55771e-07
ENSMUSG00000064325	-0.421864	4.15379	5.13147e-09	6.63003e-07
ENSMUSG00000042451	-0.715367	5.09873	5.38166e-09	6.8972e-07
ENSMUSG00000026950	-0.407081	6.27957	5.46569e-09	6.92561e-07
ENSMUSG00000020051	-1.29781	1.93305	5.49098e-09	6.92561e-07
ENSMUSG00000027293	-0.301857	5.07801	5.58221e-09	6.98524e-07
ENSMUSG00000020805	-1.24512	-0.61478	5.67963e-09	7.0018e-07
ENSMUSG00000026646	0.386332	5.21689	5.68356e-09	7.0018e-07
ENSMUSG00000038268	0.256329	4.919	5.93897e-09	7.26016e-07
ENSMUSG00000037262	0.314288	4.90001	6.01621e-09	7.29844e-07
ENSMUSG00000032348	0.35606	4.78604	6.16345e-09	7.42042e-07
ENSMUSG00000066189	-0.702191	0.565403	6.35596e-09	7.59466e-07
ENSMUSG00000022324	-0.620696	4.61887	6.60927e-09	7.8384e-07
ENSMUSG00000074452	0.564938	0.871413	6.76087e-09	7.9588e-07
ENSMUSG00000038253	0.31423	5.00241	7.03418e-09	8.21964e-07
ENSMUSG00000001473	-0.575709	5.84126	7.41556e-09	8.53984e-07
ENSMUSG00000037731	-0.553366	1.02706	7.41567e-09	8.53984e-07
ENSMUSG00000026109	-0.416466	4.48157	7.64937e-09	8.74559e-07
ENSMUSG00000029096	-0.756973	2.72629	7.78542e-09	8.83757e-07
ENSMUSG00000028063	-0.804002	5.5184	8.49313e-09	9.57254e-07
ENSMUSG00000026368	-1.28437	0.405005	8.59645e-09	9.62076e-07
ENSMUSG00000021613	-0.558215	5.77991	8.89843e-09	9.88251e-07
ENSMUSG00000046008	1.30044	-1.0196	8.99892e-09	9.88251e-07
ENSMUSG00000019828	-0.816027	0.709876	9.01688e-09	9.88251e-07
ENSMUSG00000109764	-1.41877	-0.466528	9.198e-09	1.0012e-06
ENSMUSG00000005583	-0.389597	6.66858	9.26903e-09	1.00206e-06
ENSMUSG00000022197	-0.313364	5.32265	9.51085e-09	1.02126e-06
ENSMUSG00000032548	-0.427654	2.84279	9.98723e-09	1.06521e-06
ENSMUSG00000031375	-0.428371	6.88259	1.01543e-08	1.07581e-06
ENSMUSG00000046491	-0.687266	1.77369	1.03249e-08	1.08664e-06
ENSMUSG00000036412	-0.837151	3.11465	1.07987e-08	1.12795e-06
ENSMUSG00000048904	0.854411	2.10605	1.08594e-08	1.12795e-06
ENSMUSG00000050700	-0.645207	4.85914	1.11384e-08	1.14942e-06
ENSMUSG00000030307	-0.77426	2.35998	1.15651e-08	1.18575e-06
ENSMUSG00000044017	-1.58392	-0.225239	1.175e-08	1.19559e-06
ENSMUSG00000068122	-0.825083	6.29896	1.18115e-08	1.19559e-06
ENSMUSG00000069170	0.376722	5.58449	1.19021e-08	1.19714e-06
ENSMUSG00000074336	-1.8774	-0.539043	1.21124e-08	1.21063e-06
ENSMUSG00000029095	-0.718316	0.991862	1.22104e-08	1.2128e-06
ENSMUSG00000001864	0.287822	6.07606	1.24317e-08	1.22711e-06
ENSMUSG00000029661	-0.434586	10.2357	1.25103e-08	1.22725e-06
ENSMUSG00000004655	-0.710612	4.82954	1.26325e-08	1.23163e-06
ENSMUSG00000015501	-0.304842	5.517	1.2749e-08	1.2354e-06
ENSMUSG00000032036	-0.456882	4.01683	1.29102e-08	1.24345e-06
ENSMUSG00000039376	-0.446604	4.976	1.32965e-08	1.27294e-06
ENSMUSG00000033060	-0.324738	4.78379	1.35781e-08	1.29211e-06
ENSMUSG00000038544	0.234985	5.71255	1.36975e-08	1.29344e-06
ENSMUSG00000038530	0.23776	4.92525	1.37548e-08	1.29344e-06
ENSMUSG00000003420	-0.548666	3.85055	1.44481e-08	1.35065e-06
ENSMUSG00000036905	-0.453019	3.99461	1.48059e-08	1.37599e-06
ENSMUSG00000026051	-1.45332	0.987417	1.51371e-08	1.3986e-06
ENSMUSG00000026259	-0.60454	1.32575	1.55892e-08	1.43204e-06
ENSMUSG00000023832	0.306771	6.92861	1.62883e-08	1.48767e-06
ENSMUSG00000035783	-0.34953	7.50982	1.668e-08	1.51473e-06
ENSMUSG00000028464	-0.429104	7.29369	1.73964e-08	1.56599e-06
ENSMUSG00000044667	-0.785977	1.33661	1.74415e-08	1.56599e-06
ENSMUSG00000022868	-1.06885	4.86611	1.76469e-08	1.57553e-06
ENSMUSG00000021340	-0.55788	1.73817	1.82142e-08	1.61542e-06
ENSMUSG00000001506	-0.852502	9.30299	1.8297e-08	1.61542e-06
ENSMUSG00000030108	-0.632507	2.93359	1.86917e-08	1.64115e-06
ENSMUSG00000005952	-1.58617	-0.313992	1.90137e-08	1.66025e-06
ENSMUSG00000024427	-0.329832	4.15029	1.91924e-08	1.6667e-06
ENSMUSG00000057897	-0.631007	4.10103	2.18548e-08	1.88759e-06
ENSMUSG00000030399	-1.26161	0.279079	2.27298e-08	1.95255e-06
ENSMUSG00000036083	-1.31302	-1.16409	2.34772e-08	2.00591e-06
ENSMUSG00000043342	0.386144	3.28089	2.38262e-08	2.02484e-06
ENSMUSG00000021273	0.279727	6.91825	2.40529e-08	2.03324e-06
ENSMUSG00000031312	-0.465345	4.1353	2.4536e-08	2.0631e-06
ENSMUSG00000026062	-1.71984	-0.986761	2.47731e-08	2.07208e-06
ENSMUSG00000063646	-0.672797	2.35699	2.5323e-08	2.10698e-06
ENSMUSG00000047497	-0.443943	4.62753	2.56193e-08	2.12053e-06
ENSMUSG00000033082	-0.428616	1.67801	2.64378e-08	2.17694e-06
ENSMUSG00000031451	-0.491113	4.49341	2.6796e-08	2.19506e-06
ENSMUSG00000028024	-0.733441	3.55227	2.72652e-08	2.20962e-06
ENSMUSG00000073805	-0.605006	1.40961	2.74237e-08	2.20962e-06
ENSMUSG00000049134	-0.754807	2.07054	2.7447e-08	2.20962e-06
ENSMUSG00000046058	0.232304	4.87549	2.76262e-08	2.20962e-06
ENSMUSG00000068196	-0.431294	4.89107	2.76689e-08	2.20962e-06
ENSMUSG00000059898	-0.483565	2.84851	2.83771e-08	2.25484e-06
ENSMUSG00000024578	-1.07228	1.25364	2.92936e-08	2.30822e-06
ENSMUSG00000041708	-0.335048	4.07843	2.93394e-08	2.30822e-06
ENSMUSG00000027996	-0.457418	7.10835	2.96632e-08	2.3222e-06
ENSMUSG00000035226	-0.444115	3.03295	3.0413e-08	2.36322e-06
ENSMUSG00000020583	-0.942159	1.65746	3.04845e-08	2.36322e-06
ENSMUSG00000022419	-0.446586	3.86774	3.07251e-08	2.3703e-06
ENSMUSG00000032473	-1.41004	-0.970659	3.09721e-08	2.37782e-06
ENSMUSG00000059901	-0.548183	2.83155	3.2667e-08	2.47951e-06
ENSMUSG00000022351	0.251453	7.21087	3.27421e-08	2.47951e-06
ENSMUSG00000040569	-0.827961	3.1957	3.27647e-08	2.47951e-06
ENSMUSG00000025375	-0.67864	4.2463	3.31207e-08	2.49457e-06
ENSMUSG00000049103	-0.889071	1.6016	3.38646e-08	2.53857e-06
ENSMUSG00000006542	-0.962424	0.845735	3.45316e-08	2.57509e-06
ENSMUSG00000039384	-0.405708	3.67471	3.46758e-08	2.57509e-06
ENSMUSG00000053025	-0.485566	3.15932	3.59285e-08	2.6557e-06
ENSMUSG00000020475	-0.482243	3.2412	3.64589e-08	2.67888e-06
ENSMUSG00000045954	-0.503252	5.07254	3.66099e-08	2.67888e-06
ENSMUSG00000033847	0.425573	2.72382	3.6836e-08	2.67888e-06
ENSMUSG00000032440	-0.359203	6.11385	3.69164e-08	2.67888e-06
ENSMUSG00000070802	-0.462955	6.13401	3.75628e-08	2.7134e-06
ENSMUSG00000032735	-0.432502	5.53176	3.88702e-08	2.79336e-06
ENSMUSG00000020053	-0.344131	7.43114	3.90212e-08	2.79336e-06
ENSMUSG00000006205	-0.606352	3.88667	4.01667e-08	2.86246e-06
ENSMUSG00000026156	-0.664756	2.3632	4.0854e-08	2.88797e-06
ENSMUSG00000026069	-0.792492	1.56741	4.0888e-08	2.88797e-06
ENSMUSG00000066129	-0.586166	3.03987	4.52197e-08	3.16861e-06
ENSMUSG00000051457	-0.769236	2.43697	4.52964e-08	3.16861e-06
ENSMUSG00000067780	-0.959232	0.764084	4.57024e-08	3.16861e-06
ENSMUSG00000036892	-0.949604	1.37679	4.57649e-08	3.16861e-06
ENSMUSG00000041078	-0.41728	2.68505	4.65653e-08	3.16861e-06
ENSMUSG00000022836	-0.312207	5.40204	4.67469e-08	3.16861e-06
ENSMUSG00000022519	-0.243528	6.48802	4.68313e-08	3.16861e-06
ENSMUSG00000055471	-0.604176	0.970528	4.69643e-08	3.16861e-06
ENSMUSG00000025991	-0.90703	0.0163577	4.69959e-08	3.16861e-06
ENSMUSG00000030868	0.230555	6.40463	4.70216e-08	3.16861e-06
ENSMUSG00000024940	-0.563508	5.86207	4.70546e-08	3.16861e-06
ENSMUSG00000021891	0.238874	5.76696	4.78329e-08	3.20743e-06
ENSMUSG00000009214	-0.622725	3.26919	4.93189e-08	3.29318e-06
ENSMUSG00000102692	-0.522345	2.91707	5.10674e-08	3.38226e-06
ENSMUSG00000021253	-0.327674	5.86175	5.10787e-08	3.38226e-06
ENSMUSG00000032332	-0.428776	8.43726	5.2896e-08	3.48493e-06
ENSMUSG00000026163	-0.322195	3.13081	5.30678e-08	3.48493e-06
ENSMUSG00000037625	-0.51941	3.96126	5.42004e-08	3.54466e-06
ENSMUSG00000026837	-0.554264	8.27674	5.4716e-08	3.56371e-06
ENSMUSG00000003032	-0.473999	4.381	5.50886e-08	3.57334e-06
ENSMUSG00000068794	-0.662774	1.2138	5.56129e-08	3.59269e-06
ENSMUSG00000015937	0.249672	7.97915	5.6827e-08	3.65626e-06
ENSMUSG00000059602	-0.531685	2.46106	5.73797e-08	3.67693e-06
ENSMUSG00000030103	-0.362838	3.13938	6.02793e-08	3.84578e-06
ENSMUSG00000041482	-0.298831	6.56832	6.04987e-08	3.84578e-06
ENSMUSG00000055447	-0.291476	5.86237	6.22258e-08	3.93981e-06
ENSMUSG00000044938	-0.452633	2.31081	6.30911e-08	3.97874e-06
ENSMUSG00000009246	-0.668912	4.24434	6.52837e-08	4.10074e-06
ENSMUSG00000024109	-0.332457	5.14118	6.57342e-08	4.11279e-06
ENSMUSG00000032812	-0.405407	5.74782	6.63914e-08	4.13762e-06
ENSMUSG00000074882	-1.00339	1.91214	6.76006e-08	4.19652e-06
ENSMUSG00000006014	-1.31269	-0.168958	6.79293e-08	4.20051e-06
ENSMUSG00000031849	-1.28885	0.338586	6.83282e-08	4.20881e-06
ENSMUSG00000064179	-0.315624	6.12394	7.09302e-08	4.35221e-06
ENSMUSG00000002985	-0.573345	6.56346	7.19186e-08	4.39588e-06
ENSMUSG00000016349	-0.669249	3.65361	7.23126e-08	4.40304e-06
ENSMUSG00000057604	-0.624886	3.38851	7.26402e-08	4.4061e-06
ENSMUSG00000031980	-1.18639	1.03766	7.40092e-08	4.47207e-06
ENSMUSG00000030209	-0.72174	4.74619	7.47346e-08	4.4988e-06
ENSMUSG00000044716	-0.690336	2.01635	7.81165e-08	4.67682e-06
ENSMUSG00000032289	-0.31006	5.93926	7.82805e-08	4.67682e-06
ENSMUSG00000031129	-1.33916	2.34048	7.94335e-08	4.72793e-06
ENSMUSG00000031906	-0.433162	4.93539	8.1666e-08	4.84267e-06
ENSMUSG00000024479	-0.562709	1.93567	8.42692e-08	4.97846e-06
ENSMUSG00000022415	-0.446045	3.68637	8.53162e-08	5.02165e-06
ENSMUSG00000037017	0.281463	6.58982	8.58223e-08	5.03279e-06
ENSMUSG00000063873	-0.370562	4.03642	8.68653e-08	5.07524e-06
ENSMUSG00000064115	-0.526483	3.51225	8.89531e-08	5.17818e-06
ENSMUSG00000039579	-0.40559	4.03171	9.47599e-08	5.49607e-06
ENSMUSG00000075307	-0.363101	4.67588	9.54945e-08	5.51854e-06
ENSMUSG00000031349	0.275512	5.40088	9.6812e-08	5.57441e-06
ENSMUSG00000021670	0.285868	7.97654	9.86088e-08	5.65737e-06
ENSMUSG00000021541	-1.07069	-0.82768	1.02974e-07	5.88657e-06
ENSMUSG00000030507	0.457246	3.22774	1.05286e-07	5.99713e-06
ENSMUSG00000031376	-0.586166	2.02777	1.0637e-07	6.03728e-06
ENSMUSG00000059974	-0.330663	5.49612	1.0931e-07	6.18206e-06
ENSMUSG00000005949	0.19426	4.93587	1.11085e-07	6.26017e-06
ENSMUSG00000022225	-2.2181	-1.45038	1.18802e-07	6.67141e-06
ENSMUSG00000029659	-0.654129	0.802484	1.20444e-07	6.7375e-06
ENSMUSG00000028417	0.39388	4.01188	1.20827e-07	6.7375e-06
ENSMUSG00000027230	-0.685386	3.84624	1.23021e-07	6.83584e-06
ENSMUSG00000039286	-0.267175	6.41705	1.23632e-07	6.84588e-06
ENSMUSG00000099032	0.496984	2.38765	1.24141e-07	6.85017e-06
ENSMUSG00000041115	-0.401325	3.83328	1.25941e-07	6.92543e-06
ENSMUSG00000067299	-1.9205	-0.159884	1.29258e-07	7.08332e-06
ENSMUSG00000069441	-1.52578	-1.08141	1.29802e-07	7.08872e-06
ENSMUSG00000001334	-0.334079	5.15935	1.32902e-07	7.23314e-06
ENSMUSG00000019775	-0.383887	3.30126	1.33576e-07	7.24504e-06
ENSMUSG00000000049	-1.26021	2.57344	1.34199e-07	7.25404e-06
ENSMUSG00000026407	-0.43038	3.36802	1.37669e-07	7.41638e-06
ENSMUSG00000025780	-0.35757	4.72367	1.3837e-07	7.42896e-06
ENSMUSG00000020052	0.394925	4.63922	1.39641e-07	7.46621e-06
ENSMUSG00000021130	-0.282239	5.38584	1.40442e-07	7.46621e-06
ENSMUSG00000030329	-0.595878	3.0125	1.40473e-07	7.46621e-06
ENSMUSG00000018411	-0.380627	7.74604	1.45961e-07	7.73202e-06
ENSMUSG00000034648	0.217499	7.12846	1.48096e-07	7.81905e-06
ENSMUSG00000030592	-0.373336	5.76803	1.49266e-07	7.85476e-06
ENSMUSG00000024261	-0.356163	5.8613	1.52154e-07	7.98032e-06
ENSMUSG00000019817	-0.286459	9.07856	1.55155e-07	8.11092e-06
ENSMUSG00000079215	0.219199	8.30111	1.55702e-07	8.11283e-06
ENSMUSG00000024471	-0.649252	2.84712	1.5808e-07	8.20983e-06
ENSMUSG00000014329	-0.31739	6.33526	1.59549e-07	8.25914e-06
ENSMUSG00000072849	-0.802626	2.48311	1.60741e-07	8.28284e-06
ENSMUSG00000024006	0.213094	7.22371	1.61049e-07	8.28284e-06
ENSMUSG00000074207	-0.673142	1.98349	1.63047e-07	8.35853e-06
ENSMUSG00000038418	-0.572707	3.33643	1.64044e-07	8.3826e-06
ENSMUSG00000054459	-0.52178	1.99716	1.66202e-07	8.46564e-06
ENSMUSG00000042138	0.264366	5.71389	1.66981e-07	8.47815e-06
ENSMUSG00000026414	-0.295578	6.46532	1.67836e-07	8.48209e-06
ENSMUSG00000024330	-0.790324	5.46134	1.68126e-07	8.48209e-06
ENSMUSG00000030423	0.283895	6.11779	1.71088e-07	8.60423e-06
ENSMUSG00000020125	-1.8084	-1.3082	1.75278e-07	8.78713e-06
ENSMUSG00000049336	-0.374077	4.71796	1.78499e-07	8.92048e-06
ENSMUSG00000041670	-0.370592	3.20258	1.81257e-07	9.02991e-06
ENSMUSG00000052135	-0.612195	1.81072	1.83038e-07	9.09013e-06
ENSMUSG00000033491	-0.581062	5.00226	1.84711e-07	9.14462e-06
ENSMUSG00000035557	-0.835891	2.8796	1.87001e-07	9.22591e-06
ENSMUSG00000037362	-0.650538	2.59643	1.87514e-07	9.22591e-06
ENSMUSG00000047531	-1.54429	-1.66852	1.90602e-07	9.3489e-06
ENSMUSG00000026413	-0.609336	2.5507	1.94017e-07	9.48711e-06
ENSMUSG00000001123	-0.620193	3.52712	1.97823e-07	9.61971e-06
ENSMUSG00000076437	0.277794	6.01756	1.97939e-07	9.61971e-06
ENSMUSG00000030672	-0.599757	7.07077	2.02751e-07	9.79962e-06
ENSMUSG00000062257	-0.449469	3.19276	2.02874e-07	9.79962e-06
ENSMUSG00000044734	-0.882776	1.42056	2.0433e-07	9.84004e-06
ENSMUSG00000027861	-0.520469	5.20724	2.05088e-07	9.84669e-06
ENSMUSG00000030731	-0.547017	1.57256	2.10034e-07	1.00538e-05
ENSMUSG00000022774	0.253993	7.17897	2.11979e-07	1.01164e-05
ENSMUSG00000050640	-0.374912	3.01715	2.14917e-07	1.02259e-05
ENSMUSG00000035540	-1.10655	2.78858	2.16023e-07	1.02479e-05
ENSMUSG00000026208	-0.545839	5.35191	2.18475e-07	1.03153e-05
ENSMUSG00000031765	-0.688214	5.55842	2.18742e-07	1.03153e-05
ENSMUSG00000028328	-0.370867	4.64448	2.23255e-07	1.0497e-05
ENSMUSG00000041372	-0.548096	1.4813	2.24937e-07	1.05301e-05
ENSMUSG00000038147	-0.57658	1.68024	2.25336e-07	1.05301e-05
ENSMUSG00000038239	-0.413377	3.57408	2.25947e-07	1.05301e-05
ENSMUSG00000029120	-0.438733	4.36681	2.27325e-07	1.05633e-05
ENSMUSG00000009013	0.232982	8.33914	2.28773e-07	1.05996e-05
ENSMUSG00000026365	-0.540755	3.88894	2.3238e-07	1.07354e-05
ENSMUSG00000027570	-0.603536	6.64304	2.35399e-07	1.08434e-05
ENSMUSG00000039109	-0.475783	4.71515	2.36556e-07	1.08652e-05
ENSMUSG00000060992	0.213035	7.47322	2.39044e-07	1.09478e-05
ENSMUSG00000037942	-0.778684	0.500204	2.41823e-07	1.10432e-05
ENSMUSG00000002006	-0.227483	6.25319	2.42916e-07	1.10614e-05
ENSMUSG00000038233	-0.659022	1.95797	2.45232e-07	1.11349e-05
ENSMUSG00000044681	0.550032	4.68859	2.46355e-07	1.11384e-05
ENSMUSG00000019326	-0.897934	0.330087	2.46711e-07	1.11384e-05
ENSMUSG00000026394	1.57181	-1.1814	2.4764e-07	1.11487e-05
ENSMUSG00000096146	-0.461983	1.4323	2.51042e-07	1.12699e-05
ENSMUSG00000035131	-0.524026	1.66399	2.57476e-07	1.15046e-05
ENSMUSG00000038086	-0.642513	2.05957	2.5915e-07	1.15046e-05
ENSMUSG00000060882	-0.410958	3.48626	2.59178e-07	1.15046e-05
ENSMUSG00000032648	-0.378913	3.6306	2.59273e-07	1.15046e-05
ENSMUSG00000029298	-0.471109	2.58481	2.59888e-07	1.15046e-05
ENSMUSG00000006649	0.776834	1.44887	2.65339e-07	1.17018e-05
ENSMUSG00000001661	0.422149	4.33261	2.65816e-07	1.17018e-05
ENSMUSG00000040896	-0.308267	4.76955	2.70792e-07	1.18626e-05
ENSMUSG00000054146	-0.416048	4.71823	2.70961e-07	1.18626e-05
ENSMUSG00000031762	-0.742063	5.7626	2.73186e-07	1.19271e-05
ENSMUSG00000031170	-0.549147	3.15326	2.82816e-07	1.23137e-05
ENSMUSG00000067038	-1.08537	2.14944	2.846e-07	1.23386e-05
ENSMUSG00000003279	-0.479859	2.78814	2.8494e-07	1.23386e-05
ENSMUSG00000033760	0.23851	6.50466	2.90939e-07	1.25642e-05
ENSMUSG00000007097	-0.388336	5.51196	3.03791e-07	1.30615e-05
ENSMUSG00000026786	-0.559938	2.3137	3.04101e-07	1.30615e-05
ENSMUSG00000027887	-0.55327	1.44716	3.06198e-07	1.31162e-05
ENSMUSG00000025934	-1.16948	0.904394	3.07866e-07	1.31522e-05
ENSMUSG00000067001	-1.64693	-0.954412	3.1178e-07	1.32837e-05
ENSMUSG00000038255	-0.747222	3.02333	3.1265e-07	1.32851e-05
ENSMUSG00000059003	-0.627605	1.80479	3.13907e-07	1.3303e-05
ENSMUSG00000059668	-2.0218	-1.78631	3.17403e-07	1.34153e-05
ENSMUSG00000029757	-0.335836	2.83765	3.18347e-07	1.34196e-05
ENSMUSG00000062694	-0.730767	2.19505	3.19946e-07	1.34287e-05
ENSMUSG00000034413	-0.424311	2.76854	3.20254e-07	1.34287e-05
ENSMUSG00000028307	-1.10702	3.36941	3.22555e-07	1.34896e-05
ENSMUSG00000022109	0.269384	5.65714	3.35963e-07	1.39884e-05
ENSMUSG00000051747	-0.251487	7.90867	3.36765e-07	1.39884e-05
ENSMUSG00000030560	-0.333201	4.48535	3.37123e-07	1.39884e-05
ENSMUSG00000028031	-0.20821	5.94365	3.38924e-07	1.40265e-05
ENSMUSG00000060284	-0.635024	2.63422	3.41547e-07	1.40983e-05
ENSMUSG00000062760	-0.329815	4.49164	3.47811e-07	1.43197e-05
ENSMUSG00000028979	-0.805645	0.353463	3.51425e-07	1.44311e-05
ENSMUSG00000042572	0.201619	7.06944	3.52458e-07	1.44362e-05
ENSMUSG00000030088	-0.597958	3.118	3.60417e-07	1.47243e-05
ENSMUSG00000028634	-0.41245	3.08022	3.62881e-07	1.47869e-05
ENSMUSG00000068154	0.292315	4.15392	3.6495e-07	1.48332e-05
ENSMUSG00000031841	-0.337329	4.48701	3.67585e-07	1.48723e-05
ENSMUSG00000058135	-0.442542	4.41564	3.67784e-07	1.48723e-05
ENSMUSG00000031799	0.222099	8.8854	3.69799e-07	1.49158e-05
ENSMUSG00000017737	-0.747243	2.50234	3.73911e-07	1.50435e-05
ENSMUSG00000078773	0.325247	4.85357	3.782e-07	1.51598e-05
ENSMUSG00000061911	-0.412537	5.53948	3.78708e-07	1.51598e-05
ENSMUSG00000021594	0.217164	4.05101	3.80684e-07	1.52006e-05
ENSMUSG00000032306	0.273813	5.20377	3.83533e-07	1.52343e-05
ENSMUSG00000074652	-0.492272	3.37454	3.83928e-07	1.52343e-05
ENSMUSG00000031604	0.332301	6.55965	3.85976e-07	1.52343e-05
ENSMUSG00000027199	-0.371897	4.81781	3.86162e-07	1.52343e-05
ENSMUSG00000022219	-0.802538	0.573656	3.88003e-07	1.52343e-05
ENSMUSG00000040998	-0.238687	6.01077	3.8812e-07	1.52343e-05
ENSMUSG00000036913	-0.419967	5.484	3.8824e-07	1.52343e-05
ENSMUSG00000016477	0.218918	6.24513	3.93622e-07	1.54075e-05
ENSMUSG00000020524	-0.384997	4.28158	3.95797e-07	1.54286e-05
ENSMUSG00000044367	0.2749	3.85446	3.96104e-07	1.54286e-05
ENSMUSG00000027188	-0.657918	4.66788	3.98861e-07	1.5498e-05
ENSMUSG00000027176	0.237367	6.33158	4.02583e-07	1.56045e-05
ENSMUSG00000052085	-0.334579	3.52217	4.08614e-07	1.57997e-05
ENSMUSG00000022240	-0.305513	5.07232	4.11442e-07	1.58333e-05
ENSMUSG00000073489	-0.724992	0.614403	4.11473e-07	1.58333e-05
ENSMUSG00000055435	-0.329766	5.59686	4.14464e-07	1.59098e-05
ENSMUSG00000027457	-0.4178	2.94829	4.17822e-07	1.60001e-05
ENSMUSG00000033327	-0.917719	0.685866	4.247e-07	1.62244e-05
ENSMUSG00000025804	-0.551712	1.43666	4.26801e-07	1.62477e-05
ENSMUSG00000057606	-0.676337	1.16333	4.27355e-07	1.62477e-05
ENSMUSG00000027215	-0.405658	4.49588	4.28443e-07	1.62501e-05
ENSMUSG00000041361	-0.564802	3.68278	4.31342e-07	1.63212e-05
ENSMUSG00000039529	-0.511028	1.97078	4.34226e-07	1.63912e-05
ENSMUSG00000028780	-0.31126	6.16313	4.39783e-07	1.65596e-05
ENSMUSG00000046618	-0.398353	4.66447	4.40771e-07	1.65596e-05
ENSMUSG00000054630	-1.63608	-1.55409	4.5003e-07	1.68676e-05
ENSMUSG00000019846	-0.291783	7.0317	4.55053e-07	1.70158e-05
ENSMUSG00000057455	-0.54476	2.02907	4.63708e-07	1.72987e-05
ENSMUSG00000030189	-0.253907	6.9118	4.66303e-07	1.73548e-05
ENSMUSG00000014158	-0.801187	1.82504	4.67986e-07	1.73767e-05
ENSMUSG00000031729	0.235785	7.8143	4.73211e-07	1.75298e-05
ENSMUSG00000036594	-1.75436	-1.51878	4.79167e-07	1.77091e-05
ENSMUSG00000019787	-0.590583	1.73937	4.82655e-07	1.77317e-05
ENSMUSG00000028016	0.202804	5.07163	4.82906e-07	1.77317e-05
ENSMUSG00000022346	-0.385427	4.82442	4.83124e-07	1.77317e-05
ENSMUSG00000026187	0.237766	5.97236	4.85622e-07	1.77724e-05
ENSMUSG00000049988	-0.743435	0.195991	4.86469e-07	1.77724e-05
ENSMUSG00000061462	-0.509871	3.86306	4.88256e-07	1.77967e-05
ENSMUSG00000040181	-0.509121	3.79245	4.909e-07	1.78521e-05
ENSMUSG00000002944	-0.592274	3.6934	4.97524e-07	1.80517e-05
ENSMUSG00000016942	-0.872441	1.03718	5.03126e-07	1.82134e-05
ENSMUSG00000022587	-0.209523	5.33713	5.04404e-07	1.82182e-05
ENSMUSG00000073658	-1.90981	-0.401902	5.08012e-07	1.83069e-05
ENSMUSG00000028777	0.841214	-0.479484	5.09608e-07	1.83228e-05
ENSMUSG00000006219	0.220753	6.19076	5.13047e-07	1.83635e-05
ENSMUSG00000002020	-0.899816	1.53638	5.13432e-07	1.83635e-05
ENSMUSG00000034463	-0.312194	5.15083	5.14206e-07	1.83635e-05
ENSMUSG00000042694	0.253615	5.27647	5.16494e-07	1.84039e-05
ENSMUSG00000033208	-0.916016	1.34484	5.19881e-07	1.84831e-05
ENSMUSG00000047819	-1.33586	-0.244523	5.35661e-07	1.89648e-05
ENSMUSG00000079330	0.356426	4.57086	5.35817e-07	1.89648e-05
ENSMUSG00000025945	-2.14493	-1.48741	5.3914e-07	1.904e-05
ENSMUSG00000033502	0.339038	4.64916	5.47048e-07	1.92353e-05
ENSMUSG00000030607	-0.710263	4.91251	5.4709e-07	1.92353e-05
ENSMUSG00000018362	0.242149	5.53999	5.51104e-07	1.93337e-05
ENSMUSG00000020212	0.246207	5.50342	5.63623e-07	1.97293e-05
ENSMUSG00000031578	0.228188	6.05494	5.74987e-07	2.00828e-05
ENSMUSG00000036915	0.72209	2.00322	5.76586e-07	2.009e-05
ENSMUSG00000066975	-1.25247	1.29455	5.77927e-07	2.009e-05
ENSMUSG00000055148	-0.442811	2.20307	5.79422e-07	2.009e-05
ENSMUSG00000034040	-0.396093	3.93192	5.80248e-07	2.009e-05
ENSMUSG00000036972	0.223205	5.42518	5.85001e-07	2.02105e-05
ENSMUSG00000020181	-0.337438	5.26299	5.88192e-07	2.0253e-05
ENSMUSG00000031962	-0.494918	4.35676	5.8878e-07	2.0253e-05
ENSMUSG00000043460	-0.711051	1.43593	5.92907e-07	2.03381e-05
ENSMUSG00000038112	-0.283584	6.77032	5.94351e-07	2.03381e-05
ENSMUSG00000040533	-1.0913	3.13364	5.95093e-07	2.03381e-05
ENSMUSG00000019929	-0.640427	6.94614	6.01935e-07	2.05278e-05
ENSMUSG00000022488	-0.335768	3.58079	6.07566e-07	2.06755e-05
ENSMUSG00000022574	-0.550498	1.71686	6.1519e-07	2.08902e-05
ENSMUSG00000039748	0.266589	5.71885	6.18871e-07	2.09704e-05
ENSMUSG00000038725	0.49038	4.65797	6.24291e-07	2.1109e-05
ENSMUSG00000040856	-0.458963	8.30017	6.25701e-07	2.11117e-05
ENSMUSG00000019878	0.209072	6.11447	6.27887e-07	2.11406e-05
ENSMUSG00000046240	-1.56582	-1.06737	6.30185e-07	2.11731e-05
ENSMUSG00000037798	-1.62252	-0.960575	6.42289e-07	2.15343e-05
ENSMUSG00000029656	-1.23645	0.554213	6.62083e-07	2.21376e-05
ENSMUSG00000015568	-0.241099	5.19854	6.63068e-07	2.21376e-05
ENSMUSG00000031103	-0.228159	4.89639	6.69413e-07	2.22797e-05
ENSMUSG00000022894	-0.426071	4.50233	6.70129e-07	2.22797e-05
ENSMUSG00000029212	-0.545513	2.27106	6.80247e-07	2.25236e-05
ENSMUSG00000040033	0.227219	5.1101	6.80978e-07	2.25236e-05
ENSMUSG00000025358	0.207162	6.65746	6.81716e-07	2.25236e-05
ENSMUSG00000028042	-0.491152	2.21861	6.83776e-07	2.25447e-05
ENSMUSG00000000632	-0.448163	5.08899	6.93056e-07	2.28034e-05
ENSMUSG00000020431	-0.237659	5.60688	6.98533e-07	2.29361e-05
ENSMUSG00000021176	0.454551	3.47968	7.04711e-07	2.30913e-05
ENSMUSG00000020738	0.306952	8.75427	7.0915e-07	2.31715e-05
ENSMUSG00000026817	-0.278181	4.56987	7.10075e-07	2.31715e-05
ENSMUSG00000040681	0.222623	9.01863	7.15971e-07	2.32732e-05
ENSMUSG00000040747	-0.469942	2.24482	7.16122e-07	2.32732e-05
ENSMUSG00000053470	0.253269	7.3992	7.23616e-07	2.34688e-05
ENSMUSG00000023021	0.182639	6.14316	7.27354e-07	2.3542e-05
ENSMUSG00000042804	-0.433199	5.02973	7.31383e-07	2.36243e-05
ENSMUSG00000037211	-0.233037	4.74433	7.35605e-07	2.37071e-05
ENSMUSG00000027848	-0.273106	6.1541	7.36932e-07	2.37071e-05
ENSMUSG00000001027	-0.772827	0.892434	7.46333e-07	2.39311e-05
ENSMUSG00000021390	-0.694977	6.30644	7.46905e-07	2.39311e-05
ENSMUSG00000056632	-0.713938	0.676217	7.48893e-07	2.39465e-05
ENSMUSG00000024529	-0.579146	6.95263	7.56354e-07	2.41365e-05
ENSMUSG00000025044	-0.63139	1.41753	7.61359e-07	2.42475e-05
ENSMUSG00000027612	-0.379262	4.55033	7.67432e-07	2.43442e-05
ENSMUSG00000094686	-0.968301	1.58914	7.69353e-07	2.43442e-05
ENSMUSG00000037610	0.337519	2.88825	7.69788e-07	2.43442e-05
ENSMUSG00000025422	-0.578413	5.03218	7.70523e-07	2.43442e-05
ENSMUSG00000035799	0.256763	5.95727	7.93121e-07	2.50085e-05
ENSMUSG00000021678	-0.634227	1.24658	8.02001e-07	2.52057e-05
ENSMUSG00000027015	-0.483576	3.85723	8.02548e-07	2.52057e-05
ENSMUSG00000026675	0.248542	5.08935	8.06196e-07	2.52703e-05
ENSMUSG00000037705	-0.805477	1.7078	8.16362e-07	2.55386e-05
ENSMUSG00000042190	-0.429911	2.22759	8.19944e-07	2.56003e-05
ENSMUSG00000040289	0.24313	5.02934	8.23105e-07	2.56486e-05
ENSMUSG00000029843	-0.905701	-0.358986	8.26808e-07	2.57136e-05
ENSMUSG00000049265	-0.568558	1.98967	8.30609e-07	2.57813e-05
ENSMUSG00000007944	-0.624836	1.82082	8.36637e-07	2.59178e-05
ENSMUSG00000040125	-0.646819	3.02772	8.42106e-07	2.60101e-05
ENSMUSG00000043670	-0.466581	3.31192	8.44997e-07	2.60101e-05
ENSMUSG00000027966	-0.344256	8.08333	8.46698e-07	2.60101e-05
ENSMUSG00000026308	-0.391131	1.65855	8.48062e-07	2.60101e-05
ENSMUSG00000056201	0.243477	10.0775	8.48492e-07	2.60101e-05
ENSMUSG00000022762	-0.46207	3.23933	8.49436e-07	2.60101e-05
ENSMUSG00000072812	-0.737302	1.34957	8.51496e-07	2.6023e-05
ENSMUSG00000072941	-0.926309	-0.34876	8.53548e-07	2.60357e-05
ENSMUSG00000058153	-0.367953	4.72318	8.57393e-07	2.60584e-05
ENSMUSG00000029510	0.363041	6.89112	8.57573e-07	2.60584e-05
ENSMUSG00000020067	-0.513212	2.69433	8.64039e-07	2.62048e-05
ENSMUSG00000027107	-0.457926	3.64378	8.72942e-07	2.63913e-05
ENSMUSG00000005125	-0.416114	4.40838	8.73511e-07	2.63913e-05
ENSMUSG00000050272	-0.461734	4.04029	8.90619e-07	2.68072e-05
ENSMUSG00000024621	-0.341285	4.85418	8.90648e-07	2.68072e-05
ENSMUSG00000038446	0.222268	5.84695	8.99817e-07	2.70025e-05
ENSMUSG00000028771	0.165586	6.59574	9.02461e-07	2.70025e-05
ENSMUSG00000031904	0.217249	6.52719	9.03724e-07	2.70025e-05
ENSMUSG00000030513	-0.376948	4.67388	9.03935e-07	2.70025e-05
ENSMUSG00000038612	0.194626	7.68561	9.06136e-07	2.70175e-05
ENSMUSG00000019966	-0.360557	5.70284	9.16003e-07	2.72605e-05
ENSMUSG00000055333	-0.521567	2.25095	9.26045e-07	2.75019e-05
ENSMUSG00000022773	0.256804	5.78559	9.27575e-07	2.75019e-05
ENSMUSG00000032890	-0.29921	4.84941	9.51474e-07	2.8158e-05
ENSMUSG00000028698	0.23919	7.61881	9.58211e-07	2.82575e-05
ENSMUSG00000046449	-0.395873	4.84851	9.58395e-07	2.82575e-05
ENSMUSG00000005124	-0.291543	5.51874	9.77275e-07	2.87608e-05
ENSMUSG00000018589	-0.478693	2.84707	9.93328e-07	2.91401e-05
ENSMUSG00000015697	0.180271	7.50301	9.93829e-07	2.91401e-05
ENSMUSG00000021719	-0.446128	3.20177	1.02217e-06	2.98732e-05
ENSMUSG00000041406	0.246562	5.40823	1.02259e-06	2.98732e-05
ENSMUSG00000051396	0.219491	4.39683	1.04345e-06	3.04267e-05
ENSMUSG00000035653	-0.400838	3.34179	1.05477e-06	3.07005e-05
ENSMUSG00000026439	0.185533	6.24573	1.05964e-06	3.07408e-05
ENSMUSG00000057280	-0.477531	2.08855	1.06003e-06	3.07408e-05
ENSMUSG00000030259	-0.215447	5.78509	1.08015e-06	3.12673e-05
ENSMUSG00000005503	0.584564	1.2095	1.08735e-06	3.14184e-05
ENSMUSG00000054293	-0.727813	1.1606	1.0967e-06	3.16311e-05
ENSMUSG00000045038	-0.255552	5.11496	1.1054e-06	3.18243e-05
ENSMUSG00000057722	-0.369434	4.33208	1.10785e-06	3.18373e-05
ENSMUSG00000001870	-0.189144	7.16801	1.11107e-06	3.18621e-05
ENSMUSG00000024610	-0.908186	-0.287616	1.11349e-06	3.18621e-05
ENSMUSG00000040037	-0.345381	5.14895	1.11473e-06	3.18621e-05
ENSMUSG00000029123	-0.324272	4.29351	1.12628e-06	3.21343e-05
ENSMUSG00000029086	0.363254	6.42687	1.13321e-06	3.22741e-05
ENSMUSG00000029387	0.189393	5.94545	1.14798e-06	3.26362e-05
ENSMUSG00000015085	-1.3261	-0.818915	1.19086e-06	3.37948e-05
ENSMUSG00000027947	-0.463254	1.7804	1.20544e-06	3.41476e-05
ENSMUSG00000041836	-0.312779	2.48054	1.20886e-06	3.41836e-05
ENSMUSG00000005686	-0.446852	3.34436	1.21414e-06	3.42719e-05
ENSMUSG00000049556	-0.557156	4.34813	1.2163e-06	3.42721e-05
ENSMUSG00000009394	-0.373073	3.64681	1.23164e-06	3.4625e-05
ENSMUSG00000051335	-0.313438	3.43487	1.23318e-06	3.4625e-05
ENSMUSG00000022208	-0.379754	4.80914	1.24712e-06	3.49546e-05
ENSMUSG00000027671	0.244442	6.88876	1.25716e-06	3.50879e-05
ENSMUSG00000034520	0.26994	6.64119	1.25787e-06	3.50879e-05
ENSMUSG00000035504	-0.556044	2.40447	1.2585e-06	3.50879e-05
ENSMUSG00000049100	-0.253341	5.87098	1.27368e-06	3.54214e-05
ENSMUSG00000036356	-0.60598	3.13522	1.27492e-06	3.54214e-05
ENSMUSG00000062296	-0.604794	3.6942	1.28422e-06	3.56175e-05
ENSMUSG00000036061	0.300351	5.21539	1.30411e-06	3.61062e-05
ENSMUSG00000024942	-0.408962	4.46507	1.3141e-06	3.63193e-05
ENSMUSG00000031445	-0.769451	1.81711	1.32223e-06	3.64807e-05
ENSMUSG00000035184	-0.307969	3.50839	1.34506e-06	3.70464e-05
ENSMUSG00000043441	-0.796101	-0.232244	1.35008e-06	3.71203e-05
ENSMUSG00000000673	-1.26021	-0.454017	1.36524e-06	3.74723e-05
ENSMUSG00000069920	-0.420428	3.62426	1.38145e-06	3.78044e-05
ENSMUSG00000042717	-0.63435	0.408285	1.3821e-06	3.78044e-05
ENSMUSG00000036908	-0.41751	3.00454	1.38836e-06	3.79102e-05
ENSMUSG00000011752	0.231282	7.76981	1.39641e-06	3.80648e-05
ENSMUSG00000031659	-0.294708	4.62959	1.40006e-06	3.80989e-05
ENSMUSG00000020949	0.318328	7.46316	1.41034e-06	3.83129e-05
ENSMUSG00000047910	-0.492719	2.24582	1.41509e-06	3.83765e-05
ENSMUSG00000008393	0.150616	7.45584	1.42103e-06	3.84719e-05
ENSMUSG00000028617	0.18972	6.02481	1.42925e-06	3.86287e-05
ENSMUSG00000035704	0.256418	4.9883	1.43282e-06	3.86594e-05
ENSMUSG00000000183	-0.761596	1.31864	1.4486e-06	3.90189e-05
ENSMUSG00000045545	-0.639582	5.05845	1.45297e-06	3.90704e-05
ENSMUSG00000017446	-0.274208	3.49619	1.46441e-06	3.92519e-05
ENSMUSG00000024041	-0.768409	4.45647	1.46466e-06	3.92519e-05
ENSMUSG00000003779	0.266516	7.25706	1.47271e-06	3.94011e-05
ENSMUSG00000040170	-0.729372	0.600668	1.47789e-06	3.94734e-05
ENSMUSG00000029474	0.252942	6.00121	1.48799e-06	3.96765e-05
ENSMUSG00000019794	0.228007	5.44271	1.49323e-06	3.97385e-05
ENSMUSG00000021242	0.239458	7.1412	1.49532e-06	3.97385e-05
ENSMUSG00000034456	-0.87099	0.790084	1.50811e-06	4.00115e-05
ENSMUSG00000007655	-0.524885	5.48351	1.51233e-06	4.00566e-05
ENSMUSG00000010097	0.20795	8.34475	1.54542e-06	4.08649e-05
ENSMUSG00000027405	0.241447	7.92821	1.54887e-06	4.08716e-05
ENSMUSG00000039236	-0.862671	0.101878	1.55082e-06	4.08716e-05
ENSMUSG00000052336	-0.348972	3.98073	1.55644e-06	4.08892e-05
ENSMUSG00000057469	0.219766	6.32743	1.55663e-06	4.08892e-05
ENSMUSG00000024300	-0.477253	2.39342	1.56703e-06	4.10945e-05
ENSMUSG00000020573	-0.344002	2.82591	1.56998e-06	4.11041e-05
ENSMUSG00000037542	-1.10644	0.0747448	1.57407e-06	4.11433e-05
ENSMUSG00000063568	-0.395189	3.4386	1.57734e-06	4.1161e-05
ENSMUSG00000068099	-0.338311	2.60072	1.59114e-06	4.14531e-05
ENSMUSG00000016995	-0.536121	5.46813	1.60129e-06	4.16492e-05
ENSMUSG00000026832	-0.696836	-0.0577597	1.60488e-06	4.16745e-05
ENSMUSG00000040907	-0.497147	5.87762	1.63638e-06	4.24231e-05
ENSMUSG00000002930	0.712604	3.92344	1.64565e-06	4.2594e-05
ENSMUSG00000040552	-0.305994	2.63881	1.65457e-06	4.27551e-05
ENSMUSG00000001416	0.217375	8.67249	1.66462e-06	4.29449e-05
ENSMUSG00000060371	-0.612295	2.60017	1.68784e-06	4.34356e-05
ENSMUSG00000021806	-0.276458	7.11294	1.6891e-06	4.34356e-05
ENSMUSG00000066441	0.197153	5.68188	1.69506e-06	4.35185e-05
ENSMUSG00000051243	-0.426052	6.74211	1.70205e-06	4.36274e-05
ENSMUSG00000041515	-0.435643	1.83414	1.70911e-06	4.37378e-05
ENSMUSG00000032503	-0.436342	4.42044	1.71938e-06	4.39298e-05
ENSMUSG00000040724	-0.440681	3.13037	1.73711e-06	4.42404e-05
ENSMUSG00000024989	0.327738	5.51933	1.73758e-06	4.42404e-05
ENSMUSG00000007279	-0.390783	2.10042	1.73989e-06	4.42404e-05
ENSMUSG00000033420	-0.236611	6.95307	1.74489e-06	4.42969e-05
ENSMUSG00000029622	-0.404751	5.38837	1.75596e-06	4.45068e-05
ENSMUSG00000027750	-0.587787	8.76057	1.76579e-06	4.46847e-05
ENSMUSG00000027905	0.222296	5.63588	1.77065e-06	4.47364e-05
ENSMUSG00000028528	-0.281405	4.82339	1.77384e-06	4.47458e-05
ENSMUSG00000023070	-1.0433	3.27371	1.7968e-06	4.52531e-05
ENSMUSG00000028599	-0.328436	2.38761	1.80383e-06	4.53582e-05
ENSMUSG00000026258	-1.73446	-1.8648	1.80905e-06	4.54176e-05
ENSMUSG00000022621	0.288053	5.21875	1.83954e-06	4.61104e-05
ENSMUSG00000020486	-0.371678	3.44994	1.86757e-06	4.66976e-05
ENSMUSG00000055805	-0.45917	2.40576	1.86885e-06	4.66976e-05
ENSMUSG00000033544	-0.521612	5.08857	1.88383e-06	4.69981e-05
ENSMUSG00000070385	-0.503781	1.2109	1.89459e-06	4.71924e-05
ENSMUSG00000042109	-0.374376	4.32143	1.91518e-06	4.76308e-05
ENSMUSG00000035875	-0.761103	0.482724	1.93492e-06	4.80464e-05
ENSMUSG00000038028	0.199472	4.29454	1.94479e-06	4.82162e-05
ENSMUSG00000028233	0.218214	6.87701	1.96273e-06	4.85851e-05
ENSMUSG00000006546	-1.02767	0.552223	1.97591e-06	4.88354e-05
ENSMUSG00000039683	-0.368036	5.11757	1.99441e-06	4.92161e-05
ENSMUSG00000030074	-0.289619	5.97826	1.99955e-06	4.92664e-05
ENSMUSG00000067925	-0.300673	3.64932	2.02156e-06	4.97316e-05
ENSMUSG00000073557	-0.17067	5.97902	2.03633e-06	5.00175e-05
ENSMUSG00000096740	0.25047	3.67564	2.0546e-06	5.03351e-05
ENSMUSG00000024937	-0.402806	5.92088	2.0614e-06	5.03351e-05
ENSMUSG00000034891	-0.864014	0.510351	2.06168e-06	5.03351e-05
ENSMUSG00000041329	-0.29083	4.86844	2.06193e-06	5.03351e-05
ENSMUSG00000047797	-0.741394	1.52779	2.0663e-06	5.03644e-05
ENSMUSG00000024164	-0.788757	5.07746	2.09047e-06	5.08757e-05
ENSMUSG00000025348	-0.497217	2.6244	2.10652e-06	5.11867e-05
ENSMUSG00000046213	-0.960888	0.0627644	2.11113e-06	5.11867e-05
ENSMUSG00000028581	-0.307832	4.08189	2.11292e-06	5.11867e-05
ENSMUSG00000037185	-0.995747	-0.957574	2.1246e-06	5.13914e-05
ENSMUSG00000034031	0.884666	0.638547	2.13383e-06	5.14687e-05
ENSMUSG00000018334	-0.296741	4.75107	2.13427e-06	5.14687e-05
ENSMUSG00000029727	-1.3097	-1.2339	2.14049e-06	5.15403e-05
ENSMUSG00000042472	0.291115	6.18529	2.15361e-06	5.17779e-05
ENSMUSG00000029260	-0.867215	3.71121	2.16196e-06	5.19e-05
ENSMUSG00000052707	0.170651	8.04471	2.1832e-06	5.21709e-05
ENSMUSG00000026662	0.197965	7.41651	2.18481e-06	5.21709e-05
ENSMUSG00000079022	-0.367404	3.84374	2.18582e-06	5.21709e-05
ENSMUSG00000061013	-0.290666	3.73061	2.18875e-06	5.21709e-05
ENSMUSG00000015217	0.330761	8.12746	2.18966e-06	5.21709e-05
ENSMUSG00000026576	-0.228473	5.67102	2.19647e-06	5.2255e-05
ENSMUSG00000062822	0.253811	6.51766	2.20631e-06	5.24105e-05
ENSMUSG00000021200	-0.422764	2.80987	2.21744e-06	5.24941e-05
ENSMUSG00000092021	-1.33562	-1.31765	2.21908e-06	5.24941e-05
ENSMUSG00000026458	-0.304758	4.91368	2.21973e-06	5.24941e-05
ENSMUSG00000028629	0.210324	5.11224	2.22532e-06	5.25479e-05
ENSMUSG00000055003	-1.00153	0.159763	2.23144e-06	5.26143e-05
ENSMUSG00000063142	-0.441839	2.98119	2.25051e-06	5.29853e-05
ENSMUSG00000041974	0.254692	5.37908	2.25791e-06	5.3081e-05
ENSMUSG00000024897	-0.388689	4.7834	2.27697e-06	5.345e-05
ENSMUSG00000028116	-0.458863	2.85839	2.29286e-06	5.37435e-05
ENSMUSG00000037541	-0.358192	4.03679	2.33644e-06	5.46843e-05
ENSMUSG00000022421	-0.38208	4.41883	2.37929e-06	5.55561e-05
ENSMUSG00000028980	-0.286997	5.01273	2.38068e-06	5.55561e-05
ENSMUSG00000038943	0.213927	7.30308	2.43255e-06	5.66835e-05
ENSMUSG00000036006	-0.278522	4.7504	2.45873e-06	5.72022e-05
ENSMUSG00000037126	-0.528728	4.38806	2.46201e-06	5.72022e-05
ENSMUSG00000037613	-0.6363	0.172909	2.46735e-06	5.72425e-05
ENSMUSG00000020495	0.186933	5.12698	2.47952e-06	5.74411e-05
ENSMUSG00000029999	-0.445213	2.68901	2.4988e-06	5.78035e-05
ENSMUSG00000026879	-0.349763	6.57827	2.51032e-06	5.79855e-05
ENSMUSG00000044429	-1.50997	1.30905	2.51938e-06	5.80425e-05
ENSMUSG00000051339	-0.347042	5.13094	2.52009e-06	5.80425e-05
ENSMUSG00000058099	-0.309775	2.62675	2.53199e-06	5.8232e-05
ENSMUSG00000033676	-0.303904	4.90398	2.53802e-06	5.82865e-05
ENSMUSG00000030091	-0.277853	5.84322	2.55084e-06	5.84963e-05
ENSMUSG00000025468	-0.681968	1.61058	2.55877e-06	5.85528e-05
ENSMUSG00000035960	0.234402	6.94569	2.56067e-06	5.85528e-05
ENSMUSG00000034487	-0.272497	4.73442	2.56691e-06	5.86111e-05
ENSMUSG00000052833	0.17628	7.68891	2.57394e-06	5.86873e-05
ENSMUSG00000004044	-0.436951	6.29951	2.57909e-06	5.86896e-05
ENSMUSG00000068699	-0.508117	7.19662	2.58387e-06	5.86896e-05
ENSMUSG00000053062	0.333526	5.66514	2.58871e-06	5.86896e-05
ENSMUSG00000020437	-0.597345	1.20471	2.59081e-06	5.86896e-05
ENSMUSG00000053141	-0.395361	4.53657	2.59251e-06	5.86896e-05
ENSMUSG00000026676	-0.343851	3.54574	2.61521e-06	5.9088e-05
ENSMUSG00000040488	-0.719639	4.23495	2.61754e-06	5.9088e-05
ENSMUSG00000027967	0.223308	4.52889	2.62448e-06	5.90972e-05
ENSMUSG00000034457	-0.425756	1.71772	2.62538e-06	5.90972e-05
ENSMUSG00000007850	0.271392	10.3795	2.64192e-06	5.93853e-05
ENSMUSG00000056174	-0.411804	6.37146	2.65077e-06	5.95001e-05
ENSMUSG00000048728	0.277941	4.0024	2.65668e-06	5.95486e-05
ENSMUSG00000024271	0.182506	7.65225	2.68268e-06	6.00406e-05
ENSMUSG00000032245	-0.196963	4.47733	2.68618e-06	6.00406e-05
ENSMUSG00000028036	-0.48947	2.72412	2.73448e-06	6.09821e-05
ENSMUSG00000031756	0.230593	5.15138	2.73644e-06	6.09821e-05
ENSMUSG00000029152	0.178031	7.39065	2.73982e-06	6.09821e-05
ENSMUSG00000021223	-0.815135	0.932428	2.76739e-06	6.15096e-05
ENSMUSG00000032087	-0.57899	2.91028	2.79706e-06	6.20234e-05
ENSMUSG00000022892	-0.208459	8.43973	2.79831e-06	6.20234e-05
ENSMUSG00000024218	0.214648	5.57877	2.83827e-06	6.28214e-05
ENSMUSG00000047420	-1.74659	-1.12468	2.87334e-06	6.34547e-05
ENSMUSG00000005268	-0.619551	0.431967	2.87487e-06	6.34547e-05
ENSMUSG00000045672	-0.318946	6.45011	2.89707e-06	6.3856e-05
ENSMUSG00000031891	0.616644	3.53622	2.94975e-06	6.4872e-05
ENSMUSG00000028633	0.210833	6.80926	2.95628e-06	6.4872e-05
ENSMUSG00000030237	-1.30641	-1.64528	2.95891e-06	6.4872e-05
ENSMUSG00000058407	0.210803	6.77027	2.95949e-06	6.4872e-05
ENSMUSG00000035561	-0.414437	3.40785	2.97097e-06	6.5034e-05
ENSMUSG00000018008	-0.355316	3.0505	2.97797e-06	6.50975e-05
ENSMUSG00000024431	-0.360318	5.56132	2.99052e-06	6.52822e-05
ENSMUSG00000031722	-0.709915	0.319527	3.02658e-06	6.59786e-05
ENSMUSG00000045294	0.297307	6.36127	3.03475e-06	6.60279e-05
ENSMUSG00000037221	-0.504961	3.29232	3.03715e-06	6.60279e-05
ENSMUSG00000003746	-0.2988	4.97061	3.07027e-06	6.66568e-05
ENSMUSG00000061576	-0.23593	5.17323	3.08648e-06	6.69173e-05
ENSMUSG00000068417	-1.01848	-0.909055	3.10061e-06	6.70551e-05
ENSMUSG00000042306	-1.01127	0.466767	3.10128e-06	6.70551e-05
ENSMUSG00000001819	0.223288	5.36149	3.11229e-06	6.72018e-05
ENSMUSG00000036181	-0.30057	3.63141	3.15551e-06	6.80425e-05
ENSMUSG00000059878	0.239633	7.75773	3.1621e-06	6.80924e-05
ENSMUSG00000059586	0.198929	5.24937	3.17947e-06	6.83737e-05
ENSMUSG00000027469	0.256121	7.727	3.19495e-06	6.85644e-05
ENSMUSG00000023505	0.246072	6.80826	3.19697e-06	6.85644e-05
ENSMUSG00000028654	0.226311	6.39587	3.20614e-06	6.86685e-05
ENSMUSG00000053835	0.527369	1.6417	3.22833e-06	6.90505e-05
ENSMUSG00000017390	-0.734556	3.71864	3.23478e-06	6.90957e-05
ENSMUSG00000026389	-0.533602	3.52429	3.25625e-06	6.94608e-05
ENSMUSG00000026979	-0.403279	2.68258	3.27062e-06	6.96161e-05
ENSMUSG00000004043	-0.365513	2.84443	3.27229e-06	6.96161e-05
ENSMUSG00000040543	-0.572436	1.67589	3.27783e-06	6.96408e-05
ENSMUSG00000052854	-0.317722	7.315	3.32266e-06	7.04989e-05
ENSMUSG00000048497	0.215179	4.58211	3.33045e-06	7.05699e-05
ENSMUSG00000020173	-0.189348	4.14738	3.33847e-06	7.06457e-05
ENSMUSG00000056758	0.431117	8.98089	3.34811e-06	7.07554e-05
ENSMUSG00000063765	-0.772065	1.36279	3.36412e-06	7.09995e-05
ENSMUSG00000022780	-0.759318	0.101977	3.37931e-06	7.12255e-05
ENSMUSG00000021134	0.217934	9.16949	3.39009e-06	7.1358e-05
ENSMUSG00000045733	-0.469282	1.86706	3.4299e-06	7.21005e-05
ENSMUSG00000047003	0.233853	6.71544	3.43476e-06	7.21073e-05
ENSMUSG00000023150	0.206164	9.15617	3.44697e-06	7.22682e-05
ENSMUSG00000048015	0.882141	3.02716	3.4625e-06	7.2406e-05
ENSMUSG00000022484	0.316785	3.81315	3.46266e-06	7.2406e-05
ENSMUSG00000052160	-0.479852	2.21107	3.47341e-06	7.25353e-05
ENSMUSG00000028413	-0.202937	6.21559	3.53604e-06	7.36475e-05
ENSMUSG00000035431	-0.603981	0.281639	3.53938e-06	7.36475e-05
ENSMUSG00000036086	0.277372	5.21187	3.54057e-06	7.36475e-05
ENSMUSG00000015748	0.193904	6.12458	3.56513e-06	7.40204e-05
ENSMUSG00000022445	-1.10976	-0.890698	3.56781e-06	7.40204e-05
ENSMUSG00000045312	-0.257688	7.13353	3.58517e-06	7.42836e-05
ENSMUSG00000029177	0.252527	7.22155	3.59381e-06	7.43467e-05
ENSMUSG00000032997	-0.621813	4.62844	3.59757e-06	7.43467e-05
ENSMUSG00000038526	0.508945	4.1853	3.70768e-06	7.65226e-05
ENSMUSG00000027684	0.366038	6.36951	3.71291e-06	7.65313e-05
ENSMUSG00000030796	0.225874	8.09319	3.72203e-06	7.66199e-05
ENSMUSG00000028226	-0.309106	5.18387	3.72986e-06	7.66817e-05
ENSMUSG00000022704	0.201161	5.73322	3.76292e-06	7.72614e-05
ENSMUSG00000000028	0.272427	5.39913	3.79224e-06	7.77629e-05
ENSMUSG00000036918	-0.438024	3.0568	3.8025e-06	7.78729e-05
ENSMUSG00000024668	0.205309	5.41753	3.87974e-06	7.93524e-05
ENSMUSG00000033737	0.460771	5.99108	3.90588e-06	7.97844e-05
ENSMUSG00000059857	-0.262573	3.5075	3.94226e-06	8.04241e-05
ENSMUSG00000020457	0.203841	6.7763	3.95455e-06	8.05715e-05
ENSMUSG00000066842	0.160937	7.07784	4.03682e-06	8.21424e-05
ENSMUSG00000069227	-0.194248	5.62253	4.04341e-06	8.21712e-05
ENSMUSG00000002908	0.254698	3.56386	4.1104e-06	8.34258e-05
ENSMUSG00000036834	0.482435	4.9638	4.12289e-06	8.35726e-05
ENSMUSG00000031575	0.189208	6.92618	4.13996e-06	8.38118e-05
ENSMUSG00000031636	-0.286403	4.20985	4.14702e-06	8.38185e-05
ENSMUSG00000029701	0.21178	7.07977	4.15084e-06	8.38185e-05
ENSMUSG00000093930	0.252535	8.85945	4.16219e-06	8.3925e-05
ENSMUSG00000040738	0.174	6.82136	4.16668e-06	8.3925e-05
ENSMUSG00000044456	-0.401911	3.92497	4.19561e-06	8.43632e-05
ENSMUSG00000052298	0.196446	7.24957	4.19905e-06	8.43632e-05
ENSMUSG00000030255	-0.256432	4.53813	4.24889e-06	8.52568e-05
ENSMUSG00000004730	-0.401299	3.40274	4.27462e-06	8.5665e-05
ENSMUSG00000033685	-0.394154	6.48977	4.32965e-06	8.66585e-05
ENSMUSG00000046157	-0.33497	5.12112	4.3512e-06	8.68882e-05
ENSMUSG00000033453	-0.255475	5.96942	4.35207e-06	8.68882e-05
ENSMUSG00000036887	-0.454338	2.9824	4.37715e-06	8.72794e-05
ENSMUSG00000037846	0.305743	3.5886	4.39316e-06	8.74889e-05
ENSMUSG00000078202	0.264917	5.22231	4.4027e-06	8.75691e-05
ENSMUSG00000026227	-0.710916	2.09534	4.46967e-06	8.879e-05
ENSMUSG00000075232	0.221702	5.66094	4.488e-06	8.90428e-05
ENSMUSG00000025264	0.178056	5.4695	4.49927e-06	8.9155e-05
ENSMUSG00000045854	0.291423	4.76536	4.5654e-06	9.03529e-05
ENSMUSG00000042751	-0.272033	5.06886	4.58491e-06	9.06262e-05
ENSMUSG00000045664	-0.407431	2.95191	4.63138e-06	9.1431e-05
ENSMUSG00000030302	-0.372435	4.00589	4.70319e-06	9.27333e-05
ENSMUSG00000029646	-0.908238	-0.742771	4.71346e-06	9.28208e-05
ENSMUSG00000027208	-0.493551	2.49666	4.78953e-06	9.4202e-05
ENSMUSG00000005320	-0.463562	3.65035	4.8144e-06	9.45742e-05
ENSMUSG00000029765	-0.28563	6.11989	4.82223e-06	9.45856e-05
ENSMUSG00000039004	-0.331933	2.12641	4.82689e-06	9.45856e-05
ENSMUSG00000056755	-0.536364	2.07108	4.83306e-06	9.45899e-05
ENSMUSG00000020620	-0.424439	4.11647	4.85461e-06	9.48948e-05
ENSMUSG00000020171	0.23683	6.56243	4.8861e-06	9.5393e-05
ENSMUSG00000005505	0.214516	5.49293	4.89288e-06	9.54081e-05
ENSMUSG00000041700	-0.544003	1.57701	4.91688e-06	9.57587e-05
ENSMUSG00000006728	0.247088	9.22808	4.92838e-06	9.58652e-05
ENSMUSG00000033016	-0.384863	4.58874	4.99002e-06	9.69454e-05
ENSMUSG00000001333	-0.620037	1.6866	4.99666e-06	9.69559e-05
ENSMUSG00000032083	-0.636208	5.7531	5.02862e-06	9.72898e-05
ENSMUSG00000063239	-0.489821	1.79208	5.03704e-06	9.72898e-05
ENSMUSG00000029445	-1.38395	-0.509031	5.04127e-06	9.72898e-05
ENSMUSG00000042258	0.229735	5.69022	5.04163e-06	9.72898e-05
ENSMUSG00000024952	-0.380516	3.76989	5.04448e-06	9.72898e-05
ENSMUSG00000031755	0.203448	4.66446	5.06473e-06	9.7562e-05
ENSMUSG00000032291	0.330161	6.81165	5.08386e-06	9.7812e-05
ENSMUSG00000029603	-0.527928	3.92363	5.10968e-06	9.81899e-05
ENSMUSG00000000881	0.218449	6.45008	5.12369e-06	9.83402e-05
ENSMUSG00000004071	0.165724	6.6649	5.14329e-06	9.85973e-05
ENSMUSG00000086596	-0.521281	3.97817	5.15766e-06	9.87536e-05
ENSMUSG00000038068	-0.352165	3.05239	5.17944e-06	9.8982e-05
ENSMUSG00000016946	0.188178	6.4485	5.18204e-06	9.8982e-05
ENSMUSG00000022875	-0.752696	3.87573	5.24443e-06	0.000100053
ENSMUSG00000026251	-0.607237	1.92347	5.26057e-06	0.000100123
ENSMUSG00000079277	0.4623	3.43208	5.2607e-06	0.000100123
ENSMUSG00000070823	-0.82356	0.492117	5.29843e-06	0.000100542
ENSMUSG00000032199	0.147573	8.24304	5.30095e-06	0.000100542
ENSMUSG00000022696	-0.97408	0.100597	5.31163e-06	0.000100542
ENSMUSG00000036814	-0.670494	0.128597	5.31381e-06	0.000100542
ENSMUSG00000022033	0.26812	5.94742	5.31767e-06	0.000100542
ENSMUSG00000029287	-0.201422	5.54027	5.32369e-06	0.000100542
ENSMUSG00000044086	-0.398628	3.38666	5.32698e-06	0.000100542
ENSMUSG00000038763	-0.44769	3.54716	5.37367e-06	0.000101303
ENSMUSG00000031645	-0.989404	-0.206364	5.41936e-06	0.000102043
ENSMUSG00000031880	-0.445495	2.42156	5.50068e-06	0.000103341
ENSMUSG00000018822	-0.640657	1.27538	5.50129e-06	0.000103341
ENSMUSG00000041362	-0.391167	4.64354	5.5209e-06	0.00010342
ENSMUSG00000059939	0.240728	6.30083	5.52095e-06	0.00010342
ENSMUSG00000070498	-0.32965	3.26291	5.52503e-06	0.00010342
ENSMUSG00000042918	-0.426673	2.61693	5.5374e-06	0.000103429
ENSMUSG00000030865	-0.76021	-0.270744	5.53851e-06	0.000103429
ENSMUSG00000028693	0.311759	9.26061	5.68188e-06	0.000105918
ENSMUSG00000039128	0.201528	6.78778	5.68523e-06	0.000105918
ENSMUSG00000020205	-0.288561	3.94975	5.69177e-06	0.000105918
ENSMUSG00000031074	-0.837229	-0.0871083	5.71882e-06	0.000106179
ENSMUSG00000050830	-0.66955	1.25883	5.71917e-06	0.000106179
ENSMUSG00000023011	-0.56911	1.09917	5.74507e-06	0.000106535
ENSMUSG00000070780	-0.420791	1.68664	5.75238e-06	0.000106546
ENSMUSG00000031772	-0.512239	2.9721	5.80541e-06	0.000107404
ENSMUSG00000019256	-0.296726	4.11378	5.81452e-06	0.000107447
ENSMUSG00000060924	-0.651952	2.08415	5.85282e-06	0.000108029
ENSMUSG00000015829	-0.351948	2.53767	5.92892e-06	0.000109307
ENSMUSG00000048368	-0.9757	-0.256297	5.95159e-06	0.000109598
ENSMUSG00000017144	0.208567	8.00078	5.98076e-06	0.000110007
ENSMUSG00000020115	0.176148	5.64353	5.98806e-06	0.000110014
ENSMUSG00000033044	-0.720962	0.783705	6.04335e-06	0.000110902
ENSMUSG00000024921	-0.232661	7.08403	6.06219e-06	0.000111002
ENSMUSG00000020448	0.17559	5.6984	6.0688e-06	0.000111002
ENSMUSG00000039725	0.219739	4.48451	6.06976e-06	0.000111002
ENSMUSG00000062098	-0.178834	6.24772	6.13701e-06	0.000112058
ENSMUSG00000028405	0.159352	6.61821	6.145e-06	0.000112058
ENSMUSG00000014773	0.31144	5.22894	6.14864e-06	0.000112058
ENSMUSG00000032373	-0.371546	3.58057	6.21358e-06	0.000113111
ENSMUSG00000091898	-0.353372	6.20509	6.23364e-06	0.000113325
ENSMUSG00000024386	-0.915096	1.71913	6.23959e-06	0.000113325
ENSMUSG00000074088	0.245726	6.53603	6.30482e-06	0.000114321
ENSMUSG00000063268	-0.515753	1.40399	6.30878e-06	0.000114321
ENSMUSG00000053819	-0.217701	5.65605	6.34354e-06	0.00011461
ENSMUSG00000062168	-0.877367	0.666147	6.34481e-06	0.00011461
ENSMUSG00000029352	-0.914507	2.42765	6.34641e-06	0.00011461
ENSMUSG00000025175	-0.502416	3.08995	6.38104e-06	0.000115105
ENSMUSG00000015243	-0.230863	6.5202	6.42738e-06	0.000115575
ENSMUSG00000025579	-0.42541	5.93056	6.43396e-06	0.000115575
ENSMUSG00000025197	-0.971244	-0.299203	6.43927e-06	0.000115575
ENSMUSG00000025877	-0.51629	1.06879	6.44361e-06	0.000115575
ENSMUSG00000014603	0.394663	3.14426	6.45278e-06	0.000115575
ENSMUSG00000031119	-0.26532	5.38264	6.45495e-06	0.000115575
ENSMUSG00000029016	0.168012	6.10875	6.46154e-06	0.000115575
ENSMUSG00000025597	-0.229375	4.3502	6.46729e-06	0.000115575
ENSMUSG00000020708	0.236889	7.13751	6.47253e-06	0.000115575
ENSMUSG00000020722	-0.583103	0.995182	6.49864e-06	0.000115911
ENSMUSG00000007021	-0.356329	3.11156	6.57535e-06	0.000117038
ENSMUSG00000025469	0.882956	2.91206	6.57658e-06	0.000117038
ENSMUSG00000020814	0.239347	4.65393	6.62974e-06	0.000117852
ENSMUSG00000021647	0.492504	1.36958	6.6442e-06	0.000117977
ENSMUSG00000007338	0.22497	5.88586	6.69701e-06	0.000118782
ENSMUSG00000022837	0.220924	5.66096	6.79432e-06	0.000120374
ENSMUSG00000040433	-0.273191	4.29182	6.86374e-06	0.000121468
ENSMUSG00000055301	-1.0489	-0.521007	6.87805e-06	0.000121586
ENSMUSG00000039878	-0.976725	1.12464	6.91775e-06	0.000122152
ENSMUSG00000017716	0.182243	6.82962	6.96709e-06	0.000122887
ENSMUSG00000040640	-0.215433	5.24374	6.99975e-06	0.000123326
ENSMUSG00000074364	-0.35101	5.81828	7.04548e-06	0.000123985
ENSMUSG00000050043	0.171727	6.13453	7.05275e-06	0.000123985
ENSMUSG00000005732	0.174855	7.60303	7.08316e-06	0.000124382
ENSMUSG00000071650	0.151869	8.43998	7.10284e-06	0.00012459
ENSMUSG00000029408	-0.530177	1.4175	7.20162e-06	0.000126183
ENSMUSG00000022400	0.248604	7.00561	7.2383e-06	0.000126686
ENSMUSG00000036309	0.175645	8.52513	7.24786e-06	0.000126714
ENSMUSG00000028989	-0.871128	-0.215645	7.32267e-06	0.000127808
ENSMUSG00000024174	0.255118	5.52611	7.32897e-06	0.000127808
ENSMUSG00000079110	-0.48695	3.08881	7.33455e-06	0.000127808
ENSMUSG00000024899	-0.308492	4.58073	7.34764e-06	0.000127896
ENSMUSG00000047638	-0.895968	-0.726683	7.41541e-06	0.000128868
ENSMUSG00000021751	-1.12926	-0.404845	7.4197e-06	0.000128868
ENSMUSG00000002007	-0.439339	3.07496	7.4813e-06	0.000129772
ENSMUSG00000062169	0.206623	5.42835	7.48812e-06	0.000129772
ENSMUSG00000020122	-0.249881	5.90038	7.56648e-06	0.000130988
ENSMUSG00000028902	0.192842	6.98049	7.69344e-06	0.000132901
ENSMUSG00000062151	-0.333561	2.14519	7.70224e-06	0.000132901
ENSMUSG00000034023	0.302586	5.16823	7.70781e-06	0.000132901
ENSMUSG00000029250	0.187569	7.49759	7.71045e-06	0.000132901
ENSMUSG00000038128	-0.303796	4.17474	7.79266e-06	0.000134172
ENSMUSG00000047013	-0.278379	3.26529	7.80373e-06	0.000134217
ENSMUSG00000002108	-0.588466	1.26771	7.83599e-06	0.000134627
ENSMUSG00000028932	0.158063	7.06452	7.85346e-06	0.000134666
ENSMUSG00000004885	0.392274	7.1109	7.86102e-06	0.000134666
ENSMUSG00000007589	0.28585	4.62756	7.86371e-06	0.000134666
ENSMUSG00000035566	-0.331787	5.03762	7.91253e-06	0.000135356
ENSMUSG00000019146	-0.384116	2.90921	7.94543e-06	0.000135642
ENSMUSG00000026874	-0.862447	3.19907	7.94629e-06	0.000135642
ENSMUSG00000074781	0.184682	7.14745	7.98761e-06	0.000136199
ENSMUSG00000013584	0.171917	6.08193	7.99609e-06	0.000136199
ENSMUSG00000039103	-0.254058	5.25467	8.04336e-06	0.000136805
ENSMUSG00000024165	0.191022	7.89561	8.04889e-06	0.000136805
ENSMUSG00000047407	0.243638	5.82497	8.08232e-06	0.000137208
ENSMUSG00000049409	-0.500207	3.26532	8.08983e-06	0.000137208
ENSMUSG00000040413	-1.14815	0.936573	8.15692e-06	0.000138198
ENSMUSG00000000794	-0.230132	4.00114	8.17133e-06	0.000138295
ENSMUSG00000032431	-0.203288	5.76532	8.25303e-06	0.000139529
ENSMUSG00000022106	0.205433	7.17968	8.26374e-06	0.000139562
ENSMUSG00000033220	-0.346372	3.35959	8.27854e-06	0.000139569
ENSMUSG00000020134	0.224361	6.42122	8.28177e-06	0.000139569
ENSMUSG00000020808	0.324944	5.81582	8.3987e-06	0.00014139
ENSMUSG00000039763	0.23577	3.04903	8.45968e-06	0.000142266
ENSMUSG00000020143	-0.488051	2.30538	8.53761e-06	0.000143425
ENSMUSG00000020684	-0.272984	4.44661	8.58392e-06	0.00014405
ENSMUSG00000046768	-0.212754	5.10556	8.59888e-06	0.000144149
ENSMUSG00000038453	-0.272446	5.08643	8.6097e-06	0.000144179
ENSMUSG00000020037	0.457458	4.34283	8.63706e-06	0.000144469
ENSMUSG00000030772	-0.265514	5.26213	8.6452e-06	0.000144469
ENSMUSG00000021732	-0.226012	3.76673	8.77341e-06	0.000146457
ENSMUSG00000046794	-0.2915	4.64932	8.79677e-06	0.000146653
ENSMUSG00000025200	0.212494	4.57524	8.80359e-06	0.000146653
ENSMUSG00000034854	-0.441787	3.84073	8.83639e-06	0.000147045
ENSMUSG00000029687	0.25236	7.92262	8.85964e-06	0.000147239
ENSMUSG00000020061	-0.195629	5.69644	8.86658e-06	0.000147239
ENSMUSG00000046834	-0.713312	0.954862	8.92212e-06	0.000148007
ENSMUSG00000054405	0.179339	7.14141	8.97601e-06	0.000148745
ENSMUSG00000028568	0.22697	7.50563	8.99719e-06	0.000148941
ENSMUSG00000040017	-0.913141	-0.0114879	9.01982e-06	0.00014916
ENSMUSG00000031311	0.218111	9.77029	9.03181e-06	0.000149203
ENSMUSG00000037935	0.20938	8.23794	9.04321e-06	0.000149236
ENSMUSG00000046798	0.221078	5.6694	9.06086e-06	0.000149373
ENSMUSG00000033257	0.207816	7.28927	9.08135e-06	0.000149555
ENSMUSG00000033960	-0.199795	5.82797	9.1078e-06	0.000149836
ENSMUSG00000072582	0.217587	5.84453	9.13201e-06	0.000150078
ENSMUSG00000030247	-0.467987	2.82835	9.16191e-06	0.000150414
ENSMUSG00000030965	0.170103	5.93083	9.2336e-06	0.000151435
ENSMUSG00000015001	0.246986	4.09253	9.3221e-06	0.000152729
ENSMUSG00000023067	-0.314833	4.7889	9.35878e-06	0.000153172
ENSMUSG00000040158	0.207395	6.20365	9.37491e-06	0.000153278
ENSMUSG00000078591	-0.441954	2.26112	9.46244e-06	0.00015455
ENSMUSG00000025810	-0.225286	6.38492	9.4758e-06	0.000154609
ENSMUSG00000004096	0.224482	6.59863	9.52313e-06	0.000155222
ENSMUSG00000015340	-0.517841	1.79574	9.54783e-06	0.000155465
ENSMUSG00000047496	-0.339298	4.52219	9.57252e-06	0.000155579
ENSMUSG00000020264	-0.723511	0.42451	9.5763e-06	0.000155579
ENSMUSG00000031608	0.230213	5.13832	9.58419e-06	0.000155579
ENSMUSG00000030218	-0.622129	3.73017	9.61199e-06	0.000155871
ENSMUSG00000031932	-0.614484	0.719388	9.77367e-06	0.000158331
ENSMUSG00000031609	0.272971	4.82231	9.82889e-06	0.000159064
ENSMUSG00000051506	-0.442144	2.14019	9.87354e-06	0.000159624
ENSMUSG00000079293	-0.653975	0.584796	9.89505e-06	0.000159809
ENSMUSG00000039990	0.16021	5.83704	9.90542e-06	0.000159814
ENSMUSG00000055027	-0.268288	5.45618	9.92887e-06	0.00016003
ENSMUSG00000024998	-0.198361	5.63268	9.98014e-06	0.000160693
ENSMUSG00000026904	-0.567068	2.41023	1.00196e-05	0.000161165
ENSMUSG00000022992	0.178464	5.97778	1.0092e-05	0.000162166
ENSMUSG00000066113	-0.202108	5.14892	1.01112e-05	0.000162311
ENSMUSG00000070870	-1.05324	1.2598	1.02172e-05	0.000163846
ENSMUSG00000025010	0.278667	5.68427	1.02621e-05	0.0001644
ENSMUSG00000044646	-0.378628	2.41853	1.0286e-05	0.000164617
ENSMUSG00000028003	-0.881476	-0.861119	1.03183e-05	0.000164969
ENSMUSG00000026395	-0.396661	2.73671	1.03427e-05	0.000165192
ENSMUSG00000030249	-0.311205	4.76139	1.0441e-05	0.000166594
ENSMUSG00000037624	-0.244048	4.13564	1.04847e-05	0.000167125
ENSMUSG00000051674	0.195791	6.26553	1.05212e-05	0.000167538
ENSMUSG00000026638	-0.284781	4.25135	1.06513e-05	0.000169439
ENSMUSG00000033285	0.161247	6.22764	1.06936e-05	0.000169942
ENSMUSG00000061578	-0.320231	3.69519	1.07271e-05	0.000170205
ENSMUSG00000041920	-0.301319	4.43598	1.07316e-05	0.000170205
ENSMUSG00000012535	0.170167	7.46529	1.07532e-05	0.000170379
ENSMUSG00000048922	0.244339	6.13261	1.08341e-05	0.000171489
ENSMUSG00000040446	0.175357	6.67668	1.08974e-05	0.000172319
ENSMUSG00000025743	-0.247712	7.52884	1.09111e-05	0.000172365
ENSMUSG00000041014	-0.577367	1.77554	1.09429e-05	0.000172696
ENSMUSG00000001016	0.254476	8.08214	1.10088e-05	0.000173427
ENSMUSG00000047842	-0.262921	3.07878	1.10111e-05	0.000173427
ENSMUSG00000023484	-0.390719	4.91573	1.10559e-05	0.000173961
ENSMUSG00000001948	0.372498	1.87546	1.10789e-05	0.00017415
ENSMUSG00000004031	-0.3225	2.99021	1.11137e-05	0.000174525
ENSMUSG00000061080	-0.270705	5.18074	1.11521e-05	0.0001748
ENSMUSG00000035778	-0.261211	5.03372	1.11532e-05	0.0001748
ENSMUSG00000024826	0.200341	7.07102	1.11935e-05	0.000175259
ENSMUSG00000047033	-0.542509	0.508055	1.12108e-05	0.000175287
ENSMUSG00000000435	-0.437938	1.69273	1.12174e-05	0.000175287
ENSMUSG00000002329	0.22044	5.49852	1.12358e-05	0.000175401
ENSMUSG00000002111	-0.612989	1.48693	1.13143e-05	0.000176454
ENSMUSG00000023045	-0.542912	1.70503	1.13338e-05	0.000176585
ENSMUSG00000040891	-0.734448	1.02682	1.15255e-05	0.000179396
ENSMUSG00000060459	-1.28466	-1.26221	1.16059e-05	0.00018047
ENSMUSG00000030895	-0.873755	3.36651	1.1629e-05	0.000180653
ENSMUSG00000037996	-0.364509	1.97952	1.16472e-05	0.000180759
ENSMUSG00000023791	0.255454	4.9114	1.17349e-05	0.000181943
ENSMUSG00000022893	-0.154436	6.24526	1.17659e-05	0.000182245
ENSMUSG00000048865	-0.340113	2.46661	1.18009e-05	0.000182437
ENSMUSG00000022416	-0.579962	1.44266	1.18012e-05	0.000182437
ENSMUSG00000068566	-0.234144	6.25542	1.1873e-05	0.000183368
ENSMUSG00000003038	0.271297	8.41517	1.19975e-05	0.000184957
ENSMUSG00000029552	0.213252	6.43925	1.19992e-05	0.000184957
ENSMUSG00000033615	-0.324786	3.23605	1.20896e-05	0.000186171
ENSMUSG00000028782	-0.4455	5.45916	1.21789e-05	0.000187365
ENSMUSG00000048327	0.235084	6.71086	1.2276e-05	0.000188676
ENSMUSG00000040710	-0.249895	5.16143	1.23317e-05	0.000189118
ENSMUSG00000054342	-0.47403	3.43402	1.23321e-05	0.000189118
ENSMUSG00000073418	-1.54729	-1.85901	1.23419e-05	0.000189118
ENSMUSG00000048424	-0.726066	0.691056	1.23524e-05	0.000189118
ENSMUSG00000068696	-0.524097	1.97594	1.23927e-05	0.000189552
ENSMUSG00000039824	-0.45484	3.64819	1.24214e-05	0.000189809
ENSMUSG00000042532	-0.365155	2.90427	1.24367e-05	0.00018986
ENSMUSG00000025420	0.359768	2.9165	1.2454e-05	0.000189942
ENSMUSG00000004814	-0.701055	-0.0109	1.24832e-05	0.000190204
ENSMUSG00000021546	0.209024	9.85107	1.25785e-05	0.00019135
ENSMUSG00000022120	0.224371	5.58239	1.25825e-05	0.00019135
ENSMUSG00000002881	-0.218869	4.69887	1.26677e-05	0.000192233
ENSMUSG00000043099	-0.541453	5.21099	1.26801e-05	0.000192233
ENSMUSG00000035811	-0.995458	0.883237	1.26941e-05	0.000192233
ENSMUSG00000033860	-0.742718	4.22913	1.26958e-05	0.000192233
ENSMUSG00000025577	0.305916	6.63882	1.2701e-05	0.000192233
ENSMUSG00000020941	-0.268694	3.1883	1.27156e-05	0.000192271
ENSMUSG00000045441	-0.494663	1.78398	1.27407e-05	0.000192466
ENSMUSG00000034438	-0.747008	-0.0272042	1.29213e-05	0.000194852
ENSMUSG00000056091	-0.229913	5.39797	1.29231e-05	0.000194852
ENSMUSG00000029335	-0.449298	3.31018	1.29362e-05	0.000194865
ENSMUSG00000032303	0.268416	3.5481	1.29676e-05	0.000195152
ENSMUSG00000052305	-0.917161	10.1593	1.29999e-05	0.000195296
ENSMUSG00000025993	-0.32481	5.22828	1.30017e-05	0.000195296
ENSMUSG00000028702	0.270212	5.70098	1.30518e-05	0.000195864
ENSMUSG00000041712	0.140366	6.63748	1.31222e-05	0.000196733
ENSMUSG00000030518	-0.308324	3.37426	1.31494e-05	0.000196955
ENSMUSG00000023990	-0.588679	1.50814	1.3177e-05	0.000197044
ENSMUSG00000046699	-0.331275	3.1029	1.31801e-05	0.000197044
ENSMUSG00000047786	0.343565	5.40635	1.3227e-05	0.000197559
ENSMUSG00000028357	-0.466047	1.28452	1.32655e-05	0.000197876
ENSMUSG00000045667	-0.271503	4.09559	1.32731e-05	0.000197876
ENSMUSG00000021838	-0.23408	5.69212	1.33271e-05	0.000198496
ENSMUSG00000036896	-0.508013	3.47895	1.34207e-05	0.000199703
ENSMUSG00000040428	-0.47404	2.49787	1.34706e-05	0.000200257
ENSMUSG00000038600	-0.784848	-0.547198	1.3541e-05	0.000201115
ENSMUSG00000022194	0.263594	7.10895	1.35604e-05	0.000201216
ENSMUSG00000046093	-0.526587	1.54587	1.36071e-05	0.000201541
ENSMUSG00000027546	-0.364025	6.59058	1.36077e-05	0.000201541
ENSMUSG00000037013	0.158051	7.128	1.36408e-05	0.000201843
ENSMUSG00000052837	-0.919	0.892556	1.36703e-05	0.000202092
ENSMUSG00000032536	-0.282124	6.05914	1.36941e-05	0.000202255
ENSMUSG00000028678	0.301688	6.46081	1.37231e-05	0.000202495
ENSMUSG00000027249	-0.581774	3.92798	1.3774e-05	0.000203059
ENSMUSG00000003269	0.171843	6.50103	1.38267e-05	0.000203528
ENSMUSG00000026272	-1.24078	-1.80253	1.38315e-05	0.000203528
ENSMUSG00000027833	0.237236	6.02436	1.39031e-05	0.000204393
ENSMUSG00000057236	0.173774	9.0571	1.39225e-05	0.000204488
ENSMUSG00000037990	-0.436133	2.8784	1.40136e-05	0.000205636
ENSMUSG00000020719	0.222597	10.7656	1.41651e-05	0.000207518
ENSMUSG00000020676	-0.838915	0.56397	1.41679e-05	0.000207518
ENSMUSG00000026959	-0.667704	2.39626	1.42436e-05	0.000208424
ENSMUSG00000052217	1.40813	8.2228	1.42572e-05	0.000208424
ENSMUSG00000019984	0.189325	6.45911	1.42691e-05	0.000208424
ENSMUSG00000001627	0.232417	5.59552	1.43034e-05	0.000208711
ENSMUSG00000038224	-0.492999	5.5737	1.4315e-05	0.000208711
ENSMUSG00000037887	-0.247368	5.21484	1.43775e-05	0.000209429
ENSMUSG00000029635	0.141298	6.6951	1.43968e-05	0.000209518
ENSMUSG00000024580	0.162626	5.68979	1.4464e-05	0.000210183
ENSMUSG00000053886	-0.436504	2.28479	1.44784e-05	0.000210183
ENSMUSG00000027322	-0.639746	-0.155759	1.44822e-05	0.000210183
ENSMUSG00000016150	-0.521561	3.49674	1.4498e-05	0.000210221
ENSMUSG00000038848	0.152502	6.8484	1.45571e-05	0.000210885
ENSMUSG00000032238	-0.291037	3.82144	1.46913e-05	0.000212636
ENSMUSG00000026575	0.240102	4.90532	1.47576e-05	0.000213129
ENSMUSG00000000263	0.74292	1.14635	1.47603e-05	0.000213129
ENSMUSG00000032086	-0.20711	6.07504	1.47656e-05	0.000213129
ENSMUSG00000000275	-0.275205	4.51558	1.48691e-05	0.000214418
ENSMUSG00000029368	-0.790889	9.51289	1.48819e-05	0.000214418
ENSMUSG00000001227	-0.518078	3.48815	1.49123e-05	0.000214661
ENSMUSG00000036570	-0.43521	2.54124	1.50007e-05	0.000215739
ENSMUSG00000022359	0.259086	3.9111	1.50348e-05	0.000215787
ENSMUSG00000059895	-0.391762	5.35594	1.50377e-05	0.000215787
ENSMUSG00000036510	-0.239344	4.23981	1.50448e-05	0.000215787
ENSMUSG00000039316	-0.263297	3.67077	1.50723e-05	0.000215986
ENSMUSG00000036299	0.202795	5.76965	1.51017e-05	0.000216212
ENSMUSG00000040254	-0.241243	5.3927	1.518e-05	0.000217138
ENSMUSG00000027282	0.178223	7.105	1.529e-05	0.000218515
ENSMUSG00000072694	0.217171	4.1458	1.53458e-05	0.000219116
ENSMUSG00000057130	0.191138	4.89891	1.53801e-05	0.000219408
ENSMUSG00000037780	-0.976497	0.145768	1.54261e-05	0.000219747
ENSMUSG00000055202	0.215205	5.76309	1.54315e-05	0.000219747
ENSMUSG00000064225	-0.501405	3.88856	1.54606e-05	0.000219964
ENSMUSG00000028072	-0.403098	4.24689	1.55782e-05	0.000221439
ENSMUSG00000033880	-0.444405	2.39672	1.55972e-05	0.000221449
ENSMUSG00000026443	-0.428475	3.68033	1.56068e-05	0.000221449
ENSMUSG00000024188	0.17649	7.96679	1.56577e-05	0.000221973
ENSMUSG00000046814	-0.721155	0.288419	1.57286e-05	0.000222779
ENSMUSG00000029862	0.360688	2.21746	1.58948e-05	0.000224716
ENSMUSG00000091243	-0.355263	4.40076	1.59018e-05	0.000224716
ENSMUSG00000021327	0.211699	7.51001	1.59077e-05	0.000224716
ENSMUSG00000038374	0.205935	6.74968	1.60262e-05	0.000226188
ENSMUSG00000071660	0.165268	6.75053	1.60651e-05	0.000226343
ENSMUSG00000022840	-0.295907	5.00404	1.60656e-05	0.000226343
ENSMUSG00000008575	-0.361008	7.82587	1.6092e-05	0.000226481
ENSMUSG00000022974	0.175422	7.40389	1.61039e-05	0.000226481
ENSMUSG00000036403	0.209485	5.54482	1.62246e-05	0.000227976
ENSMUSG00000020978	0.196794	7.37877	1.62886e-05	0.000228673
ENSMUSG00000034275	-0.502029	2.14149	1.63619e-05	0.0002295
ENSMUSG00000037007	0.214399	5.54014	1.64306e-05	0.000230261
ENSMUSG00000037070	0.189569	6.66736	1.65197e-05	0.000231304
ENSMUSG00000069135	0.213444	5.58826	1.65961e-05	0.000232143
ENSMUSG00000058756	-0.297467	7.42311	1.66088e-05	0.000232143
ENSMUSG00000035861	-1.10782	-1.40856	1.66459e-05	0.000232458
ENSMUSG00000057457	-0.551246	3.06564	1.66808e-05	0.00023274
ENSMUSG00000001249	-0.663142	1.70676	1.67175e-05	0.000233047
ENSMUSG00000056656	-0.623511	3.81739	1.68359e-05	0.000234493
ENSMUSG00000062421	0.175424	6.72787	1.68736e-05	0.000234813
ENSMUSG00000014402	0.203211	6.69966	1.69543e-05	0.000235563
ENSMUSG00000036062	-0.397322	4.33673	1.69572e-05	0.000235563
ENSMUSG00000070695	-0.377541	2.51171	1.70316e-05	0.00023639
ENSMUSG00000022658	0.291753	6.65813	1.70892e-05	0.000236982
ENSMUSG00000067235	-0.644251	3.10609	1.71616e-05	0.000237749
ENSMUSG00000058258	0.255784	6.70168	1.71744e-05	0.000237749
ENSMUSG00000044951	-0.337317	4.40922	1.71894e-05	0.000237749
ENSMUSG00000104318	-0.862173	-0.0379319	1.72942e-05	0.000238938
ENSMUSG00000033849	-0.37415	2.96004	1.73054e-05	0.000238938
ENSMUSG00000036766	-0.337387	5.75243	1.74371e-05	0.000240548
ENSMUSG00000026829	-0.629132	0.0483408	1.74867e-05	0.000241022
ENSMUSG00000039804	0.150672	7.18171	1.7529e-05	0.000241395
ENSMUSG00000037370	-0.31065	3.51866	1.77084e-05	0.000243655
ENSMUSG00000004085	-0.231323	4.84595	1.77937e-05	0.000244252
ENSMUSG00000022494	-0.430842	2.42646	1.7797e-05	0.000244252
ENSMUSG00000059119	0.181294	8.11141	1.77979e-05	0.000244252
ENSMUSG00000062198	0.233361	4.94634	1.7849e-05	0.000244743
ENSMUSG00000010663	0.175974	7.51017	1.78667e-05	0.000244773
ENSMUSG00000000253	-0.391336	4.97208	1.79607e-05	0.000245849
ENSMUSG00000036452	-0.233396	3.53619	1.80579e-05	0.000246967
ENSMUSG00000020794	0.176499	6.79918	1.81026e-05	0.000247366
ENSMUSG00000026634	0.170184	6.50007	1.81816e-05	0.000248231
ENSMUSG00000041592	-0.33273	5.30766	1.82702e-05	0.000249174
ENSMUSG00000076617	-0.338108	2.14693	1.8282e-05	0.000249174
ENSMUSG00000043301	-0.922241	-1.10832	1.83936e-05	0.000250481
ENSMUSG00000031667	0.177465	5.45819	1.84702e-05	0.000251309
ENSMUSG00000026715	-0.619264	3.97252	1.8546e-05	0.000252124
ENSMUSG00000024659	-0.578878	3.92226	1.85749e-05	0.000252301
ENSMUSG00000032400	0.208046	5.69855	1.8685e-05	0.000253411
ENSMUSG00000038738	-0.482628	5.4217	1.86967e-05	0.000253411
ENSMUSG00000056569	-0.486985	2.76009	1.87199e-05	0.000253411
ENSMUSG00000031844	-0.889439	0.972637	1.87204e-05	0.000253411
ENSMUSG00000060373	0.214255	9.29778	1.87856e-05	0.000254077
ENSMUSG00000028933	0.208154	4.57219	1.89106e-05	0.000255551
ENSMUSG00000078307	-0.475407	2.13594	1.91613e-05	0.000258719
ENSMUSG00000033985	0.2429	3.50335	1.94141e-05	0.00026191
ENSMUSG00000002308	0.201575	4.372	1.95799e-05	0.000263922
ENSMUSG00000031149	0.202377	4.94903	1.96477e-05	0.000264611
ENSMUSG00000038132	-0.217659	4.65515	1.97619e-05	0.000265925
ENSMUSG00000015120	0.193502	7.76794	1.9794e-05	0.00026613
ENSMUSG00000031105	0.261371	3.74334	1.99361e-05	0.000267815
ENSMUSG00000032269	-0.627051	0.818302	1.99689e-05	0.000268028
ENSMUSG00000036169	-0.233729	3.52048	2.00996e-05	0.000269555
ENSMUSG00000031134	0.224834	8.28234	2.02525e-05	0.000271377
ENSMUSG00000021539	-0.896804	1.13735	2.03363e-05	0.00027227
ENSMUSG00000028222	-0.428812	2.9729	2.04734e-05	0.00027378
ENSMUSG00000021469	0.415386	3.62224	2.04835e-05	0.00027378
ENSMUSG00000040855	-0.343339	3.79194	2.05132e-05	0.000273946
ENSMUSG00000022718	0.147231	6.94459	2.06047e-05	0.000274776
ENSMUSG00000005148	-0.58844	1.81972	2.06099e-05	0.000274776
ENSMUSG00000009741	0.158518	7.64438	2.06829e-05	0.000275517
ENSMUSG00000053153	0.512394	0.981426	2.08317e-05	0.000277268
ENSMUSG00000060913	-0.29283	4.32064	2.08875e-05	0.000277653
ENSMUSG00000048148	-0.506257	1.71216	2.08956e-05	0.000277653
ENSMUSG00000040084	0.227446	7.2523	2.10499e-05	0.00027947
ENSMUSG00000041747	0.208509	5.72556	2.11096e-05	0.000280028
ENSMUSG00000027635	0.183753	5.40248	2.11891e-05	0.000280848
ENSMUSG00000044352	-0.904828	1.54179	2.12644e-05	0.000281611
ENSMUSG00000071379	-0.25834	4.27275	2.13124e-05	0.000281789
ENSMUSG00000089678	-0.792576	0.680646	2.13132e-05	0.000281789
ENSMUSG00000034064	0.157168	6.55599	2.13346e-05	0.000281837
ENSMUSG00000025068	0.182464	5.53776	2.14174e-05	0.000282695
ENSMUSG00000069094	0.201274	7.21115	2.1489e-05	0.000283169
ENSMUSG00000031935	0.20109	5.69304	2.14968e-05	0.000283169
ENSMUSG00000027429	0.181715	6.33575	2.15067e-05	0.000283169
ENSMUSG00000019932	-0.473374	3.32469	2.15348e-05	0.000283303
ENSMUSG00000028832	0.166275	9.67298	2.15597e-05	0.000283397
ENSMUSG00000089715	-0.257586	6.7154	2.15993e-05	0.000283683
ENSMUSG00000028364	-0.217155	7.52504	2.17035e-05	0.000284766
ENSMUSG00000062563	-0.544439	1.18335	2.17176e-05	0.000284766
ENSMUSG00000035033	-0.268278	3.5948	2.18093e-05	0.000285521
ENSMUSG00000029762	0.276235	3.76327	2.18111e-05	0.000285521
ENSMUSG00000008153	-0.286751	5.06044	2.18473e-05	0.000285702
ENSMUSG00000051343	-0.275259	4.98785	2.18827e-05	0.000285702
ENSMUSG00000102697	-0.352072	2.41168	2.18939e-05	0.000285702
ENSMUSG00000030022	-0.176029	6.55156	2.18968e-05	0.000285702
ENSMUSG00000025318	-0.467633	3.16515	2.19417e-05	0.000286052
ENSMUSG00000040797	-0.331678	3.99385	2.19798e-05	0.000286253
ENSMUSG00000021322	-0.739258	0.0713222	2.19931e-05	0.000286253
ENSMUSG00000014767	0.203494	5.84957	2.20862e-05	0.000287229
ENSMUSG00000024935	-0.47368	2.36031	2.22548e-05	0.000289185
ENSMUSG00000026127	0.14398	6.2054	2.25454e-05	0.000292598
ENSMUSG00000001248	0.190252	7.647	2.25542e-05	0.000292598
ENSMUSG00000027361	0.20114	6.11724	2.25856e-05	0.000292765
ENSMUSG00000032420	-0.466993	3.3874	2.26476e-05	0.000293199
ENSMUSG00000027331	0.263352	6.51672	2.26682e-05	0.000293199
ENSMUSG00000052889	-0.317853	3.73637	2.26744e-05	0.000293199
ENSMUSG00000044749	-0.789614	1.65702	2.27265e-05	0.000293634
ENSMUSG00000015970	-0.862451	0.259076	2.27737e-05	0.000294002
ENSMUSG00000048040	0.245925	5.42425	2.28094e-05	0.000294002
ENSMUSG00000040204	0.222915	7.40162	2.28105e-05	0.000294002
ENSMUSG00000067071	0.26318	5.81423	2.30518e-05	0.000296871
ENSMUSG00000048217	-0.94974	-0.616368	2.31738e-05	0.000297904
ENSMUSG00000033581	0.145712	7.66153	2.31778e-05	0.000297904
ENSMUSG00000034906	0.211574	6.47842	2.31882e-05	0.000297904
ENSMUSG00000032254	0.18835	6.59809	2.3356e-05	0.000299796
ENSMUSG00000020288	0.217291	6.74783	2.33889e-05	0.000299796
ENSMUSG00000032356	-0.596526	0.448512	2.34008e-05	0.000299796
ENSMUSG00000039057	-0.302966	3.83496	2.3421e-05	0.000299796
ENSMUSG00000046562	0.162936	6.56646	2.34298e-05	0.000299796
ENSMUSG00000042607	0.269539	6.88093	2.346e-05	0.00029994
ENSMUSG00000021319	-0.616093	0.604925	2.35644e-05	0.000301034
ENSMUSG00000018983	-0.309058	5.6843	2.36795e-05	0.000302261
ENSMUSG00000024907	-0.915695	0.960166	2.37246e-05	0.000302593
ENSMUSG00000042286	-0.350708	6.08289	2.37888e-05	0.000303169
ENSMUSG00000000197	-0.272841	3.6124	2.39379e-05	0.000304667
ENSMUSG00000074923	-0.533755	2.61378	2.39447e-05	0.000304667
ENSMUSG00000017499	0.253195	5.51942	2.41412e-05	0.000306921
ENSMUSG00000079620	-0.534908	0.112698	2.42031e-05	0.00030743
ENSMUSG00000022803	-0.263682	2.81899	2.42199e-05	0.00030743
ENSMUSG00000027263	0.174993	6.54436	2.43486e-05	0.000308395
ENSMUSG00000037166	0.361085	1.53541	2.43536e-05	0.000308395
ENSMUSG00000010048	-0.318382	4.86375	2.43541e-05	0.000308395
ENSMUSG00000022451	0.144883	6.63402	2.43989e-05	0.000308716
ENSMUSG00000078350	-0.437638	4.60347	2.44922e-05	0.00030965
ENSMUSG00000061808	-0.45513	6.43925	2.4552e-05	0.000309981
ENSMUSG00000090084	-0.436076	3.675	2.45574e-05	0.000309981
ENSMUSG00000038683	0.206962	5.91294	2.46979e-05	0.000311508
ENSMUSG00000028661	-0.441496	2.42104	2.49419e-05	0.000314335
ENSMUSG00000055612	0.173665	6.98362	2.50311e-05	0.000315209
ENSMUSG00000028931	-0.324629	3.96813	2.50627e-05	0.000315358
ENSMUSG00000049538	-0.29336	3.10215	2.50964e-05	0.000315532
ENSMUSG00000049422	-0.554678	1.88192	2.51257e-05	0.000315651
ENSMUSG00000006932	0.143603	10.651	2.52125e-05	0.00031649
ENSMUSG00000024104	0.135046	6.88326	2.53919e-05	0.000318283
ENSMUSG00000023176	-0.812325	0.731867	2.53953e-05	0.000318283
ENSMUSG00000022178	0.253183	6.17259	2.54389e-05	0.000318577
ENSMUSG00000024130	-0.216623	5.86412	2.55194e-05	0.000319334
ENSMUSG00000051703	-0.413287	2.26555	2.55663e-05	0.000319497
ENSMUSG00000028800	0.237783	6.46902	2.55726e-05	0.000319497
ENSMUSG00000034818	-0.256882	5.37235	2.56167e-05	0.000319746
ENSMUSG00000027944	0.251509	5.60147	2.56328e-05	0.000319746
ENSMUSG00000015291	0.199943	8.45402	2.58019e-05	0.000321603
ENSMUSG00000023110	0.149744	6.88027	2.58676e-05	0.000322169
ENSMUSG00000024986	-0.299032	2.49329	2.60288e-05	0.000323923
ENSMUSG00000039116	-0.238829	5.2175	2.60898e-05	0.000324428
ENSMUSG00000004473	-0.711118	1.20833	2.6121e-05	0.000324436
ENSMUSG00000015766	-0.249366	4.2115	2.61313e-05	0.000324436
ENSMUSG00000046159	-0.284074	2.3297	2.62175e-05	0.000325252
ENSMUSG00000036036	0.20052	7.53876	2.62597e-05	0.000325521
ENSMUSG00000074785	-0.243156	5.49712	2.64484e-05	0.000327606
ENSMUSG00000030322	0.262935	5.16455	2.64962e-05	0.000327943
ENSMUSG00000037762	-0.317852	2.34461	2.67052e-05	0.000330225
ENSMUSG00000038244	-0.180528	4.50523	2.67222e-05	0.000330225
ENSMUSG00000007613	0.23406	8.08417	2.68225e-05	0.000331207
ENSMUSG00000044092	-0.880315	-0.10262	2.69095e-05	0.000332024
ENSMUSG00000000942	0.334856	3.20901	2.72992e-05	0.00033657
ENSMUSG00000037725	0.187076	6.1189	2.74463e-05	0.000338122
ENSMUSG00000028347	0.189473	7.63711	2.75273e-05	0.000338857
ENSMUSG00000062382	-0.580303	3.22268	2.7572e-05	0.000339021
ENSMUSG00000038642	-0.33637	3.27292	2.75834e-05	0.000339021
ENSMUSG00000032816	-0.237513	6.7961	2.76555e-05	0.000339511
ENSMUSG00000027552	0.31524	5.20067	2.76795e-05	0.000339511
ENSMUSG00000021771	0.172708	7.41767	2.76873e-05	0.000339511
ENSMUSG00000048706	-0.302893	2.55973	2.77257e-05	0.00033972
ENSMUSG00000040667	0.183188	7.22037	2.77799e-05	0.000340122
ENSMUSG00000028689	0.317504	4.16254	2.78322e-05	0.000340256
ENSMUSG00000040972	-0.527647	1.66492	2.78336e-05	0.000340256
ENSMUSG00000034432	0.198635	6.72373	2.79423e-05	0.000341321
ENSMUSG00000052372	-0.448553	1.36817	2.80119e-05	0.000341908
ENSMUSG00000029343	-0.882658	1.80666	2.80706e-05	0.000342362
ENSMUSG00000039246	0.255717	3.52379	2.82377e-05	0.000344136
ENSMUSG00000042476	-0.577305	3.05762	2.83403e-05	0.000344995
ENSMUSG00000079471	-0.408273	2.28765	2.83687e-05	0.000344995
ENSMUSG00000027070	0.337527	4.05309	2.83733e-05	0.000344995
ENSMUSG00000028412	-0.194468	6.05585	2.84918e-05	0.000346171
ENSMUSG00000026944	-0.293245	5.33007	2.85898e-05	0.000347096
ENSMUSG00000039349	-0.215186	4.59788	2.86204e-05	0.000347203
ENSMUSG00000028626	-0.464528	6.25514	2.87441e-05	0.000348438
ENSMUSG00000081534	-0.19719	5.2688	2.88428e-05	0.000349368
ENSMUSG00000053465	-0.764392	-0.100723	2.88691e-05	0.00034942
ENSMUSG00000019837	0.241109	5.52828	2.89355e-05	0.000349875
ENSMUSG00000058152	-0.431689	2.20114	2.89627e-05	0.000349875
ENSMUSG00000033427	-0.860096	0.689688	2.89771e-05	0.000349875
ENSMUSG00000024085	-0.175791	6.513	2.89948e-05	0.000349875
ENSMUSG00000055546	-0.73577	-0.0888884	2.90198e-05	0.000349911
ENSMUSG00000062937	0.157212	6.22925	2.9125e-05	0.000350708
ENSMUSG00000039395	0.423073	2.82162	2.91301e-05	0.000350708
ENSMUSG00000022610	0.361906	3.48635	2.91524e-05	0.000350711
ENSMUSG00000071540	-0.45838	1.64306	2.9203e-05	0.000351054
ENSMUSG00000025610	-0.773544	0.916342	2.94158e-05	0.000353345
ENSMUSG00000039737	0.211928	4.84639	2.95296e-05	0.000354403
ENSMUSG00000036469	-0.397668	2.99861	2.95484e-05	0.000354403
ENSMUSG00000029363	0.184908	5.81682	2.96491e-05	0.000355342
ENSMUSG00000001014	-0.707901	2.14116	2.97241e-05	0.000355972
ENSMUSG00000093910	-0.526465	1.09699	2.98447e-05	0.000357148
ENSMUSG00000026211	-0.351084	6.91101	2.98731e-05	0.000357206
ENSMUSG00000066319	-0.762244	1.04678	2.98945e-05	0.000357206
ENSMUSG00000047832	0.184321	6.39081	3.00096e-05	0.000358312
ENSMUSG00000034673	0.218925	7.25254	3.00406e-05	0.000358412
ENSMUSG00000056938	-0.462938	2.31386	3.02316e-05	0.00036042
ENSMUSG00000035227	0.173259	7.13227	3.05555e-05	0.000364009
ENSMUSG00000057863	-0.873772	5.42349	3.05949e-05	0.000364186
ENSMUSG00000033970	0.218098	5.85858	3.06162e-05	0.000364186
ENSMUSG00000049488	0.21443	4.63919	3.07436e-05	0.000365428
ENSMUSG00000024039	-0.477771	1.77145	3.08654e-05	0.000366601
ENSMUSG00000029468	-0.289129	2.27138	3.10495e-05	0.000368513
ENSMUSG00000033831	-0.656786	4.83068	3.11181e-05	0.000369052
ENSMUSG00000027801	-0.698203	0.428713	3.12368e-05	0.000370182
ENSMUSG00000030688	-0.411879	3.68726	3.12952e-05	0.000370599
ENSMUSG00000036334	-0.208615	6.49777	3.16771e-05	0.000374842
ENSMUSG00000028977	-0.377523	3.76727	3.20505e-05	0.000378978
ENSMUSG00000021922	-1.1848	1.1485	3.20956e-05	0.00037923
ENSMUSG00000032334	-0.43021	4.37743	3.21273e-05	0.000379321
ENSMUSG00000070583	0.200292	3.54649	3.22406e-05	0.000380288
ENSMUSG00000046160	-0.619541	0.635272	3.2257e-05	0.000380288
ENSMUSG00000032128	0.605489	6.40835	3.24358e-05	0.000381952
ENSMUSG00000029247	0.164294	8.21474	3.24462e-05	0.000381952
ENSMUSG00000063445	0.27157	6.05381	3.26842e-05	0.000384469
ENSMUSG00000020875	0.294479	5.57823	3.28425e-05	0.000386027
ENSMUSG00000059713	-0.146726	5.33301	3.28653e-05	0.000386027
ENSMUSG00000003464	0.162937	7.23843	3.29386e-05	0.000386602
ENSMUSG00000031861	0.261015	4.36866	3.29801e-05	0.000386804
ENSMUSG00000060807	-0.600976	6.63014	3.32756e-05	0.000389706
ENSMUSG00000037405	-0.296618	2.90258	3.32765e-05	0.000389706
ENSMUSG00000030663	0.18169	7.25356	3.33528e-05	0.00039003
ENSMUSG00000029442	0.449685	1.53079	3.33589e-05	0.00039003
ENSMUSG00000022485	0.262833	4.47856	3.33847e-05	0.00039003
ENSMUSG00000032482	-0.276677	4.33739	3.34024e-05	0.00039003
ENSMUSG00000004110	-0.229361	5.56106	3.34442e-05	0.000390232
ENSMUSG00000015341	0.199087	7.21011	3.35682e-05	0.000391391
ENSMUSG00000055053	-0.422097	5.55529	3.35966e-05	0.000391434
ENSMUSG00000045034	-0.733191	0.159742	3.3647e-05	0.000391735
ENSMUSG00000047419	-0.445794	1.87861	3.37907e-05	0.000393015
ENSMUSG00000029419	-0.635567	1.80604	3.38064e-05	0.000393015
ENSMUSG00000000560	-0.374923	3.07237	3.39223e-05	0.000393415
ENSMUSG00000042388	-0.614107	2.61339	3.39341e-05	0.000393415
ENSMUSG00000037206	-0.295253	6.5406	3.39704e-05	0.000393415
ENSMUSG00000045994	-0.33373	5.29028	3.39752e-05	0.000393415
ENSMUSG00000023995	-0.542803	3.66772	3.39916e-05	0.000393415
ENSMUSG00000027883	0.175697	6.47553	3.4005e-05	0.000393415
ENSMUSG00000031590	0.150622	5.66348	3.40265e-05	0.000393415
ENSMUSG00000033740	0.340349	4.8242	3.40388e-05	0.000393415
ENSMUSG00000009350	-0.753934	3.28488	3.43488e-05	0.000396709
ENSMUSG00000028073	-0.337756	4.50161	3.45031e-05	0.000398202
ENSMUSG00000031432	0.163041	5.68255	3.45665e-05	0.000398644
ENSMUSG00000037035	-0.457548	2.35084	3.46943e-05	0.000399827
ENSMUSG00000085793	0.247954	4.43267	3.48332e-05	0.000401129
ENSMUSG00000030087	-0.419013	1.95707	3.48577e-05	0.000401129
ENSMUSG00000042564	0.22579	4.09643	3.53488e-05	0.000406079
ENSMUSG00000022025	-0.561833	4.7062	3.53563e-05	0.000406079
ENSMUSG00000037280	-0.547399	0.472916	3.53645e-05	0.000406079
ENSMUSG00000014813	-0.222145	3.75596	3.54808e-05	0.000406953
ENSMUSG00000026971	-0.380542	1.90172	3.54918e-05	0.000406953
ENSMUSG00000036599	-0.389843	3.05265	3.58013e-05	0.000410205
ENSMUSG00000038539	-0.232281	4.98134	3.5876e-05	0.000410764
ENSMUSG00000014195	0.157482	7.9738	3.59093e-05	0.00041085
ENSMUSG00000020873	0.181492	5.80861	3.6185e-05	0.000413707
ENSMUSG00000074115	0.741247	-0.751316	3.62459e-05	0.000414105
ENSMUSG00000033904	0.192463	7.40561	3.63493e-05	0.000414987
ENSMUSG00000024236	-0.147014	7.32456	3.64463e-05	0.000415796
ENSMUSG00000042508	0.180287	7.25006	3.65336e-05	0.000415934
ENSMUSG00000069917	-0.682243	8.24965	3.65353e-05	0.000415934
ENSMUSG00000017146	0.197284	6.19513	3.65368e-05	0.000415934
ENSMUSG00000040314	-1.5854	-0.947882	3.66571e-05	0.000417004
ENSMUSG00000053931	0.162758	9.21759	3.675e-05	0.000417762
ENSMUSG00000002107	-0.222605	7.35886	3.73295e-05	0.000424046
ENSMUSG00000048349	0.241106	4.60777	3.74997e-05	0.000425675
ENSMUSG00000063888	0.15821	7.22407	3.76227e-05	0.000426767
ENSMUSG00000031985	0.162113	6.96682	3.77516e-05	0.000427833
ENSMUSG00000028197	-0.330611	4.42406	3.77706e-05	0.000427833
ENSMUSG00000051166	0.216253	5.78037	3.79597e-05	0.000429366
ENSMUSG00000028718	0.253537	5.82425	3.79599e-05	0.000429366
ENSMUSG00000031840	-0.282746	4.92373	3.80228e-05	0.000429771
ENSMUSG00000028614	0.169542	6.40177	3.80714e-05	0.000430015
ENSMUSG00000055409	-0.369005	3.21329	3.82391e-05	0.000431602
ENSMUSG00000087408	-0.37618	2.49618	3.831e-05	0.000432096
ENSMUSG00000029283	0.209264	6.72919	3.84365e-05	0.000433214
ENSMUSG00000038296	-0.378519	3.37371	3.84908e-05	0.00043352
ENSMUSG00000016619	0.162521	7.11702	3.85645e-05	0.000434042
ENSMUSG00000055632	-0.838013	-0.576582	3.87771e-05	0.000435959
ENSMUSG00000027895	-0.669295	0.592389	3.87897e-05	0.000435959
ENSMUSG00000058441	-0.621779	1.43337	3.89367e-05	0.00043724
ENSMUSG00000026956	-0.357159	2.22505	3.89587e-05	0.00043724
ENSMUSG00000010609	-0.291385	3.21497	3.90427e-05	0.000437873
ENSMUSG00000012889	-0.929201	-0.225815	3.90789e-05	0.00043797
ENSMUSG00000040466	-0.515784	5.55037	3.92055e-05	0.00043908
ENSMUSG00000053093	-0.321359	7.16803	3.92426e-05	0.000439184
ENSMUSG00000028360	-0.262346	3.79399	3.92701e-05	0.000439184
ENSMUSG00000028393	-0.383299	5.59387	3.93575e-05	0.000439852
ENSMUSG00000005370	0.199653	7.02715	3.94447e-05	0.000440517
ENSMUSG00000019235	-0.316503	2.09506	3.95645e-05	0.000441544
ENSMUSG00000070691	-0.428403	2.01358	3.9716e-05	0.000442924
ENSMUSG00000025133	0.182722	6.2377	3.995e-05	0.000445221
ENSMUSG00000035696	0.151166	7.69011	4.01734e-05	0.000447397
ENSMUSG00000047547	-0.319206	4.43435	4.02949e-05	0.000448436
ENSMUSG00000028549	0.349208	4.07379	4.03552e-05	0.000448792
ENSMUSG00000036819	0.134372	5.62968	4.04243e-05	0.000449247
ENSMUSG00000058454	0.149926	5.68247	4.05042e-05	0.000449584
ENSMUSG00000020652	0.232359	4.3343	4.05112e-05	0.000449584
ENSMUSG00000025355	-0.478347	2.07071	4.05546e-05	0.000449751
ENSMUSG00000000402	-0.346367	5.51677	4.08335e-05	0.000452528
ENSMUSG00000101174	0.434331	3.11906	4.08818e-05	0.000452748
ENSMUSG00000027544	-0.307861	2.96807	4.11234e-05	0.000455107
ENSMUSG00000022538	0.168641	5.79769	4.13063e-05	0.000456812
ENSMUSG00000016458	0.274721	3.84091	4.14521e-05	0.000458106
ENSMUSG00000029817	0.170121	8.45941	4.15093e-05	0.00045842
ENSMUSG00000021556	0.221403	7.14272	4.15439e-05	0.000458483
ENSMUSG00000035041	-0.70259	0.870314	4.18017e-05	0.000460889
ENSMUSG00000044024	-0.433395	2.41852	4.18199e-05	0.000460889
ENSMUSG00000026018	-0.354636	2.82575	4.18635e-05	0.00046105
ENSMUSG00000011751	-0.56804	2.42823	4.18966e-05	0.000461095
ENSMUSG00000031513	0.144039	5.55583	4.20143e-05	0.00046207
ENSMUSG00000037984	-0.663962	4.72838	4.22747e-05	0.000464484
ENSMUSG00000015947	-0.451212	1.56612	4.22922e-05	0.000464484
ENSMUSG00000027869	0.670004	4.95581	4.23785e-05	0.00046511
ENSMUSG00000035399	0.220351	4.8294	4.2507e-05	0.000465842
ENSMUSG00000098557	-0.27141	8.29226	4.254e-05	0.000465842
ENSMUSG00000029833	0.174521	7.04943	4.25689e-05	0.000465842
ENSMUSG00000003135	0.143511	5.68318	4.26007e-05	0.000465842
ENSMUSG00000030555	0.179751	5.4389	4.26146e-05	0.000465842
ENSMUSG00000028019	0.189754	5.88348	4.2621e-05	0.000465842
ENSMUSG00000020315	-0.176449	9.02163	4.2671e-05	0.000466068
ENSMUSG00000031994	-0.4036	2.14685	4.30987e-05	0.000470004
ENSMUSG00000031174	0.23733	5.38878	4.31003e-05	0.000470004
ENSMUSG00000024052	0.124365	7.00941	4.31202e-05	0.000470004
ENSMUSG00000023015	0.189272	7.44238	4.31813e-05	0.000470159
ENSMUSG00000046807	-0.279823	4.17745	4.32293e-05	0.000470159
ENSMUSG00000050379	0.137195	7.10533	4.32382e-05	0.000470159
ENSMUSG00000028001	-0.588159	4.61213	4.32528e-05	0.000470159
ENSMUSG00000018654	-0.404027	4.38132	4.35505e-05	0.000473072
ENSMUSG00000020137	0.203922	4.97936	4.35816e-05	0.000473086
ENSMUSG00000049670	0.190751	5.38712	4.36716e-05	0.00047374
ENSMUSG00000017466	-0.20192	7.24407	4.38069e-05	0.000474883
ENSMUSG00000020697	0.149983	6.95388	4.38907e-05	0.000475468
ENSMUSG00000006522	-0.654174	3.89733	4.40085e-05	0.000476419
ENSMUSG00000027871	-0.636953	1.65241	4.40986e-05	0.00047707
ENSMUSG00000089901	0.29856	4.52012	4.41759e-05	0.000477172
ENSMUSG00000025432	-0.507917	2.04665	4.41957e-05	0.000477172
ENSMUSG00000019889	0.171528	6.22302	4.41981e-05	0.000477172
ENSMUSG00000033768	-0.50781	5.28843	4.42651e-05	0.000477571
ENSMUSG00000032265	-0.356484	4.99428	4.43455e-05	0.000478113
ENSMUSG00000029608	-0.342245	2.75556	4.43828e-05	0.000478191
ENSMUSG00000029017	0.169817	6.41016	4.44205e-05	0.000478272
ENSMUSG00000053063	-0.679782	0.60131	4.47086e-05	0.000480987
ENSMUSG00000018796	-0.229541	4.80922	4.47331e-05	0.000480987
ENSMUSG00000028713	-1.19096	-1.82731	4.49916e-05	0.00048344
ENSMUSG00000028525	-0.193152	4.62299	4.51483e-05	0.000484795
ENSMUSG00000025525	0.217699	4.98147	4.52985e-05	0.000485804
ENSMUSG00000049641	-0.490943	2.79206	4.53034e-05	0.000485804
ENSMUSG00000031148	0.13584	6.10381	4.54014e-05	0.000486527
ENSMUSG00000073591	-0.309116	3.29381	4.55158e-05	0.000487309
ENSMUSG00000022809	-0.699017	-0.156131	4.55357e-05	0.000487309
ENSMUSG00000031683	0.180516	6.40267	4.55901e-05	0.000487562
ENSMUSG00000001053	-0.443509	3.52882	4.58246e-05	0.000489741
ENSMUSG00000030359	-0.719957	3.51668	4.62112e-05	0.000493541
ENSMUSG00000018377	0.184239	7.25581	4.62434e-05	0.000493553
ENSMUSG00000054150	-0.426319	2.65009	4.63001e-05	0.000493827
ENSMUSG00000040435	-0.390255	5.07451	4.6381e-05	0.000494358
ENSMUSG00000038403	-0.428954	3.38259	4.64633e-05	0.000494591
ENSMUSG00000020260	-0.248723	6.10692	4.64651e-05	0.000494591
ENSMUSG00000029093	-0.265665	5.88927	4.65464e-05	0.000495124
ENSMUSG00000016921	0.188895	9.49253	4.72016e-05	0.000501757
ENSMUSG00000045896	0.183283	7.09314	4.7331e-05	0.000502797
ENSMUSG00000064293	-0.440296	3.2636	4.74718e-05	0.000503837
ENSMUSG00000028248	0.177824	8.92284	4.74924e-05	0.000503837
ENSMUSG00000027690	-0.675994	1.75358	4.76223e-05	0.000504879
ENSMUSG00000037313	0.22685	6.70649	4.79629e-05	0.000508151
ENSMUSG00000061086	-0.295493	6.4969	4.81023e-05	0.000509289
ENSMUSG00000036223	0.239519	4.31816	4.84831e-05	0.000512978
ENSMUSG00000020423	0.179233	6.15539	4.86409e-05	0.000514306
ENSMUSG00000064128	0.204001	5.16148	4.86853e-05	0.000514432
ENSMUSG00000027379	0.219409	6.84881	4.89228e-05	0.000516598
ENSMUSG00000031173	-0.897601	1.78047	4.92375e-05	0.000519389
ENSMUSG00000021326	0.134372	6.43591	4.92772e-05	0.000519389
ENSMUSG00000028409	0.163004	7.1868	4.92922e-05	0.000519389
ENSMUSG00000067028	-0.528257	0.862171	4.93313e-05	0.000519389
ENSMUSG00000027651	0.163791	6.30512	4.9352e-05	0.000519389
ENSMUSG00000066148	0.190335	6.13563	4.93832e-05	0.000519389
ENSMUSG00000028339	-0.255991	5.67876	4.94648e-05	0.000519904
ENSMUSG00000031760	-0.62795	1.55584	4.95213e-05	0.000520154
ENSMUSG00000021301	-0.310939	4.91463	4.96987e-05	0.000521673
ENSMUSG00000012428	-0.607624	0.954783	4.97738e-05	0.000522116
ENSMUSG00000022330	-0.425319	3.69628	4.98185e-05	0.00052224
ENSMUSG00000019768	-0.468101	0.526493	4.98798e-05	0.000522537
ENSMUSG00000074971	-0.261897	6.40444	5.0109e-05	0.000524593
ENSMUSG00000022613	-1.20527	-1.7421	5.0271e-05	0.000525943
ENSMUSG00000017950	-0.600133	3.33033	5.04432e-05	0.000527397
ENSMUSG00000039106	-0.668272	-0.262199	5.05616e-05	0.000528288
ENSMUSG00000028707	0.309058	2.2422	5.07193e-05	0.000529587
ENSMUSG00000031990	0.166286	6.53855	5.08793e-05	0.000530909
ENSMUSG00000090626	0.269755	5.53488	5.09823e-05	0.000531039
ENSMUSG00000035683	0.286272	5.80935	5.09864e-05	0.000531039
ENSMUSG00000048807	-0.383611	1.91999	5.0992e-05	0.000531039
ENSMUSG00000002326	0.175244	5.19409	5.10437e-05	0.000531229
ENSMUSG00000030785	-0.74728	1.37372	5.11033e-05	0.000531501
ENSMUSG00000005580	-0.271801	2.9306	5.13519e-05	0.000533738
ENSMUSG00000038521	-0.499736	2.63395	5.16146e-05	0.000535898
ENSMUSG00000033781	0.233445	4.08102	5.16272e-05	0.000535898
ENSMUSG00000051234	0.205053	7.02188	5.17062e-05	0.000536065
ENSMUSG00000036411	0.34813	1.9359	5.17115e-05	0.000536065
ENSMUSG00000052137	0.211024	4.9127	5.17445e-05	0.000536065
ENSMUSG00000024268	-0.264474	5.49604	5.1895e-05	0.000537274
ENSMUSG00000021313	-0.17903	4.3485	5.2122e-05	0.000539272
ENSMUSG00000074211	0.262916	4.21562	5.23314e-05	0.0005409
ENSMUSG00000030677	0.200601	6.28351	5.23473e-05	0.0005409
ENSMUSG00000021280	-0.396171	1.97976	5.24207e-05	0.000541087
ENSMUSG00000035946	0.498168	0.751821	5.24335e-05	0.000541087
ENSMUSG00000027763	-0.207098	6.79167	5.25518e-05	0.000541955
ENSMUSG00000021811	0.217771	6.92324	5.26153e-05	0.000542259
ENSMUSG00000034311	0.209278	6.56608	5.27076e-05	0.000542858
ENSMUSG00000057060	-0.581598	0.241935	5.31636e-05	0.000547199
ENSMUSG00000024841	0.173365	5.84399	5.32783e-05	0.000548025
ENSMUSG00000002771	-0.434756	2.62352	5.33979e-05	0.0005489
ENSMUSG00000036961	0.478483	2.60076	5.35401e-05	0.000550006
ENSMUSG00000038463	-0.211341	4.97712	5.38699e-05	0.000553036
ENSMUSG00000024902	0.188785	5.67956	5.41136e-05	0.00055518
ENSMUSG00000022512	-0.286667	3.88865	5.42501e-05	0.000556136
ENSMUSG00000055489	-0.382391	1.80962	5.42907e-05	0.000556136
ENSMUSG00000068115	0.213322	5.1001	5.43118e-05	0.000556136
ENSMUSG00000027220	-0.223641	5.30015	5.44148e-05	0.000556832
ENSMUSG00000044715	0.21784	4.56412	5.45286e-05	0.000557638
ENSMUSG00000022833	0.248559	4.71792	5.48131e-05	0.000559966
ENSMUSG00000003436	0.455249	3.13922	5.48566e-05	0.000559966
ENSMUSG00000034116	-0.380508	2.25609	5.48679e-05	0.000559966
ENSMUSG00000022180	-0.331834	3.2505	5.48973e-05	0.000559966
ENSMUSG00000005681	-0.577181	5.23556	5.5187e-05	0.000562178
ENSMUSG00000025203	0.174556	10.3273	5.51908e-05	0.000562178
ENSMUSG00000032013	-0.369147	3.25548	5.52203e-05	0.000562178
ENSMUSG00000024966	0.152888	7.92943	5.54931e-05	0.000564594
ENSMUSG00000004864	-0.378529	2.40196	5.57583e-05	0.000566929
ENSMUSG00000022468	-0.973876	-0.735737	5.60736e-05	0.000569771
ENSMUSG00000033389	-0.249207	3.69204	5.61311e-05	0.000569822
ENSMUSG00000026721	-0.23213	5.58396	5.61503e-05	0.000569822
ENSMUSG00000006731	-0.395136	3.58887	5.62891e-05	0.000570866
ENSMUSG00000033952	0.232629	7.16038	5.64724e-05	0.000572359
ENSMUSG00000059203	-0.502969	0.357461	5.68074e-05	0.000575387
ENSMUSG00000061666	0.178724	5.72052	5.70023e-05	0.000576994
ENSMUSG00000024800	0.266851	4.5432	5.72946e-05	0.000579583
ENSMUSG00000010290	0.200947	6.06878	5.74838e-05	0.000581128
ENSMUSG00000027359	-0.454786	3.1032	5.76235e-05	0.00058217
ENSMUSG00000057841	0.225838	9.60621	5.82122e-05	0.000587744
ENSMUSG00000035969	-0.357089	5.58741	5.82677e-05	0.00058793
ENSMUSG00000030583	-0.358508	5.07024	5.83551e-05	0.000588439
ENSMUSG00000029245	-0.233137	5.38561	5.85584e-05	0.000590114
ENSMUSG00000060803	-0.225107	4.76257	5.88357e-05	0.000592533
ENSMUSG00000026077	-0.734938	0.331452	5.8943e-05	0.000593238
ENSMUSG00000047712	-0.228239	3.67008	5.92507e-05	0.000595957
ENSMUSG00000015852	-0.227652	3.71402	5.93295e-05	0.000596125
ENSMUSG00000022440	-0.251766	5.24443	5.93424e-05	0.000596125
ENSMUSG00000027699	0.243013	6.52925	5.94478e-05	0.000596543
ENSMUSG00000038671	0.205686	5.94167	5.94591e-05	0.000596543
ENSMUSG00000042254	-0.548923	1.50084	5.95975e-05	0.000597555
ENSMUSG00000022305	0.138728	6.30686	5.97772e-05	0.000598978
ENSMUSG00000052915	0.142132	7.59568	5.99346e-05	0.000600036
ENSMUSG00000058975	-0.327401	3.54305	5.99582e-05	0.000600036
ENSMUSG00000044627	0.193926	7.56267	6.00065e-05	0.000600141
ENSMUSG00000025354	0.121573	6.64341	6.09086e-05	0.000608662
ENSMUSG00000021219	-0.388455	2.2965	6.09352e-05	0.000608662
ENSMUSG00000092216	-1.01413	-1.35125	6.10865e-05	0.000609561
ENSMUSG00000002055	0.249727	6.88406	6.11018e-05	0.000609561
ENSMUSG00000025269	0.224487	4.80865	6.12145e-05	0.000610301
ENSMUSG00000040649	0.166941	7.19114	6.1288e-05	0.000610651
ENSMUSG00000043518	-0.323768	2.54064	6.13888e-05	0.000611097
ENSMUSG00000036264	-0.398725	1.50176	6.14149e-05	0.000611097
ENSMUSG00000030246	0.223628	7.44216	6.14481e-05	0.000611097
ENSMUSG00000053164	-0.336179	2.38232	6.16177e-05	0.000612174
ENSMUSG00000034918	-0.715913	1.1042	6.16334e-05	0.000612174
ENSMUSG00000036381	-0.722034	-0.332258	6.18761e-05	0.0006142
ENSMUSG00000022756	-0.414594	1.86218	6.19586e-05	0.000614446
ENSMUSG00000019996	-0.195319	3.48497	6.20057e-05	0.000614446
ENSMUSG00000052997	0.148016	7.91977	6.20169e-05	0.000614446
ENSMUSG00000032267	0.16379	6.09142	6.2228e-05	0.000616155
ENSMUSG00000021087	-0.234173	7.19527	6.22968e-05	0.000616452
ENSMUSG00000039787	-0.234266	4.28298	6.23485e-05	0.000616579
ENSMUSG00000035864	-0.208557	5.37952	6.26789e-05	0.000619461
ENSMUSG00000027454	0.2587	4.7629	6.30209e-05	0.000622156
ENSMUSG00000020653	-0.17983	4.39206	6.30299e-05	0.000622156
ENSMUSG00000001964	0.18638	6.22432	6.32462e-05	0.000623904
ENSMUSG00000020840	0.178956	7.33031	6.33432e-05	0.000624472
ENSMUSG00000055945	-0.45046	2.15101	6.34555e-05	0.000625192
ENSMUSG00000020493	0.19465	5.65932	6.35076e-05	0.000625317
ENSMUSG00000056158	-0.432936	2.49172	6.36013e-05	0.000625852
ENSMUSG00000038957	0.141924	6.23628	6.37661e-05	0.000627086
ENSMUSG00000014164	-0.331976	2.40732	6.38467e-05	0.000627162
ENSMUSG00000034006	-0.294707	4.54095	6.38615e-05	0.000627162
ENSMUSG00000032679	0.237795	4.27178	6.38922e-05	0.000627162
ENSMUSG00000027792	-0.225953	4.53256	6.42069e-05	0.000629862
ENSMUSG00000029587	0.147382	6.09041	6.45373e-05	0.000632355
ENSMUSG00000038298	-0.649928	0.481271	6.45406e-05	0.000632355
ENSMUSG00000028556	0.172339	8.16315	6.46431e-05	0.00063258
ENSMUSG00000035443	0.218495	5.53525	6.46432e-05	0.00063258
ENSMUSG00000058297	-0.237916	6.1071	6.47913e-05	0.000633639
ENSMUSG00000032121	0.268887	3.48459	6.48352e-05	0.000633678
ENSMUSG00000026889	0.16242	6.46654	6.48775e-05	0.000633702
ENSMUSG00000037820	-0.281675	5.54201	6.50588e-05	0.000635083
ENSMUSG00000029135	-0.314561	4.50188	6.5222e-05	0.000636148
ENSMUSG00000024097	0.220895	8.7654	6.5248e-05	0.000636148
ENSMUSG00000047907	-0.183982	6.17483	6.54363e-05	0.000637593
ENSMUSG00000078235	-1.04986	-1.68614	6.55585e-05	0.000638392
ENSMUSG00000021892	-0.153385	6.25769	6.56064e-05	0.000638467
ENSMUSG00000034755	-0.371243	3.35159	6.60074e-05	0.000641713
ENSMUSG00000029055	-0.340272	2.73683	6.60207e-05	0.000641713
ENSMUSG00000027204	-0.182931	7.6785	6.6185e-05	0.000642917
ENSMUSG00000048756	-0.213679	6.28326	6.6245e-05	0.000643107
ENSMUSG00000071862	-0.269358	2.83171	6.63941e-05	0.000643856
ENSMUSG00000019194	-0.582973	1.06753	6.64033e-05	0.000643856
ENSMUSG00000025855	-0.29321	5.34486	6.69136e-05	0.000648409
ENSMUSG00000026755	0.164134	6.09723	6.75069e-05	0.00065376
ENSMUSG00000045498	-0.365829	1.73296	6.76445e-05	0.000654511
ENSMUSG00000028356	-0.517122	5.34909	6.76669e-05	0.000654511
ENSMUSG00000034424	0.169888	6.0083	6.78471e-05	0.000655803
ENSMUSG00000022678	0.217258	6.78551	6.78968e-05	0.000655803
ENSMUSG00000005804	0.179612	5.68601	6.79242e-05	0.000655803
ENSMUSG00000022536	0.150981	8.12366	6.79729e-05	0.000655875
ENSMUSG00000032883	0.179981	6.83982	6.81227e-05	0.000656561
ENSMUSG00000024070	0.193103	7.50317	6.81266e-05	0.000656561
ENSMUSG00000020644	0.18404	6.72141	6.81851e-05	0.000656726
ENSMUSG00000026177	-0.556611	1.01805	6.83753e-05	0.000658159
ENSMUSG00000045374	-0.348647	4.64303	6.84316e-05	0.000658212
ENSMUSG00000052572	-0.25554	4.63659	6.84926e-05	0.000658212
ENSMUSG00000022037	-0.418375	4.34929	6.85051e-05	0.000658212
ENSMUSG00000028111	-0.354872	4.09654	6.86131e-05	0.000658852
ENSMUSG00000029376	0.183459	5.45568	6.87198e-05	0.000659353
ENSMUSG00000061527	-0.398522	6.09274	6.88211e-05	0.000659353
ENSMUSG00000027004	0.335501	4.6572	6.88328e-05	0.000659353
ENSMUSG00000034730	-0.395115	4.25701	6.88476e-05	0.000659353
ENSMUSG00000027761	-0.830419	2.85465	6.88727e-05	0.000659353
ENSMUSG00000000957	-0.164071	7.61606	6.90055e-05	0.000660226
ENSMUSG00000022369	0.216142	5.46629	6.93337e-05	0.000662682
ENSMUSG00000039783	-0.852802	0.399901	6.93456e-05	0.000662682
ENSMUSG00000037410	-0.16547	6.08201	6.95275e-05	0.000664021
ENSMUSG00000042787	0.16431	5.18518	6.97164e-05	0.000665426
ENSMUSG00000023075	0.144988	6.35948	6.97622e-05	0.000665463
ENSMUSG00000030188	0.265176	4.05326	7.02074e-05	0.000669307
ENSMUSG00000028675	0.210584	7.37751	7.02694e-05	0.000669497
ENSMUSG00000037902	-0.156227	5.66539	7.056e-05	0.000671863
ENSMUSG00000030921	-0.396282	1.56538	7.07947e-05	0.000673435
ENSMUSG00000034450	-0.635643	3.06329	7.08098e-05	0.000673435
ENSMUSG00000041126	0.220365	7.05955	7.10591e-05	0.000675401
ENSMUSG00000002699	-0.368449	2.34935	7.11508e-05	0.000675687
ENSMUSG00000045273	0.251436	4.7694	7.11742e-05	0.000675687
ENSMUSG00000048895	-0.19522	6.43242	7.13381e-05	0.000676839
ENSMUSG00000037894	0.295655	7.87092	7.13809e-05	0.000676841
ENSMUSG00000023723	0.1656	5.3308	7.14237e-05	0.000676843
ENSMUSG00000026875	-0.588488	0.982151	7.18623e-05	0.000680594
ENSMUSG00000020105	0.168139	6.28635	7.20583e-05	0.000682044
ENSMUSG00000028327	0.313065	2.78683	7.26233e-05	0.000686982
ENSMUSG00000004035	0.223509	4.78119	7.34545e-05	0.000694432
ENSMUSG00000000489	-0.308146	3.38133	7.34997e-05	0.000694445
ENSMUSG00000058624	-0.732222	-0.0726903	7.3697e-05	0.000695679
ENSMUSG00000018666	0.213117	8.05581	7.37178e-05	0.000695679
ENSMUSG00000046667	0.22667	3.6194	7.37726e-05	0.000695783
ENSMUSG00000025854	-0.308502	4.44986	7.38313e-05	0.000695923
ENSMUSG00000037086	-0.52173	2.45753	7.40508e-05	0.000697437
ENSMUSG00000034820	0.175546	7.44164	7.40796e-05	0.000697437
ENSMUSG00000026516	0.146132	7.33283	7.42572e-05	0.000698694
ENSMUSG00000036528	0.268967	4.64874	7.45621e-05	0.000701148
ENSMUSG00000048163	-0.592561	0.46595	7.46432e-05	0.000701227
ENSMUSG00000034333	0.194418	5.83934	7.46587e-05	0.000701227
ENSMUSG00000020994	0.171396	8.22069	7.49201e-05	0.000703126
ENSMUSG00000042502	0.172348	7.27022	7.49494e-05	0.000703126
ENSMUSG00000041417	-0.227505	6.90391	7.50105e-05	0.000703284
ENSMUSG00000031601	0.17299	7.55286	7.50706e-05	0.000703433
ENSMUSG00000064037	0.167208	6.02516	7.57936e-05	0.000709789
ENSMUSG00000019494	0.148546	6.8956	7.62055e-05	0.000712942
ENSMUSG00000058216	-0.749534	0.0758428	7.622e-05	0.000712942
ENSMUSG00000053907	0.198817	8.82075	7.64354e-05	0.000714536
ENSMUSG00000027349	0.207082	6.29217	7.65385e-05	0.000715079
ENSMUSG00000055022	-0.298633	3.78199	7.68425e-05	0.000717498
ENSMUSG00000030303	-0.454464	1.5713	7.7314e-05	0.000721476
ENSMUSG00000011148	-0.395049	2.36781	7.75783e-05	0.000723518
ENSMUSG00000041837	0.186845	4.65491	7.79089e-05	0.000726175
ENSMUSG00000030654	0.183057	8.24998	7.81045e-05	0.000727521
ENSMUSG00000055373	-0.373693	4.05066	7.81449e-05	0.000727521
ENSMUSG00000041351	-0.303848	4.09951	7.82292e-05	0.00072788
ENSMUSG00000030223	-0.243179	4.8627	7.84637e-05	0.000729634
ENSMUSG00000018433	0.185608	6.34269	7.85751e-05	0.000730243
ENSMUSG00000032959	0.216098	7.97748	7.87401e-05	0.000731349
ENSMUSG00000043639	-0.17308	3.96678	7.87903e-05	0.000731387
ENSMUSG00000024370	0.17045	7.6454	7.89693e-05	0.000732621
ENSMUSG00000036550	0.17464	8.55451	7.94211e-05	0.000736383
ENSMUSG00000034848	0.204247	5.35791	7.97547e-05	0.000739045
ENSMUSG00000026321	-0.38838	1.08274	8.00719e-05	0.000741551
ENSMUSG00000032112	0.156353	5.52593	8.01217e-05	0.000741581
ENSMUSG00000052609	-0.247664	4.18768	8.02681e-05	0.000742504
ENSMUSG00000034024	0.15788	8.49094	8.06002e-05	0.000745141
ENSMUSG00000022562	-0.303464	3.45713	8.09136e-05	0.000747604
ENSMUSG00000046997	0.254656	4.65771	8.10768e-05	0.000748676
ENSMUSG00000036103	-0.191071	6.74091	8.11587e-05	0.000748998
ENSMUSG00000062248	0.242848	6.04721	8.12746e-05	0.000749632
ENSMUSG00000004980	0.193748	11.0604	8.14056e-05	0.000750405
ENSMUSG00000047735	-0.491499	2.16919	8.15292e-05	0.000751109
ENSMUSG00000036940	0.18885	7.57658	8.18802e-05	0.000753629
ENSMUSG00000029110	0.185898	7.52638	8.18976e-05	0.000753629
ENSMUSG00000006418	0.173647	6.67265	8.21954e-05	0.000755932
ENSMUSG00000036815	-0.502022	3.08274	8.23883e-05	0.000756925
ENSMUSG00000046410	-0.296819	3.11094	8.23987e-05	0.000756925
ENSMUSG00000022817	-0.212964	6.64472	8.26241e-05	0.000758557
ENSMUSG00000033594	-0.518033	0.457563	8.28814e-05	0.000760479
ENSMUSG00000038102	0.152339	6.41777	8.30138e-05	0.000761256
ENSMUSG00000025573	-0.59549	2.0742	8.32997e-05	0.000763436
ENSMUSG00000032369	0.286177	3.88897	8.34607e-05	0.000764471
ENSMUSG00000010751	0.228882	3.46746	8.38516e-05	0.000767609
ENSMUSG00000022353	-0.146833	6.36371	8.46107e-05	0.000774113
ENSMUSG00000024145	0.244374	4.10013	8.4784e-05	0.000774351
ENSMUSG00000036678	0.185085	5.48475	8.48041e-05	0.000774351
ENSMUSG00000020166	0.166414	7.11952	8.482e-05	0.000774351
ENSMUSG00000030339	-0.270829	4.77954	8.48316e-05	0.000774351
ENSMUSG00000069808	0.171626	4.86968	8.49796e-05	0.000775035
ENSMUSG00000091931	0.290831	3.60632	8.50042e-05	0.000775035
ENSMUSG00000053559	-0.369832	1.36565	8.53332e-05	0.000777589
ENSMUSG00000035279	-0.320019	3.80157	8.54063e-05	0.000777809
ENSMUSG00000019710	0.222267	6.35474	8.55348e-05	0.000778534
ENSMUSG00000007877	-0.40461	1.41952	8.56428e-05	0.00077907
ENSMUSG00000036523	0.39073	4.18436	8.59046e-05	0.000780897
ENSMUSG00000023307	0.145328	6.81045	8.59419e-05	0.000780897
ENSMUSG00000041380	-0.370784	1.4238	8.63168e-05	0.000783855
ENSMUSG00000030674	-0.502278	2.436	8.6931e-05	0.000788982
ENSMUSG00000056305	0.152503	6.24328	8.71616e-05	0.000790623
ENSMUSG00000020623	0.220884	4.99365	8.72269e-05	0.000790764
ENSMUSG00000038390	-0.305531	4.53849	8.73699e-05	0.000791609
ENSMUSG00000040694	-0.342279	3.46356	8.76023e-05	0.000793262
ENSMUSG00000041220	0.213928	6.77028	8.78581e-05	0.000795126
ENSMUSG00000035735	-0.359471	3.621	8.81862e-05	0.000797597
ENSMUSG00000051359	-0.180959	4.7142	8.82315e-05	0.000797597
ENSMUSG00000037443	0.15115	5.26418	8.87931e-05	0.000802217
ENSMUSG00000007827	0.180221	5.92509	8.90995e-05	0.000804528
ENSMUSG00000022949	-0.240775	3.418	8.94211e-05	0.000806952
ENSMUSG00000024603	0.154253	6.9023	8.94695e-05	0.000806952
ENSMUSG00000020542	-0.294687	2.65679	8.95407e-05	0.000807136
ENSMUSG00000036968	0.153982	5.61586	8.98515e-05	0.000808948
ENSMUSG00000032398	0.23841	3.89377	8.98841e-05	0.000808948
ENSMUSG00000033720	-0.224443	3.58283	8.98944e-05	0.000808948
ENSMUSG00000004865	0.16092	7.41154	9.00459e-05	0.000809852
ENSMUSG00000042118	-0.785068	0.990548	9.02023e-05	0.0008108
ENSMUSG00000026678	-0.195751	5.20474	9.03194e-05	0.000811394
ENSMUSG00000002769	-0.936227	-0.620784	9.05707e-05	0.000813192
ENSMUSG00000051951	-0.37128	3.32244	9.06399e-05	0.000813353
ENSMUSG00000045411	0.175891	7.46543	9.07257e-05	0.000813664
ENSMUSG00000021038	0.169122	6.13116	9.07887e-05	0.00081377
ENSMUSG00000024056	0.155347	5.68433	9.11762e-05	0.000816782
ENSMUSG00000056602	-0.220257	5.33498	9.12766e-05	0.000817022
ENSMUSG00000033510	-0.382932	1.40986	9.13057e-05	0.000817022
ENSMUSG00000021314	-0.179456	4.39371	9.14437e-05	0.000817796
ENSMUSG00000039231	0.153759	6.52153	9.17107e-05	0.000819722
ENSMUSG00000015966	-1.15411	-1.63017	9.18261e-05	0.000820293
ENSMUSG00000051456	-0.516837	1.33189	9.20227e-05	0.000821521
ENSMUSG00000076432	0.183802	8.76032	9.2067e-05	0.000821521
ENSMUSG00000031984	0.137566	6.12826	9.22432e-05	0.000822333
ENSMUSG00000031241	0.339225	2.46321	9.22756e-05	0.000822333
ENSMUSG00000030075	-0.333555	2.99922	9.23132e-05	0.000822333
ENSMUSG00000044348	0.223206	4.19354	9.27317e-05	0.000825203
ENSMUSG00000042408	0.220816	6.15408	9.27393e-05	0.000825203
ENSMUSG00000046897	0.134775	7.88234	9.28481e-05	0.000825709
ENSMUSG00000027360	-0.523913	1.25943	9.30141e-05	0.000826723
ENSMUSG00000037860	0.316392	2.50755	9.30976e-05	0.000827002
ENSMUSG00000025439	0.166768	6.71767	9.32274e-05	0.000827679
ENSMUSG00000024500	-0.270429	4.85665	9.32779e-05	0.000827679
ENSMUSG00000053192	0.118024	7.1047	9.34611e-05	0.000828842
ENSMUSG00000039372	-0.320544	2.89036	9.35423e-05	0.000829098
ENSMUSG00000024666	0.24511	4.20442	9.38203e-05	0.000831099
ENSMUSG00000036721	0.198615	4.41657	9.41445e-05	0.000832961
ENSMUSG00000011257	-0.166219	6.46977	9.41764e-05	0.000832961
ENSMUSG00000029416	0.163159	4.40608	9.41877e-05	0.000832961
ENSMUSG00000014704	0.317603	3.95915	9.47312e-05	0.000837302
ENSMUSG00000022246	0.17882	7.63138	9.50224e-05	0.000839408
ENSMUSG00000042745	0.2581	5.4182	9.57121e-05	0.000845032
ENSMUSG00000027399	-0.849627	-0.948248	9.62935e-05	0.000849692
ENSMUSG00000037994	0.413465	1.05472	9.63515e-05	0.000849732
ENSMUSG00000020385	0.177969	7.0053	9.67043e-05	0.000852371
ENSMUSG00000044221	0.156658	6.88291	9.69327e-05	0.000853911
ENSMUSG00000042873	-0.208957	5.27095	9.70215e-05	0.000854219
ENSMUSG00000006941	0.157252	6.35986	9.7121e-05	0.000854273
ENSMUSG00000022175	-0.273996	4.91988	9.71888e-05	0.000854273
ENSMUSG00000030707	-0.320217	4.43599	9.72274e-05	0.000854273
ENSMUSG00000030591	0.152753	7.18653	9.72772e-05	0.000854273
ENSMUSG00000037169	0.211097	5.11327	9.72964e-05	0.000854273
ENSMUSG00000074575	-0.364647	1.41311	9.80791e-05	0.00086067
ENSMUSG00000028940	0.998838	-1.46717	9.82437e-05	0.000861391
ENSMUSG00000028373	-0.245329	4.39616	9.82696e-05	0.000861391
ENSMUSG00000035349	-0.858705	-0.597528	9.84759e-05	0.000862723
ENSMUSG00000002346	-0.238299	3.60767	9.87239e-05	0.000864365
ENSMUSG00000046876	-0.302073	4.42572	9.8774e-05	0.000864365
ENSMUSG00000049299	0.216316	6.09052	9.88265e-05	0.000864365
ENSMUSG00000090124	-0.656572	-0.49817	9.90469e-05	0.000865628
ENSMUSG00000029385	0.214767	6.95915	9.91012e-05	0.000865628
ENSMUSG00000026698	0.20936	5.32939	9.91344e-05	0.000865628
ENSMUSG00000071531	-0.689361	0.514312	9.92664e-05	0.000866305
ENSMUSG00000021848	0.2503	4.32365	9.9883e-05	0.000871208
ENSMUSG00000027751	0.155688	7.12672	9.9979e-05	0.000871224
ENSMUSG00000034168	-0.232096	5.55447	0.000100025	0.000871224
ENSMUSG00000049565	-0.455924	1.81722	0.00010006	0.000871224
ENSMUSG00000061947	-0.683117	2.52046	0.000100104	0.000871224
ENSMUSG00000020258	-0.437771	2.75769	0.000100543	0.000874561
ENSMUSG00000057895	0.237459	4.93947	0.000100598	0.000874564
ENSMUSG00000039356	0.178448	5.79095	0.00010172	0.000883832
ENSMUSG00000054191	-0.461841	4.3029	0.000101783	0.000883898
ENSMUSG00000074345	-0.777215	-0.427724	0.000102337	0.00088781
ENSMUSG00000050555	0.19454	4.81933	0.000102345	0.00088781
ENSMUSG00000025170	-0.440064	2.54819	0.000102503	0.000888691
ENSMUSG00000010760	-0.64228	0.0519967	0.000102579	0.000888871
ENSMUSG00000032177	-0.230572	3.52806	0.000103045	0.000892423
ENSMUSG00000040478	0.758089	1.20623	0.000103428	0.000895245
ENSMUSG00000044201	0.252578	4.85117	0.000103684	0.00089698
ENSMUSG00000033965	-0.187717	5.51152	0.000103856	0.000897975
ENSMUSG00000045382	0.260147	4.80339	0.000104049	0.000899157
ENSMUSG00000024008	-0.3197	2.86644	0.000104354	0.000901301
ENSMUSG00000040164	-0.554105	0.507459	0.000104517	0.000902221
ENSMUSG00000084897	0.31967	4.03768	0.000104611	0.000902539
ENSMUSG00000032228	0.187736	8.89592	0.000105104	0.000905935
ENSMUSG00000002297	0.20261	6.54375	0.000105119	0.000905935
ENSMUSG00000034800	0.202831	3.90586	0.000105208	0.000906
ENSMUSG00000025196	-0.567155	2.39184	0.00010524	0.000906
ENSMUSG00000002033	-1.08495	-1.75859	0.000105522	0.000907932
ENSMUSG00000064147	-0.620851	0.816777	0.000106035	0.000911859
ENSMUSG00000026036	0.193662	5.9034	0.000106295	0.00091285
ENSMUSG00000028318	0.187833	4.56256	0.000106403	0.00091285
ENSMUSG00000037003	-0.350191	5.58227	0.000106413	0.00091285
ENSMUSG00000026614	-0.214146	4.56574	0.000106432	0.00091285
ENSMUSG00000050627	-0.141069	5.18372	0.000106438	0.00091285
ENSMUSG00000032719	-0.665875	0.909473	0.000107227	0.000919125
ENSMUSG00000020773	-0.468813	2.27356	0.00010742	0.000920283
ENSMUSG00000073433	-0.438896	2.52126	0.000107757	0.000922668
ENSMUSG00000026049	0.271819	4.41685	0.000108471	0.000928284
ENSMUSG00000053693	-0.3297	4.90874	0.000108741	0.000929975
ENSMUSG00000069910	0.208621	5.04804	0.000108786	0.000929975
ENSMUSG00000033597	-0.342251	4.52432	0.000108903	0.000930472
ENSMUSG00000027624	-0.184775	6.5968	0.000109203	0.000932392
ENSMUSG00000030996	-0.275181	2.03975	0.000109245	0.000932392
ENSMUSG00000021572	0.25984	4.59467	0.000109447	0.000933617
ENSMUSG00000039234	-0.221231	6.11291	0.000109741	0.000935621
ENSMUSG00000021024	0.18349	7.30631	0.000109848	0.000936035
ENSMUSG00000027221	-0.354134	3.72158	0.000110029	0.000936601
ENSMUSG00000004267	-0.289523	3.92524	0.000110057	0.000936601
ENSMUSG00000033105	0.181843	6.46407	0.00011013	0.000936601
ENSMUSG00000038827	0.145891	5.60357	0.00011015	0.000936601
ENSMUSG00000017721	-0.261133	5.82045	0.000110281	0.000937114
ENSMUSG00000026712	-0.3115	5.3157	0.000110328	0.000937114
ENSMUSG00000020810	-0.379442	2.63201	0.000110543	0.000938433
ENSMUSG00000049929	-0.256371	5.524	0.000110666	0.000938974
ENSMUSG00000049176	-0.408907	1.19762	0.000110854	0.000940067
ENSMUSG00000053219	0.439788	1.85864	0.00011116	0.000942162
ENSMUSG00000048826	-0.42789	2.00104	0.00011155	0.000944965
ENSMUSG00000030382	-0.809588	-0.734169	0.000112445	0.000952041
ENSMUSG00000055240	0.232914	6.52165	0.000112899	0.000955375
ENSMUSG00000048450	0.241529	5.16757	0.0001131	0.000956566
ENSMUSG00000037071	0.235617	5.90783	0.000113358	0.000958237
ENSMUSG00000030116	-0.677087	0.93241	0.00011345	0.000958373
ENSMUSG00000010453	0.124471	6.90643	0.000113495	0.000958373
ENSMUSG00000048264	-0.159913	5.87272	0.000113908	0.000961354
ENSMUSG00000021707	0.21865	6.02027	0.000114101	0.000962472
ENSMUSG00000028583	0.231717	5.55142	0.000114189	0.000962703
ENSMUSG00000002799	-0.478604	4.24308	0.000114611	0.000965743
ENSMUSG00000006289	0.171484	5.86787	0.000114967	0.000968232
ENSMUSG00000027318	-0.523741	2.74426	0.000115029	0.000968239
ENSMUSG00000048108	-0.890303	-1.16408	0.000115457	0.000971329
ENSMUSG00000038079	0.169551	4.65891	0.000115597	0.00097149
ENSMUSG00000020467	0.164003	5.31619	0.000115637	0.00097149
ENSMUSG00000032741	-0.248488	5.81965	0.000115659	0.00097149
ENSMUSG00000025607	0.193142	6.52431	0.000115883	0.000972857
ENSMUSG00000020515	0.158776	6.28067	0.000117226	0.000983608
ENSMUSG00000024764	0.129878	6.43094	0.000117611	0.000986038
ENSMUSG00000090061	-0.248456	3.32412	0.00011764	0.000986038
ENSMUSG00000027752	0.193907	6.23081	0.000117892	0.000987634
ENSMUSG00000074622	-0.290768	3.70336	0.000117958	0.000987667
ENSMUSG00000037225	-0.340187	3.41577	0.000118205	0.00098921
ENSMUSG00000027195	0.17604	6.50964	0.000118375	0.000990113
ENSMUSG00000029463	0.180418	5.44512	0.000118931	0.000994238
ENSMUSG00000034674	0.160262	7.03028	0.000119141	0.000995471
ENSMUSG00000026344	-0.261782	3.69727	0.000119585	0.00099866
ENSMUSG00000061535	-0.227514	3.08674	0.000119757	0.000999569
ENSMUSG00000039062	-0.268148	4.56647	0.000120554	0.00100569
ENSMUSG00000030177	0.192462	5.39079	0.000120628	0.00100579
ENSMUSG00000028411	0.161791	5.24427	0.000120913	0.00100763
ENSMUSG00000022342	-0.561536	0.354307	0.000121291	0.00101025
ENSMUSG00000004661	0.318449	4.73881	0.000121419	0.00101079
ENSMUSG00000029863	0.143539	6.97036	0.000121574	0.00101155
ENSMUSG00000029851	0.257202	3.87457	0.00012173	0.00101231
ENSMUSG00000040276	-0.319579	2.97292	0.000122071	0.00101462
ENSMUSG00000024851	-0.338745	3.95509	0.000122795	0.0010201
ENSMUSG00000018572	0.159489	6.67399	0.000124226	0.00103104
ENSMUSG00000097929	-0.509151	1.60859	0.000124241	0.00103104
ENSMUSG00000054446	-0.564465	0.525506	0.000124397	0.0010318
ENSMUSG00000048503	0.214247	5.05703	0.000124548	0.0010325
ENSMUSG00000033596	0.172181	6.93109	0.000124716	0.00103336
ENSMUSG00000047036	0.178185	7.1102	0.000125017	0.00103531
ENSMUSG00000015749	0.195489	8.65628	0.000125178	0.00103611
ENSMUSG00000038692	0.343184	3.79285	0.000125874	0.00104129
ENSMUSG00000041840	0.199647	4.54581	0.000125935	0.00104129
ENSMUSG00000022099	-0.366337	5.41664	0.000126053	0.00104172
ENSMUSG00000028790	0.175261	8.67911	0.000126256	0.00104255
ENSMUSG00000020917	0.156624	8.62799	0.000126284	0.00104255
ENSMUSG00000058248	-0.323549	2.36782	0.000126384	0.00104283
ENSMUSG00000034037	-0.177152	5.11131	0.000126902	0.00104656
ENSMUSG00000040451	-0.21623	4.42472	0.000127742	0.00105294
ENSMUSG00000044986	-0.481355	3.05486	0.000128666	0.00106001
ENSMUSG00000043969	0.174957	4.84036	0.000128994	0.00106217
ENSMUSG00000020528	0.230942	5.43745	0.000129563	0.00106629
ENSMUSG00000030098	-0.334317	3.2316	0.000129915	0.00106864
ENSMUSG00000047085	-0.604482	4.54398	0.000130048	0.00106918
ENSMUSG00000022814	0.150598	6.25927	0.000130138	0.00106937
ENSMUSG00000072889	0.175101	5.93567	0.000131474	0.00107978
ENSMUSG00000031889	0.167377	5.23201	0.000131609	0.00107989
ENSMUSG00000068917	0.194778	6.65426	0.000131623	0.00107989
ENSMUSG00000033961	0.164642	4.4776	0.000131783	0.00108065
ENSMUSG00000025176	-0.402668	1.47497	0.000131929	0.00108129
ENSMUSG00000006720	0.24579	4.93353	0.000132289	0.00108368
ENSMUSG00000019874	0.261947	7.72028	0.000132878	0.00108794
ENSMUSG00000066979	0.164408	7.26126	0.000133298	0.0010904
ENSMUSG00000000202	0.439962	2.47901	0.000133315	0.0010904
ENSMUSG00000009614	-0.337287	4.15527	0.000133614	0.00109175
ENSMUSG00000037242	0.128215	7.99019	0.000133617	0.00109175
ENSMUSG00000028060	0.196529	7.45102	0.000134009	0.00109438
ENSMUSG00000026021	0.229659	7.53895	0.000134156	0.00109502
ENSMUSG00000024118	0.21494	4.76824	0.000134285	0.00109551
ENSMUSG00000037605	-0.204566	6.1996	0.000134675	0.0010976
ENSMUSG00000034714	-0.296299	4.29792	0.000134745	0.0010976
ENSMUSG00000037653	-0.360204	1.67802	0.000134748	0.0010976
ENSMUSG00000019852	-0.404046	2.93913	0.000134893	0.00109822
ENSMUSG00000048814	-0.25643	5.56375	0.000134997	0.0010985
ENSMUSG00000029195	-0.676061	0.910934	0.000136327	0.00110875
ENSMUSG00000018819	-0.169871	5.96495	0.000136493	0.00110953
ENSMUSG00000029108	-0.186685	5.89289	0.000136892	0.00111221
ENSMUSG00000037029	0.143841	7.21026	0.000137125	0.00111354
ENSMUSG00000092572	-0.834279	-0.772896	0.000137393	0.00111514
ENSMUSG00000026991	-0.123685	6.57637	0.0001377	0.00111706
ENSMUSG00000034321	0.162769	4.4442	0.000137881	0.00111745
ENSMUSG00000071178	-0.563271	5.34965	0.000137888	0.00111745
ENSMUSG00000037890	0.177637	5.18721	0.000138041	0.00111812
ENSMUSG00000021555	0.148996	6.90031	0.00013834	0.00111997
ENSMUSG00000032611	0.470163	0.517428	0.00013852	0.00112086
ENSMUSG00000068394	0.181348	5.01412	0.000139024	0.00112392
ENSMUSG00000043388	-0.355498	5.09622	0.00013904	0.00112392
ENSMUSG00000016128	-0.177764	4.7498	0.00013918	0.00112419
ENSMUSG00000032172	-0.276806	3.67457	0.000139216	0.00112419
ENSMUSG00000079737	0.295732	2.7379	0.000139537	0.00112622
ENSMUSG00000059187	-0.555423	0.959619	0.000139895	0.00112853
ENSMUSG00000021700	-0.217926	6.58962	0.000140026	0.00112902
ENSMUSG00000022858	0.19277	8.15418	0.000141212	0.001138
ENSMUSG00000021866	-0.30376	3.01529	0.000141732	0.00114161
ENSMUSG00000032290	0.128956	6.64277	0.000141887	0.00114228
ENSMUSG00000001260	-0.560171	0.532351	0.00014233	0.00114527
ENSMUSG00000038507	-0.231548	3.49447	0.000142528	0.00114628
ENSMUSG00000004768	0.120797	5.61166	0.000143748	0.00115551
ENSMUSG00000055026	-0.569698	0.274455	0.000144391	0.00116009
ENSMUSG00000037989	-0.380418	5.44611	0.000144619	0.00116129
ENSMUSG00000025889	-0.340397	5.51975	0.000144686	0.00116129
ENSMUSG00000040025	0.163139	6.55781	0.000144882	0.00116226
ENSMUSG00000041264	0.155216	6.70366	0.000144953	0.00116226
ENSMUSG00000034612	-0.154484	5.48093	0.000145101	0.00116285
ENSMUSG00000030980	0.138223	7.65202	0.000145249	0.00116346
ENSMUSG00000053110	0.126087	7.84255	0.000145373	0.00116386
ENSMUSG00000032554	-0.367294	4.95781	0.000145534	0.00116456
ENSMUSG00000032485	-0.253846	5.8126	0.000145768	0.00116538
ENSMUSG00000078453	0.261029	6.05331	0.000145783	0.00116538
ENSMUSG00000006457	-0.341533	2.6594	0.00014593	0.00116598
ENSMUSG00000020492	0.236149	6.94364	0.000146957	0.00117359
ENSMUSG00000021943	-0.227117	5.40233	0.000147191	0.00117487
ENSMUSG00000024454	0.157737	7.13554	0.00014778	0.00117898
ENSMUSG00000038335	0.141879	6.37608	0.000147862	0.00117904
ENSMUSG00000030353	-0.248744	3.11395	0.000147948	0.00117913
ENSMUSG00000023057	-0.825324	-0.556173	0.000148248	0.00118093
ENSMUSG00000035262	-0.625212	0.300289	0.000148368	0.00118129
ENSMUSG00000074743	-0.215829	4.49519	0.000148594	0.0011825
ENSMUSG00000024542	0.178829	6.80707	0.00014957	0.00118965
[truncated: 13,894 more rows]

## Sheet: A930004D18Rik embryo female
edgeR output of A930004D18Rik embryo female
Gene ID	logFC	logCPM	PValue	FDR
ENSMUSG00000054057	-8.08967	3.00155	0	0
ENSMUSG00000040972	-0.778688	1.69616	8.65686e-17	6.85537e-13
ENSMUSG00000042918	-0.535055	2.5453	1.78514e-16	9.42434e-13
ENSMUSG00000028233	0.285648	6.90397	5.39707e-15	2.13697e-11
ENSMUSG00000031762	-0.841938	5.67265	2.20207e-14	6.97529e-11
ENSMUSG00000033596	0.266547	6.94861	5.63263e-14	1.48683e-10
ENSMUSG00000070000	-0.466129	4.00632	9.3316e-14	2.11134e-10
ENSMUSG00000031765	-0.832714	5.46881	1.31733e-13	2.60798e-10
ENSMUSG00000029250	0.251832	7.52102	2.32256e-13	4.08719e-10
ENSMUSG00000022120	0.298333	5.59482	3.521e-13	5.4409e-10
ENSMUSG00000024940	-0.717968	5.79231	3.77888e-13	5.4409e-10
ENSMUSG00000067299	-2.96871	-0.812045	4.31812e-13	5.6992e-10
ENSMUSG00000040856	-0.571967	8.24601	7.16787e-13	8.73267e-10
ENSMUSG00000052137	0.27775	4.84804	1.24636e-12	1.40999e-09
ENSMUSG00000023963	0.284942	4.2904	1.3569e-12	1.4327e-09
ENSMUSG00000028698	0.279284	7.64731	1.56806e-12	1.52624e-09
ENSMUSG00000032582	0.220523	7.5471	1.63821e-12	1.52624e-09
ENSMUSG00000032911	-0.717243	4.63588	1.87011e-12	1.64327e-09
ENSMUSG00000028330	0.200892	7.36584	2.06088e-12	1.64327e-09
ENSMUSG00000032548	-0.515445	2.82618	2.0751e-12	1.64327e-09
ENSMUSG00000017146	0.286464	6.2399	2.37607e-12	1.75434e-09
ENSMUSG00000053693	-0.54297	4.91484	2.43689e-12	1.75434e-09
ENSMUSG00000060373	0.286414	9.28037	2.94084e-12	1.9035e-09
ENSMUSG00000037126	-0.706377	4.33993	3.0005e-12	1.9035e-09
ENSMUSG00000024330	-1.07686	5.39538	3.1118e-12	1.9035e-09
ENSMUSG00000018830	-1.15724	3.78094	3.12482e-12	1.9035e-09
ENSMUSG00000041351	-0.454256	4.09091	3.42369e-12	2.00831e-09
ENSMUSG00000057236	0.238508	9.05926	3.83827e-12	2.17109e-09
ENSMUSG00000007944	-0.84163	1.80169	4.4837e-12	2.44872e-09
ENSMUSG00000025375	-0.802634	4.24175	5.06653e-12	2.56487e-09
ENSMUSG00000032249	0.271483	8.56148	5.16937e-12	2.56487e-09
ENSMUSG00000040204	0.348726	7.45052	5.30727e-12	2.56487e-09
ENSMUSG00000028931	-0.460316	4.00223	5.34416e-12	2.56487e-09
ENSMUSG00000028614	0.237425	6.42567	5.74124e-12	2.67441e-09
ENSMUSG00000040690	-0.877193	6.30725	6.31747e-12	2.85875e-09
ENSMUSG00000020840	0.212073	7.35288	6.70944e-12	2.90691e-09
ENSMUSG00000027318	-0.748354	2.55761	6.791e-12	2.90691e-09
ENSMUSG00000049336	-0.507184	4.68756	7.3905e-12	3.08028e-09
ENSMUSG00000024472	0.233049	7.59272	7.6678e-12	3.11391e-09
ENSMUSG00000049556	-0.656624	4.37309	8.76217e-12	3.44003e-09
ENSMUSG00000001473	-0.598042	5.80526	8.90525e-12	3.44003e-09
ENSMUSG00000057606	-0.927585	1.11267	9.63276e-12	3.44875e-09
ENSMUSG00000035759	0.360836	3.40587	9.8383e-12	3.44875e-09
ENSMUSG00000032968	-0.500341	3.04425	9.91291e-12	3.44875e-09
ENSMUSG00000001467	0.2834	7.53091	9.98077e-12	3.44875e-09
ENSMUSG00000026944	-0.398668	5.36829	1.00166e-11	3.44875e-09
ENSMUSG00000052837	-0.922171	0.946231	1.08206e-11	3.59603e-09
ENSMUSG00000066129	-0.79822	2.87931	1.11823e-11	3.59603e-09
ENSMUSG00000034730	-0.553566	4.25958	1.1435e-11	3.59603e-09
ENSMUSG00000062169	0.255236	5.40352	1.14545e-11	3.59603e-09
ENSMUSG00000059901	-0.629179	2.71067	1.15796e-11	3.59603e-09
ENSMUSG00000023800	-0.453933	4.67896	1.19049e-11	3.62595e-09
ENSMUSG00000033597	-0.498959	4.55173	1.33603e-11	3.99246e-09
ENSMUSG00000031972	-1.07824	5.98868	1.36516e-11	3.99318e-09
ENSMUSG00000037887	-0.416931	5.19621	1.41008e-11	3.99318e-09
ENSMUSG00000029247	0.250789	8.22284	1.41502e-11	3.99318e-09
ENSMUSG00000059991	-0.607614	1.48818	1.43712e-11	3.99318e-09
ENSMUSG00000050700	-0.657743	4.73351	1.51012e-11	4.05831e-09
ENSMUSG00000074781	0.253015	7.12184	1.51181e-11	4.05831e-09
ENSMUSG00000012889	-1.2229	-0.479251	1.69463e-11	4.47327e-09
ENSMUSG00000030592	-0.4688	5.75244	1.76507e-11	4.57179e-09
ENSMUSG00000029306	-3.21192	1.43764	1.81837e-11	4.57179e-09
ENSMUSG00000025348	-0.554868	2.61292	1.84396e-11	4.57179e-09
ENSMUSG00000028063	-0.891812	5.46768	1.84742e-11	4.57179e-09
ENSMUSG00000024070	0.260423	7.53921	1.97098e-11	4.73867e-09
ENSMUSG00000046798	0.314125	5.71231	1.98751e-11	4.73867e-09
ENSMUSG00000025001	0.333206	6.9191	2.0217e-11	4.73867e-09
ENSMUSG00000025050	0.289251	5.06104	2.03454e-11	4.73867e-09
ENSMUSG00000026439	0.242006	6.25514	2.12551e-11	4.8788e-09
ENSMUSG00000022453	-0.284668	4.50554	2.17642e-11	4.91888e-09
ENSMUSG00000037007	0.2933	5.56552	2.20723e-11	4.91888e-09
ENSMUSG00000028464	-0.478527	7.23561	2.23614e-11	4.91888e-09
ENSMUSG00000030513	-0.503698	4.61936	2.89736e-11	6.28609e-09
ENSMUSG00000011751	-0.880053	2.30271	3.0528e-11	6.52901e-09
ENSMUSG00000018068	0.254193	6.71546	3.09178e-11	6.52901e-09
ENSMUSG00000032812	-0.452684	5.71421	3.45825e-11	7.20595e-09
ENSMUSG00000030978	0.226786	8.42973	3.50333e-11	7.20595e-09
ENSMUSG00000018362	0.297078	5.59884	3.90317e-11	7.7752e-09
ENSMUSG00000027429	0.23585	6.37848	3.91058e-11	7.7752e-09
ENSMUSG00000058258	0.372574	6.67108	3.97218e-11	7.7752e-09
ENSMUSG00000041264	0.240148	6.70691	4.00627e-11	7.7752e-09
ENSMUSG00000032036	-0.525586	3.96037	4.02555e-11	7.7752e-09
ENSMUSG00000038268	0.277617	4.87196	4.27114e-11	8.15016e-09
ENSMUSG00000029675	-0.883433	5.85922	4.34147e-11	8.18573e-09
ENSMUSG00000003038	0.35744	8.42273	4.99561e-11	9.30829e-09
ENSMUSG00000050244	0.258094	6.43645	5.07617e-11	9.34842e-09
ENSMUSG00000021178	0.21653	7.43486	5.17021e-11	9.41215e-09
ENSMUSG00000039316	-0.389615	3.68906	5.40732e-11	9.73195e-09
ENSMUSG00000074001	-0.831771	2.27517	5.73478e-11	1.02053e-08
ENSMUSG00000029408	-0.738735	1.29386	6.24093e-11	1.09827e-08
ENSMUSG00000037206	-0.412622	6.50204	6.35338e-11	1.10577e-08
ENSMUSG00000028134	0.285674	8.16312	7.03195e-11	1.20441e-08
ENSMUSG00000029096	-0.695221	2.60661	7.07222e-11	1.20441e-08
ENSMUSG00000039384	-0.396989	3.61379	7.32254e-11	1.23377e-08
ENSMUSG00000031578	0.280247	6.05715	7.75131e-11	1.29227e-08
ENSMUSG00000025626	0.269301	7.52008	8.02597e-11	1.32412e-08
ENSMUSG00000040599	0.241615	6.23014	8.22931e-11	1.34367e-08
ENSMUSG00000061613	0.280285	6.14123	8.49565e-11	1.373e-08
ENSMUSG00000025576	-0.499926	3.94793	8.71554e-11	1.39431e-08
ENSMUSG00000024952	-0.451511	3.76658	9.31945e-11	1.47224e-08
ENSMUSG00000096740	0.312532	3.72114	9.38859e-11	1.47224e-08
ENSMUSG00000027570	-0.793136	6.55158	9.52782e-11	1.47943e-08
ENSMUSG00000032087	-0.83036	2.81489	9.90831e-11	1.51556e-08
ENSMUSG00000049119	-0.28369	4.51005	9.96073e-11	1.51556e-08
ENSMUSG00000024966	0.19485	7.93791	1.00476e-10	1.51556e-08
ENSMUSG00000040543	-0.597929	1.50784	1.08132e-10	1.60354e-08
ENSMUSG00000022313	0.255138	4.17966	1.08333e-10	1.60354e-08
ENSMUSG00000037936	-0.294762	5.2098	1.09448e-10	1.60504e-08
ENSMUSG00000038612	0.205924	7.65113	1.14401e-10	1.66227e-08
ENSMUSG00000020241	-0.805499	7.30108	1.15765e-10	1.6668e-08
ENSMUSG00000025468	-0.846849	1.43681	1.22306e-10	1.74511e-08
ENSMUSG00000073209	-0.975122	1.84244	1.2475e-10	1.7641e-08
ENSMUSG00000051243	-0.556086	6.75185	1.34944e-10	1.89137e-08
ENSMUSG00000022330	-0.631791	3.5726	1.37536e-10	1.91079e-08
ENSMUSG00000020248	0.24228	6.44867	1.41093e-10	1.94316e-08
ENSMUSG00000024165	0.229998	7.94744	1.45164e-10	1.98199e-08
ENSMUSG00000073433	-0.578609	2.38275	1.47811e-10	2.00088e-08
ENSMUSG00000030824	-0.285015	7.00753	1.49909e-10	2.01208e-08
ENSMUSG00000001119	-0.800921	7.52469	1.51885e-10	2.02147e-08
ENSMUSG00000071533	0.24055	7.18705	1.54004e-10	2.0326e-08
ENSMUSG00000014158	-1.0374	1.78249	1.60524e-10	2.08676e-08
ENSMUSG00000029246	0.236056	5.70621	1.60743e-10	2.08676e-08
ENSMUSG00000004892	-1.7978	0.932007	1.67352e-10	2.15489e-08
ENSMUSG00000058756	-0.425249	7.36214	1.74722e-10	2.23165e-08
ENSMUSG00000020074	0.263975	7.90361	1.77667e-10	2.25111e-08
ENSMUSG00000000915	-0.351386	4.57283	1.80661e-10	2.27088e-08
ENSMUSG00000051343	-0.332394	4.96026	1.8453e-10	2.30125e-08
ENSMUSG00000064128	0.328296	5.20734	1.90073e-10	2.3337e-08
ENSMUSG00000039068	0.189945	7.18737	1.90079e-10	2.3337e-08
ENSMUSG00000054405	0.235064	7.15222	1.92146e-10	2.34093e-08
ENSMUSG00000071847	-0.210368	6.74852	1.9512e-10	2.35902e-08
ENSMUSG00000004865	0.209891	7.43945	2.00612e-10	2.40704e-08
ENSMUSG00000042766	-0.400384	4.52216	2.08418e-10	2.4819e-08
ENSMUSG00000058388	0.191154	6.21696	2.16267e-10	2.54108e-08
ENSMUSG00000036061	0.310867	5.23168	2.17414e-10	2.54108e-08
ENSMUSG00000031451	-0.504162	4.39488	2.18201e-10	2.54108e-08
ENSMUSG00000007613	0.29785	8.12054	2.25002e-10	2.60115e-08
ENSMUSG00000075232	0.260959	5.65836	2.31476e-10	2.65368e-08
ENSMUSG00000037070	0.262264	6.68922	2.35841e-10	2.65368e-08
ENSMUSG00000041592	-0.48331	5.30956	2.37119e-10	2.65368e-08
ENSMUSG00000022346	-0.449933	4.80274	2.37642e-10	2.65368e-08
ENSMUSG00000034390	-0.46904	5.69623	2.4203e-10	2.65368e-08
ENSMUSG00000031669	0.293388	4.75406	2.4254e-10	2.65368e-08
ENSMUSG00000027996	-0.561831	7.02478	2.42794e-10	2.65368e-08
ENSMUSG00000021223	-0.928786	0.987872	2.43018e-10	2.65368e-08
ENSMUSG00000022562	-0.423854	3.47842	2.44626e-10	2.65368e-08
ENSMUSG00000055202	0.259437	5.76309	2.50657e-10	2.70062e-08
ENSMUSG00000021943	-0.341983	5.37387	2.5774e-10	2.75817e-08
ENSMUSG00000033152	-0.325601	6.49881	2.62623e-10	2.79156e-08
ENSMUSG00000079215	0.252203	8.33284	2.65974e-10	2.80833e-08
ENSMUSG00000028626	-0.685941	6.25824	2.70879e-10	2.84118e-08
ENSMUSG00000021546	0.274873	9.8786	2.85283e-10	2.97258e-08
ENSMUSG00000037705	-0.777607	1.50494	2.89799e-10	2.99989e-08
ENSMUSG00000051469	0.221491	6.82834	2.92048e-10	3.00355e-08
ENSMUSG00000040327	-0.442844	4.76129	2.9416e-10	3.00575e-08
ENSMUSG00000015749	0.275629	8.70961	2.98688e-10	3.03244e-08
ENSMUSG00000005045	-1.04602	4.26621	3.11544e-10	3.14282e-08
ENSMUSG00000042451	-0.797257	4.95767	3.16793e-10	3.17555e-08
ENSMUSG00000028693	0.392914	9.32674	3.24842e-10	3.23575e-08
ENSMUSG00000022858	0.276697	8.13508	3.54035e-10	3.50451e-08
ENSMUSG00000002985	-0.56523	6.51416	3.61932e-10	3.55557e-08
ENSMUSG00000026187	0.27126	6.00453	3.64052e-10	3.55557e-08
ENSMUSG00000037013	0.20493	7.13872	3.65929e-10	3.55557e-08
ENSMUSG00000040563	-0.384285	4.79176	3.74581e-10	3.60662e-08
ENSMUSG00000071660	0.23606	6.73723	3.75737e-10	3.60662e-08
ENSMUSG00000048100	0.310715	5.12189	4.13113e-10	3.9092e-08
ENSMUSG00000026646	0.435289	5.26563	4.14605e-10	3.9092e-08
ENSMUSG00000004366	-0.52979	2.49821	4.14664e-10	3.9092e-08
ENSMUSG00000024603	0.188505	6.91149	4.19288e-10	3.9294e-08
ENSMUSG00000038374	0.25485	6.75859	4.30801e-10	4.01355e-08
ENSMUSG00000069919	-0.828953	8.77889	4.36637e-10	4.04413e-08
ENSMUSG00000026407	-0.702618	3.26273	4.49155e-10	4.13588e-08
ENSMUSG00000031311	0.262037	9.80917	4.52364e-10	4.14136e-08
ENSMUSG00000031799	0.242906	8.88064	4.65199e-10	4.21618e-08
ENSMUSG00000020914	0.271211	9.585	4.65862e-10	4.21618e-08
ENSMUSG00000020231	-0.207016	6.0921	4.82813e-10	4.34477e-08
ENSMUSG00000037935	0.252305	8.26552	4.90634e-10	4.3902e-08
ENSMUSG00000021866	-0.441247	2.97144	4.97475e-10	4.42641e-08
ENSMUSG00000027699	0.32454	6.58157	5.18369e-10	4.58655e-08
ENSMUSG00000033904	0.247137	7.42357	5.32176e-10	4.68255e-08
ENSMUSG00000017765	-0.287387	5.52679	5.3719e-10	4.70056e-08
ENSMUSG00000040659	-0.294219	5.73518	5.44067e-10	4.73458e-08
ENSMUSG00000005320	-0.593328	3.57738	5.66529e-10	4.90311e-08
ENSMUSG00000024999	0.218237	5.7112	5.83212e-10	5.02006e-08
ENSMUSG00000031788	-0.388592	3.95526	6.0883e-10	5.21224e-08
ENSMUSG00000027546	-0.46174	6.58612	6.15926e-10	5.23771e-08
ENSMUSG00000040488	-0.794177	4.18621	6.18419e-10	5.23771e-08
ENSMUSG00000042079	0.243534	8.53013	6.26559e-10	5.27842e-08
ENSMUSG00000026458	-0.3558	4.89025	6.33154e-10	5.30577e-08
ENSMUSG00000022360	0.217907	7.29027	6.4048e-10	5.33891e-08
ENSMUSG00000036223	0.392783	4.29202	6.51865e-10	5.40536e-08
ENSMUSG00000022440	-0.32109	5.1742	6.58278e-10	5.43011e-08
ENSMUSG00000024287	0.258455	6.45866	6.78907e-10	5.57126e-08
ENSMUSG00000018433	0.219157	6.36679	6.82941e-10	5.57548e-08
ENSMUSG00000032113	0.27548	5.65292	7.0293e-10	5.70923e-08
ENSMUSG00000021253	-0.383616	5.80041	7.23541e-10	5.84665e-08
ENSMUSG00000002104	-0.642145	2.40002	7.34199e-10	5.90267e-08
ENSMUSG00000031849	-1.83089	0.368543	7.6877e-10	6.13876e-08
ENSMUSG00000034949	-0.353487	4.03856	7.71318e-10	6.13876e-08
ENSMUSG00000025439	0.222557	6.72695	7.90943e-10	6.26348e-08
ENSMUSG00000028484	0.242175	8.86656	8.09809e-10	6.38097e-08
ENSMUSG00000009739	-0.311275	5.72493	8.23314e-10	6.45527e-08
ENSMUSG00000024056	0.257479	5.68065	8.40996e-10	6.56143e-08
ENSMUSG00000024937	-0.427568	5.84336	8.56307e-10	6.64814e-08
ENSMUSG00000025579	-0.540911	5.96002	8.61948e-10	6.65929e-08
ENSMUSG00000047786	0.395468	5.45261	8.66644e-10	6.66306e-08
ENSMUSG00000035297	0.229055	6.79181	8.76721e-10	6.70798e-08
ENSMUSG00000029910	0.332118	6.75934	9.33639e-10	7.10392e-08
ENSMUSG00000016327	-1.94904	0.690617	9.37441e-10	7.10392e-08
ENSMUSG00000074652	-0.570922	3.33651	9.89478e-10	7.44905e-08
ENSMUSG00000069920	-0.558416	3.46013	9.92392e-10	7.44905e-08
ENSMUSG00000040618	-0.265928	4.91509	1.00639e-09	7.51849e-08
ENSMUSG00000029202	0.21231	8.25528	1.02661e-09	7.63358e-08
ENSMUSG00000025508	-0.383371	7.42916	1.06234e-09	7.8623e-08
ENSMUSG00000024542	0.239893	6.83154	1.07286e-09	7.87124e-08
ENSMUSG00000038390	-0.406953	4.50283	1.07349e-09	7.87124e-08
ENSMUSG00000027349	0.270858	6.32091	1.08958e-09	7.95243e-08
ENSMUSG00000090958	-0.392842	3.93676	1.10119e-09	8.00033e-08
ENSMUSG00000033847	0.440308	2.70573	1.11405e-09	8.05679e-08
ENSMUSG00000022836	-0.368227	5.3049	1.13172e-09	8.14734e-08
ENSMUSG00000035969	-0.485491	5.64976	1.14371e-09	8.19642e-08
ENSMUSG00000039376	-0.534465	4.89622	1.16595e-09	8.28586e-08
ENSMUSG00000025422	-0.717608	4.99026	1.16744e-09	8.28586e-08
ENSMUSG00000040738	0.233884	6.80863	1.17189e-09	8.28586e-08
ENSMUSG00000038335	0.197711	6.36778	1.19866e-09	8.4204e-08
ENSMUSG00000040533	-1.53335	2.92022	1.20155e-09	8.4204e-08
ENSMUSG00000025876	-0.704522	2.56148	1.22103e-09	8.51926e-08
ENSMUSG00000019794	0.239552	5.44056	1.23197e-09	8.55786e-08
ENSMUSG00000037579	-0.960436	0.0135114	1.2994e-09	8.98596e-08
ENSMUSG00000022774	0.265573	7.16592	1.30494e-09	8.98596e-08
ENSMUSG00000050555	0.261246	4.83359	1.32407e-09	9.07817e-08
ENSMUSG00000031840	-0.398283	4.87108	1.3372e-09	9.10317e-08
ENSMUSG00000042138	0.280904	5.70178	1.34272e-09	9.10317e-08
ENSMUSG00000070697	0.187505	5.98607	1.34496e-09	9.10317e-08
ENSMUSG00000070870	-1.93195	0.667727	1.35764e-09	9.14989e-08
ENSMUSG00000000632	-0.646636	5.02309	1.37409e-09	9.18965e-08
ENSMUSG00000034317	0.267348	7.07171	1.37514e-09	9.18965e-08
ENSMUSG00000050271	-0.421566	5.06554	1.39149e-09	9.25985e-08
ENSMUSG00000038555	-0.30414	4.08243	1.42053e-09	9.41352e-08
ENSMUSG00000001864	0.299044	6.16171	1.44397e-09	9.52897e-08
ENSMUSG00000000028	0.328981	5.47438	1.4864e-09	9.76608e-08
ENSMUSG00000027221	-0.413129	3.68304	1.49223e-09	9.76608e-08
ENSMUSG00000033327	-0.885249	0.532548	1.50068e-09	9.77968e-08
ENSMUSG00000005732	0.261752	7.65515	1.50666e-09	9.77968e-08
ENSMUSG00000050043	0.189009	6.10425	1.5401e-09	9.95598e-08
ENSMUSG00000020706	0.20647	6.85978	1.54679e-09	9.95856e-08
ENSMUSG00000059430	-0.716985	3.08455	1.57999e-09	1.01193e-07
ENSMUSG00000030662	0.187403	8.61319	1.58453e-09	1.01193e-07
ENSMUSG00000035783	-0.445166	7.42411	1.62084e-09	1.03069e-07
ENSMUSG00000042426	0.193188	6.14171	1.62692e-09	1.03069e-07
ENSMUSG00000027905	0.243163	5.63299	1.64058e-09	1.0352e-07
ENSMUSG00000026821	-0.284167	6.81564	1.67849e-09	1.05492e-07
ENSMUSG00000027469	0.289194	7.78512	1.7016e-09	1.06252e-07
ENSMUSG00000015112	0.285055	4.90917	1.70401e-09	1.06252e-07
ENSMUSG00000019326	-1.03836	0.1217	1.74582e-09	1.07421e-07
ENSMUSG00000023484	-0.482081	4.89539	1.75523e-09	1.07421e-07
ENSMUSG00000023990	-0.593126	1.57762	1.75956e-09	1.07421e-07
ENSMUSG00000059796	0.2415	8.63634	1.76643e-09	1.07421e-07
ENSMUSG00000039187	0.271097	5.06875	1.76646e-09	1.07421e-07
ENSMUSG00000038738	-0.68075	5.42094	1.76895e-09	1.07421e-07
ENSMUSG00000016995	-0.899369	5.38545	1.77024e-09	1.07421e-07
ENSMUSG00000033737	0.540782	6.15474	1.79981e-09	1.08799e-07
ENSMUSG00000006538	-0.993268	0.826474	1.83275e-09	1.10369e-07
ENSMUSG00000038943	0.253976	7.35597	1.93269e-09	1.15762e-07
ENSMUSG00000039809	-0.706547	2.31889	1.93692e-09	1.15762e-07
ENSMUSG00000052374	-0.734892	6.21555	1.95029e-09	1.15837e-07
ENSMUSG00000028782	-0.564343	5.46285	1.95682e-09	1.15837e-07
ENSMUSG00000038351	-0.279367	5.05524	1.96428e-09	1.15837e-07
ENSMUSG00000002346	-0.318775	3.64042	1.97362e-09	1.15837e-07
ENSMUSG00000030753	0.185451	7.44308	1.97475e-09	1.15837e-07
ENSMUSG00000020522	0.176862	6.70079	1.99087e-09	1.16175e-07
ENSMUSG00000067038	-0.996515	2.25954	1.99518e-09	1.16175e-07
ENSMUSG00000034156	-0.29197	5.5061	2.114e-09	1.22643e-07
ENSMUSG00000037669	0.1981	5.65842	2.15552e-09	1.24595e-07
ENSMUSG00000029366	0.213937	6.46891	2.17083e-09	1.24666e-07
ENSMUSG00000055884	0.224598	5.85758	2.17248e-09	1.24666e-07
ENSMUSG00000027353	0.299525	4.89289	2.20371e-09	1.26002e-07
ENSMUSG00000029203	0.175926	7.09318	2.23582e-09	1.27377e-07
ENSMUSG00000074063	-0.853247	0.484127	2.24415e-09	1.27394e-07
ENSMUSG00000033768	-0.623101	5.32644	2.27748e-09	1.284e-07
ENSMUSG00000034520	0.284533	6.68388	2.27809e-09	1.284e-07
ENSMUSG00000003363	-0.344295	5.68462	2.2968e-09	1.28995e-07
ENSMUSG00000032872	0.235118	6.04876	2.30943e-09	1.29247e-07
ENSMUSG00000003863	-0.412486	4.15984	2.33467e-09	1.29988e-07
ENSMUSG00000039128	0.253462	6.77692	2.33909e-09	1.29988e-07
ENSMUSG00000044024	-0.559456	2.35274	2.40604e-09	1.33241e-07
ENSMUSG00000021556	0.29648	7.22651	2.44316e-09	1.34825e-07
ENSMUSG00000027379	0.294264	6.88479	2.47181e-09	1.35932e-07
ENSMUSG00000030748	-0.364497	3.50645	2.52633e-09	1.3845e-07
ENSMUSG00000002718	0.216885	7.93307	2.58036e-09	1.40923e-07
ENSMUSG00000032536	-0.363374	6.08083	2.80519e-09	1.52676e-07
ENSMUSG00000034648	0.210994	7.16824	2.83792e-09	1.53928e-07
ENSMUSG00000052144	0.205755	7.35922	2.86475e-09	1.54853e-07
ENSMUSG00000078185	0.29255	5.0832	2.9284e-09	1.57755e-07
ENSMUSG00000027263	0.225937	6.55159	2.95802e-09	1.5881e-07
ENSMUSG00000028902	0.217151	7.01573	2.98066e-09	1.59485e-07
ENSMUSG00000028977	-0.484522	3.86818	3.03042e-09	1.61602e-07
ENSMUSG00000029361	-0.511311	2.09065	3.06481e-09	1.61879e-07
ENSMUSG00000063334	0.20156	6.31098	3.06691e-09	1.61879e-07
ENSMUSG00000026837	-0.601918	8.25012	3.06798e-09	1.61879e-07
ENSMUSG00000007850	0.320553	10.391	3.07649e-09	1.61879e-07
ENSMUSG00000036545	-0.784846	4.64011	3.14408e-09	1.64887e-07
ENSMUSG00000026683	0.278283	6.28804	3.1583e-09	1.65086e-07
ENSMUSG00000055775	-1.05771	5.34151	3.19066e-09	1.66229e-07
ENSMUSG00000031962	-0.554571	4.40065	3.20379e-09	1.66353e-07
ENSMUSG00000032212	0.186194	7.2717	3.23255e-09	1.66353e-07
ENSMUSG00000017390	-0.988075	3.46208	3.23326e-09	1.66353e-07
ENSMUSG00000060572	-0.48409	6.76532	3.23504e-09	1.66353e-07
ENSMUSG00000028041	-0.39038	4.77569	3.3619e-09	1.72316e-07
ENSMUSG00000089911	0.218305	6.15942	3.41267e-09	1.74355e-07
ENSMUSG00000007950	-0.465603	5.13709	3.44369e-09	1.75374e-07
ENSMUSG00000021039	0.218617	7.08922	3.57419e-09	1.81232e-07
ENSMUSG00000020677	0.232343	6.21393	3.58162e-09	1.81232e-07
ENSMUSG00000029267	0.279837	7.31343	3.61689e-09	1.82434e-07
ENSMUSG00000032679	0.3455	4.2564	3.67499e-09	1.84776e-07
ENSMUSG00000032997	-0.685035	4.68871	3.68872e-09	1.84879e-07
ENSMUSG00000020949	0.411258	7.47168	3.73562e-09	1.86623e-07
ENSMUSG00000020180	0.237684	7.02831	3.74708e-09	1.86623e-07
ENSMUSG00000024151	0.204496	6.86439	3.83458e-09	1.90383e-07
ENSMUSG00000001865	-1.20683	1.53528	3.9049e-09	1.93268e-07
ENSMUSG00000050373	-0.376605	3.36947	4.01575e-09	1.97991e-07
ENSMUSG00000025451	0.218092	7.09567	4.03516e-09	1.97991e-07
ENSMUSG00000045545	-0.72743	4.92864	4.04295e-09	1.97991e-07
ENSMUSG00000064080	-0.359617	7.23018	4.05032e-09	1.97991e-07
ENSMUSG00000020212	0.283551	5.54062	4.07619e-09	1.98642e-07
ENSMUSG00000028766	-0.621331	3.24873	4.11432e-09	1.99757e-07
ENSMUSG00000069094	0.23471	7.24769	4.12581e-09	1.99757e-07
ENSMUSG00000028980	-0.341529	4.97992	4.13691e-09	1.99757e-07
ENSMUSG00000057469	0.248415	6.3496	4.22787e-09	2.03529e-07
ENSMUSG00000020719	0.250563	10.7443	4.24924e-09	2.03938e-07
ENSMUSG00000071379	-0.299185	4.2641	4.31016e-09	2.06237e-07
ENSMUSG00000089824	0.252061	5.74284	4.33204e-09	2.06659e-07
ENSMUSG00000028072	-0.619058	4.18009	4.41613e-09	2.10038e-07
ENSMUSG00000045672	-0.405886	6.42362	4.54916e-09	2.15717e-07
ENSMUSG00000020358	0.18405	9.31335	4.5832e-09	2.16683e-07
ENSMUSG00000030087	-0.598489	1.87573	4.61388e-09	2.17484e-07
ENSMUSG00000046111	0.211475	6.82729	4.63351e-09	2.17761e-07
ENSMUSG00000041133	0.197814	8.25619	4.67584e-09	2.19101e-07
ENSMUSG00000015217	0.399593	8.16063	4.74388e-09	2.21633e-07
ENSMUSG00000035557	-0.999552	2.71428	4.81544e-09	2.23744e-07
ENSMUSG00000029661	-0.485397	10.1776	4.81731e-09	2.23744e-07
ENSMUSG00000023150	0.258284	9.13724	4.85973e-09	2.25054e-07
ENSMUSG00000062077	-1.10948	0.12966	5.00276e-09	2.30922e-07
ENSMUSG00000022889	0.259082	5.44159	5.02546e-09	2.30922e-07
ENSMUSG00000000538	-0.207219	6.09541	5.03019e-09	2.30922e-07
ENSMUSG00000031906	-0.475174	4.90854	5.18664e-09	2.37416e-07
ENSMUSG00000032246	-0.621359	1.28504	5.26217e-09	2.40179e-07
ENSMUSG00000058799	0.230286	8.81758	5.35118e-09	2.4354e-07
ENSMUSG00000029622	-0.418442	5.37463	5.43091e-09	2.46461e-07
ENSMUSG00000038010	0.397613	3.13312	5.4476e-09	2.46512e-07
ENSMUSG00000028073	-0.434947	4.54658	5.47541e-09	2.47064e-07
ENSMUSG00000036768	0.271536	6.86504	5.54275e-09	2.4917e-07
ENSMUSG00000003500	-0.262217	5.00429	5.55353e-09	2.4917e-07
ENSMUSG00000031983	-0.217779	6.62443	5.57646e-09	2.49492e-07
ENSMUSG00000024668	0.238664	5.39482	5.62112e-09	2.50239e-07
ENSMUSG00000029875	-0.443065	3.04982	5.62477e-09	2.50239e-07
ENSMUSG00000026211	-0.399869	6.95542	5.68111e-09	2.52038e-07
ENSMUSG00000038453	-0.358486	5.10437	5.70266e-09	2.52287e-07
ENSMUSG00000026443	-0.557234	3.7314	5.75517e-09	2.53286e-07
ENSMUSG00000036578	-0.621294	2.0798	5.75723e-09	2.53286e-07
ENSMUSG00000029419	-0.888179	1.70997	5.81943e-09	2.55313e-07
ENSMUSG00000037610	0.398628	2.92407	6.04624e-09	2.64531e-07
ENSMUSG00000034041	-0.571311	3.43276	6.10596e-09	2.65497e-07
ENSMUSG00000001227	-0.648423	3.52116	6.12636e-09	2.65497e-07
ENSMUSG00000001053	-0.507847	3.57035	6.13644e-09	2.65497e-07
ENSMUSG00000047428	-0.671936	1.36787	6.14279e-09	2.65497e-07
ENSMUSG00000022032	-0.764092	3.46448	6.15213e-09	2.65497e-07
ENSMUSG00000007739	0.205144	8.1515	6.211e-09	2.67309e-07
ENSMUSG00000001416	0.258203	8.6944	6.27526e-09	2.6878e-07
ENSMUSG00000057897	-0.680453	3.941	6.28244e-09	2.6878e-07
ENSMUSG00000017737	-0.811945	2.33482	6.29632e-09	2.6878e-07
ENSMUSG00000025743	-0.307419	7.52645	6.31306e-09	2.6878e-07
ENSMUSG00000063765	-1.04369	1.30989	6.35847e-09	2.69988e-07
ENSMUSG00000020166	0.197282	7.10402	6.50209e-09	2.74934e-07
ENSMUSG00000039683	-0.476365	5.12042	6.50968e-09	2.74934e-07
ENSMUSG00000024556	0.189293	5.74493	6.76869e-09	2.85113e-07
ENSMUSG00000020205	-0.358799	3.90044	6.82341e-09	2.85354e-07
ENSMUSG00000043099	-0.635976	5.25839	6.8241e-09	2.85354e-07
ENSMUSG00000074698	0.198466	7.2013	6.83639e-09	2.85354e-07
ENSMUSG00000036550	0.211968	8.60863	6.85181e-09	2.85354e-07
ENSMUSG00000060212	-0.490359	2.16943	6.88035e-09	2.85354e-07
ENSMUSG00000020413	0.23546	5.54011	6.88252e-09	2.85354e-07
ENSMUSG00000004267	-0.414398	3.85252	6.94815e-09	2.87323e-07
ENSMUSG00000018666	0.266348	8.10085	7.01163e-09	2.89193e-07
ENSMUSG00000007415	0.175651	6.12782	7.04409e-09	2.89777e-07
ENSMUSG00000003779	0.295711	7.35322	7.13892e-09	2.92918e-07
ENSMUSG00000051705	0.338638	4.3196	7.24228e-09	2.95931e-07
ENSMUSG00000059878	0.271542	7.77112	7.24974e-09	2.95931e-07
ENSMUSG00000029352	-1.40737	2.06604	7.31628e-09	2.9788e-07
ENSMUSG00000029033	-0.281464	5.70835	7.55819e-09	3.06758e-07
ENSMUSG00000003420	-0.618325	3.82669	7.58721e-09	3.06758e-07
ENSMUSG00000041459	0.268167	9.64633	7.6029e-09	3.06758e-07
ENSMUSG00000056305	0.218619	6.25818	7.6118e-09	3.06758e-07
ENSMUSG00000022197	-0.35203	5.27219	7.75465e-09	3.11721e-07
ENSMUSG00000026662	0.214401	7.44649	7.9e-09	3.1676e-07
ENSMUSG00000034544	0.186222	6.09668	7.96935e-09	3.18734e-07
ENSMUSG00000024174	0.30617	5.51789	8.00872e-09	3.18937e-07
ENSMUSG00000030423	0.303037	6.08844	8.0147e-09	3.18937e-07
ENSMUSG00000025854	-0.361094	4.45754	8.06323e-09	3.20064e-07
ENSMUSG00000020572	0.218715	6.02994	8.09709e-09	3.20604e-07
ENSMUSG00000058441	-0.664535	1.56486	8.13058e-09	3.21127e-07
ENSMUSG00000009030	0.209153	6.28352	8.15189e-09	3.21168e-07
ENSMUSG00000010760	-0.889177	0.0515769	8.23415e-09	3.23296e-07
ENSMUSG00000004187	-0.338813	3.89141	8.24672e-09	3.23296e-07
ENSMUSG00000023191	-0.244159	6.70598	8.30555e-09	3.24688e-07
ENSMUSG00000021774	0.284301	6.60331	8.32324e-09	3.24688e-07
ENSMUSG00000029687	0.306022	7.9735	8.38872e-09	3.26439e-07
ENSMUSG00000056413	-0.664255	2.89548	8.49199e-09	3.29647e-07
ENSMUSG00000029603	-0.586941	3.94305	8.61504e-09	3.33606e-07
ENSMUSG00000020492	0.316398	6.98164	8.80703e-09	3.40209e-07
ENSMUSG00000026097	0.331749	5.33172	8.91601e-09	3.43159e-07
ENSMUSG00000049551	-0.567087	2.79864	8.95067e-09	3.43159e-07
ENSMUSG00000041836	-0.379107	2.40515	8.95625e-09	3.43159e-07
ENSMUSG00000025395	0.264711	6.3368	8.99009e-09	3.43159e-07
ENSMUSG00000025995	0.230778	6.43061	8.99173e-09	3.43159e-07
ENSMUSG00000025817	0.20883	6.2821	9.07381e-09	3.45074e-07
ENSMUSG00000022704	0.22083	5.74651	9.08547e-09	3.45074e-07
ENSMUSG00000035575	0.204562	6.87383	9.13735e-09	3.45653e-07
ENSMUSG00000006731	-0.522222	3.54322	9.15349e-09	3.45653e-07
ENSMUSG00000028771	0.197352	6.5889	9.1662e-09	3.45653e-07
ENSMUSG00000051703	-0.49331	2.34558	9.29807e-09	3.49793e-07
ENSMUSG00000052609	-0.314304	4.21659	9.48807e-09	3.56092e-07
ENSMUSG00000055003	-1.278	-0.00548343	9.51047e-09	3.56092e-07
ENSMUSG00000001506	-0.908009	9.27254	9.54763e-09	3.5664e-07
ENSMUSG00000036167	0.212143	6.61239	9.59302e-09	3.57493e-07
ENSMUSG00000043811	-0.675374	1.96914	9.69314e-09	3.60375e-07
ENSMUSG00000001211	-0.203495	6.16851	9.83335e-09	3.63628e-07
ENSMUSG00000007338	0.276182	5.87671	9.85644e-09	3.63628e-07
ENSMUSG00000019961	0.214193	9.16224	9.86695e-09	3.63628e-07
ENSMUSG00000058966	-0.392758	4.24346	9.88792e-09	3.63628e-07
ENSMUSG00000005505	0.243015	5.5072	9.90793e-09	3.63628e-07
ENSMUSG00000047686	-0.817035	5.27931	9.91839e-09	3.63628e-07
ENSMUSG00000035150	0.168718	8.337	9.94821e-09	3.63879e-07
ENSMUSG00000034424	0.269218	5.99292	1.01626e-08	3.70763e-07
ENSMUSG00000034040	-0.488515	3.87963	1.01982e-08	3.70763e-07
ENSMUSG00000053522	-0.77521	1.34669	1.02066e-08	3.70763e-07
ENSMUSG00000040212	-0.510856	4.06638	1.05171e-08	3.81168e-07
ENSMUSG00000028016	0.222581	5.0672	1.07001e-08	3.86256e-07
ENSMUSG00000002111	-0.567006	1.38002	1.07304e-08	3.86256e-07
ENSMUSG00000059005	0.244275	8.90745	1.07329e-08	3.86256e-07
ENSMUSG00000058355	0.18736	8.00356	1.07551e-08	3.86256e-07
ENSMUSG00000042286	-0.403014	6.12805	1.09137e-08	3.90513e-07
ENSMUSG00000003032	-0.571241	4.27772	1.0926e-08	3.90513e-07
ENSMUSG00000084897	0.450594	4.055	1.09476e-08	3.90513e-07
ENSMUSG00000045328	0.253468	7.5328	1.11527e-08	3.96937e-07
ENSMUSG00000019777	0.195038	8.5113	1.13125e-08	4.01721e-07
ENSMUSG00000005370	0.218899	7.09166	1.14528e-08	4.05791e-07
ENSMUSG00000071711	-0.353509	4.20295	1.15831e-08	4.09493e-07
ENSMUSG00000028587	0.276234	4.14904	1.1701e-08	4.12217e-07
ENSMUSG00000020089	0.216681	6.57219	1.17122e-08	4.12217e-07
ENSMUSG00000002343	-0.324084	4.40388	1.17752e-08	4.13324e-07
ENSMUSG00000072812	-0.96238	1.29535	1.17958e-08	4.13324e-07
ENSMUSG00000032503	-0.477729	4.31034	1.18432e-08	4.14067e-07
ENSMUSG00000020908	-0.69766	8.12959	1.19112e-08	4.15082e-07
ENSMUSG00000021012	0.172723	7.42715	1.19574e-08	4.15082e-07
ENSMUSG00000038296	-0.449505	3.38983	1.19666e-08	4.15082e-07
ENSMUSG00000030980	0.167922	7.65989	1.1977e-08	4.15082e-07
ENSMUSG00000026519	-0.28067	3.98641	1.20159e-08	4.15518e-07
ENSMUSG00000047013	-0.310008	3.2601	1.22989e-08	4.2438e-07
ENSMUSG00000032334	-0.505629	4.4285	1.24231e-08	4.27734e-07
ENSMUSG00000087075	-1.6485	-1.51325	1.25948e-08	4.32703e-07
ENSMUSG00000028917	-0.295343	5.43852	1.26308e-08	4.33001e-07
ENSMUSG00000060924	-0.923524	1.87609	1.27e-08	4.33183e-07
ENSMUSG00000034463	-0.344542	5.08841	1.27092e-08	4.33183e-07
ENSMUSG00000040549	0.245435	8.53375	1.27594e-08	4.33183e-07
ENSMUSG00000044628	-0.653219	2.39862	1.27616e-08	4.33183e-07
ENSMUSG00000019539	-0.42237	6.87745	1.27728e-08	4.33183e-07
ENSMUSG00000031604	0.311611	6.51102	1.29262e-08	4.37447e-07
ENSMUSG00000017446	-0.345471	3.48094	1.30769e-08	4.41488e-07
ENSMUSG00000030607	-1.08507	4.74974	1.31014e-08	4.41488e-07
ENSMUSG00000015748	0.213766	6.12498	1.323e-08	4.44878e-07
ENSMUSG00000061723	-0.931745	3.40072	1.35333e-08	4.53534e-07
ENSMUSG00000030654	0.247934	8.25052	1.35447e-08	4.53534e-07
ENSMUSG00000053062	0.36468	5.74547	1.39586e-08	4.66405e-07
ENSMUSG00000031904	0.213286	6.53995	1.41778e-08	4.72734e-07
ENSMUSG00000036896	-0.468623	3.41225	1.42246e-08	4.73296e-07
ENSMUSG00000037211	-0.301558	4.69938	1.43797e-08	4.77455e-07
ENSMUSG00000040681	0.253898	9.03037	1.45335e-08	4.81342e-07
ENSMUSG00000028282	0.233711	6.85196	1.45576e-08	4.81342e-07
ENSMUSG00000015880	0.266296	6.80178	1.48581e-08	4.90256e-07
ENSMUSG00000063800	0.228918	6.33232	1.49726e-08	4.92012e-07
ENSMUSG00000026043	-0.48112	10.7457	1.49735e-08	4.92012e-07
ENSMUSG00000079043	0.320653	3.16659	1.50748e-08	4.94316e-07
ENSMUSG00000033952	0.254138	7.22258	1.53817e-08	5.01969e-07
ENSMUSG00000024130	-0.276018	5.85814	1.53898e-08	5.01969e-07
ENSMUSG00000020583	-0.960446	1.5223	1.54033e-08	5.01969e-07
ENSMUSG00000030726	0.23212	6.60853	1.55455e-08	5.05564e-07
ENSMUSG00000029290	0.25843	6.67422	1.58122e-08	5.13183e-07
ENSMUSG00000062937	0.194095	6.24729	1.58809e-08	5.14361e-07
ENSMUSG00000041073	-0.365443	5.2467	1.62777e-08	5.26134e-07
ENSMUSG00000026725	-1.4659	2.1073	1.63171e-08	5.26214e-07
ENSMUSG00000057729	-0.574852	1.56292	1.63571e-08	5.26214e-07
ENSMUSG00000024851	-0.382775	3.99184	1.63798e-08	5.26214e-07
ENSMUSG00000015090	-2.23054	-0.531857	1.72587e-08	5.53328e-07
ENSMUSG00000031729	0.228851	7.80599	1.73228e-08	5.5426e-07
ENSMUSG00000041406	0.293661	5.45879	1.75499e-08	5.5836e-07
ENSMUSG00000025758	0.213305	6.31535	1.75602e-08	5.5836e-07
ENSMUSG00000034024	0.210458	8.52502	1.75642e-08	5.5836e-07
ENSMUSG00000027286	0.30211	4.4821	1.7592e-08	5.5836e-07
ENSMUSG00000019988	0.252194	5.93684	1.78969e-08	5.66901e-07
ENSMUSG00000037003	-0.470898	5.55913	1.80447e-08	5.70443e-07
ENSMUSG00000032512	0.153383	6.93876	1.80861e-08	5.70614e-07
ENSMUSG00000040771	0.328867	5.16761	1.82643e-08	5.75089e-07
ENSMUSG00000026051	-1.61118	0.571641	1.85825e-08	5.83949e-07
ENSMUSG00000002799	-0.524504	4.32702	1.90893e-08	5.98502e-07
ENSMUSG00000004980	0.264563	11.071	1.91212e-08	5.98502e-07
ENSMUSG00000041057	0.15711	6.89163	1.92909e-08	6.02392e-07
ENSMUSG00000029528	-0.253688	6.4384	1.93216e-08	6.02392e-07
ENSMUSG00000051223	0.218799	9.1727	1.93797e-08	6.03018e-07
ENSMUSG00000066607	-0.488083	3.71772	1.95226e-08	6.06273e-07
ENSMUSG00000042828	-1.13032	1.7667	1.9822e-08	6.14365e-07
ENSMUSG00000020361	0.163644	8.76134	1.98778e-08	6.14625e-07
ENSMUSG00000028347	0.221755	7.62518	1.9908e-08	6.14625e-07
ENSMUSG00000021569	0.254187	5.33652	1.99663e-08	6.15226e-07
ENSMUSG00000024798	-1.01292	0.837675	2.04126e-08	6.2665e-07
ENSMUSG00000035790	0.229145	4.48632	2.04162e-08	6.2665e-07
ENSMUSG00000021832	0.295024	7.60199	2.04901e-08	6.27703e-07
ENSMUSG00000022828	0.23181	5.90672	2.0685e-08	6.31693e-07
ENSMUSG00000021111	0.172037	8.47934	2.07001e-08	6.31693e-07
ENSMUSG00000040907	-0.637091	5.90999	2.08669e-08	6.34619e-07
ENSMUSG00000012535	0.170669	7.49811	2.08762e-08	6.34619e-07
ENSMUSG00000068614	-0.380183	8.27898	2.09341e-08	6.35162e-07
ENSMUSG00000031924	0.159507	7.69735	2.11395e-08	6.40169e-07
ENSMUSG00000026879	-0.418475	6.54374	2.12049e-08	6.40922e-07
ENSMUSG00000074923	-0.73473	2.57856	2.13051e-08	6.42723e-07
ENSMUSG00000079614	0.196626	7.07551	2.15559e-08	6.47943e-07
ENSMUSG00000033316	-0.503745	2.19507	2.15599e-08	6.47943e-07
ENSMUSG00000030341	-0.226289	5.37797	2.16144e-08	6.48351e-07
ENSMUSG00000002007	-0.481254	3.03707	2.17341e-08	6.50707e-07
ENSMUSG00000058407	0.245337	6.73335	2.18049e-08	6.51595e-07
ENSMUSG00000003923	0.244647	6.35515	2.20398e-08	6.57376e-07
ENSMUSG00000030518	-0.473392	3.29805	2.21231e-08	6.58329e-07
ENSMUSG00000040797	-0.485131	3.88546	2.21549e-08	6.58329e-07
ENSMUSG00000072066	0.255725	4.26347	2.22962e-08	6.60588e-07
ENSMUSG00000033352	0.170103	6.88022	2.23143e-08	6.60588e-07
ENSMUSG00000034333	0.252221	5.87009	2.23864e-08	6.61485e-07
ENSMUSG00000039356	0.217705	5.81477	2.26405e-08	6.67748e-07
ENSMUSG00000037139	-0.499443	3.76024	2.32324e-08	6.8393e-07
ENSMUSG00000022722	0.290334	4.47629	2.35667e-08	6.92486e-07
ENSMUSG00000055053	-0.553943	5.61183	2.37496e-08	6.96566e-07
ENSMUSG00000029086	0.38385	6.54608	2.38133e-08	6.97145e-07
ENSMUSG00000001911	-0.97385	5.67256	2.41969e-08	7.07068e-07
ENSMUSG00000032289	-0.359905	5.86868	2.43173e-08	7.07205e-07
ENSMUSG00000017721	-0.338348	5.87276	2.43276e-08	7.07205e-07
ENSMUSG00000034839	-0.513537	1.78634	2.43356e-08	7.07205e-07
ENSMUSG00000041238	0.228988	5.75504	2.44748e-08	7.0995e-07
ENSMUSG00000031931	0.226766	5.0709	2.46844e-08	7.14719e-07
ENSMUSG00000027457	-0.473055	2.81921	2.47868e-08	7.16101e-07
ENSMUSG00000052337	0.169731	7.6039	2.48225e-08	7.16101e-07
ENSMUSG00000045348	-0.402242	5.42459	2.49565e-08	7.18658e-07
ENSMUSG00000067367	0.198843	5.79754	2.54783e-08	7.31948e-07
ENSMUSG00000058740	-0.519103	2.8813	2.55105e-08	7.31948e-07
ENSMUSG00000033174	-0.550436	3.68193	2.61272e-08	7.48286e-07
ENSMUSG00000046613	-0.426761	2.88717	2.6222e-08	7.49647e-07
ENSMUSG00000034168	-0.299692	5.5583	2.63647e-08	7.52367e-07
ENSMUSG00000027018	0.275356	6.53569	2.65901e-08	7.56807e-07
ENSMUSG00000007827	0.23703	5.92349	2.66517e-08	7.56807e-07
ENSMUSG00000038379	0.258307	5.65847	2.66636e-08	7.56807e-07
ENSMUSG00000094634	0.483565	1.77649	2.67577e-08	7.58119e-07
ENSMUSG00000070802	-0.54794	6.08229	2.69967e-08	7.63524e-07
ENSMUSG00000037966	-0.358375	3.15779	2.7312e-08	7.71064e-07
ENSMUSG00000020810	-0.605733	2.67972	2.73875e-08	7.71722e-07
ENSMUSG00000040446	0.207457	6.66887	2.74327e-08	7.71722e-07
ENSMUSG00000056158	-0.561231	2.38733	2.77664e-08	7.79724e-07
ENSMUSG00000042388	-0.745248	2.64163	2.78635e-08	7.81066e-07
ENSMUSG00000019878	0.224499	6.09591	2.79663e-08	7.82563e-07
ENSMUSG00000061911	-0.551375	5.39599	2.82109e-08	7.88014e-07
ENSMUSG00000024271	0.191017	7.65827	2.83556e-08	7.90661e-07
ENSMUSG00000028098	0.220855	5.89459	2.84614e-08	7.92218e-07
ENSMUSG00000031608	0.252068	5.15426	2.86458e-08	7.95952e-07
ENSMUSG00000021327	0.241218	7.49096	2.87605e-08	7.97739e-07
ENSMUSG00000039824	-0.539574	3.56578	2.944e-08	8.15159e-07
ENSMUSG00000043441	-0.927246	-0.411782	2.94966e-08	8.15301e-07
ENSMUSG00000015094	-0.274734	5.86701	2.95895e-08	8.15819e-07
ENSMUSG00000052446	0.221055	4.92528	2.96184e-08	8.15819e-07
ENSMUSG00000027715	0.195856	7.88987	2.97974e-08	8.19325e-07
ENSMUSG00000043843	-0.332381	3.52157	3.01413e-08	8.26834e-07
ENSMUSG00000066113	-0.311077	5.08398	3.01749e-08	8.26834e-07
ENSMUSG00000040034	0.288076	5.01754	3.02723e-08	8.2807e-07
ENSMUSG00000002257	-0.392784	2.33667	3.05338e-08	8.32524e-07
ENSMUSG00000048327	0.267959	6.74145	3.05403e-08	8.32524e-07
ENSMUSG00000093930	0.271513	8.85702	3.07659e-08	8.37233e-07
ENSMUSG00000025610	-1.00357	0.649676	3.11117e-08	8.45193e-07
ENSMUSG00000028633	0.229357	6.8413	3.12017e-08	8.46185e-07
ENSMUSG00000079110	-0.648437	2.86839	3.17705e-08	8.6014e-07
ENSMUSG00000037989	-0.512038	5.54185	3.19331e-08	8.63066e-07
ENSMUSG00000059182	0.276884	4.83828	3.20036e-08	8.63497e-07
ENSMUSG00000044201	0.309783	4.93275	3.20742e-08	8.63931e-07
ENSMUSG00000031309	0.196537	7.27594	3.23597e-08	8.69297e-07
ENSMUSG00000041078	-0.436529	2.56473	3.23832e-08	8.69297e-07
ENSMUSG00000021891	0.244035	5.72684	3.26763e-08	8.73249e-07
ENSMUSG00000028702	0.328681	5.78846	3.26823e-08	8.73249e-07
ENSMUSG00000038255	-1.07221	2.85111	3.27495e-08	8.73249e-07
ENSMUSG00000004952	-0.337543	3.91856	3.2751e-08	8.73249e-07
ENSMUSG00000049641	-0.578776	2.73703	3.29053e-08	8.75889e-07
ENSMUSG00000030929	0.210837	5.67215	3.41418e-08	9.07279e-07
ENSMUSG00000041747	0.214205	5.72151	3.44574e-08	9.14131e-07
ENSMUSG00000045994	-0.456106	5.16937	3.45992e-08	9.16357e-07
ENSMUSG00000011118	-1.84594	0.674901	3.48923e-08	9.22579e-07
ENSMUSG00000031834	-0.372821	5.92171	3.50313e-08	9.23906e-07
ENSMUSG00000022415	-0.508597	3.58198	3.50592e-08	9.23906e-07
ENSMUSG00000046491	-0.773787	1.56293	3.52155e-08	9.26484e-07
ENSMUSG00000002020	-0.843158	1.39097	3.54029e-08	9.29869e-07
ENSMUSG00000030730	-0.5249	4.86857	3.56198e-08	9.34016e-07
ENSMUSG00000034951	-0.246089	4.29448	3.58384e-08	9.38195e-07
ENSMUSG00000029608	-0.537233	2.63145	3.68308e-08	9.62585e-07
ENSMUSG00000033446	0.26958	4.7982	3.70666e-08	9.67151e-07
ENSMUSG00000006435	-0.397255	3.50575	3.72238e-08	9.69655e-07
ENSMUSG00000062694	-0.777129	2.04217	3.80325e-08	9.89094e-07
ENSMUSG00000073658	-2.26999	-1.18964	3.82349e-08	9.92728e-07
ENSMUSG00000035735	-0.457658	3.67617	3.86146e-08	1.00095e-06
ENSMUSG00000038145	-0.173973	6.04982	3.89283e-08	1.00743e-06
ENSMUSG00000017499	0.301083	5.56501	3.93172e-08	1.01583e-06
ENSMUSG00000033760	0.219401	6.51514	3.94123e-08	1.0162e-06
ENSMUSG00000060284	-0.761595	2.48567	3.94597e-08	1.0162e-06
ENSMUSG00000029253	0.206436	6.10514	3.97199e-08	1.02104e-06
ENSMUSG00000037262	0.294879	4.88161	3.97822e-08	1.02104e-06
ENSMUSG00000001419	-0.23358	6.1516	3.98631e-08	1.02104e-06
ENSMUSG00000024427	-0.389337	4.05769	3.9945e-08	1.02104e-06
ENSMUSG00000029055	-0.484596	2.67637	4.00141e-08	1.02104e-06
ENSMUSG00000037572	0.279804	6.65383	4.00346e-08	1.02104e-06
ENSMUSG00000048126	-0.707554	7.7828	4.03662e-08	1.02785e-06
ENSMUSG00000031097	-1.10673	2.43501	4.05734e-08	1.03146e-06
ENSMUSG00000040875	-0.311266	2.88831	4.10102e-08	1.0409e-06
ENSMUSG00000021702	-0.962625	4.43445	4.19881e-08	1.0632e-06
ENSMUSG00000042590	0.182907	6.49147	4.20232e-08	1.0632e-06
ENSMUSG00000036622	-0.461432	5.98062	4.25241e-08	1.07416e-06
ENSMUSG00000034993	-0.216345	6.45788	4.26351e-08	1.07525e-06
ENSMUSG00000032349	0.179333	6.5328	4.27448e-08	1.07613e-06
ENSMUSG00000026418	-0.462938	6.29625	4.28461e-08	1.07613e-06
ENSMUSG00000020694	0.183341	6.90185	4.2874e-08	1.07613e-06
ENSMUSG00000022840	-0.342238	5.00972	4.32562e-08	1.084e-06
ENSMUSG00000039057	-0.405544	3.82683	4.342e-08	1.08639e-06
ENSMUSG00000019837	0.303434	5.52637	4.39733e-08	1.0985e-06
ENSMUSG00000028409	0.227603	7.16773	4.40666e-08	1.0991e-06
ENSMUSG00000038418	-0.681726	3.25737	4.47841e-08	1.11524e-06
ENSMUSG00000036721	0.245153	4.41725	4.50157e-08	1.11924e-06
ENSMUSG00000029701	0.219035	7.08703	4.54199e-08	1.12752e-06
ENSMUSG00000029817	0.214013	8.43265	4.55981e-08	1.12842e-06
ENSMUSG00000023075	0.18564	6.32588	4.56349e-08	1.12842e-06
ENSMUSG00000039748	0.291017	5.79105	4.56696e-08	1.12842e-06
ENSMUSG00000022837	0.27709	5.62935	4.61029e-08	1.13648e-06
ENSMUSG00000028581	-0.405756	4.06556	4.61395e-08	1.13648e-06
ENSMUSG00000009246	-0.832689	3.99004	4.62768e-08	1.13809e-06
ENSMUSG00000067194	0.196669	7.48769	4.68308e-08	1.14993e-06
ENSMUSG00000035131	-0.670742	1.43805	4.69542e-08	1.15087e-06
ENSMUSG00000022881	0.291557	5.75627	4.70144e-08	1.15087e-06
ENSMUSG00000019992	0.280838	3.49343	4.71117e-08	1.15147e-06
ENSMUSG00000026484	0.194298	7.41374	4.73424e-08	1.15533e-06
ENSMUSG00000036737	0.149642	6.77363	4.79071e-08	1.16731e-06
ENSMUSG00000034685	-0.5556	5.38892	4.80409e-08	1.16837e-06
ENSMUSG00000044221	0.161989	6.88679	4.8098e-08	1.16837e-06
ENSMUSG00000008035	-0.230296	4.68646	4.84409e-08	1.1749e-06
ENSMUSG00000079184	0.205784	6.29144	4.85917e-08	1.17551e-06
ENSMUSG00000024989	0.344843	5.54384	4.86146e-08	1.17551e-06
ENSMUSG00000006651	-0.291577	6.66204	4.93961e-08	1.19258e-06
ENSMUSG00000041438	0.222225	5.79227	4.98439e-08	1.20157e-06
ENSMUSG00000033124	-0.273569	4.72449	5.02767e-08	1.21016e-06
ENSMUSG00000063160	-0.315928	5.65888	5.03872e-08	1.21098e-06
ENSMUSG00000028641	-0.262339	6.00653	5.08046e-08	1.21916e-06
ENSMUSG00000020866	-0.280009	7.78176	5.1094e-08	1.22425e-06
ENSMUSG00000033502	0.330369	4.68247	5.15839e-08	1.23412e-06
ENSMUSG00000038271	-0.275101	5.07467	5.23329e-08	1.25015e-06
ENSMUSG00000030619	0.22787	5.86639	5.26659e-08	1.25621e-06
ENSMUSG00000029343	-1.45273	1.40502	5.38154e-08	1.2817e-06
ENSMUSG00000017300	-0.640278	4.17947	5.41118e-08	1.2866e-06
ENSMUSG00000030519	-0.273753	5.54941	5.41838e-08	1.2866e-06
ENSMUSG00000042472	0.311718	6.20931	5.49099e-08	1.30189e-06
ENSMUSG00000027088	0.228996	4.65133	5.50723e-08	1.30379e-06
ENSMUSG00000048148	-0.811579	1.45075	5.5344e-08	1.30827e-06
ENSMUSG00000051674	0.217365	6.29462	5.55687e-08	1.31146e-06
ENSMUSG00000028394	0.214422	6.39655	5.56448e-08	1.31146e-06
ENSMUSG00000030304	0.208135	6.93541	5.65587e-08	1.33102e-06
ENSMUSG00000045374	-0.400549	4.68901	5.66525e-08	1.33125e-06
ENSMUSG00000036898	0.183898	6.42425	5.68013e-08	1.33277e-06
ENSMUSG00000034442	0.225986	4.28294	5.70319e-08	1.3362e-06
ENSMUSG00000048540	0.450603	6.18393	5.75745e-08	1.34692e-06
ENSMUSG00000032228	0.225476	8.93169	5.78407e-08	1.35115e-06
ENSMUSG00000034311	0.259509	6.61763	5.90119e-08	1.37648e-06
ENSMUSG00000059474	0.206213	7.69478	5.97255e-08	1.39108e-06
ENSMUSG00000032890	-0.327941	4.81881	5.98308e-08	1.39148e-06
ENSMUSG00000025986	0.172015	7.56119	6.07128e-08	1.40993e-06
ENSMUSG00000030528	0.274539	6.06038	6.08461e-08	1.41095e-06
ENSMUSG00000015085	-1.61273	-0.962735	6.09474e-08	1.41123e-06
ENSMUSG00000023885	-0.756767	5.80949	6.1071e-08	1.41203e-06
ENSMUSG00000027944	0.269753	5.58793	6.14172e-08	1.41713e-06
ENSMUSG00000025366	-0.246041	5.79003	6.14703e-08	1.41713e-06
ENSMUSG00000037017	0.25976	6.6043	6.15811e-08	1.41762e-06
ENSMUSG00000021193	0.17894	7.2635	6.20888e-08	1.42723e-06
ENSMUSG00000006542	-0.990773	0.622706	6.254e-08	1.43552e-06
ENSMUSG00000022574	-0.525699	1.63178	6.32651e-08	1.45006e-06
ENSMUSG00000063888	0.184023	7.21482	6.33894e-08	1.45081e-06
ENSMUSG00000091896	0.208279	7.71497	6.3872e-08	1.45841e-06
ENSMUSG00000038181	-0.303138	5.27768	6.39055e-08	1.45841e-06
ENSMUSG00000040712	-0.345261	4.66301	6.40786e-08	1.46025e-06
ENSMUSG00000036892	-1.02955	1.16755	6.49873e-08	1.47883e-06
ENSMUSG00000002297	0.273093	6.5692	6.51144e-08	1.4796e-06
ENSMUSG00000025133	0.207108	6.28007	6.52577e-08	1.48073e-06
ENSMUSG00000032264	0.219897	6.04367	6.54208e-08	1.4809e-06
ENSMUSG00000028410	0.213938	7.84475	6.54522e-08	1.4809e-06
ENSMUSG00000030218	-0.752994	3.57361	6.56609e-08	1.48351e-06
ENSMUSG00000047921	-0.284692	5.16309	6.62429e-08	1.49452e-06
ENSMUSG00000026814	-0.44961	5.25337	6.64152e-08	1.49628e-06
ENSMUSG00000006720	0.252886	4.937	6.72289e-08	1.51054e-06
ENSMUSG00000033685	-0.44826	6.47158	6.73041e-08	1.51054e-06
ENSMUSG00000033510	-0.45275	1.49803	6.73644e-08	1.51054e-06
ENSMUSG00000024006	0.204077	7.22935	6.74298e-08	1.51054e-06
ENSMUSG00000020705	0.166631	7.42296	6.96088e-08	1.55715e-06
ENSMUSG00000022817	-0.232529	6.64465	6.97432e-08	1.55796e-06
ENSMUSG00000061273	0.178742	6.53766	7.04142e-08	1.57073e-06
ENSMUSG00000022791	-0.346497	6.03853	7.08807e-08	1.57891e-06
ENSMUSG00000007656	0.181505	7.55189	7.11125e-08	1.58185e-06
ENSMUSG00000035683	0.334966	5.86688	7.20156e-08	1.5997e-06
ENSMUSG00000022106	0.258107	7.22592	7.23799e-08	1.60554e-06
ENSMUSG00000029060	-0.400765	5.00989	7.25193e-08	1.60638e-06
ENSMUSG00000102918	-0.288546	6.53387	7.27778e-08	1.60944e-06
ENSMUSG00000029405	0.162639	8.47323	7.28608e-08	1.60944e-06
ENSMUSG00000005609	0.136892	7.26824	7.30347e-08	1.61103e-06
ENSMUSG00000035495	0.191684	6.05318	7.33973e-08	1.61678e-06
ENSMUSG00000021149	0.206868	6.70933	7.38771e-08	1.62509e-06
ENSMUSG00000021965	0.282605	4.91614	7.46268e-08	1.63931e-06
ENSMUSG00000052798	0.208338	6.58539	7.50842e-08	1.64707e-06
ENSMUSG00000004096	0.255326	6.58129	7.58944e-08	1.66254e-06
ENSMUSG00000030352	-0.216085	7.04044	7.66949e-08	1.67775e-06
ENSMUSG00000039953	-0.269112	7.60725	7.70272e-08	1.6827e-06
ENSMUSG00000004043	-0.351952	2.80246	7.72098e-08	1.68437e-06
ENSMUSG00000047085	-0.682219	4.70072	7.76427e-08	1.69148e-06
ENSMUSG00000046240	-1.83353	-1.31293	7.81444e-08	1.70007e-06
ENSMUSG00000028560	0.200451	7.45541	7.82916e-08	1.70094e-06
ENSMUSG00000028790	0.208534	8.70449	7.92391e-08	1.71916e-06
ENSMUSG00000022536	0.168956	8.13078	7.96585e-08	1.7259e-06
ENSMUSG00000030868	0.219998	6.40153	8.05247e-08	1.74228e-06
ENSMUSG00000029686	0.172571	7.74804	8.10942e-08	1.75221e-06
ENSMUSG00000056919	0.21198	5.47658	8.14218e-08	1.75689e-06
ENSMUSG00000025184	0.212273	5.18496	8.16995e-08	1.75973e-06
ENSMUSG00000026575	0.261136	4.8778	8.18091e-08	1.75973e-06
ENSMUSG00000057604	-0.698014	3.24604	8.19905e-08	1.75973e-06
ENSMUSG00000024521	0.518032	2.78941	8.20579e-08	1.75973e-06
ENSMUSG00000042109	-0.490391	4.25416	8.21087e-08	1.75973e-06
ENSMUSG00000020260	-0.289184	6.10569	8.23963e-08	1.7635e-06
ENSMUSG00000025738	-0.270168	4.61003	8.29102e-08	1.77211e-06
ENSMUSG00000028221	0.181587	6.36386	8.34647e-08	1.78156e-06
ENSMUSG00000030098	-0.433972	3.14346	8.4077e-08	1.79221e-06
ENSMUSG00000026869	0.19263	6.29823	8.42432e-08	1.79334e-06
ENSMUSG00000024777	-0.223097	5.29602	8.45192e-08	1.7968e-06
ENSMUSG00000054013	-0.452456	2.40794	8.51107e-08	1.80695e-06
ENSMUSG00000048387	-0.405435	4.86129	8.53278e-08	1.80913e-06
ENSMUSG00000036412	-0.872686	2.98687	8.56733e-08	1.81403e-06
ENSMUSG00000040390	-0.382538	5.10364	8.66443e-08	1.83214e-06
ENSMUSG00000066551	0.238701	8.30113	8.75652e-08	1.84914e-06
ENSMUSG00000033257	0.242982	7.34298	8.80428e-08	1.85527e-06
ENSMUSG00000032816	-0.303277	6.73608	8.80896e-08	1.85527e-06
ENSMUSG00000029169	0.204817	8.57525	8.87449e-08	1.86659e-06
ENSMUSG00000025950	0.170678	7.69739	9.07652e-08	1.90655e-06
ENSMUSG00000039630	0.193663	10.3292	9.21281e-08	1.93262e-06
ENSMUSG00000031738	-0.497526	1.91201	9.23397e-08	1.93449e-06
ENSMUSG00000028838	-0.616535	2.12596	9.24803e-08	1.93488e-06
ENSMUSG00000029093	-0.326832	5.86129	9.27666e-08	1.93677e-06
ENSMUSG00000030091	-0.298051	5.85712	9.28154e-08	1.93677e-06
ENSMUSG00000016018	0.173311	7.14768	9.30407e-08	1.93892e-06
ENSMUSG00000023852	0.203779	7.54292	9.33714e-08	1.94325e-06
ENSMUSG00000024578	-0.996821	1.19357	9.37286e-08	1.94813e-06
ENSMUSG00000049422	-0.574473	1.82274	9.42497e-08	1.95639e-06
ENSMUSG00000055240	0.275759	6.48656	9.44662e-08	1.95832e-06
ENSMUSG00000026174	0.177712	6.85733	9.466e-08	1.95977e-06
ENSMUSG00000020794	0.209271	6.80509	9.51215e-08	1.96676e-06
ENSMUSG00000025264	0.207061	5.44335	9.52619e-08	1.96709e-06
ENSMUSG00000002006	-0.272153	6.21711	9.66876e-08	1.99393e-06
ENSMUSG00000074577	-0.432669	2.07274	9.78325e-08	2.01492e-06
ENSMUSG00000028114	0.221011	5.52161	9.87419e-08	2.02923e-06
ENSMUSG00000043857	-0.427736	4.87395	9.87835e-08	2.02923e-06
ENSMUSG00000045174	-0.409199	3.48497	9.896e-08	2.03022e-06
ENSMUSG00000030521	0.204317	5.72353	9.95487e-08	2.039e-06
ENSMUSG00000075271	0.235053	3.76042	9.96457e-08	2.039e-06
ENSMUSG00000040867	-0.417221	4.11483	1.00388e-07	2.0493e-06
ENSMUSG00000011254	0.241486	4.41401	1.00408e-07	2.0493e-06
ENSMUSG00000031917	0.257097	5.96409	1.00748e-07	2.0536e-06
ENSMUSG00000041974	0.225233	5.39785	1.01025e-07	2.0561e-06
ENSMUSG00000038544	0.230827	5.75209	1.01295e-07	2.0561e-06
ENSMUSG00000022564	-0.254931	6.30695	1.01315e-07	2.0561e-06
ENSMUSG00000018848	0.163392	6.76802	1.0139e-07	2.0561e-06
ENSMUSG00000023932	0.158782	7.10109	1.01589e-07	2.05751e-06
ENSMUSG00000027419	-0.332374	3.6378	1.01997e-07	2.06314e-06
ENSMUSG00000079598	-0.364568	2.65945	1.02839e-07	2.07751e-06
ENSMUSG00000036030	0.501692	3.43973	1.03212e-07	2.08115e-06
ENSMUSG00000070645	-1.85341	-0.52328	1.03282e-07	2.08115e-06
ENSMUSG00000018379	0.210767	9.80734	1.04058e-07	2.09412e-06
ENSMUSG00000042699	0.225457	9.27813	1.05043e-07	2.11126e-06
ENSMUSG00000026825	-0.269609	6.74804	1.05421e-07	2.11392e-06
ENSMUSG00000018822	-0.814649	1.15306	1.05442e-07	2.11392e-06
ENSMUSG00000014226	0.254111	7.35754	1.06118e-07	2.12478e-06
ENSMUSG00000091625	0.399118	4.97693	1.06447e-07	2.12657e-06
ENSMUSG00000030307	-0.730416	2.11706	1.06476e-07	2.12657e-06
ENSMUSG00000036966	-0.254379	4.64862	1.07114e-07	2.13403e-06
ENSMUSG00000028568	0.273929	7.50057	1.07119e-07	2.13403e-06
ENSMUSG00000020534	0.249347	5.51835	1.07256e-07	2.13406e-06
ENSMUSG00000016942	-0.911214	0.827145	1.07475e-07	2.13574e-06
ENSMUSG00000041828	-1.95246	1.31341	1.07848e-07	2.13749e-06
ENSMUSG00000022248	0.285178	4.64021	1.07864e-07	2.13749e-06
ENSMUSG00000030088	-0.764009	3.00537	1.07968e-07	2.13749e-06
ENSMUSG00000059479	-0.622219	1.04051	1.0836e-07	2.14259e-06
ENSMUSG00000096914	-0.445754	1.56195	1.09836e-07	2.16673e-06
ENSMUSG00000027427	0.192068	5.99321	1.09855e-07	2.16673e-06
ENSMUSG00000039145	-0.536317	3.72112	1.10317e-07	2.17313e-06
ENSMUSG00000055945	-0.567497	2.07306	1.10799e-07	2.17991e-06
ENSMUSG00000022577	-0.437006	4.39251	1.13376e-07	2.22784e-06
ENSMUSG00000021555	0.175405	6.89741	1.14715e-07	2.25136e-06
ENSMUSG00000072720	-0.458531	3.80018	1.15702e-07	2.26793e-06
ENSMUSG00000026516	0.176308	7.32114	1.18908e-07	2.32789e-06
ENSMUSG00000036309	0.244249	8.48795	1.19686e-07	2.34023e-06
ENSMUSG00000070871	0.209261	5.52352	1.21072e-07	2.36063e-06
ENSMUSG00000035640	-0.622869	4.65302	1.21108e-07	2.36063e-06
ENSMUSG00000023940	0.280806	5.75952	1.21177e-07	2.36063e-06
ENSMUSG00000026547	-0.249971	6.13034	1.2273e-07	2.38795e-06
ENSMUSG00000021116	0.232158	7.24565	1.23435e-07	2.39873e-06
ENSMUSG00000020973	0.223937	4.75252	1.24678e-07	2.4194e-06
ENSMUSG00000058672	-0.31092	7.11301	1.24805e-07	2.4194e-06
ENSMUSG00000032905	0.188487	6.35578	1.25463e-07	2.42919e-06
ENSMUSG00000020493	0.256467	5.69531	1.27033e-07	2.45659e-06
ENSMUSG00000002769	-0.959123	-0.614362	1.2752e-07	2.46194e-06
ENSMUSG00000026355	0.162035	8.23948	1.2762e-07	2.46194e-06
ENSMUSG00000026873	-0.395878	2.59959	1.28242e-07	2.47092e-06
ENSMUSG00000032243	-0.319513	4.01156	1.28885e-07	2.4803e-06
ENSMUSG00000028675	0.277804	7.34956	1.31917e-07	2.53556e-06
ENSMUSG00000021200	-0.390209	2.92922	1.33079e-07	2.5548e-06
ENSMUSG00000047420	-1.6799	-1.55217	1.33404e-07	2.55637e-06
ENSMUSG00000033209	-0.46712	6.82717	1.33484e-07	2.55637e-06
ENSMUSG00000054717	0.298588	8.57733	1.33959e-07	2.56115e-06
ENSMUSG00000021451	-0.30232	4.07829	1.34057e-07	2.56115e-06
ENSMUSG00000028274	0.221092	5.56077	1.34641e-07	2.56921e-06
ENSMUSG00000037531	0.285697	4.82612	1.354e-07	2.58059e-06
ENSMUSG00000036062	-0.461317	4.24883	1.36819e-07	2.6045e-06
ENSMUSG00000069917	-0.795689	8.04889	1.37295e-07	2.61042e-06
ENSMUSG00000022240	-0.354546	5.0729	1.38077e-07	2.62214e-06
ENSMUSG00000028932	0.1854	7.09042	1.39331e-07	2.63498e-06
ENSMUSG00000022247	0.203781	6.21149	1.39344e-07	2.63498e-06
ENSMUSG00000022756	-0.590666	1.70083	1.39384e-07	2.63498e-06
ENSMUSG00000020280	0.249623	5.66913	1.39419e-07	2.63498e-06
ENSMUSG00000068699	-0.528571	7.20584	1.39946e-07	2.64179e-06
ENSMUSG00000028156	0.217299	7.73434	1.43736e-07	2.70894e-06
ENSMUSG00000021806	-0.315506	7.11218	1.43845e-07	2.70894e-06
ENSMUSG00000027671	0.26565	6.93642	1.44046e-07	2.70951e-06
ENSMUSG00000001016	0.259869	8.10928	1.44443e-07	2.71374e-06
ENSMUSG00000008153	-0.356626	5.01133	1.44767e-07	2.71525e-06
ENSMUSG00000027285	0.229899	5.33748	1.45166e-07	2.71525e-06
ENSMUSG00000027405	0.234058	7.92009	1.45207e-07	2.71525e-06
ENSMUSG00000029283	0.257101	6.71676	1.45209e-07	2.71525e-06
ENSMUSG00000026036	0.215871	5.87855	1.46241e-07	2.73133e-06
ENSMUSG00000032502	-0.667575	1.54568	1.47333e-07	2.74848e-06
ENSMUSG00000020409	0.151889	6.16606	1.48522e-07	2.76678e-06
ENSMUSG00000021219	-0.549137	2.14987	1.48663e-07	2.76678e-06
ENSMUSG00000059119	0.198091	8.13151	1.49161e-07	2.77278e-06
ENSMUSG00000045427	0.207585	7.45176	1.49956e-07	2.7843e-06
ENSMUSG00000031609	0.342837	4.82425	1.50233e-07	2.78618e-06
ENSMUSG00000033285	0.20602	6.23867	1.50768e-07	2.79283e-06
ENSMUSG00000029819	-0.738143	2.25233	1.51011e-07	2.79406e-06
ENSMUSG00000026854	-0.260511	5.04955	1.51442e-07	2.79877e-06
ENSMUSG00000031841	-0.384581	4.3912	1.51669e-07	2.79969e-06
ENSMUSG00000025229	-1.13062	0.256908	1.52469e-07	2.81117e-06
ENSMUSG00000030683	-0.417109	4.47306	1.54056e-07	2.83714e-06
ENSMUSG00000068882	0.230639	8.36912	1.5458e-07	2.84348e-06
ENSMUSG00000015843	-0.351345	3.23143	1.5567e-07	2.86021e-06
ENSMUSG00000037643	0.160377	6.61902	1.5592e-07	2.86149e-06
ENSMUSG00000054387	0.165009	8.37887	1.56408e-07	2.86711e-06
ENSMUSG00000022483	-0.453182	8.83075	1.57964e-07	2.88675e-06
ENSMUSG00000020273	0.199159	5.57672	1.58009e-07	2.88675e-06
ENSMUSG00000047534	0.275952	6.44914	1.5818e-07	2.88675e-06
ENSMUSG00000067924	-0.296454	3.99364	1.58208e-07	2.88675e-06
ENSMUSG00000071531	-0.757714	0.548636	1.591e-07	2.89969e-06
ENSMUSG00000037979	-0.341484	3.26276	1.60314e-07	2.91846e-06
ENSMUSG00000042507	-0.188476	5.35938	1.60872e-07	2.92524e-06
ENSMUSG00000026709	0.235532	5.11241	1.61417e-07	2.9318e-06
ENSMUSG00000050471	0.259374	5.39209	1.62369e-07	2.9457e-06
ENSMUSG00000002679	0.289846	5.44657	1.63122e-07	2.95597e-06
ENSMUSG00000071984	-0.699281	3.62567	1.63683e-07	2.96276e-06
ENSMUSG00000032584	-0.364789	2.83664	1.64488e-07	2.97393e-06
ENSMUSG00000030854	-0.242572	4.94093	1.66497e-07	3.00681e-06
ENSMUSG00000042804	-0.464221	4.97679	1.67541e-07	3.02222e-06
ENSMUSG00000019774	0.273361	3.80311	1.67871e-07	3.02473e-06
ENSMUSG00000069135	0.23825	5.58467	1.68077e-07	3.025e-06
ENSMUSG00000092086	0.237365	8.08029	1.68628e-07	3.03147e-06
ENSMUSG00000063605	-0.315088	4.58812	1.68946e-07	3.03374e-06
ENSMUSG00000019951	0.158831	6.3594	1.7111e-07	3.06913e-06
ENSMUSG00000024942	-0.391719	4.40988	1.71998e-07	3.08156e-06
ENSMUSG00000026669	0.273984	5.85471	1.73452e-07	3.1041e-06
ENSMUSG00000027091	0.186612	7.28558	1.74827e-07	3.12518e-06
ENSMUSG00000027361	0.212432	6.14939	1.76923e-07	3.15908e-06
ENSMUSG00000022324	-0.616572	4.41425	1.78305e-07	3.18018e-06
ENSMUSG00000020457	0.22314	6.78258	1.79401e-07	3.19613e-06
ENSMUSG00000027230	-0.773373	3.78652	1.79824e-07	3.20006e-06
ENSMUSG00000034271	-0.423882	3.26245	1.81478e-07	3.22337e-06
ENSMUSG00000027775	0.192802	6.04332	1.81541e-07	3.22337e-06
ENSMUSG00000084845	-0.379077	2.34287	1.82488e-07	3.23655e-06
ENSMUSG00000030965	0.17947	5.912	1.82768e-07	3.23789e-06
ENSMUSG00000072825	-0.455579	5.55022	1.84593e-07	3.26657e-06
ENSMUSG00000027510	-0.451872	4.97127	1.85543e-07	3.27973e-06
ENSMUSG00000037514	0.183981	6.58266	1.86344e-07	3.2902e-06
ENSMUSG00000034818	-0.390136	5.32604	1.89288e-07	3.33847e-06
ENSMUSG00000006442	-0.224702	6.05936	1.91417e-07	3.37082e-06
ENSMUSG00000042229	0.173835	5.28793	1.91581e-07	3.37082e-06
ENSMUSG00000030983	0.186554	6.21362	1.91761e-07	3.37082e-06
ENSMUSG00000020135	-0.550161	6.95662	1.92929e-07	3.38759e-06
ENSMUSG00000066643	0.16644	5.55822	1.95985e-07	3.43745e-06
ENSMUSG00000013419	-0.363213	5.29579	1.96279e-07	3.43879e-06
ENSMUSG00000063785	0.173893	5.91772	1.97028e-07	3.44574e-06
ENSMUSG00000043670	-0.479974	3.32564	1.97111e-07	3.44574e-06
ENSMUSG00000044716	-0.726987	1.92162	1.97725e-07	3.45266e-06
ENSMUSG00000028629	0.227437	5.1408	1.98705e-07	3.46596e-06
ENSMUSG00000043822	-0.886957	0.561098	1.99983e-07	3.48346e-06
ENSMUSG00000031314	0.183113	7.16102	2.00148e-07	3.48346e-06
ENSMUSG00000025607	0.193772	6.56873	2.03902e-07	3.54489e-06
ENSMUSG00000015697	0.163656	7.51576	2.0459e-07	3.55295e-06
ENSMUSG00000070720	-0.639212	1.74033	2.06033e-07	3.5741e-06
ENSMUSG00000009614	-0.396985	4.12073	2.07383e-07	3.59061e-06
ENSMUSG00000004113	-0.33925	5.18799	2.07487e-07	3.59061e-06
ENSMUSG00000004655	-0.651437	4.64188	2.07755e-07	3.59061e-06
ENSMUSG00000085925	-0.591734	3.08999	2.08011e-07	3.59061e-06
ENSMUSG00000062329	-1.36326	2.2964	2.08329e-07	3.59061e-06
ENSMUSG00000027184	0.168354	9.84716	2.08345e-07	3.59061e-06
ENSMUSG00000056216	0.180935	6.58758	2.09548e-07	3.60741e-06
ENSMUSG00000025092	0.385847	5.67727	2.10478e-07	3.61949e-06
ENSMUSG00000022322	0.277056	5.8747	2.10708e-07	3.61952e-06
ENSMUSG00000051316	0.196444	5.44593	2.11225e-07	3.62304e-06
ENSMUSG00000036686	-0.381162	4.73503	2.11371e-07	3.62304e-06
ENSMUSG00000027942	0.183923	6.14502	2.13167e-07	3.64987e-06
ENSMUSG00000042564	0.229785	4.09083	2.15239e-07	3.68138e-06
ENSMUSG00000026253	-0.432618	3.42608	2.15584e-07	3.6833e-06
ENSMUSG00000015599	-0.502507	3.85328	2.15866e-07	3.68415e-06
ENSMUSG00000000631	-0.366718	6.97278	2.1879e-07	3.73003e-06
ENSMUSG00000030717	-0.725347	0.374963	2.20874e-07	3.76151e-06
ENSMUSG00000017550	0.242726	6.41842	2.23218e-07	3.79734e-06
ENSMUSG00000035293	0.229072	6.7829	2.23668e-07	3.80092e-06
ENSMUSG00000010609	-0.311892	3.18546	2.24409e-07	3.80611e-06
ENSMUSG00000044906	0.284289	6.00162	2.24464e-07	3.80611e-06
ENSMUSG00000023066	0.250625	5.20952	2.24695e-07	3.80611e-06
ENSMUSG00000037771	-0.522902	2.7672	2.25289e-07	3.8121e-06
ENSMUSG00000050821	-0.318135	3.49951	2.27714e-07	3.84903e-06
ENSMUSG00000022359	0.278763	3.86325	2.28464e-07	3.85324e-06
ENSMUSG00000012443	0.214822	7.86789	2.28688e-07	3.85324e-06
ENSMUSG00000026959	-0.744086	2.20473	2.28694e-07	3.85324e-06
ENSMUSG00000036403	0.221014	5.56401	2.29824e-07	3.86818e-06
ENSMUSG00000038520	-0.266717	5.37881	2.30485e-07	3.87518e-06
ENSMUSG00000048373	-0.739876	0.492181	2.3213e-07	3.8987e-06
ENSMUSG00000019874	0.331851	7.68713	2.3326e-07	3.91353e-06
ENSMUSG00000026620	-0.201937	5.94188	2.33987e-07	3.92157e-06
ENSMUSG00000042607	0.303149	6.9833	2.35467e-07	3.9358e-06
ENSMUSG00000022656	0.221163	6.51618	2.35551e-07	3.9358e-06
ENSMUSG00000057497	0.190107	6.03347	2.35581e-07	3.9358e-06
ENSMUSG00000014444	-0.34079	6.37471	2.36062e-07	3.93967e-06
ENSMUSG00000034826	0.211385	5.90136	2.3646e-07	3.94216e-06
ENSMUSG00000022008	0.166884	6.13861	2.36829e-07	3.94416e-06
ENSMUSG00000055371	0.142623	5.86449	2.37577e-07	3.95247e-06
ENSMUSG00000026042	-0.427686	8.78746	2.38029e-07	3.95583e-06
ENSMUSG00000003778	0.214565	7.801	2.39539e-07	3.975e-06
ENSMUSG00000025420	0.39543	2.97787	2.39685e-07	3.975e-06
ENSMUSG00000038740	-0.279798	6.81473	2.40611e-07	3.98619e-06
ENSMUSG00000037149	0.15916	7.58282	2.42496e-07	4.01322e-06
ENSMUSG00000030688	-0.408973	3.72287	2.42847e-07	4.01483e-06
ENSMUSG00000058806	-0.3483	3.04931	2.44474e-07	4.03752e-06
ENSMUSG00000022024	0.215704	6.50969	2.46183e-07	4.0615e-06
ENSMUSG00000054146	-0.470243	4.60549	2.47347e-07	4.07646e-06
ENSMUSG00000038510	0.245404	5.17905	2.49074e-07	4.10017e-06
ENSMUSG00000087006	-0.651995	1.15785	2.49303e-07	4.10017e-06
ENSMUSG00000018973	0.966803	-0.575717	2.49985e-07	4.10712e-06
ENSMUSG00000046434	0.292445	9.60077	2.50866e-07	4.1163e-06
ENSMUSG00000060279	-0.325276	6.64707	2.51177e-07	4.1163e-06
ENSMUSG00000017144	0.211913	7.99306	2.51324e-07	4.1163e-06
ENSMUSG00000050912	0.231321	6.80074	2.56016e-07	4.18882e-06
ENSMUSG00000005952	-1.37039	-0.828852	2.56372e-07	4.19032e-06
ENSMUSG00000025613	0.183388	8.62743	2.57793e-07	4.20921e-06
ENSMUSG00000063884	0.192573	6.83872	2.59568e-07	4.23196e-06
ENSMUSG00000029723	-0.346149	5.30701	2.59886e-07	4.23196e-06
ENSMUSG00000032131	-0.26071	4.16914	2.59988e-07	4.23196e-06
ENSMUSG00000020262	-0.204333	4.60259	2.61676e-07	4.25506e-06
ENSMUSG00000036106	-0.386	3.49335	2.62235e-07	4.25977e-06
ENSMUSG00000039242	0.209372	6.2335	2.62793e-07	4.26082e-06
ENSMUSG00000027067	0.178904	8.89951	2.62837e-07	4.26082e-06
ENSMUSG00000038486	-0.2354	5.60776	2.64075e-07	4.27187e-06
ENSMUSG00000016921	0.222315	9.47322	2.6423e-07	4.27187e-06
ENSMUSG00000018845	-0.29912	4.5385	2.64328e-07	4.27187e-06
ENSMUSG00000058354	-1.26687	-0.799989	2.65755e-07	4.29055e-06
ENSMUSG00000031479	0.180753	5.97811	2.6781e-07	4.31932e-06
ENSMUSG00000020886	-0.274784	6.38637	2.68185e-07	4.32097e-06
ENSMUSG00000096916	0.261658	4.33094	2.68924e-07	4.32848e-06
ENSMUSG00000030527	-0.325202	5.08488	2.70329e-07	4.34666e-06
ENSMUSG00000028676	0.23989	8.3895	2.72279e-07	4.37358e-06
ENSMUSG00000038759	0.168764	7.57442	2.74092e-07	4.39825e-06
ENSMUSG00000053470	0.235339	7.41208	2.75879e-07	4.42244e-06
ENSMUSG00000000881	0.203884	6.50096	2.79898e-07	4.48233e-06
ENSMUSG00000079330	0.349462	4.6537	2.83699e-07	4.53861e-06
ENSMUSG00000027070	0.374061	4.23225	2.86276e-07	4.57521e-06
ENSMUSG00000002546	-0.139889	6.54378	2.88029e-07	4.59447e-06
ENSMUSG00000026803	0.20014	5.02974	2.88061e-07	4.59447e-06
ENSMUSG00000022370	0.288694	6.10614	2.88808e-07	4.59904e-06
ENSMUSG00000042901	0.151229	6.41821	2.88928e-07	4.59904e-06
ENSMUSG00000027714	0.211441	5.63436	2.90791e-07	4.62405e-06
ENSMUSG00000051339	-0.42174	5.11134	2.91647e-07	4.63301e-06
ENSMUSG00000070780	-0.469261	1.65326	2.92112e-07	4.63574e-06
ENSMUSG00000028339	-0.281357	5.6984	2.93414e-07	4.65174e-06
ENSMUSG00000028187	0.224802	5.41702	2.953e-07	4.67696e-06
ENSMUSG00000032463	0.225856	4.87788	2.97165e-07	4.7018e-06
ENSMUSG00000026208	-0.527283	5.34093	2.99686e-07	4.72788e-06
ENSMUSG00000031375	-0.420155	6.81896	2.99702e-07	4.72788e-06
ENSMUSG00000022109	0.246851	5.6273	2.99709e-07	4.72788e-06
ENSMUSG00000051220	0.215582	5.64117	3.00399e-07	4.73406e-06
ENSMUSG00000007021	-0.469037	3.0157	3.00786e-07	4.73544e-06
ENSMUSG00000028919	-0.485915	3.53639	3.01371e-07	4.73994e-06
ENSMUSG00000026021	0.285528	7.51831	3.02969e-07	4.75622e-06
ENSMUSG00000054027	-0.304773	4.7448	3.03007e-07	4.75622e-06
ENSMUSG00000031461	-0.883162	3.68258	3.03783e-07	4.76368e-06
ENSMUSG00000062372	-0.47984	1.44756	3.0411e-07	4.7641e-06
ENSMUSG00000022946	-0.278112	4.96589	3.04492e-07	4.76536e-06
ENSMUSG00000079737	0.354	2.71288	3.07524e-07	4.80807e-06
ENSMUSG00000021294	-0.461413	5.4371	3.08344e-07	4.81613e-06
ENSMUSG00000050708	-0.354288	9.00557	3.09393e-07	4.82775e-06
ENSMUSG00000063873	-0.368538	3.94643	3.10078e-07	4.82997e-06
ENSMUSG00000021279	-0.269879	7.31445	3.10446e-07	4.82997e-06
ENSMUSG00000031660	0.165193	7.08298	3.1045e-07	4.82997e-06
ENSMUSG00000027635	0.248328	5.41044	3.12054e-07	4.85016e-06
ENSMUSG00000024219	-0.260221	6.17329	3.15185e-07	4.89401e-06
ENSMUSG00000035606	-0.699686	1.40717	3.17208e-07	4.92061e-06
ENSMUSG00000022508	-0.661386	2.06949	3.21268e-07	4.9787e-06
ENSMUSG00000005813	0.175115	6.32677	3.21698e-07	4.9805e-06
ENSMUSG00000001383	0.212837	7.14245	3.22213e-07	4.9836e-06
ENSMUSG00000072582	0.262171	5.82371	3.22675e-07	4.98588e-06
ENSMUSG00000001089	0.187892	7.0923	3.23952e-07	4.99988e-06
ENSMUSG00000003279	-0.495861	2.69126	3.24212e-07	4.99988e-06
ENSMUSG00000021958	0.301239	4.29131	3.25273e-07	5.01136e-06
ENSMUSG00000024570	-0.218967	4.09491	3.26177e-07	5.0204e-06
ENSMUSG00000041263	-0.214664	4.70835	3.27265e-07	5.02995e-06
ENSMUSG00000034263	0.21477	6.07928	3.27432e-07	5.02995e-06
ENSMUSG00000021963	0.179227	4.60315	3.28653e-07	5.0438e-06
ENSMUSG00000039985	0.363825	6.8078	3.32032e-07	5.09073e-06
ENSMUSG00000024587	0.15295	7.46515	3.32927e-07	5.09485e-06
ENSMUSG00000056758	0.418072	9.11048	3.32944e-07	5.09485e-06
ENSMUSG00000026483	-0.477547	3.8987	3.35071e-07	5.12245e-06
ENSMUSG00000041642	-0.309268	7.58178	3.35838e-07	5.12923e-06
ENSMUSG00000024081	0.159141	6.59862	3.37072e-07	5.1385e-06
ENSMUSG00000020684	-0.293564	4.47404	3.37434e-07	5.1385e-06
ENSMUSG00000046618	-0.42504	4.55308	3.37631e-07	5.1385e-06
ENSMUSG00000000957	-0.211684	7.62137	3.37743e-07	5.1385e-06
ENSMUSG00000036040	-0.297351	3.57686	3.38808e-07	5.14976e-06
ENSMUSG00000005846	0.199586	7.47475	3.43303e-07	5.21306e-06
ENSMUSG00000031442	-0.252225	6.10398	3.43725e-07	5.21448e-06
ENSMUSG00000023156	0.182809	5.204	3.44517e-07	5.22149e-06
ENSMUSG00000045664	-0.472765	2.85383	3.45887e-07	5.23166e-06
ENSMUSG00000021707	0.365491	6.02187	3.45948e-07	5.23166e-06
ENSMUSG00000032648	-0.343827	3.64637	3.46179e-07	5.23166e-06
ENSMUSG00000029163	-0.429403	7.31679	3.47945e-07	5.25334e-06
ENSMUSG00000059013	-0.407742	4.44979	3.49811e-07	5.27649e-06
ENSMUSG00000021492	-0.698112	1.76473	3.55217e-07	5.35293e-06
ENSMUSG00000004951	-0.363745	3.25807	3.55706e-07	5.35521e-06
ENSMUSG00000027552	0.366867	5.21921	3.56645e-07	5.36019e-06
ENSMUSG00000016349	-0.706516	3.57387	3.56714e-07	5.36019e-06
ENSMUSG00000032855	-0.266753	7.05029	3.57266e-07	5.36339e-06
ENSMUSG00000049583	-1.30702	1.75546	3.60031e-07	5.39978e-06
ENSMUSG00000061666	0.165967	5.73493	3.61677e-07	5.41934e-06
ENSMUSG00000031880	-0.465378	2.3867	3.6273e-07	5.42998e-06
ENSMUSG00000019710	0.242382	6.33549	3.64507e-07	5.44415e-06
ENSMUSG00000038725	0.663999	4.67624	3.64546e-07	5.44415e-06
ENSMUSG00000023942	-0.246499	5.64608	3.64708e-07	5.44415e-06
ENSMUSG00000022037	-0.453469	4.27534	3.71315e-07	5.53756e-06
ENSMUSG00000040649	0.162506	7.18708	3.75549e-07	5.59543e-06
ENSMUSG00000030876	0.234409	7.19523	3.774e-07	5.61773e-06
ENSMUSG00000038047	0.253776	6.24467	3.78651e-07	5.63105e-06
ENSMUSG00000031403	0.158946	6.61332	3.7935e-07	5.63616e-06
ENSMUSG00000034908	-0.237396	6.24788	3.81117e-07	5.6571e-06
ENSMUSG00000033166	0.172824	6.24444	3.82329e-07	5.66979e-06
ENSMUSG00000035958	0.281042	5.85364	3.83457e-07	5.67894e-06
ENSMUSG00000022371	-0.619046	6.47939	3.83847e-07	5.67894e-06
ENSMUSG00000048039	0.165054	6.45915	3.84494e-07	5.67894e-06
ENSMUSG00000029713	-0.334818	7.99924	3.84588e-07	5.67894e-06
ENSMUSG00000042814	0.243337	3.99224	3.84739e-07	5.67894e-06
ENSMUSG00000078773	0.297368	4.87449	3.86241e-07	5.69579e-06
ENSMUSG00000044813	-0.301991	3.87559	3.87435e-07	5.70809e-06
ENSMUSG00000034042	0.157056	6.38598	3.90651e-07	5.75013e-06
ENSMUSG00000055745	-0.229914	5.90669	3.9697e-07	5.83771e-06
ENSMUSG00000030731	-0.68313	1.56757	4.00864e-07	5.8895e-06
ENSMUSG00000031828	-0.428366	2.19987	4.02205e-07	5.90373e-06
ENSMUSG00000034533	-0.691791	2.88385	4.05281e-07	5.94338e-06
ENSMUSG00000011832	-0.193938	6.03393	4.08321e-07	5.98241e-06
ENSMUSG00000025757	0.195976	5.9502	4.13423e-07	6.05157e-06
ENSMUSG00000027360	-0.49477	1.33078	4.14393e-07	6.06016e-06
ENSMUSG00000002105	-0.256341	4.81746	4.16645e-07	6.08748e-06
ENSMUSG00000031070	-1.2209	-0.265066	4.17361e-07	6.09232e-06
ENSMUSG00000052707	0.156434	8.06726	4.20412e-07	6.1312e-06
ENSMUSG00000043753	0.519554	1.71377	4.21928e-07	6.14248e-06
ENSMUSG00000027544	-0.425571	3.03261	4.21961e-07	6.14248e-06
ENSMUSG00000045751	0.235332	5.37831	4.22892e-07	6.15038e-06
ENSMUSG00000061527	-0.443405	6.04063	4.24637e-07	6.17009e-06
ENSMUSG00000006763	0.182171	5.57898	4.28569e-07	6.22151e-06
ENSMUSG00000028583	0.274478	5.57974	4.29912e-07	6.2325e-06
ENSMUSG00000034659	-0.276175	5.37193	4.30113e-07	6.2325e-06
ENSMUSG00000022416	-0.709359	1.30819	4.32298e-07	6.25554e-06
ENSMUSG00000033763	-0.358913	6.54949	4.32493e-07	6.25554e-06
ENSMUSG00000037606	-0.270932	5.53576	4.3647e-07	6.30731e-06
ENSMUSG00000001729	-0.239856	8.11689	4.37706e-07	6.3194e-06
ENSMUSG00000033420	-0.256253	6.8875	4.38635e-07	6.32705e-06
ENSMUSG00000032348	0.286602	4.81232	4.3971e-07	6.33678e-06
ENSMUSG00000027176	0.231273	6.32354	4.41351e-07	6.35465e-06
ENSMUSG00000020063	0.186047	5.91867	4.43533e-07	6.38027e-06
ENSMUSG00000005610	0.163824	11.1146	4.44588e-07	6.38964e-06
ENSMUSG00000021670	0.240015	8.00303	4.46535e-07	6.4118e-06
ENSMUSG00000022620	-0.241264	4.44326	4.47716e-07	6.42294e-06
ENSMUSG00000058135	-0.479318	4.28905	4.48309e-07	6.42563e-06
ENSMUSG00000026429	0.273316	4.23878	4.51403e-07	6.46412e-06
ENSMUSG00000020994	0.2089	8.22599	4.5235e-07	6.46971e-06
ENSMUSG00000051232	0.284574	4.80545	4.52615e-07	6.46971e-06
ENSMUSG00000018417	0.173618	7.56353	4.53282e-07	6.46971e-06
ENSMUSG00000020623	0.242358	5.06932	4.53427e-07	6.46971e-06
ENSMUSG00000049680	-0.241739	5.05091	4.54628e-07	6.481e-06
ENSMUSG00000022180	-0.357338	3.23822	4.5971e-07	6.54756e-06
ENSMUSG00000004127	0.221657	4.57979	4.62232e-07	6.57756e-06
ENSMUSG00000008333	0.317318	6.68676	4.63289e-07	6.58668e-06
ENSMUSG00000001333	-0.734824	1.62313	4.64708e-07	6.60094e-06
ENSMUSG00000070469	-0.520008	2.6514	4.66447e-07	6.61971e-06
ENSMUSG00000024621	-0.351188	4.79839	4.70922e-07	6.67723e-06
ENSMUSG00000002748	0.161643	8.87764	4.73047e-07	6.70135e-06
ENSMUSG00000022103	-0.610649	3.53002	4.7669e-07	6.74693e-06
ENSMUSG00000032397	0.261707	6.28137	4.77234e-07	6.7486e-06
ENSMUSG00000019990	-0.285564	3.99594	4.80418e-07	6.78756e-06
ENSMUSG00000024145	0.325331	4.07258	4.82289e-07	6.80793e-06
ENSMUSG00000032172	-0.383034	3.6525	4.82779e-07	6.80877e-06
ENSMUSG00000037541	-0.383847	4.07214	4.86419e-07	6.85401e-06
ENSMUSG00000036006	-0.380491	4.6934	4.87848e-07	6.86803e-06
ENSMUSG00000020738	0.365226	8.76062	4.93267e-07	6.93815e-06
ENSMUSG00000026675	0.240549	5.1012	4.95483e-07	6.96314e-06
ENSMUSG00000027282	0.213235	7.09997	4.98791e-07	7.00341e-06
ENSMUSG00000018398	-0.213703	7.03931	5.00699e-07	7.02398e-06
ENSMUSG00000032301	0.21631	7.63353	5.01301e-07	7.0262e-06
ENSMUSG00000028291	0.202572	6.58356	5.0764e-07	7.10876e-06
ENSMUSG00000003346	-0.420775	4.86602	5.13047e-07	7.17812e-06
ENSMUSG00000027624	-0.254255	6.5929	5.14176e-07	7.18144e-06
ENSMUSG00000007097	-0.438457	5.43696	5.14616e-07	7.18144e-06
ENSMUSG00000026956	-0.398907	2.18351	5.1483e-07	7.18144e-06
ENSMUSG00000028278	0.213854	6.37321	5.15338e-07	7.18144e-06
ENSMUSG00000006014	-1.73493	-0.550387	5.15551e-07	7.18144e-06
ENSMUSG00000025321	0.333489	5.61612	5.17781e-07	7.20617e-06
ENSMUSG00000038722	0.279983	6.49202	5.18913e-07	7.21446e-06
ENSMUSG00000031984	0.165953	6.13195	5.19288e-07	7.21446e-06
ENSMUSG00000022451	0.150963	6.62846	5.23308e-07	7.26393e-06
ENSMUSG00000041577	-0.615761	2.80635	5.28336e-07	7.32731e-06
ENSMUSG00000022142	0.193423	7.12422	5.2964e-07	7.33897e-06
ENSMUSG00000027215	-0.452391	4.39759	5.32552e-07	7.37128e-06
ENSMUSG00000047547	-0.357012	4.34448	5.32903e-07	7.37128e-06
ENSMUSG00000048429	0.128164	6.28911	5.33554e-07	7.37384e-06
ENSMUSG00000023307	0.194332	6.79605	5.35936e-07	7.4003e-06
ENSMUSG00000029364	-0.202222	6.14258	5.37908e-07	7.42106e-06
ENSMUSG00000024276	0.206224	7.30465	5.40806e-07	7.45329e-06
ENSMUSG00000066568	0.146961	7.4082	5.41549e-07	7.45329e-06
ENSMUSG00000031595	-0.511548	2.45526	5.41655e-07	7.45329e-06
ENSMUSG00000029123	-0.422138	4.18206	5.45328e-07	7.49731e-06
ENSMUSG00000027331	0.310097	6.56234	5.46916e-07	7.5064e-06
ENSMUSG00000009471	-0.443508	4.17192	5.47235e-07	7.5064e-06
ENSMUSG00000004642	0.211189	7.07603	5.47411e-07	7.5064e-06
ENSMUSG00000026491	0.16562	7.65912	5.58244e-07	7.64833e-06
ENSMUSG00000026077	-0.846918	0.177986	5.59536e-07	7.6594e-06
ENSMUSG00000016256	-0.190618	5.87394	5.60102e-07	7.66053e-06
ENSMUSG00000020288	0.221452	6.71332	5.64783e-07	7.71788e-06
ENSMUSG00000033453	-0.33287	5.92031	5.65382e-07	7.71941e-06
ENSMUSG00000018677	-0.325693	6.29051	5.66555e-07	7.72876e-06
ENSMUSG00000024370	0.191627	7.63516	5.67494e-07	7.73492e-06
ENSMUSG00000079022	-0.370164	3.81149	5.68821e-07	7.74633e-06
ENSMUSG00000028800	0.243011	6.47639	5.71383e-07	7.77435e-06
ENSMUSG00000024121	-0.432185	5.23858	5.7186e-07	7.77435e-06
ENSMUSG00000022208	-0.48253	4.74181	5.7592e-07	7.82283e-06
ENSMUSG00000009214	-0.670918	3.13883	5.78529e-07	7.85153e-06
ENSMUSG00000028737	-0.249339	4.52209	5.80511e-07	7.87169e-06
ENSMUSG00000029869	-0.330765	4.50586	5.86791e-07	7.94388e-06
ENSMUSG00000029860	-0.409965	6.7302	5.86838e-07	7.94388e-06
ENSMUSG00000027968	0.190446	6.42101	5.89193e-07	7.96895e-06
ENSMUSG00000032735	-0.521963	5.37805	5.91658e-07	7.99546e-06
ENSMUSG00000030322	0.272983	5.19484	5.94385e-07	8.02263e-06
ENSMUSG00000029782	0.209415	5.93526	5.94682e-07	8.02263e-06
ENSMUSG00000035390	-0.244101	5.71768	5.9604e-07	8.03411e-06
ENSMUSG00000040722	-0.218965	5.688	5.97171e-07	8.04251e-06
ENSMUSG00000006218	-1.02436	-0.262954	5.98637e-07	8.04962e-06
ENSMUSG00000033970	0.273221	5.88927	5.98716e-07	8.04962e-06
ENSMUSG00000049097	-0.519864	1.17588	6.01665e-07	8.07498e-06
ENSMUSG00000059939	0.272296	6.32726	6.01756e-07	8.07498e-06
ENSMUSG00000034206	0.24326	5.45363	6.02603e-07	8.07498e-06
ENSMUSG00000057863	-0.85647	5.63638	6.02641e-07	8.07498e-06
ENSMUSG00000026928	-0.608725	0.218679	6.06005e-07	8.11319e-06
ENSMUSG00000030530	-0.490208	5.54469	6.1113e-07	8.1749e-06
ENSMUSG00000029337	0.489344	0.601834	6.15699e-07	8.22907e-06
ENSMUSG00000016477	0.202811	6.2855	6.16295e-07	8.23008e-06
ENSMUSG00000035227	0.194558	7.11482	6.18757e-07	8.25601e-06
ENSMUSG00000033781	0.239505	4.08671	6.22948e-07	8.30157e-06
ENSMUSG00000031431	0.201665	5.94854	6.2322e-07	8.30157e-06
ENSMUSG00000035456	-0.420258	2.1249	6.26845e-07	8.34284e-06
ENSMUSG00000024791	0.25628	4.97553	6.29506e-07	8.37121e-06
ENSMUSG00000026356	0.174067	7.00354	6.31375e-07	8.38902e-06
ENSMUSG00000040569	-0.859502	2.86547	6.33242e-07	8.40678e-06
ENSMUSG00000003135	0.190818	5.68821	6.38146e-07	8.46479e-06
ENSMUSG00000052928	-0.316791	5.65903	6.39286e-07	8.47282e-06
ENSMUSG00000036995	-0.255473	4.62163	6.40185e-07	8.47764e-06
ENSMUSG00000013936	0.203335	5.94147	6.41319e-07	8.48555e-06
ENSMUSG00000059895	-0.36757	5.33163	6.43171e-07	8.50296e-06
ENSMUSG00000030055	-0.602254	0.23675	6.52e-07	8.61249e-06
ENSMUSG00000055612	0.204891	7.02361	6.52807e-07	8.61597e-06
ENSMUSG00000029191	0.163452	7.29956	6.58004e-07	8.67733e-06
ENSMUSG00000004885	0.441503	7.22373	6.58724e-07	8.67959e-06
ENSMUSG00000073563	0.174037	6.46182	6.61888e-07	8.71403e-06
ENSMUSG00000020328	0.276319	6.17061	6.66544e-07	8.76805e-06
ENSMUSG00000034792	-0.683848	0.0986403	6.67148e-07	8.7687e-06
ENSMUSG00000033615	-0.409072	3.21546	6.72389e-07	8.83027e-06
ENSMUSG00000031327	0.215545	4.82112	6.73272e-07	8.83454e-06
ENSMUSG00000028576	0.224936	5.74112	6.76216e-07	8.86582e-06
ENSMUSG00000035726	0.23519	8.2524	6.8298e-07	8.94709e-06
ENSMUSG00000037405	-0.34251	2.86901	6.84068e-07	8.95394e-06
ENSMUSG00000040276	-0.426485	2.88071	6.87261e-07	8.98831e-06
ENSMUSG00000030243	0.186176	5.6274	6.91403e-07	9.03502e-06
ENSMUSG00000028393	-0.370863	5.58735	6.95321e-07	9.07872e-06
ENSMUSG00000029635	0.167155	6.70282	6.95945e-07	9.07938e-06
ENSMUSG00000014850	0.1871	5.79848	6.97926e-07	9.09774e-06
ENSMUSG00000054115	0.190147	7.13395	6.98595e-07	9.09897e-06
ENSMUSG00000036905	-0.376674	3.95645	6.99311e-07	9.10032e-06
ENSMUSG00000037990	-0.527063	2.76688	6.99848e-07	9.10032e-06
ENSMUSG00000040850	0.198098	8.1025	7.01463e-07	9.11384e-06
ENSMUSG00000075229	0.268076	4.80126	7.0479e-07	9.14956e-06
ENSMUSG00000029168	-0.313083	7.5171	7.12741e-07	9.24521e-06
ENSMUSG00000029406	-0.392408	5.45924	7.16122e-07	9.28145e-06
ENSMUSG00000020486	-0.37807	3.37967	7.19218e-07	9.30509e-06
ENSMUSG00000079277	0.503025	3.50366	7.19472e-07	9.30509e-06
ENSMUSG00000022300	0.164202	5.53008	7.19708e-07	9.30509e-06
ENSMUSG00000079555	0.266299	5.21907	7.25881e-07	9.37724e-06
ENSMUSG00000027206	0.220118	7.64922	7.26651e-07	9.37954e-06
ENSMUSG00000031347	0.266202	5.41949	7.27896e-07	9.38796e-06
ENSMUSG00000041781	0.1559	6.94845	7.29222e-07	9.39741e-06
ENSMUSG00000061816	-0.546798	6.12561	7.30722e-07	9.40909e-06
ENSMUSG00000027188	-0.781445	4.42351	7.31531e-07	9.41185e-06
ENSMUSG00000021639	0.247383	5.39502	7.36199e-07	9.46422e-06
ENSMUSG00000014195	0.172195	7.965	7.37924e-07	9.4787e-06
ENSMUSG00000037474	0.205543	6.59133	7.39672e-07	9.49346e-06
ENSMUSG00000030177	0.236762	5.39753	7.41218e-07	9.5056e-06
ENSMUSG00000022035	0.211023	5.25026	7.47231e-07	9.56851e-06
ENSMUSG00000021250	-0.617512	1.05235	7.47332e-07	9.56851e-06
ENSMUSG00000028034	0.230972	9.34125	7.52765e-07	9.61559e-06
ENSMUSG00000063646	-0.645559	2.27098	7.53105e-07	9.61559e-06
ENSMUSG00000066148	0.221031	6.1578	7.53158e-07	9.61559e-06
ENSMUSG00000028909	-0.314745	5.22498	7.53438e-07	9.61559e-06
ENSMUSG00000043872	0.205863	5.25979	7.5412e-07	9.61655e-06
ENSMUSG00000020974	0.220633	4.72013	7.64838e-07	9.74074e-06
ENSMUSG00000055632	-1.0311	-0.604166	7.65176e-07	9.74074e-06
ENSMUSG00000031585	0.240147	5.99596	7.65704e-07	9.74074e-06
ENSMUSG00000041220	0.207036	6.80345	7.67937e-07	9.7613e-06
ENSMUSG00000022575	-0.369493	2.65821	7.70728e-07	9.78893e-06
ENSMUSG00000044667	-0.715821	1.20608	7.7681e-07	9.85827e-06
ENSMUSG00000032560	0.139224	7.15607	7.78056e-07	9.86618e-06
ENSMUSG00000058975	-0.437072	3.50704	7.78878e-07	9.86749e-06
ENSMUSG00000030685	-0.251461	3.84333	7.79406e-07	9.86749e-06
ENSMUSG00000020766	-0.329185	5.41412	7.8194e-07	9.89167e-06
ENSMUSG00000038463	-0.284007	4.93072	7.84952e-07	9.92184e-06
ENSMUSG00000073557	-0.180956	5.95992	7.87264e-07	9.93684e-06
ENSMUSG00000040035	-0.31279	5.28636	7.87394e-07	9.93684e-06
ENSMUSG00000022351	0.196963	7.20398	7.91236e-07	9.97738e-06
ENSMUSG00000031805	-0.358173	2.54807	7.93184e-07	9.99399e-06
ENSMUSG00000000751	0.149442	7.23079	7.98501e-07	1.0053e-05
ENSMUSG00000032254	0.208667	6.61981	7.99913e-07	1.00628e-05
ENSMUSG00000029478	-0.534671	6.79164	8.04651e-07	1.01143e-05
ENSMUSG00000026514	-0.643499	0.800078	8.07031e-07	1.01362e-05
ENSMUSG00000034799	-0.29128	5.13625	8.10228e-07	1.01683e-05
ENSMUSG00000074238	0.151428	6.21384	8.13069e-07	1.0188e-05
ENSMUSG00000040250	0.20114	6.19678	8.13082e-07	1.0188e-05
ENSMUSG00000029223	-0.209316	7.06094	8.15752e-07	1.02106e-05
ENSMUSG00000040502	-0.281077	4.5977	8.16174e-07	1.02106e-05
ENSMUSG00000027223	-0.240421	6.45903	8.19372e-07	1.02425e-05
ENSMUSG00000031754	0.18495	7.11188	8.24215e-07	1.02916e-05
ENSMUSG00000050822	-0.31919	4.49057	8.24602e-07	1.02916e-05
ENSMUSG00000015970	-0.938919	0.113298	8.25359e-07	1.02929e-05
ENSMUSG00000022057	-2.10679	-1.02094	8.27029e-07	1.03022e-05
ENSMUSG00000020773	-0.543789	2.14781	8.27406e-07	1.03022e-05
ENSMUSG00000021996	0.186198	6.82238	8.28392e-07	1.03064e-05
ENSMUSG00000026750	0.241077	7.62314	8.32664e-07	1.03514e-05
ENSMUSG00000027306	0.202448	7.12766	8.35673e-07	1.03807e-05
ENSMUSG00000030772	-0.338592	5.14959	8.47501e-07	1.05194e-05
ENSMUSG00000023106	0.211406	6.47552	8.49522e-07	1.05362e-05
ENSMUSG00000023067	-0.354465	4.70009	8.51376e-07	1.05509e-05
ENSMUSG00000001555	-0.226327	6.60641	8.52037e-07	1.05509e-05
ENSMUSG00000028289	0.218966	6.49237	8.59972e-07	1.06408e-05
ENSMUSG00000005125	-0.40938	4.32082	8.61623e-07	1.06529e-05
ENSMUSG00000049807	-0.316432	5.62821	8.628e-07	1.06592e-05
ENSMUSG00000055760	0.308099	4.07942	8.65572e-07	1.06851e-05
ENSMUSG00000066441	0.182454	5.65936	8.67106e-07	1.06957e-05
ENSMUSG00000027201	0.200683	7.4911	8.70488e-07	1.0729e-05
ENSMUSG00000031174	0.2249	5.37727	8.78978e-07	1.08187e-05
ENSMUSG00000024366	-0.396024	2.85141	8.79128e-07	1.08187e-05
ENSMUSG00000008859	0.168501	6.87627	8.87519e-07	1.09134e-05
ENSMUSG00000022892	-0.231497	8.44586	8.8953e-07	1.09297e-05
ENSMUSG00000033965	-0.286749	5.47124	8.92516e-07	1.09579e-05
ENSMUSG00000021500	0.147244	7.69281	8.9843e-07	1.10219e-05
ENSMUSG00000021635	0.209991	5.3865	9.01173e-07	1.1047e-05
ENSMUSG00000023832	0.285578	6.97228	9.02479e-07	1.10545e-05
ENSMUSG00000022114	-0.296192	4.67094	9.03423e-07	1.10575e-05
ENSMUSG00000094870	0.202437	6.47313	9.05511e-07	1.10745e-05
ENSMUSG00000025912	0.343048	4.37741	9.09935e-07	1.112e-05
ENSMUSG00000060475	0.190882	7.30432	9.15575e-07	1.11803e-05
ENSMUSG00000041609	-0.313641	4.01116	9.17576e-07	1.11961e-05
ENSMUSG00000020069	0.278459	7.05888	9.20077e-07	1.1218e-05
ENSMUSG00000072214	-0.233201	6.16979	9.2665e-07	1.12766e-05
ENSMUSG00000032459	0.259454	5.08609	9.2767e-07	1.12766e-05
ENSMUSG00000043460	-0.904969	1.34922	9.2768e-07	1.12766e-05
ENSMUSG00000039278	-0.937362	1.3913	9.2773e-07	1.12766e-05
ENSMUSG00000030007	0.171401	8.56467	9.29518e-07	1.12896e-05
ENSMUSG00000031990	0.193634	6.54711	9.32503e-07	1.13172e-05
ENSMUSG00000015189	0.179911	6.72808	9.33437e-07	1.13199e-05
ENSMUSG00000030247	-0.481243	2.73562	9.36049e-07	1.13429e-05
ENSMUSG00000013662	0.186761	6.85211	9.37125e-07	1.13472e-05
ENSMUSG00000008167	-0.264011	4.54244	9.41338e-07	1.13895e-05
ENSMUSG00000044429	-2.39048	0.707147	9.50503e-07	1.14917e-05
ENSMUSG00000022814	0.196881	6.306	9.51473e-07	1.14946e-05
ENSMUSG00000092607	0.249813	4.86729	9.54866e-07	1.15268e-05
ENSMUSG00000040891	-0.801107	0.764318	9.56842e-07	1.15419e-05
ENSMUSG00000036661	-0.407724	2.84792	9.62735e-07	1.16041e-05
ENSMUSG00000017418	0.250162	7.13297	9.63492e-07	1.16044e-05
ENSMUSG00000022246	0.188482	7.68858	9.74136e-07	1.17214e-05
ENSMUSG00000020282	-0.346464	5.32302	9.74685e-07	1.17214e-05
ENSMUSG00000041079	0.252482	3.4218	9.76479e-07	1.1734e-05
ENSMUSG00000020882	-0.285329	4.98684	9.80839e-07	1.17733e-05
ENSMUSG00000042292	-0.383594	5.07607	9.81232e-07	1.17733e-05
ENSMUSG00000020720	0.20661	6.93013	9.84407e-07	1.18025e-05
ENSMUSG00000028224	0.197706	5.3654	9.85457e-07	1.18061e-05
ENSMUSG00000024795	0.242486	6.46867	9.89315e-07	1.18404e-05
ENSMUSG00000009470	0.195432	8.79643	9.89814e-07	1.18404e-05
ENSMUSG00000032303	0.268258	3.59035	9.9352e-07	1.18724e-05
ENSMUSG00000078578	0.186034	8.4919	9.93993e-07	1.18724e-05
ENSMUSG00000021548	0.229893	5.36378	9.98619e-07	1.19187e-05
ENSMUSG00000043719	-0.791334	3.91023	9.99867e-07	1.19246e-05
ENSMUSG00000048668	0.223789	6.62552	1.00962e-06	1.20319e-05
ENSMUSG00000027829	0.182971	7.20516	1.01284e-06	1.20583e-05
ENSMUSG00000040249	-0.42472	8.4859	1.01336e-06	1.20583e-05
ENSMUSG00000028458	-0.303731	5.60651	1.01537e-06	1.20731e-05
ENSMUSG00000026574	-1.35977	0.696875	1.01853e-06	1.20933e-05
ENSMUSG00000032400	0.242122	5.73287	1.01895e-06	1.20933e-05
ENSMUSG00000024650	-0.544217	1.40312	1.01936e-06	1.20933e-05
ENSMUSG00000044155	0.337558	6.14102	1.02156e-06	1.21085e-05
ENSMUSG00000026605	0.265219	7.87827	1.02216e-06	1.21085e-05
ENSMUSG00000035455	0.207427	6.44903	1.02487e-06	1.21315e-05
ENSMUSG00000024097	0.278215	8.75763	1.02619e-06	1.2138e-05
ENSMUSG00000066975	-1.34634	0.864601	1.02721e-06	1.2141e-05
ENSMUSG00000029442	0.423429	1.59739	1.02932e-06	1.21569e-05
ENSMUSG00000010290	0.228829	6.06725	1.03993e-06	1.22644e-05
ENSMUSG00000038763	-0.426606	3.53272	1.04018e-06	1.22644e-05
ENSMUSG00000025747	0.239824	6.57064	1.04075e-06	1.22644e-05
ENSMUSG00000038916	-0.300714	5.37421	1.04271e-06	1.22783e-05
ENSMUSG00000019817	-0.272692	9.00375	1.04578e-06	1.23053e-05
ENSMUSG00000024187	-0.264494	4.93076	1.04697e-06	1.23103e-05
ENSMUSG00000020283	0.221975	5.74646	1.04883e-06	1.23229e-05
ENSMUSG00000051235	0.237979	4.52008	1.0518e-06	1.23488e-05
ENSMUSG00000033931	0.197056	5.10551	1.05454e-06	1.23681e-05
ENSMUSG00000020067	-0.523118	2.66583	1.05501e-06	1.23681e-05
ENSMUSG00000032235	0.196761	5.53521	1.05706e-06	1.23776e-05
ENSMUSG00000025525	0.282423	4.98369	1.05739e-06	1.23776e-05
ENSMUSG00000030443	0.238596	3.54457	1.06382e-06	1.24345e-05
ENSMUSG00000026374	0.144589	7.69584	1.06382e-06	1.24345e-05
ENSMUSG00000015968	-0.292224	4.50577	1.06757e-06	1.24691e-05
ENSMUSG00000032060	-0.468028	3.9615	1.06901e-06	1.24768e-05
ENSMUSG00000057895	0.276185	4.95616	1.0714e-06	1.24955e-05
ENSMUSG00000045287	-0.379662	2.82536	1.07476e-06	1.25206e-05
ENSMUSG00000059208	0.149091	8.70816	1.07514e-06	1.25206e-05
ENSMUSG00000032589	-0.5222	5.04915	1.09191e-06	1.27066e-05
ENSMUSG00000023995	-0.700897	3.44058	1.10016e-06	1.27932e-05
ENSMUSG00000022175	-0.314159	4.97078	1.10109e-06	1.27946e-05
ENSMUSG00000020134	0.226407	6.43987	1.10441e-06	1.28238e-05
ENSMUSG00000055148	-0.480312	2.12819	1.10602e-06	1.2833e-05
ENSMUSG00000040084	0.254194	7.33385	1.10699e-06	1.2835e-05
ENSMUSG00000051920	0.329391	4.18489	1.10793e-06	1.28364e-05
ENSMUSG00000021377	0.204768	8.39115	1.11461e-06	1.29044e-05
ENSMUSG00000021388	-1.54209	3.98389	1.11933e-06	1.29472e-05
ENSMUSG00000063052	0.218243	6.18434	1.11995e-06	1.29472e-05
ENSMUSG00000034891	-0.874134	0.282212	1.13e-06	1.30539e-05
ENSMUSG00000008658	-0.306163	4.87848	1.13717e-06	1.31271e-05
ENSMUSG00000064179	-0.317748	6.04649	1.14059e-06	1.31571e-05
ENSMUSG00000094686	-0.863478	1.33401	1.14458e-06	1.31935e-05
ENSMUSG00000020181	-0.391488	5.2078	1.14608e-06	1.32012e-05
ENSMUSG00000059602	-0.512528	2.41359	1.14967e-06	1.32316e-05
ENSMUSG00000029670	0.15638	5.22514	1.15039e-06	1.32316e-05
ENSMUSG00000026577	0.164942	4.62542	1.15402e-06	1.32637e-05
ENSMUSG00000027433	0.178941	7.34605	1.15645e-06	1.3282e-05
ENSMUSG00000020439	-0.349134	5.44737	1.16393e-06	1.33583e-05
ENSMUSG00000032011	-0.760748	1.96386	1.16617e-06	1.33661e-05
ENSMUSG00000070823	-0.949141	0.121049	1.1663e-06	1.33661e-05
ENSMUSG00000039194	-0.757064	2.19271	1.16867e-06	1.33835e-05
ENSMUSG00000004040	-0.204722	5.86955	1.17755e-06	1.34755e-05
ENSMUSG00000052298	0.201027	7.28179	1.17859e-06	1.34777e-05
ENSMUSG00000052997	0.181987	7.91571	1.18577e-06	1.35499e-05
ENSMUSG00000040701	-0.240413	3.41389	1.18764e-06	1.35615e-05
ENSMUSG00000032925	-0.789338	1.52417	1.1938e-06	1.3622e-05
ENSMUSG00000041360	0.130484	6.50789	1.19541e-06	1.36306e-05
ENSMUSG00000035764	0.159466	6.14863	1.19627e-06	1.36306e-05
ENSMUSG00000067925	-0.30265	3.63993	1.19848e-06	1.36459e-05
ENSMUSG00000035596	-0.147539	5.77838	1.1999e-06	1.36523e-05
ENSMUSG00000014602	-0.327637	7.2753	1.20106e-06	1.36556e-05
ENSMUSG00000029120	-0.507836	4.23947	1.20495e-06	1.36901e-05
ENSMUSG00000036887	-0.485294	2.97439	1.20762e-06	1.37106e-05
ENSMUSG00000039263	-0.279214	5.49557	1.21716e-06	1.3809e-05
ENSMUSG00000036086	0.263731	5.24243	1.22662e-06	1.39064e-05
ENSMUSG00000047907	-0.25413	6.13966	1.22761e-06	1.39076e-05
ENSMUSG00000053907	0.223318	8.7775	1.22971e-06	1.39215e-05
ENSMUSG00000028528	-0.31104	4.74893	1.23073e-06	1.39231e-05
ENSMUSG00000093910	-0.617663	0.868045	1.24258e-06	1.40393e-05
ENSMUSG00000020704	-0.42172	2.2309	1.24278e-06	1.40393e-05
ENSMUSG00000051510	-0.178848	6.48046	1.24496e-06	1.40539e-05
ENSMUSG00000041712	0.159407	6.6585	1.24961e-06	1.40724e-05
ENSMUSG00000038126	0.245322	5.86316	1.24966e-06	1.40724e-05
ENSMUSG00000033423	-0.178578	5.96535	1.25012e-06	1.40724e-05
ENSMUSG00000020064	0.195907	5.95853	1.25015e-06	1.40724e-05
ENSMUSG00000027782	0.167405	7.3454	1.25106e-06	1.40727e-05
ENSMUSG00000030834	-0.697286	0.92321	1.25357e-06	1.40908e-05
ENSMUSG00000051146	-0.48572	2.68261	1.25614e-06	1.41097e-05
ENSMUSG00000037725	0.191645	6.12975	1.27582e-06	1.432e-05
ENSMUSG00000027479	0.134137	8.36183	1.27666e-06	1.432e-05
ENSMUSG00000074088	0.266073	6.57794	1.28225e-06	1.43725e-05
ENSMUSG00000034708	-0.253209	6.10778	1.28807e-06	1.44274e-05
ENSMUSG00000035469	0.219447	7.03785	1.30481e-06	1.46047e-05
ENSMUSG00000044018	0.223177	6.38803	1.31715e-06	1.47324e-05
ENSMUSG00000085793	0.248324	4.45956	1.31934e-06	1.47465e-05
ENSMUSG00000036208	0.247381	4.94188	1.3205e-06	1.4749e-05
ENSMUSG00000052033	0.308409	5.31228	1.32538e-06	1.47931e-05
ENSMUSG00000024645	0.266015	4.97955	1.32819e-06	1.48025e-05
ENSMUSG00000045690	-0.293567	3.71071	1.3289e-06	1.48025e-05
ENSMUSG00000021728	0.222061	4.54337	1.32903e-06	1.48025e-05
ENSMUSG00000061838	0.183151	5.83988	1.33225e-06	1.4828e-05
ENSMUSG00000048232	-0.194644	5.39771	1.34737e-06	1.49857e-05
ENSMUSG00000028116	-0.49261	2.76919	1.34864e-06	1.49893e-05
ENSMUSG00000014402	0.187876	6.70539	1.35488e-06	1.50481e-05
ENSMUSG00000027998	0.157363	6.54072	1.35682e-06	1.50524e-05
ENSMUSG00000056938	-0.510546	2.29564	1.35717e-06	1.50524e-05
ENSMUSG00000071172	0.263197	9.46325	1.36773e-06	1.51555e-05
ENSMUSG00000069170	0.328101	5.67455	1.36838e-06	1.51555e-05
ENSMUSG00000028443	0.284391	4.08873	1.37445e-06	1.52122e-05
ENSMUSG00000027323	0.240456	5.89019	1.37678e-06	1.52273e-05
ENSMUSG00000048015	0.811571	3.25992	1.38905e-06	1.53522e-05
ENSMUSG00000037217	-0.542382	3.77196	1.39307e-06	1.53859e-05
ENSMUSG00000024268	-0.330021	5.45827	1.39603e-06	1.54079e-05
ENSMUSG00000027612	-0.381607	4.50486	1.4e-06	1.54409e-05
ENSMUSG00000028042	-0.462495	2.26184	1.4111e-06	1.55525e-05
ENSMUSG00000046470	-0.379895	3.22783	1.41229e-06	1.55549e-05
ENSMUSG00000033066	-0.460657	4.57162	1.41563e-06	1.55808e-05
ENSMUSG00000028882	0.216676	6.6494	1.42119e-06	1.56312e-05
ENSMUSG00000046157	-0.41248	5.02755	1.42361e-06	1.56468e-05
ENSMUSG00000023055	-0.220959	5.98474	1.44783e-06	1.59021e-05
ENSMUSG00000025318	-0.549572	3.18706	1.4661e-06	1.60915e-05
ENSMUSG00000022914	0.142133	7.8374	1.46731e-06	1.60936e-05
ENSMUSG00000004018	0.243321	4.38341	1.46853e-06	1.60959e-05
ENSMUSG00000028832	0.147461	9.67144	1.47307e-06	1.61345e-05
ENSMUSG00000071647	-0.199265	4.83892	1.48086e-06	1.62087e-05
ENSMUSG00000035910	0.326321	1.90032	1.48286e-06	1.62111e-05
ENSMUSG00000057572	0.261945	4.55224	1.48313e-06	1.62111e-05
ENSMUSG00000035184	-0.327837	3.46864	1.48819e-06	1.62551e-05
ENSMUSG00000050777	-0.337968	2.11982	1.49203e-06	1.62859e-05
ENSMUSG00000018651	0.180069	5.49419	1.49425e-06	1.62989e-05
ENSMUSG00000039756	0.174452	6.39533	1.49629e-06	1.63098e-05
ENSMUSG00000031601	0.205073	7.51143	1.50454e-06	1.63885e-05
ENSMUSG00000028907	0.183295	5.82773	1.50621e-06	1.63954e-05
ENSMUSG00000041431	0.284288	7.38589	1.51754e-06	1.65074e-05
ENSMUSG00000015671	0.258524	7.2715	1.52373e-06	1.65581e-05
ENSMUSG00000033031	0.214738	6.83244	1.52429e-06	1.65581e-05
ENSMUSG00000090066	-0.644649	3.10943	1.52925e-06	1.66004e-05
ENSMUSG00000021945	0.18118	7.73569	1.5315e-06	1.66004e-05
ENSMUSG00000037860	0.398888	2.58486	1.53241e-06	1.66004e-05
ENSMUSG00000041115	-0.415032	3.80437	1.53285e-06	1.66004e-05
ENSMUSG00000044150	0.204961	5.13018	1.53342e-06	1.66004e-05
ENSMUSG00000001707	0.270473	5.41696	1.53548e-06	1.66113e-05
ENSMUSG00000022364	0.189113	5.16215	1.5367e-06	1.66131e-05
ENSMUSG00000029176	0.163355	7.18327	1.54396e-06	1.66803e-05
ENSMUSG00000037236	0.173841	9.29493	1.54878e-06	1.67209e-05
ENSMUSG00000053310	-0.669615	1.71011	1.55602e-06	1.67876e-05
ENSMUSG00000036278	-0.501029	1.54068	1.55897e-06	1.6808e-05
ENSMUSG00000091618	-1.34481	-1.69013	1.56728e-06	1.68861e-05
ENSMUSG00000069808	0.170678	4.86625	1.57088e-06	1.6909e-05
ENSMUSG00000033405	0.298228	2.87259	1.57195e-06	1.6909e-05
ENSMUSG00000031636	-0.283347	4.1557	1.57261e-06	1.6909e-05
ENSMUSG00000000183	-0.726333	1.14799	1.57578e-06	1.69316e-05
ENSMUSG00000049265	-0.614855	1.8834	1.57686e-06	1.69318e-05
ENSMUSG00000020423	0.187545	6.14385	1.58125e-06	1.69652e-05
ENSMUSG00000021929	0.177956	7.21456	1.58212e-06	1.69652e-05
ENSMUSG00000040794	-0.776789	1.22552	1.58372e-06	1.69709e-05
ENSMUSG00000018334	-0.294462	4.77568	1.59433e-06	1.7073e-05
ENSMUSG00000053286	0.151165	5.56007	1.60827e-06	1.71836e-05
ENSMUSG00000027079	0.272859	4.79909	1.60849e-06	1.71836e-05
ENSMUSG00000026755	0.219397	6.05738	1.60899e-06	1.71836e-05
ENSMUSG00000024193	-0.239726	4.49924	1.609e-06	1.71836e-05
ENSMUSG00000025856	-0.268106	4.49189	1.61183e-06	1.72022e-05
ENSMUSG00000076432	0.222024	8.74067	1.61375e-06	1.72111e-05
ENSMUSG00000003378	-0.375339	6.15962	1.61715e-06	1.72358e-05
ENSMUSG00000025010	0.263089	5.73062	1.6224e-06	1.72802e-05
ENSMUSG00000018411	-0.447014	7.64614	1.62818e-06	1.733e-05
ENSMUSG00000031935	0.223567	5.671	1.63183e-06	1.73572e-05
ENSMUSG00000030846	0.163274	7.73005	1.63547e-06	1.73842e-05
ENSMUSG00000059586	0.207741	5.28919	1.64648e-06	1.74896e-05
ENSMUSG00000002083	-0.434853	1.82531	1.64997e-06	1.75049e-05
ENSMUSG00000032485	-0.293339	5.86387	1.65095e-06	1.75049e-05
ENSMUSG00000040040	0.165541	5.24592	1.65124e-06	1.75049e-05
ENSMUSG00000026413	-0.534747	2.39581	1.66994e-06	1.76913e-05
ENSMUSG00000021391	0.315888	3.73001	1.70997e-06	1.81033e-05
ENSMUSG00000005882	0.196832	5.49668	1.71247e-06	1.81176e-05
ENSMUSG00000033014	0.176227	7.40635	1.71619e-06	1.81449e-05
ENSMUSG00000023110	0.175778	6.93443	1.72524e-06	1.82284e-05
ENSMUSG00000002602	-0.194146	6.87051	1.72817e-06	1.82471e-05
ENSMUSG00000028933	0.245353	4.61157	1.73973e-06	1.83569e-05
ENSMUSG00000033102	0.229105	5.47548	1.74724e-06	1.8424e-05
ENSMUSG00000058503	0.217245	5.98245	1.75837e-06	1.8529e-05
ENSMUSG00000016128	-0.224027	4.7261	1.76163e-06	1.8551e-05
ENSMUSG00000026889	0.169291	6.44704	1.76807e-06	1.86065e-05
ENSMUSG00000020400	-0.299898	4.28344	1.77558e-06	1.8673e-05
ENSMUSG00000030399	-1.2232	0.221432	1.7797e-06	1.86922e-05
ENSMUSG00000057406	0.16884	8.65918	1.77976e-06	1.86922e-05
ENSMUSG00000021771	0.186914	7.40714	1.79691e-06	1.88598e-05
ENSMUSG00000022623	-0.395565	4.85401	1.80192e-06	1.88999e-05
ENSMUSG00000032786	-0.173967	5.10625	1.82074e-06	1.90847e-05
ENSMUSG00000051403	-0.317032	6.07471	1.83442e-06	1.92154e-05
ENSMUSG00000020459	0.165126	5.56653	1.85632e-06	1.94318e-05
ENSMUSG00000035258	-0.732846	3.71478	1.8761e-06	1.96102e-05
ENSMUSG00000044986	-0.457675	2.98751	1.8766e-06	1.96102e-05
ENSMUSG00000022517	-0.204195	6.54213	1.87707e-06	1.96102e-05
ENSMUSG00000026147	-0.286296	7.21188	1.88476e-06	1.96775e-05
ENSMUSG00000050272	-0.592947	3.89452	1.89468e-06	1.97681e-05
ENSMUSG00000048922	0.264443	6.19324	1.9017e-06	1.98282e-05
ENSMUSG00000031429	0.259234	4.51683	1.90561e-06	1.98529e-05
ENSMUSG00000069910	0.259908	5.08712	1.90657e-06	1.98529e-05
ENSMUSG00000030061	0.228491	7.01158	1.92327e-06	2.00137e-05
ENSMUSG00000042178	-0.389124	4.02093	1.92511e-06	2.00197e-05
ENSMUSG00000029050	-0.299033	7.06415	1.9267e-06	2.0023e-05
ENSMUSG00000035566	-0.315857	5.02933	1.9297e-06	2.00377e-05
ENSMUSG00000046949	0.20548	4.20642	1.93064e-06	2.00377e-05
ENSMUSG00000022234	0.124332	8.98619	1.93545e-06	2.00745e-05
ENSMUSG00000002771	-0.52705	2.56926	1.95036e-06	2.02159e-05
ENSMUSG00000037315	0.189638	5.04151	1.95168e-06	2.02163e-05
ENSMUSG00000026797	-0.301249	6.22047	1.95377e-06	2.02247e-05
ENSMUSG00000030583	-0.393827	5.15924	1.96085e-06	2.02756e-05
ENSMUSG00000071708	0.175135	6.28877	1.96125e-06	2.02756e-05
ENSMUSG00000034203	0.197436	4.67696	1.9631e-06	2.02815e-05
ENSMUSG00000020255	0.194262	6.35875	1.97441e-06	2.03851e-05
ENSMUSG00000042446	0.174588	7.49192	1.9772e-06	2.04006e-05
ENSMUSG00000027966	-0.437025	8.02064	1.9839e-06	2.04564e-05
ENSMUSG00000058886	-0.182334	5.81821	1.9881e-06	2.04863e-05
ENSMUSG00000022160	0.225402	5.62707	1.99497e-06	2.05307e-05
ENSMUSG00000024817	0.202529	7.28784	1.99499e-06	2.05307e-05
ENSMUSG00000062270	0.216878	9.00221	1.99867e-06	2.05548e-05
ENSMUSG00000056328	-0.905782	0.95158	1.99993e-06	2.05548e-05
ENSMUSG00000027894	-0.29107	4.85827	2.0045e-06	2.05883e-05
ENSMUSG00000030641	0.228055	4.39682	2.00932e-06	2.06227e-05
ENSMUSG00000063146	-0.368477	6.53354	2.01085e-06	2.06227e-05
ENSMUSG00000027342	0.242649	7.7696	2.01384e-06	2.06227e-05
ENSMUSG00000001785	0.14432	6.29521	2.01416e-06	2.06227e-05
ENSMUSG00000002930	0.561621	3.97441	2.01544e-06	2.06227e-05
ENSMUSG00000038879	-0.374743	2.03189	2.01565e-06	2.06227e-05
ENSMUSG00000021811	0.256801	6.92847	2.01756e-06	2.06264e-05
ENSMUSG00000034854	-0.391458	3.91842	2.01862e-06	2.06264e-05
ENSMUSG00000047213	0.176751	7.5109	2.03261e-06	2.07441e-05
ENSMUSG00000036957	-0.379886	3.32696	2.03276e-06	2.07441e-05
ENSMUSG00000040435	-0.451371	4.88302	2.0412e-06	2.08169e-05
ENSMUSG00000058396	-0.403711	2.25168	2.0548e-06	2.0934e-05
ENSMUSG00000066037	0.213687	8.63987	2.05695e-06	2.0934e-05
ENSMUSG00000024563	0.145372	6.11242	2.05706e-06	2.0934e-05
ENSMUSG00000025384	-0.384133	4.91589	2.05797e-06	2.0934e-05
ENSMUSG00000026134	0.203047	5.38566	2.06836e-06	2.10261e-05
ENSMUSG00000024991	0.172124	9.31549	2.07214e-06	2.10432e-05
ENSMUSG00000020171	0.237944	6.57896	2.0727e-06	2.10432e-05
ENSMUSG00000041797	-0.555125	4.56379	2.07599e-06	2.10631e-05
ENSMUSG00000025732	-0.537813	1.37759	2.09231e-06	2.12048e-05
ENSMUSG00000028763	-0.507804	7.61533	2.09263e-06	2.12048e-05
ENSMUSG00000004558	-0.433865	4.66164	2.11895e-06	2.14578e-05
ENSMUSG00000074364	-0.377827	5.76619	2.12228e-06	2.14777e-05
ENSMUSG00000031226	0.223007	6.03568	2.13821e-06	2.16252e-05
ENSMUSG00000030600	-0.414334	4.15915	2.14628e-06	2.16929e-05
ENSMUSG00000044770	-0.482209	1.99525	2.1562e-06	2.17793e-05
ENSMUSG00000028678	0.317667	6.54533	2.17025e-06	2.19072e-05
ENSMUSG00000045038	-0.257726	5.10093	2.17439e-06	2.1929e-05
ENSMUSG00000024974	0.169966	7.91333	2.17518e-06	2.1929e-05
ENSMUSG00000028248	0.185772	8.92004	2.18046e-06	2.19683e-05
ENSMUSG00000001440	0.157144	9.62965	2.18189e-06	2.19687e-05
ENSMUSG00000037843	-0.587377	2.7261	2.19392e-06	2.20758e-05
ENSMUSG00000038446	0.199082	5.85253	2.21244e-06	2.2248e-05
ENSMUSG00000032109	-0.50474	2.53123	2.21585e-06	2.22605e-05
ENSMUSG00000026708	0.203977	4.94981	2.21649e-06	2.22605e-05
ENSMUSG00000029110	0.216452	7.536	2.23438e-06	2.2426e-05
ENSMUSG00000034994	-0.283355	10.9633	2.23789e-06	2.24469e-05
ENSMUSG00000033983	0.21988	5.3482	2.24143e-06	2.24682e-05
ENSMUSG00000024909	-0.239369	6.0417	2.2516e-06	2.25559e-05
ENSMUSG00000001674	0.159051	5.94649	2.26227e-06	2.26484e-05
ENSMUSG00000045854	0.314328	4.75826	2.2825e-06	2.28365e-05
ENSMUSG00000008892	0.207892	6.41261	2.30028e-06	2.29961e-05
ENSMUSG00000059743	0.191892	5.28469	2.30135e-06	2.29961e-05
ENSMUSG00000022895	-0.140908	6.60826	2.30933e-06	2.30612e-05
ENSMUSG00000034612	-0.214563	5.46337	2.312e-06	2.30734e-05
ENSMUSG00000003992	0.154961	6.55702	2.3247e-06	2.31855e-05
ENSMUSG00000042705	0.269474	5.00842	2.34065e-06	2.33299e-05
ENSMUSG00000060992	0.186521	7.45796	2.34532e-06	2.33618e-05
ENSMUSG00000034064	0.165801	6.54091	2.35785e-06	2.34718e-05
ENSMUSG00000025017	-0.433564	1.48529	2.36389e-06	2.35171e-05
ENSMUSG00000049100	-0.271022	5.83111	2.37247e-06	2.35877e-05
ENSMUSG00000020978	0.201756	7.36323	2.37483e-06	2.35964e-05
ENSMUSG00000074207	-0.702412	1.8598	2.39059e-06	2.3738e-05
ENSMUSG00000031385	-0.615598	1.02726	2.39854e-06	2.3802e-05
ENSMUSG00000023919	0.291688	5.00108	2.40615e-06	2.38626e-05
ENSMUSG00000035704	0.203741	5.031	2.41016e-06	2.38875e-05
ENSMUSG00000025665	0.216654	6.42786	2.41313e-06	2.39003e-05
ENSMUSG00000026156	-0.701008	2.2705	2.41448e-06	2.39003e-05
ENSMUSG00000029422	0.177434	7.80556	2.42515e-06	2.3991e-05
ENSMUSG00000028051	-0.366102	3.39156	2.43664e-06	2.40896e-05
ENSMUSG00000026999	0.262203	3.94398	2.44332e-06	2.41406e-05
ENSMUSG00000020482	0.201099	5.90186	2.44865e-06	2.41781e-05
ENSMUSG00000028197	-0.422269	4.28678	2.4661e-06	2.43352e-05
ENSMUSG00000079428	-0.984757	3.48311	2.46954e-06	2.4354e-05
ENSMUSG00000042854	0.246068	2.82048	2.47723e-06	2.44043e-05
ENSMUSG00000025290	0.270548	9.07079	2.47772e-06	2.44043e-05
ENSMUSG00000032939	0.211475	6.61712	2.48006e-06	2.44121e-05
ENSMUSG00000032013	-0.386724	3.23403	2.48757e-06	2.44709e-05
ENSMUSG00000030189	-0.233313	6.89428	2.508e-06	2.46467e-05
ENSMUSG00000025013	-0.597322	0.639793	2.50856e-06	2.46467e-05
ENSMUSG00000020644	0.239828	6.72193	2.5182e-06	2.47262e-05
ENSMUSG00000031918	0.159299	6.50819	2.52227e-06	2.47368e-05
ENSMUSG00000024787	-0.250057	4.11489	2.52241e-06	2.47368e-05
ENSMUSG00000030737	-0.281199	2.87536	2.52908e-06	2.47869e-05
ENSMUSG00000027525	-0.313992	3.81511	2.54066e-06	2.4885e-05
ENSMUSG00000030302	-0.439458	3.96112	2.5521e-06	2.49815e-05
ENSMUSG00000023046	-0.984916	-1.03114	2.56147e-06	2.50578e-05
ENSMUSG00000066235	-0.35007	3.43472	2.57607e-06	2.5185e-05
ENSMUSG00000006519	-0.386718	3.4129	2.59171e-06	2.53223e-05
ENSMUSG00000034321	0.206981	4.47182	2.59743e-06	2.53626e-05
ENSMUSG00000078941	0.225189	5.18494	2.60753e-06	2.54455e-05
ENSMUSG00000073411	-0.234192	3.82082	2.61247e-06	2.54679e-05
ENSMUSG00000029376	0.244222	5.45253	2.61304e-06	2.54679e-05
ENSMUSG00000022469	-0.276656	3.63053	2.61499e-06	2.54712e-05
ENSMUSG00000027193	0.137611	7.81891	2.61775e-06	2.54825e-05
ENSMUSG00000060073	0.209733	6.40024	2.64076e-06	2.56907e-05
ENSMUSG00000039252	-0.346372	4.79081	2.64889e-06	2.57539e-05
ENSMUSG00000020435	-0.474556	1.84562	2.65122e-06	2.57608e-05
ENSMUSG00000005233	0.293286	6.1682	2.6588e-06	2.58186e-05
ENSMUSG00000032293	0.183223	8.10229	2.66222e-06	2.58359e-05
ENSMUSG00000039990	0.182544	5.82306	2.66573e-06	2.58542e-05
ENSMUSG00000022855	0.125617	6.66431	2.6696e-06	2.58645e-05
ENSMUSG00000020802	-0.265378	6.55487	2.67007e-06	2.58645e-05
ENSMUSG00000078779	0.228656	4.01996	2.68799e-06	2.60087e-05
ENSMUSG00000007036	-0.273699	5.02689	2.68823e-06	2.60087e-05
ENSMUSG00000038086	-0.57003	2.03723	2.69871e-06	2.60856e-05
ENSMUSG00000062198	0.28769	4.90949	2.69947e-06	2.60856e-05
ENSMUSG00000067995	0.204963	5.05175	2.7281e-06	2.63462e-05
ENSMUSG00000036599	-0.457728	3.19573	2.73308e-06	2.63781e-05
ENSMUSG00000000305	-0.312415	5.60955	2.76867e-06	2.67053e-05
ENSMUSG00000025064	-0.41941	3.77845	2.79536e-06	2.69427e-05
ENSMUSG00000028661	-0.449306	2.3821	2.79668e-06	2.69427e-05
ENSMUSG00000061576	-0.310346	5.09493	2.79966e-06	2.6947e-05
ENSMUSG00000038160	0.224513	5.43481	2.80186e-06	2.6947e-05
ENSMUSG00000075707	-0.624861	1.52054	2.80223e-06	2.6947e-05
ENSMUSG00000020331	-0.606781	0.535222	2.80935e-06	2.69991e-05
ENSMUSG00000020150	-0.377349	3.11866	2.81725e-06	2.70586e-05
ENSMUSG00000052217	1.45833	8.65024	2.81939e-06	2.70628e-05
ENSMUSG00000048330	0.239052	4.75682	2.82798e-06	2.71287e-05
ENSMUSG00000053931	0.154152	9.23283	2.88088e-06	2.75998e-05
ENSMUSG00000032555	0.14922	7.72957	2.88197e-06	2.75998e-05
ENSMUSG00000034031	0.916687	0.799154	2.88301e-06	2.75998e-05
ENSMUSG00000022353	-0.175697	6.35416	2.88405e-06	2.75998e-05
ENSMUSG00000033016	-0.466582	4.56711	2.89044e-06	2.76442e-05
ENSMUSG00000023791	0.275521	4.89652	2.89562e-06	2.7677e-05
ENSMUSG00000028804	-0.442375	4.01626	2.89882e-06	2.76909e-05
ENSMUSG00000004356	0.169252	6.49652	2.90647e-06	2.77326e-05
ENSMUSG00000040195	0.237591	5.15833	2.90669e-06	2.77326e-05
ENSMUSG00000024228	0.277463	3.17733	2.92218e-06	2.78636e-05
ENSMUSG00000030103	-0.380201	3.08733	2.94338e-06	2.80479e-05
ENSMUSG00000045996	0.45598	4.50705	2.94504e-06	2.80479e-05
ENSMUSG00000034218	0.194378	6.23964	2.94798e-06	2.8059e-05
ENSMUSG00000026349	0.14979	7.76662	2.9579e-06	2.81365e-05
ENSMUSG00000058153	-0.517214	4.65285	2.96656e-06	2.81914e-05
ENSMUSG00000003134	-0.234729	4.14604	2.96724e-06	2.81914e-05
ENSMUSG00000032216	0.139492	11.4054	2.98771e-06	2.83689e-05
ENSMUSG00000033632	0.219991	5.13583	2.9925e-06	2.83973e-05
ENSMUSG00000058145	-0.344516	5.03194	3.0148e-06	2.85919e-05
ENSMUSG00000021115	0.168979	6.06991	3.03469e-06	2.87633e-05
ENSMUSG00000026817	-0.209997	4.55446	3.0427e-06	2.88219e-05
ENSMUSG00000031546	0.226617	5.26271	3.07066e-06	2.90627e-05
ENSMUSG00000038742	-0.414768	1.41128	3.0763e-06	2.90627e-05
ENSMUSG00000037617	0.245345	3.76896	3.07766e-06	2.90627e-05
ENSMUSG00000041153	0.204003	4.70773	3.07805e-06	2.90627e-05
ENSMUSG00000031134	0.223129	8.28492	3.07811e-06	2.90627e-05
ENSMUSG00000004044	-0.510773	6.19384	3.07913e-06	2.90627e-05
ENSMUSG00000002477	0.317934	7.10382	3.08209e-06	2.90734e-05
ENSMUSG00000044550	-0.333959	4.13889	3.08768e-06	2.91088e-05
ENSMUSG00000074182	0.175866	4.9907	3.09578e-06	2.91677e-05
ENSMUSG00000032369	0.305515	3.92897	3.10913e-06	2.92761e-05
ENSMUSG00000045896	0.190878	7.09068	3.14696e-06	2.96147e-05
ENSMUSG00000071757	-0.297515	4.45288	3.15411e-06	2.96644e-05
ENSMUSG00000032745	0.17833	7.84934	3.18238e-06	2.99125e-05
ENSMUSG00000031683	0.244961	6.41607	3.18718e-06	2.9923e-05
ENSMUSG00000054793	-0.253567	5.83016	3.18728e-06	2.9923e-05
ENSMUSG00000037720	0.168346	6.85114	3.19023e-06	2.99329e-05
ENSMUSG00000090626	0.269798	5.57672	3.20241e-06	3.00294e-05
ENSMUSG00000028718	0.238177	5.85415	3.20762e-06	3.00541e-05
ENSMUSG00000026761	0.199551	6.25434	3.20884e-06	3.00541e-05
ENSMUSG00000052833	0.172742	7.67357	3.24111e-06	3.03364e-05
ENSMUSG00000019889	0.172757	6.23986	3.2428e-06	3.03364e-05
ENSMUSG00000040170	-0.679306	0.364015	3.24663e-06	3.03543e-05
ENSMUSG00000027852	0.179362	7.51004	3.2537e-06	3.04025e-05
ENSMUSG00000031697	0.260084	6.42163	3.25704e-06	3.04157e-05
ENSMUSG00000019857	0.305084	5.75997	3.26242e-06	3.0448e-05
ENSMUSG00000024580	0.169904	5.66718	3.27741e-06	3.05699e-05
ENSMUSG00000026273	0.243066	4.52621	3.28739e-06	3.06449e-05
ENSMUSG00000036435	0.167182	6.28339	3.31307e-06	3.08661e-05
ENSMUSG00000052915	0.131374	7.60919	3.32252e-06	3.09359e-05
ENSMUSG00000056222	-0.354424	5.06192	3.326e-06	3.09501e-05
ENSMUSG00000014329	-0.33477	6.25384	3.33018e-06	3.09709e-05
ENSMUSG00000022369	0.234707	5.49737	3.33498e-06	3.09973e-05
ENSMUSG00000035561	-0.322981	3.35515	3.33762e-06	3.10037e-05
ENSMUSG00000051335	-0.346061	3.41884	3.34112e-06	3.1018e-05
ENSMUSG00000035086	0.178215	6.70895	3.34479e-06	3.10338e-05
ENSMUSG00000005237	-0.31945	2.68102	3.35048e-06	3.10684e-05
ENSMUSG00000038264	-0.229509	3.67391	3.35431e-06	3.10858e-05
ENSMUSG00000001995	-0.235738	6.29541	3.35934e-06	3.11142e-05
ENSMUSG00000024927	-0.253043	5.22924	3.36611e-06	3.11587e-05
ENSMUSG00000039055	0.349818	5.17611	3.38162e-06	3.1284e-05
ENSMUSG00000030672	-0.590185	6.83824	3.40467e-06	3.14788e-05
ENSMUSG00000035530	0.137443	7.91921	3.41499e-06	3.15368e-05
ENSMUSG00000020160	0.23861	7.02005	3.41717e-06	3.15368e-05
ENSMUSG00000022894	-0.423344	4.38065	3.4174e-06	3.15368e-05
ENSMUSG00000029095	-0.638929	0.97257	3.41891e-06	3.15368e-05
ENSMUSG00000023011	-0.575223	0.95988	3.4519e-06	3.17796e-05
ENSMUSG00000029014	0.175895	6.19708	3.45291e-06	3.17796e-05
ENSMUSG00000031760	-0.680374	1.43585	3.45297e-06	3.17796e-05
ENSMUSG00000036766	-0.437724	5.68462	3.45326e-06	3.17796e-05
ENSMUSG00000038766	0.15373	7.32779	3.46852e-06	3.18983e-05
ENSMUSG00000022565	-0.577945	6.32125	3.47087e-06	3.18983e-05
ENSMUSG00000059866	-0.307998	2.57903	3.4722e-06	3.18983e-05
ENSMUSG00000038253	0.223597	5.04781	3.47494e-06	3.1905e-05
ENSMUSG00000029455	-0.219696	6.57768	3.48022e-06	3.19349e-05
ENSMUSG00000024592	0.23154	4.11976	3.49331e-06	3.20365e-05
ENSMUSG00000022974	0.161315	7.38051	3.50037e-06	3.20826e-05
ENSMUSG00000042305	0.153342	6.87638	3.52796e-06	3.23169e-05
ENSMUSG00000028483	0.173419	5.7729	3.53808e-06	3.23909e-05
ENSMUSG00000038274	-0.408706	2.78686	3.5406e-06	3.23952e-05
ENSMUSG00000002763	-0.336874	5.38821	3.56745e-06	3.2622e-05
ENSMUSG00000034820	0.170633	7.43725	3.57466e-06	3.26691e-05
ENSMUSG00000062421	0.204935	6.71047	3.58909e-06	3.2782e-05
ENSMUSG00000035960	0.256586	6.97587	3.59733e-06	3.28328e-05
ENSMUSG00000032199	0.159411	8.25622	3.59879e-06	3.28328e-05
ENSMUSG00000031791	-0.234184	4.56617	3.60253e-06	3.28479e-05
ENSMUSG00000022724	0.189528	4.76643	3.63116e-06	3.309e-05
ENSMUSG00000061306	-0.227222	6.98636	3.63355e-06	3.30927e-05
ENSMUSG00000044646	-0.405216	2.35989	3.63763e-06	3.31108e-05
ENSMUSG00000053552	-0.2619	3.87135	3.65168e-06	3.32196e-05
ENSMUSG00000030082	-0.14263	7.92631	3.66395e-06	3.33121e-05
ENSMUSG00000034037	-0.197537	5.09801	3.68255e-06	3.34547e-05
ENSMUSG00000027170	0.196624	7.39752	3.68386e-06	3.34547e-05
ENSMUSG00000003813	-0.214917	5.78097	3.68872e-06	3.34614e-05
ENSMUSG00000030470	-0.247277	3.35637	3.68883e-06	3.34614e-05
ENSMUSG00000024800	0.302856	4.50786	3.71477e-06	3.36774e-05
ENSMUSG00000056602	-0.320629	5.37192	3.72502e-06	3.37511e-05
ENSMUSG00000048277	-0.239048	4.2816	3.7424e-06	3.38784e-05
ENSMUSG00000021130	-0.24409	5.3635	3.74336e-06	3.38784e-05
ENSMUSG00000032245	-0.211367	4.48461	3.7528e-06	3.39445e-05
ENSMUSG00000022711	0.166647	5.51809	3.76377e-06	3.40243e-05
ENSMUSG00000001767	0.167551	5.97777	3.76611e-06	3.4026e-05
ENSMUSG00000024201	-0.254934	6.32754	3.77556e-06	3.4092e-05
ENSMUSG00000020857	-0.446644	5.04107	3.77977e-06	3.41013e-05
ENSMUSG00000034906	0.221827	6.53674	3.7809e-06	3.41013e-05
ENSMUSG00000021392	0.176438	5.58152	3.7892e-06	3.41567e-05
ENSMUSG00000007892	-0.511426	8.65877	3.79254e-06	3.41674e-05
ENSMUSG00000044681	0.501822	4.77495	3.80754e-06	3.42831e-05
ENSMUSG00000060121	0.245145	4.50238	3.83552e-06	3.45153e-05
ENSMUSG00000006362	-0.468024	4.69401	3.86593e-06	3.47693e-05
ENSMUSG00000079355	-1.0758	-0.238959	3.87239e-06	3.48076e-05
ENSMUSG00000037119	0.147534	7.29095	3.88665e-06	3.49159e-05
ENSMUSG00000024769	-0.292523	4.40374	3.88966e-06	3.49231e-05
ENSMUSG00000037362	-0.603051	2.37473	3.89775e-06	3.49759e-05
ENSMUSG00000069089	0.160507	6.66659	3.90557e-06	3.50263e-05
ENSMUSG00000037625	-0.449327	3.84225	3.91532e-06	3.50939e-05
ENSMUSG00000040606	-0.166486	5.67559	3.94309e-06	3.53228e-05
ENSMUSG00000017466	-0.231604	7.17155	3.95013e-06	3.53658e-05
ENSMUSG00000031575	0.179791	6.94574	3.98305e-06	3.56405e-05
ENSMUSG00000000627	-0.302918	3.61252	4.01427e-06	3.58995e-05
ENSMUSG00000037225	-0.460534	3.2886	4.02668e-06	3.59902e-05
ENSMUSG00000033389	-0.268684	3.66446	4.04633e-06	3.61454e-05
ENSMUSG00000042082	-0.274157	5.35306	4.0583e-06	3.62227e-05
ENSMUSG00000041975	0.210767	4.34676	4.05956e-06	3.62227e-05
ENSMUSG00000030123	-0.352562	6.86171	4.06286e-06	3.62318e-05
ENSMUSG00000059974	-0.324941	5.39015	4.07462e-06	3.63161e-05
ENSMUSG00000028578	0.261133	4.43551	4.08286e-06	3.63691e-05
ENSMUSG00000028024	-0.74037	3.2366	4.09281e-06	3.64109e-05
ENSMUSG00000026656	-0.926938	-0.415813	4.09587e-06	3.64109e-05
ENSMUSG00000055333	-0.483404	2.11893	4.09638e-06	3.64109e-05
ENSMUSG00000025651	-0.151393	7.27473	4.09862e-06	3.64109e-05
ENSMUSG00000031628	0.153163	7.36552	4.09905e-06	3.64109e-05
ENSMUSG00000069227	-0.239659	5.62671	4.10644e-06	3.64562e-05
ENSMUSG00000001661	0.3543	4.47122	4.12267e-06	3.65798e-05
ENSMUSG00000035024	0.192188	6.3755	4.15549e-06	3.68503e-05
ENSMUSG00000043388	-0.535221	4.98474	4.16842e-06	3.69443e-05
ENSMUSG00000069441	-1.59524	-1.44681	4.17205e-06	3.69558e-05
ENSMUSG00000068566	-0.279316	6.20565	4.22859e-06	3.74357e-05
ENSMUSG00000040125	-0.684008	2.78125	4.23577e-06	3.74782e-05
ENSMUSG00000036968	0.167806	5.61281	4.2672e-06	3.772e-05
ENSMUSG00000022314	0.152255	8.68943	4.26785e-06	3.772e-05
ENSMUSG00000005580	-0.329836	2.84316	4.27709e-06	3.77805e-05
ENSMUSG00000000827	0.14848	6.7504	4.29042e-06	3.78719e-05
ENSMUSG00000026082	0.176417	6.22798	4.29221e-06	3.78719e-05
ENSMUSG00000060166	-0.367458	5.47745	4.32746e-06	3.81617e-05
ENSMUSG00000026478	-0.178821	7.78757	4.33042e-06	3.81653e-05
ENSMUSG00000020115	0.171993	5.63204	4.33269e-06	3.81653e-05
ENSMUSG00000067377	0.191096	6.82963	4.35524e-06	3.83426e-05
ENSMUSG00000029414	0.195933	6.30798	4.36043e-06	3.83625e-05
ENSMUSG00000028549	0.349555	4.09282	4.36235e-06	3.83625e-05
ENSMUSG00000089756	0.309437	2.59497	4.36943e-06	3.84034e-05
ENSMUSG00000028138	0.186675	7.27491	4.37193e-06	3.84041e-05
ENSMUSG00000022325	0.150575	5.13956	4.41268e-06	3.87087e-05
ENSMUSG00000017774	-0.224977	6.05148	4.41382e-06	3.87087e-05
ENSMUSG00000030942	0.148847	6.64641	4.41393e-06	3.87087e-05
ENSMUSG00000006457	-0.401897	2.75007	4.44605e-06	3.89688e-05
ENSMUSG00000020261	-0.17732	4.90135	4.46062e-06	3.90749e-05
ENSMUSG00000036561	-0.193092	5.41753	4.47934e-06	3.92171e-05
ENSMUSG00000024493	0.124957	6.85992	4.48273e-06	3.92251e-05
ENSMUSG00000032431	-0.221581	5.71059	4.51988e-06	3.95284e-05
ENSMUSG00000031095	0.184007	6.72643	4.52304e-06	3.95342e-05
ENSMUSG00000035863	-0.339172	6.46597	4.53911e-06	3.96528e-05
ENSMUSG00000024168	-0.286328	3.00619	4.54431e-06	3.96762e-05
ENSMUSG00000031827	-0.269703	6.57673	4.55222e-06	3.97235e-05
ENSMUSG00000028756	-0.197621	5.77577	4.5592e-06	3.97625e-05
ENSMUSG00000032398	0.272163	3.86333	4.56811e-06	3.98182e-05
ENSMUSG00000049577	-0.609153	4.2381	4.57157e-06	3.98265e-05
ENSMUSG00000037058	0.227546	7.83665	4.60012e-06	4.00532e-05
ENSMUSG00000061462	-0.449712	3.85707	4.60657e-06	4.00873e-05
ENSMUSG00000063810	0.211967	5.85348	4.62223e-06	4.02015e-05
ENSMUSG00000029162	-0.404365	2.63448	4.63094e-06	4.02551e-05
ENSMUSG00000027583	0.181242	4.85495	4.63897e-06	4.02827e-05
ENSMUSG00000024112	-0.276847	6.36775	4.6392e-06	4.02827e-05
ENSMUSG00000042508	0.192937	7.22088	4.64645e-06	4.03235e-05
ENSMUSG00000030452	0.200921	5.6501	4.66327e-06	4.04473e-05
ENSMUSG00000024873	-0.274847	4.82563	4.6915e-06	4.06532e-05
ENSMUSG00000030310	-0.346015	5.0541	4.69214e-06	4.06532e-05
ENSMUSG00000053141	-0.43099	4.44316	4.71148e-06	4.07985e-05
ENSMUSG00000043366	-1.03291	-0.897228	4.72924e-06	4.09299e-05
ENSMUSG00000040331	0.221305	6.71293	4.74955e-06	4.10833e-05
ENSMUSG00000021143	-0.183254	7.18754	4.76746e-06	4.12156e-05
ENSMUSG00000000600	0.184412	6.68777	4.7813e-06	4.13127e-05
ENSMUSG00000027365	0.168152	7.57718	4.78502e-06	4.13223e-05
ENSMUSG00000026251	-0.600858	1.79057	4.79555e-06	4.13907e-05
ENSMUSG00000041491	0.244366	5.501	4.79943e-06	4.14016e-05
ENSMUSG00000006930	-0.256171	5.45196	4.80343e-06	4.14136e-05
ENSMUSG00000036572	0.164267	6.04555	4.8061e-06	4.1414e-05
ENSMUSG00000028683	0.213581	4.88571	4.81381e-06	4.14579e-05
ENSMUSG00000015890	-0.797416	-0.246706	4.83122e-06	4.15853e-05
ENSMUSG00000028165	0.172283	6.0451	4.83609e-06	4.16045e-05
ENSMUSG00000018378	-0.219191	5.70305	4.85502e-06	4.17448e-05
ENSMUSG00000000149	-0.25356	6.72537	4.87609e-06	4.19031e-05
ENSMUSG00000018340	-0.262367	7.93233	4.8851e-06	4.19579e-05
ENSMUSG00000021374	0.163091	7.47728	4.88926e-06	4.19708e-05
ENSMUSG00000075702	-0.337753	3.8892	4.91173e-06	4.21222e-05
ENSMUSG00000028373	-0.31237	4.3322	4.91222e-06	4.21222e-05
ENSMUSG00000058297	-0.294917	6.11335	4.9373e-06	4.23144e-05
ENSMUSG00000060371	-0.712109	2.41216	4.94682e-06	4.2373e-05
ENSMUSG00000040631	-0.245437	5.24451	4.96537e-06	4.2509e-05
ENSMUSG00000004591	0.164669	7.14207	4.99565e-06	4.27451e-05
ENSMUSG00000044627	0.221259	7.5263	5.01625e-06	4.28982e-05
ENSMUSG00000006356	-0.346352	5.19851	5.01952e-06	4.2903e-05
ENSMUSG00000020593	-0.216405	4.37134	5.03372e-06	4.30011e-05
ENSMUSG00000026796	-0.257596	6.14836	5.07707e-06	4.33393e-05
ENSMUSG00000039715	-0.237497	4.44615	5.07878e-06	4.33393e-05
ENSMUSG00000015668	0.217651	5.72686	5.10898e-06	4.35735e-05
ENSMUSG00000032803	0.153628	8.38967	5.12334e-06	4.36725e-05
ENSMUSG00000042078	-0.312383	4.35355	5.16832e-06	4.40166e-05
ENSMUSG00000021613	-0.529028	5.65042	5.16927e-06	4.40166e-05
ENSMUSG00000021843	0.160602	7.53839	5.1757e-06	4.40477e-05
ENSMUSG00000031349	0.222154	5.40819	5.21157e-06	4.43291e-05
ENSMUSG00000038403	-0.486864	3.25194	5.22725e-06	4.44387e-05
ENSMUSG00000042190	-0.414777	2.15119	5.24991e-06	4.46066e-05
ENSMUSG00000018372	0.197114	5.3157	5.25264e-06	4.46066e-05
ENSMUSG00000070509	-0.326927	6.11438	5.26299e-06	4.46705e-05
ENSMUSG00000021024	0.228161	7.27698	5.29644e-06	4.49249e-05
ENSMUSG00000031376	-0.594804	1.92266	5.29863e-06	4.49249e-05
ENSMUSG00000019987	0.561285	1.771	5.32536e-06	4.51274e-05
ENSMUSG00000059890	0.12633	7.1324	5.33201e-06	4.51595e-05
ENSMUSG00000032407	0.167299	7.82066	5.3518e-06	4.5303e-05
ENSMUSG00000035365	0.217925	4.72823	5.35993e-06	4.53476e-05
ENSMUSG00000028634	-0.532875	2.97157	5.36587e-06	4.53735e-05
ENSMUSG00000079020	-0.196371	4.9943	5.38454e-06	4.55071e-05
ENSMUSG00000026767	0.162574	4.86683	5.39331e-06	4.55569e-05
ENSMUSG00000073889	-0.24082	6.21087	5.42015e-06	4.57593e-05
ENSMUSG00000035021	0.167712	6.28916	5.43469e-06	4.58576e-05
ENSMUSG00000038525	0.227879	6.54876	5.44267e-06	4.59004e-05
ENSMUSG00000043557	-0.299569	5.25669	5.44668e-06	4.59098e-05
ENSMUSG00000048904	0.649016	2.25235	5.45869e-06	4.59865e-05
ENSMUSG00000030057	0.182482	8.96551	5.47092e-06	4.60513e-05
ENSMUSG00000051373	-0.367261	2.52394	5.47219e-06	4.60513e-05
ENSMUSG00000039372	-0.366593	2.81875	5.47802e-06	4.60759e-05
ENSMUSG00000002319	-0.23581	6.38413	5.48181e-06	4.60767e-05
ENSMUSG00000021087	-0.296879	7.12426	5.48394e-06	4.60767e-05
ENSMUSG00000051444	0.224804	4.15987	5.50417e-06	4.62222e-05
ENSMUSG00000028546	0.194378	6.66801	5.51289e-06	4.62654e-05
ENSMUSG00000003344	-0.431199	5.84562	5.51516e-06	4.62654e-05
ENSMUSG00000063804	0.309516	4.84785	5.5231e-06	4.63075e-05
ENSMUSG00000021413	0.202591	8.0737	5.56701e-06	4.66294e-05
ENSMUSG00000056770	0.134021	7.04073	5.56738e-06	4.66294e-05
ENSMUSG00000056972	-0.234353	5.2522	5.57251e-06	4.66477e-05
ENSMUSG00000068196	-0.478233	4.79267	5.58386e-06	4.6718e-05
ENSMUSG00000027751	0.171052	7.09783	5.61554e-06	4.69582e-05
ENSMUSG00000033788	-0.206556	4.51682	5.63584e-06	4.71032e-05
ENSMUSG00000000568	0.189929	8.70459	5.64337e-06	4.71412e-05
ENSMUSG00000027242	0.200746	5.13576	5.65344e-06	4.71783e-05
ENSMUSG00000021070	-0.668311	0.218628	5.65377e-06	4.71783e-05
ENSMUSG00000052949	-0.243741	6.19875	5.65744e-06	4.7184e-05
ENSMUSG00000046753	0.18767	5.32348	5.69345e-06	4.74383e-05
ENSMUSG00000001520	-0.413024	1.39707	5.69392e-06	4.74383e-05
ENSMUSG00000061559	0.213909	6.09068	5.71768e-06	4.76112e-05
ENSMUSG00000022558	-0.252717	5.3252	5.7213e-06	4.76163e-05
ENSMUSG00000019302	-0.21505	6.71079	5.72911e-06	4.76329e-05
ENSMUSG00000036834	0.4524	5.10279	5.7293e-06	4.76329e-05
ENSMUSG00000020528	0.276446	5.45464	5.73791e-06	4.76794e-05
ENSMUSG00000033318	-0.356866	2.06212	5.74768e-06	4.77356e-05
ENSMUSG00000006932	0.152051	10.676	5.76915e-06	4.78781e-05
ENSMUSG00000063200	0.247219	5.77534	5.77089e-06	4.78781e-05
ENSMUSG00000013089	-0.18766	5.76518	5.80809e-06	4.81616e-05
ENSMUSG00000033799	0.169752	7.40929	5.85629e-06	4.85358e-05
ENSMUSG00000026698	0.224345	5.32242	5.89485e-06	4.88298e-05
ENSMUSG00000051238	0.22362	3.85821	5.9119e-06	4.89455e-05
ENSMUSG00000025225	-0.241196	3.69957	5.92276e-06	4.90097e-05
ENSMUSG00000042369	0.157419	5.33153	5.93693e-06	4.90846e-05
ENSMUSG00000040025	0.156732	6.55911	5.93801e-06	4.90846e-05
ENSMUSG00000031201	0.193134	5.65088	5.95628e-06	4.921e-05
ENSMUSG00000030249	-0.342591	4.67647	5.96101e-06	4.92234e-05
ENSMUSG00000057858	0.226272	4.82215	5.97977e-06	4.93526e-05
ENSMUSG00000024897	-0.430995	4.7471	6.00028e-06	4.94961e-05
ENSMUSG00000042066	-0.585839	6.72812	6.0104e-06	4.95538e-05
ENSMUSG00000046160	-0.704508	0.421702	6.01475e-06	4.95638e-05
ENSMUSG00000051351	-0.171555	5.81558	6.04354e-06	4.97751e-05
ENSMUSG00000003308	-0.216099	5.75375	6.04858e-06	4.97908e-05
ENSMUSG00000016984	0.216842	5.57325	6.08327e-06	5.00503e-05
ENSMUSG00000042572	0.176827	7.05838	6.10554e-06	5.02075e-05
ENSMUSG00000021273	0.219188	6.91559	6.12286e-06	5.03238e-05
ENSMUSG00000041361	-0.485532	3.5106	6.12707e-06	5.03323e-05
ENSMUSG00000030409	-0.349247	4.89999	6.21588e-06	5.10353e-05
ENSMUSG00000027220	-0.253	5.24158	6.24941e-06	5.1284e-05
ENSMUSG00000006958	-0.288699	3.76054	6.26136e-06	5.13555e-05
ENSMUSG00000037313	0.240129	6.74902	6.2884e-06	5.15506e-05
ENSMUSG00000024913	-0.357419	6.06259	6.29396e-06	5.15695e-05
ENSMUSG00000037428	-0.711656	-0.136788	6.33052e-06	5.18422e-05
ENSMUSG00000051396	0.190355	4.4398	6.34672e-06	5.1948e-05
ENSMUSG00000039087	-0.282325	5.57035	6.35557e-06	5.19925e-05
ENSMUSG00000045573	-0.327748	5.25681	6.35873e-06	5.19925e-05
ENSMUSG00000031068	0.246464	6.82976	6.36466e-06	5.20142e-05
ENSMUSG00000033350	-0.306725	4.79699	6.37038e-06	5.20341e-05
ENSMUSG00000027015	-0.487424	3.72895	6.39615e-06	5.22176e-05
ENSMUSG00000028577	0.159765	6.92005	6.40147e-06	5.22342e-05
ENSMUSG00000027523	-0.162249	10.4057	6.42344e-06	5.23864e-05
ENSMUSG00000027203	0.22305	6.51521	6.43228e-06	5.24315e-05
ENSMUSG00000040940	-0.270762	6.55254	6.44385e-06	5.24975e-05
ENSMUSG00000052160	-0.400953	2.13416	6.44701e-06	5.24975e-05
ENSMUSG00000030681	-0.308142	3.11773	6.45197e-06	5.25109e-05
ENSMUSG00000056763	0.157028	6.58414	6.49307e-06	5.28183e-05
ENSMUSG00000026426	-0.145842	6.2782	6.52578e-06	5.30571e-05
ENSMUSG00000026779	0.249137	4.80343	6.53951e-06	5.31414e-05
ENSMUSG00000073676	0.235716	7.46683	6.56705e-06	5.33266e-05
ENSMUSG00000029617	0.201113	6.25131	6.56902e-06	5.33266e-05
ENSMUSG00000062382	-0.547705	3.31355	6.59068e-06	5.3475e-05
ENSMUSG00000040123	0.1753	6.53137	6.62713e-06	5.37182e-05
ENSMUSG00000074259	-0.684997	0.499081	6.62744e-06	5.37182e-05
ENSMUSG00000036932	0.152744	5.91607	6.63169e-06	5.37252e-05
ENSMUSG00000036565	-0.370504	8.03145	6.66474e-06	5.39477e-05
ENSMUSG00000029430	0.173118	8.72835	6.66597e-06	5.39477e-05
ENSMUSG00000002012	-0.318009	3.91132	6.66971e-06	5.39504e-05
ENSMUSG00000025958	0.165995	7.45501	6.68363e-06	5.40354e-05
ENSMUSG00000025469	0.757627	3.19018	6.72804e-06	5.43667e-05
ENSMUSG00000020652	0.22625	4.40882	6.75644e-06	5.45684e-05
ENSMUSG00000028609	0.351603	6.68118	6.7711e-06	5.46589e-05
ENSMUSG00000032883	0.21002	6.8403	6.82228e-06	5.50439e-05
ENSMUSG00000084957	0.287043	5.35797	6.86274e-06	5.53422e-05
ENSMUSG00000021036	0.136443	6.08567	6.93821e-06	5.59223e-05
ENSMUSG00000028284	0.149722	7.61331	6.97363e-06	5.61792e-05
ENSMUSG00000030309	0.213551	5.53336	7.02104e-06	5.65324e-05
ENSMUSG00000031502	-0.296956	8.70437	7.03754e-06	5.66301e-05
ENSMUSG00000060803	-0.253894	4.73568	7.04033e-06	5.66301e-05
ENSMUSG00000095576	-1.21965	-1.15559	7.08023e-06	5.69222e-05
ENSMUSG00000021022	0.209598	5.61952	7.09779e-06	5.70344e-05
ENSMUSG00000007646	0.215879	3.69156	7.12059e-06	5.71886e-05
ENSMUSG00000032741	-0.27359	5.80906	7.13675e-06	5.72893e-05
ENSMUSG00000032376	0.153986	6.67136	7.14282e-06	5.7309e-05
ENSMUSG00000029814	0.218744	7.42637	7.15217e-06	5.7355e-05
ENSMUSG00000044433	-0.259207	4.69154	7.17164e-06	5.7482e-05
ENSMUSG00000028252	0.210049	5.18602	7.19152e-06	5.76122e-05
ENSMUSG00000036594	-1.40295	-1.8686	7.20296e-06	5.76746e-05
ENSMUSG00000029152	0.166296	7.36281	7.21671e-06	5.77399e-05
ENSMUSG00000037295	-0.246219	4.72789	7.21839e-06	5.77399e-05
ENSMUSG00000025041	0.128549	6.11431	7.22512e-06	5.77645e-05
ENSMUSG00000023017	-0.295234	5.17137	7.23299e-06	5.77865e-05
ENSMUSG00000020680	0.238563	7.31454	7.23517e-06	5.77865e-05
ENSMUSG00000029911	0.307068	6.20253	7.24358e-06	5.78245e-05
ENSMUSG00000027787	0.21254	5.63998	7.25458e-06	5.78793e-05
ENSMUSG00000038259	-0.307772	3.15291	7.25776e-06	5.78793e-05
ENSMUSG00000024054	0.16665	7.45892	7.26647e-06	5.79021e-05
ENSMUSG00000015757	0.142317	6.1636	7.26792e-06	5.79021e-05
ENSMUSG00000049488	0.218094	4.59868	7.2937e-06	5.80782e-05
ENSMUSG00000061740	-0.251856	2.84091	7.32659e-06	5.83108e-05
ENSMUSG00000031565	-0.165874	7.82202	7.33319e-06	5.83341e-05
ENSMUSG00000036810	0.203653	6.16147	7.3426e-06	5.83795e-05
ENSMUSG00000032440	-0.351045	6.0161	7.37974e-06	5.86181e-05
ENSMUSG00000038683	0.218133	5.88786	7.38e-06	5.86181e-05
ENSMUSG00000031715	0.207627	7.65205	7.38875e-06	5.86502e-05
ENSMUSG00000028261	0.193573	5.32331	7.39145e-06	5.86502e-05
ENSMUSG00000020297	-0.238897	7.47536	7.39676e-06	5.8663e-05
ENSMUSG00000025855	-0.360248	5.27197	7.40062e-06	5.86642e-05
[truncated: 13,840 more rows]

## Sheet: A930004D18Rik head male
edgeR output of A930004D18Rik head male
Gene ID	logFC	logCPM	PValue	FDR
ENSMUSG00000054057	-6.97861	1.16635	2.07033e-217	3.45849e-213
ENSMUSG00000054074	0.352067	4.25933	8.39657e-12	7.01323e-08
ENSMUSG00000052837	-0.76318	1.7056	2.49229e-09	1.38779e-05
ENSMUSG00000023990	-0.555614	2.54555	3.8907e-09	1.58141e-05
ENSMUSG00000028495	-0.34206	5.61572	4.73335e-09	1.58141e-05
ENSMUSG00000025572	-0.499684	3.17917	1.18604e-08	3.30212e-05
ENSMUSG00000027488	-0.581554	4.2814	1.8626e-08	4.44496e-05
ENSMUSG00000021095	-1.14588	-0.85635	2.26285e-08	4.72511e-05
ENSMUSG00000074129	-0.540161	6.31693	3.58882e-08	6.66125e-05
ENSMUSG00000030409	-0.585831	5.07816	5.17753e-08	8.64906e-05
ENSMUSG00000015647	-0.500885	5.50991	1.07051e-07	0.000162572
ENSMUSG00000057751	-0.494116	4.9871	1.30983e-07	0.000182339
ENSMUSG00000039263	-0.429596	5.33945	1.74393e-07	0.000202853
ENSMUSG00000039001	-0.278872	7.00838	1.84387e-07	0.000202853
ENSMUSG00000020216	-0.767247	2.55377	1.85989e-07	0.000202853
ENSMUSG00000037003	-0.524757	4.98994	1.94292e-07	0.000202853
ENSMUSG00000062077	-0.888164	2.5357	2.35237e-07	0.000231155
ENSMUSG00000085795	-0.315615	4.36531	2.53001e-07	0.000234799
ENSMUSG00000024175	-0.582075	1.05664	2.81951e-07	0.000243377
ENSMUSG00000017723	-0.435225	3.82097	2.91382e-07	0.000243377
ENSMUSG00000020308	-0.695159	1.99847	3.3317e-07	0.000249847
ENSMUSG00000025794	-0.24906	6.27727	3.41531e-07	0.000249847
ENSMUSG00000053522	-0.635061	5.16433	3.55224e-07	0.000249847
ENSMUSG00000073889	-0.346817	4.94238	3.58954e-07	0.000249847
ENSMUSG00000030339	-0.352468	4.63354	3.76591e-07	0.000251638
ENSMUSG00000030319	-0.317274	5.07977	4.98471e-07	0.000320268
ENSMUSG00000064326	-0.39144	3.01952	5.28347e-07	0.000322081
ENSMUSG00000045128	-0.397661	7.73918	5.65433e-07	0.000322081
ENSMUSG00000020773	-0.539558	3.30911	5.71629e-07	0.000322081
ENSMUSG00000037679	-0.445595	4.39252	5.78415e-07	0.000322081
ENSMUSG00000016995	-0.409482	3.88679	6.46593e-07	0.00034843
ENSMUSG00000032125	-0.509452	3.9535	7.20292e-07	0.000365513
ENSMUSG00000028073	-0.454056	4.15692	7.41094e-07	0.000365513
ENSMUSG00000022565	-0.525332	7.07582	7.43935e-07	0.000365513
ENSMUSG00000011148	-0.531738	4.61969	8.02181e-07	0.00038287
ENSMUSG00000028063	-0.646138	6.57336	1.01372e-06	0.000454464
ENSMUSG00000040714	-0.599024	2.00969	1.02181e-06	0.000454464
ENSMUSG00000060601	-0.452906	4.44262	1.0338e-06	0.000454464
ENSMUSG00000050390	-0.331423	4.92517	1.1553e-06	0.000484294
ENSMUSG00000029528	-0.343039	6.15537	1.15964e-06	0.000484294
ENSMUSG00000024937	-0.362813	6.30107	1.20396e-06	0.000487166
ENSMUSG00000020806	-0.544665	2.69697	1.22484e-06	0.000487166
ENSMUSG00000024940	-0.354425	6.11496	1.28748e-06	0.000500169
ENSMUSG00000052911	-0.564992	6.2271	1.33066e-06	0.000505197
ENSMUSG00000034255	-0.383002	3.41771	1.40799e-06	0.000521259
ENSMUSG00000029622	-0.392303	5.58146	1.43537e-06	0.000521259
ENSMUSG00000027510	-0.788311	3.19803	1.46661e-06	0.000521271
ENSMUSG00000055632	-0.619761	3.46128	1.55996e-06	0.000542898
ENSMUSG00000025508	-0.320284	6.48003	1.60084e-06	0.000545757
ENSMUSG00000004054	-0.460782	4.09476	1.65661e-06	0.000553474
ENSMUSG00000014846	-0.552299	6.15252	1.70823e-06	0.000559529
ENSMUSG00000000489	-0.316342	4.00777	1.80366e-06	0.000578791
ENSMUSG00000020836	-0.409466	3.97166	1.88075e-06	0.000578791
ENSMUSG00000017778	-0.400525	5.75044	1.88818e-06	0.000578791
ENSMUSG00000032715	-0.429892	1.39121	1.91986e-06	0.000578791
ENSMUSG00000028626	-0.435057	4.71353	1.94027e-06	0.000578791
ENSMUSG00000029710	-0.365135	5.44013	2.02008e-06	0.000592025
ENSMUSG00000026921	-0.344664	5.12947	2.14782e-06	0.000615289
ENSMUSG00000007892	-0.668227	7.78152	2.18732e-06	0.000615289
ENSMUSG00000027257	-0.559089	5.02642	2.23092e-06	0.000615289
ENSMUSG00000030530	-0.374558	5.4876	2.24679e-06	0.000615289
ENSMUSG00000061462	-0.63704	6.35924	2.51136e-06	0.000672158
ENSMUSG00000070002	-0.286761	4.39127	2.53493e-06	0.000672158
ENSMUSG00000025161	-0.885169	3.90432	2.70657e-06	0.000706458
ENSMUSG00000090625	-0.760105	2.65659	2.90667e-06	0.000737053
ENSMUSG00000020346	-0.269192	5.68647	2.91203e-06	0.000737053
ENSMUSG00000020821	-0.257961	6.84042	2.95711e-06	0.000737292
ENSMUSG00000020190	-0.443447	6.4568	3.00421e-06	0.000738019
ENSMUSG00000031805	-0.426689	2.90197	3.10912e-06	0.000752722
ENSMUSG00000003420	-0.370695	5.46069	3.35209e-06	0.000799953
ENSMUSG00000034659	-0.355532	5.35726	3.48377e-06	0.000819666
ENSMUSG00000057863	-0.948887	4.35565	3.59239e-06	0.000819666
ENSMUSG00000025225	-0.455737	3.13305	3.59872e-06	0.000819666
ENSMUSG00000015452	-0.517693	1.81251	3.63096e-06	0.000819666
ENSMUSG00000012017	-0.449591	4.28907	3.82503e-06	0.000851961
ENSMUSG00000030727	-0.452887	3.60266	3.90832e-06	0.00085906
ENSMUSG00000045248	-0.293363	3.52641	4.01983e-06	0.000862323
ENSMUSG00000025650	-0.558431	4.87853	4.02641e-06	0.000862323
ENSMUSG00000022215	-0.551705	3.32622	4.2438e-06	0.00088832
ENSMUSG00000022758	-0.363983	1.90112	4.25415e-06	0.00088832
ENSMUSG00000074207	-0.569606	3.42362	4.44187e-06	0.00090964
ENSMUSG00000012296	-0.417831	4.40771	4.47919e-06	0.00090964
ENSMUSG00000031765	-0.690669	5.06793	4.51961e-06	0.00090964
ENSMUSG00000032740	0.248163	7.79162	4.77904e-06	0.000950403
ENSMUSG00000034771	-0.370198	4.41118	4.91481e-06	0.000963052
ENSMUSG00000024247	-0.391495	4.85929	4.95795e-06	0.000963052
ENSMUSG00000024327	-0.370715	3.36455	5.03783e-06	0.000967321
ENSMUSG00000007036	-0.34374	5.11845	5.23395e-06	0.00098717
ENSMUSG00000053560	-0.417482	3.01224	5.2827e-06	0.00098717
ENSMUSG00000000093	-0.277596	4.12667	5.31849e-06	0.00098717
ENSMUSG00000029344	-0.285131	3.55037	5.38785e-06	0.000989055
ENSMUSG00000032754	-0.411511	3.21766	5.47909e-06	0.000994872
ENSMUSG00000037686	-0.960039	1.41081	5.79966e-06	0.00104176
ENSMUSG00000062561	0.590238	0.190553	6.32065e-06	0.00111214
ENSMUSG00000032911	-0.473566	5.06894	6.32465e-06	0.00111214
ENSMUSG00000025362	-0.41356	6.8207	6.7562e-06	0.00117565
ENSMUSG00000020782	-0.47102	2.58948	7.50125e-06	0.00129184
ENSMUSG00000026208	-0.722256	7.77866	7.70058e-06	0.00131263
ENSMUSG00000034892	-0.394059	7.27992	8.07646e-06	0.00135262
ENSMUSG00000042821	-0.649714	1.94313	8.09708e-06	0.00135262
ENSMUSG00000020722	-0.668388	4.34207	8.2204e-06	0.00135962
ENSMUSG00000024187	-0.252319	5.29563	8.65877e-06	0.00140266
ENSMUSG00000001750	-0.376167	4.89786	8.7214e-06	0.00140266
ENSMUSG00000059534	-0.417594	5.73817	8.93865e-06	0.00140266
ENSMUSG00000021453	-0.554338	2.73794	9.01659e-06	0.00140266
ENSMUSG00000032375	0.203519	5.39567	9.05557e-06	0.00140266
ENSMUSG00000007833	-0.424266	3.58521	9.1213e-06	0.00140266
ENSMUSG00000030588	-0.377255	3.97436	9.16694e-06	0.00140266
ENSMUSG00000061477	-0.628229	6.17182	9.19584e-06	0.00140266
ENSMUSG00000021200	-0.715081	3.88606	9.35847e-06	0.00140266
ENSMUSG00000030592	-0.525526	7.04968	9.35847e-06	0.00140266
ENSMUSG00000074001	-0.734866	3.82429	9.46625e-06	0.00140266
ENSMUSG00000055148	-0.34742	3.10004	9.48823e-06	0.00140266
ENSMUSG00000048277	-0.324975	4.71699	9.57616e-06	0.00140324
ENSMUSG00000028763	-0.595348	7.67105	9.87853e-06	0.00140937
ENSMUSG00000018334	-0.287635	5.38458	9.97508e-06	0.00140937
ENSMUSG00000053175	-0.756246	0.203859	1.00525e-05	0.00140937
ENSMUSG00000068335	-0.436142	2.15722	1.01273e-05	0.00140937
ENSMUSG00000026308	-0.809302	2.98809	1.0177e-05	0.00140937
ENSMUSG00000026211	-0.490582	5.57119	1.02028e-05	0.00140937
ENSMUSG00000032633	-0.250474	5.72218	1.02085e-05	0.00140937
ENSMUSG00000020439	-0.381943	5.14892	1.03107e-05	0.00141181
ENSMUSG00000020857	-0.551583	4.05401	1.04387e-05	0.00141344
ENSMUSG00000023942	-0.290465	5.86589	1.04919e-05	0.00141344
ENSMUSG00000060036	-0.283772	6.99542	1.07997e-05	0.0014271
ENSMUSG00000042828	-0.697604	4.49834	1.08612e-05	0.0014271
ENSMUSG00000093803	-0.486752	2.88388	1.09438e-05	0.0014271
ENSMUSG00000030785	-0.616962	4.11612	1.10156e-05	0.0014271
ENSMUSG00000043061	0.190237	5.63044	1.10553e-05	0.0014271
ENSMUSG00000037820	-0.638964	5.83096	1.12365e-05	0.0014271
ENSMUSG00000026999	0.257872	3.2528	1.12702e-05	0.0014271
ENSMUSG00000067274	-0.326392	9.57877	1.12767e-05	0.0014271
ENSMUSG00000031503	-0.47872	8.28147	1.13886e-05	0.0014288
ENSMUSG00000038260	-0.28775	4.67404	1.15359e-05	0.0014288
ENSMUSG00000030541	-0.356998	7.31411	1.16231e-05	0.0014288
ENSMUSG00000035342	-0.397838	4.33527	1.16322e-05	0.0014288
ENSMUSG00000028989	-1.30147	1.59508	1.18124e-05	0.00143611
ENSMUSG00000037563	-0.256168	5.57626	1.18637e-05	0.00143611
ENSMUSG00000040659	-0.294241	5.32856	1.19501e-05	0.00143616
ENSMUSG00000028776	-0.565515	3.85366	1.21524e-05	0.00144012
ENSMUSG00000034201	-0.356971	3.89737	1.21555e-05	0.00144012
ENSMUSG00000026961	-0.531965	1.22795	1.25027e-05	0.00146418
ENSMUSG00000025348	-0.411244	5.13036	1.25969e-05	0.00146418
ENSMUSG00000034930	-0.358204	4.06113	1.26215e-05	0.00146418
ENSMUSG00000037992	-0.398972	4.13961	1.37238e-05	0.00158107
ENSMUSG00000038086	-0.69044	2.58579	1.3849e-05	0.00158457
ENSMUSG00000033170	-0.463752	3.24237	1.40217e-05	0.00159301
ENSMUSG00000078889	0.371547	2.47353	1.41134e-05	0.00159301
ENSMUSG00000067038	-0.903479	0.531233	1.43222e-05	0.00160572
ENSMUSG00000079334	-0.454894	3.16306	1.46573e-05	0.00161028
ENSMUSG00000026709	0.182084	4.38062	1.46977e-05	0.00161028
ENSMUSG00000043542	0.226796	6.52772	1.47916e-05	0.00161028
ENSMUSG00000025171	-0.500065	3.13952	1.48318e-05	0.00161028
ENSMUSG00000035697	-0.394877	2.34933	1.48448e-05	0.00161028
ENSMUSG00000020817	0.22343	7.32462	1.51087e-05	0.00162833
ENSMUSG00000031972	-0.768423	10.758	1.55552e-05	0.00165671
ENSMUSG00000033685	-0.282874	6.22904	1.56204e-05	0.00165671
ENSMUSG00000043441	0.299098	2.38729	1.56695e-05	0.00165671
ENSMUSG00000027481	-0.643187	1.00778	1.60867e-05	0.00168535
ENSMUSG00000022558	-0.371993	5.21791	1.61423e-05	0.00168535
ENSMUSG00000042613	-0.356186	6.54896	1.63721e-05	0.00169873
ENSMUSG00000038296	-0.310536	3.77367	1.6704e-05	0.0017215
ENSMUSG00000028978	-0.431778	3.22152	1.68791e-05	0.0017215
ENSMUSG00000032643	-0.446179	3.0707	1.69112e-05	0.0017215
ENSMUSG00000066441	0.224469	5.64032	1.70037e-05	0.0017215
ENSMUSG00000002504	-0.359374	4.49267	1.71712e-05	0.00172798
ENSMUSG00000012848	-0.312745	8.45994	1.72953e-05	0.00173005
ENSMUSG00000014444	-0.416541	5.96245	1.76276e-05	0.00174499
ENSMUSG00000042737	-0.661826	1.50484	1.77038e-05	0.00174499
ENSMUSG00000042286	-0.375085	5.88591	1.781e-05	0.00174499
ENSMUSG00000017774	-0.293604	6.20887	1.78625e-05	0.00174499
ENSMUSG00000015363	-0.296427	4.99576	1.81708e-05	0.00175747
ENSMUSG00000021506	-0.599694	2.06961	1.82006e-05	0.00175747
ENSMUSG00000016256	-0.26333	5.76706	1.91381e-05	0.00183737
ENSMUSG00000022091	-0.34732	4.58419	1.92885e-05	0.00183903
ENSMUSG00000028681	-0.375626	3.43835	1.93756e-05	0.00183903
ENSMUSG00000003452	0.272327	5.78645	1.98661e-05	0.00187493
ENSMUSG00000040428	-0.427376	2.97622	2.00963e-05	0.00187862
ENSMUSG00000015468	-0.497851	3.25267	2.01301e-05	0.00187862
ENSMUSG00000029455	-0.283901	6.03944	2.05824e-05	0.00191016
ENSMUSG00000048355	0.273094	4.80759	2.07749e-05	0.00191738
ENSMUSG00000040488	-0.533316	4.96146	2.1527e-05	0.00197587
ENSMUSG00000020189	0.20961	7.02534	2.19444e-05	0.00200318
ENSMUSG00000073678	0.20114	7.02444	2.22809e-05	0.00201962
ENSMUSG00000018907	-0.582633	0.781822	2.23664e-05	0.00201962
ENSMUSG00000034161	-0.420648	1.44796	2.2905e-05	0.00205714
ENSMUSG00000031762	-0.722736	4.92956	2.33519e-05	0.00208199
ENSMUSG00000006333	-0.345698	8.1834	2.34621e-05	0.00208199
ENSMUSG00000036106	-0.328624	2.9072	2.35588e-05	0.00208199
ENSMUSG00000023972	-0.39462	6.02007	2.37667e-05	0.00208199
ENSMUSG00000001946	-0.337129	4.79243	2.38587e-05	0.00208199
ENSMUSG00000002250	-0.396192	3.92048	2.39295e-05	0.00208199
ENSMUSG00000026941	-0.600657	1.1889	2.44405e-05	0.00211543
ENSMUSG00000071547	-0.41687	5.60298	2.46962e-05	0.00212654
ENSMUSG00000030695	-0.466788	9.12513	2.49411e-05	0.00213662
ENSMUSG00000004951	-0.865141	4.98805	2.5735e-05	0.0021559
ENSMUSG00000014226	0.235671	6.83127	2.58012e-05	0.0021559
ENSMUSG00000028841	-0.568836	1.8658	2.58662e-05	0.0021559
ENSMUSG00000053164	0.208187	4.77032	2.58972e-05	0.0021559
ENSMUSG00000031706	-0.365771	4.21852	2.60032e-05	0.0021559
ENSMUSG00000029860	-0.474805	5.8374	2.60042e-05	0.0021559
ENSMUSG00000026817	-0.306467	6.5096	2.60695e-05	0.0021559
ENSMUSG00000041841	-0.225843	6.38958	2.6347e-05	0.00216811
ENSMUSG00000007872	-0.338708	5.23187	2.73297e-05	0.00222281
ENSMUSG00000006589	-0.382712	4.58706	2.73381e-05	0.00222281
ENSMUSG00000020153	-0.465664	4.61718	2.74109e-05	0.00222281
ENSMUSG00000060591	-0.256278	5.65709	2.75495e-05	0.00222325
ENSMUSG00000038695	-0.41453	3.90126	2.79168e-05	0.00223938
ENSMUSG00000030681	-0.40955	3.80642	2.81127e-05	0.00223938
ENSMUSG00000028484	0.18164	8.46873	2.83031e-05	0.00223938
ENSMUSG00000030281	-0.434826	2.31153	2.83359e-05	0.00223938
ENSMUSG00000026814	-0.433599	5.11802	2.87144e-05	0.00223938
ENSMUSG00000028980	-0.357902	5.19822	2.87457e-05	0.00223938
ENSMUSG00000049686	-0.458955	2.60323	2.87832e-05	0.00223938
ENSMUSG00000058258	0.369087	6.18456	2.89639e-05	0.00223938
ENSMUSG00000007888	-0.31629	3.17296	2.91468e-05	0.00223938
ENSMUSG00000037552	-0.316424	5.27347	2.92295e-05	0.00223938
ENSMUSG00000039713	-0.341139	4.38349	2.93775e-05	0.00223938
ENSMUSG00000059291	-0.266689	4.67668	2.94587e-05	0.00223938
ENSMUSG00000040710	0.288402	5.97728	2.95535e-05	0.00223938
ENSMUSG00000018845	-0.508499	4.73934	2.96261e-05	0.00223938
ENSMUSG00000044927	-0.699484	2.5548	2.98404e-05	0.00224542
ENSMUSG00000034165	-0.373767	6.28043	3.00174e-05	0.00224861
ENSMUSG00000023084	-0.45432	2.22777	3.0241e-05	0.00225525
ENSMUSG00000031490	-0.501994	4.32877	3.06889e-05	0.00227834
ENSMUSG00000037966	-0.374198	3.33561	3.08893e-05	0.00227834
ENSMUSG00000027470	-1.07032	4.36929	3.09598e-05	0.00227834
ENSMUSG00000038670	-0.778	5.34754	3.11477e-05	0.00228212
ENSMUSG00000031750	-0.432101	2.12086	3.1516e-05	0.00228941
ENSMUSG00000020282	-0.433137	4.96059	3.15214e-05	0.00228941
ENSMUSG00000024068	0.182793	7.45175	3.23267e-05	0.00233499
ENSMUSG00000021223	-0.487183	2.94557	3.24285e-05	0.00233499
ENSMUSG00000033191	-0.452616	5.0609	3.27455e-05	0.00234007
ENSMUSG00000060376	-0.517024	4.98585	3.27878e-05	0.00234007
ENSMUSG00000031290	0.205103	5.9755	3.3144e-05	0.00234007
ENSMUSG00000041986	0.230957	6.50307	3.31517e-05	0.00234007
ENSMUSG00000035673	-0.440526	4.50141	3.31994e-05	0.00234007
ENSMUSG00000045672	-0.39384	5.6143	3.37861e-05	0.00236267
ENSMUSG00000026176	-0.231299	6.02857	3.38029e-05	0.00236267
ENSMUSG00000030341	-0.252597	5.35887	3.44711e-05	0.0023977
ENSMUSG00000061878	-0.566965	2.97863	3.45912e-05	0.0023977
ENSMUSG00000027570	-0.342044	5.23515	3.49352e-05	0.00239905
ENSMUSG00000004056	-0.199866	6.60618	3.4986e-05	0.00239905
ENSMUSG00000055639	0.19947	5.16324	3.51669e-05	0.00239905
ENSMUSG00000078903	0.309797	2.54347	3.51851e-05	0.00239905
ENSMUSG00000071076	-0.31078	4.93766	3.55408e-05	0.00240544
ENSMUSG00000040857	-0.358619	4.46157	3.55668e-05	0.00240544
ENSMUSG00000027318	-0.530793	3.79475	3.57431e-05	0.00240762
ENSMUSG00000024816	-0.27211	4.05791	3.6578e-05	0.00244649
ENSMUSG00000028862	-0.830775	2.51704	3.66131e-05	0.00244649
ENSMUSG00000042608	-0.25202	5.0234	3.70703e-05	0.00246717
ENSMUSG00000042208	0.23135	7.07261	3.728e-05	0.00247128
ENSMUSG00000022203	-0.3383	4.6001	3.77252e-05	0.00247444
ENSMUSG00000022550	-0.401957	3.64338	3.77604e-05	0.00247444
ENSMUSG00000037904	-0.997534	1.86572	3.77721e-05	0.00247444
ENSMUSG00000028919	-0.436861	3.33695	3.79827e-05	0.00247852
ENSMUSG00000036278	-0.401649	3.4889	3.88769e-05	0.00251724
ENSMUSG00000021904	-0.331636	3.40039	3.88775e-05	0.00251724
ENSMUSG00000046727	-0.333767	3.83465	3.90971e-05	0.00251896
ENSMUSG00000031502	-0.484531	9.10396	3.92139e-05	0.00251896
ENSMUSG00000002249	-0.341599	4.23569	3.94762e-05	0.00251896
ENSMUSG00000042644	-0.311943	4.94256	3.95073e-05	0.00251896
ENSMUSG00000024769	-0.31852	4.40823	4.02596e-05	0.00255717
ENSMUSG00000032295	-0.263688	5.94534	4.05618e-05	0.00256661
ENSMUSG00000026782	0.236447	7.41356	4.12405e-05	0.00259023
ENSMUSG00000026869	0.190181	5.78407	4.12452e-05	0.00259023
ENSMUSG00000040549	0.157225	8.10274	4.16331e-05	0.0026048
ENSMUSG00000032334	-0.366456	4.93897	4.19089e-05	0.00261227
ENSMUSG00000001424	-0.227059	6.609	4.25231e-05	0.00263508
ENSMUSG00000008489	0.247071	7.07647	4.28285e-05	0.00263508
ENSMUSG00000001435	-0.444616	6.31473	4.2974e-05	0.00263508
ENSMUSG00000001473	-0.497528	5.35542	4.30693e-05	0.00263508
ENSMUSG00000041143	-0.310927	2.43606	4.30773e-05	0.00263508
ENSMUSG00000038005	0.482758	5.64353	4.32213e-05	0.00263508
ENSMUSG00000055322	-0.382881	7.0315	4.37344e-05	0.00265667
ENSMUSG00000028145	0.182097	4.94654	4.49053e-05	0.0027111
ENSMUSG00000022636	0.191483	7.4496	4.4955e-05	0.0027111
ENSMUSG00000068699	-0.737248	7.08181	4.54329e-05	0.00271157
ENSMUSG00000035711	-0.627065	0.960094	4.55424e-05	0.00271157
ENSMUSG00000036833	-0.329698	3.87878	4.55564e-05	0.00271157
ENSMUSG00000031980	-0.42905	4.05168	4.56122e-05	0.00271157
ENSMUSG00000079243	-0.774409	4.92792	4.60342e-05	0.00272695
ENSMUSG00000055373	0.304426	6.57802	4.64156e-05	0.00273983
ENSMUSG00000020167	-0.310413	5.39722	4.70276e-05	0.00274991
ENSMUSG00000002204	-0.684981	0.124158	4.70335e-05	0.00274991
ENSMUSG00000022817	-0.335847	6.20772	4.71049e-05	0.00274991
ENSMUSG00000041736	-0.510871	3.39448	4.72448e-05	0.00274991
ENSMUSG00000034471	-0.363049	4.58064	4.75635e-05	0.00275754
ENSMUSG00000041560	-0.270778	6.07757	4.81744e-05	0.00275754
ENSMUSG00000048489	-1.03665	2.45916	4.8232e-05	0.00275754
ENSMUSG00000040734	-0.379297	2.62423	4.82334e-05	0.00275754
ENSMUSG00000086784	-0.348748	3.59991	4.82402e-05	0.00275754
ENSMUSG00000005871	0.240027	9.49318	4.85447e-05	0.00275754
ENSMUSG00000078350	-0.282786	3.61943	4.86861e-05	0.00275754
ENSMUSG00000029163	-0.523021	5.45511	4.87574e-05	0.00275754
ENSMUSG00000032648	-0.708743	7.17656	4.9031e-05	0.00275754
ENSMUSG00000063446	0.239881	5.5741	4.91469e-05	0.00275754
ENSMUSG00000021493	-0.421443	5.34648	4.91917e-05	0.00275754
ENSMUSG00000046442	0.216405	7.47283	4.95599e-05	0.00276889
ENSMUSG00000020766	-0.379883	3.51313	4.97902e-05	0.00277248
ENSMUSG00000029614	-0.328013	7.30406	5.09808e-05	0.0028245
ENSMUSG00000051674	0.215228	6.15461	5.11685e-05	0.0028245
ENSMUSG00000006519	-0.405641	2.84342	5.12316e-05	0.0028245
ENSMUSG00000019539	-0.450329	6.13683	5.17302e-05	0.00283795
ENSMUSG00000016356	-0.56216	2.21586	5.18153e-05	0.00283795
ENSMUSG00000028234	-0.163592	7.50039	5.34103e-05	0.00290806
ENSMUSG00000036902	0.239163	7.46654	5.34649e-05	0.00290806
ENSMUSG00000066735	0.229106	6.78757	5.36176e-05	0.00290806
ENSMUSG00000032109	-0.349338	3.2064	5.44977e-05	0.00294622
ENSMUSG00000040312	-0.361317	3.11463	5.57202e-05	0.00298578
ENSMUSG00000021693	0.23142	7.20523	5.57576e-05	0.00298578
ENSMUSG00000066798	0.251328	5.37936	5.57656e-05	0.00298578
ENSMUSG00000037295	-0.258079	4.67143	5.63308e-05	0.00300641
ENSMUSG00000029381	-0.341491	3.52568	5.65764e-05	0.0030099
ENSMUSG00000044562	-0.321342	3.9384	5.6947e-05	0.0030164
ENSMUSG00000037674	0.186474	7.04452	5.7396e-05	0.0030164
ENSMUSG00000025504	-0.333354	3.3391	5.74692e-05	0.0030164
ENSMUSG00000035027	-0.397827	5.55765	5.77499e-05	0.0030164
ENSMUSG00000005823	-0.267365	4.4736	5.78419e-05	0.0030164
ENSMUSG00000025104	0.191451	7.87376	5.78762e-05	0.0030164
ENSMUSG00000014778	-0.358529	3.59066	5.79626e-05	0.0030164
ENSMUSG00000015222	0.222594	10.3107	5.85452e-05	0.00303388
ENSMUSG00000031451	-0.269543	6.48536	5.86617e-05	0.00303388
ENSMUSG00000032018	0.235146	5.5997	5.93602e-05	0.00305194
ENSMUSG00000025529	0.246152	5.52884	5.94208e-05	0.00305194
ENSMUSG00000003068	-0.261088	5.67551	5.95589e-05	0.00305194
ENSMUSG00000060572	-0.422498	5.39717	5.97706e-05	0.00305342
ENSMUSG00000014158	-0.416791	2.95985	6.04313e-05	0.00306987
ENSMUSG00000005320	-0.608719	2.71545	6.04892e-05	0.00306987
ENSMUSG00000031517	0.239509	9.55538	6.06615e-05	0.00306987
ENSMUSG00000050628	-0.286907	4.80012	6.08276e-05	0.00306987
ENSMUSG00000002983	-0.310786	2.62101	6.10435e-05	0.00307148
ENSMUSG00000055799	-0.384892	3.95343	6.14463e-05	0.00308246
ENSMUSG00000090100	0.205038	6.82842	6.20821e-05	0.00310503
ENSMUSG00000002980	-0.423586	5.53725	6.25746e-05	0.00312033
ENSMUSG00000037315	0.216591	4.72189	6.33065e-05	0.00314742
ENSMUSG00000050299	-0.475464	1.61365	6.4197e-05	0.00317933
ENSMUSG00000025321	0.249319	5.78962	6.43288e-05	0.00317933
ENSMUSG00000028274	0.18785	5.03493	6.49406e-05	0.00318907
ENSMUSG00000009876	-0.426887	1.42899	6.50961e-05	0.00318907
ENSMUSG00000025407	-0.399247	4.67716	6.51764e-05	0.00318907
ENSMUSG00000023456	-0.326144	8.28939	6.5367e-05	0.00318907
ENSMUSG00000025626	0.195312	6.47186	6.55082e-05	0.00318907
ENSMUSG00000023153	-1.1507	0.879301	6.56713e-05	0.00318907
ENSMUSG00000044894	-0.318635	5.3099	6.60348e-05	0.00319742
ENSMUSG00000029267	0.205527	6.42201	6.67635e-05	0.00321698
ENSMUSG00000041817	0.299903	5.76076	6.69902e-05	0.00321698
ENSMUSG00000002020	-0.402949	4.48168	6.70165e-05	0.00321698
ENSMUSG00000061086	-0.596828	6.19842	6.76897e-05	0.00323439
ENSMUSG00000034845	-0.38902	3.60262	6.77664e-05	0.00323439
ENSMUSG00000026643	0.202131	6.95524	6.8374e-05	0.00324567
ENSMUSG00000025510	-0.211319	5.62487	6.84763e-05	0.00324567
ENSMUSG00000029675	-0.337667	8.19901	6.90805e-05	0.00324567
ENSMUSG00000029797	-0.537857	1.65906	6.91152e-05	0.00324567
ENSMUSG00000024647	0.191913	5.47754	6.91655e-05	0.00324567
ENSMUSG00000020475	-0.599341	5.84661	6.91683e-05	0.00324567
ENSMUSG00000001508	-0.516214	3.11701	6.96835e-05	0.00326068
ENSMUSG00000023044	-0.293053	5.00069	7.04395e-05	0.00328172
ENSMUSG00000030399	-0.713993	9.00923	7.05261e-05	0.00328172
ENSMUSG00000019737	-0.297854	2.91528	7.12477e-05	0.00330295
ENSMUSG00000032300	-0.274383	3.64814	7.16323e-05	0.00330295
ENSMUSG00000021294	-0.391105	4.95705	7.18206e-05	0.00330295
ENSMUSG00000031342	0.264334	8.78247	7.18351e-05	0.00330295
ENSMUSG00000038274	-0.526025	1.79286	7.19709e-05	0.00330295
ENSMUSG00000020372	-0.215137	9.28605	7.32881e-05	0.00335419
ENSMUSG00000026253	-0.637887	2.66663	7.3528e-05	0.00335597
ENSMUSG00000032244	0.181373	7.93652	7.43415e-05	0.00338385
ENSMUSG00000052374	-0.601366	7.88285	7.6269e-05	0.00346216
ENSMUSG00000070643	-0.285162	4.05456	7.68521e-05	0.00347917
ENSMUSG00000007877	-0.485527	4.24605	7.75083e-05	0.0034918
ENSMUSG00000002500	-0.681807	2.59509	7.78214e-05	0.0034918
ENSMUSG00000020650	0.244576	4.55368	7.78373e-05	0.0034918
ENSMUSG00000034121	-0.195408	3.45969	7.79671e-05	0.0034918
ENSMUSG00000033065	-0.281459	7.55315	7.81804e-05	0.00349199
ENSMUSG00000027770	0.212899	7.35555	7.89653e-05	0.00351764
ENSMUSG00000033938	-0.450311	5.13923	7.96713e-05	0.00353965
ENSMUSG00000030730	-0.658565	8.97644	8.01066e-05	0.00354955
ENSMUSG00000071647	-0.243991	4.65144	8.05731e-05	0.00355731
ENSMUSG00000048677	-0.346424	3.48252	8.07077e-05	0.00355731
ENSMUSG00000034353	-0.236556	4.37884	8.11901e-05	0.00356916
ENSMUSG00000047731	-0.24187	6.06998	8.18303e-05	0.00358439
ENSMUSG00000026639	-0.37872	4.04432	8.2127e-05	0.00358439
ENSMUSG00000041245	0.218829	6.10152	8.21802e-05	0.00358439
ENSMUSG00000075316	0.171328	6.15933	8.24651e-05	0.00358745
ENSMUSG00000002233	-0.262378	5.35376	8.32598e-05	0.00361261
ENSMUSG00000027162	0.206286	8.19707	8.4707e-05	0.00366588
ENSMUSG00000040940	-0.342581	6.05918	8.59376e-05	0.00370953
ENSMUSG00000030265	0.203804	7.21821	8.61813e-05	0.00371046
ENSMUSG00000096768	-0.612614	1.61917	8.67845e-05	0.00371903
ENSMUSG00000042903	-0.282499	5.25867	8.68255e-05	0.00371903
ENSMUSG00000032717	-0.422943	2.84177	8.71385e-05	0.00372289
ENSMUSG00000022220	-0.395568	3.08497	8.80741e-05	0.00375262
ENSMUSG00000087006	-0.411648	2.19256	8.85745e-05	0.00375262
ENSMUSG00000001082	-0.35349	4.26103	8.8668e-05	0.00375262
ENSMUSG00000004655	-0.409029	6.45822	8.8733e-05	0.00375262
ENSMUSG00000003134	-0.185424	4.73655	8.97001e-05	0.00378394
ENSMUSG00000014301	-0.769342	-0.546752	9.01466e-05	0.00379172
ENSMUSG00000020695	-0.332632	6.09304	9.03385e-05	0.00379172
ENSMUSG00000035242	-0.183455	6.52883	9.13659e-05	0.00381385
ENSMUSG00000040690	-0.462885	6.87445	9.13897e-05	0.00381385
ENSMUSG00000032584	-0.469733	3.52617	9.16454e-05	0.00381385
ENSMUSG00000071202	-0.537914	0.976354	9.21816e-05	0.00381385
ENSMUSG00000072473	-0.546422	-0.0360483	9.21825e-05	0.00381385
ENSMUSG00000029840	0.220345	8.32308	9.22355e-05	0.00381385
ENSMUSG00000040280	-0.609713	2.90949	9.25114e-05	0.00381581
ENSMUSG00000001707	0.203543	5.22299	9.29493e-05	0.00382443
ENSMUSG00000002799	-0.425452	4.73492	9.39005e-05	0.00384441
ENSMUSG00000063856	-0.263665	5.88461	9.4071e-05	0.00384441
ENSMUSG00000023571	-0.254789	3.35403	9.41252e-05	0.00384441
ENSMUSG00000015882	0.237787	6.33264	9.49336e-05	0.00386797
ENSMUSG00000064120	-0.29681	3.26544	9.61176e-05	0.00388363
ENSMUSG00000001333	-0.437126	2.65986	9.6439e-05	0.00388363
ENSMUSG00000052146	-0.292842	6.91107	9.65261e-05	0.00388363
ENSMUSG00000046761	-0.302618	3.12882	9.66357e-05	0.00388363
ENSMUSG00000001128	-0.340855	3.00036	9.69552e-05	0.00388363
ENSMUSG00000038628	0.178276	6.39252	9.7024e-05	0.00388363
ENSMUSG00000095681	0.293844	2.60961	9.71674e-05	0.00388363
ENSMUSG00000021549	0.21532	6.83919	9.73437e-05	0.00388363
ENSMUSG00000021464	-0.446103	3.3424	9.74104e-05	0.00388363
ENSMUSG00000048758	-0.577042	5.60945	9.80037e-05	0.00389223
ENSMUSG00000028546	0.214044	6.66924	9.82338e-05	0.00389223
ENSMUSG00000022614	-0.332667	4.69873	9.86299e-05	0.00389223
ENSMUSG00000030996	-0.379639	4.18212	9.8696e-05	0.00389223
ENSMUSG00000027540	-0.214405	5.91053	9.89269e-05	0.00389223
ENSMUSG00000030805	-0.233248	5.0175	9.90241e-05	0.00389223
ENSMUSG00000025366	-0.348703	5.33047	9.92791e-05	0.00389309
ENSMUSG00000040760	0.190222	7.19918	9.96035e-05	0.00389666
ENSMUSG00000063524	-0.379122	7.22691	0.000100324	0.00391569
ENSMUSG00000030800	-0.268618	3.04021	0.000100735	0.00392255
ENSMUSG00000062694	-0.559976	5.06416	0.000101213	0.00393202
ENSMUSG00000032515	-0.760702	2.13339	0.000101605	0.00393808
ENSMUSG00000040952	-0.315124	7.54974	0.00010238	0.00395459
ENSMUSG00000072720	-0.818428	5.57283	0.000102504	0.00395459
ENSMUSG00000027737	0.337948	5.2863	0.000103198	0.00396463
ENSMUSG00000010609	-0.251347	3.82424	0.000103442	0.00396463
ENSMUSG00000064080	-0.353691	6.76812	0.000103477	0.00396463
ENSMUSG00000024140	-0.170388	5.96826	0.000104469	0.00398816
ENSMUSG00000045613	0.296679	3.74582	0.000104568	0.00398816
ENSMUSG00000022483	-0.522747	6.48825	0.000105131	0.00399734
ENSMUSG00000056737	-0.387094	4.4521	0.000105288	0.00399734
ENSMUSG00000053158	-0.402491	3.19799	0.000105531	0.00399748
ENSMUSG00000032518	-0.256914	8.90163	0.000106112	0.00400164
ENSMUSG00000026904	0.272369	6.45367	0.000106181	0.00400164
ENSMUSG00000019659	-0.308084	4.32284	0.000106359	0.00400164
ENSMUSG00000007029	-0.267559	5.71297	0.000106847	0.00401096
ENSMUSG00000017756	-0.239066	5.1164	0.000107293	0.00401346
ENSMUSG00000029392	-0.437856	4.35631	0.00010753	0.00401346
ENSMUSG00000007891	-0.218416	7.56558	0.000107832	0.00401346
ENSMUSG00000025777	0.207462	7.18129	0.000107875	0.00401346
ENSMUSG00000025409	-0.321991	5.2341	0.000108309	0.00402068
ENSMUSG00000059493	0.213918	5.3906	0.000109274	0.00403018
ENSMUSG00000024925	-0.355208	2.46526	0.000109393	0.00403018
ENSMUSG00000020770	-0.273864	4.82906	0.00010947	0.00403018
ENSMUSG00000062432	-1.21968	-1.21207	0.000109558	0.00403018
ENSMUSG00000039530	0.177817	7.03022	0.000109832	0.00403018
ENSMUSG00000052372	0.450202	3.09536	0.000110013	0.00403018
ENSMUSG00000037621	-0.458981	1.87171	0.000110465	0.00403789
ENSMUSG00000024854	-0.409275	3.27328	0.000111693	0.00404656
ENSMUSG00000039735	0.167723	9.4073	0.000111759	0.00404656
ENSMUSG00000049122	0.192866	4.6814	0.000111854	0.00404656
ENSMUSG00000015850	-0.618067	3.28228	0.00011187	0.00404656
ENSMUSG00000057003	-1.21168	4.60987	0.000111913	0.00404656
ENSMUSG00000046523	0.293341	3.8771	0.000113341	0.00407835
ENSMUSG00000032714	-0.320972	4.019	0.000113706	0.00407835
ENSMUSG00000017478	-0.208796	5.60264	0.00011387	0.00407835
ENSMUSG00000046449	0.260108	7.30908	0.000113948	0.00407835
ENSMUSG00000038967	-0.318257	5.42842	0.000114013	0.00407835
ENSMUSG00000034271	-0.420763	3.92085	0.000114624	0.00409144
ENSMUSG00000027077	-0.68839	4.04086	0.000115868	0.00411513
ENSMUSG00000032468	0.182052	6.54567	0.000116167	0.00411513
ENSMUSG00000045648	0.242181	3.88358	0.000116176	0.00411513
ENSMUSG00000042272	0.16218	7.69588	0.000116273	0.00411513
ENSMUSG00000071001	-0.834783	0.0130014	0.000116763	0.00412374
ENSMUSG00000024299	-0.337671	5.98575	0.000117664	0.00413968
ENSMUSG00000023232	-0.289756	3.99324	0.000118137	0.00413968
ENSMUSG00000023034	-0.399406	4.08782	0.000118677	0.00413968
ENSMUSG00000054752	0.186397	6.58445	0.000118744	0.00413968
ENSMUSG00000044496	-0.298341	4.64053	0.000118839	0.00413968
ENSMUSG00000020260	-0.339956	5.2785	0.000119043	0.00413968
ENSMUSG00000055733	0.230742	5.53158	0.000119163	0.00413968
ENSMUSG00000000555	-0.451215	5.48481	0.000119931	0.00413968
ENSMUSG00000028252	0.226546	5.22002	0.000119971	0.00413968
ENSMUSG00000028834	-1.14551	3.34354	0.000119991	0.00413968
ENSMUSG00000035847	0.19178	8.50647	0.000120153	0.00413968
ENSMUSG00000036570	-0.447823	4.21088	0.000120188	0.00413968
ENSMUSG00000062604	0.163082	7.59344	0.000121101	0.00415777
ENSMUSG00000025473	-0.495926	3.49999	0.000121211	0.00415777
ENSMUSG00000034686	-0.553107	1.26354	0.000122402	0.00419001
ENSMUSG00000019055	-0.323319	5.47561	0.000123119	0.00419551
ENSMUSG00000044456	-0.372621	3.31741	0.0001233	0.00419551
ENSMUSG00000029119	-0.33205	4.39511	0.000123454	0.00419551
ENSMUSG00000022205	0.188174	7.87369	0.000123567	0.00419551
ENSMUSG00000038170	-0.269936	8.66457	0.000125574	0.00425371
ENSMUSG00000032523	-0.654525	2.31827	0.000125791	0.00425371
ENSMUSG00000022443	-0.333949	7.26034	0.000126156	0.00425745
ENSMUSG00000028041	-0.325882	5.50818	0.000126637	0.00426253
ENSMUSG00000060600	-0.61978	8.13694	0.000127154	0.00426253
ENSMUSG00000035722	-0.382701	3.97563	0.000127307	0.00426253
ENSMUSG00000037447	-0.446385	3.24337	0.000127327	0.00426253
ENSMUSG00000001260	0.349018	4.88885	0.000127711	0.00426681
ENSMUSG00000038763	-0.572889	4.78998	0.000128362	0.00428
ENSMUSG00000027108	0.189937	6.22406	0.000128783	0.00428549
ENSMUSG00000032186	0.230883	9.09377	0.000129347	0.00428793
ENSMUSG00000019998	0.176801	7.47183	0.000129477	0.00428793
ENSMUSG00000049422	-0.449224	4.36562	0.000129626	0.00428793
ENSMUSG00000029714	-0.309976	5.69485	0.000131888	0.00435289
ENSMUSG00000038760	0.424016	2.03407	0.000132111	0.00435289
ENSMUSG00000009293	-0.227164	5.70128	0.000132768	0.00436591
ENSMUSG00000028464	-0.497895	9.00432	0.000133464	0.00437561
ENSMUSG00000069565	-0.183919	5.83289	0.000133728	0.00437561
ENSMUSG00000050212	-0.584054	2.21598	0.000133848	0.00437561
ENSMUSG00000042590	0.186626	5.98314	0.000134234	0.00437794
ENSMUSG00000024451	-0.303613	4.46738	0.000134444	0.00437794
ENSMUSG00000042524	-0.317008	6.22373	0.000137031	0.00443827
ENSMUSG00000025920	0.205169	7.02835	0.000137129	0.00443827
ENSMUSG00000026915	0.19335	7.75426	0.000137293	0.00443827
ENSMUSG00000003072	-0.407253	6.44294	0.000137777	0.00443827
ENSMUSG00000037235	-0.164111	7.30184	0.000137862	0.00443827
ENSMUSG00000037361	0.177279	5.86516	0.000138199	0.00443827
ENSMUSG00000023411	-0.453742	4.74302	0.000138376	0.00443827
ENSMUSG00000026544	-0.314944	2.54025	0.000138671	0.00443827
ENSMUSG00000029122	-0.260946	4.26431	0.000138766	0.00443827
ENSMUSG00000059070	-0.400792	6.53012	0.00013934	0.00443827
ENSMUSG00000034021	0.179429	7.36423	0.000139425	0.00443827
ENSMUSG00000031367	0.197194	6.29084	0.000139485	0.00443827
ENSMUSG00000028879	0.154345	7.56573	0.000143281	0.00454263
ENSMUSG00000021065	0.155545	6.36804	0.000143308	0.00454263
ENSMUSG00000027597	-0.238818	3.39378	0.000144747	0.00457955
ENSMUSG00000029366	0.209153	5.18904	0.000145608	0.00459271
ENSMUSG00000038544	0.172696	4.98774	0.000145817	0.00459271
ENSMUSG00000096458	-0.903954	-1.3366	0.000145988	0.00459271
ENSMUSG00000062997	-0.239403	6.54868	0.000146583	0.00459694
ENSMUSG00000042099	-0.278563	4.40026	0.000146673	0.00459694
ENSMUSG00000021066	0.199052	5.97662	0.00014726	0.00459997
ENSMUSG00000017404	-0.305809	7.24915	0.00014732	0.00459997
ENSMUSG00000001552	-0.345973	6.25386	0.000148402	0.00462512
ENSMUSG00000022438	-0.26389	5.6391	0.000149485	0.00465019
ENSMUSG00000026879	-0.37854	7.40773	0.000150386	0.00466326
ENSMUSG00000033964	0.220507	6.56426	0.000150683	0.00466326
ENSMUSG00000006378	-0.336169	3.40066	0.000150743	0.00466326
ENSMUSG00000036887	-0.298099	4.01651	0.000151113	0.00466608
ENSMUSG00000054808	-0.260658	7.47001	0.000151895	0.00467797
ENSMUSG00000007653	0.240643	5.87253	0.000152058	0.00467797
ENSMUSG00000026737	0.181718	5.28406	0.000153423	0.00471127
ENSMUSG00000030987	-0.265048	6.51494	0.000154074	0.00471884
ENSMUSG00000030852	-0.285323	7.17444	0.000154234	0.00471884
ENSMUSG00000026407	-0.542821	5.24122	0.000155412	0.00474617
ENSMUSG00000030611	-0.266014	3.5816	0.00015642	0.00476824
ENSMUSG00000034522	-0.206332	5.10968	0.000156734	0.0047691
ENSMUSG00000026840	-0.333421	3.65022	0.000157138	0.0047693
ENSMUSG00000071708	0.181704	6.95873	0.000157466	0.0047693
ENSMUSG00000034994	-0.338228	10.5913	0.000158261	0.0047693
ENSMUSG00000030824	-0.232035	6.92268	0.000158266	0.0047693
ENSMUSG00000020400	-0.300047	4.38289	0.000158337	0.0047693
ENSMUSG00000032407	0.172607	7.21604	0.000158453	0.0047693
ENSMUSG00000066687	-1.143	4.03415	0.000159298	0.0047861
ENSMUSG00000034647	0.216437	7.06232	0.00016123	0.0048206
ENSMUSG00000020232	-0.291964	3.98977	0.000161321	0.0048206
ENSMUSG00000051098	0.348424	5.23437	0.000161544	0.0048206
ENSMUSG00000022098	-0.270583	6.86643	0.000161698	0.0048206
ENSMUSG00000060568	0.196275	5.64815	0.000162221	0.0048206
ENSMUSG00000006369	-0.393964	5.79212	0.000162306	0.0048206
ENSMUSG00000050043	0.17137	6.52054	0.000162466	0.0048206
ENSMUSG00000037656	-0.217208	5.96787	0.000163206	0.0048334
ENSMUSG00000003752	-0.214821	4.22927	0.000163607	0.0048334
ENSMUSG00000033044	-0.495367	3.98302	0.000163766	0.0048334
ENSMUSG00000059173	0.29081	5.00592	0.000164226	0.00483843
ENSMUSG00000078348	-0.389355	3.58327	0.000165124	0.00485634
ENSMUSG00000040648	0.147087	7.1261	0.000167446	0.00490505
ENSMUSG00000003345	-0.315991	5.95576	0.000167901	0.00490505
ENSMUSG00000057666	-0.392839	7.38529	0.000168074	0.00490505
ENSMUSG00000026418	-0.689759	5.40898	0.000168385	0.00490505
ENSMUSG00000031099	0.195823	6.17506	0.00016852	0.00490505
ENSMUSG00000001151	-0.363502	5.56831	0.000168722	0.00490505
ENSMUSG00000058709	-0.352367	5.1554	0.000169584	0.00490505
ENSMUSG00000017969	-0.405925	4.21038	0.000169588	0.00490505
ENSMUSG00000031962	-0.605862	3.33769	0.000169613	0.00490505
ENSMUSG00000002617	0.250448	5.46349	0.000169717	0.00490505
ENSMUSG00000023267	-1.46912	-0.125865	0.00017237	0.00496505
ENSMUSG00000030669	-0.42875	2.82838	0.000172387	0.00496505
ENSMUSG00000034035	-0.445834	3.95847	0.000173148	0.00497839
ENSMUSG00000026207	-0.32945	5.49229	0.000173761	0.00498741
ENSMUSG00000026197	-0.343796	3.51485	0.000174447	0.00498957
ENSMUSG00000003970	-0.346784	8.34492	0.000174683	0.00498957
ENSMUSG00000090247	-0.429604	4.00997	0.000174732	0.00498957
ENSMUSG00000057969	-0.300289	4.22383	0.000175811	0.00500033
ENSMUSG00000027479	0.158784	8.49347	0.000175883	0.00500033
ENSMUSG00000073600	-0.292272	3.77815	0.000176007	0.00500033
ENSMUSG00000032624	0.148388	6.85618	0.000176986	0.0050033
ENSMUSG00000019214	-0.366265	2.22209	0.000177215	0.0050033
ENSMUSG00000028410	0.193728	7.72803	0.00017773	0.0050033
ENSMUSG00000042292	-0.305504	4.95073	0.000178124	0.0050033
ENSMUSG00000002210	-0.348504	4.07005	0.000178168	0.0050033
ENSMUSG00000030413	-0.347299	3.82349	0.000178193	0.0050033
ENSMUSG00000063576	-0.250903	6.59174	0.000178247	0.0050033
ENSMUSG00000030704	0.207382	8.4981	0.000178616	0.0050033
ENSMUSG00000043463	0.28224	4.64534	0.000178807	0.0050033
ENSMUSG00000040618	-0.337945	4.59846	0.000179763	0.00502165
ENSMUSG00000034636	0.193143	8.33002	0.000181139	0.00505163
ENSMUSG00000030826	-0.341877	4.369	0.000181499	0.00505322
ENSMUSG00000029093	-0.282305	5.94013	0.000182185	0.00505864
ENSMUSG00000048424	0.354218	3.25397	0.000182299	0.00505864
ENSMUSG00000032867	-0.237533	6.29755	0.000182863	0.00506589
ENSMUSG00000067653	-0.513669	1.84715	0.000183807	0.00508342
ENSMUSG00000040356	-0.295593	5.84485	0.000184336	0.00508342
ENSMUSG00000050777	-0.675353	2.56751	0.000184409	0.00508342
ENSMUSG00000039824	-0.489015	4.16908	0.000186874	0.00514287
ENSMUSG00000063605	-0.365621	2.95878	0.000187243	0.00514457
ENSMUSG00000028600	-0.295331	3.01008	0.000188472	0.00516983
ENSMUSG00000068874	-0.284498	3.93043	0.000190291	0.00521116
ENSMUSG00000033342	0.349593	5.28127	0.000190974	0.00521742
ENSMUSG00000022175	-0.266589	5.48383	0.000191617	0.00521742
ENSMUSG00000046546	-0.215084	3.75244	0.000191663	0.00521742
ENSMUSG00000040856	-0.526449	7.98022	0.000192015	0.00521742
ENSMUSG00000032812	-0.328841	5.42788	0.000192295	0.00521742
ENSMUSG00000017485	0.182876	8.60121	0.000192506	0.00521742
ENSMUSG00000003526	-0.458239	2.39875	0.000193201	0.00521742
ENSMUSG00000031146	-0.311953	4.65473	0.000193858	0.00521742
ENSMUSG00000003208	-0.33082	2.46342	0.000194107	0.00521742
ENSMUSG00000036295	0.218861	6.70617	0.00019421	0.00521742
ENSMUSG00000001098	-0.163866	6.38353	0.000194225	0.00521742
ENSMUSG00000021070	-0.565158	0.151723	0.000194267	0.00521742
ENSMUSG00000030850	0.169232	6.66269	0.000194644	0.00521916
ENSMUSG00000026761	0.224817	6.05106	0.000196349	0.00525035
ENSMUSG00000030313	0.174	6.13641	0.000196998	0.00525035
ENSMUSG00000002342	-0.227623	4.67477	0.000197094	0.00525035
ENSMUSG00000074781	0.194206	7.2949	0.000197226	0.00525035
ENSMUSG00000020163	-0.465706	5.36	0.000197379	0.00525035
ENSMUSG00000031628	0.158094	7.56491	0.000199016	0.0052802
ENSMUSG00000031461	-0.645236	7.26231	0.000199263	0.0052802
ENSMUSG00000027782	0.221754	7.02247	0.000199667	0.0052802
ENSMUSG00000002763	-0.446661	4.60316	0.000199766	0.0052802
ENSMUSG00000020307	-0.299362	4.93228	0.000200469	0.00529043
ENSMUSG00000043085	-0.533629	0.64357	0.000201491	0.00530403
ENSMUSG00000042485	-0.521374	4.1526	0.00020162	0.00530403
ENSMUSG00000028414	0.222765	5.93755	0.000203217	0.0053316
ENSMUSG00000025949	0.183956	6.21343	0.000203306	0.0053316
ENSMUSG00000039323	-0.391754	6.23193	0.000205724	0.00537604
ENSMUSG00000082229	0.230685	5.59783	0.000205949	0.00537604
ENSMUSG00000068748	0.230237	9.2897	0.000205969	0.00537604
ENSMUSG00000051223	0.20104	8.90201	0.000206288	0.00537604
ENSMUSG00000028572	0.22392	7.05775	0.000206636	0.00537671
ENSMUSG00000021495	-0.288875	5.98941	0.000209128	0.00542691
ENSMUSG00000032014	-0.343892	4.34951	0.000209491	0.00542691
ENSMUSG00000038520	-0.314933	5.34623	0.000209555	0.00542691
ENSMUSG00000024942	-0.314909	4.84034	0.000210084	0.00542691
ENSMUSG00000033014	0.176777	7.20353	0.000210189	0.00542691
ENSMUSG00000032060	-0.289376	6.46616	0.000211761	0.00544117
ENSMUSG00000017412	0.268477	5.67008	0.000212101	0.00544117
ENSMUSG00000030753	0.205983	7.10141	0.000212231	0.00544117
ENSMUSG00000059013	-0.397113	4.11936	0.00021233	0.00544117
ENSMUSG00000018822	-0.59942	1.36595	0.00021237	0.00544117
ENSMUSG00000034908	-0.232881	6.83335	0.000214588	0.00548959
ENSMUSG00000032737	-0.267698	5.75789	0.000215571	0.00550628
ENSMUSG00000018677	-0.302497	5.59444	0.000216784	0.00552882
ENSMUSG00000034910	0.145763	6.65838	0.000218745	0.00556813
ENSMUSG00000001751	-0.270769	3.41331	0.000218992	0.00556813
ENSMUSG00000006457	-0.701721	5.7187	0.000220493	0.00558982
ENSMUSG00000024578	-1.10752	-1.49785	0.000220514	0.00558982
ENSMUSG00000032198	-0.314503	5.31903	0.000222022	0.0056195
ENSMUSG00000032294	-0.31317	9.17637	0.000222379	0.00562004
ENSMUSG00000004864	-0.384392	3.31501	0.000223873	0.00564199
ENSMUSG00000052459	0.170756	8.13142	0.000223952	0.00564199
ENSMUSG00000030189	-0.229361	6.95724	0.000224309	0.00564199
ENSMUSG00000051864	-0.267948	4.47209	0.000224955	0.00564199
ENSMUSG00000057406	0.158702	8.5275	0.000225258	0.00564199
ENSMUSG00000004319	0.20758	7.59135	0.000225274	0.00564199
ENSMUSG00000074785	0.203545	6.59823	0.000225619	0.00564217
ENSMUSG00000067194	0.185507	7.79424	0.000226022	0.0056438
ENSMUSG00000030741	-0.323705	4.97341	0.000227466	0.00567136
ENSMUSG00000045690	-0.296169	2.55798	0.000228081	0.00567823
ENSMUSG00000026822	-0.83729	2.05251	0.000228534	0.00568105
ENSMUSG00000020424	-0.387415	2.04698	0.000230199	0.00571392
ENSMUSG00000030432	-0.354955	5.29639	0.000230737	0.00571878
ENSMUSG00000025912	0.357011	3.97662	0.000231484	0.00571885
ENSMUSG00000024168	-0.30958	3.39053	0.000232021	0.00571885
ENSMUSG00000041528	-0.241006	5.78763	0.000232331	0.00571885
ENSMUSG00000040612	0.22495	6.05963	0.000232343	0.00571885
ENSMUSG00000063253	0.254452	7.03108	0.000232451	0.00571885
ENSMUSG00000052155	0.18308	7.22856	0.000234685	0.00576531
ENSMUSG00000016541	0.136255	7.92576	0.000235257	0.00576794
ENSMUSG00000025651	-0.283395	7.46496	0.000235619	0.00576794
ENSMUSG00000041120	-0.313337	5.39676	0.000235828	0.00576794
ENSMUSG00000031284	0.220798	7.59114	0.000237799	0.00580765
ENSMUSG00000022831	-0.353417	2.49789	0.000238945	0.00580818
ENSMUSG00000024395	-0.46901	2.24868	0.000239058	0.00580818
ENSMUSG00000027962	0.182948	5.55661	0.00023926	0.00580818
ENSMUSG00000035236	0.219616	7.2362	0.000239578	0.00580818
ENSMUSG00000029203	0.173253	7.16402	0.000239641	0.00580818
ENSMUSG00000023939	-0.357763	3.44176	0.000239907	0.00580818
ENSMUSG00000020015	0.176388	6.58849	0.000241418	0.00583631
ENSMUSG00000062014	0.193945	7.90268	0.000244441	0.00590084
ENSMUSG00000029920	0.188225	6.34092	0.000244913	0.00590372
ENSMUSG00000020682	-0.268559	2.75696	0.000246035	0.00591054
ENSMUSG00000021364	0.226378	5.4922	0.000246551	0.00591054
ENSMUSG00000061787	-0.229165	7.65632	0.000246639	0.00591054
ENSMUSG00000028977	-0.289213	4.45028	0.000246865	0.00591054
ENSMUSG00000037999	0.263715	5.34263	0.000246966	0.00591054
ENSMUSG00000023262	-0.271249	3.16663	0.000247826	0.00591654
ENSMUSG00000004771	0.191802	7.63508	0.000247924	0.00591654
ENSMUSG00000027499	0.234481	9.18509	0.00024912	0.00593659
ENSMUSG00000032463	0.171061	4.84532	0.000249695	0.00594182
ENSMUSG00000055839	-0.388911	5.93891	0.00025101	0.00596035
ENSMUSG00000049775	0.151403	9.99809	0.000251323	0.00596035
ENSMUSG00000045589	0.269133	6.33876	0.000251544	0.00596035
ENSMUSG00000038301	0.207037	6.11813	0.000252374	0.00597154
ENSMUSG00000030347	0.182715	4.8502	0.000253093	0.00597857
ENSMUSG00000014294	-0.281155	5.24667	0.000253435	0.00597857
ENSMUSG00000022177	-0.282623	3.17041	0.000253745	0.00597857
ENSMUSG00000033900	0.21151	7.87233	0.000254313	0.00598351
ENSMUSG00000026842	-0.208589	6.81208	0.000256707	0.00603134
ENSMUSG00000042632	-0.37902	3.78594	0.000257475	0.00604091
ENSMUSG00000026883	-0.249012	6.89302	0.000257951	0.00604357
ENSMUSG00000021945	0.177602	7.19371	0.000258975	0.00605907
ENSMUSG00000055782	0.221646	4.42887	0.0002601	0.00607244
ENSMUSG00000015846	-0.2546	5.74834	0.000260273	0.00607244
ENSMUSG00000022561	-0.335381	4.75964	0.000260973	0.00608027
ENSMUSG00000039270	0.182273	7.18252	0.000262037	0.00609655
ENSMUSG00000037405	-0.319504	3.05243	0.00026281	0.00610603
ENSMUSG00000011257	-0.208629	5.58127	0.000264077	0.00612694
ENSMUSG00000089917	-0.160415	4.64972	0.000265612	0.00613634
ENSMUSG00000043410	0.218661	3.51538	0.000265904	0.00613634
ENSMUSG00000022052	0.156072	6.4928	0.000266144	0.00613634
ENSMUSG00000020067	-0.422619	4.97278	0.000267101	0.00613634
ENSMUSG00000025892	0.191039	6.72124	0.000267138	0.00613634
ENSMUSG00000020538	-0.332541	5.34009	0.000267167	0.00613634
ENSMUSG00000006958	-0.350912	3.6635	0.00026737	0.00613634
ENSMUSG00000020152	0.18409	8.37429	0.000268018	0.00613634
ENSMUSG00000014470	-0.29193	3.98032	0.000268261	0.00613634
ENSMUSG00000072964	0.169661	6.71354	0.00026841	0.00613634
ENSMUSG00000040093	-0.329299	4.9361	0.000268522	0.00613634
ENSMUSG00000042707	-0.405806	2.29303	0.00027069	0.00614706
ENSMUSG00000055809	-0.353083	1.97277	0.000271038	0.00614706
ENSMUSG00000074212	0.19039	6.3213	0.000271591	0.00614706
ENSMUSG00000047786	0.218884	4.33557	0.00027182	0.00614706
ENSMUSG00000035370	-0.442352	1.69783	0.000271992	0.00614706
ENSMUSG00000028469	-0.173859	5.69643	0.000272194	0.00614706
ENSMUSG00000005378	-0.224183	4.19481	0.000272439	0.00614706
ENSMUSG00000031722	-0.307815	2.55434	0.00027331	0.00614706
ENSMUSG00000028959	-0.322494	5.5678	0.000273409	0.00614706
ENSMUSG00000022523	0.304372	5.43503	0.000273469	0.00614706
ENSMUSG00000026159	0.162234	7.41854	0.00027348	0.00614706
ENSMUSG00000040520	0.210194	5.34796	0.000273797	0.00614706
ENSMUSG00000022811	0.179044	7.13592	0.000274526	0.00614706
ENSMUSG00000004931	-0.441424	3.09186	0.000274826	0.00614706
ENSMUSG00000044060	0.248786	5.13183	0.000274876	0.00614706
ENSMUSG00000039585	0.187822	7.5222	0.000274879	0.00614706
ENSMUSG00000031604	0.304339	6.03589	0.000276373	0.00616788
ENSMUSG00000026739	0.182551	6.41918	0.000276549	0.00616788
ENSMUSG00000054162	0.256002	6.00606	0.000277758	0.0061866
ENSMUSG00000021263	-0.822424	-0.833428	0.00027825	0.00618929
ENSMUSG00000044320	-0.66787	-0.795835	0.000279781	0.00621508
ENSMUSG00000028347	0.173098	7.36679	0.000280433	0.00621862
ENSMUSG00000025451	0.190622	6.62352	0.000281422	0.00621862
ENSMUSG00000006215	-0.347846	4.37843	0.00028171	0.00621862
ENSMUSG00000042675	-0.299086	5.4068	0.000282035	0.00621862
ENSMUSG00000025037	0.181102	6.05969	0.000282094	0.00621862
ENSMUSG00000019738	-0.357755	3.78437	0.000282334	0.00621862
ENSMUSG00000037236	0.189284	9.22167	0.000282739	0.00621862
ENSMUSG00000031242	0.196467	6.14262	0.000282918	0.00621862
ENSMUSG00000019433	-0.331376	4.95863	0.00028346	0.006221
ENSMUSG00000034653	0.226914	5.51227	0.000284091	0.006221
ENSMUSG00000003546	-0.32065	4.14994	0.000284144	0.006221
ENSMUSG00000071074	-0.26833	5.10421	0.000284607	0.00622298
ENSMUSG00000010080	-0.259941	2.81973	0.000285984	0.0062429
ENSMUSG00000008859	0.205545	7.42445	0.000286265	0.0062429
ENSMUSG00000025262	0.181657	5.40195	0.00028702	0.00625119
ENSMUSG00000012126	-0.33106	2.90173	0.000287684	0.0062575
ENSMUSG00000005034	0.174912	8.59252	0.000288699	0.00627141
ENSMUSG00000000530	-0.348046	4.14371	0.000289722	0.00628547
ENSMUSG00000031097	-0.535054	8.46263	0.000290578	0.00629586
ENSMUSG00000046330	-0.220569	6.54077	0.000291296	0.00629906
ENSMUSG00000042105	0.207019	8.59459	0.00029148	0.00629906
ENSMUSG00000019927	0.158505	6.38148	0.000291882	0.00629961
ENSMUSG00000049134	-0.531364	6.27722	0.000293987	0.00633685
ENSMUSG00000044365	0.216701	6.3422	0.000294492	0.00633954
ENSMUSG00000031782	-0.28517	5.82215	0.000294994	0.00634219
ENSMUSG00000070003	-0.391279	4.42265	0.000301003	0.00644381
ENSMUSG00000028582	-0.225558	5.32874	0.000301305	0.00644381
ENSMUSG00000056938	-0.371652	3.11801	0.000301885	0.00644381
ENSMUSG00000039199	-0.233782	4.98177	0.000301946	0.00644381
ENSMUSG00000033955	-0.267354	6.27229	0.000301967	0.00644381
ENSMUSG00000023348	-0.355303	4.40068	0.00030213	0.00644381
ENSMUSG00000031385	-0.280929	2.75359	0.000303019	0.00644381
ENSMUSG00000029032	-0.388826	1.70496	0.000303423	0.00644381
ENSMUSG00000020436	0.213114	6.92163	0.00030347	0.00644381
ENSMUSG00000016386	0.140655	5.5822	0.000303731	0.00644381
ENSMUSG00000062209	0.252852	6.30305	0.000303964	0.00644381
ENSMUSG00000062031	-0.307073	4.24462	0.000305042	0.00645845
ENSMUSG00000032423	0.217804	8.0276	0.000305722	0.00646466
ENSMUSG00000040537	0.195186	7.27529	0.000306356	0.00646988
ENSMUSG00000025665	0.179222	5.51184	0.000307874	0.00648398
ENSMUSG00000021816	0.190136	8.26129	0.00030806	0.00648398
ENSMUSG00000078429	-0.246396	7.84916	0.000308463	0.00648398
ENSMUSG00000041570	0.173407	7.88548	0.000308576	0.00648398
ENSMUSG00000050234	-0.397327	2.84312	0.000309703	0.00649949
ENSMUSG00000006221	-0.739058	5.30063	0.000310301	0.0065026
ENSMUSG00000046567	0.252897	3.46807	0.00031063	0.0065026
ENSMUSG00000057530	-0.221279	6.35073	0.000311118	0.00650467
ENSMUSG00000022357	-0.845314	2.07463	0.000312403	0.00651567
ENSMUSG00000038271	-0.252865	5.00006	0.00031275	0.00651567
ENSMUSG00000023764	-0.232619	4.73728	0.000312814	0.00651567
ENSMUSG00000001249	-0.450849	0.70951	0.000313691	0.0065258
ENSMUSG00000043822	-0.450895	2.81197	0.000316927	0.0065849
ENSMUSG00000025402	-0.242738	3.71779	0.000317419	0.00658694
ENSMUSG00000030527	-0.200905	5.11809	0.000318858	0.00660398
ENSMUSG00000022999	-0.275232	4.66053	0.000319031	0.00660398
ENSMUSG00000057614	0.210135	6.99141	0.000320294	0.00661885
ENSMUSG00000023046	-0.538484	3.06821	0.000320542	0.00661885
ENSMUSG00000049173	-0.69184	-0.670682	0.000322052	0.00664182
ENSMUSG00000040570	0.229601	5.84957	0.000322994	0.00665304
ENSMUSG00000035623	0.167326	6.83885	0.000324556	0.00666393
ENSMUSG00000026158	0.187429	5.39771	0.000325537	0.00666393
ENSMUSG00000041684	0.181983	5.19228	0.00032563	0.00666393
ENSMUSG00000026623	0.159716	7.53686	0.000326431	0.00666393
ENSMUSG00000005656	0.168851	6.45237	0.000326523	0.00666393
ENSMUSG00000018199	0.197065	6.81555	0.000326758	0.00666393
ENSMUSG00000028465	-0.329282	7.03723	0.000326984	0.00666393
ENSMUSG00000062931	0.194312	4.45939	0.00032699	0.00666393
ENSMUSG00000022453	-0.271495	4.7135	0.000327433	0.00666393
ENSMUSG00000024339	-0.397458	2.10853	0.000327512	0.00666393
ENSMUSG00000027360	-0.820602	4.69145	0.00032841	0.00667408
ENSMUSG00000061322	-0.415998	2.01923	0.000328864	0.00667517
ENSMUSG00000042104	0.190445	5.73264	0.000330516	0.00670057
ENSMUSG00000040855	0.210262	5.83884	0.000331241	0.00670066
ENSMUSG00000089824	0.222315	5.26751	0.000331323	0.00670066
ENSMUSG00000028909	-0.316015	5.23095	0.000332024	0.00670673
ENSMUSG00000044647	0.215656	7.52178	0.000332516	0.00670856
ENSMUSG00000052572	0.240822	7.86903	0.000333471	0.0067197
ENSMUSG00000040964	-0.297284	5.19649	0.000334438	0.00673107
ENSMUSG00000024608	-0.287047	8.482	0.000335317	0.00674065
ENSMUSG00000031703	0.215116	7.93711	0.000336287	0.00674741
ENSMUSG00000036057	-0.275299	5.86583	0.000336462	0.00674741
ENSMUSG00000064179	-0.597951	5.36223	0.000336896	0.00674801
ENSMUSG00000004360	0.189372	7.1317	0.000337885	0.00675972
ENSMUSG00000002409	-0.377965	4.02543	0.000339764	0.00678886
ENSMUSG00000057604	-0.595177	4.44319	0.000340154	0.00678886
ENSMUSG00000070473	-0.50993	2.0509	0.000340602	0.00678969
ENSMUSG00000036376	-0.200577	3.38781	0.000341042	0.0067898
ENSMUSG00000026275	0.15619	6.31563	0.000341421	0.0067898
ENSMUSG00000022620	-0.236449	4.91159	0.00034253	0.00680376
ENSMUSG00000024789	0.133289	6.73498	0.000344578	0.00683631
ENSMUSG00000020070	0.151864	6.62214	0.000351251	0.00695872
ENSMUSG00000035798	0.142521	6.75425	0.000351581	0.00695872
ENSMUSG00000034220	-0.309797	7.06025	0.000352689	0.00697238
ENSMUSG00000095595	0.174432	5.69029	0.000353375	0.0069777
ENSMUSG00000019861	0.205948	5.97086	0.00035383	0.00697843
ENSMUSG00000037060	-0.26993	4.48956	0.000355721	0.00700745
ENSMUSG00000000804	0.163517	7.07285	0.000356459	0.00701371
ENSMUSG00000020901	-0.364218	1.21862	0.000360378	0.00708249
ENSMUSG00000038181	-0.273016	5.20982	0.000360932	0.00708503
ENSMUSG00000041354	-0.303978	5.51455	0.000362308	0.00710054
ENSMUSG00000022865	0.190487	8.73208	0.000362872	0.00710054
ENSMUSG00000039913	0.250167	5.49226	0.000363031	0.00710054
ENSMUSG00000044716	-0.438983	2.8452	0.000363422	0.00710054
ENSMUSG00000057182	0.18321	7.43307	0.000364395	0.00710315
ENSMUSG00000043681	-0.464467	3.68812	0.000364406	0.00710315
ENSMUSG00000025579	-0.341226	6.52332	0.000364916	0.00710481
ENSMUSG00000054976	0.173282	5.42644	0.000367256	0.00714204
ENSMUSG00000057137	-0.540603	2.65216	0.000368568	0.00714406
ENSMUSG00000031791	-0.255924	6.47476	0.000369128	0.00714406
ENSMUSG00000076432	0.179191	8.65672	0.000369302	0.00714406
ENSMUSG00000042229	0.147549	5.67883	0.000369896	0.00714406
ENSMUSG00000055044	-0.342853	4.5584	0.000370189	0.00714406
ENSMUSG00000040287	-0.330812	3.79448	0.000370342	0.00714406
ENSMUSG00000053113	-0.501943	3.39156	0.000370681	0.00714406
ENSMUSG00000058546	-0.217156	4.38713	0.000371795	0.00714406
ENSMUSG00000032905	0.137506	6.71196	0.000372068	0.00714406
ENSMUSG00000029545	-0.524439	4.73761	0.000372213	0.00714406
ENSMUSG00000029478	-0.354939	6.39951	0.000372346	0.00714406
ENSMUSG00000000531	-0.298121	2.55512	0.000372492	0.00714406
ENSMUSG00000017817	-0.440821	4.22828	0.000374919	0.00718236
ENSMUSG00000034111	0.241569	5.95219	0.000376873	0.00720375
ENSMUSG00000024425	0.164682	7.46456	0.000376898	0.00720375
ENSMUSG00000022664	0.230067	5.30262	0.000377364	0.00720442
ENSMUSG00000037610	0.241361	2.87412	0.000378234	0.00720566
ENSMUSG00000057777	-0.201188	4.3101	0.000378292	0.00720566
ENSMUSG00000037960	-0.420317	2.46744	0.000383962	0.00730244
ENSMUSG00000000142	-0.175013	4.82478	0.000384862	0.00730244
ENSMUSG00000038545	-0.316555	6.45821	0.000384865	0.00730244
ENSMUSG00000097487	-0.589131	2.05255	0.000385351	0.00730244
ENSMUSG00000020219	-0.449228	4.45617	0.000385558	0.00730244
ENSMUSG00000078185	0.225742	5.1234	0.000387801	0.00732951
ENSMUSG00000018196	0.162358	5.94155	0.000387942	0.00732951
ENSMUSG00000021661	0.154499	6.08606	0.000388304	0.00732951
ENSMUSG00000033629	0.182904	7.1332	0.000392005	0.00739101
ENSMUSG00000024856	-0.325896	3.26096	0.000393528	0.00740699
ENSMUSG00000002105	-0.249412	4.98415	0.000393958	0.00740699
ENSMUSG00000023336	-0.349134	2.68985	0.000394182	0.00740699
ENSMUSG00000038650	-0.288053	5.86785	0.0003951	0.00741369
ENSMUSG00000020868	-0.306112	4.34875	0.000395426	0.00741369
ENSMUSG00000024913	-0.335538	5.27067	0.000396918	0.00743331
ENSMUSG00000036073	-0.266054	4.04822	0.000397516	0.00743618
ENSMUSG00000030230	0.70166	-0.752625	0.000398005	0.00743699
ENSMUSG00000031012	0.156469	7.44144	0.000400174	0.00746562
ENSMUSG00000026251	-0.475432	3.01867	0.000400431	0.00746562
ENSMUSG00000028693	0.165788	7.40931	0.00040103	0.00746845
ENSMUSG00000032702	-0.195476	5.26445	0.000401874	0.00747583
ENSMUSG00000038387	-0.356841	4.37194	0.000402821	0.00747694
ENSMUSG00000024953	-0.228794	6.47392	0.000402828	0.00747694
ENSMUSG00000036309	0.165247	8.41062	0.000405276	0.00751403
ENSMUSG00000032328	0.208481	7.79931	0.000405922	0.00751638
ENSMUSG00000024381	-0.264332	7.1599	0.000406441	0.00751638
ENSMUSG00000022797	0.263872	7.78375	0.000406753	0.00751638
ENSMUSG00000071252	0.265808	3.94652	0.000407407	0.00751758
ENSMUSG00000027805	0.193896	8.68028	0.000407718	0.00751758
ENSMUSG00000042451	-0.89507	3.93585	0.00040828	0.00751965
ENSMUSG00000037166	-0.567181	-0.235851	0.000411485	0.00757033
ENSMUSG00000003299	-0.318382	4.12607	0.000412159	0.00757438
ENSMUSG00000021076	0.143084	6.76402	0.000415078	0.00760966
ENSMUSG00000037813	-0.375818	2.31747	0.000415261	0.00760966
ENSMUSG00000012076	0.167325	5.87721	0.000415945	0.00760966
ENSMUSG00000055884	0.172124	5.12158	0.000416114	0.00760966
ENSMUSG00000056812	0.235268	6.33517	0.000416356	0.00760966
ENSMUSG00000024210	-0.779804	2.52217	0.000417144	0.00761573
ENSMUSG00000017376	0.192927	6.00275	0.000418309	0.00762866
ENSMUSG00000028684	-0.259796	4.78509	0.000419212	0.00763186
ENSMUSG00000015016	-0.261234	3.95591	0.000419398	0.00763186
ENSMUSG00000036977	0.234963	4.27134	0.000420688	0.00764461
ENSMUSG00000038291	0.167559	5.39686	0.000421014	0.00764461
ENSMUSG00000020911	-0.348988	3.95703	0.000422635	0.0076624
ENSMUSG00000042202	0.156182	5.62118	0.000422911	0.0076624
ENSMUSG00000040525	-0.513059	0.845944	0.000423457	0.00766397
ENSMUSG00000025403	-0.311355	4.8896	0.000425864	0.00769262
ENSMUSG00000031137	0.177321	7.04647	0.000425961	0.00769262
ENSMUSG00000093930	0.208121	9.17991	0.000426986	0.00769984
ENSMUSG00000038146	-0.301171	5.8485	0.000428008	0.00769984
ENSMUSG00000044768	0.176924	5.68731	0.000428382	0.00769984
ENSMUSG00000024261	0.189128	8.23852	0.000428633	0.00769984
ENSMUSG00000039470	0.275206	6.15178	0.000429324	0.00769984
ENSMUSG00000030083	-0.318986	4.4811	0.000429581	0.00769984
ENSMUSG00000035637	-0.326271	2.7249	0.000429587	0.00769984
ENSMUSG00000070544	0.205788	7.28277	0.000430119	0.00770112
ENSMUSG00000031448	-0.540519	3.07437	0.000430748	0.00770154
ENSMUSG00000020844	-0.207875	5.46476	0.000431338	0.00770154
ENSMUSG00000047394	-0.527569	0.732097	0.000431526	0.00770154
ENSMUSG00000024960	-0.245496	5.32706	0.000432808	0.00771618
ENSMUSG00000041112	0.147442	6.21068	0.000434327	0.00771967
ENSMUSG00000003948	0.211479	6.60425	0.000434518	0.00771967
ENSMUSG00000026718	0.147645	6.56371	0.000434539	0.00771967
ENSMUSG00000037373	-0.184202	7.35707	0.000434852	0.00771967
ENSMUSG00000035296	-0.424951	4.37033	0.00043597	0.00772715
ENSMUSG00000006344	-0.552114	2.64306	0.000436629	0.00772715
ENSMUSG00000037139	-0.453399	5.55102	0.000436661	0.00772715
ENSMUSG00000036435	0.151939	6.52871	0.000437172	0.007728
ENSMUSG00000022425	0.168394	6.62432	0.000437983	0.00773415
ENSMUSG00000061273	0.174818	6.57438	0.000440532	0.00777095
ENSMUSG00000030748	-0.537197	4.18196	0.000441875	0.00778568
ENSMUSG00000042558	-0.291961	4.54337	0.0004423	0.00778568
ENSMUSG00000024620	-0.268007	6.23163	0.000443816	0.00779356
ENSMUSG00000026414	-0.673698	4.88256	0.00044386	0.00779356
ENSMUSG00000058192	0.1719	4.88603	0.000444147	0.00779356
ENSMUSG00000036427	-0.226205	8.26715	0.000446344	0.00780934
ENSMUSG00000041261	0.307514	4.90463	0.000446482	0.00780934
ENSMUSG00000025437	0.143372	7.15668	0.000446555	0.00780934
ENSMUSG00000001027	-0.311827	3.61546	0.000446916	0.00780934
ENSMUSG00000038502	-0.380186	6.92004	0.000447601	0.00781314
ENSMUSG00000020241	-0.537136	8.1255	0.000448299	0.00781578
ENSMUSG00000028962	-0.289633	5.48728	0.000449149	0.00781578
ENSMUSG00000029070	-0.300929	6.05282	0.000449156	0.00781578
ENSMUSG00000031731	0.140531	7.69996	0.000451215	0.00784344
ENSMUSG00000004415	-0.256193	5.2856	0.000453473	0.00787449
ENSMUSG00000051811	-0.420079	2.22744	0.00045398	0.00787512
ENSMUSG00000033029	-0.252514	2.23748	0.000454966	0.00788402
ENSMUSG00000025199	0.192805	6.51208	0.000459469	0.0079425
ENSMUSG00000031696	0.179994	7.76838	0.000459694	0.0079425
ENSMUSG00000015092	-0.307855	5.00381	0.000459885	0.0079425
ENSMUSG00000031578	0.172977	5.33337	0.000460242	0.0079425
ENSMUSG00000024581	0.173961	6.42143	0.000461304	0.00794784
ENSMUSG00000034684	-0.26776	5.061	0.000461503	0.00794784
ENSMUSG00000050105	-0.595217	0.875771	0.000465641	0.00798049
ENSMUSG00000042745	-0.204071	4.29725	0.00046577	0.00798049
ENSMUSG00000022494	0.175736	5.34058	0.000465826	0.00798049
ENSMUSG00000021061	-0.243954	6.34426	0.000465912	0.00798049
ENSMUSG00000073700	-0.259059	4.06662	0.000466154	0.00798049
ENSMUSG00000008090	-0.288066	5.13591	0.000466265	0.00798049
ENSMUSG00000022686	0.166071	5.21508	0.000469757	0.00801861
ENSMUSG00000028020	0.29429	5.75383	0.000470102	0.00801861
ENSMUSG00000037234	0.161351	7.62198	0.000470217	0.00801861
ENSMUSG00000021700	0.164206	7.98526	0.000470413	0.00801861
ENSMUSG00000042419	-0.3522	2.17736	0.000472918	0.00805311
ENSMUSG00000048216	0.190466	6.23138	0.000474386	0.00806987
ENSMUSG00000043535	0.141777	7.33396	0.000475201	0.00807111
ENSMUSG00000031734	-0.364192	2.21612	0.000475906	0.00807111
ENSMUSG00000025509	-0.669028	5.89926	0.00047611	0.00807111
ENSMUSG00000043079	-0.343934	5.22854	0.000476391	0.00807111
ENSMUSG00000030226	0.212809	6.83446	0.000478721	0.00809681
ENSMUSG00000048747	0.210932	3.17922	0.000479492	0.00809681
ENSMUSG00000018965	0.162316	8.63883	0.000479827	0.00809681
ENSMUSG00000042436	-0.293533	6.7056	0.000480001	0.00809681
ENSMUSG00000024206	-0.401754	2.89977	0.000480331	0.00809681
ENSMUSG00000036199	-0.336877	5.6762	0.000482383	0.00812319
ENSMUSG00000020473	-0.255291	6.00325	0.000486886	0.00819077
ENSMUSG00000060681	0.183315	7.3871	0.000491983	0.00826818
ENSMUSG00000021929	0.191945	7.06866	0.000494384	0.0082978
ENSMUSG00000062397	0.156368	7.67611	0.000494739	0.0082978
ENSMUSG00000030643	0.186563	5.66501	0.000495691	0.00830543
ENSMUSG00000036553	-0.376138	2.18902	0.000497	0.00831511
ENSMUSG00000043091	-0.271054	5.6659	0.000497264	0.00831511
ENSMUSG00000028557	0.182511	7.50081	0.000498307	0.00832422
ENSMUSG00000002831	-0.439266	5.74909	0.000500369	0.00834696
ENSMUSG00000019471	-0.185496	6.50799	0.000500887	0.00834696
ENSMUSG00000015745	-0.287037	5.09263	0.000501168	0.00834696
ENSMUSG00000068696	0.326053	4.1208	0.000502895	0.0083671
ENSMUSG00000004610	-0.458186	4.4844	0.000503378	0.0083671
ENSMUSG00000028550	0.249583	4.53065	0.000504026	0.00836751
ENSMUSG00000102805	-0.782248	-1.08956	0.000504405	0.00836751
ENSMUSG00000053093	-0.696308	6.01896	0.000505718	0.00838097
ENSMUSG00000070699	-0.367368	2.98185	0.000509038	0.00842763
ENSMUSG00000042901	0.137204	6.17676	0.000510129	0.00843733
ENSMUSG00000046111	0.159157	6.17612	0.000511114	0.00844341
ENSMUSG00000026791	-0.352699	3.22208	0.000511507	0.00844341
ENSMUSG00000018548	0.189815	7.5231	0.000512522	0.00845181
ENSMUSG00000051768	-0.286732	4.87358	0.000513982	0.00846752
ENSMUSG00000038963	-0.285358	2.10729	0.000514602	0.00846938
ENSMUSG00000021392	0.224349	4.86197	0.000515318	0.00847138
ENSMUSG00000025147	-0.188702	4.74399	0.000515737	0.00847138
ENSMUSG00000028226	0.213345	5.71246	0.000518572	0.00849774
ENSMUSG00000028218	0.185565	5.98816	0.000519053	0.00849774
ENSMUSG00000062151	0.237515	4.69238	0.000519681	0.00849774
ENSMUSG00000031683	0.129099	5.86996	0.000520322	0.00849774
ENSMUSG00000043531	0.167496	5.63193	0.000520428	0.00849774
ENSMUSG00000032180	-0.219939	4.36335	0.000520647	0.00849774
ENSMUSG00000078619	-0.176986	5.69698	0.000520903	0.00849774
ENSMUSG00000052539	0.181541	6.03206	0.000522028	0.00850778
ENSMUSG00000001445	-0.14345	5.15802	0.000523006	0.00851542
ENSMUSG00000047242	0.220622	4.34342	0.000524151	0.00852531
ENSMUSG00000095098	-0.687113	-0.0868587	0.000524847	0.00852531
ENSMUSG00000040842	-0.197452	6.06821	0.000525145	0.00852531
ENSMUSG00000058690	0.146315	7.75395	0.000525848	0.00852844
ENSMUSG00000033981	0.182506	9.13455	0.000527635	0.00853684
ENSMUSG00000061393	-0.436549	2.17141	0.000527899	0.00853684
ENSMUSG00000000631	-0.255582	7.32644	0.000528447	0.00853684
ENSMUSG00000072772	-0.318447	3.76831	0.000528676	0.00853684
ENSMUSG00000023484	-0.410218	4.70941	0.000528921	0.00853684
ENSMUSG00000044134	-0.302616	3.94181	0.000530343	0.00855153
ENSMUSG00000030876	0.168623	6.52697	0.000532182	0.0085729
ENSMUSG00000025658	0.265879	5.55667	0.000534799	0.00860676
ENSMUSG00000018326	0.148408	9.09338	0.000535779	0.00861161
ENSMUSG00000004562	-0.231184	6.19128	0.000536478	0.00861161
ENSMUSG00000050875	0.158707	6.23195	0.000537251	0.00861161
ENSMUSG00000079553	-0.360161	3.61188	0.000537529	0.00861161
ENSMUSG00000051323	0.184548	6.82359	0.000537678	0.00861161
ENSMUSG00000029629	0.176908	7.59191	0.000540256	0.00864462
ENSMUSG00000041375	-0.204026	4.93672	0.000543127	0.00868019
ENSMUSG00000057181	0.187915	6.36243	0.000543518	0.00868019
ENSMUSG00000060180	-0.71872	0.626867	0.000545131	0.00869762
ENSMUSG00000038393	-0.448786	8.8172	0.000545891	0.00870145
ENSMUSG00000038784	0.175693	5.03245	0.000546766	0.00870522
ENSMUSG00000010047	-0.320341	4.30862	0.000547171	0.00870522
ENSMUSG00000046470	-0.308264	2.84154	0.000549481	0.00873005
ENSMUSG00000049521	-0.291643	4.25166	0.000549776	0.00873005
ENSMUSG00000057335	0.156492	8.48122	0.000553465	0.00878028
ENSMUSG00000019254	-0.228095	5.8557	0.000555109	0.00879624
ENSMUSG00000024792	-0.300025	3.99324	0.000556385	0.00879624
ENSMUSG00000038481	0.133021	6.64089	0.000556988	0.00879624
ENSMUSG00000037747	0.225679	6.29911	0.000557537	0.00879624
ENSMUSG00000022469	-0.34663	3.91748	0.000557586	0.00879624
ENSMUSG00000063229	-0.256598	8.56528	0.00055763	0.00879624
ENSMUSG00000023908	-0.334364	2.89324	0.00055922	0.00880804
ENSMUSG00000024955	-0.435868	3.88619	0.000559433	0.00880804
ENSMUSG00000031543	-0.205709	6.2375	0.000560814	0.00881431
ENSMUSG00000022812	0.140246	8.09929	0.000560886	0.00881431
ENSMUSG00000058355	0.201408	7.27052	0.000563738	0.00885079
ENSMUSG00000020300	0.175955	7.39078	0.000564629	0.00885645
ENSMUSG00000003131	0.14976	8.2564	0.000566167	0.00886889
ENSMUSG00000020589	0.249853	8.03254	0.000566841	0.00886889
ENSMUSG00000075700	0.207256	7.58618	0.000567014	0.00886889
ENSMUSG00000044037	-0.228972	3.97987	0.000568692	0.00888135
ENSMUSG00000064329	0.210203	5.78056	0.000568874	0.00888135
ENSMUSG00000044807	0.207489	6.91013	0.000569469	0.00888234
ENSMUSG00000022661	0.182195	7.77632	0.000570534	0.00889065
ENSMUSG00000024639	0.15833	8.27684	0.000571315	0.00889451
ENSMUSG00000026675	0.256055	4.86761	0.000576437	0.00896264
ENSMUSG00000032010	-0.413895	4.41285	0.000576764	0.00896264
ENSMUSG00000066037	0.146807	7.9951	0.000578178	0.00897627
ENSMUSG00000028339	-0.377282	6.26969	0.000583885	0.00905645
ENSMUSG00000020692	-0.295715	3.30205	0.000587145	0.00909437
ENSMUSG00000090053	0.216916	3.71986	0.000587418	0.00909437
ENSMUSG00000019874	0.255005	8.86912	0.000589664	0.00912068
ENSMUSG00000024137	-0.333668	4.48201	0.000592126	0.00915029
ENSMUSG00000017286	0.129957	5.76196	0.000594732	0.0091805
ENSMUSG00000028698	0.205655	6.87293	0.00059518	0.0091805
ENSMUSG00000011096	-0.257455	4.70364	0.000595886	0.00918291
ENSMUSG00000070436	-0.326956	8.37556	0.000597609	0.00920098
ENSMUSG00000003200	-0.241702	5.60071	0.000599778	0.00922587
ENSMUSG00000030796	-0.200525	5.39737	0.000601366	0.00924178
ENSMUSG00000038894	-0.209718	5.79198	0.000603814	0.00927087
ENSMUSG00000025082	-0.339713	3.59542	0.000605019	0.00928085
ENSMUSG00000040945	-0.220447	6.70346	0.000606666	0.00929758
ENSMUSG00000033032	-0.281212	5.08203	0.000607261	0.00929816
ENSMUSG00000068697	-0.479273	6.62564	0.000608003	0.009301
ENSMUSG00000042594	-0.18717	4.81037	0.00060862	0.00930191
ENSMUSG00000025137	-0.267914	5.44741	0.000609361	0.00930473
ENSMUSG00000048731	-0.263192	2.80501	0.000610621	0.00931545
ENSMUSG00000001930	-0.364008	5.34411	0.0006118	0.00932033
ENSMUSG00000036912	-0.97745	-0.379941	0.000612056	0.00932033
ENSMUSG00000032570	0.15496	7.49241	0.000614276	0.00934561
ENSMUSG00000063600	0.287817	1.7288	0.000618701	0.00939959
ENSMUSG00000063457	-0.374921	8.18512	0.000619386	0.00939959
ENSMUSG00000040550	0.16313	6.17567	0.000619512	0.00939959
ENSMUSG00000007039	-0.37098	5.95783	0.000621262	0.00941759
ENSMUSG00000027239	-0.241943	5.15994	0.000622146	0.00942244
ENSMUSG00000022579	-0.416593	3.3598	0.000623134	0.00942885
ENSMUSG00000001467	0.210594	7.05461	0.00062418	0.00943613
ENSMUSG00000019775	0.298013	6.03839	0.000625474	0.00944714
ENSMUSG00000028917	-0.292045	5.38206	0.000626162	0.009449
ENSMUSG00000044816	0.358871	1.53344	0.000628375	0.00947234
ENSMUSG00000025742	0.19751	4.78443	0.000629922	0.00947234
ENSMUSG00000033128	-0.322211	5.23655	0.000629925	0.00947234
ENSMUSG00000003421	-0.266451	4.70495	0.000630014	0.00947234
ENSMUSG00000062312	-0.276668	5.01642	0.000631047	0.00947234
ENSMUSG00000028860	-0.343496	2.86008	0.000631111	0.00947234
ENSMUSG00000027550	0.188473	5.95449	0.000632505	0.00947684
ENSMUSG00000016664	-0.184835	5.5378	0.000632546	0.00947684
ENSMUSG00000029405	0.149039	8.24752	0.000634142	0.00949224
ENSMUSG00000019278	-0.764514	3.98597	0.000635071	0.00949764
ENSMUSG00000024976	0.156874	6.64187	0.000637239	0.00951685
ENSMUSG00000020888	-0.261116	4.38943	0.00063763	0.00951685
ENSMUSG00000025899	0.167886	6.32047	0.000638065	0.00951685
ENSMUSG00000030729	0.248045	8.22647	0.000639821	0.00953453
ENSMUSG00000027708	0.203363	5.77033	0.000641948	0.0095577
ENSMUSG00000034780	0.238404	5.5853	0.00064624	0.0096076
ENSMUSG00000027347	0.271817	4.52935	0.000646739	0.0096076
ENSMUSG00000072437	0.222238	4.79994	0.000647025	0.0096076
ENSMUSG00000063511	-0.176008	8.29667	0.000648283	0.00961773
ENSMUSG00000029088	0.278265	3.75329	0.000649166	0.00962228
ENSMUSG00000038187	0.17009	6.03022	0.000650103	0.00962763
ENSMUSG00000053799	0.173575	5.20898	0.000650681	0.00962766
ENSMUSG00000055430	0.223381	6.98642	0.000651745	0.00963487
ENSMUSG00000018678	-0.310212	3.57426	0.000656073	0.00968581
ENSMUSG00000021719	0.244679	4.94887	0.00065635	0.00968581
ENSMUSG00000050271	-0.310641	4.34898	0.000659343	0.00972138
ENSMUSG00000084957	0.173828	5.76175	0.000661923	0.00973571
ENSMUSG00000090622	0.336922	1.95554	0.000662023	0.00973571
ENSMUSG00000015053	-0.411889	3.16605	0.000662168	0.00973571
ENSMUSG00000039478	0.251276	5.39081	0.000662646	0.00973571
ENSMUSG00000003813	-0.186031	5.21148	0.000663263	0.00973622
ENSMUSG00000025188	-0.236992	3.94148	0.000666021	0.00976811
ENSMUSG00000025172	-0.843452	2.27572	0.000667264	0.00977776
ENSMUSG00000001247	-0.260195	3.91147	0.000668742	0.00979082
ENSMUSG00000006498	-0.194682	7.11639	0.000669701	0.00979629
ENSMUSG00000015597	0.141276	7.00114	0.000671153	0.00980395
ENSMUSG00000039205	-0.227705	5.75411	0.000671399	0.00980395
ENSMUSG00000093674	-0.330625	8.51954	0.000672131	0.00980606
ENSMUSG00000048537	-0.32076	6.60533	0.000673566	0.00981844
ENSMUSG00000002043	-0.49549	2.35858	0.000674383	0.00982003
ENSMUSG00000048388	0.218697	7.69358	0.000674851	0.00982003
ENSMUSG00000055078	0.291629	6.09423	0.000678018	0.00985751
ENSMUSG00000025323	0.157934	5.55468	0.000679426	0.00986941
ENSMUSG00000017897	-0.279248	4.11913	0.000680417	0.00987522
ENSMUSG00000020986	0.146837	7.295	0.000682076	0.00989069
ENSMUSG00000020248	0.16719	5.69167	0.000683379	0.00990099
ENSMUSG00000006360	-0.411628	4.97219	0.000686923	0.00992477
ENSMUSG00000018481	0.163445	7.20229	0.000687554	0.00992477
ENSMUSG00000025656	0.18824	6.76647	0.000687693	0.00992477
ENSMUSG00000054942	0.16124	5.98284	0.000687859	0.00992477
ENSMUSG00000036438	0.187048	9.74198	0.00068799	0.00992477
ENSMUSG00000022674	0.218111	6.49153	0.000690049	0.00994587
ENSMUSG00000061244	0.206754	6.85537	0.000691278	0.00994789
ENSMUSG00000020788	-0.441385	5.32325	0.00069138	0.00994789
ENSMUSG00000024330	-0.417489	6.73652	0.000692232	0.00995157
ENSMUSG00000064225	0.273147	5.62182	0.000694127	0.00996371
ENSMUSG00000070720	-0.491502	1.12671	0.000694559	0.00996371
ENSMUSG00000041445	-0.303443	3.78187	0.000694865	0.00996371
ENSMUSG00000026667	0.188766	7.44869	0.000695558	0.00996509
ENSMUSG00000000838	0.185549	7.12746	0.000696634	0.00997195
ENSMUSG00000042446	0.146077	6.91291	0.000697644	0.00997731
ENSMUSG00000025145	-0.362938	5.23966	0.000698573	0.00997731
ENSMUSG00000095295	0.298399	2.0314	0.0006988	0.00997731
ENSMUSG00000045658	0.145933	5.42869	0.000699522	0.00997909
ENSMUSG00000023191	-0.226968	5.87462	0.000700457	0.0099839
ENSMUSG00000043419	0.185951	6.38483	0.000702212	0.00999331
ENSMUSG00000019139	-0.387384	4.83662	0.000702313	0.00999331
ENSMUSG00000026796	-0.260533	6.24629	0.000705089	0.0100178
ENSMUSG00000042155	0.190348	7.36099	0.000705467	0.0100178
ENSMUSG00000062190	0.15341	6.25178	0.000705835	0.0100178
ENSMUSG00000030077	0.204997	9.34365	0.000708097	0.0100384
ENSMUSG00000057132	0.374726	3.97221	0.000708624	0.0100384
ENSMUSG00000023952	-0.193912	6.11804	0.000709316	0.0100384
ENSMUSG00000029270	0.206437	5.2147	0.00070969	0.0100384
ENSMUSG00000028156	0.164296	7.26579	0.00071291	0.0100508
ENSMUSG00000057411	-0.31594	3.57537	0.000712951	0.0100508
ENSMUSG00000057606	-0.50222	1.86317	0.000713225	0.0100508
ENSMUSG00000059921	0.213836	5.99394	0.000713824	0.0100508
ENSMUSG00000011658	-0.291413	3.60904	0.000713932	0.0100508
ENSMUSG00000040389	0.187673	7.20334	0.000714558	0.0100508
ENSMUSG00000004626	-0.174624	5.02821	0.000714778	0.0100508
ENSMUSG00000024172	0.225024	6.72619	0.000715485	0.0100523
ENSMUSG00000002767	-0.246834	4.01981	0.000716177	0.0100536
ENSMUSG00000048310	-0.268643	4.99163	0.000718479	0.0100703
ENSMUSG00000013833	-0.373952	4.72335	0.000718574	0.0100703
ENSMUSG00000044177	-0.344125	3.68711	0.000720248	0.0100853
ENSMUSG00000040229	0.605809	2.05629	0.000721157	0.0100896
ENSMUSG00000023055	-0.308679	6.02021	0.000725694	0.0101374
ENSMUSG00000015605	-0.232811	5.17787	0.000725792	0.0101374
ENSMUSG00000032413	0.20513	5.53264	0.000726813	0.0101432
ENSMUSG00000033676	0.20917	7.69729	0.000727441	0.0101435
ENSMUSG00000048387	-0.310929	2.97009	0.000729268	0.0101605
ENSMUSG00000048040	0.196338	5.87277	0.000732893	0.0102025
ENSMUSG00000041220	0.169705	6.62163	0.000733732	0.0102057
ENSMUSG00000039813	-0.374786	1.52889	0.000735026	0.0102151
ENSMUSG00000041548	-0.246178	5.86224	0.000736475	0.0102268
ENSMUSG00000017760	-0.18013	6.4872	0.000738618	0.0102369
ENSMUSG00000024197	-0.390194	4.74957	0.000739513	0.0102369
ENSMUSG00000073725	0.159024	6.34147	0.000739882	0.0102369
ENSMUSG00000000560	0.247495	6.19154	0.00074065	0.0102369
ENSMUSG00000032875	-0.22204	6.16882	0.000741355	0.0102369
ENSMUSG00000049744	0.328176	1.22642	0.000742009	0.0102369
ENSMUSG00000042116	-0.278904	4.38883	0.000742315	0.0102369
ENSMUSG00000042197	0.150564	6.97687	0.000742542	0.0102369
ENSMUSG00000017405	-0.302133	3.0424	0.000742716	0.0102369
ENSMUSG00000022752	0.190104	7.95352	0.000745024	0.0102602
ENSMUSG00000001794	-0.16925	7.29369	0.000748826	0.0102998
ENSMUSG00000027823	0.171591	6.54188	0.000749129	0.0102998
ENSMUSG00000036745	0.174513	5.84212	0.000752766	0.0103375
ENSMUSG00000043505	-0.3825	1.31171	0.000753115	0.0103375
ENSMUSG00000002885	-0.311919	5.14237	0.000755422	0.0103607
ENSMUSG00000031285	0.15964	10.1619	0.000756579	0.010368
ENSMUSG00000049606	0.189871	6.49617	0.000760249	0.0103935
ENSMUSG00000020738	0.170037	7.88294	0.000760588	0.0103935
ENSMUSG00000063317	0.180489	6.24636	0.000761137	0.0103935
ENSMUSG00000040694	-0.547284	5.88231	0.000761254	0.0103935
ENSMUSG00000019943	0.206682	8.27878	0.000761548	0.0103935
ENSMUSG00000027314	-0.240252	3.04849	0.000762785	0.0104019
ENSMUSG00000024939	-0.777739	-1.28844	0.000763581	0.0104043
ENSMUSG00000018381	-0.440021	1.31045	0.000766067	0.0104284
ENSMUSG00000036501	0.142839	6.72228	0.000767118	0.0104284
ENSMUSG00000022122	0.212563	7.15546	0.000767835	0.0104284
ENSMUSG00000051860	0.51665	0.776828	0.000767941	0.0104284
ENSMUSG00000023277	-0.28587	4.42367	0.000770181	0.0104284
ENSMUSG00000050248	-0.273137	4.16177	0.000771376	0.0104284
ENSMUSG00000024835	-0.239422	6.14246	0.000771477	0.0104284
ENSMUSG00000037716	-0.299532	2.08288	0.000771562	0.0104284
ENSMUSG00000028633	0.150363	6.17893	0.000772013	0.0104284
ENSMUSG00000027011	0.147932	7.1377	0.000772395	0.0104284
ENSMUSG00000038280	0.175316	5.39326	0.000772763	0.0104284
ENSMUSG00000027551	-0.302772	3.73741	0.000773284	0.0104284
ENSMUSG00000008668	-0.239087	7.64637	0.000773466	0.0104284
ENSMUSG00000017309	-0.382875	2.98849	0.00077631	0.0104583
ENSMUSG00000031432	0.191513	5.69605	0.00077804	0.0104731
ENSMUSG00000004328	-0.912091	4.80503	0.000781001	0.0105045
ENSMUSG00000040723	-0.294322	4.78701	0.000781698	0.0105054
ENSMUSG00000023118	-0.249929	6.59747	0.000787112	0.0105697
ENSMUSG00000023051	-0.257063	5.00924	0.000790259	0.0105907
ENSMUSG00000002007	-0.412269	4.12469	0.000790289	0.0105907
ENSMUSG00000026312	0.193031	4.31499	0.000791441	0.0105907
ENSMUSG00000042269	-0.330795	1.24568	0.000791457	0.0105907
ENSMUSG00000031197	0.150168	6.51705	0.000792113	0.0105907
ENSMUSG00000058446	0.16125	6.73571	0.000792482	0.0105907
ENSMUSG00000001376	0.159469	6.19207	0.00079473	0.0106123
ENSMUSG00000035311	0.16315	6.91729	0.000796302	0.0106216
ENSMUSG00000026018	0.212845	5.58976	0.000796699	0.0106216
ENSMUSG00000022562	-0.338692	4.29882	0.00079782	0.0106274
ENSMUSG00000037916	-0.23938	6.80855	0.000798409	0.0106274
ENSMUSG00000044857	-0.274099	5.24316	0.000800994	0.0106533
ENSMUSG00000021768	-0.803813	0.919326	0.00081378	0.0108111
ENSMUSG00000024909	-0.300708	5.02436	0.000814147	0.0108111
ENSMUSG00000020794	0.188743	6.59948	0.000816929	0.0108394
ENSMUSG00000028719	0.190466	7.39993	0.000818205	0.0108477
ENSMUSG00000031813	-0.262683	3.87777	0.000819089	0.0108481
ENSMUSG00000029672	0.161716	6.18391	0.00081953	0.0108481
ENSMUSG00000004788	-0.211035	4.91467	0.000821332	0.0108633
ENSMUSG00000059734	-0.263546	5.26652	0.000822576	0.0108712
ENSMUSG00000031010	0.177805	8.70571	0.000826658	0.0109165
ENSMUSG00000030697	-0.161131	5.61309	0.000829476	0.0109367
ENSMUSG00000023951	-0.258917	6.37015	0.000829499	0.0109367
ENSMUSG00000037936	-0.164286	5.55784	0.00083154	0.010952
ENSMUSG00000032932	0.179246	6.32935	0.000831969	0.010952
ENSMUSG00000030092	0.269806	4.94705	0.000836422	0.0110019
ENSMUSG00000028161	0.159151	8.16422	0.000837087	0.011002
ENSMUSG00000058486	-0.203194	4.52435	0.000838654	0.0110139
ENSMUSG00000021798	-0.531961	7.31438	0.000843155	0.0110598
ENSMUSG00000037469	-0.531509	0.403445	0.000844072	0.0110598
ENSMUSG00000079658	0.179938	6.88763	0.000844133	0.0110598
ENSMUSG00000020745	0.17145	9.31595	0.000845567	0.0110613
ENSMUSG00000045667	-0.268892	4.73213	0.00084557	0.0110613
ENSMUSG00000027602	-0.277055	6.2576	0.000847152	0.0110733
ENSMUSG00000062184	0.152266	6.22229	0.000850802	0.0111123
ENSMUSG00000047153	-0.18864	4.73921	0.000852595	0.011127
ENSMUSG00000001175	0.192952	9.99513	0.000853655	0.011127
ENSMUSG00000025491	-0.270911	4.28702	0.000853921	0.011127
ENSMUSG00000102018	-0.289663	1.73633	0.000854826	0.0111301
ENSMUSG00000022096	-0.257734	4.34097	0.000857158	0.0111517
ENSMUSG00000044150	0.194648	4.70353	0.000859284	0.0111707
ENSMUSG00000031314	0.136329	7.0146	0.000860795	0.0111816
ENSMUSG00000029601	-0.45191	1.1364	0.000862283	0.0111923
ENSMUSG00000026781	0.158442	6.3511	0.000866159	0.0112338
ENSMUSG00000008658	0.141236	7.02024	0.000868508	0.0112556
ENSMUSG00000029440	-0.168877	4.62628	0.000871164	0.0112744
ENSMUSG00000020277	-0.326901	5.84338	0.000871308	0.0112744
ENSMUSG00000010044	-0.329353	1.85534	0.000872283	0.0112782
ENSMUSG00000066407	-1.0516	-1.97403	0.000873387	0.0112838
ENSMUSG00000034192	0.157469	4.89314	0.000878061	0.0113354
ENSMUSG00000039782	0.176493	6.62117	0.000879152	0.0113407
ENSMUSG00000021270	0.171441	8.91577	0.000880535	0.0113498
ENSMUSG00000048997	-0.271985	4.27939	0.000881913	0.0113588
ENSMUSG00000028552	0.149565	7.28653	0.000883666	0.0113726
ENSMUSG00000033352	0.134072	7.23931	0.000884518	0.0113748
ENSMUSG00000031592	0.171234	7.76288	0.000885382	0.0113772
ENSMUSG00000009076	-0.355318	3.14204	0.000886093	0.0113775
ENSMUSG00000032245	-0.180396	4.10549	0.000887707	0.0113873
ENSMUSG00000035828	-0.306604	4.89672	0.000888217	0.0113873
ENSMUSG00000024287	0.164882	6.01483	0.000890584	0.0114033
ENSMUSG00000003380	-0.347736	5.29302	0.00089083	0.0114033
ENSMUSG00000022378	0.218025	7.63812	0.000893549	0.0114294
ENSMUSG00000019894	0.194928	6.45882	0.000895153	0.0114411
ENSMUSG00000042444	0.204021	6.63589	0.000896279	0.0114467
ENSMUSG00000068290	-0.21327	5.02727	0.000897085	0.0114483
ENSMUSG00000067242	0.227461	5.41666	0.000898972	0.0114636
ENSMUSG00000031486	-0.27785	5.84414	0.000900858	0.0114771
ENSMUSG00000036815	0.241399	6.16532	0.000901601	0.0114771
ENSMUSG00000026785	-0.495047	2.45505	0.000902094	0.0114771
ENSMUSG00000059479	-0.421769	1.033	0.000904771	0.0115024
ENSMUSG00000016528	-0.18193	6.39855	0.000907047	0.0115226
ENSMUSG00000029096	-0.373923	5.40009	0.000909171	0.0115326
ENSMUSG00000067818	-0.309633	5.72643	0.000909214	0.0115326
ENSMUSG00000038060	-0.353989	2.01903	0.000911923	0.011551
ENSMUSG00000049382	-0.280061	4.86311	0.000912052	0.011551
ENSMUSG00000041881	-0.276119	5.27559	0.000914533	0.0115737
ENSMUSG00000041362	0.171475	7.48613	0.000916019	0.0115837
ENSMUSG00000036120	-0.216358	4.06996	0.000916887	0.0115859
ENSMUSG00000010045	-0.285902	4.37226	0.000918762	0.0116008
ENSMUSG00000034748	-0.315545	3.34176	0.000919818	0.0116054
ENSMUSG00000047146	0.216889	5.99817	0.00092402	0.0116496
ENSMUSG00000033910	0.213578	7.03112	0.000924961	0.0116527
ENSMUSG00000024772	-0.233859	6.46417	0.000926667	0.0116654
ENSMUSG00000110332	-0.254354	2.90481	0.00092787	0.0116717
ENSMUSG00000004100	-0.308467	4.06909	0.000929033	0.0116776
ENSMUSG00000000693	-0.271282	3.96377	0.000929994	0.0116809
ENSMUSG00000021670	0.193333	8.09834	0.00093244	0.0116876
ENSMUSG00000027981	0.216158	5.86748	0.000932594	0.0116876
ENSMUSG00000051339	-0.163872	6.09607	0.000932736	0.0116876
ENSMUSG00000030500	0.191135	7.01974	0.000933798	0.0116876
ENSMUSG00000043004	0.170474	9.28865	0.000934584	0.0116876
ENSMUSG00000022023	0.152775	5.76267	0.000934724	0.0116876
ENSMUSG00000064061	0.153248	7.39288	0.000937457	0.0116929
ENSMUSG00000038637	-0.30305	3.32117	0.000938486	0.0116929
ENSMUSG00000003762	-0.273958	3.89819	0.000938549	0.0116929
ENSMUSG00000025959	0.142072	7.32848	0.000938601	0.0116929
ENSMUSG00000016200	0.186124	5.15115	0.000938859	0.0116929
ENSMUSG00000020388	-0.302163	3.76066	0.000939804	0.0116929
ENSMUSG00000066324	0.190414	7.81271	0.000940175	0.0116929
ENSMUSG00000029211	0.302568	4.38087	0.000942033	0.0116929
ENSMUSG00000042570	-0.30468	4.52919	0.000942784	0.0116929
ENSMUSG00000020577	0.129137	7.18625	0.000942932	0.0116929
ENSMUSG00000032492	-0.331826	4.82194	0.000943257	0.0116929
ENSMUSG00000089756	0.329117	1.97343	0.000943548	0.0116929
ENSMUSG00000029276	0.22295	4.56111	0.000944846	0.0117003
ENSMUSG00000026972	-0.253305	4.24389	0.000945977	0.0117056
ENSMUSG00000032194	-0.219672	5.29729	0.000947348	0.0117139
ENSMUSG00000019699	0.159893	7.96881	0.000949664	0.0117338
ENSMUSG00000047126	0.162568	9.24518	0.000953152	0.0117606
ENSMUSG00000034917	-0.304718	2.42467	0.000953533	0.0117606
ENSMUSG00000050192	0.221377	4.90612	0.000954535	0.0117606
ENSMUSG00000007837	-0.306425	2.52604	0.000954644	0.0117606
ENSMUSG00000039781	-0.39585	4.39351	0.000957837	0.0117872
ENSMUSG00000045854	0.162949	4.05674	0.000958218	0.0117872
ENSMUSG00000071654	-0.281787	3.55422	0.000961274	0.0118077
ENSMUSG00000096537	-1.15056	0.073041	0.000962299	0.0118077
ENSMUSG00000000359	-0.415588	0.339346	0.00096314	0.0118077
ENSMUSG00000039640	-0.260306	5.47669	0.000963986	0.0118077
ENSMUSG00000009214	-0.63792	3.20859	0.00096435	0.0118077
ENSMUSG00000000568	0.157466	8.03881	0.000965575	0.0118077
ENSMUSG00000060227	0.167661	7.06784	0.000966279	0.0118077
ENSMUSG00000025893	0.262862	2.97329	0.00096751	0.0118077
ENSMUSG00000056004	0.196034	5.3346	0.000967793	0.0118077
ENSMUSG00000033577	0.160345	6.79704	0.000968131	0.0118077
ENSMUSG00000030031	0.367081	2.85293	0.000968215	0.0118077
ENSMUSG00000024269	0.191983	5.80032	0.000969072	0.0118077
ENSMUSG00000029176	0.112725	6.68064	0.000969574	0.0118077
ENSMUSG00000039623	-0.292214	3.72922	0.000970188	0.0118077
ENSMUSG00000021301	0.180636	6.95677	0.000970483	0.0118077
ENSMUSG00000022142	0.158201	6.04144	0.000974507	0.011848
ENSMUSG00000031145	-0.260616	2.51303	0.000975609	0.0118528
ENSMUSG00000063382	-0.38157	5.61533	0.000978685	0.0118815
ENSMUSG00000028524	0.202515	6.40963	0.000981011	0.0119011
ENSMUSG00000038530	0.183916	6.47244	0.000985227	0.0119436
ENSMUSG00000028849	-0.210148	6.74036	0.000990143	0.0119777
ENSMUSG00000050471	0.171048	4.7645	0.000990634	0.0119777
ENSMUSG00000009210	-0.574832	0.250756	0.00099089	0.0119777
ENSMUSG00000030802	-0.186779	5.37639	0.000991677	0.0119777
ENSMUSG00000061143	-0.179968	4.56442	0.00099199	0.0119777
ENSMUSG00000022285	0.152586	9.1456	0.000992343	0.0119777
ENSMUSG00000015943	-0.367166	1.25701	0.000993573	0.0119839
ENSMUSG00000020432	-0.261184	5.48751	0.000995315	0.0119953
ENSMUSG00000018339	-0.247434	6.1114	0.000996259	0.0119953
ENSMUSG00000021866	-0.380323	4.52679	0.00099732	0.0119953
ENSMUSG00000067780	0.295218	3.74068	0.00099858	0.0119953
ENSMUSG00000024121	-0.463009	5.67845	0.000998792	0.0119953
ENSMUSG00000022361	0.166371	6.57893	0.000998829	0.0119953
ENSMUSG00000022905	0.16175	7.0945	0.0010014	0.0120175
ENSMUSG00000045039	-0.289314	6.58564	0.0010053	0.0120421
ENSMUSG00000018442	0.162694	5.62527	0.00100562	0.0120421
ENSMUSG00000021936	0.173121	7.42964	0.00100568	0.0120421
ENSMUSG00000001119	-0.438436	8.71853	0.00100633	0.0120421
ENSMUSG00000020993	0.159284	5.69493	0.00100975	0.0120743
ENSMUSG00000050737	-0.273197	3.81895	0.0010107	0.0120771
ENSMUSG00000000384	-0.221514	4.82406	0.00102034	0.0121835
ENSMUSG00000025574	-0.260676	3.96023	0.00102177	0.0121919
ENSMUSG00000053819	0.149953	7.25069	0.00102302	0.0121981
ENSMUSG00000101174	-0.476642	-0.150128	0.00102433	0.0122051
ENSMUSG00000024325	-0.260518	4.09104	0.00102547	0.0122099
ENSMUSG00000046711	-0.231943	4.25345	0.00102702	0.0122196
ENSMUSG00000070564	-0.751335	-1.30191	0.00102783	0.0122206
ENSMUSG00000036943	0.164884	5.93567	0.00102864	0.0122215
ENSMUSG00000039717	0.199689	5.53407	0.00103136	0.0122403
ENSMUSG00000073805	0.240141	3.47613	0.00103169	0.0122403
ENSMUSG00000035437	0.14132	7.18633	0.00103366	0.0122489
ENSMUSG00000055775	-0.513322	11.295	0.00103457	0.0122489
ENSMUSG00000022960	0.197503	4.52405	0.00103461	0.0122489
ENSMUSG00000039646	-0.301022	4.64431	0.00103835	0.0122741
ENSMUSG00000007656	0.145353	7.30966	0.00103845	0.0122741
ENSMUSG00000022789	0.155682	7.83309	0.00103931	0.0122741
ENSMUSG00000040485	-1.22788	-2.07314	0.00103968	0.0122741
ENSMUSG00000036053	0.145344	6.78842	0.00104155	0.0122875
ENSMUSG00000020741	-0.222053	6.75959	0.00104263	0.0122916
ENSMUSG00000021047	0.165101	7.20308	0.0010434	0.0122919
ENSMUSG00000039041	-0.353626	4.17303	0.00104493	0.0122963
ENSMUSG00000017300	-0.419456	8.64058	0.00104524	0.0122963
ENSMUSG00000024392	-0.274287	7.29879	0.00104685	0.0123012
ENSMUSG00000004846	-0.247139	5.52657	0.00104713	0.0123012
ENSMUSG00000002107	0.148886	8.99576	0.00104979	0.0123238
ENSMUSG00000022440	-0.247446	5.55125	0.00105269	0.0123492
ENSMUSG00000020634	0.224681	5.13821	0.00105372	0.0123526
ENSMUSG00000022016	0.155727	7.92507	0.00105574	0.0123596
ENSMUSG00000029060	-0.393123	5.08916	0.0010558	0.0123596
ENSMUSG00000057363	0.21386	4.89982	0.00105953	0.012385
ENSMUSG00000002847	-0.652518	0.374063	0.00106009	0.012385
ENSMUSG00000040249	-0.327676	8.79806	0.0010602	0.012385
ENSMUSG00000032997	-0.439535	4.87741	0.001061	0.0123858
ENSMUSG00000087141	0.246703	6.39774	0.00106511	0.012425
ENSMUSG00000064138	0.156841	5.80871	0.00106585	0.012425
ENSMUSG00000026235	0.167634	6.98812	0.00106892	0.0124522
ENSMUSG00000022568	-0.349677	5.96567	0.00107278	0.0124845
ENSMUSG00000050890	0.222697	5.11604	0.0010732	0.0124845
ENSMUSG00000045662	0.523868	-0.362154	0.00107578	0.0125059
ENSMUSG00000020471	-0.275137	3.90339	0.00107736	0.0125117
ENSMUSG00000019428	-0.315284	6.78535	0.00107778	0.0125117
ENSMUSG00000038406	-0.323055	6.07012	0.00107856	0.0125121
ENSMUSG00000020420	0.259745	2.17265	0.00108001	0.0125185
ENSMUSG00000026585	0.169166	8.14695	0.00108061	0.0125185
ENSMUSG00000005610	0.144151	10.8787	0.00108331	0.012541
ENSMUSG00000024472	0.194821	6.48609	0.00108632	0.0125595
ENSMUSG00000041225	0.155729	6.45973	0.00108656	0.0125595
ENSMUSG00000032409	0.190552	5.82946	0.00108717	0.0125595
ENSMUSG00000050079	0.185395	5.60115	0.00109272	0.012615
ENSMUSG00000005142	-0.144714	5.51239	0.00109454	0.0126273
ENSMUSG00000027249	-0.723784	-0.244087	0.00109592	0.0126325
ENSMUSG00000041180	0.179272	5.07754	0.00109651	0.0126325
ENSMUSG00000027965	0.257263	4.39762	0.00109944	0.0126575
ENSMUSG00000032724	-0.210406	4.2446	0.00110215	0.01268
ENSMUSG00000037984	0.154667	7.02921	0.00110378	0.0126881
ENSMUSG00000036459	-0.197726	3.99976	0.00110437	0.0126881
ENSMUSG00000025240	0.219349	6.34478	0.00110651	0.0127013
ENSMUSG00000030433	-0.912116	0.506507	0.00110704	0.0127013
ENSMUSG00000017299	-0.173358	4.7438	0.00110981	0.0127244
ENSMUSG00000028354	0.153478	5.3922	0.00111408	0.0127646
ENSMUSG00000028854	-0.251366	5.37934	0.00111518	0.0127684
ENSMUSG00000037221	-0.407332	3.63277	0.00111693	0.0127714
ENSMUSG00000049321	0.167162	5.18365	0.00111705	0.0127714
ENSMUSG00000026547	-0.28936	6.67352	0.00111774	0.0127714
ENSMUSG00000030759	0.198272	7.21835	0.001122	0.0128092
ENSMUSG00000056476	0.175964	5.87706	0.00112258	0.0128092
ENSMUSG00000005150	-0.206927	4.31713	0.0011311	0.0128976
ENSMUSG00000031818	-0.231042	7.92537	0.00113293	0.0129097
ENSMUSG00000026170	-0.36087	2.213	0.00113442	0.0129103
ENSMUSG00000020305	0.18481	4.25821	0.00113453	0.0129103
ENSMUSG00000042742	0.199019	5.25481	0.00113713	0.0129276
ENSMUSG00000020747	-0.354197	5.36566	0.0011376	0.0129276
ENSMUSG00000052299	0.147992	6.51088	0.00113874	0.0129288
ENSMUSG00000003992	0.120436	6.87174	0.00113925	0.0129288
ENSMUSG00000031657	0.166002	5.70395	0.00114298	0.0129623
ENSMUSG00000031871	-0.291239	6.46564	0.00114764	0.012998
ENSMUSG00000022765	0.161383	5.93038	0.0011478	0.012998
ENSMUSG00000018167	-0.200188	4.41364	0.00114887	0.012998
ENSMUSG00000035093	0.137497	7.15914	0.00114924	0.012998
ENSMUSG00000037349	-0.334729	2.30887	0.00115216	0.0130037
ENSMUSG00000029401	-0.245434	3.62854	0.00115241	0.0130037
ENSMUSG00000006356	-0.330508	6.02044	0.00115277	0.0130037
ENSMUSG00000029162	-0.33481	2.40073	0.00115286	0.0130037
ENSMUSG00000005980	-1.01545	-1.61354	0.00116513	0.0131315
ENSMUSG00000020522	0.128865	6.38685	0.00116628	0.0131315
ENSMUSG00000019890	0.180765	4.69746	0.00116664	0.0131315
ENSMUSG00000028796	-0.251813	6.19952	0.00116885	0.0131315
ENSMUSG00000030042	0.188295	5.57221	0.00117013	0.0131315
ENSMUSG00000024869	-0.258807	3.54573	0.00117033	0.0131315
ENSMUSG00000044288	0.180751	7.31755	0.00117086	0.0131315
ENSMUSG00000020893	-0.71393	5.26382	0.00117106	0.0131315
ENSMUSG00000024959	-0.346866	4.00332	0.00117349	0.0131315
ENSMUSG00000038886	-0.146833	7.06308	0.00117392	0.0131315
ENSMUSG00000022973	0.167365	7.49011	0.0011742	0.0131315
ENSMUSG00000020349	0.150409	8.95124	0.00117428	0.0131315
ENSMUSG00000091898	-0.501048	4.58995	0.00117441	0.0131315
ENSMUSG00000035849	0.268135	3.25935	0.00117571	0.0131372
ENSMUSG00000029012	0.18646	4.84037	0.00117715	0.0131446
ENSMUSG00000024241	0.175068	6.61104	0.00117834	0.0131457
ENSMUSG00000002379	-0.409755	5.02026	0.00117882	0.0131457
ENSMUSG00000063358	0.148194	8.44509	0.00118169	0.0131478
ENSMUSG00000041014	0.278026	4.70428	0.0011844	0.0131478
ENSMUSG00000025372	-0.269792	5.01974	0.00118463	0.0131478
ENSMUSG00000017837	-0.187809	5.43313	0.00118481	0.0131478
ENSMUSG00000031302	0.228573	5.76208	0.00118491	0.0131478
ENSMUSG00000028136	0.160279	7.39402	0.00118518	0.0131478
ENSMUSG00000045545	-0.397312	6.83164	0.00118726	0.0131478
ENSMUSG00000023938	-0.352288	3.66044	0.00118761	0.0131478
ENSMUSG00000015467	-0.401791	1.38319	0.00118765	0.0131478
ENSMUSG00000030465	0.202547	7.49721	0.00118899	0.0131478
ENSMUSG00000028047	-0.250353	6.24101	0.00118984	0.0131478
ENSMUSG00000031825	-0.56639	3.98862	0.00119075	0.0131478
ENSMUSG00000025735	-0.645696	-0.705108	0.00119208	0.0131478
ENSMUSG00000003402	-0.244784	5.86434	0.00119209	0.0131478
ENSMUSG00000078440	-0.309866	4.1042	0.00119439	0.0131478
ENSMUSG00000027797	0.174776	9.39611	0.00119519	0.0131478
ENSMUSG00000009566	-0.230414	4.04632	0.00119608	0.0131478
ENSMUSG00000024276	0.194759	6.49092	0.00119627	0.0131478
ENSMUSG00000028973	-0.316778	4.99448	0.0011963	0.0131478
ENSMUSG00000020366	0.178361	7.51663	0.00119885	0.0131478
ENSMUSG00000019951	0.126964	6.40704	0.0011989	0.0131478
ENSMUSG00000069662	0.158102	9.39861	0.00119925	0.0131478
ENSMUSG00000005583	0.202802	8.64079	0.00120042	0.0131478
ENSMUSG00000028871	-0.321997	1.30061	0.0012008	0.0131478
ENSMUSG00000030847	-0.291403	4.37126	0.0012013	0.0131478
ENSMUSG00000030123	-0.227714	6.73797	0.00120143	0.0131478
ENSMUSG00000020937	-0.343975	2.77032	0.00120152	0.0131478
ENSMUSG00000005718	-0.221348	3.09128	0.00120188	0.0131478
ENSMUSG00000034708	-0.209319	6.58959	0.00120323	0.0131478
ENSMUSG00000092417	-0.246785	2.96089	0.00120347	0.0131478
ENSMUSG00000021303	0.200257	6.51055	0.0012037	0.0131478
ENSMUSG00000025486	-0.198972	4.56354	0.00120458	0.0131478
ENSMUSG00000037996	0.277182	5.3321	0.00120563	0.0131478
ENSMUSG00000031601	0.146752	7.24931	0.00120578	0.0131478
ENSMUSG00000019467	-0.190444	5.7981	0.00120755	0.0131586
ENSMUSG00000051403	-0.356535	5.80965	0.00121401	0.0132203
ENSMUSG00000032741	-0.167187	5.83342	0.00121668	0.0132408
ENSMUSG00000067336	0.18158	7.78739	0.00121846	0.0132489
ENSMUSG00000040037	0.210963	7.68569	0.00121901	0.0132489
ENSMUSG00000037458	0.169204	8.30694	0.0012212	0.0132586
ENSMUSG00000052534	0.111446	8.25033	0.0012216	0.0132586
ENSMUSG00000048807	-0.366298	3.53271	0.00122229	0.0132586
ENSMUSG00000089768	0.350043	1.45232	0.00122865	0.013319
ENSMUSG00000029570	-0.251004	4.37092	0.00123738	0.0133967
ENSMUSG00000029723	-0.289824	5.06607	0.00123742	0.0133967
ENSMUSG00000039137	-0.278623	3.70578	0.00123877	0.0133979
ENSMUSG00000061589	-0.227408	6.42977	0.00124024	0.0133979
ENSMUSG00000016024	-0.269659	3.80206	0.00124033	0.0133979
ENSMUSG00000042595	0.204283	5.03813	0.00124074	0.0133979
ENSMUSG00000037316	0.192709	5.43594	0.00124258	0.0134091
ENSMUSG00000023070	0.748171	-0.811812	0.00124434	0.0134195
ENSMUSG00000018846	0.210502	7.39415	0.00124814	0.0134517
ENSMUSG00000025128	0.238732	5.9202	0.00125134	0.0134775
ENSMUSG00000037134	0.181105	4.92788	0.00125335	0.0134904
ENSMUSG00000054459	0.241193	6.46615	0.00125415	0.0134904
ENSMUSG00000072582	0.147475	5.07158	0.00125734	0.013516
ENSMUSG00000035279	-0.352478	4.43145	0.00125891	0.0135242
ENSMUSG00000028134	0.169526	7.98153	0.00126526	0.0135836
ENSMUSG00000057342	-0.333304	4.01422	0.00126792	0.0136034
ENSMUSG00000019179	-0.213051	7.80884	0.001271	0.0136174
ENSMUSG00000021484	-0.151292	6.50745	0.00127118	0.0136174
ENSMUSG00000020393	-0.273845	6.12168	0.00127167	0.0136174
ENSMUSG00000045761	-0.317619	2.61033	0.00127329	0.0136261
ENSMUSG00000056124	0.227242	6.79694	0.00127593	0.0136395
ENSMUSG00000061479	-0.251851	5.18027	0.00127648	0.0136395
ENSMUSG00000087370	0.195991	6.49895	0.00127773	0.0136395
ENSMUSG00000018669	-0.214266	5.47026	0.00127837	0.0136395
ENSMUSG00000034574	0.144279	7.56365	0.00127898	0.0136395
ENSMUSG00000015085	-0.289429	2.89998	0.00127944	0.0136395
ENSMUSG00000020978	0.127247	7.29348	0.00128368	0.0136694
ENSMUSG00000062300	-0.262958	4.69869	0.00128388	0.0136694
ENSMUSG00000035545	-0.197487	8.16639	0.00128678	0.013681
ENSMUSG00000034557	0.140801	6.51741	0.00128769	0.013681
ENSMUSG00000004698	0.162423	5.01977	0.00128903	0.013681
ENSMUSG00000079391	0.325896	1.6014	0.00128915	0.013681
ENSMUSG00000036528	-0.271955	4.48941	0.00128971	0.013681
ENSMUSG00000012640	0.206066	5.6969	0.0012901	0.013681
ENSMUSG00000032855	-0.198583	7.36925	0.00129071	0.013681
ENSMUSG00000031754	0.151286	6.62699	0.00129206	0.0136867
ENSMUSG00000040466	-0.286858	3.2146	0.00129405	0.013699
ENSMUSG00000032363	-0.289384	4.0134	0.00129816	0.0137338
ENSMUSG00000019841	0.168628	8.23016	0.00130298	0.0137694
ENSMUSG00000003865	-0.324803	5.51024	0.00130317	0.0137694
ENSMUSG00000047281	-0.430341	4.91294	0.00130539	0.0137772
ENSMUSG00000027002	0.144923	8.53979	0.00130653	0.0137772
ENSMUSG00000030105	0.159198	7.08148	0.00130791	0.0137772
ENSMUSG00000029403	0.304028	5.81973	0.00130802	0.0137772
ENSMUSG00000063800	0.12779	5.50107	0.00130809	0.0137772
ENSMUSG00000068758	-0.705564	0.334904	0.00130885	0.0137772
ENSMUSG00000020114	0.139337	7.54656	0.00131359	0.0138183
ENSMUSG00000059708	0.229345	5.12683	0.00132227	0.0138919
ENSMUSG00000049511	0.303702	3.61541	0.00132275	0.0138919
ENSMUSG00000032181	0.181878	6.99525	0.00132308	0.0138919
ENSMUSG00000031312	-0.428212	6.82247	0.00132393	0.0138921
ENSMUSG00000049001	0.173656	5.38523	0.00132513	0.013896
ENSMUSG00000031226	0.185661	4.32823	0.00132836	0.0139189
ENSMUSG00000031344	0.222035	3.02086	0.00132945	0.0139189
ENSMUSG00000009097	-0.45427	2.02826	0.00132982	0.0139189
ENSMUSG00000022994	-0.187369	6.72679	0.00133109	0.0139235
ENSMUSG00000003199	-0.350593	5.49939	0.00133548	0.0139606
ENSMUSG00000009575	0.142346	8.77285	0.00133708	0.0139687
ENSMUSG00000066647	0.188422	4.82359	0.00134089	0.0139924
ENSMUSG00000024215	-0.428104	1.92249	0.00134103	0.0139924
ENSMUSG00000075376	0.168033	6.87147	0.00134802	0.0140566
ENSMUSG00000025915	0.267809	4.79115	0.0013519	0.0140883
ENSMUSG00000022615	-0.670207	-0.246111	0.00135467	0.0141054
ENSMUSG00000032306	-0.136596	5.29595	0.00135565	0.0141054
ENSMUSG00000039704	0.210425	5.25296	0.00135647	0.0141054
ENSMUSG00000021900	-0.228509	4.2414	0.00135733	0.0141054
ENSMUSG00000024927	-0.220882	4.90955	0.00135841	0.0141054
ENSMUSG00000025757	0.150261	6.48545	0.00135861	0.0141054
ENSMUSG00000062794	0.294726	2.6763	0.0013602	0.0141131
ENSMUSG00000030739	-0.346047	4.53071	0.00136189	0.0141172
ENSMUSG00000022330	-0.506165	2.55895	0.00136228	0.0141172
ENSMUSG00000042726	-0.174822	6.51946	0.00136504	0.014137
ENSMUSG00000020908	-0.799075	9.10227	0.00136755	0.0141541
ENSMUSG00000000915	-0.209561	5.6926	0.00136839	0.0141541
ENSMUSG00000046785	0.169014	7.99682	0.00137031	0.0141596
ENSMUSG00000034842	-0.621173	4.6804	0.00137108	0.0141596
ENSMUSG00000036825	0.172701	5.87135	0.00137146	0.0141596
ENSMUSG00000036790	0.269618	4.7187	0.00137336	0.0141606
ENSMUSG00000025950	0.130443	7.93905	0.00137339	0.0141606
ENSMUSG00000048330	0.185068	5.7959	0.00137594	0.0141606
ENSMUSG00000034723	0.173415	7.73913	0.00137669	0.0141606
ENSMUSG00000029101	-0.190798	6.12008	0.00137717	0.0141606
ENSMUSG00000030087	-0.614986	3.38139	0.00137961	0.0141606
ENSMUSG00000091337	0.15116	8.60755	0.00137999	0.0141606
ENSMUSG00000063297	0.225904	6.70693	0.00138002	0.0141606
ENSMUSG00000037259	0.266637	6.45929	0.00138034	0.0141606
ENSMUSG00000042133	0.15528	6.90575	0.00138081	0.0141606
ENSMUSG00000033883	0.215609	5.25116	0.00138088	0.0141606
ENSMUSG00000027404	-0.18222	6.28918	0.00138529	0.0141971
ENSMUSG00000051285	0.18254	7.02931	0.00138941	0.0142306
ENSMUSG00000034282	-0.418901	4.16245	0.00139432	0.0142637
ENSMUSG00000033327	-0.452173	6.11307	0.00139435	0.0142637
ENSMUSG00000022591	-1.12676	-1.96701	0.00139786	0.0142849
ENSMUSG00000026459	-0.569561	4.35316	0.00139814	0.0142849
ENSMUSG00000029291	0.154406	8.25961	0.00139925	0.0142876
ENSMUSG00000022672	0.189268	5.10008	0.00140145	0.0142907
ENSMUSG00000021835	-0.233977	2.95338	0.00140207	0.0142907
ENSMUSG00000031480	-0.196758	3.64365	0.00140287	0.0142907
ENSMUSG00000021687	0.154484	7.53496	0.00140298	0.0142907
ENSMUSG00000028820	0.139761	8.76923	0.00140508	0.0143034
ENSMUSG00000019842	-0.328311	2.29602	0.00140843	0.0143287
ENSMUSG00000028300	0.139709	5.82375	0.00140945	0.0143304
ENSMUSG00000037395	0.140897	5.77643	0.00141204	0.014348
ENSMUSG00000037720	0.174614	6.77159	0.00141327	0.0143517
ENSMUSG00000078307	0.280172	5.78483	0.00141692	0.0143801
ENSMUSG00000026435	-0.312728	2.33807	0.00142026	0.0144015
ENSMUSG00000024803	-0.596044	2.78795	0.00142158	0.0144015
ENSMUSG00000008475	0.166459	7.57117	0.00142161	0.0144015
ENSMUSG00000031600	0.190783	5.98165	0.00142332	0.0144101
ENSMUSG00000067851	0.169169	7.3689	0.00142439	0.0144121
ENSMUSG00000062257	0.251813	7.03234	0.00142543	0.0144139
ENSMUSG00000033904	0.141286	6.77493	0.00142813	0.0144325
ENSMUSG00000026728	-0.376122	8.91506	0.00142944	0.014437
ENSMUSG00000033825	-0.472563	5.44932	0.0014316	0.0144409
ENSMUSG00000074170	-0.410601	2.2864	0.00143309	0.0144409
ENSMUSG00000031327	0.201253	4.81182	0.0014333	0.0144409
ENSMUSG00000027531	0.173069	5.87984	0.00143396	0.0144409
ENSMUSG00000075318	0.238967	7.54072	0.00143415	0.0144409
ENSMUSG00000030351	-0.339143	4.74438	0.00143553	0.0144461
ENSMUSG00000001281	-0.471913	0.908518	0.00143723	0.0144545
ENSMUSG00000030218	-0.338269	5.56947	0.00143839	0.0144575
ENSMUSG00000032307	0.193761	5.94555	0.00144532	0.0145184
ENSMUSG00000041992	0.156007	5.49598	0.0014491	0.0145476
ENSMUSG00000002833	-0.258447	5.66018	0.00145263	0.0145577
ENSMUSG00000007670	-0.176106	6.24749	0.0014529	0.0145577
ENSMUSG00000033434	-0.477673	3.3935	0.00145343	0.0145577
ENSMUSG00000000739	-0.396413	2.89524	0.00145359	0.0145577
ENSMUSG00000041020	0.218151	5.62739	0.00145554	0.0145664
ENSMUSG00000032322	-0.357341	2.6767	0.00145684	0.0145664
ENSMUSG00000060143	-0.213653	3.57665	0.00145713	0.0145664
ENSMUSG00000039789	0.206214	5.16078	0.00145795	0.0145664
ENSMUSG00000020440	-0.201821	5.91515	0.00146344	0.0146068
ENSMUSG00000037206	-0.216329	6.1543	0.00146378	0.0146068
ENSMUSG00000043885	0.146042	6.69247	0.00146461	0.0146068
ENSMUSG00000013419	-0.27967	5.7338	0.00146899	0.0146417
ENSMUSG00000034889	-0.327486	3.79724	0.00147313	0.0146742
ENSMUSG00000033793	0.141092	6.76396	0.00148135	0.0147222
ENSMUSG00000037600	-0.387597	1.07718	0.00148137	0.0147222
ENSMUSG00000027931	-0.242475	4.00606	0.00148161	0.0147222
ENSMUSG00000038084	0.126032	7.52093	0.00148189	0.0147222
ENSMUSG00000015957	-0.314596	2.51046	0.00148329	0.0147222
ENSMUSG00000037017	0.129929	5.67899	0.00148411	0.0147222
ENSMUSG00000021109	0.198386	7.42889	0.00148478	0.0147222
ENSMUSG00000068220	-0.303267	7.79079	0.00148565	0.0147222
ENSMUSG00000020758	-0.358171	4.76471	0.00148588	0.0147222
ENSMUSG00000042677	-0.384921	1.34144	0.00148754	0.0147295
ENSMUSG00000032845	-0.701544	3.01511	0.00148981	0.0147295
ENSMUSG00000034485	-0.212238	6.15339	0.00149006	0.0147295
ENSMUSG00000048200	-0.339096	2.71947	0.00149015	0.0147295
ENSMUSG00000028527	0.276158	4.0636	0.0014915	0.0147321
ENSMUSG00000071533	0.158237	6.65146	0.00149217	0.0147321
ENSMUSG00000020358	0.125258	8.42448	0.00149584	0.0147596
ENSMUSG00000032548	-0.328497	4.07545	0.00149748	0.014767
ENSMUSG00000041319	-0.268173	3.56551	0.00150312	0.014814
ENSMUSG00000027398	0.778033	-1.42635	0.00150553	0.0148217
ENSMUSG00000025991	0.487749	-0.269974	0.00150572	0.0148217
ENSMUSG00000037344	-0.345594	4.25726	0.00150657	0.0148217
ENSMUSG00000004798	0.136448	7.84677	0.00151103	0.0148352
ENSMUSG00000031807	-0.349828	5.04299	0.0015113	0.0148352
ENSMUSG00000024758	0.153274	9.14406	0.00151133	0.0148352
ENSMUSG00000025507	-0.255392	2.76637	0.00151282	0.0148352
ENSMUSG00000032336	0.164068	7.87885	0.00151303	0.0148352
ENSMUSG00000073434	-0.282613	5.08415	0.001514	0.0148352
ENSMUSG00000037204	-0.29837	4.05467	0.00151452	0.0148352
ENSMUSG00000035268	-0.190735	5.06991	0.00151505	0.0148352
ENSMUSG00000030733	-0.243515	6.00656	0.00152137	0.0148884
ENSMUSG00000074676	-0.438007	0.756168	0.0015263	0.0149279
ENSMUSG00000016028	-0.236582	5.39994	0.00152747	0.0149306
ENSMUSG00000020847	-0.307735	1.91087	0.00152837	0.0149307
ENSMUSG00000035478	-0.347708	5.80169	0.00153109	0.0149485
ENSMUSG00000028246	0.127568	6.72045	0.00153607	0.0149884
ENSMUSG00000026767	0.169803	5.11733	0.00154219	0.0150393
ENSMUSG00000033684	-0.219517	6.03603	0.00154756	0.0150781
ENSMUSG00000033540	-0.177873	3.70605	0.00154855	0.0150781
ENSMUSG00000040351	0.161649	6.45693	0.00154887	0.0150781
ENSMUSG00000027834	0.194364	6.95613	0.00155154	0.0150952
ENSMUSG00000001053	-0.324072	3.2584	0.00155468	0.0151131
ENSMUSG00000006373	0.135114	8.07327	0.00155518	0.0151131
ENSMUSG00000055053	-0.210668	5.99193	0.00155826	0.0151342
ENSMUSG00000007617	0.172477	5.77409	0.0015592	0.0151345
ENSMUSG00000026630	-0.545859	-0.595793	0.00156504	0.0151752
ENSMUSG00000095195	0.506962	-0.312752	0.00156521	0.0151752
ENSMUSG00000029071	-0.228076	6.12911	0.00158248	0.0153337
ENSMUSG00000030515	0.177195	5.26541	0.00158461	0.0153454
ENSMUSG00000035923	-0.439935	3.22463	0.00158577	0.0153478
ENSMUSG00000034974	-0.3236	3.95831	0.00158769	0.0153575
ENSMUSG00000041236	0.124153	6.91577	0.00159521	0.0154126
ENSMUSG00000059022	-0.40476	3.53965	0.00159524	0.0154126
ENSMUSG00000030235	0.22317	5.34241	0.00159897	0.0154338
ENSMUSG00000033953	0.184096	7.66883	0.00159927	0.0154338
ENSMUSG00000021824	0.18713	6.14303	0.00160074	0.015439
ENSMUSG00000009535	0.159194	6.6474	0.00160412	0.0154626
ENSMUSG00000021411	-0.232603	3.54789	0.0016057	0.015469
ENSMUSG00000052397	-0.207718	6.49145	0.00160933	0.015495
ENSMUSG00000020074	0.128298	7.21387	0.0016109	0.0155012
ENSMUSG00000046798	0.176922	4.95348	0.00161576	0.015534
ENSMUSG00000018287	-0.196432	5.11878	0.00161617	0.015534
ENSMUSG00000048047	0.1876	5.97006	0.00161759	0.0155387
ENSMUSG00000037706	-0.127138	7.62761	0.00162301	0.0155818
ENSMUSG00000023827	-0.206323	4.76108	0.00162453	0.0155875
ENSMUSG00000071714	-0.46525	2.16623	0.00162619	0.0155945
ENSMUSG00000021036	0.132213	6.56377	0.00163003	0.0156223
ENSMUSG00000030016	0.197188	7.58608	0.0016311	0.0156235
ENSMUSG00000004098	-0.535238	5.76615	0.00163502	0.0156522
ENSMUSG00000048832	-0.196849	4.40195	0.00163809	0.0156655
ENSMUSG00000028392	-0.26299	2.14287	0.00164017	0.0156655
ENSMUSG00000003038	0.171163	7.12067	0.00164051	0.0156655
ENSMUSG00000014074	0.183103	5.72774	0.00164081	0.0156655
ENSMUSG00000032577	-0.314359	4.02532	0.00164136	0.0156655
ENSMUSG00000075470	0.138193	6.54716	0.00164204	0.0156655
ENSMUSG00000053702	0.229005	5.1251	0.00165169	0.0157404
ENSMUSG00000032293	0.177437	7.57528	0.00165178	0.0157404
ENSMUSG00000053199	0.227332	6.17918	0.00165348	0.0157424
ENSMUSG00000036282	0.194255	6.06701	0.00165387	0.0157424
ENSMUSG00000025737	-0.252729	4.51069	0.00165571	0.0157509
ENSMUSG00000026837	-0.430364	8.57081	0.00165726	0.0157557
ENSMUSG00000042045	-0.666106	6.37191	0.0016581	0.0157557
ENSMUSG00000040189	-0.229705	3.00882	0.00166844	0.015845
ENSMUSG00000020590	0.187653	6.2982	0.00167062	0.0158567
ENSMUSG00000028995	0.125347	6.62327	0.0016735	0.0158749
ENSMUSG00000053253	0.131477	6.33025	0.00167531	0.0158778
ENSMUSG00000075232	0.265601	4.63467	0.0016757	0.0158778
ENSMUSG00000071713	-0.36009	3.30839	0.00167769	0.0158839
ENSMUSG00000038239	-0.375943	5.94986	0.00167825	0.0158839
ENSMUSG00000039176	-0.12579	5.87398	0.00168	0.0158909
ENSMUSG00000027599	0.170776	6.23898	0.00168088	0.0158909
ENSMUSG00000034591	0.204003	4.63619	0.00168293	0.0158954
ENSMUSG00000045252	-0.334958	3.71155	0.00168327	0.0158954
ENSMUSG00000071660	0.171583	5.93742	0.00168545	0.015907
ENSMUSG00000020594	0.149497	8.22553	0.00168654	0.0159083
ENSMUSG00000056342	0.156369	8.52536	0.0016894	0.0159263
ENSMUSG00000039089	0.148461	6.02549	0.00169051	0.0159278
ENSMUSG00000026109	0.135892	5.45391	0.0016946	0.0159573
ENSMUSG00000039753	0.154454	6.89608	0.00170319	0.0160292
ENSMUSG00000038188	-0.351084	2.53726	0.00170692	0.0160469
ENSMUSG00000037993	-0.268355	5.31574	0.00170699	0.0160469
ENSMUSG00000035413	-0.203176	3.5513	0.00170971	0.0160634
ENSMUSG00000069670	0.246969	5.69932	0.00171449	0.0160993
ENSMUSG00000025268	-0.181855	8.17059	0.00171653	0.0161094
ENSMUSG00000021622	-0.503833	5.47548	0.00171867	0.0161204
ENSMUSG00000039178	0.143607	5.23257	0.0017205	0.0161285
ENSMUSG00000020123	-0.245091	2.01249	0.00172596	0.0161706
ENSMUSG00000027201	0.142386	7.11321	0.0017305	0.0161963
ENSMUSG00000038070	0.177967	5.43686	0.00173065	0.0161963
ENSMUSG00000050732	-0.177229	4.90879	0.00173329	0.0162119
ENSMUSG00000040209	0.12791	8.30388	0.00173453	0.0162145
ENSMUSG00000008140	-0.265285	5.8338	0.00174092	0.0162652
ENSMUSG00000022679	0.225831	4.93366	0.00174886	0.0163301
ENSMUSG00000029014	0.150984	5.67255	0.00175418	0.0163707
ENSMUSG00000043366	-0.399287	0.715379	0.00175787	0.016396
ENSMUSG00000057672	-0.208777	6.58083	0.00176119	0.0164178
ENSMUSG00000049641	-0.594746	2.33135	0.00176356	0.0164215
ENSMUSG00000020919	-0.167179	5.20375	0.00176404	0.0164215
ENSMUSG00000079317	0.193731	4.84758	0.00176454	0.0164215
ENSMUSG00000026457	-0.118083	6.6216	0.00177063	0.016469
ENSMUSG00000028577	0.195854	6.7816	0.00177193	0.0164719
ENSMUSG00000036181	-0.553395	5.81002	0.00177422	0.0164839
ENSMUSG00000052917	0.203966	6.0758	0.00177519	0.0164839
ENSMUSG00000035671	-0.316502	4.92356	0.00177877	0.0164979
ENSMUSG00000079442	-0.211421	4.87537	0.00177936	0.0164979
ENSMUSG00000008845	-0.332919	3.86536	0.00177966	0.0164979
ENSMUSG00000035314	-0.263106	4.98907	0.0017818	0.0165085
ENSMUSG00000006445	-0.271241	3.48725	0.0017831	0.0165114
ENSMUSG00000021555	0.104465	6.36932	0.00178669	0.0165355
ENSMUSG00000044149	0.235256	4.6711	0.0017878	0.0165366
ENSMUSG00000002718	0.165786	6.95932	0.00179272	0.0165648
ENSMUSG00000022111	0.181912	5.35332	0.00179283	0.0165648
ENSMUSG00000049295	-0.346911	4.56369	0.00179702	0.0165759
ENSMUSG00000051000	-0.341258	3.91033	0.00179716	0.0165759
ENSMUSG00000024965	-0.383953	2.14282	0.00179771	0.0165759
ENSMUSG00000070044	0.156113	5.16451	0.00179799	0.0165759
ENSMUSG00000026434	0.164151	7.93931	0.00180378	0.0166201
ENSMUSG00000033161	-0.135578	8.56577	0.00181275	0.0166862
ENSMUSG00000025666	0.198118	5.6969	0.00181296	0.0166862
ENSMUSG00000047963	-0.381616	5.57203	0.00181622	0.0167071
ENSMUSG00000056917	-0.289481	4.11131	0.00181903	0.0167169
ENSMUSG00000037643	0.152121	6.59861	0.00181929	0.0167169
ENSMUSG00000035443	0.145693	4.91242	0.00182119	0.0167251
ENSMUSG00000027217	-0.177752	5.33994	0.00182249	0.0167279
ENSMUSG00000042918	-0.36424	3.81649	0.00182387	0.0167313
ENSMUSG00000027544	-0.374478	3.97143	0.00182689	0.0167498
ENSMUSG00000021957	-0.288322	7.45971	0.00183141	0.016782
ENSMUSG00000032366	-0.340737	9.77807	0.00183479	0.0167978
ENSMUSG00000015461	-0.253789	5.37739	0.00183521	0.0167978
ENSMUSG00000022309	0.217482	4.70752	0.00183615	0.0167978
ENSMUSG00000056296	0.251572	5.4884	0.00184685	0.016881
ENSMUSG00000022414	-0.290742	4.79624	0.00184726	0.016881
ENSMUSG00000033307	-0.402586	4.92394	0.00184876	0.0168855
ENSMUSG00000018585	-0.249667	4.77799	0.00185642	0.0169462
ENSMUSG00000008763	0.161587	7.18442	0.00185955	0.0169632
ENSMUSG00000005628	-0.276123	3.8341	0.0018607	0.0169632
ENSMUSG00000042298	0.177333	5.69634	0.00186133	0.0169632
ENSMUSG00000052419	0.157155	5.50387	0.00186625	0.0169984
ENSMUSG00000066108	-0.401975	5.77216	0.00186774	0.0169984
ENSMUSG00000028910	-0.21714	3.99985	0.00186824	0.0169984
ENSMUSG00000029772	0.142275	6.45178	0.00187196	0.0170122
ENSMUSG00000037697	0.167602	6.06746	0.00187262	0.0170122
ENSMUSG00000044071	0.190439	6.02201	0.00187282	0.0170122
ENSMUSG00000030470	-0.763902	5.78888	0.00187737	0.0170443
ENSMUSG00000018599	-0.299954	4.17151	0.00187921	0.0170478
ENSMUSG00000024182	-0.136192	5.89201	0.0018798	0.0170478
ENSMUSG00000046873	0.153972	5.87288	0.00188268	0.0170527
ENSMUSG00000096904	0.361888	0.591869	0.00188351	0.0170527
ENSMUSG00000047879	0.17834	6.76199	0.0018851	0.0170527
ENSMUSG00000039988	0.17746	6.12068	0.00188639	0.0170527
ENSMUSG00000050587	0.207502	5.77258	0.00188707	0.0170527
ENSMUSG00000047485	-0.765376	-1.57718	0.00188807	0.0170527
ENSMUSG00000063895	0.153262	5.70846	0.00188869	0.0170527
ENSMUSG00000020457	0.113134	6.24817	0.00188963	0.0170527
ENSMUSG00000049577	-0.356672	2.37455	0.00189059	0.0170527
ENSMUSG00000015217	0.173029	7.27907	0.00189064	0.0170527
ENSMUSG00000058569	-0.161945	6.7268	0.00189221	0.0170527
ENSMUSG00000093904	0.15388	7.9521	0.00189259	0.0170527
ENSMUSG00000032418	0.175073	6.21705	0.00190012	0.0171025
ENSMUSG00000068267	-0.166119	7.2512	0.00190036	0.0171025
ENSMUSG00000038895	-0.301049	3.25181	0.00190119	0.0171025
ENSMUSG00000034593	0.161237	8.61285	0.00190566	0.0171273
ENSMUSG00000032009	0.148779	7.53344	0.00190599	0.0171273
ENSMUSG00000051497	0.219644	2.74036	0.00190942	0.0171469
ENSMUSG00000030587	-0.663318	-0.606423	0.00191023	0.0171469
ENSMUSG00000041268	0.160643	7.92213	0.00191675	0.0171962
ENSMUSG00000050663	0.265353	3.66931	0.00191827	0.0172006
ENSMUSG00000009246	-0.376946	2.83688	0.00192719	0.0172713
ENSMUSG00000023913	0.214613	5.91713	0.00192977	0.0172778
ENSMUSG00000013663	0.164621	7.73531	0.00192998	0.0172778
ENSMUSG00000047417	-0.318475	5.49944	0.00193239	0.01729
ENSMUSG00000069237	0.162646	7.09881	0.00193406	0.0172917
ENSMUSG00000021811	0.130324	5.5704	0.00193465	0.0172917
ENSMUSG00000005514	-0.2552	5.76014	0.00193713	0.0173047
ENSMUSG00000024049	-0.430077	7.29603	0.00193955	0.0173171
ENSMUSG00000017493	-0.200923	7.85444	0.00194244	0.0173247
ENSMUSG00000024083	0.140328	8.84154	0.00194249	0.0173247
ENSMUSG00000029245	0.194602	7.19705	0.00194514	0.0173341
ENSMUSG00000075224	0.203796	4.21911	0.00194632	0.0173341
ENSMUSG00000047721	-0.370378	3.31325	0.00194732	0.0173341
ENSMUSG00000024992	0.439962	-0.0568329	0.0019481	0.0173341
ENSMUSG00000042212	-1.8587	-1.78042	0.00194872	0.0173341
ENSMUSG00000008855	-0.308052	5.98763	0.00195146	0.0173492
ENSMUSG00000002017	0.162405	6.07402	0.00195388	0.017356
ENSMUSG00000074793	-0.256071	4.12656	0.00195431	0.017356
ENSMUSG00000014859	-0.165066	4.89118	0.00195879	0.017383
ENSMUSG00000022546	-0.322383	2.63766	0.00195942	0.017383
ENSMUSG00000003184	-0.198446	4.4275	0.00196356	0.017407
ENSMUSG00000021280	-0.348258	1.44133	0.00196421	0.017407
ENSMUSG00000034022	-0.221006	6.10873	0.00196684	0.017421
ENSMUSG00000014980	0.174646	4.14614	0.001968	0.0174221
ENSMUSG00000006299	-0.232324	6.71585	0.00196959	0.017427
ENSMUSG00000005716	-0.597871	4.04891	0.00197411	0.0174576
ENSMUSG00000029683	-0.543951	4.72041	0.00198039	0.0175039
ENSMUSG00000074406	-0.409847	3.14625	0.00198188	0.0175078
ENSMUSG00000025537	-0.256151	3.54405	0.00198308	0.0175092
ENSMUSG00000031808	-0.279741	5.88149	0.00198513	0.0175176
ENSMUSG00000031174	0.161457	5.23769	0.00198613	0.0175176
ENSMUSG00000074746	0.161362	6.56065	0.00199099	0.0175411
ENSMUSG00000071192	-0.819218	-0.479397	0.00199162	0.0175411
ENSMUSG00000042895	-0.690719	3.14717	0.00199195	0.0175411
ENSMUSG00000024560	-0.253379	5.34959	0.00200014	0.0176039
ENSMUSG00000024181	-0.213851	4.72939	0.00200875	0.0176704
ENSMUSG00000025894	0.181554	5.04036	0.00201128	0.0176791
ENSMUSG00000024014	-0.31474	4.3584	0.00201301	0.0176791
ENSMUSG00000054708	-0.167952	5.10454	0.00201373	0.0176791
ENSMUSG00000028328	-0.420808	5.51415	0.00201397	0.0176791
ENSMUSG00000039911	-0.44209	4.12136	0.00201875	0.0177101
ENSMUSG00000006676	-0.181023	6.9075	0.00201962	0.0177101
ENSMUSG00000053870	0.190205	4.39018	0.00202085	0.0177116
ENSMUSG00000038828	-0.195051	6.23254	0.0020293	0.0177729
ENSMUSG00000022803	-0.610551	2.35808	0.00203075	0.0177729
ENSMUSG00000026155	0.133253	6.90148	0.00203104	0.0177729
ENSMUSG00000017132	-0.146635	5.58955	0.0020423	0.0178604
ENSMUSG00000029547	-0.368935	5.68589	0.00204417	0.0178604
ENSMUSG00000025266	0.145374	7.49553	0.00204424	0.0178604
ENSMUSG00000040407	0.117086	8.435	0.00204878	0.0178907
ENSMUSG00000036510	0.211733	6.31824	0.00205266	0.0179152
ENSMUSG00000030275	0.15308	8.49776	0.0020582	0.0179541
ENSMUSG00000073838	-0.273309	4.04637	0.00206163	0.0179747
ENSMUSG00000053565	-0.21867	6.49148	0.00206567	0.0180005
ENSMUSG00000013858	-0.269924	6.02858	0.00207093	0.0180265
ENSMUSG00000072501	0.169707	6.92831	0.00207111	0.0180265
ENSMUSG00000027463	-0.357132	1.59239	0.00207189	0.0180265
ENSMUSG00000021395	0.121478	8.33112	0.00207924	0.018081
ENSMUSG00000027333	-0.245418	4.81778	0.00208074	0.0180847
ENSMUSG00000043384	0.157986	9.44596	0.00208347	0.018099
ENSMUSG00000033313	-0.70222	-0.722227	0.00208702	0.0181154
ENSMUSG00000037020	-0.222084	3.10253	0.00208795	0.0181154
ENSMUSG00000028403	0.194851	6.6554	0.00208879	0.0181154
ENSMUSG00000064115	0.2406	7.22879	0.00208969	0.0181154
ENSMUSG00000031202	0.217499	5.06761	0.00209115	0.0181186
ENSMUSG00000029599	-0.258251	5.25871	0.00209666	0.0181341
ENSMUSG00000041168	-0.177679	6.13051	0.00209835	0.0181341
ENSMUSG00000058624	0.366265	5.79916	0.00209874	0.0181341
ENSMUSG00000055963	0.245347	4.21431	0.00209881	0.0181341
ENSMUSG00000030393	0.211695	5.15525	0.00209893	0.0181341
ENSMUSG00000034098	0.192741	6.49791	0.00209946	0.0181341
ENSMUSG00000024446	-0.306702	2.89101	0.00210418	0.0181655
ENSMUSG00000026121	-0.204265	5.81088	0.00210628	0.0181721
ENSMUSG00000005893	0.115453	7.52712	0.0021083	0.0181721
ENSMUSG00000022475	-0.277115	5.74429	0.00210892	0.0181721
ENSMUSG00000028309	0.103297	7.07151	0.00210929	0.0181721
ENSMUSG00000040896	0.1525	6.41498	0.00211125	0.018178
ENSMUSG00000022351	0.204782	7.06025	0.00211216	0.018178
ENSMUSG00000035048	-0.175681	4.36111	0.00211493	0.0181925
ENSMUSG00000020257	0.116663	7.8602	0.00211747	0.0182023
ENSMUSG00000020536	-0.252485	5.90299	0.00211824	0.0182023
ENSMUSG00000073563	0.158925	6.35645	0.00212448	0.0182465
ENSMUSG00000049932	-0.177353	4.60377	0.00212648	0.0182543
ENSMUSG00000005442	-0.278454	7.14105	0.00212943	0.0182644
ENSMUSG00000003435	-0.184775	7.06282	0.00213231	0.0182644
ENSMUSG00000004654	-0.596268	-0.740339	0.00213242	0.0182644
ENSMUSG00000018379	0.145367	8.72978	0.00213312	0.0182644
ENSMUSG00000010205	-0.207936	5.45355	0.00213312	0.0182644
ENSMUSG00000079184	0.181639	5.7751	0.00213452	0.0182669
ENSMUSG00000024563	0.148593	5.70324	0.00213671	0.0182747
ENSMUSG00000070306	-0.265331	3.06311	0.00213761	0.0182747
ENSMUSG00000047746	-0.507271	2.94072	0.00214041	0.0182817
ENSMUSG00000031862	-0.229049	5.78747	0.00214061	0.0182817
ENSMUSG00000043164	-0.288895	2.11615	0.00214266	0.0182898
ENSMUSG00000020681	-0.201299	5.00366	0.0021469	0.0183166
ENSMUSG00000021356	-1.52595	2.46587	0.00215353	0.0183638
ENSMUSG00000048814	0.182169	7.6844	0.00215683	0.0183826
ENSMUSG00000021712	0.173775	6.20124	0.00215794	0.0183827
ENSMUSG00000021373	-0.304648	5.39563	0.0021643	0.0184275
ENSMUSG00000044835	0.189753	5.26726	0.00216569	0.0184299
ENSMUSG00000025793	-0.237782	5.7276	0.00216937	0.0184435
ENSMUSG00000031715	0.194098	6.42067	0.00217017	0.0184435
ENSMUSG00000002395	-0.255942	5.59312	0.00217169	0.0184435
ENSMUSG00000055553	-0.194167	4.71788	0.00217171	0.0184435
ENSMUSG00000036898	0.138388	6.00458	0.00217678	0.0184772
ENSMUSG00000028149	0.172334	7.22321	0.00218096	0.0185033
ENSMUSG00000040928	0.135092	6.39021	0.0021827	0.0185086
ENSMUSG00000000581	0.176202	6.30967	0.00218685	0.0185326
ENSMUSG00000041638	-0.281822	6.47213	0.00218775	0.0185326
ENSMUSG00000026319	0.18208	6.4953	0.00219097	0.0185423
ENSMUSG00000074203	-0.683248	-1.11537	0.00219111	0.0185423
ENSMUSG00000039759	-0.328186	3.33336	0.00219325	0.018551
ENSMUSG00000034714	-0.178764	4.95232	0.00219538	0.0185596
ENSMUSG00000059482	0.162577	4.9532	0.00220016	0.0185906
ENSMUSG00000063802	-0.355299	4.49808	0.0022033	0.0186078
ENSMUSG00000061983	-0.310849	0.993831	0.00220698	0.0186145
ENSMUSG00000048583	-0.289463	10.6775	0.00220738	0.0186145
ENSMUSG00000033813	0.176778	6.85341	0.00220745	0.0186145
ENSMUSG00000045377	-0.3472	1.81193	0.00221181	0.0186341
ENSMUSG00000006014	-0.429517	2.1526	0.00221199	0.0186341
ENSMUSG00000029290	0.148843	6.28679	0.00221405	0.018642
ENSMUSG00000090137	-0.287294	4.49846	0.00221543	0.0186442
ENSMUSG00000021770	0.18285	6.62786	0.00221748	0.0186521
ENSMUSG00000026721	0.160823	7.23701	0.00222673	0.0187146
ENSMUSG00000060475	0.146366	6.9019	0.00222759	0.0187146
ENSMUSG00000062906	-0.261572	4.2073	0.00222865	0.0187146
ENSMUSG00000043621	-0.233799	2.99719	0.00222939	0.0187146
ENSMUSG00000021379	0.145741	5.91072	0.00223332	0.0187281
ENSMUSG00000003573	-0.251243	4.25333	0.00223348	0.0187281
ENSMUSG00000032030	0.170507	6.31778	0.00223437	0.0187281
ENSMUSG00000040860	-0.412505	3.82339	0.00223986	0.0187647
ENSMUSG00000034412	-0.237923	4.03616	0.00224207	0.0187739
ENSMUSG00000042043	0.120992	6.3851	0.00224591	0.0187965
ENSMUSG00000026878	0.14942	8.04442	0.00225105	0.0188301
ENSMUSG00000032064	0.153129	6.39019	0.00225955	0.0188917
[truncated: 14,707 more rows]

## Sheet: A930004D18Rik head female
edgeR output of A930004D18Rik head female
Gene ID	logFC	logCPM	PValue	FDR
ENSMUSG00000054057	-7.12006	1.31148	6.09843e-221	1.0196e-216
ENSMUSG00000055298	-1.62301	-1.99029	3.67284e-06	0.0307031
ENSMUSG00000054074	0.294397	4.28264	6.50987e-05	0.362795
ENSMUSG00000023906	-0.401916	1.21689	0.000203784	0.649979
ENSMUSG00000090625	-0.957873	3.19642	0.00024606	0.649979
ENSMUSG00000041992	0.20089	5.28159	0.000444639	0.649979
ENSMUSG00000022615	-0.83183	-0.147855	0.00053503	0.649979
ENSMUSG00000047675	-0.219051	7.24826	0.000564372	0.649979
ENSMUSG00000041347	-1.0283	-1.72497	0.00064937	0.649979
ENSMUSG00000048572	-0.671732	0.325086	0.000653386	0.649979
ENSMUSG00000004359	0.996124	-1.29148	0.000761919	0.649979
ENSMUSG00000027077	-0.493571	4.14621	0.00100185	0.649979
ENSMUSG00000037621	-0.451359	2.01818	0.0011278	0.649979
ENSMUSG00000031734	-0.332818	2.43703	0.00145234	0.649979
ENSMUSG00000006784	-0.275299	1.92391	0.0014873	0.649979
ENSMUSG00000056972	-0.287246	4.54671	0.00167442	0.649979
ENSMUSG00000029075	-0.534019	0.0449589	0.00182216	0.649979
ENSMUSG00000028687	-0.332754	1.72962	0.0019609	0.649979
ENSMUSG00000110332	-0.253934	3.12989	0.0020591	0.649979
ENSMUSG00000070424	-0.487739	1.59419	0.00218267	0.649979
ENSMUSG00000030125	-0.278452	3.24796	0.00224342	0.649979
ENSMUSG00000090641	0.367984	2.89215	0.00237764	0.649979
ENSMUSG00000090083	-0.247911	3.16984	0.0024933	0.649979
ENSMUSG00000031382	-0.431568	1.594	0.00251378	0.649979
ENSMUSG00000040140	0.382605	1.51925	0.00251383	0.649979
ENSMUSG00000064368	-0.457917	6.16089	0.00257541	0.649979
ENSMUSG00000089951	0.58355	-0.468458	0.00262945	0.649979
ENSMUSG00000028979	-0.586783	-0.773298	0.00265961	0.649979
ENSMUSG00000051951	0.224326	5.24163	0.00266568	0.649979
ENSMUSG00000031842	-0.557707	-0.370665	0.00268341	0.649979
ENSMUSG00000042707	-0.326031	2.31386	0.00294354	0.649979
ENSMUSG00000021624	0.485706	1.32712	0.00298397	0.649979
ENSMUSG00000040752	-0.576935	0.122649	0.003025	0.649979
ENSMUSG00000051456	-0.267534	2.31342	0.00303368	0.649979
ENSMUSG00000009185	1.14571	-1.67485	0.0030489	0.649979
ENSMUSG00000024673	0.893478	-1.55168	0.00305524	0.649979
ENSMUSG00000038630	0.264055	3.13045	0.00316213	0.649979
ENSMUSG00000033849	0.266534	5.60167	0.00336032	0.649979
ENSMUSG00000062859	-0.449442	1.14491	0.0035898	0.649979
ENSMUSG00000026994	0.305015	3.28471	0.00374611	0.649979
ENSMUSG00000057777	-0.212782	4.3418	0.00377037	0.649979
ENSMUSG00000016529	-1.92897	-0.960025	0.0038452	0.649979
ENSMUSG00000049252	0.243563	4.78398	0.003848	0.649979
ENSMUSG00000034912	0.231271	4.74341	0.00394449	0.649979
ENSMUSG00000007653	0.221079	5.48307	0.00394984	0.649979
ENSMUSG00000075707	-0.355512	2.13393	0.00409591	0.649979
ENSMUSG00000059173	0.235362	4.97852	0.00417978	0.649979
ENSMUSG00000005268	0.350632	2.98021	0.00425375	0.649979
ENSMUSG00000036291	0.229556	4.5809	0.00426518	0.649979
ENSMUSG00000060487	0.281081	2.75769	0.00427066	0.649979
ENSMUSG00000042372	-0.355618	1.04449	0.0044153	0.649979
ENSMUSG00000110185	0.38187	3.64752	0.0044319	0.649979
ENSMUSG00000001403	-0.246037	4.56719	0.00446154	0.649979
ENSMUSG00000022596	-0.558747	0.742143	0.00446667	0.649979
ENSMUSG00000060459	0.698162	-1.21923	0.00447324	0.649979
ENSMUSG00000034652	0.317695	1.95327	0.00454627	0.649979
ENSMUSG00000048424	0.267564	3.25283	0.00465348	0.649979
ENSMUSG00000031448	-0.370671	3.07571	0.00498735	0.649979
ENSMUSG00000043991	0.266572	3.71835	0.00504039	0.649979
ENSMUSG00000037820	-0.395994	5.81083	0.00505977	0.649979
ENSMUSG00000016356	-0.390553	2.22137	0.00508229	0.649979
ENSMUSG00000055069	0.359721	0.967477	0.00521011	0.649979
ENSMUSG00000042529	-0.295629	2.43541	0.00524533	0.649979
ENSMUSG00000025081	-0.347036	1.16802	0.0054698	0.649979
ENSMUSG00000078862	0.307257	2.60445	0.00548328	0.649979
ENSMUSG00000027470	-0.601324	4.3948	0.00555474	0.649979
ENSMUSG00000010803	0.317948	4.93666	0.00563156	0.649979
ENSMUSG00000020310	-0.73257	-1.11933	0.00569527	0.649979
ENSMUSG00000052837	-0.608444	1.74167	0.00576513	0.649979
ENSMUSG00000021213	0.378959	0.605537	0.00605464	0.649979
ENSMUSG00000041245	0.207021	5.91544	0.00606157	0.649979
ENSMUSG00000045248	-0.267952	3.56751	0.0062337	0.649979
ENSMUSG00000036510	0.195903	6.23468	0.00631285	0.649979
ENSMUSG00000044715	0.227213	4.05166	0.00638954	0.649979
ENSMUSG00000033589	-0.272564	3.30205	0.00644814	0.649979
ENSMUSG00000039304	0.321781	2.10671	0.00647301	0.649979
ENSMUSG00000037033	0.433109	1.84923	0.0065117	0.649979
ENSMUSG00000033774	0.353777	0.712041	0.00662444	0.649979
ENSMUSG00000067215	0.368642	0.767632	0.0066379	0.649979
ENSMUSG00000026395	0.282807	3.28887	0.00669978	0.649979
ENSMUSG00000060268	-0.356524	0.638988	0.00670608	0.649979
ENSMUSG00000044667	0.224642	6.26254	0.00678725	0.649979
ENSMUSG00000049612	0.297761	3.80957	0.00680182	0.649979
ENSMUSG00000026308	-0.423631	3.10127	0.00680748	0.649979
ENSMUSG00000036181	-0.446105	5.89306	0.00702429	0.649979
ENSMUSG00000037108	-0.218623	3.14153	0.00705119	0.649979
ENSMUSG00000079652	-0.486188	-0.647362	0.00709108	0.649979
ENSMUSG00000072915	0.18853	4.89213	0.00712477	0.649979
ENSMUSG00000096537	-0.884924	0.707911	0.00717892	0.649979
ENSMUSG00000047344	0.230289	3.06946	0.00719172	0.649979
ENSMUSG00000068860	-0.829483	-1.87427	0.00732285	0.649979
ENSMUSG00000029658	-0.362665	0.928503	0.00734017	0.649979
ENSMUSG00000019464	-0.326306	1.20142	0.00737498	0.649979
ENSMUSG00000044320	-0.533995	-0.720383	0.00755401	0.649979
ENSMUSG00000064179	-0.448816	5.5171	0.00755874	0.649979
ENSMUSG00000027398	0.648586	-1.08048	0.00757904	0.649979
ENSMUSG00000066687	-0.714757	3.65056	0.0076878	0.649979
ENSMUSG00000048387	-0.303733	2.967	0.00770551	0.649979
ENSMUSG00000023764	-0.26718	4.59667	0.00771065	0.649979
ENSMUSG00000021478	0.367575	2.55173	0.0077693	0.649979
ENSMUSG00000018727	-0.791459	-1.17189	0.00796659	0.649979
ENSMUSG00000024042	-0.233843	5.33296	0.00797362	0.649979
ENSMUSG00000036790	0.238827	4.67875	0.00804894	0.649979
ENSMUSG00000030433	-0.617574	0.576085	0.0080782	0.649979
ENSMUSG00000028066	-0.25974	3.6811	0.0081119	0.649979
ENSMUSG00000038060	-0.356752	1.80751	0.0081728	0.649979
ENSMUSG00000056054	0.495564	3.10564	0.0082411	0.649979
ENSMUSG00000002668	-0.375885	1.18535	0.00826987	0.649979
ENSMUSG00000060180	-0.392304	0.424458	0.00833512	0.649979
ENSMUSG00000026904	0.216245	6.3371	0.00835124	0.649979
ENSMUSG00000039315	-0.756141	-1.74608	0.00835999	0.649979
ENSMUSG00000058546	-0.335921	4.5356	0.00836077	0.649979
ENSMUSG00000042851	0.234019	3.88907	0.00841972	0.649979
ENSMUSG00000047485	-1.05141	-1.63769	0.00848265	0.649979
ENSMUSG00000001260	0.242788	4.93505	0.0085299	0.649979
ENSMUSG00000039704	0.237174	4.98238	0.00867001	0.649979
ENSMUSG00000036040	-0.356645	2.63847	0.0086764	0.649979
ENSMUSG00000030409	-0.359111	5.07282	0.00881124	0.649979
ENSMUSG00000028834	-0.632604	3.37233	0.0088254	0.649979
ENSMUSG00000017412	0.220509	5.56168	0.00890183	0.649979
ENSMUSG00000055373	0.230147	6.46812	0.00912894	0.649979
ENSMUSG00000035545	-0.186876	7.93047	0.00913641	0.649979
ENSMUSG00000032403	0.236738	2.71177	0.0092259	0.649979
ENSMUSG00000025647	-0.13811	5.57835	0.00925643	0.649979
ENSMUSG00000038670	-0.492603	5.42852	0.00927075	0.649979
ENSMUSG00000025161	-0.497716	3.99015	0.00936225	0.649979
ENSMUSG00000038128	0.221635	6.98557	0.00944904	0.649979
ENSMUSG00000024210	-0.472779	2.68693	0.00949903	0.649979
ENSMUSG00000051344	0.147747	4.77004	0.00951144	0.649979
ENSMUSG00000022321	0.169222	5.15672	0.00953573	0.649979
ENSMUSG00000079083	0.259309	4.05461	0.00954377	0.649979
ENSMUSG00000032291	-0.202853	4.00246	0.00958015	0.649979
ENSMUSG00000020571	-0.122286	7.72246	0.00961966	0.649979
ENSMUSG00000009772	-0.215569	3.37262	0.00971209	0.649979
ENSMUSG00000030256	0.281054	2.9036	0.00975191	0.649979
ENSMUSG00000091742	-0.698052	-1.55466	0.00985616	0.649979
ENSMUSG00000055078	0.201236	6.0854	0.00985721	0.649979
ENSMUSG00000066407	-0.944924	-1.89046	0.00986774	0.649979
ENSMUSG00000067150	0.125843	6.00148	0.00993497	0.649979
ENSMUSG00000042444	0.217442	6.62862	0.00994591	0.649979
ENSMUSG00000045827	0.209317	3.31972	0.00998097	0.649979
ENSMUSG00000030148	0.330295	2.18105	0.0100165	0.649979
ENSMUSG00000042212	-1.78441	-1.63024	0.0100283	0.649979
ENSMUSG00000041375	-0.258476	4.88819	0.0100453	0.649979
ENSMUSG00000033342	0.248621	5.27134	0.0100822	0.649979
ENSMUSG00000073650	-0.252874	1.64936	0.0101462	0.649979
ENSMUSG00000030847	-0.20612	4.55188	0.0101692	0.649979
ENSMUSG00000009687	-0.207789	4.67713	0.0102423	0.649979
ENSMUSG00000040280	-0.427473	2.91023	0.0102895	0.649979
ENSMUSG00000034165	-0.274547	6.38203	0.0102995	0.649979
ENSMUSG00000087370	0.170266	6.38891	0.0103228	0.649979
ENSMUSG00000048752	-0.790801	-1.58091	0.0103896	0.649979
ENSMUSG00000020963	0.251412	1.91209	0.0105078	0.649979
ENSMUSG00000035093	0.138578	7.07446	0.0105702	0.649979
ENSMUSG00000026840	-0.310827	3.48737	0.0106091	0.649979
ENSMUSG00000062794	0.283499	2.63013	0.0106265	0.649979
ENSMUSG00000063511	-0.189942	8.23358	0.0106327	0.649979
ENSMUSG00000071862	0.231311	5.00805	0.0106542	0.649979
ENSMUSG00000051550	-0.304724	3.86286	0.0106577	0.649979
ENSMUSG00000022803	-0.435128	2.49979	0.010733	0.649979
ENSMUSG00000046178	0.128409	5.46672	0.0107826	0.649979
ENSMUSG00000012640	0.211142	5.68016	0.0107973	0.649979
ENSMUSG00000028389	0.218623	4.37857	0.0108459	0.649979
ENSMUSG00000032418	0.14435	6.31405	0.0108713	0.649979
ENSMUSG00000037855	0.217559	4.25443	0.0108977	0.649979
ENSMUSG00000031143	-0.29064	2.06046	0.010932	0.649979
ENSMUSG00000053719	-0.808652	0.355809	0.0109401	0.649979
ENSMUSG00000052013	0.38396	1.24906	0.0109811	0.649979
ENSMUSG00000040552	0.241591	3.02093	0.0110065	0.649979
ENSMUSG00000030017	0.24972	6.44153	0.0111273	0.649979
ENSMUSG00000053093	-0.449305	5.87005	0.0111729	0.649979
ENSMUSG00000042353	0.924309	-0.287191	0.0112085	0.649979
ENSMUSG00000019762	0.397002	0.394626	0.0112219	0.649979
ENSMUSG00000069792	0.535692	-0.395634	0.0112482	0.649979
ENSMUSG00000061723	-0.329015	9.57303	0.0112747	0.649979
ENSMUSG00000044807	0.184076	6.94507	0.0113321	0.649979
ENSMUSG00000006360	-0.35523	5.18272	0.0113364	0.649979
ENSMUSG00000054708	-0.206171	4.97215	0.0113505	0.649979
ENSMUSG00000041710	0.23457	3.07542	0.0113564	0.649979
ENSMUSG00000089669	-0.417121	-0.440891	0.0114386	0.649979
ENSMUSG00000061322	-0.327745	2.14599	0.0114652	0.649979
ENSMUSG00000074890	0.169259	3.17092	0.0114661	0.649979
ENSMUSG00000017300	-0.325238	8.90007	0.0115468	0.649979
ENSMUSG00000031605	0.169788	5.93378	0.0115567	0.649979
ENSMUSG00000035439	-0.173141	4.14545	0.0116315	0.649979
ENSMUSG00000079293	0.494236	0.10439	0.0116602	0.649979
ENSMUSG00000028252	0.229065	5.27609	0.0117147	0.649979
ENSMUSG00000025321	0.21067	5.70619	0.0117909	0.649979
ENSMUSG00000027981	0.205442	5.8924	0.0117927	0.649979
ENSMUSG00000073747	-0.624705	-0.306629	0.0119514	0.649979
ENSMUSG00000020590	0.20866	6.319	0.0119609	0.649979
ENSMUSG00000079242	0.31076	0.573962	0.0119891	0.649979
ENSMUSG00000028063	-0.45215	6.71388	0.0120768	0.649979
ENSMUSG00000014813	0.222624	3.18529	0.0121195	0.649979
ENSMUSG00000021200	-0.480089	4.03497	0.0122499	0.649979
ENSMUSG00000028020	0.240987	5.81278	0.0123578	0.649979
ENSMUSG00000021579	-0.247771	2.91882	0.0124789	0.649979
ENSMUSG00000020893	-0.47746	5.0785	0.0125472	0.649979
ENSMUSG00000040694	-0.331672	6.11306	0.0125604	0.649979
ENSMUSG00000019943	0.176927	8.18814	0.0126314	0.649979
ENSMUSG00000034035	-0.314211	4.12106	0.0127563	0.649979
ENSMUSG00000040389	0.164388	7.1496	0.0128598	0.649979
ENSMUSG00000021357	0.111215	6.28026	0.0128879	0.649979
ENSMUSG00000040287	-0.234722	3.89542	0.0129484	0.649979
ENSMUSG00000078771	0.220983	2.41509	0.0129995	0.649979
ENSMUSG00000067242	0.172848	5.38879	0.0130233	0.649979
ENSMUSG00000071424	0.178374	4.6585	0.0130703	0.649979
ENSMUSG00000055493	0.166708	4.93287	0.0131055	0.649979
ENSMUSG00000046442	0.165085	7.37303	0.0131747	0.649979
ENSMUSG00000071202	-0.494649	1.08182	0.0131929	0.649979
ENSMUSG00000046111	0.183418	6.01362	0.0132131	0.649979
ENSMUSG00000074219	-0.428809	-0.316899	0.0132148	0.649979
ENSMUSG00000046997	-0.194199	3.48955	0.013334	0.649979
ENSMUSG00000034071	0.219888	2.52301	0.0133808	0.649979
ENSMUSG00000067780	0.310109	3.76498	0.0133834	0.649979
ENSMUSG00000032769	0.329923	0.354989	0.0134785	0.649979
ENSMUSG00000041986	0.165304	6.53639	0.0135005	0.649979
ENSMUSG00000024381	-0.220663	7.21929	0.0135289	0.649979
ENSMUSG00000021974	0.182567	3.38784	0.0135327	0.649979
ENSMUSG00000057280	-0.480486	2.1538	0.0135435	0.649979
ENSMUSG00000048794	-0.240953	2.51734	0.0136079	0.649979
ENSMUSG00000035954	0.187222	5.9344	0.0136266	0.649979
ENSMUSG00000030657	0.149341	5.04197	0.0136465	0.649979
ENSMUSG00000039021	-0.275408	1.94523	0.0136676	0.649979
ENSMUSG00000031097	-0.371297	8.70507	0.0137237	0.649979
ENSMUSG00000031344	0.185003	2.95126	0.0137602	0.649979
ENSMUSG00000053522	-0.468939	5.33049	0.0137638	0.649979
ENSMUSG00000011148	-0.285334	4.79466	0.013799	0.649979
ENSMUSG00000062561	0.390527	0.216453	0.0138594	0.649979
ENSMUSG00000064373	0.127762	8.1717	0.0138922	0.649979
ENSMUSG00000050777	-0.474683	2.64497	0.0139147	0.649979
ENSMUSG00000079363	0.3139	2.19549	0.0139162	0.649979
ENSMUSG00000052459	0.133687	8.14817	0.0139901	0.649979
ENSMUSG00000062694	-0.382987	5.21069	0.0140564	0.649979
ENSMUSG00000027508	0.16878	5.6502	0.0141047	0.649979
ENSMUSG00000051098	0.230147	5.21642	0.0141448	0.649979
ENSMUSG00000052374	-0.342987	7.97129	0.0142178	0.649979
ENSMUSG00000063142	0.142271	5.15015	0.0142834	0.649979
ENSMUSG00000064141	-0.433974	1.50929	0.0143022	0.649979
ENSMUSG00000028873	-0.204733	4.24908	0.0143511	0.649979
ENSMUSG00000040710	0.226224	5.98644	0.0143686	0.649979
ENSMUSG00000032125	-0.28976	3.9971	0.0143745	0.649979
ENSMUSG00000019726	0.173067	5.21806	0.014396	0.649979
ENSMUSG00000055044	-0.23354	4.67917	0.0144898	0.649979
ENSMUSG00000026817	-0.235161	6.62708	0.0145673	0.649979
ENSMUSG00000062209	0.184962	6.10322	0.0145843	0.649979
ENSMUSG00000034442	0.182871	3.57747	0.014693	0.649979
ENSMUSG00000020389	0.188687	4.34809	0.014704	0.649979
ENSMUSG00000048388	0.166791	7.62937	0.0147138	0.649979
ENSMUSG00000050447	0.208939	4.73395	0.0147732	0.649979
ENSMUSG00000035311	0.135824	6.85431	0.0147774	0.649979
ENSMUSG00000029919	0.270644	3.50891	0.0149248	0.649979
ENSMUSG00000042745	-0.169352	4.52679	0.0149257	0.649979
ENSMUSG00000038987	-0.431295	0.535335	0.0150241	0.649979
ENSMUSG00000074001	-0.468808	3.97801	0.0150278	0.649979
ENSMUSG00000048834	0.180679	6.08504	0.0151198	0.649979
ENSMUSG00000071192	-0.677655	-0.46103	0.0152105	0.649979
ENSMUSG00000038894	-0.158258	5.69601	0.0152262	0.649979
ENSMUSG00000024298	0.208478	5.61892	0.0153196	0.649979
ENSMUSG00000043418	0.689161	-1.55008	0.0153338	0.649979
ENSMUSG00000073599	-0.184177	3.52633	0.0154387	0.649979
ENSMUSG00000068696	0.272245	4.20447	0.0155328	0.649979
ENSMUSG00000041700	0.329279	1.26407	0.0155649	0.649979
ENSMUSG00000034773	-0.284981	1.53534	0.0156616	0.649979
ENSMUSG00000072672	0.60196	-0.990684	0.0157707	0.649979
ENSMUSG00000014782	-0.268363	2.60074	0.0157716	0.649979
ENSMUSG00000038695	-0.309039	3.93186	0.0158151	0.649979
ENSMUSG00000095253	0.174879	5.06507	0.0158371	0.649979
ENSMUSG00000089862	0.169054	4.52891	0.0159097	0.649979
ENSMUSG00000036357	0.296421	1.17188	0.0159611	0.649979
ENSMUSG00000036298	0.189054	4.95564	0.0160046	0.649979
ENSMUSG00000030189	-0.160221	7.0146	0.0160168	0.649979
ENSMUSG00000031292	0.228901	5.85475	0.0160302	0.649979
ENSMUSG00000042828	-0.419746	4.616	0.0160799	0.649979
ENSMUSG00000031027	-0.178615	2.23941	0.0161501	0.649979
ENSMUSG00000030283	0.156266	5.87162	0.0161549	0.649979
ENSMUSG00000026384	0.204913	6.52132	0.0162411	0.649979
ENSMUSG00000018845	-0.331046	4.79668	0.0162956	0.649979
ENSMUSG00000041930	-0.412838	1.96321	0.0163125	0.649979
ENSMUSG00000035383	0.285607	1.53633	0.0163371	0.649979
ENSMUSG00000059741	-0.442903	2.54603	0.0163522	0.649979
ENSMUSG00000024660	-0.158039	5.12259	0.0163751	0.649979
ENSMUSG00000057182	0.148226	7.23174	0.0164781	0.649979
ENSMUSG00000027347	0.197218	4.51814	0.016571	0.649979
ENSMUSG00000091476	0.371835	-0.0013161	0.0166121	0.649979
ENSMUSG00000078435	0.239233	2.6895	0.0166462	0.649979
ENSMUSG00000022758	-0.27987	1.95929	0.0166959	0.649979
ENSMUSG00000029915	0.363563	0.206129	0.0167138	0.649979
ENSMUSG00000035045	0.193586	3.39684	0.0167335	0.649979
ENSMUSG00000074968	0.247486	2.68784	0.016759	0.649979
ENSMUSG00000030469	0.283449	3.86843	0.0167879	0.649979
ENSMUSG00000027965	0.209302	4.38052	0.0168073	0.649979
ENSMUSG00000035373	0.411536	1.18137	0.0168195	0.649979
ENSMUSG00000042045	-0.424362	6.59972	0.0168902	0.649979
ENSMUSG00000007989	0.158222	4.75881	0.0169053	0.649979
ENSMUSG00000055963	0.198886	4.31409	0.0169825	0.649979
ENSMUSG00000020773	-0.386165	3.4969	0.0169854	0.649979
ENSMUSG00000046523	0.219085	3.90801	0.0171277	0.649979
ENSMUSG00000026012	0.426732	-0.319624	0.0171368	0.649979
ENSMUSG00000004730	0.223638	3.71429	0.0171383	0.649979
ENSMUSG00000021596	0.233537	4.10243	0.0172906	0.649979
ENSMUSG00000051212	0.266717	1.27913	0.0172927	0.649979
ENSMUSG00000028943	-0.395619	1.62698	0.0173689	0.649979
ENSMUSG00000061937	1.94362	-1.94599	0.0174249	0.649979
ENSMUSG00000026986	0.247838	2.99346	0.0174437	0.649979
ENSMUSG00000020680	-0.13793	6.26488	0.0174584	0.649979
ENSMUSG00000008384	-0.243845	2.64499	0.0174762	0.649979
ENSMUSG00000013415	-0.181559	3.87166	0.0175355	0.649979
ENSMUSG00000075318	0.187332	7.31918	0.0176063	0.649979
ENSMUSG00000000628	-0.243728	5.05703	0.0176578	0.649979
ENSMUSG00000041261	0.220591	4.87854	0.0176957	0.649979
ENSMUSG00000052544	0.150696	4.23385	0.0177356	0.649979
ENSMUSG00000046717	-0.573437	-1.37145	0.0177813	0.649979
ENSMUSG00000032268	-0.267478	0.901838	0.0177978	0.649979
ENSMUSG00000024222	-0.392654	6.06615	0.0178203	0.649979
ENSMUSG00000090622	0.224275	1.91236	0.0179115	0.649979
ENSMUSG00000024769	-0.253549	4.3793	0.0179802	0.649979
ENSMUSG00000019775	0.218824	5.89575	0.0180157	0.649979
ENSMUSG00000042604	0.297756	2.86191	0.0180426	0.649979
ENSMUSG00000035898	0.21536	5.3745	0.0181875	0.649979
ENSMUSG00000026872	0.142131	7.5874	0.0182209	0.649979
ENSMUSG00000023047	-0.559613	-0.867822	0.0182548	0.649979
ENSMUSG00000039760	-1.62377	-1.92589	0.0183081	0.649979
ENSMUSG00000025323	0.181954	5.40467	0.0183129	0.649979
ENSMUSG00000040351	0.151824	6.43688	0.0183184	0.649979
ENSMUSG00000031478	-0.22884	2.32464	0.0183311	0.649979
ENSMUSG00000045109	2.02058	-1.51997	0.0183321	0.649979
ENSMUSG00000000093	-0.233301	4.18317	0.0183671	0.649979
ENSMUSG00000049932	-0.216574	4.7331	0.01838	0.649979
ENSMUSG00000028859	0.31092	1.08053	0.018615	0.649979
ENSMUSG00000053560	-0.321943	3.15856	0.0186774	0.649979
ENSMUSG00000038398	-0.138754	5.11291	0.0186893	0.649979
ENSMUSG00000037134	0.160777	5.00003	0.0186945	0.649979
ENSMUSG00000032845	-0.428262	2.89456	0.0188146	0.649979
ENSMUSG00000020722	-0.367935	4.48212	0.018864	0.649979
ENSMUSG00000001247	-0.277301	3.94721	0.0189932	0.649979
ENSMUSG00000074826	0.271753	1.32527	0.0190199	0.649979
ENSMUSG00000067424	0.216196	3.53239	0.0190435	0.649979
ENSMUSG00000091898	-0.365098	4.7872	0.0190481	0.649979
ENSMUSG00000037921	0.373082	2.00209	0.0190765	0.649979
ENSMUSG00000042436	-0.223072	6.7762	0.0190969	0.649979
ENSMUSG00000053199	0.186438	5.99813	0.0191261	0.649979
ENSMUSG00000032462	0.166284	4.7602	0.0191607	0.649979
ENSMUSG00000030643	0.165311	5.59759	0.019293	0.649979
ENSMUSG00000006221	-0.484532	5.41222	0.01931	0.649979
ENSMUSG00000009293	-0.184351	5.76923	0.019318	0.649979
ENSMUSG00000041220	0.173522	6.52816	0.0193391	0.649979
ENSMUSG00000025650	-0.388955	4.83259	0.0193667	0.649979
ENSMUSG00000027173	0.287391	1.54791	0.019387	0.649979
ENSMUSG00000025964	0.13867	6.42695	0.019391	0.649979
ENSMUSG00000048721	0.220414	2.87237	0.0194215	0.649979
ENSMUSG00000027357	0.162733	5.22166	0.0194432	0.649979
ENSMUSG00000033446	0.202979	3.83396	0.0195066	0.649979
ENSMUSG00000060591	-0.158929	5.77045	0.0196694	0.649979
ENSMUSG00000071660	0.163526	5.97537	0.0196922	0.649979
ENSMUSG00000017491	0.122104	4.37557	0.0197154	0.649979
ENSMUSG00000040452	0.219243	3.22176	0.0197654	0.649979
ENSMUSG00000037679	-0.332782	4.37738	0.0198136	0.649979
ENSMUSG00000027312	0.11867	7.46779	0.0199338	0.649979
ENSMUSG00000037259	0.184677	6.37966	0.0199381	0.649979
ENSMUSG00000060988	0.228336	4.15447	0.0199844	0.649979
ENSMUSG00000024937	-0.237238	6.35257	0.0199866	0.649979
ENSMUSG00000029403	0.207928	5.82229	0.020041	0.649979
ENSMUSG00000049606	0.18395	6.46753	0.0200825	0.649979
ENSMUSG00000023913	0.162232	6.00329	0.0200947	0.649979
ENSMUSG00000028989	-0.666111	1.68695	0.0201737	0.649979
ENSMUSG00000027329	-0.161017	4.78148	0.0202239	0.649979
ENSMUSG00000024033	-0.221777	2.77865	0.0202821	0.649979
ENSMUSG00000056043	0.275171	1.37407	0.0202829	0.649979
ENSMUSG00000001946	-0.182631	4.85991	0.0202991	0.649979
ENSMUSG00000046441	0.156074	3.90133	0.0203054	0.649979
ENSMUSG00000028986	0.166454	7.68057	0.020325	0.649979
ENSMUSG00000052397	-0.172895	6.52029	0.0203412	0.649979
ENSMUSG00000038323	0.211512	4.83724	0.0204327	0.649979
ENSMUSG00000048200	-0.364999	2.75475	0.0204331	0.649979
ENSMUSG00000028645	-0.242803	5.54538	0.0204807	0.649979
ENSMUSG00000024912	-0.896737	-1.89079	0.0205423	0.649979
ENSMUSG00000025403	-0.260517	4.8931	0.0205485	0.649979
ENSMUSG00000050100	-0.614701	-1.32747	0.0205692	0.649979
ENSMUSG00000045441	0.205124	4.52964	0.0205939	0.649979
ENSMUSG00000028403	0.20289	6.59224	0.0206428	0.649979
ENSMUSG00000070436	-0.26521	8.50419	0.0206448	0.649979
ENSMUSG00000022311	0.217693	5.08396	0.0207209	0.649979
ENSMUSG00000037364	-0.160964	6.88521	0.0207225	0.649979
ENSMUSG00000000318	0.300656	1.87885	0.020759	0.649979
ENSMUSG00000038791	0.419477	3.49934	0.0207704	0.649979
ENSMUSG00000042446	0.143868	6.84866	0.0208373	0.649979
ENSMUSG00000045257	-0.19641	2.52809	0.0208378	0.649979
ENSMUSG00000052572	0.160082	7.68067	0.0208606	0.649979
ENSMUSG00000033159	-0.167772	5.65964	0.0209436	0.649979
ENSMUSG00000034771	-0.295267	4.35742	0.0210194	0.649979
ENSMUSG00000023243	-0.249485	1.87491	0.0210313	0.649979
ENSMUSG00000015314	0.635985	-1.43263	0.0211181	0.649979
ENSMUSG00000054702	0.291196	2.2056	0.0211651	0.649979
ENSMUSG00000023153	-0.769622	1.14225	0.0212359	0.649979
ENSMUSG00000053702	0.209573	5.10516	0.0212532	0.649979
ENSMUSG00000019790	0.134281	6.42711	0.0214839	0.649979
ENSMUSG00000028950	-0.466063	-0.30727	0.0214909	0.649979
ENSMUSG00000012296	-0.300944	4.37388	0.0214941	0.649979
ENSMUSG00000049641	-0.415769	2.364	0.0215312	0.649979
ENSMUSG00000049001	0.179525	5.30992	0.0215433	0.649979
ENSMUSG00000027510	-0.484932	3.31882	0.0215638	0.649979
ENSMUSG00000087141	0.188564	6.24991	0.0215685	0.649979
ENSMUSG00000057614	0.169182	7.05607	0.0216109	0.649979
ENSMUSG00000028069	-0.159942	4.55241	0.0216304	0.649979
ENSMUSG00000034848	0.178275	4.43817	0.0216452	0.649979
ENSMUSG00000029528	-0.200203	6.14741	0.021676	0.649979
ENSMUSG00000074793	-0.17884	4.14783	0.0217137	0.649979
ENSMUSG00000039629	0.162421	4.4642	0.0217187	0.649979
ENSMUSG00000097328	-0.232793	2.16031	0.0217193	0.649979
ENSMUSG00000030016	0.17602	7.5718	0.021754	0.649979
ENSMUSG00000095990	0.344064	0.869464	0.0218608	0.649979
ENSMUSG00000041841	-0.177625	6.57073	0.0218802	0.649979
ENSMUSG00000022425	0.160905	6.72696	0.0218971	0.649979
ENSMUSG00000008489	0.174694	7.03816	0.021901	0.649979
ENSMUSG00000016942	-0.356254	1.63494	0.0219236	0.649979
ENSMUSG00000071252	0.188121	3.97811	0.0219981	0.649979
ENSMUSG00000071547	-0.336878	5.61841	0.0220835	0.649979
ENSMUSG00000030406	-0.231049	3.36369	0.0221475	0.649979
ENSMUSG00000060961	0.209549	6.79162	0.0221501	0.649979
ENSMUSG00000045620	-0.587056	-0.822052	0.0222166	0.649979
ENSMUSG00000029998	0.0966352	7.22629	0.0222334	0.649979
ENSMUSG00000038417	0.119887	5.22087	0.0222558	0.649979
ENSMUSG00000074342	0.323935	0.669488	0.0223526	0.649979
ENSMUSG00000004891	-0.174246	7.06045	0.0224272	0.649979
ENSMUSG00000058624	0.258774	5.73214	0.0224832	0.649979
ENSMUSG00000026414	-0.450624	5.0299	0.0225652	0.649979
ENSMUSG00000060600	-0.362151	8.39465	0.0226544	0.649979
ENSMUSG00000037904	-0.503576	2.11135	0.0226652	0.649979
ENSMUSG00000038736	0.213502	4.67083	0.0226909	0.649979
ENSMUSG00000030592	-0.289147	6.79995	0.0227136	0.649979
ENSMUSG00000020186	-0.156219	5.63159	0.0227742	0.649979
ENSMUSG00000056999	0.203711	6.66114	0.0228411	0.649979
ENSMUSG00000030672	-0.29404	10.5504	0.0228968	0.649979
ENSMUSG00000036672	-0.149746	5.01651	0.0229126	0.649979
ENSMUSG00000102692	0.178439	3.43447	0.022969	0.649979
ENSMUSG00000056124	0.169135	6.75759	0.0229889	0.649979
ENSMUSG00000023456	-0.197488	8.44598	0.0229914	0.649979
ENSMUSG00000037816	-0.154563	3.98075	0.0230141	0.649979
ENSMUSG00000030465	0.175255	7.3244	0.0230396	0.649979
ENSMUSG00000053985	0.221604	3.52109	0.0231643	0.649979
ENSMUSG00000038421	0.709289	-1.73964	0.0231651	0.649979
ENSMUSG00000028047	-0.19992	6.21725	0.0232069	0.649979
ENSMUSG00000053025	0.173232	5.97659	0.023333	0.649979
ENSMUSG00000070866	0.17117	4.60539	0.0234247	0.649979
ENSMUSG00000028794	-0.256977	1.17775	0.0234284	0.649979
ENSMUSG00000007827	0.184193	5.02838	0.0234606	0.649979
ENSMUSG00000039981	0.442821	-0.520037	0.0236283	0.649979
ENSMUSG00000032366	-0.24413	9.97489	0.0236465	0.649979
ENSMUSG00000046806	-0.247019	2.64887	0.0237332	0.649979
ENSMUSG00000054400	0.193394	4.10351	0.0239902	0.649979
ENSMUSG00000033029	-0.299867	2.25849	0.024004	0.649979
ENSMUSG00000031821	-0.241434	3.09871	0.0240115	0.649979
ENSMUSG00000028572	0.165503	6.9928	0.0240167	0.649979
ENSMUSG00000032515	-0.428039	2.07798	0.0240424	0.649979
ENSMUSG00000059022	-0.440833	3.49377	0.0240659	0.649979
ENSMUSG00000054611	0.124981	7.02703	0.0245766	0.649979
ENSMUSG00000021866	-0.24698	4.65441	0.0246176	0.649979
ENSMUSG00000006369	-0.284564	5.86692	0.0246321	0.649979
ENSMUSG00000040738	0.178015	5.59422	0.0246559	0.649979
ENSMUSG00000019467	-0.145453	5.83035	0.0246819	0.649979
ENSMUSG00000026809	-0.289556	0.503525	0.0247213	0.649979
ENSMUSG00000034664	-0.333378	2.02865	0.0247559	0.649979
ENSMUSG00000018199	0.181936	6.78603	0.0247667	0.649979
ENSMUSG00000019841	0.15596	8.10906	0.0247899	0.649979
ENSMUSG00000034538	0.305509	1.32399	0.0247927	0.649979
ENSMUSG00000054034	-0.142118	4.74042	0.0248601	0.649979
ENSMUSG00000048583	-0.195792	10.7311	0.0248807	0.649979
ENSMUSG00000044172	-0.526695	-0.469463	0.0249374	0.649979
ENSMUSG00000029321	-0.727654	1.71639	0.0249391	0.649979
ENSMUSG00000017376	0.127079	5.9935	0.0249621	0.649979
ENSMUSG00000015882	0.182944	6.24983	0.0249847	0.649979
ENSMUSG00000036353	0.274643	2.88306	0.0250215	0.649979
ENSMUSG00000022438	-0.175007	5.58801	0.0250238	0.649979
ENSMUSG00000053797	-0.399359	3.64379	0.0250379	0.649979
ENSMUSG00000032648	-0.386569	7.31609	0.0250411	0.649979
ENSMUSG00000068328	-0.170248	5.31061	0.0251067	0.649979
ENSMUSG00000021701	0.126073	6.953	0.0252254	0.649979
ENSMUSG00000005983	-0.378958	1.46618	0.0252623	0.649979
ENSMUSG00000047090	-0.151569	4.69739	0.0253062	0.649979
ENSMUSG00000053390	0.163342	4.61968	0.0253375	0.649979
ENSMUSG00000026208	-0.418382	7.94393	0.0253384	0.649979
ENSMUSG00000037996	0.212296	5.12009	0.0253595	0.649979
ENSMUSG00000032560	0.134115	6.84876	0.0253832	0.649979
ENSMUSG00000045282	-0.251617	2.53422	0.0254116	0.649979
ENSMUSG00000020241	-0.356984	8.1188	0.0254149	0.649979
ENSMUSG00000011658	-0.237222	3.59095	0.0254257	0.649979
ENSMUSG00000030031	0.286374	2.83487	0.0255366	0.649979
ENSMUSG00000090100	0.166025	6.71864	0.0256267	0.649979
ENSMUSG00000038763	-0.297257	4.68699	0.0256517	0.649979
ENSMUSG00000021488	0.117268	8.123	0.0256581	0.649979
ENSMUSG00000025326	0.201995	7.3959	0.0256944	0.649979
ENSMUSG00000045648	0.201325	3.787	0.0257538	0.649979
ENSMUSG00000054215	-0.733748	-1.4295	0.0257708	0.649979
ENSMUSG00000073600	-0.179845	3.77154	0.0257765	0.649979
ENSMUSG00000029102	-0.636939	-1.60449	0.0257869	0.649979
ENSMUSG00000063229	-0.15044	8.70217	0.0257923	0.649979
ENSMUSG00000056476	0.142062	5.6562	0.0258785	0.649979
ENSMUSG00000039967	0.169773	6.8534	0.0258876	0.649979
ENSMUSG00000054976	0.163681	5.31989	0.0258911	0.649979
ENSMUSG00000024588	0.113963	5.89192	0.0259454	0.649979
ENSMUSG00000073678	0.169246	6.89417	0.025947	0.649979
ENSMUSG00000029088	0.22497	3.85614	0.0260972	0.649979
ENSMUSG00000041161	-0.261958	2.87237	0.026117	0.649979
ENSMUSG00000034845	-0.279965	3.70457	0.0261223	0.649979
ENSMUSG00000022148	0.223743	1.99805	0.026349	0.649979
ENSMUSG00000049130	-0.271159	1.75991	0.0263506	0.649979
ENSMUSG00000015316	0.676703	-1.78047	0.0263676	0.649979
ENSMUSG00000024900	0.13554	6.25223	0.0263685	0.649979
ENSMUSG00000029673	-0.130439	6.47495	0.0264141	0.649979
ENSMUSG00000032024	0.106533	7.0374	0.0264732	0.649979
ENSMUSG00000071637	-0.550734	1.9901	0.0264836	0.649979
ENSMUSG00000026309	-0.113098	6.17124	0.0264839	0.649979
ENSMUSG00000015355	0.362602	0.839701	0.0265072	0.649979
ENSMUSG00000038005	0.258727	5.71761	0.0266343	0.649979
ENSMUSG00000039585	0.159591	7.3683	0.0266684	0.649979
ENSMUSG00000029245	0.153673	7.10812	0.0267682	0.649979
ENSMUSG00000024346	-0.112063	5.83305	0.0268181	0.649979
ENSMUSG00000035133	0.217748	6.4939	0.0268344	0.649979
ENSMUSG00000021779	0.203355	3.05817	0.0268633	0.649979
ENSMUSG00000046694	-0.505715	1.82108	0.0268923	0.649979
ENSMUSG00000040229	0.374525	2.19114	0.0269249	0.649979
ENSMUSG00000028221	0.147005	5.83206	0.0269448	0.649979
ENSMUSG00000021991	0.125789	5.47381	0.0269604	0.649979
ENSMUSG00000021930	0.186065	5.57856	0.0269805	0.649979
ENSMUSG00000051495	-0.149511	5.84664	0.0270881	0.649979
ENSMUSG00000021417	0.105874	6.24119	0.0272856	0.649979
ENSMUSG00000052917	0.189299	6.03417	0.0272965	0.649979
ENSMUSG00000029920	0.162702	6.38293	0.0273134	0.649979
ENSMUSG00000035268	-0.244994	5.1384	0.0273173	0.649979
ENSMUSG00000055022	0.189643	7.92088	0.0273207	0.649979
ENSMUSG00000022973	0.129774	7.33265	0.0273209	0.649979
ENSMUSG00000026980	0.177488	3.33318	0.027414	0.649979
ENSMUSG00000041380	0.210975	4.63103	0.0274642	0.649979
ENSMUSG00000020366	0.123911	7.45033	0.0275108	0.649979
ENSMUSG00000044177	-0.256455	3.59921	0.0275152	0.649979
ENSMUSG00000016664	-0.124409	5.54738	0.027572	0.649979
ENSMUSG00000045613	0.19313	3.63497	0.0275911	0.649979
ENSMUSG00000052430	0.17865	4.29529	0.0275913	0.649979
ENSMUSG00000032327	-0.29168	2.87201	0.0276436	0.649979
ENSMUSG00000027048	0.459535	-0.899557	0.0277813	0.649979
ENSMUSG00000040550	0.139808	6.23538	0.02787	0.649979
ENSMUSG00000033187	0.481722	-0.276794	0.027913	0.649979
ENSMUSG00000033793	0.129541	6.92187	0.0280006	0.649979
ENSMUSG00000031502	-0.281328	9.06667	0.0280567	0.649979
ENSMUSG00000020220	0.0894554	7.04789	0.0280776	0.649979
ENSMUSG00000052613	0.159631	5.17671	0.0280915	0.649979
ENSMUSG00000052336	0.293848	3.99141	0.0281091	0.649979
ENSMUSG00000034593	0.126938	8.41067	0.028122	0.649979
ENSMUSG00000034653	0.184599	5.44314	0.028144	0.649979
ENSMUSG00000050714	0.204285	4.31063	0.0282195	0.649979
ENSMUSG00000026873	-0.216696	2.78885	0.0282581	0.649979
ENSMUSG00000070576	-0.203643	5.81453	0.0283113	0.649979
ENSMUSG00000032060	-0.307528	6.57116	0.0283196	0.649979
ENSMUSG00000024472	0.166663	6.3953	0.0283284	0.649979
ENSMUSG00000027737	0.197932	5.16066	0.0283869	0.649979
ENSMUSG00000044519	0.236174	1.30552	0.0283911	0.649979
ENSMUSG00000030730	-0.33366	9.01941	0.0284295	0.649979
ENSMUSG00000070287	0.207983	2.61093	0.0284421	0.649979
ENSMUSG00000029392	-0.253317	4.38141	0.0284492	0.649979
ENSMUSG00000017999	-0.13263	5.30961	0.0285122	0.649979
ENSMUSG00000027822	0.175846	5.09577	0.0285203	0.649979
ENSMUSG00000039478	0.184439	5.48969	0.0285414	0.649979
ENSMUSG00000025409	-0.271127	5.09461	0.0285612	0.649979
ENSMUSG00000027963	0.130441	5.27443	0.0286019	0.649979
ENSMUSG00000020420	0.283811	2.03862	0.0286193	0.649979
ENSMUSG00000038331	0.11727	6.5841	0.0286274	0.649979
ENSMUSG00000027886	-0.33782	0.244909	0.0286644	0.649979
ENSMUSG00000055799	-0.243168	3.92996	0.0288804	0.649979
ENSMUSG00000038201	-0.582971	-0.689344	0.0289015	0.649979
ENSMUSG00000014846	-0.398079	6.28434	0.0289189	0.649979
ENSMUSG00000041444	0.106984	6.94939	0.0290164	0.649979
ENSMUSG00000047126	0.1466	9.21736	0.0290467	0.649979
ENSMUSG00000068699	-0.455104	6.96783	0.0290794	0.649979
ENSMUSG00000067430	0.191931	4.6646	0.0290978	0.649979
ENSMUSG00000030935	0.524186	0.275434	0.0291557	0.649979
ENSMUSG00000079043	0.217888	2.40918	0.0291832	0.649979
ENSMUSG00000022342	0.290219	3.68738	0.0292422	0.649979
ENSMUSG00000005696	-0.579716	-1.30891	0.0292446	0.649979
ENSMUSG00000068758	-0.577055	0.579696	0.0292784	0.649979
ENSMUSG00000018800	0.170321	5.95611	0.0293307	0.649979
ENSMUSG00000074093	0.170078	4.80957	0.0293409	0.649979
ENSMUSG00000031791	-0.16404	6.57677	0.029352	0.649979
ENSMUSG00000072763	0.291515	0.948377	0.0293792	0.649979
ENSMUSG00000035681	0.169322	4.35416	0.0293841	0.649979
ENSMUSG00000063810	0.170296	4.82038	0.0294199	0.649979
ENSMUSG00000053291	-0.255419	1.23654	0.0294844	0.649979
ENSMUSG00000024231	0.152643	6.38591	0.0294945	0.649979
ENSMUSG00000072720	-0.443916	5.45416	0.0295728	0.649979
ENSMUSG00000028582	-0.20506	5.33751	0.0296344	0.649979
ENSMUSG00000025240	0.191068	6.4062	0.0296999	0.649979
ENSMUSG00000042821	-0.337923	2.20509	0.0298146	0.649979
ENSMUSG00000025519	0.588468	-1.58447	0.029817	0.649979
ENSMUSG00000031461	-0.313372	7.30894	0.0298511	0.649979
ENSMUSG00000015850	-0.363233	3.3391	0.029874	0.649979
ENSMUSG00000026564	-0.253006	4.34422	0.0299519	0.649979
ENSMUSG00000005378	-0.211464	4.28412	0.0299704	0.649979
ENSMUSG00000052713	0.0877816	6.14636	0.0300448	0.649979
ENSMUSG00000001119	-0.277911	8.77646	0.0300781	0.649979
ENSMUSG00000043333	0.330403	2.12572	0.0300816	0.649979
ENSMUSG00000020634	0.177545	5.12182	0.0301145	0.649979
ENSMUSG00000031503	-0.274747	8.25793	0.0302375	0.649979
ENSMUSG00000000948	0.245942	4.53031	0.0302443	0.649979
ENSMUSG00000063594	-0.342446	1.30517	0.0303054	0.649979
ENSMUSG00000035236	0.198086	7.12946	0.0303414	0.649979
ENSMUSG00000054459	0.180424	6.47803	0.0306213	0.649979
ENSMUSG00000030751	0.143114	7.14071	0.0306932	0.649979
ENSMUSG00000032020	0.13346	5.50085	0.0307175	0.649979
ENSMUSG00000055775	-0.31423	11.2593	0.0307444	0.649979
ENSMUSG00000036639	-0.176598	2.73269	0.0307458	0.649979
ENSMUSG00000046805	0.215571	4.08971	0.0308736	0.649979
ENSMUSG00000001655	0.522654	0.751192	0.0309138	0.649979
ENSMUSG00000015605	-0.226588	5.18695	0.0309749	0.649979
ENSMUSG00000052446	0.172361	4.29281	0.0310478	0.649979
ENSMUSG00000068299	0.185625	2.7203	0.0310654	0.649979
ENSMUSG00000023348	-0.303299	4.52451	0.0311208	0.649979
ENSMUSG00000021493	-0.321183	5.38201	0.0311407	0.649979
ENSMUSG00000020806	-0.304083	2.64209	0.0311426	0.649979
ENSMUSG00000030122	-0.312132	8.37225	0.0311828	0.649979
ENSMUSG00000079243	-0.458981	4.86606	0.0311887	0.649979
ENSMUSG00000002104	-0.448448	1.92728	0.031271	0.649979
ENSMUSG00000045382	0.134877	4.3449	0.0313132	0.649979
ENSMUSG00000028524	0.150875	6.27675	0.0313663	0.649979
ENSMUSG00000026547	-0.215315	6.80974	0.0313675	0.649979
ENSMUSG00000041633	0.225373	4.62041	0.0314061	0.649979
ENSMUSG00000030471	0.165943	5.05753	0.0314738	0.649979
ENSMUSG00000020108	-0.210584	5.62822	0.0315476	0.649979
ENSMUSG00000039852	-0.131291	7.07077	0.0316443	0.649979
ENSMUSG00000069539	0.133196	6.19766	0.0316664	0.649979
ENSMUSG00000002948	-0.149381	5.46233	0.0316796	0.649979
ENSMUSG00000031342	0.167064	8.78243	0.0316922	0.649979
ENSMUSG00000055884	0.154566	5.03392	0.0316941	0.649979
ENSMUSG00000020686	-0.345861	0.286225	0.0316954	0.649979
ENSMUSG00000079144	0.165537	3.92123	0.031747	0.649979
ENSMUSG00000039632	-0.273819	2.39877	0.0317711	0.649979
ENSMUSG00000002625	-0.137893	5.74583	0.0319851	0.649979
ENSMUSG00000046204	0.190191	5.44665	0.0320935	0.649979
ENSMUSG00000023927	0.137778	6.57052	0.0321567	0.649979
ENSMUSG00000037747	0.165783	6.29041	0.0322231	0.649979
ENSMUSG00000037706	-0.110278	7.73198	0.0322601	0.649979
ENSMUSG00000010755	-0.143392	5.85669	0.032306	0.649979
ENSMUSG00000032578	-0.22029	3.99727	0.0323498	0.649979
ENSMUSG00000026785	-0.347711	2.48437	0.0323653	0.649979
ENSMUSG00000038774	0.16848	5.71342	0.0324616	0.649979
ENSMUSG00000068079	-0.418168	-0.348243	0.0324995	0.649979
ENSMUSG00000026418	-0.41172	5.61163	0.0325045	0.649979
ENSMUSG00000029205	-0.496521	1.96628	0.032585	0.649979
ENSMUSG00000005267	0.14244	3.97336	0.0325888	0.649979
ENSMUSG00000033411	0.205974	5.60471	0.0326199	0.649979
ENSMUSG00000001517	-0.167793	4.95873	0.032653	0.649979
ENSMUSG00000039470	0.183398	6.17501	0.0326749	0.649979
ENSMUSG00000048279	0.148985	6.9807	0.0326918	0.649979
ENSMUSG00000056073	0.150636	6.44915	0.032715	0.649979
ENSMUSG00000066735	0.155229	6.75682	0.032743	0.649979
ENSMUSG00000047591	-0.618623	-0.6463	0.0327648	0.649979
ENSMUSG00000060002	0.187249	6.0177	0.0327876	0.649979
ENSMUSG00000039095	-0.182778	2.52133	0.0327925	0.649979
ENSMUSG00000074909	0.153683	5.87003	0.0327956	0.649979
ENSMUSG00000031202	0.159969	5.0601	0.0328026	0.649979
ENSMUSG00000001661	0.581957	-1.39827	0.0328501	0.649979
ENSMUSG00000024276	0.179924	6.5162	0.0328566	0.649979
ENSMUSG00000069516	0.18211	5.68611	0.0328829	0.649979
ENSMUSG00000097487	-0.303625	2.3222	0.0329395	0.649979
ENSMUSG00000033883	0.178055	5.12606	0.0329661	0.649979
ENSMUSG00000046031	0.475619	-1.04484	0.0329742	0.649979
ENSMUSG00000052539	0.135402	5.94081	0.0330176	0.649979
ENSMUSG00000011257	-0.152035	5.54906	0.0330283	0.649979
ENSMUSG00000044258	-0.288072	3.92775	0.0330558	0.649979
ENSMUSG00000020799	-0.205623	2.80207	0.033076	0.649979
ENSMUSG00000015937	-0.111411	6.71237	0.0330842	0.649979
ENSMUSG00000049044	0.122058	5.65056	0.0332674	0.649979
ENSMUSG00000032740	0.166989	7.65457	0.0332873	0.649979
ENSMUSG00000061479	-0.260419	5.21564	0.0333141	0.649979
ENSMUSG00000019791	0.168802	3.07461	0.0333323	0.649979
ENSMUSG00000051435	-0.212042	3.02287	0.0333489	0.649979
ENSMUSG00000058192	0.16239	4.82301	0.0333491	0.649979
ENSMUSG00000040570	0.161112	5.86615	0.033398	0.649979
ENSMUSG00000030595	-0.328806	3.08195	0.0334891	0.649979
ENSMUSG00000025172	-0.459382	2.52717	0.0336001	0.649979
ENSMUSG00000028681	-0.22972	3.47039	0.0336622	0.649979
ENSMUSG00000071662	0.101119	5.63095	0.0336797	0.649979
ENSMUSG00000041695	0.221258	4.16412	0.03376	0.649979
ENSMUSG00000039913	0.162593	5.42752	0.0337983	0.649979
ENSMUSG00000025019	0.183606	4.33718	0.0338268	0.649979
ENSMUSG00000072945	-0.575814	-0.589278	0.0338493	0.649979
ENSMUSG00000009376	0.158244	5.28963	0.0339296	0.649979
ENSMUSG00000003974	0.176707	4.75579	0.0339456	0.649979
ENSMUSG00000026319	0.167633	6.52438	0.0339749	0.649979
[truncated: 16,031 more rows]

## Sheet: A830005F24Rik head male
edgeR output of A830005F24Rik head male
[truncated: 16,612 more rows]

[truncated: 2 more sheets: A830005F24Rik head female, lacZ]
