# Supplementary material for: Dedicated transcriptomics combined with power analysis lead to functional understanding of genes with weak phenotypic changes in knockout lines
Source: PLoS Comput Biol. 2020 Nov 12;16(11):e1008354. doi: 10.1371/journal.pcbi.1008354 (PMC7685438; doi:10.1371/journal.pcbi.1008354)
Supplement: S9 Table — It contains seven sheets. (XLSX) [file pcbi.1008354.s011.xlsx]

## Sheet: A930004D18Rik embryo male
limma output of A930004D18Rik embryo male
Gene ID	logFC	AveExpr	t	P.Value	adj.P.Val	B
ENSMUSG00000054057	-8.00411	-0.503051	-33.3126	9.13448e-23	1.45165e-18	17.9699
ENSMUSG00000041438	0.26997	5.78744	8.20781	1.13738e-08	9.03763e-05	9.95907
ENSMUSG00000046805	-0.549683	3.71063	-7.10518	1.56721e-07	0.000496759	7.46711
ENSMUSG00000037139	-0.476095	3.79773	-7.06809	1.71639e-07	0.000496759	7.37615
ENSMUSG00000021385	0.243833	4.40853	7.06109	1.74615e-07	0.000496759	7.33323
ENSMUSG00000022508	-0.641603	2.11768	-7.02731	1.89726e-07	0.000496759	7.19999
ENSMUSG00000032925	-0.855831	1.59296	-6.87151	2.78693e-07	0.000496759	6.73537
ENSMUSG00000053368	0.570128	2.96108	6.8657	2.82735e-07	0.000496759	6.89855
ENSMUSG00000018830	-1.04312	3.85967	-6.85019	2.93821e-07	0.000496759	6.85103
ENSMUSG00000031129	-1.53545	2.01967	-6.80231	3.3091e-07	0.000496759	6.66203
ENSMUSG00000048540	0.568085	6.03978	6.77029	3.58344e-07	0.000496759	6.51873
ENSMUSG00000017817	-0.453269	3.63801	-6.71661	4.09644e-07	0.000496759	6.53701
ENSMUSG00000074452	0.571319	0.789202	6.70436	4.22368e-07	0.000496759	6.03083
ENSMUSG00000038525	0.274153	6.51702	6.62333	5.17277e-07	0.000496759	6.12491
ENSMUSG00000051251	0.511552	4.42356	6.62048	5.20987e-07	0.000496759	6.26185
ENSMUSG00000026483	-0.440045	4.00043	-6.60416	5.42755e-07	0.000496759	6.24395
ENSMUSG00000035297	0.224978	6.7734	6.56668	5.96294e-07	0.000496759	5.97231
ENSMUSG00000055775	-1.08406	5.36469	-6.56208	6.03233e-07	0.000496759	6.04159
ENSMUSG00000001467	0.291119	7.52494	6.52946	6.54808e-07	0.000496759	5.86058
ENSMUSG00000048668	0.279449	6.57947	6.48047	7.40807e-07	0.000496759	5.76423
ENSMUSG00000048904	0.920166	1.98376	6.47115	7.58446e-07	0.000496759	5.87582
ENSMUSG00000032572	-0.840514	0.945966	-6.43964	8.21246e-07	0.000496759	5.57598
ENSMUSG00000026646	0.399749	5.19365	6.42098	8.60904e-07	0.000496759	5.70661
ENSMUSG00000025469	1.05275	2.76253	6.39209	9.26183e-07	0.000496759	5.76254
ENSMUSG00000039728	0.350615	4.05058	6.38412	9.4504e-07	0.000496759	5.70303
ENSMUSG00000038268	0.257419	4.90794	6.37656	9.63331e-07	0.000496759	5.61673
ENSMUSG00000069170	0.393603	5.56273	6.36937	9.81038e-07	0.000496759	5.54872
ENSMUSG00000059430	-0.664308	3.17564	-6.3585	1.00844e-06	0.000496759	5.68241
ENSMUSG00000001865	-1.25683	1.62426	-6.32312	1.10313e-06	0.000496759	5.49672
ENSMUSG00000038544	0.23835	5.70416	6.32213	1.10591e-06	0.000496759	5.41778
ENSMUSG00000020908	-0.648863	8.17643	-6.31625	1.12255e-06	0.000496759	5.31615
ENSMUSG00000032348	0.361139	4.76738	6.3093	1.14253e-06	0.000496759	5.46105
ENSMUSG00000038253	0.31839	4.98612	6.30919	1.14286e-06	0.000496759	5.44229
ENSMUSG00000037262	0.318858	4.88455	6.30863	1.14446e-06	0.000496759	5.44924
ENSMUSG00000044337	0.313272	6.09125	6.30051	1.16832e-06	0.000496759	5.33744
ENSMUSG00000001864	0.295735	6.06378	6.28449	1.21689e-06	0.000496759	5.2985
ENSMUSG00000025489	-0.896908	-0.446461	-6.2813	1.22679e-06	0.000496759	4.52223
ENSMUSG00000070720	-0.768858	1.67132	-6.27959	1.23213e-06	0.000496759	5.40923
ENSMUSG00000037731	-0.545905	0.955689	-6.2779	1.23744e-06	0.000496759	5.22458
ENSMUSG00000039809	-0.586803	2.42299	-6.26703	1.27214e-06	0.000496759	5.45754
ENSMUSG00000028351	-0.296702	4.68466	-6.24886	1.33236e-06	0.000496759	5.31119
ENSMUSG00000052217	1.7916	7.83385	6.24633	1.34095e-06	0.000496759	5.14967
ENSMUSG00000038530	0.238025	4.91558	6.24541	1.34411e-06	0.000496759	5.2871
ENSMUSG00000030730	-0.531982	4.84124	-6.20051	1.50707e-06	0.000537112	5.17604
ENSMUSG00000021798	-0.435322	4.21424	-6.19693	1.52089e-06	0.000537112	5.21987
ENSMUSG00000048015	1.02898	2.87649	6.18605	1.56371e-06	0.000538692	5.26883
ENSMUSG00000005949	0.194928	4.92896	6.16988	1.62962e-06	0.000538692	5.09541
ENSMUSG00000024049	-0.356437	5.46268	-6.15842	1.67805e-06	0.000538692	5.01894
ENSMUSG00000106379	-0.61361	1.04002	-6.15639	1.68677e-06	0.000538692	4.98165
ENSMUSG00000023832	0.315624	6.91473	6.15452	1.69485e-06	0.000538692	4.92665
ENSMUSG00000046008	1.3136	-1.40672	6.1407	1.75578e-06	0.000547114	3.3829
ENSMUSG00000046058	0.234343	4.86619	6.12018	1.85041e-06	0.000565513	4.97585
ENSMUSG00000021273	0.28696	6.90667	6.10175	1.93977e-06	0.000581446	4.7923
ENSMUSG00000070469	-0.601647	2.72982	-6.09048	1.9966e-06	0.000581446	5.03645
ENSMUSG00000062077	-0.953297	-0.0614648	-6.08742	2.0123e-06	0.000581446	4.36929
ENSMUSG00000071984	-0.697671	3.72116	-6.07437	2.08071e-06	0.000590475	4.9523
ENSMUSG00000076441	-0.543617	2.4411	-6.04382	2.2503e-06	0.000601163	4.92069
ENSMUSG00000033082	-0.426958	1.62369	-6.03825	2.2827e-06	0.000601163	4.84016
ENSMUSG00000023800	-0.358828	4.77192	-6.03291	2.3142e-06	0.000601163	4.75936
ENSMUSG00000043342	0.392145	3.25351	6.03213	2.31885e-06	0.000601163	4.88075
ENSMUSG00000068614	-0.395436	8.30558	-6.02974	2.33312e-06	0.000601163	4.58561
ENSMUSG00000054555	-0.291968	5.69228	-6.02382	2.36886e-06	0.000601163	4.65943
ENSMUSG00000022103	-0.61992	3.57279	-6.02147	2.38316e-06	0.000601163	4.83095
ENSMUSG00000022371	-0.618045	6.57753	-6.01448	2.42636e-06	0.000602496	4.58101
ENSMUSG00000044681	0.589478	4.63726	6.00456	2.48898e-06	0.000605896	4.70867
ENSMUSG00000030507	0.476346	3.1894	6.00031	2.51631e-06	0.000605896	4.80555
ENSMUSG00000002930	0.795489	3.83232	5.99215	2.56963e-06	0.000609501	4.7494
ENSMUSG00000028417	0.41271	3.98467	5.98396	2.62434e-06	0.000613323	4.71132
ENSMUSG00000015937	0.254447	7.97012	5.96978	2.72176e-06	0.000618191	4.4345
ENSMUSG00000022351	0.254123	7.20155	5.96961	2.72297e-06	0.000618191	4.44569
ENSMUSG00000032548	-0.425316	2.80986	-5.96002	2.79097e-06	0.000624705	4.71613
ENSMUSG00000005087	-0.576872	4.32011	-5.94878	2.87295e-06	0.000634123	4.58676
ENSMUSG00000021891	0.240989	5.75752	5.93826	2.9518e-06	0.000642602	4.43973
ENSMUSG00000033847	0.430758	2.68511	5.92324	3.06827e-06	0.000643182	4.62876
ENSMUSG00000031349	0.283411	5.38824	5.92106	3.08556e-06	0.000643182	4.42615
ENSMUSG00000030868	0.23052	6.39672	5.91401	3.14216e-06	0.000643182	4.33476
ENSMUSG00000072720	-0.51228	3.77419	-5.90984	3.17608e-06	0.000643182	4.53635
ENSMUSG00000036915	0.783566	1.91279	5.90892	3.18366e-06	0.000643182	4.55523
ENSMUSG00000033066	-0.484444	4.67259	-5.90726	3.19729e-06	0.000643182	4.44949
ENSMUSG00000020052	0.41136	4.61332	5.89036	3.33971e-06	0.000661358	4.419
ENSMUSG00000079215	0.223528	8.29413	5.87872	3.4415e-06	0.000661358	4.19849
ENSMUSG00000064325	-0.417491	4.12209	-5.87801	3.44782e-06	0.000661358	4.42611
ENSMUSG00000027293	-0.29527	5.0629	-5.87685	3.45813e-06	0.000661358	4.33733
ENSMUSG00000006649	0.834123	1.34118	5.87266	3.49573e-06	0.000661358	4.37685
ENSMUSG00000026163	-0.323995	3.10819	-5.86788	3.53912e-06	0.000661691	4.47757
ENSMUSG00000028766	-0.657071	3.25193	-5.84645	3.74051e-06	0.000691212	4.41579
ENSMUSG00000085925	-0.612334	3.11328	-5.83933	3.80994e-06	0.00069595	4.40607
ENSMUSG00000031972	-0.989653	5.94425	-5.82866	3.91649e-06	0.000702929	4.14347
ENSMUSG00000037017	0.288408	6.57733	5.82668	3.93662e-06	0.000702929	4.1017
ENSMUSG00000040212	-0.564788	4.06683	-5.80612	4.15148e-06	0.00073306	4.24928
ENSMUSG00000026043	-0.455888	10.7896	-5.80057	4.21159e-06	0.000735501	3.99642
ENSMUSG00000026042	-0.422913	8.79669	-5.78009	4.44076e-06	0.000766379	3.94254
ENSMUSG00000021670	0.291915	7.96411	5.77423	4.50866e-06	0.000766379	3.93192
ENSMUSG00000024006	0.216427	7.21689	5.76891	4.57118e-06	0.000766379	3.92947
ENSMUSG00000034648	0.221056	7.12133	5.76805	4.5813e-06	0.000766379	3.92978
ENSMUSG00000033060	-0.319068	4.7658	-5.75593	4.72749e-06	0.000782597	4.05609
ENSMUSG00000090066	-0.647831	3.18647	-5.7419	4.90243e-06	0.000791308	4.15905
ENSMUSG00000039252	-0.413869	4.87152	-5.74149	4.90766e-06	0.000791308	4.00899
ENSMUSG00000015501	-0.300343	5.50203	-5.73794	4.95297e-06	0.000791308	3.9438
ENSMUSG00000022197	-0.306336	5.30724	-5.73265	5.02136e-06	0.000791308	3.94699
ENSMUSG00000049103	-0.919446	1.45614	-5.7282	5.07966e-06	0.000791308	4.0888
ENSMUSG00000034031	0.971349	0.469962	5.72677	5.09855e-06	0.000791308	3.77799
ENSMUSG00000032011	-0.780598	2.02567	-5.7245	5.12866e-06	0.000791308	4.13384
ENSMUSG00000052374	-0.642749	6.23862	-5.71379	5.27303e-06	0.000792043	3.82742
ENSMUSG00000036905	-0.451962	3.9593	-5.71344	5.27786e-06	0.000792043	4.02481
ENSMUSG00000024427	-0.324264	4.13102	-5.70847	5.34633e-06	0.000792043	3.99625
ENSMUSG00000037318	-0.637234	2.27461	-5.70816	5.35063e-06	0.000792043	4.1021
ENSMUSG00000026259	-0.597188	1.24594	-5.70507	5.39366e-06	0.000792043	4.00127
ENSMUSG00000030103	-0.362803	3.11249	-5.70231	5.43246e-06	0.000792043	4.06508
ENSMUSG00000064373	-0.393539	7.17802	-5.68731	5.64805e-06	0.000808575	3.71919
ENSMUSG00000001661	0.440818	4.30107	5.68431	5.69233e-06	0.000808575	3.92568
ENSMUSG00000041708	-0.330981	4.05875	-5.6786	5.77729e-06	0.000808575	3.92735
ENSMUSG00000028016	0.204555	5.06435	5.67713	5.79938e-06	0.000808575	3.83058
ENSMUSG00000048126	-0.626904	7.85013	-5.67473	5.83558e-06	0.000808575	3.67611
ENSMUSG00000026418	-0.520227	6.33606	-5.67148	5.88511e-06	0.000808575	3.71233
ENSMUSG00000021594	0.217628	4.03998	5.67037	5.902e-06	0.000808575	3.91263
ENSMUSG00000017300	-0.681068	4.27634	-5.66107	6.04641e-06	0.000821278	3.86119
ENSMUSG00000042138	0.26784	5.70217	5.65609	6.12515e-06	0.000824923	3.72097
ENSMUSG00000031799	0.225861	8.87807	5.64358	6.32754e-06	0.000837271	3.58998
ENSMUSG00000038725	0.526333	4.61436	5.64104	6.36939e-06	0.000837271	3.78594
ENSMUSG00000063297	-0.506285	3.38507	-5.63706	6.43564e-06	0.000837271	3.88216
ENSMUSG00000022774	0.259653	7.16872	5.63646	6.44566e-06	0.000837271	3.58914
ENSMUSG00000055471	-0.598022	0.890636	-5.63089	6.53965e-06	0.000837271	3.75431
ENSMUSG00000021176	0.477988	3.43884	5.6287	6.57701e-06	0.000837271	3.86366
ENSMUSG00000036545	-0.746824	4.71575	-5.6282	6.58563e-06	0.000837271	3.73413
ENSMUSG00000009013	0.23516	8.33096	5.62188	6.69472e-06	0.000844384	3.53594
ENSMUSG00000038526	0.559697	4.13442	5.61633	6.79206e-06	0.000849917	3.77107
ENSMUSG00000039145	-0.494642	3.87181	-5.61313	6.84885e-06	0.000850328	3.77877
ENSMUSG00000016477	0.222717	6.23727	5.60858	6.93029e-06	0.000853768	3.55868
ENSMUSG00000033174	-0.602363	3.76996	-5.59989	7.08885e-06	0.000855239	3.75478
ENSMUSG00000033760	0.243046	6.49529	5.5975	7.13309e-06	0.000855239	3.51501
ENSMUSG00000039748	0.276853	5.70644	5.59604	7.16009e-06	0.000855239	3.56614
ENSMUSG00000032060	-0.518635	3.96315	-5.59358	7.20613e-06	0.000855239	3.72029
ENSMUSG00000079330	0.373308	4.54918	5.5933	7.2113e-06	0.000855239	3.66813
ENSMUSG00000038745	-1.06532	-0.0323094	-5.58534	7.36239e-06	0.000860506	3.34271
ENSMUSG00000060992	0.213721	7.4664	5.58525	7.36401e-06	0.000860506	3.45001
ENSMUSG00000036972	0.228166	5.41622	5.58098	7.44643e-06	0.000863786	3.55179
ENSMUSG00000026394	1.75883	-1.79315	5.57468	7.56954e-06	0.000871704	2.11833
ENSMUSG00000030423	0.288108	6.10465	5.56873	7.68777e-06	0.00087895	3.46535
ENSMUSG00000042572	0.203111	7.06316	5.56333	7.7965e-06	0.000881642	3.40277
ENSMUSG00000099032	0.5201	2.33562	5.56207	7.82227e-06	0.000881642	3.74505
ENSMUSG00000022519	-0.23789	6.47856	-5.54858	8.10189e-06	0.000887417	3.38717
ENSMUSG00000020212	0.252567	5.49254	5.544	8.1993e-06	0.000887417	3.45009
ENSMUSG00000042694	0.259488	5.26504	5.54049	8.27461e-06	0.000887417	3.46171
ENSMUSG00000051457	-0.779195	2.33495	-5.53793	8.33005e-06	0.000887417	3.68587
ENSMUSG00000031891	0.680433	3.46416	5.52989	8.50641e-06	0.000887417	3.61546
ENSMUSG00000026187	0.242393	5.96253	5.52981	8.50812e-06	0.000887417	3.3747
ENSMUSG00000026950	-0.392042	6.25397	-5.52705	8.56948e-06	0.000887417	3.34423
ENSMUSG00000039384	-0.397743	3.64414	-5.5256	8.60196e-06	0.000887417	3.57867
ENSMUSG00000028771	0.165736	6.59139	5.5253	8.60878e-06	0.000887417	3.32283
ENSMUSG00000078773	0.334086	4.83466	5.5225	8.67183e-06	0.000887417	3.45788
ENSMUSG00000008393	0.151583	7.4525	5.5218	8.68771e-06	0.000887417	3.2858
ENSMUSG00000066189	-0.66937	0.448137	-5.51604	8.81918e-06	0.000887417	3.37128
ENSMUSG00000056328	-0.930888	1.04485	-5.51451	8.85438e-06	0.000887417	3.52064
ENSMUSG00000033502	0.349959	4.62773	5.5143	8.85918e-06	0.000887417	3.45779
ENSMUSG00000031729	0.240418	7.80557	5.51065	8.94398e-06	0.000887417	3.25208
ENSMUSG00000070704	-1.70767	-1.5872	-5.51009	8.95699e-06	0.000887417	2.34425
ENSMUSG00000033737	0.50517	5.95093	5.50839	8.99679e-06	0.000887417	3.32338
ENSMUSG00000036083	-1.22481	-1.5725	-5.50657	9.03949e-06	0.000887417	2.35174
ENSMUSG00000020241	-0.714688	7.33024	-5.50535	9.06833e-06	0.000887417	3.24588
ENSMUSG00000029095	-0.71006	0.876024	-5.50181	9.15246e-06	0.000887417	3.45676
ENSMUSG00000015697	0.183022	7.49801	5.4992	9.21518e-06	0.000887417	3.22651
ENSMUSG00000032911	-0.566632	4.60111	-5.4985	9.23185e-06	0.000887417	3.41321
ENSMUSG00000023021	0.183606	6.13757	5.49848	9.23228e-06	0.000887417	3.28056
ENSMUSG00000037610	0.350219	2.86146	5.49776	9.24972e-06	0.000887417	3.57259
ENSMUSG00000029086	0.385018	6.40377	5.49694	9.26952e-06	0.000887417	3.26148
ENSMUSG00000040681	0.226471	9.01108	5.49412	9.33798e-06	0.000888618	3.20266
ENSMUSG00000026439	0.188343	6.23978	5.48551	9.55012e-06	0.000895107	3.24022
ENSMUSG00000035606	-0.849388	1.40347	-5.48453	9.57455e-06	0.000895107	3.50794
ENSMUSG00000024798	-0.792892	0.925527	-5.47969	9.69627e-06	0.000895107	3.41696
ENSMUSG00000031461	-0.792069	3.76516	-5.4745	9.8285e-06	0.000895107	3.43743
ENSMUSG00000044367	0.275722	3.83985	5.47221	9.88742e-06	0.000895107	3.42959
ENSMUSG00000022587	-0.209897	5.32922	-5.47016	9.94059e-06	0.000895107	3.27069
ENSMUSG00000073805	-0.580397	1.33233	-5.46882	9.97538e-06	0.000895107	3.46236
ENSMUSG00000029675	-0.780306	5.88868	-5.4635	1.01149e-05	0.000895107	3.20584
ENSMUSG00000005583	-0.377242	6.64504	-5.46023	1.02016e-05	0.000895107	3.15025
ENSMUSG00000031578	0.231638	6.04577	5.45944	1.02226e-05	0.000895107	3.18658
ENSMUSG00000006219	0.223507	6.18275	5.45771	1.0269e-05	0.000895107	3.17237
ENSMUSG00000001473	-0.566353	5.78987	-5.45725	1.02813e-05	0.000895107	3.19685
ENSMUSG00000073209	-0.70394	1.94702	-5.45426	1.03618e-05	0.000895107	3.4767
ENSMUSG00000035783	-0.340916	7.49126	-5.45308	1.03939e-05	0.000895107	3.1066
ENSMUSG00000040289	0.249862	5.01879	5.45291	1.03985e-05	0.000895107	3.25975
ENSMUSG00000031904	0.2229	6.51936	5.45214	1.04195e-05	0.000895107	3.13756
ENSMUSG00000032306	0.274358	5.19123	5.45076	1.04571e-05	0.000895107	3.23789
ENSMUSG00000041078	-0.405694	2.64952	-5.45026	1.04705e-05	0.000895107	3.4614
ENSMUSG00000036834	0.525584	4.91988	5.45005	1.04763e-05	0.000895107	3.26616
ENSMUSG00000044938	-0.449884	2.26255	-5.44465	1.06252e-05	0.000902974	3.45729
ENSMUSG00000055447	-0.28634	5.84817	-5.43889	1.07863e-05	0.000911786	3.1451
ENSMUSG00000026414	-0.296325	6.45118	-5.43495	1.08979e-05	0.00091458	3.09444
ENSMUSG00000025358	0.209957	6.65044	5.43367	1.09344e-05	0.00091458	3.08299
ENSMUSG00000031312	-0.461267	4.0978	-5.43045	1.10267e-05	0.000917465	3.29127
ENSMUSG00000005503	0.62076	1.12568	5.42409	1.12115e-05	0.000923205	3.30672
ENSMUSG00000040690	-0.725957	6.35158	-5.42408	1.12118e-05	0.000923205	3.07268
ENSMUSG00000051396	0.221029	4.38659	5.41713	1.14174e-05	0.000933099	3.232
ENSMUSG00000046491	-0.669971	1.67139	-5.41572	1.14594e-05	0.000933099	3.36983
ENSMUSG00000022109	0.270489	5.64425	5.4141	1.15081e-05	0.000933099	3.10198
ENSMUSG00000019878	0.210056	6.10706	5.40564	1.17654e-05	0.000949117	3.04272
ENSMUSG00000027176	0.237232	6.322	5.40072	1.19178e-05	0.000954196	3.01588
ENSMUSG00000028777	0.850037	-0.696271	5.3983	1.19933e-05	0.000954196	2.57219
ENSMUSG00000034957	-0.631194	2.54257	-5.39419	1.21229e-05	0.000954196	3.32641
ENSMUSG00000029757	-0.331481	2.80961	-5.39156	1.22064e-05	0.000954196	3.30713
ENSMUSG00000021613	-0.543662	5.73057	-5.39119	1.22183e-05	0.000954196	3.03082
ENSMUSG00000022419	-0.437242	3.83151	-5.38891	1.22916e-05	0.000954196	3.21296
ENSMUSG00000029661	-0.418509	10.2076	-5.38864	1.23003e-05	0.000954196	2.92886
ENSMUSG00000041406	0.252777	5.39694	5.38801	1.23204e-05	0.000954196	3.05648
ENSMUSG00000032812	-0.406016	5.72078	-5.38124	1.25406e-05	0.000954196	3.00603
ENSMUSG00000038446	0.225635	5.83827	5.37499	1.27472e-05	0.000954196	2.98403
ENSMUSG00000076437	0.275352	6.00488	5.36898	1.29492e-05	0.000954196	2.95598
ENSMUSG00000038028	0.200949	4.28567	5.36708	1.30138e-05	0.000954196	3.11426
ENSMUSG00000020053	-0.336405	7.41244	-5.36527	1.30756e-05	0.000954196	2.88006
ENSMUSG00000024479	-0.56467	1.85786	-5.36203	1.31868e-05	0.000954196	3.24998
ENSMUSG00000046532	-0.811127	0.483698	-5.3611	1.32191e-05	0.000954196	3.03851
ENSMUSG00000037211	-0.232839	4.73437	-5.36019	1.32503e-05	0.000954196	3.04549
ENSMUSG00000053470	0.258857	7.38873	5.36015	1.32518e-05	0.000954196	2.86803
ENSMUSG00000031618	-0.808168	1.30646	-5.35943	1.32767e-05	0.000954196	3.20092
ENSMUSG00000035799	0.263482	5.94557	5.35897	1.32929e-05	0.000954196	2.93448
ENSMUSG00000028031	-0.205336	5.93607	-5.35818	1.33203e-05	0.000954196	2.92972
ENSMUSG00000040033	0.227189	5.1009	5.35771	1.33369e-05	0.000954196	3.00628
ENSMUSG00000021130	-0.279634	5.37247	-5.35703	1.33604e-05	0.000954196	2.97446
ENSMUSG00000079277	0.500144	3.38854	5.35561	1.34102e-05	0.000954196	3.17978
ENSMUSG00000020475	-0.478092	3.19715	-5.35439	1.34531e-05	0.000954196	3.18554
ENSMUSG00000026109	-0.401234	4.45174	-5.35261	1.35158e-05	0.000954196	3.05478
ENSMUSG00000002006	-0.224604	6.24469	-5.35096	1.35743e-05	0.000954196	2.88913
ENSMUSG00000029387	0.190489	5.93923	5.34979	1.36159e-05	0.000954196	2.91047
ENSMUSG00000038612	0.194546	7.67971	5.34586	1.3757e-05	0.000954196	2.82588
ENSMUSG00000018362	0.242449	5.52959	5.34582	1.37583e-05	0.000954196	2.93526
ENSMUSG00000022836	-0.304901	5.38625	-5.34511	1.37837e-05	0.000954196	2.94228
ENSMUSG00000020495	0.188684	5.12019	5.34048	1.39519e-05	0.000954196	2.95947
ENSMUSG00000022097	-1.87472	-2.44818	-5.33968	1.3981e-05	0.000954196	1.64732
ENSMUSG00000020037	0.501568	4.302	5.33508	1.41504e-05	0.000954196	3.03517
ENSMUSG00000023885	-0.681794	5.91865	-5.33205	1.42634e-05	0.000954196	2.86311
ENSMUSG00000021340	-0.541824	1.67124	-5.32961	1.43545e-05	0.000954196	3.16289
ENSMUSG00000034520	0.279566	6.62858	5.32782	1.4422e-05	0.000954196	2.81001
ENSMUSG00000022773	0.260781	5.77407	5.32761	1.44301e-05	0.000954196	2.86712
ENSMUSG00000028464	-0.416136	7.26529	-5.32693	1.44555e-05	0.000954196	2.78361
ENSMUSG00000052707	0.171939	8.04027	5.32689	1.44571e-05	0.000954196	2.77282
ENSMUSG00000001416	0.222208	8.665	5.32646	1.44734e-05	0.000954196	2.76831
ENSMUSG00000021253	-0.321707	5.84451	-5.32296	1.46069e-05	0.000954196	2.8453
ENSMUSG00000039286	-0.262216	6.40503	-5.32267	1.4618e-05	0.000954196	2.80593
ENSMUSG00000052085	-0.334107	3.50033	-5.31999	1.47209e-05	0.000954196	3.0714
ENSMUSG00000020805	-1.15858	-0.956157	-5.31993	1.47233e-05	0.000954196	2.3654
ENSMUSG00000063873	-0.36663	4.01112	-5.31855	1.47764e-05	0.000954196	3.01483
ENSMUSG00000068154	0.290967	4.13846	5.31789	1.48019e-05	0.000954196	3.00548
ENSMUSG00000028698	0.243655	7.60945	5.31721	1.48282e-05	0.000954196	2.75257
ENSMUSG00000035226	-0.429671	2.99567	-5.31392	1.49569e-05	0.000954196	3.09982
ENSMUSG00000036061	0.310833	5.19866	5.31316	1.49867e-05	0.000954196	2.88281
ENSMUSG00000053062	0.352859	5.64468	5.31202	1.50315e-05	0.000954196	2.8389
ENSMUSG00000061816	-0.517877	6.25045	-5.31134	1.50581e-05	0.000954196	2.7859
ENSMUSG00000041836	-0.31266	2.45533	-5.31103	1.50704e-05	0.000954196	3.12368
ENSMUSG00000053025	-0.478218	3.11664	-5.31022	1.51022e-05	0.000954196	3.08093
ENSMUSG00000003779	0.275498	7.24493	5.30876	1.51602e-05	0.000954196	2.73786
ENSMUSG00000096146	-0.45625	1.37021	-5.30867	1.51637e-05	0.000954196	3.08825
ENSMUSG00000022860	-0.563639	3.84559	-5.30799	1.51908e-05	0.000954196	3.0051
ENSMUSG00000000263	0.837393	1.01217	5.29929	1.55408e-05	0.000965815	2.99062
ENSMUSG00000026069	-0.796889	1.44366	-5.29911	1.55482e-05	0.000965815	3.07274
ENSMUSG00000040552	-0.305713	2.61638	-5.29887	1.55581e-05	0.000965815	3.08658
ENSMUSG00000040478	0.911077	1.06825	5.29714	1.56286e-05	0.000966421	2.99313
ENSMUSG00000026308	-0.385104	1.61518	-5.29474	1.57275e-05	0.000966609	3.07539
ENSMUSG00000041670	-0.362273	3.17262	-5.29411	1.57533e-05	0.000966609	3.03586
ENSMUSG00000019794	0.232032	5.43291	5.28977	1.59335e-05	0.000970324	2.79909
ENSMUSG00000029659	-0.65395	0.675601	-5.28897	1.5967e-05	0.000970324	2.92551
ENSMUSG00000031103	-0.226516	4.88642	-5.28702	1.60489e-05	0.000970324	2.84149
ENSMUSG00000020173	-0.188364	4.13744	-5.28568	1.61051e-05	0.000970324	2.91798
ENSMUSG00000032036	-0.437582	3.98154	-5.2844	1.61592e-05	0.000970324	2.9305
ENSMUSG00000064179	-0.308493	6.10785	-5.28158	1.62791e-05	0.000970324	2.71825
ENSMUSG00000040490	-0.712454	1.34026	-5.28099	1.63045e-05	0.000970324	3.01947
ENSMUSG00000010097	0.210647	8.33793	5.28044	1.63278e-05	0.000970324	2.6501
ENSMUSG00000035704	0.260317	4.97597	5.27961	1.63634e-05	0.000970324	2.81789
ENSMUSG00000028617	0.190017	6.01818	5.27671	1.64884e-05	0.000974103	2.71503
ENSMUSG00000041482	-0.289764	6.55393	-5.27503	1.65611e-05	0.000974774	2.67423
ENSMUSG00000048728	0.28774	3.9851	5.2716	1.67104e-05	0.000975661	2.90348
ENSMUSG00000041797	-0.64926	4.60717	-5.27095	1.67391e-05	0.000975661	2.82821
ENSMUSG00000027405	0.247408	7.91857	5.26909	1.68209e-05	0.000975661	2.62372
ENSMUSG00000035258	-0.716923	3.86231	-5.26851	1.68465e-05	0.000975661	2.90268
ENSMUSG00000022032	-0.754901	3.56192	-5.26768	1.68831e-05	0.000975661	2.93205
ENSMUSG00000015217	0.345791	8.10832	5.25743	1.73431e-05	0.000980203	2.59189
ENSMUSG00000102692	-0.511172	2.8654	-5.25689	1.73675e-05	0.000980203	2.96609
ENSMUSG00000056201	0.241741	10.0684	5.25586	1.74146e-05	0.000980203	2.58334
ENSMUSG00000050931	-0.740381	2.4528	-5.25517	1.74459e-05	0.000980203	2.98509
ENSMUSG00000019817	-0.279999	9.06591	-5.25513	1.74479e-05	0.000980203	2.58169
ENSMUSG00000056413	-0.712197	2.91473	-5.25346	1.75245e-05	0.000980203	2.95392
ENSMUSG00000066441	0.1984	5.67453	5.25293	1.75489e-05	0.000980203	2.68158
ENSMUSG00000054459	-0.517094	1.934	-5.25291	1.75499e-05	0.000980203	2.98668
ENSMUSG00000012350	-1.23944	0.340308	-5.25275	1.75569e-05	0.000980203	2.75514
ENSMUSG00000039376	-0.432678	4.94422	-5.25228	1.75785e-05	0.000980203	2.74518
ENSMUSG00000047531	-1.53353	-2.29117	-5.24651	1.78466e-05	0.00098968	1.50467
ENSMUSG00000027684	0.390836	6.34476	5.24582	1.78792e-05	0.00098968	2.61425
ENSMUSG00000020738	0.310065	8.73883	5.24402	1.79635e-05	0.00098968	2.55373
ENSMUSG00000027671	0.249544	6.87864	5.2433	1.79976e-05	0.00098968	2.57927
ENSMUSG00000031375	-0.407062	6.85465	-5.24134	1.80902e-05	0.000991342	2.57347
ENSMUSG00000056758	0.460474	8.9471	5.23829	1.82356e-05	0.000992837	2.53831
ENSMUSG00000037846	0.319926	3.56839	5.23815	1.82424e-05	0.000992837	2.86252
ENSMUSG00000022415	-0.436139	3.64914	-5.23535	1.83769e-05	0.000996741	2.84088
ENSMUSG00000030731	-0.540912	1.50125	-5.23272	1.85042e-05	0.00100023	2.91913
ENSMUSG00000032199	0.147998	8.23981	5.23027	1.86231e-05	0.00100325	2.52014
ENSMUSG00000019828	-0.796439	0.571883	-5.22381	1.89414e-05	0.00101695	2.75358
ENSMUSG00000026817	-0.279343	4.55477	-5.21922	1.91711e-05	0.00102582	2.70148
ENSMUSG00000031604	0.331716	6.54082	5.21778	1.92434e-05	0.00102623	2.52934
ENSMUSG00000051747	-0.248505	7.89858	-5.21466	1.94019e-05	0.00102689	2.48198
ENSMUSG00000068099	-0.340044	2.57136	-5.21312	1.94802e-05	0.00102689	2.87529
ENSMUSG00000048497	0.220911	4.57293	5.21279	1.94969e-05	0.00102689	2.68756
ENSMUSG00000024989	0.33636	5.49946	5.21245	1.95143e-05	0.00102689	2.59422
ENSMUSG00000052833	0.177751	7.68402	5.20962	1.96599e-05	0.00103114	2.4716
ENSMUSG00000059898	-0.465896	2.80097	-5.20286	2.0012e-05	0.00104472	2.83523
ENSMUSG00000025780	-0.353108	4.70083	-5.20213	2.00503e-05	0.00104472	2.64147
ENSMUSG00000038760	-1.16124	-0.835584	-5.19936	2.01962e-05	0.0010479	2.1894
ENSMUSG00000096740	0.253154	3.6595	5.19573	2.03899e-05	0.0010479	2.74445
ENSMUSG00000026675	0.247866	5.07713	5.19523	2.04164e-05	0.0010479	2.58962
ENSMUSG00000015568	-0.239823	5.18788	-5.19471	2.04445e-05	0.0010479	2.57283
ENSMUSG00000026662	0.200883	7.41001	5.19442	2.04598e-05	0.0010479	2.43663
ENSMUSG00000028629	0.21166	5.10367	5.19141	2.06222e-05	0.0010479	2.57667
ENSMUSG00000042472	0.30005	6.17019	5.19112	2.06377e-05	0.0010479	2.48302
ENSMUSG00000024271	0.18508	7.64684	5.19019	2.06882e-05	0.0010479	2.42158
ENSMUSG00000075307	-0.355247	4.65198	-5.18669	2.08792e-05	0.0010479	2.60694
ENSMUSG00000024109	-0.322151	5.12254	-5.18623	2.09043e-05	0.0010479	2.557
ENSMUSG00000029474	0.257149	5.9897	5.18521	2.09603e-05	0.0010479	2.48062
ENSMUSG00000032648	-0.374744	3.6028	-5.18513	2.09652e-05	0.0010479	2.71808
ENSMUSG00000030560	-0.328514	4.4636	-5.18506	2.09689e-05	0.0010479	2.62333
ENSMUSG00000038943	0.219172	7.29531	5.18387	2.10345e-05	0.0010479	2.41172
ENSMUSG00000003420	-0.529152	3.7982	-5.17958	2.12724e-05	0.00105171	2.68257
ENSMUSG00000022488	-0.334734	3.55701	-5.17933	2.12866e-05	0.00105171	2.70834
ENSMUSG00000027905	0.224334	5.62632	5.17892	2.13096e-05	0.00105171	2.49448
ENSMUSG00000073557	-0.168091	5.97354	-5.17488	2.1537e-05	0.00105731	2.45182
ENSMUSG00000066842	0.162402	7.07355	5.17454	2.15561e-05	0.00105731	2.39321
ENSMUSG00000071650	0.153664	8.43655	5.17323	2.16305e-05	0.0010577	2.37061
ENSMUSG00000027469	0.265305	7.71552	5.17097	2.17587e-05	0.00105774	2.37081
ENSMUSG00000020949	0.327168	7.44545	5.17087	2.17644e-05	0.00105774	2.3751
ENSMUSG00000007850	0.278527	10.3672	5.16838	2.19076e-05	0.00105853	2.35624
ENSMUSG00000041115	-0.393441	3.80464	-5.16827	2.1914e-05	0.00105853	2.65325
ENSMUSG00000031170	-0.563771	3.09432	-5.16632	2.2026e-05	0.00106072	2.71987
ENSMUSG00000024300	-0.492186	2.33941	-5.16332	2.22003e-05	0.00106588	2.76178
ENSMUSG00000029510	0.366716	6.86873	5.16086	2.23443e-05	0.00106957	2.36619
ENSMUSG00000059586	0.202404	5.24148	5.15605	2.26282e-05	0.00107846	2.47134
ENSMUSG00000019775	-0.372415	3.26762	-5.15542	2.26659e-05	0.00107846	2.67657
ENSMUSG00000057469	0.221559	6.31904	5.15315	2.28012e-05	0.00108166	2.3736
ENSMUSG00000045954	-0.489575	5.03054	-5.14549	2.32643e-05	0.00109149	2.46056
ENSMUSG00000011752	0.229161	7.76105	5.14447	2.33267e-05	0.00109149	2.30121
ENSMUSG00000028654	0.232236	6.38695	5.14157	2.35051e-05	0.00109149	2.33936
ENSMUSG00000040998	-0.233566	6.00088	-5.1415	2.35095e-05	0.00109149	2.36286
ENSMUSG00000032245	-0.195	4.46896	-5.1412	2.35283e-05	0.00109149	2.5106
ENSMUSG00000028405	0.161425	6.61383	5.13953	2.36317e-05	0.00109149	2.3208
ENSMUSG00000032473	-1.41279	-1.44935	-5.1392	2.36521e-05	0.00109149	1.75979
ENSMUSG00000073489	-0.737701	0.468904	-5.13839	2.37022e-05	0.00109149	2.53588
ENSMUSG00000031451	-0.478052	4.45268	-5.13791	2.37327e-05	0.00109149	2.50278
ENSMUSG00000038147	-0.573285	1.60454	-5.13778	2.37405e-05	0.00109149	2.69749
ENSMUSG00000030189	-0.252107	6.90109	-5.1374	2.3764e-05	0.00109149	2.30143
ENSMUSG00000042451	-0.683111	5.01911	-5.1314	2.41416e-05	0.00109454	2.42522
ENSMUSG00000028599	-0.326649	2.35265	-5.12901	2.42939e-05	0.00109454	2.67645
ENSMUSG00000078202	0.274012	5.20851	5.12889	2.43015e-05	0.00109454	2.40527
ENSMUSG00000027947	-0.453755	1.72369	-5.12835	2.43361e-05	0.00109454	2.67923
ENSMUSG00000031755	0.206568	4.65519	5.12738	2.43982e-05	0.00109454	2.45856
ENSMUSG00000001119	-0.626649	7.6092	-5.12681	2.44344e-05	0.00109454	2.25722
ENSMUSG00000028328	-0.368905	4.62006	-5.12552	2.45175e-05	0.00109454	2.45281
ENSMUSG00000039579	-0.394191	3.99986	-5.12462	2.45759e-05	0.00109454	2.5198
ENSMUSG00000029152	0.178432	7.38539	5.124	2.46156e-05	0.00109454	2.25382
ENSMUSG00000047497	-0.422061	4.59419	-5.12243	2.47172e-05	0.00109454	2.44746
ENSMUSG00000050640	-0.365384	2.98298	-5.12226	2.47283e-05	0.00109454	2.61877
ENSMUSG00000030108	-0.614745	2.86002	-5.11968	2.48967e-05	0.00109454	2.62203
ENSMUSG00000036086	0.287861	5.19666	5.11902	2.49398e-05	0.00109454	2.38106
ENSMUSG00000034413	-0.416945	2.73068	-5.11868	2.49619e-05	0.00109454	2.6294
ENSMUSG00000037942	-0.78705	0.356156	-5.1178	2.50197e-05	0.00109454	2.46117
ENSMUSG00000040747	-0.469556	2.19095	-5.11766	2.50289e-05	0.00109454	2.6536
ENSMUSG00000031765	-0.702418	5.47739	-5.11751	2.50389e-05	0.00109454	2.34448
ENSMUSG00000059878	0.246363	7.74784	5.11704	2.50701e-05	0.00109454	2.22999
ENSMUSG00000068794	-0.64022	1.1143	-5.11574	2.51554e-05	0.00109526	2.60352
ENSMUSG00000041372	-0.539119	1.40682	-5.11392	2.52765e-05	0.00109752	2.62821
ENSMUSG00000061723	-0.851486	3.55977	-5.11145	2.54408e-05	0.00110142	2.53508
ENSMUSG00000042258	0.239211	5.67994	5.11049	2.55048e-05	0.00110142	2.31248
ENSMUSG00000052135	-0.60516	1.73271	-5.10841	2.56449e-05	0.00110433	2.63125
ENSMUSG00000021134	0.221307	9.16174	5.10743	2.57112e-05	0.00110433	2.19716
ENSMUSG00000032440	-0.343235	6.09304	-5.1063	2.57876e-05	0.00110459	2.26434
ENSMUSG00000024218	0.21594	5.57039	5.10471	2.58957e-05	0.00110459	2.30723
ENSMUSG00000074652	-0.493186	3.32968	-5.10283	2.60239e-05	0.00110459	2.5369
ENSMUSG00000021242	0.239821	7.13158	5.10235	2.60566e-05	0.00110459	2.20404
ENSMUSG00000059602	-0.508304	2.40168	-5.10122	2.61342e-05	0.00110459	2.60517
ENSMUSG00000027967	0.220806	4.51937	5.10122	2.61344e-05	0.00110459	2.40657
ENSMUSG00000001819	0.227286	5.35192	5.09963	2.62432e-05	0.00110534	2.31482
ENSMUSG00000027457	-0.413938	2.91035	-5.09885	2.62971e-05	0.00110534	2.56584
ENSMUSG00000049988	-0.741408	0.0452636	-5.09793	2.63607e-05	0.00110534	2.32713
ENSMUSG00000074001	-0.783526	2.23266	-5.09409	2.66284e-05	0.00111363	2.59422
ENSMUSG00000045294	0.30878	6.34496	5.09281	2.67178e-05	0.00111443	2.21599
ENSMUSG00000001870	-0.185477	7.16222	-5.09135	2.68211e-05	0.00111581	2.17339
ENSMUSG00000031756	0.232893	5.14072	5.09011	2.69087e-05	0.00111654	2.31139
ENSMUSG00000070802	-0.447046	6.09979	-5.08811	2.70505e-05	0.0011192	2.21656
ENSMUSG00000022324	-0.594062	4.55665	-5.08722	2.71137e-05	0.0011192	2.36068
ENSMUSG00000025804	-0.567701	1.34847	-5.08588	2.72091e-05	0.0011201	2.55686
ENSMUSG00000027887	-0.552177	1.37768	-5.08418	2.73314e-05	0.0011201	2.55505
ENSMUSG00000036181	-0.306532	3.61242	-5.0826	2.7445e-05	0.0011201	2.45625
ENSMUSG00000004071	0.166716	6.66027	5.08128	2.754e-05	0.0011201	2.1671
ENSMUSG00000028633	0.213995	6.80162	5.07942	2.76751e-05	0.0011201	2.15608
ENSMUSG00000031659	-0.30155	4.61283	-5.07817	2.7766e-05	0.0011201	2.33191
ENSMUSG00000041974	0.258277	5.36718	5.07743	2.78201e-05	0.0011201	2.25631
ENSMUSG00000029016	0.170384	6.10362	5.07727	2.78322e-05	0.0011201	2.19092
ENSMUSG00000022240	-0.299589	5.05525	-5.07685	2.78627e-05	0.0011201	2.28121
ENSMUSG00000025264	0.176127	5.46362	5.07658	2.78823e-05	0.0011201	2.24392
ENSMUSG00000031097	-1.08919	2.57357	-5.07584	2.7937e-05	0.0011201	2.53345
ENSMUSG00000058099	-0.305695	2.59527	-5.07518	2.79855e-05	0.0011201	2.52997
ENSMUSG00000032323	-1.40299	-0.828475	-5.07406	2.80678e-05	0.0011201	1.94247
ENSMUSG00000039763	0.235572	3.03318	5.07275	2.81648e-05	0.0011201	2.49387
ENSMUSG00000031376	-0.569383	1.96133	-5.07237	2.81927e-05	0.0011201	2.54585
ENSMUSG00000023150	0.20717	9.14932	5.07134	2.82694e-05	0.00112034	2.1032
ENSMUSG00000032289	-0.298216	5.92341	-5.06943	2.84115e-05	0.00112102	2.18163
ENSMUSG00000047003	0.239801	6.70588	5.06922	2.84275e-05	0.00112102	2.13403
ENSMUSG00000052298	0.200786	7.24283	5.06814	2.8508e-05	0.00112141	2.1118
ENSMUSG00000017446	-0.27272	3.47894	-5.06717	2.8581e-05	0.0011215	2.43159
ENSMUSG00000044667	-0.755331	1.21571	-5.06564	2.86962e-05	0.00112325	2.49668
ENSMUSG00000075232	0.227165	5.65117	5.06312	2.88872e-05	0.00112795	2.19214
ENSMUSG00000062760	-0.324616	4.46981	-5.06212	2.89632e-05	0.00112814	2.30634
ENSMUSG00000030259	-0.211346	5.77593	-5.05996	2.91278e-05	0.00113178	2.16951
ENSMUSG00000034457	-0.425757	1.66375	-5.05685	2.93672e-05	0.00113696	2.50434
ENSMUSG00000001334	-0.321618	5.13955	-5.05564	2.94609e-05	0.00113696	2.21767
ENSMUSG00000026786	-0.550854	2.24669	-5.05545	2.94756e-05	0.00113696	2.49819
ENSMUSG00000023505	0.250813	6.79756	5.05344	2.96317e-05	0.00114021	2.08891
ENSMUSG00000074115	0.745049	-0.977817	5.04919	2.99642e-05	0.00114674	1.76169
ENSMUSG00000028233	0.219109	6.8688	5.0478	3.00743e-05	0.00114674	2.07107
ENSMUSG00000022574	-0.55368	1.64282	-5.04752	3.00961e-05	0.00114674	2.48122
ENSMUSG00000025375	-0.660375	4.16954	-5.04709	3.01307e-05	0.00114674	2.30145
ENSMUSG00000022621	0.289993	5.20356	5.04611	3.02082e-05	0.00114674	2.19198
ENSMUSG00000040896	-0.300397	4.75102	-5.04513	3.02863e-05	0.00114674	2.23151
ENSMUSG00000059901	-0.528256	2.777	-5.04476	3.03153e-05	0.00114674	2.44048
ENSMUSG00000035960	0.23749	6.93615	5.04397	3.03787e-05	0.00114674	2.05862
ENSMUSG00000028693	0.325909	9.24302	5.04115	3.06045e-05	0.00115112	2.02449
ENSMUSG00000031906	-0.419177	4.90368	-5.04061	3.06483e-05	0.00115112	2.20299
ENSMUSG00000031575	0.191857	6.91991	5.03923	3.07596e-05	0.00115112	2.04664
ENSMUSG00000030307	-0.750159	2.25605	-5.03803	3.08568e-05	0.00115112	2.4548
ENSMUSG00000029177	0.25935	7.21018	5.03803	3.08569e-05	0.00115112	2.03455
ENSMUSG00000041515	-0.438314	1.77869	-5.03633	3.09948e-05	0.00115356	2.45715
ENSMUSG00000040738	0.173755	6.81604	5.03399	3.11862e-05	0.00115587	2.03705
ENSMUSG00000053835	0.558862	1.57859	5.0334	3.12346e-05	0.00115587	2.44025
ENSMUSG00000063646	-0.652318	2.26584	-5.03291	3.12752e-05	0.00115587	2.44172
ENSMUSG00000003279	-0.471127	2.73782	-5.02854	3.16366e-05	0.00115692	2.4029
ENSMUSG00000061013	-0.291858	3.7106	-5.02761	3.17142e-05	0.00115692	2.30508
ENSMUSG00000022484	0.322497	3.78953	5.02711	3.17558e-05	0.00115692	2.30113
ENSMUSG00000059974	-0.318373	5.47739	-5.02709	3.17581e-05	0.00115692	2.11064
ENSMUSG00000029096	-0.723408	2.62698	-5.02697	3.17676e-05	0.00115692	2.40701
ENSMUSG00000014773	0.324411	5.21051	5.02651	3.18065e-05	0.00115692	2.14096
ENSMUSG00000047686	-0.667007	5.41012	-5.02643	3.1813e-05	0.00115692	2.11485
ENSMUSG00000032128	0.677541	6.33164	5.02439	3.1984e-05	0.00115779	2.0439
ENSMUSG00000024261	-0.344968	5.83956	-5.02296	3.21049e-05	0.00115779	2.0677
ENSMUSG00000049336	-0.362149	4.69439	-5.0227	3.21262e-05	0.00115779	2.1796
ENSMUSG00000001911	-0.79463	5.6777	-5.02216	3.21722e-05	0.00115779	2.0797
ENSMUSG00000001506	-0.813497	9.1891	-5.0209	3.22789e-05	0.00115779	1.97194
ENSMUSG00000031762	-0.751777	5.66785	-5.02057	3.23068e-05	0.00115779	2.07625
ENSMUSG00000026837	-0.531977	8.22751	-5.0201	3.23471e-05	0.00115779	1.97308
ENSMUSG00000047407	0.255009	5.81328	5.01515	3.27708e-05	0.00116844	2.05374
ENSMUSG00000000881	0.224063	6.44139	5.01491	3.27917e-05	0.00116844	2.00681
ENSMUSG00000021702	-0.889981	4.49922	-5.01381	3.28867e-05	0.00116921	2.17884
ENSMUSG00000101174	0.475486	3.07211	5.01014	3.32055e-05	0.00117524	2.33563
ENSMUSG00000028024	-0.718829	3.45898	-5.00753	3.34349e-05	0.00117524	2.2812
ENSMUSG00000055148	-0.439604	2.15169	-5.00731	3.3454e-05	0.00117524	2.38258
ENSMUSG00000006728	0.252985	9.21761	5.00624	3.35483e-05	0.00117524	1.93358
ENSMUSG00000022704	0.201867	5.72573	5.006	3.35692e-05	0.00117524	2.03715
ENSMUSG00000004885	0.415632	7.08138	5.00547	3.36157e-05	0.00117524	1.95458
ENSMUSG00000020431	-0.231098	5.59678	-5.00514	3.36457e-05	0.00117524	2.04305
ENSMUSG00000037625	-0.499977	3.91554	-5.00511	3.3648e-05	0.00117524	2.22331
ENSMUSG00000018334	-0.300511	4.73445	-5.00255	3.3875e-05	0.00118057	2.12353
ENSMUSG00000015854	-1.39646	1.44053	-4.99987	3.41154e-05	0.00118528	2.35519
ENSMUSG00000029298	-0.457778	2.53094	-4.99938	3.41591e-05	0.00118528	2.34458
ENSMUSG00000079428	-0.898163	3.67104	-4.99835	3.42514e-05	0.00118589	2.23473
ENSMUSG00000005505	0.217949	5.48372	4.99528	3.45298e-05	0.00119259	2.0318
ENSMUSG00000036908	-0.421668	2.96939	-4.99377	3.46671e-05	0.00119259	2.29608
ENSMUSG00000014329	-0.306387	6.31821	-4.99352	3.46896e-05	0.00119259	1.95613
ENSMUSG00000022219	-0.789235	0.424086	-4.9925	3.47829e-05	0.00119259	2.19756
ENSMUSG00000068196	-0.408238	4.85987	-4.99202	3.48274e-05	0.00119259	2.08222
ENSMUSG00000028932	0.159759	7.06032	4.99045	3.49712e-05	0.00119259	1.91466
ENSMUSG00000015748	0.193882	6.11783	4.99013	3.50004e-05	0.00119259	1.96381
ENSMUSG00000006932	0.144997	10.648	4.98965	3.50452e-05	0.00119259	1.89166
ENSMUSG00000038418	-0.55972	3.27455	-4.98614	3.537e-05	0.00119748	2.24654
ENSMUSG00000058407	0.211919	6.76239	4.98607	3.53768e-05	0.00119748	1.91497
ENSMUSG00000093930	0.257458	8.84843	4.98492	3.54839e-05	0.00119748	1.87884
ENSMUSG00000024668	0.205052	5.40897	4.98485	3.54905e-05	0.00119748	2.01188
ENSMUSG00000030965	0.172161	5.92499	4.98207	3.57507e-05	0.00119982	1.95769
ENSMUSG00000020573	-0.342292	2.79584	-4.98172	3.57834e-05	0.00119982	2.28108
ENSMUSG00000030592	-0.363033	5.74398	-4.98114	3.58386e-05	0.00119982	1.96729
ENSMUSG00000020583	-0.915098	1.48841	-4.98089	3.58618e-05	0.00119982	2.31433
ENSMUSG00000027996	-0.433612	7.07523	-4.9786	3.60784e-05	0.00120212	1.88262
ENSMUSG00000035184	-0.303084	3.4871	-4.97796	3.61396e-05	0.00120212	2.2036
ENSMUSG00000002985	-0.552357	6.50948	-4.97776	3.61583e-05	0.00120212	1.90418
ENSMUSG00000029701	0.214289	7.07185	4.97698	3.62331e-05	0.00120212	1.8795
ENSMUSG00000020457	0.206445	6.76882	4.97319	3.65961e-05	0.00120694	1.88114
ENSMUSG00000038233	-0.651463	1.86679	-4.97277	3.66367e-05	0.00120694	2.30274
ENSMUSG00000029635	0.142873	6.69149	4.97232	3.66795e-05	0.00120694	1.88205
ENSMUSG00000020448	0.175696	5.69219	4.97219	3.6693e-05	0.00120694	1.95218
ENSMUSG00000064115	-0.50887	3.46161	-4.97059	3.68469e-05	0.00120694	2.18697
ENSMUSG00000070385	-0.505227	1.12692	-4.96923	3.69795e-05	0.00120694	2.26007
ENSMUSG00000041712	0.141234	6.63384	4.96908	3.6994e-05	0.00120694	1.87647
ENSMUSG00000030796	0.227782	8.08453	4.96893	3.70087e-05	0.00120694	1.84098
ENSMUSG00000043719	-0.702184	3.96559	-4.96838	3.70618e-05	0.00120694	2.12347
ENSMUSG00000024940	-0.544879	5.81	-4.9635	3.75413e-05	0.00121949	1.91572
ENSMUSG00000031311	0.223961	9.76214	4.96265	3.76258e-05	0.00121949	1.81973
ENSMUSG00000050043	0.173111	6.12891	4.96212	3.76775e-05	0.00121949	1.89002
ENSMUSG00000032303	0.280519	3.53139	4.95928	3.79601e-05	0.00122614	2.15674
ENSMUSG00000062822	0.253761	6.50617	4.95727	3.81617e-05	0.00122767	1.85348
ENSMUSG00000032735	-0.410672	5.50135	-4.95727	3.81618e-05	0.00122767	1.92719
ENSMUSG00000005732	0.176093	7.59785	4.95306	3.85872e-05	0.00123335	1.80506
ENSMUSG00000039109	-0.472889	4.67493	-4.95301	3.85925e-05	0.00123335	2.00174
ENSMUSG00000032332	-0.406298	8.40829	-4.95288	3.86059e-05	0.00123335	1.79695
ENSMUSG00000016946	0.188477	6.4422	4.95117	3.87792e-05	0.00123335	1.84082
ENSMUSG00000048922	0.255584	6.12101	4.9511	3.8787e-05	0.00123335	1.8628
ENSMUSG00000074882	-1.01612	1.72737	-4.95093	3.88042e-05	0.00123335	2.24891
ENSMUSG00000028553	-1.21594	1.23698	-4.94767	3.91389e-05	0.00124151	2.21742
ENSMUSG00000045038	-0.249841	5.10193	-4.94689	3.92193e-05	0.00124158	1.94061
ENSMUSG00000020171	0.241877	6.5519	4.943	3.96223e-05	0.00125184	1.81374
ENSMUSG00000028902	0.196954	6.97371	4.94005	3.99313e-05	0.0012591	1.78666
ENSMUSG00000025010	0.291285	5.66868	4.93695	4.0258e-05	0.00126689	1.86422
ENSMUSG00000057606	-0.66757	1.05961	-4.93398	4.05743e-05	0.00127321	2.1701
ENSMUSG00000020115	0.175492	5.63725	4.93356	4.0619e-05	0.00127321	1.85703
ENSMUSG00000024165	0.194307	7.8893	4.93269	4.07129e-05	0.00127364	1.74836
ENSMUSG00000022346	-0.379055	4.79872	-4.93089	4.09054e-05	0.00127715	1.93124
ENSMUSG00000047910	-0.50071	2.19056	-4.92782	4.12374e-05	0.00128499	2.18496
ENSMUSG00000004655	-0.680584	4.74953	-4.92589	4.14476e-05	0.00128901	1.92341
ENSMUSG00000057236	0.177041	9.05212	4.92416	4.16368e-05	0.00129125	1.72012
ENSMUSG00000026576	-0.22724	5.66112	-4.92375	4.16819e-05	0.00129125	1.82629
ENSMUSG00000037935	0.214245	8.23029	4.92219	4.1853e-05	0.00129268	1.71824
ENSMUSG00000031841	-0.3278	4.46589	-4.92185	4.1891e-05	0.00129268	1.94572
ENSMUSG00000000028	0.276189	5.38524	4.92101	4.19832e-05	0.00129302	1.84982
ENSMUSG00000029250	0.190975	7.49149	4.9181	4.23064e-05	0.00130045	1.71587
ENSMUSG00000044716	-0.675782	1.93034	-4.91379	4.2789e-05	0.00131181	2.1579
ENSMUSG00000039529	-0.492108	1.90331	-4.91319	4.28573e-05	0.00131181	2.15683
ENSMUSG00000029687	0.261515	7.91097	4.91194	4.29978e-05	0.00131181	1.69424
ENSMUSG00000033257	0.214109	7.2814	4.91187	4.30062e-05	0.00131181	1.70419
ENSMUSG00000026156	-0.634703	2.27504	-4.91013	4.32041e-05	0.00131532	2.13727
ENSMUSG00000036309	0.174417	8.52014	4.90708	4.35523e-05	0.00132116	1.67729
ENSMUSG00000020181	-0.331772	5.242	-4.90699	4.35621e-05	0.00132116	1.82265
ENSMUSG00000035431	-0.604905	0.16007	-4.90557	4.3726e-05	0.00132332	1.93836
ENSMUSG00000033285	0.162175	6.22255	4.90379	4.39313e-05	0.00132332	1.73169
ENSMUSG00000054146	-0.406431	4.68649	-4.90235	4.40972e-05	0.00132332	1.87001
ENSMUSG00000032890	-0.294415	4.83118	-4.90232	4.4101e-05	0.00132332	1.85426
ENSMUSG00000042190	-0.4225	2.17901	-4.90178	4.41638e-05	0.00132332	2.12117
ENSMUSG00000022033	0.273798	5.93343	4.90143	4.42048e-05	0.00132332	1.74885
ENSMUSG00000022106	0.210796	7.17199	4.90032	4.43337e-05	0.00132332	1.67702
ENSMUSG00000014603	0.406856	3.11221	4.9002	4.43485e-05	0.00132332	2.05328
ENSMUSG00000038239	-0.397253	3.54208	-4.8999	4.43828e-05	0.00132332	1.99828
ENSMUSG00000028678	0.319183	6.44306	4.89666	4.47638e-05	0.00132988	1.70022
ENSMUSG00000069227	-0.191791	5.61562	-4.8966	4.47701e-05	0.00132988	1.76018
ENSMUSG00000026368	-1.21776	0.0920399	-4.89433	4.50393e-05	0.00133114	1.89663
ENSMUSG00000039990	0.16048	5.83173	4.89423	4.50502e-05	0.00133114	1.73755
ENSMUSG00000018411	-0.363503	7.72251	-4.89412	4.50636e-05	0.00133114	1.64957
ENSMUSG00000017716	0.183006	6.82372	4.89183	4.53363e-05	0.0013367	1.66701
ENSMUSG00000034463	-0.30358	5.13266	-4.89047	4.54986e-05	0.00133768	1.79132
ENSMUSG00000040446	0.178084	6.6709	4.89015	4.55377e-05	0.00133768	1.66959
ENSMUSG00000039128	0.203755	6.78032	4.88911	4.56619e-05	0.00133885	1.66196
ENSMUSG00000062257	-0.426683	3.15242	-4.8875	4.58565e-05	0.00134166	2.00961
ENSMUSG00000017144	0.210766	7.99328	4.88611	4.60242e-05	0.00134166	1.62613
ENSMUSG00000030091	-0.283081	5.82912	-4.8852	4.61342e-05	0.00134166	1.71135
ENSMUSG00000057722	-0.364565	4.30334	-4.88495	4.61652e-05	0.00134166	1.86966
ENSMUSG00000021546	0.214048	9.84353	4.88483	4.61799e-05	0.00134166	1.61715
ENSMUSG00000046798	0.227697	5.6599	4.88281	4.64255e-05	0.00134634	1.72392
ENSMUSG00000074088	0.250242	6.52488	4.87955	4.68257e-05	0.00135547	1.65039
ENSMUSG00000041329	-0.29111	4.85286	-4.87706	4.71348e-05	0.00136194	1.78672
ENSMUSG00000022837	0.224257	5.65102	4.87499	4.73918e-05	0.00136532	1.70444
ENSMUSG00000024174	0.261301	5.51325	4.87473	4.74238e-05	0.00136532	1.71723
ENSMUSG00000057455	-0.524409	1.95984	-4.87259	4.76928e-05	0.00137059	2.05637
ENSMUSG00000013584	0.172451	6.07645	4.87039	4.79697e-05	0.00137426	1.65578
ENSMUSG00000066129	-0.559653	2.97888	-4.86893	4.81538e-05	0.00137426	1.98015
ENSMUSG00000059857	-0.257702	3.48953	-4.86873	4.81802e-05	0.00137426	1.9256
ENSMUSG00000002908	0.250401	3.54842	4.86788	4.82872e-05	0.00137426	1.92198
ENSMUSG00000060882	-0.394452	3.45251	-4.86782	4.82951e-05	0.00137426	1.92684
ENSMUSG00000028702	0.280661	5.68653	4.86681	4.84242e-05	0.00137426	1.68067
ENSMUSG00000059939	0.244586	6.29026	4.86629	4.84906e-05	0.00137426	1.63041
ENSMUSG00000019846	-0.281656	7.0173	-4.86574	4.85606e-05	0.00137426	1.59064
ENSMUSG00000007589	0.289214	4.61188	4.86544	4.8599e-05	0.00137426	1.78988
ENSMUSG00000054405	0.181558	7.13571	4.86424	4.8753e-05	0.00137459	1.58407
ENSMUSG00000012535	0.172259	7.46027	4.864	4.87836e-05	0.00137459	1.57562
ENSMUSG00000007279	-0.381764	2.06145	-4.86137	4.91232e-05	0.00138141	2.02603
ENSMUSG00000028780	-0.300598	6.1458	-4.86005	4.92933e-05	0.00138141	1.62106
ENSMUSG00000020814	0.237897	4.64263	4.85935	4.93843e-05	0.00138141	1.76991
ENSMUSG00000006205	-0.574493	3.82179	-4.85879	4.94579e-05	0.00138141	1.85996
ENSMUSG00000037013	0.160095	7.12351	4.85877	4.94602e-05	0.00138141	1.57012
ENSMUSG00000031609	0.281559	4.80666	4.8581	4.95474e-05	0.00138142	1.74862
ENSMUSG00000043441	-0.754533	-0.440523	-4.85419	5.00606e-05	0.00139328	1.6472
ENSMUSG00000025420	0.378473	2.88448	4.85257	5.02745e-05	0.00139679	1.9546
ENSMUSG00000020134	0.229115	6.41163	4.84822	5.08533e-05	0.00140804	1.57545
ENSMUSG00000027848	-0.263409	6.1407	-4.8482	5.08567e-05	0.00140804	1.59074
ENSMUSG00000022892	-0.204994	8.43259	-4.84435	5.13739e-05	0.00141237	1.5143
ENSMUSG00000061911	-0.405753	5.50965	-4.84396	5.14275e-05	0.00141237	1.63284
ENSMUSG00000028634	-0.400451	3.04428	-4.84364	5.14704e-05	0.00141237	1.91005
ENSMUSG00000005268	-0.611077	0.317694	-4.84329	5.15186e-05	0.00141237	1.83834
ENSMUSG00000019984	0.195341	6.45232	4.84328	5.15197e-05	0.00141237	1.55984
ENSMUSG00000005045	-0.783696	4.34663	-4.84234	5.16467e-05	0.00141237	1.75497
ENSMUSG00000079022	-0.368947	3.81562	-4.84234	5.16476e-05	0.00141237	1.81912
ENSMUSG00000057604	-0.605506	3.31607	-4.84083	5.18535e-05	0.00141237	1.87335
ENSMUSG00000034023	0.313358	5.14974	4.84037	5.19159e-05	0.00141237	1.66578
ENSMUSG00000020708	0.239516	7.1273	4.84017	5.19431e-05	0.00141237	1.522
ENSMUSG00000038112	-0.27421	6.75625	-4.83872	5.21415e-05	0.00141237	1.53035
ENSMUSG00000027199	-0.361571	4.79152	-4.83758	5.22993e-05	0.00141237	1.69132
ENSMUSG00000028063	-0.755725	5.41726	-4.83728	5.23407e-05	0.00141237	1.62444
ENSMUSG00000074781	0.185659	7.14133	4.83677	5.241e-05	0.00141237	1.51248
ENSMUSG00000020808	0.332623	5.79564	4.83659	5.24348e-05	0.00141237	1.59319
ENSMUSG00000001123	-0.60591	3.45686	-4.83659	5.24349e-05	0.00141237	1.84656
ENSMUSG00000035131	-0.503325	1.59551	-4.83463	5.27065e-05	0.00141728	1.9654
ENSMUSG00000007338	0.225943	5.87618	4.83168	5.31175e-05	0.00142499	1.57222
ENSMUSG00000026407	-0.412321	3.33292	-4.83129	5.31726e-05	0.00142499	1.84759
ENSMUSG00000039725	0.218307	4.47364	4.83038	5.32992e-05	0.00142598	1.71465
ENSMUSG00000019966	-0.352665	5.67803	-4.82761	5.36897e-05	0.00143401	1.57499
ENSMUSG00000052160	-0.496032	2.15886	-4.82695	5.37841e-05	0.00143412	1.9372
ENSMUSG00000051674	0.199406	6.25827	4.82366	5.42515e-05	0.00143837	1.52146
ENSMUSG00000001016	0.262673	8.07016	4.8235	5.42747e-05	0.00143837	1.4626
ENSMUSG00000048327	0.243386	6.70019	4.82347	5.42784e-05	0.00143837	1.49532
ENSMUSG00000028832	0.168443	9.66848	4.82321	5.43154e-05	0.00143837	1.45673
ENSMUSG00000059003	-0.603893	1.71289	-4.82265	5.4396e-05	0.00143837	1.93732
ENSMUSG00000027070	0.365242	4.02776	4.82201	5.44878e-05	0.0014384	1.74911
ENSMUSG00000039004	-0.330703	2.08527	-4.82073	5.46717e-05	0.00144087	1.92519
ENSMUSG00000091618	-1.86024	-1.9494	-4.81921	5.48906e-05	0.00144424	0.932538
ENSMUSG00000067925	-0.29522	3.62638	-4.81704	5.52055e-05	0.00144711	1.77762
ENSMUSG00000003032	-0.452497	4.34135	-4.81659	5.52718e-05	0.00144711	1.68917
ENSMUSG00000047786	0.364698	5.38211	4.81602	5.53551e-05	0.00144711	1.57943
ENSMUSG00000055435	-0.317171	5.57727	-4.81596	5.53639e-05	0.00144711	1.55421
ENSMUSG00000028568	0.232249	7.49616	4.81328	5.57551e-05	0.00145494	1.44319
ENSMUSG00000005686	-0.445898	3.30237	-4.81189	5.59605e-05	0.00145716	1.80174
ENSMUSG00000021541	-0.981843	-1.12258	-4.80877	5.64213e-05	0.00145716	1.29284
ENSMUSG00000067780	-0.934828	0.556187	-4.80873	5.64279e-05	0.00145716	1.80819
ENSMUSG00000049100	-0.246347	5.85926	-4.80793	5.65464e-05	0.00145716	1.50848
ENSMUSG00000058135	-0.431539	4.38081	-4.80759	5.65977e-05	0.00145716	1.66138
ENSMUSG00000026832	-0.686266	-0.223228	-4.80753	5.66061e-05	0.00145716	1.61831
ENSMUSG00000022992	0.179828	5.97169	4.80748	5.66144e-05	0.00145716	1.50094
ENSMUSG00000018008	-0.352359	3.02273	-4.80725	5.66477e-05	0.00145716	1.82059
ENSMUSG00000026365	-0.529157	3.83342	-4.80699	5.66865e-05	0.00145716	1.72616
ENSMUSG00000025175	-0.5327	3.0358	-4.80619	5.68067e-05	0.00145716	1.8161
ENSMUSG00000020524	-0.375274	4.25413	-4.80555	5.69024e-05	0.00145716	1.67151
ENSMUSG00000070583	0.202169	3.53516	4.80529	5.69405e-05	0.00145716	1.76337
ENSMUSG00000061576	-0.233865	5.16249	-4.80215	5.74142e-05	0.00146692	1.56018
ENSMUSG00000007097	-0.373888	5.48542	-4.79969	5.77877e-05	0.0014741	1.52059
ENSMUSG00000024580	0.16299	5.68428	4.79863	5.79489e-05	0.00147584	1.50286
ENSMUSG00000020437	-0.593194	1.10877	-4.79669	5.8245e-05	0.00148101	1.85146
ENSMUSG00000045854	0.292274	4.74836	4.79457	5.85724e-05	0.00148695	1.59162
ENSMUSG00000036961	0.523833	2.53633	4.79366	5.87122e-05	0.00148812	1.83758
ENSMUSG00000051335	-0.304382	3.4118	-4.79282	5.88428e-05	0.00148861	1.74128
ENSMUSG00000022893	-0.15258	6.24076	-4.79233	5.89188e-05	0.00148861	1.43899
ENSMUSG00000021719	-0.439873	3.1563	-4.78993	5.92921e-05	0.00149488	1.76229
ENSMUSG00000021732	-0.225203	3.75112	-4.78953	5.93549e-05	0.00149488	1.69279
ENSMUSG00000043670	-0.462564	3.26838	-4.78815	5.95709e-05	0.00149794	1.74529
ENSMUSG00000029552	0.219272	6.43053	4.78629	5.98633e-05	0.00150292	1.41335
ENSMUSG00000062098	-0.176347	6.24166	-4.78552	5.99856e-05	0.00150361	1.42115
ENSMUSG00000038848	0.151639	6.84423	4.7842	6.0194e-05	0.00150646	1.38614
ENSMUSG00000033581	0.147114	7.658	4.78285	6.04078e-05	0.00150708	1.36121
ENSMUSG00000024188	0.17957	7.96135	4.78285	6.04084e-05	0.00150708	1.35771
ENSMUSG00000025200	0.210573	4.56483	4.7818	6.05749e-05	0.00150841	1.57881
ENSMUSG00000026458	-0.305384	4.89584	-4.78132	6.06516e-05	0.00150841	1.53481
ENSMUSG00000068417	-1.06401	-1.23806	-4.78007	6.08529e-05	0.00151105	1.18743
ENSMUSG00000015001	0.248584	4.07976	4.77902	6.10211e-05	0.00151287	1.63083
ENSMUSG00000026127	0.14407	6.20135	4.77785	6.12089e-05	0.0015138	1.40606
ENSMUSG00000040181	-0.508192	3.74354	-4.7776	6.12491e-05	0.0015138	1.66214
ENSMUSG00000050700	-0.60252	4.7923	-4.7756	6.15737e-05	0.00151946	1.53088
ENSMUSG00000062329	-1.32242	2.33786	-4.7747	6.172e-05	0.00151965	1.79972
ENSMUSG00000033420	-0.230112	6.94307	-4.77437	6.17729e-05	0.00151965	1.35564
ENSMUSG00000026979	-0.40185	2.64216	-4.77351	6.19131e-05	0.00152075	1.77187
ENSMUSG00000039804	0.151126	7.17775	4.77132	6.22713e-05	0.00152697	1.3411
ENSMUSG00000024104	0.135242	6.87997	4.77079	6.23587e-05	0.00152697	1.34974
ENSMUSG00000059119	0.184966	8.10564	4.76816	6.27909e-05	0.00153096	1.3183
ENSMUSG00000000794	-0.228097	3.98724	-4.76816	6.27918e-05	0.00153096	1.60908
ENSMUSG00000010663	0.179805	7.50467	4.76805	6.28107e-05	0.00153096	1.32525
ENSMUSG00000016942	-0.858728	0.870228	-4.76529	6.32684e-05	0.00153526	1.75404
ENSMUSG00000005124	-0.282469	5.50255	-4.76403	6.34784e-05	0.00153526	1.42697
ENSMUSG00000039395	0.455616	2.77879	4.76286	6.36741e-05	0.00153526	1.74005
ENSMUSG00000031608	0.23125	5.12809	4.76275	6.36929e-05	0.00153526	1.46648
ENSMUSG00000022451	0.145736	6.63003	4.7623	6.37682e-05	0.00153526	1.33924
ENSMUSG00000037007	0.2194	5.53077	4.76222	6.37822e-05	0.00153526	1.42368
ENSMUSG00000027215	-0.394807	4.46514	-4.76197	6.38243e-05	0.00153526	1.53414
ENSMUSG00000062151	-0.329183	2.10773	-4.7618	6.38526e-05	0.00153526	1.77905
ENSMUSG00000042717	-0.616432	0.27615	-4.76178	6.38566e-05	0.00153526	1.64716
ENSMUSG00000024621	-0.331052	4.8334	-4.76113	6.39657e-05	0.00153556	1.48955
ENSMUSG00000036913	-0.401673	5.45292	-4.75713	6.46422e-05	0.0015482	1.41352
ENSMUSG00000053819	-0.217387	5.6461	-4.75687	6.46869e-05	0.0015482	1.39521
ENSMUSG00000004892	-1.36542	0.872692	-4.75601	6.48339e-05	0.00154938	1.73006
ENSMUSG00000028413	-0.198896	6.20774	-4.75224	6.54807e-05	0.0015588	1.33706
ENSMUSG00000068122	-0.762696	6.19137	-4.75223	6.54833e-05	0.0015588	1.33878
ENSMUSG00000033740	0.368523	4.79943	4.752	6.55222e-05	0.0015588	1.47703
ENSMUSG00000024826	0.202207	7.06381	4.75081	6.57284e-05	0.00156137	1.2915
ENSMUSG00000028528	-0.276607	4.8081	-4.74884	6.60696e-05	0.00156536	1.461
ENSMUSG00000034040	-0.384595	3.901	-4.74819	6.61833e-05	0.00156536	1.56785
ENSMUSG00000026574	-1.62699	0.624517	-4.74814	6.61921e-05	0.00156536	1.67547
ENSMUSG00000028581	-0.303325	4.06269	-4.74708	6.63773e-05	0.00156593	1.54531
ENSMUSG00000054293	-0.731533	1.02289	-4.74633	6.6509e-05	0.00156593	1.72549
ENSMUSG00000055805	-0.456747	2.35346	-4.74631	6.65118e-05	0.00156593	1.72634
ENSMUSG00000037613	-0.616002	0.0198185	-4.74552	6.665e-05	0.00156687	1.55108
ENSMUSG00000022803	-0.265126	2.79927	-4.74448	6.68326e-05	0.00156838	1.68526
ENSMUSG00000046213	-0.978466	-0.177995	-4.74349	6.70084e-05	0.00156838	1.49534
ENSMUSG00000029120	-0.421523	4.33107	-4.74306	6.70834e-05	0.00156838	1.50157
ENSMUSG00000020486	-0.366553	3.41765	-4.74292	6.71092e-05	0.00156838	1.61358
ENSMUSG00000032291	0.330865	6.79165	4.74075	6.74937e-05	0.00157505	1.2768
ENSMUSG00000034487	-0.264952	4.71831	-4.73956	6.77057e-05	0.00157557	1.44735
ENSMUSG00000040543	-0.582577	1.5931	-4.73901	6.78038e-05	0.00157557	1.7342
ENSMUSG00000029622	-0.405801	5.35744	-4.73886	6.78303e-05	0.00157557	1.37575
ENSMUSG00000057897	-0.591339	4.03369	-4.7384	6.79127e-05	0.00157557	1.52595
ENSMUSG00000062169	0.205568	5.4195	4.73684	6.81927e-05	0.0015775	1.36891
ENSMUSG00000021200	-0.422702	2.76623	-4.73683	6.81941e-05	0.0015775	1.66859
ENSMUSG00000036403	0.213972	5.53554	4.73605	6.83336e-05	0.00157843	1.35546
ENSMUSG00000004096	0.226738	6.58905	4.73539	6.84528e-05	0.00157889	1.27212
ENSMUSG00000028979	-0.773016	0.177786	-4.73363	6.8771e-05	0.00158389	1.56357
ENSMUSG00000109764	-1.37239	-0.88639	-4.73309	6.88691e-05	0.00158389	1.2369
ENSMUSG00000040084	0.236686	7.2423	4.72995	6.94418e-05	0.00158853	1.23218
ENSMUSG00000009246	-0.642206	4.16722	-4.72946	6.95304e-05	0.00158853	1.48654
ENSMUSG00000026208	-0.523464	5.30026	-4.72905	6.96059e-05	0.00158853	1.35594
ENSMUSG00000028933	0.210441	4.56025	4.729	6.96149e-05	0.00158853	1.44346
ENSMUSG00000027869	0.755826	4.86207	4.72881	6.96497e-05	0.00158853	1.41756
ENSMUSG00000003038	0.278375	8.40137	4.7287	6.96705e-05	0.00158853	1.21385
ENSMUSG00000049134	-0.709654	1.95714	-4.72454	7.04383e-05	0.00160373	1.69335
ENSMUSG00000036006	-0.275248	4.73524	-4.72348	7.06351e-05	0.00160408	1.40396
ENSMUSG00000024998	-0.198082	5.62442	-4.72337	7.06555e-05	0.00160408	1.31056
ENSMUSG00000079620	-0.540926	-0.00324309	-4.72128	7.1046e-05	0.00161065	1.49179
ENSMUSG00000057130	0.191768	4.89031	4.72046	7.11983e-05	0.0016118	1.38298
ENSMUSG00000042607	0.285574	6.86639	4.71893	7.14861e-05	0.00161601	1.21654
ENSMUSG00000003269	0.170504	6.49573	4.71674	7.19006e-05	0.00162307	1.22854
ENSMUSG00000061462	-0.493062	3.81444	-4.71571	7.2096e-05	0.00162378	1.49527
ENSMUSG00000036819	0.13417	5.62599	4.71549	7.21362e-05	0.00162378	1.29269
ENSMUSG00000020719	0.223676	10.757	4.71356	7.25041e-05	0.00162975	1.1736
ENSMUSG00000003135	0.145092	5.67856	4.71286	7.26387e-05	0.00163047	1.28105
ENSMUSG00000003746	-0.292928	4.9515	-4.71179	7.28442e-05	0.00163146	1.34929
ENSMUSG00000069135	0.217918	5.57802	4.7112	7.29565e-05	0.00163146	1.28709
ENSMUSG00000072582	0.218886	5.83508	4.71071	7.30508e-05	0.00163146	1.26212
ENSMUSG00000022485	0.278986	4.46281	4.71049	7.30932e-05	0.00163146	1.40852
ENSMUSG00000055333	-0.500437	2.1856	-4.70954	7.3277e-05	0.00163268	1.64576
ENSMUSG00000071660	0.165248	6.74527	4.70914	7.33533e-05	0.00163268	1.19565
ENSMUSG00000031667	0.178677	5.45165	4.70733	7.37038e-05	0.00163818	1.28902
ENSMUSG00000038086	-0.616193	1.96893	-4.70634	7.38977e-05	0.00163988	1.64826
ENSMUSG00000034064	0.158265	6.55123	4.70577	7.40074e-05	0.00163988	1.19678
ENSMUSG00000028042	-0.473895	2.16418	-4.70535	7.40897e-05	0.00163988	1.63668
ENSMUSG00000024052	0.124976	7.00667	4.70416	7.43216e-05	0.00164272	1.17189
ENSMUSG00000031962	-0.483507	4.31	-4.70346	7.44599e-05	0.0016435	1.40227
ENSMUSG00000009741	0.159789	7.63998	4.7026	7.46284e-05	0.00164493	1.15291
ENSMUSG00000027612	-0.366464	4.52232	-4.70156	7.48321e-05	0.00164714	1.37203
ENSMUSG00000029123	-0.314929	4.27389	-4.70016	7.51092e-05	0.00165095	1.39884
ENSMUSG00000015120	0.198788	7.76105	4.69953	7.52345e-05	0.00165142	1.14336
ENSMUSG00000031134	0.2312	8.27288	4.69845	7.54481e-05	0.00165382	1.13596
ENSMUSG00000036892	-0.905667	1.20505	-4.69687	7.57643e-05	0.00165846	1.62146
ENSMUSG00000027429	0.185526	6.32924	4.69615	7.59076e-05	0.00165932	1.18563
ENSMUSG00000022400	0.25055	6.99408	4.69525	7.60867e-05	0.00165996	1.14989
ENSMUSG00000022120	0.22798	5.57198	4.69496	7.61459e-05	0.00165996	1.24573
ENSMUSG00000035561	-0.416853	3.37071	-4.69255	7.66312e-05	0.00166825	1.49106
ENSMUSG00000062937	0.159037	6.22415	4.69073	7.69991e-05	0.00167397	1.17858
ENSMUSG00000060373	0.218186	9.2895	4.68993	7.71612e-05	0.0016752	1.11039
ENSMUSG00000031636	-0.284784	4.19085	-4.68892	7.73662e-05	0.00167669	1.38048
ENSMUSG00000022718	0.1467	6.94068	4.68815	7.75228e-05	0.00167669	1.13287
ENSMUSG00000031148	0.136761	6.09999	4.68709	7.77396e-05	0.00167669	1.17817
ENSMUSG00000029287	-0.197266	5.53174	-4.68692	7.77754e-05	0.00167669	1.22508
ENSMUSG00000044734	-0.862712	1.25981	-4.68641	7.78801e-05	0.00167669	1.59943
ENSMUSG00000022194	0.270914	7.09562	4.68614	7.79345e-05	0.00167669	1.12288
ENSMUSG00000002329	0.221524	5.48881	4.68492	7.8187e-05	0.00167669	1.22792
ENSMUSG00000030255	-0.252153	4.52356	-4.68444	7.82854e-05	0.00167669	1.32844
ENSMUSG00000023110	0.150158	6.87629	4.68441	7.82918e-05	0.00167669	1.12564
ENSMUSG00000040569	-0.79002	3.07246	-4.68403	7.8369e-05	0.00167669	1.50387
ENSMUSG00000020941	-0.272101	3.16675	-4.68369	7.84388e-05	0.00167669	1.4931
ENSMUSG00000037705	-0.799772	1.58654	-4.68342	7.84959e-05	0.00167669	1.59978
ENSMUSG00000015090	-1.61727	-0.124744	-4.6828	7.86247e-05	0.00167719	1.37422
ENSMUSG00000025577	0.315163	6.62066	4.68149	7.88952e-05	0.0016807	1.13126
ENSMUSG00000002308	0.203397	4.36185	4.68092	7.90146e-05	0.00168099	1.34379
ENSMUSG00000076617	-0.334364	2.11277	-4.68028	7.91478e-05	0.00168157	1.57789
ENSMUSG00000021806	-0.268376	7.09936	-4.67859	7.95011e-05	0.0016865	1.10169
ENSMUSG00000025991	-0.839884	-0.185655	-4.67793	7.96382e-05	0.0016865	1.35202
ENSMUSG00000048349	0.254529	4.59469	4.67743	7.97445e-05	0.0016865	1.30721
ENSMUSG00000027833	0.242246	6.01334	4.67675	7.98874e-05	0.0016865	1.15927
ENSMUSG00000028357	-0.4668	1.22585	-4.67664	7.99105e-05	0.0016865	1.57467
ENSMUSG00000022610	0.379428	3.45701	4.67549	8.01534e-05	0.0016876	1.4457
ENSMUSG00000020652	0.243146	4.3209	4.67538	8.01748e-05	0.0016876	1.33521
ENSMUSG00000023791	0.260284	4.89651	4.67367	8.05373e-05	0.00169299	1.26264
ENSMUSG00000037070	0.192212	6.66052	4.67177	8.09423e-05	0.00169925	1.10299
ENSMUSG00000046159	-0.285811	2.30014	-4.67051	8.12112e-05	0.00170265	1.54233
ENSMUSG00000027282	0.179439	7.09909	4.66888	8.15604e-05	0.00170631	1.0775
ENSMUSG00000007944	-0.618146	1.72842	-4.66869	8.16004e-05	0.00170631	1.56297
ENSMUSG00000029862	0.379205	2.18503	4.66686	8.19948e-05	0.00170822	1.54442
ENSMUSG00000058153	-0.356383	4.69815	-4.66602	8.21771e-05	0.00170822	1.25987
ENSMUSG00000025597	-0.224445	4.33732	-4.66585	8.22146e-05	0.00170822	1.30345
ENSMUSG00000037725	0.191663	6.11166	4.66576	8.22331e-05	0.00170822	1.12254
ENSMUSG00000058354	-1.3113	-0.834044	-4.66572	8.22411e-05	0.00170822	1.12157
ENSMUSG00000009394	-0.363395	3.61724	-4.66528	8.23366e-05	0.00170822	1.39176
ENSMUSG00000030672	-0.567934	7.00952	-4.66386	8.26465e-05	0.00171241	1.06679
ENSMUSG00000041747	0.213815	5.71696	4.66297	8.28389e-05	0.00171305	1.14916
ENSMUSG00000053886	-0.450188	2.23421	-4.66273	8.2893e-05	0.00171305	1.52714
ENSMUSG00000063268	-0.518346	1.32039	-4.66215	8.30194e-05	0.00171343	1.54413
ENSMUSG00000016349	-0.634874	3.57501	-4.66011	8.34658e-05	0.00172041	1.38333
ENSMUSG00000055612	0.177178	6.97791	4.65603	8.43686e-05	0.00173677	1.04824
ENSMUSG00000005125	-0.399446	4.37409	-4.65454	8.47001e-05	0.0017383	1.26906
ENSMUSG00000024942	-0.403761	4.43329	-4.65424	8.47676e-05	0.0017383	1.26108
ENSMUSG00000051506	-0.446357	2.09284	-4.65422	8.47709e-05	0.0017383	1.51455
ENSMUSG00000034906	0.218026	6.46941	4.6533	8.49772e-05	0.00173854	1.06592
ENSMUSG00000053931	0.164557	9.21306	4.65185	8.53014e-05	0.00173854	1.01158
ENSMUSG00000038374	0.208182	6.74162	4.65155	8.53692e-05	0.00173854	1.04669
ENSMUSG00000027635	0.184318	5.39467	4.65135	8.5414e-05	0.00173854	1.1502
ENSMUSG00000040158	0.206025	6.19552	4.65134	8.54159e-05	0.00173854	1.07907
ENSMUSG00000022974	0.176007	7.3982	4.65124	8.5439e-05	0.00173854	1.02389
ENSMUSG00000052336	-0.336503	3.95662	-4.64933	8.58698e-05	0.00174338	1.30829
ENSMUSG00000014402	0.205911	6.69173	4.64921	8.58963e-05	0.00174338	1.04302
ENSMUSG00000026272	-1.20138	-2.36946	-4.64815	8.61372e-05	0.00174552	0.443453
ENSMUSG00000062421	0.176291	6.72196	4.64778	8.62216e-05	0.00174552	1.03762
ENSMUSG00000063142	-0.430321	2.93463	-4.64534	8.67781e-05	0.00175455	1.42143
ENSMUSG00000020205	-0.284641	3.93193	-4.64464	8.69376e-05	0.00175554	1.29978
ENSMUSG00000032431	-0.201269	5.75673	-4.64382	8.71261e-05	0.00175712	1.09254
ENSMUSG00000026634	0.169735	6.49444	4.641	8.77747e-05	0.00176795	1.03216
ENSMUSG00000020061	-0.192288	5.68802	-4.63733	8.86272e-05	0.00178251	1.08208
ENSMUSG00000051243	-0.423599	6.70904	-4.63692	8.87219e-05	0.00178251	1.00854
ENSMUSG00000021469	0.433709	3.58508	4.63303	8.96375e-05	0.0017962	1.32297
ENSMUSG00000031513	0.143278	5.5517	4.63222	8.98276e-05	0.0017962	1.08461
ENSMUSG00000059713	-0.14537	5.32776	-4.63217	8.98395e-05	0.0017962	1.10438
ENSMUSG00000027331	0.273185	6.50268	4.6321	8.98553e-05	0.0017962	1.00949
ENSMUSG00000020978	0.199049	7.37143	4.63141	9.00193e-05	0.00179722	0.973081
ENSMUSG00000040037	-0.331871	5.12624	-4.63037	9.02667e-05	0.00179776	1.11996
ENSMUSG00000055202	0.218393	5.75372	4.63035	9.02724e-05	0.00179776	1.0614
ENSMUSG00000041700	-0.543837	1.49758	-4.62706	9.10561e-05	0.00180927	1.4635
ENSMUSG00000027361	0.205625	6.10901	4.62697	9.10785e-05	0.00180927	1.02242
ENSMUSG00000030322	0.272128	5.14887	4.62566	9.13922e-05	0.00181324	1.11093
ENSMUSG00000050272	-0.45195	3.99897	-4.62464	9.16388e-05	0.00181437	1.2394
ENSMUSG00000047797	-0.742061	1.40715	-4.62448	9.16773e-05	0.00181437	1.45622
ENSMUSG00000027263	0.177282	6.53828	4.62274	9.20996e-05	0.00181855	0.982328
ENSMUSG00000031861	0.270438	4.35252	4.62266	9.21174e-05	0.00181855	1.19649
ENSMUSG00000041920	-0.315	4.4169	-4.62065	9.26081e-05	0.00182596	1.1772
ENSMUSG00000056632	-0.679628	0.533506	-4.61918	9.29672e-05	0.00183077	1.37268
ENSMUSG00000014195	0.159369	7.96939	4.61831	9.31792e-05	0.00183116	0.930151
ENSMUSG00000019787	-0.572098	1.65172	-4.61816	9.32171e-05	0.00183116	1.44144
ENSMUSG00000042918	-0.433048	2.57118	-4.61685	9.35384e-05	0.00183489	1.38652
ENSMUSG00000069094	0.205836	7.20335	4.61644	9.36383e-05	0.00183489	0.938463
ENSMUSG00000036814	-0.669723	-0.0305951	-4.61518	9.39506e-05	0.00183875	1.25434
ENSMUSG00000031590	0.150426	5.65855	4.61366	9.43266e-05	0.00184383	1.02645
ENSMUSG00000032254	0.191225	6.59098	4.61295	9.45038e-05	0.00184503	0.954129
ENSMUSG00000027004	0.360138	4.63182	4.61115	9.49536e-05	0.00185005	1.13429
ENSMUSG00000036510	-0.240313	4.22479	-4.61099	9.4994e-05	0.00185005	1.1768
ENSMUSG00000079293	-0.69868	0.460815	-4.60982	9.52851e-05	0.00185345	1.34019
ENSMUSG00000037541	-0.345787	4.01062	-4.60891	9.55155e-05	0.00185449	1.19801
ENSMUSG00000035696	0.153174	7.68601	4.60831	9.56653e-05	0.00185449	0.907466
ENSMUSG00000021326	0.134852	6.43248	4.60806	9.57292e-05	0.00185449	0.950283
ENSMUSG00000035653	-0.386613	3.30531	-4.60748	9.5874e-05	0.00185449	1.28337
ENSMUSG00000017499	0.260534	5.50613	4.60708	9.59755e-05	0.00185449	1.02557
ENSMUSG00000049265	-0.548425	1.91173	-4.60654	9.61121e-05	0.00185449	1.40601
ENSMUSG00000037166	0.358824	1.49117	4.60609	9.6228e-05	0.00185449	1.41233
ENSMUSG00000046562	0.162582	6.56142	4.60591	9.62721e-05	0.00185449	0.937321
ENSMUSG00000025877	-0.52626	0.989036	-4.60414	9.67215e-05	0.00185814	1.38882
ENSMUSG00000019996	-0.196482	3.47165	-4.60398	9.67632e-05	0.00185814	1.25519
ENSMUSG00000058454	0.149854	5.67762	4.60379	9.6812e-05	0.00185814	0.999116
ENSMUSG00000031105	0.267136	3.72589	4.60173	9.73373e-05	0.00186596	1.22284
ENSMUSG00000047842	-0.257242	3.05927	-4.60117	9.74803e-05	0.00186645	1.29713
ENSMUSG00000025068	0.183329	5.53036	4.59985	9.7822e-05	0.00186958	1.00354
ENSMUSG00000033985	0.244087	3.48855	4.59962	9.78789e-05	0.00186958	1.24717
ENSMUSG00000033676	-0.295272	4.88524	-4.59827	9.82278e-05	0.00187399	1.06419
ENSMUSG00000040856	-0.440952	8.26366	-4.5972	9.85049e-05	0.00187532	0.873008
ENSMUSG00000026676	-0.332979	3.51692	-4.59709	9.85332e-05	0.00187532	1.23107
ENSMUSG00000020697	0.152857	6.94964	4.59455	9.91968e-05	0.00188569	0.889737
ENSMUSG00000029247	0.165296	8.20994	4.5929	9.9627e-05	0.00189099	0.862312
ENSMUSG00000037762	-0.327972	2.3103	-4.5925	9.97328e-05	0.00189099	1.34819
ENSMUSG00000028940	1.07823	-1.88342	4.5914	0.000100021	0.00189099	0.452007
ENSMUSG00000022359	0.26066	3.89313	4.59138	0.000100027	0.00189099	1.17491
ENSMUSG00000020794	0.174717	6.79306	4.59081	0.000100177	0.00189099	0.886637
ENSMUSG00000035683	0.302725	5.79164	4.59028	0.000100317	0.00189099	0.955422
ENSMUSG00000046768	-0.208398	5.09586	-4.58981	0.000100441	0.00189099	1.01939
ENSMUSG00000027552	0.32992	5.17881	4.58944	0.000100539	0.00189099	1.01518
ENSMUSG00000032400	0.209904	5.68935	4.58941	0.000100546	0.00189099	0.961531
ENSMUSG00000022762	-0.442988	3.19259	-4.5882	0.000100869	0.00189259	1.24792
ENSMUSG00000026575	0.241822	4.89189	4.58797	0.00010093	0.00189259	1.04223
ENSMUSG00000067038	-1.0252	1.93632	-4.58775	0.000100989	0.00189259	1.35949
ENSMUSG00000029762	0.276856	3.74654	4.58646	0.000101332	0.00189677	1.18165
ENSMUSG00000051339	-0.338809	5.10788	-4.58513	0.000101688	0.00189694	1.0053
ENSMUSG00000003464	0.165854	7.23352	4.58481	0.000101772	0.00189694	0.855473
ENSMUSG00000085793	0.256012	4.41807	4.58481	0.000101773	0.00189694	1.09116
ENSMUSG00000027861	-0.489863	5.15898	-4.58464	0.000101818	0.00189694	0.998057
ENSMUSG00000046449	-0.376	4.818	-4.58273	0.000102332	0.00189921	1.03156
ENSMUSG00000040125	-0.640773	2.9443	-4.58257	0.000102375	0.00189921	1.26224
ENSMUSG00000025354	0.120764	6.64064	4.58215	0.000102488	0.00189921	0.871244
ENSMUSG00000069920	-0.407333	3.5826	-4.58201	0.000102525	0.00189921	1.1841
ENSMUSG00000028980	-0.277106	4.99696	-4.58197	0.000102537	0.00189921	1.00971
ENSMUSG00000024471	-0.624064	2.76438	-4.58044	0.000102951	0.00190362	1.27631
ENSMUSG00000040204	0.228012	7.39186	4.57978	0.000103128	0.00190362	0.838851
ENSMUSG00000054342	-0.492933	3.38775	-4.5793	0.000103259	0.00190362	1.20158
ENSMUSG00000000632	-0.434906	5.05249	-4.57918	0.000103291	0.00190362	0.995741
ENSMUSG00000018589	-0.465316	2.79612	-4.57888	0.000103374	0.00190362	1.26924
ENSMUSG00000072694	0.213977	4.13472	4.57738	0.000103782	0.0019056	1.10743
ENSMUSG00000022538	0.170946	5.79194	4.57733	0.000103796	0.0019056	0.920386
ENSMUSG00000020143	-0.496798	2.25078	-4.57717	0.000103841	0.0019056	1.3143
ENSMUSG00000019326	-0.866076	0.134316	-4.57468	0.000104523	0.00191151	1.20249
ENSMUSG00000027966	-0.327941	8.06292	-4.57465	0.000104532	0.00191151	0.815916
ENSMUSG00000029363	0.186644	5.80976	4.57428	0.000104634	0.00191151	0.911097
ENSMUSG00000035875	-0.748145	0.324899	-4.57424	0.000104645	0.00191151	1.23737
ENSMUSG00000029408	-0.533212	1.3397	-4.57364	0.00010481	0.00191153	1.33324
ENSMUSG00000022833	0.261688	4.70331	4.57336	0.000104886	0.00191153	1.02695
ENSMUSG00000022658	0.297663	6.64149	4.57233	0.000105173	0.00191355	0.847097
ENSMUSG00000024937	-0.397924	5.89081	-4.57209	0.000105238	0.00191355	0.894718
ENSMUSG00000026395	-0.396796	2.69755	-4.57014	0.000105779	0.00191943	1.25777
ENSMUSG00000028003	-0.893716	-1.15196	-4.56904	0.000106087	0.00191943	0.812392
ENSMUSG00000039683	-0.358126	5.09182	-4.5689	0.000106127	0.00191943	0.965172
ENSMUSG00000070498	-0.323802	3.24018	-4.56866	0.000106194	0.00191943	1.19335
ENSMUSG00000042751	-0.265091	5.05359	-4.56825	0.000106308	0.00191943	0.968125
ENSMUSG00000020051	-1.23174	1.65793	-4.56799	0.00010638	0.00191943	1.32018
ENSMUSG00000033970	0.223009	5.84859	4.56774	0.00010645	0.00191943	0.891121
ENSMUSG00000028525	-0.197777	4.61464	-4.56674	0.000106731	0.00191943	1.01548
ENSMUSG00000019837	0.247717	5.516	4.5662	0.000106883	0.00191943	0.91888
ENSMUSG00000025133	0.187952	6.23054	4.56607	0.000106919	0.00191943	0.855564
ENSMUSG00000047832	0.187308	6.3839	4.56581	0.000106994	0.00191943	0.844395
ENSMUSG00000035504	-0.539298	2.33464	-4.56575	0.000107011	0.00191943	1.27954
ENSMUSG00000000942	0.344567	3.18283	4.56485	0.000107262	0.00192177	1.19785
ENSMUSG00000004043	-0.354622	2.81184	-4.56274	0.000107861	0.00192774	1.22742
ENSMUSG00000050379	0.137083	7.10192	4.56251	0.000107925	0.00192774	0.801405
ENSMUSG00000031935	0.203078	5.68417	4.56195	0.000108084	0.00192774	0.891022
ENSMUSG00000033960	-0.195079	5.81954	-4.56149	0.000108216	0.00192774	0.874134
ENSMUSG00000030555	0.18368	5.43152	4.56105	0.000108341	0.00192774	0.913314
ENSMUSG00000020875	0.309346	5.55976	4.56073	0.000108432	0.00192774	0.901162
ENSMUSG00000004730	-0.398856	3.36878	-4.56069	0.000108444	0.00192774	1.15706
ENSMUSG00000040667	0.186106	7.21394	4.55971	0.000108724	0.00193054	0.791039
ENSMUSG00000031432	0.163206	5.6765	4.55719	0.000109449	0.00193939	0.879
ENSMUSG00000036918	-0.433677	3.01365	-4.55713	0.000109466	0.00193939	1.19062
ENSMUSG00000036299	0.203202	5.76084	4.55616	0.000109746	0.00194033	0.868944
ENSMUSG00000001948	0.383686	1.83191	4.55538	0.000109973	0.00194033	1.28672
ENSMUSG00000040640	-0.20964	5.23372	-4.55535	0.000109981	0.00194033	0.915646
ENSMUSG00000005320	-0.463994	3.60493	-4.55526	0.000110007	0.00194033	1.11311
ENSMUSG00000028248	0.181778	8.91702	4.55362	0.000110483	0.00194184	0.757339
ENSMUSG00000046618	-0.375034	4.63519	-4.55339	0.000110548	0.00194184	0.977734
ENSMUSG00000031985	0.164787	6.96182	4.5531	0.000110633	0.00194184	0.78197
ENSMUSG00000064128	0.211714	5.15153	4.55308	0.000110639	0.00194184	0.922741
ENSMUSG00000070780	-0.408449	1.63155	-4.55286	0.000110704	0.00194184	1.28366
ENSMUSG00000030518	-0.311686	3.35195	-4.54962	0.000111652	0.00195631	1.13152
ENSMUSG00000022305	0.140032	6.30284	4.54909	0.000111806	0.00195686	0.80617
ENSMUSG00000030663	0.185448	7.2471	4.54624	0.000112649	0.00196738	0.755262
ENSMUSG00000021771	0.174078	7.41203	4.54622	0.000112655	0.00196738	0.75129
ENSMUSG00000039236	-0.845323	-0.10467	-4.54439	0.000113199	0.0019731	1.0837
ENSMUSG00000037996	-0.353293	1.93622	-4.54428	0.000113231	0.0019731	1.25279
ENSMUSG00000033220	-0.343029	3.33244	-4.54338	0.000113501	0.00197408	1.118
ENSMUSG00000063568	-0.381711	3.40152	-4.54326	0.000113535	0.00197408	1.10883
ENSMUSG00000028116	-0.449941	2.81032	-4.54154	0.000114052	0.00198025	1.17419
ENSMUSG00000036169	-0.230586	3.50324	-4.54125	0.000114139	0.00198025	1.09166
ENSMUSG00000023015	0.195698	7.43545	4.54004	0.000114504	0.0019844	0.734852
ENSMUSG00000032373	-0.367209	3.54715	-4.53892	0.000114841	0.00198808	1.07943
ENSMUSG00000020722	-0.582461	0.886459	-4.53709	0.000115396	0.0019949	1.22399
ENSMUSG00000025044	-0.603449	1.30986	-4.53678	0.000115491	0.0019949	1.24462
ENSMUSG00000003436	0.485824	3.0959	4.53638	0.000115612	0.0019949	1.1387
ENSMUSG00000029843	-0.825955	-0.597537	-4.53471	0.000116122	0.00199651	0.931402
ENSMUSG00000034432	0.201885	6.71595	4.53448	0.00011619	0.00199651	0.744586
ENSMUSG00000048865	-0.333658	2.43203	-4.53412	0.0001163	0.00199651	1.19336
ENSMUSG00000038957	0.14374	6.232	4.53347	0.0001165	0.00199651	0.770751
ENSMUSG00000030513	-0.360406	4.64674	-4.53335	0.000116535	0.00199651	0.924993
ENSMUSG00000038244	-0.177858	4.49711	-4.53325	0.000116566	0.00199651	0.943973
ENSMUSG00000033491	-0.546926	4.94194	-4.53319	0.000116584	0.00199651	0.889527
ENSMUSG00000027944	0.256004	5.58821	4.5322	0.00011689	0.00199958	0.824169
ENSMUSG00000036523	0.425747	4.14814	4.53097	0.00011727	0.00200131	0.990519
ENSMUSG00000053153	0.524258	0.907306	4.53083	0.000117313	0.00200131	1.20307
ENSMUSG00000062198	0.233947	4.93343	4.53065	0.000117368	0.00200131	0.889946
ENSMUSG00000015291	0.201741	8.44668	4.52946	0.000117737	0.00200352	0.696495
ENSMUSG00000036528	0.284955	4.63067	4.52904	0.000117865	0.00200352	0.922387
ENSMUSG00000033781	0.240553	4.06638	4.52888	0.000117915	0.00200352	0.992658
ENSMUSG00000016458	0.284685	3.82146	4.52826	0.000118109	0.00200352	1.02359
ENSMUSG00000025348	-0.488817	2.56845	-4.52775	0.000118268	0.00200352	1.16442
ENSMUSG00000029999	-0.436525	2.64064	-4.52744	0.000118364	0.00200352	1.15663
ENSMUSG00000049556	-0.546034	4.28895	-4.52645	0.000118672	0.00200352	0.95109
ENSMUSG00000031149	0.199766	4.94024	4.52611	0.000118777	0.00200352	0.877039
ENSMUSG00000005370	0.206498	7.01922	4.52569	0.000118909	0.00200352	0.709132
ENSMUSG00000063888	0.159535	7.21928	4.52563	0.000118929	0.00200352	0.702526
ENSMUSG00000036896	-0.527111	3.42088	-4.52535	0.000119015	0.00200352	1.06064
ENSMUSG00000021327	0.210253	7.50156	4.52472	0.000119214	0.00200352	0.693938
ENSMUSG00000017146	0.202939	6.18701	4.52471	0.000119216	0.00200352	0.751959
ENSMUSG00000066148	0.196283	6.12781	4.52447	0.000119292	0.00200352	0.755769
ENSMUSG00000007021	-0.354465	3.08021	-4.52382	0.000119495	0.00200352	1.0993
ENSMUSG00000028800	0.243116	6.45743	4.52376	0.000119515	0.00200352	0.731476
ENSMUSG00000027651	0.166724	6.29961	4.52161	0.000120193	0.00200962	0.735559
ENSMUSG00000021556	0.229287	7.13274	4.5216	0.000120195	0.00200962	0.694926
ENSMUSG00000049538	-0.298671	3.08035	-4.5214	0.000120259	0.00200962	1.09347
ENSMUSG00000016921	0.19247	9.48593	4.51986	0.000120747	0.00201567	0.668998
ENSMUSG00000039316	-0.262992	3.65192	-4.5193	0.000120926	0.00201653	1.01658
ENSMUSG00000038453	-0.27019	5.07171	-4.51822	0.000121272	0.00202019	0.837336
ENSMUSG00000028347	0.191207	7.63029	4.51779	0.000121408	0.00202032	0.673777
ENSMUSG00000029442	0.470909	1.47437	4.51735	0.000121548	0.00202054	1.19934
ENSMUSG00000037362	-0.611393	2.5129	-4.51518	0.000122245	0.00203	1.13834
ENSMUSG00000039103	-0.24979	5.24038	-4.51416	0.000122574	0.00203335	0.808619
ENSMUSG00000025203	0.177015	10.3219	4.51191	0.000123302	0.00204328	0.649107
ENSMUSG00000051166	0.221628	5.77074	4.51062	0.00012372	0.00204809	0.750641
ENSMUSG00000058258	0.258527	6.68843	4.50909	0.000124219	0.00205007	0.680695
ENSMUSG00000030074	-0.278102	5.96207	-4.50904	0.000124235	0.00205007	0.726102
ENSMUSG00000040254	-0.239974	5.37964	-4.50903	0.000124239	0.00205007	0.780817
ENSMUSG00000031990	0.170211	6.53279	4.50867	0.000124358	0.00205007	0.68732
ENSMUSG00000062694	-0.703498	2.08292	-4.50824	0.000124499	0.00205007	1.15576
ENSMUSG00000022536	0.153911	8.11951	4.50788	0.000124614	0.00205007	0.642655
ENSMUSG00000028614	0.17118	6.3958	4.50534	0.00012545	0.0020604	0.687097
ENSMUSG00000001248	0.190036	7.64029	4.50519	0.000125501	0.0020604	0.640998
ENSMUSG00000040907	-0.483987	5.83247	-4.50454	0.000125715	0.00206177	0.725197
ENSMUSG00000043460	-0.682174	1.31935	-4.50257	0.000126368	0.00206932	1.16319
ENSMUSG00000027883	0.17675	6.46933	4.50237	0.000126435	0.00206932	0.674891
ENSMUSG00000047013	-0.271365	3.24643	-4.5016	0.000126693	0.00207124	1.02341
ENSMUSG00000044265	-1.93695	-1.0684	-4.50124	0.000126813	0.00207124	0.698819
ENSMUSG00000028718	0.263214	5.81019	4.50049	0.000127062	0.00207205	0.721358
ENSMUSG00000029468	-0.295919	2.24282	-4.50021	0.000127156	0.00207205	1.12515
ENSMUSG00000020684	-0.269778	4.42924	-4.49992	0.000127254	0.00207205	0.866363
ENSMUSG00000029833	0.178158	7.04345	4.49925	0.000127479	0.00207358	0.639711
ENSMUSG00000031119	-0.260553	5.36776	-4.49836	0.000127777	0.00207573	0.754449
ENSMUSG00000027107	-0.438583	3.59913	-4.49803	0.000127888	0.00207573	0.968577
ENSMUSG00000039349	-0.215309	4.58653	-4.49769	0.000128002	0.00207573	0.841619
ENSMUSG00000002881	-0.213095	4.68719	-4.49707	0.00012821	0.00207698	0.827781
ENSMUSG00000014767	0.204344	5.84083	4.49656	0.000128383	0.00207766	0.707804
ENSMUSG00000066113	-0.19615	5.14057	-4.49447	0.000129089	0.00208697	0.769099
ENSMUSG00000084897	0.340239	4.01025	4.49254	0.000129748	0.00209549	0.909038
ENSMUSG00000031174	0.245727	5.37592	4.49196	0.000129946	0.00209656	0.741756
ENSMUSG00000016619	0.163422	7.11197	4.49087	0.00013032	0.00209849	0.61575
ENSMUSG00000046699	-0.329401	3.074	-4.49084	0.00013033	0.00209849	1.01703
ENSMUSG00000041361	-0.544059	3.62258	-4.48913	0.000130916	0.00210579	0.942713
ENSMUSG00000038683	0.208382	5.90411	4.48872	0.000131057	0.00210593	0.682092
ENSMUSG00000007613	0.237621	8.0735	4.48753	0.000131471	0.00210892	0.590438
ENSMUSG00000027015	-0.461765	3.80888	-4.48723	0.000131574	0.00210892	0.913501
ENSMUSG00000052915	0.143614	7.59197	4.48703	0.000131642	0.00210892	0.59468
ENSMUSG00000040433	-0.265965	4.27549	-4.48467	0.000132464	0.00211827	0.846855
ENSMUSG00000000253	-0.407596	4.94001	-4.48396	0.000132711	0.00211827	0.763583
ENSMUSG00000024966	0.154676	7.92511	4.48394	0.000132717	0.00211827	0.58242
ENSMUSG00000020067	-0.488301	2.63483	-4.48382	0.000132759	0.00211827	1.04826
ENSMUSG00000090626	0.281769	5.51864	4.48294	0.000133065	0.00212025	0.704375
ENSMUSG00000024921	-0.225732	7.07408	-4.4827	0.000133149	0.00212025	0.594889
ENSMUSG00000029817	0.170346	8.45414	4.48132	0.000133634	0.00212584	0.571825
ENSMUSG00000030772	-0.262812	5.24678	-4.48003	0.000134089	0.00212683	0.720052
ENSMUSG00000029306	-2.80964	0.98114	-4.48002	0.000134094	0.00212683	1.07927
ENSMUSG00000042564	0.227104	4.08285	4.47957	0.000134252	0.00212683	0.864484
ENSMUSG00000015829	-0.34085	2.50309	-4.47907	0.000134429	0.00212683	1.04989
ENSMUSG00000009214	-0.578425	3.19947	-4.47897	0.000134463	0.00212683	0.971099
ENSMUSG00000033453	-0.24791	5.9571	-4.47887	0.0001345	0.00212683	0.648751
ENSMUSG00000026413	-0.564218	2.46889	-4.47832	0.000134693	0.00212778	1.05085
ENSMUSG00000035227	0.173757	7.12638	4.47729	0.000135059	0.00213144	0.580234
ENSMUSG00000030677	0.206827	6.27503	4.47662	0.000135296	0.00213306	0.621431
ENSMUSG00000036452	-0.228755	3.52063	-4.47485	0.00013593	0.00214093	0.92106
ENSMUSG00000042804	-0.406593	4.99375	-4.47386	0.000136285	0.00214439	0.731411
ENSMUSG00000024841	0.176733	5.83747	4.4727	0.0001367	0.00214851	0.646292
ENSMUSG00000037221	-0.494667	3.23856	-4.47233	0.000136834	0.00214851	0.949556
ENSMUSG00000027570	-0.565583	6.5807	-4.472	0.000136952	0.00214851	0.588345
ENSMUSG00000052997	0.149682	7.91574	4.47144	0.000137153	0.00214955	0.550181
ENSMUSG00000034311	0.216873	6.5568	4.4707	0.000137422	0.00215164	0.588195
ENSMUSG00000028707	0.311667	2.21265	4.46979	0.00013775	0.00215448	1.05645
ENSMUSG00000044086	-0.392903	3.34921	-4.46923	0.000137953	0.00215448	0.928157
ENSMUSG00000035033	-0.270943	3.57679	-4.46891	0.000138068	0.00215448	0.898452
ENSMUSG00000035778	-0.258295	5.01812	-4.46855	0.000138199	0.00215448	0.715767
ENSMUSG00000089901	0.308123	4.49857	4.46833	0.000138281	0.00215448	0.783628
ENSMUSG00000027230	-0.640585	3.76309	-4.46624	0.000139044	0.00216061	0.86601
ENSMUSG00000019889	0.174438	6.21693	4.46622	0.000139049	0.00216061	0.598445
ENSMUSG00000028689	0.324153	4.1393	4.4658	0.000139204	0.00216061	0.823629
ENSMUSG00000015340	-0.513895	1.72147	-4.46576	0.000139219	0.00216061	1.07022
ENSMUSG00000023011	-0.562911	1.00915	-4.46454	0.000139665	0.00216419	1.06258
ENSMUSG00000015243	-0.223638	6.51005	-4.46439	0.000139722	0.00216419	0.572326
ENSMUSG00000057280	-0.456408	2.0307	-4.46287	0.000140281	0.00217073	1.04783
ENSMUSG00000036887	-0.449517	2.93519	-4.46167	0.000140723	0.00217458	0.959759
ENSMUSG00000030329	-0.553247	2.94881	-4.46113	0.000140924	0.00217458	0.956593
ENSMUSG00000026638	-0.280293	4.22915	-4.4606	0.00014112	0.00217458	0.791218
ENSMUSG00000074207	-0.633666	1.88467	-4.46025	0.000141251	0.00217458	1.0497
ENSMUSG00000019256	-0.290529	4.09441	-4.46002	0.000141335	0.00217458	0.807301
ENSMUSG00000034024	0.16113	8.48632	4.45998	0.00014135	0.00217458	0.516468
ENSMUSG00000030865	-0.742464	-0.47109	-4.45923	0.000141628	0.00217537	0.809305
ENSMUSG00000019189	0.101696	7.55047	4.45789	0.00014213	0.00217537	0.519917
ENSMUSG00000024986	-0.292575	2.46698	-4.45789	0.000142131	0.00217537	1.00097
ENSMUSG00000018377	0.187963	7.24899	4.45762	0.00014223	0.00217537	0.525939
ENSMUSG00000019235	-0.319198	2.05836	-4.45753	0.000142265	0.00217537	1.03326
ENSMUSG00000047638	-0.912851	-1.02758	-4.45739	0.000142316	0.00217537	0.636794
ENSMUSG00000020288	0.218623	6.73831	4.45727	0.00014236	0.00217537	0.544007
ENSMUSG00000052854	-0.307928	7.29605	-4.45654	0.000142636	0.00217749	0.521182
ENSMUSG00000033685	-0.389726	6.46043	-4.45615	0.000142783	0.00217764	0.55382
ENSMUSG00000063239	-0.480112	1.72112	-4.45564	0.000142972	0.00217843	1.04569
ENSMUSG00000026062	-1.58418	-1.612	-4.45518	0.000143146	0.00217901	0.415741
ENSMUSG00000068699	-0.497496	7.14841	-4.45405	0.000143573	0.0021822	0.518855
ENSMUSG00000045312	-0.247322	7.12123	-4.45342	0.00014381	0.0021822	0.51774
ENSMUSG00000031880	-0.438369	2.37029	-4.45339	0.000143822	0.0021822	0.998306
ENSMUSG00000001627	0.228456	5.5839	4.45317	0.000143905	0.0021822	0.620579
ENSMUSG00000004031	-0.315428	2.96287	-4.45205	0.000144328	0.0021846	0.932838
ENSMUSG00000046897	0.136852	7.87909	4.45203	0.000144339	0.0021846	0.500356
ENSMUSG00000063765	-0.777387	1.21844	-4.45119	0.000144657	0.00218734	1.03899
ENSMUSG00000020105	0.172619	6.2805	4.44749	0.00014607	0.0022066	0.545527
ENSMUSG00000026879	-0.339453	6.55553	-4.44688	0.000146305	0.00220805	0.524491
ENSMUSG00000020125	-1.95468	-2.17327	-4.44613	0.000146592	0.00220814	0.209943
ENSMUSG00000037313	0.234029	6.69586	4.44585	0.000146701	0.00220814	0.516724
ENSMUSG00000038068	-0.341896	3.02078	-4.44578	0.000146727	0.00220814	0.910079
ENSMUSG00000040170	-0.707025	0.455987	-4.44501	0.000147025	0.00220911	0.965927
ENSMUSG00000037126	-0.519977	4.33378	-4.4449	0.00014707	0.00220911	0.736837
ENSMUSG00000028226	-0.296498	5.16444	-4.44413	0.000147366	0.00221147	0.63646
ENSMUSG00000049488	0.21341	4.62695	4.44219	0.000148119	0.00221921	0.699191
ENSMUSG00000039737	0.212004	4.83588	4.44208	0.000148163	0.00221921	0.673658
ENSMUSG00000045672	-0.30978	6.43117	-4.44173	0.000148301	0.00221921	0.518378
ENSMUSG00000022678	0.225828	6.7756	4.43669	0.000150276	0.00224486	0.489143
ENSMUSG00000037887	-0.245866	5.20265	-4.4364	0.000150394	0.00224486	0.612726
ENSMUSG00000030209	-0.672411	4.65862	-4.43628	0.000150439	0.00224486	0.67422
ENSMUSG00000053192	0.117144	7.10216	4.43323	0.000151651	0.00225829	0.466909
ENSMUSG00000029587	0.148124	6.08573	4.43307	0.000151715	0.00225829	0.522709
ENSMUSG00000036036	0.200249	7.53105	4.43294	0.000151765	0.00225829	0.456022
ENSMUSG00000029283	0.214084	6.72013	4.43192	0.000152174	0.00226226	0.479404
ENSMUSG00000029646	-0.907951	-1.02816	-4.43101	0.000152538	0.00226555	0.584056
ENSMUSG00000038539	-0.234232	4.96953	-4.42989	0.000152989	0.00227013	0.622185
ENSMUSG00000006014	-1.27223	-0.531673	-4.42865	0.00015349	0.00227431	0.729047
ENSMUSG00000029765	-0.274656	6.1042	-4.42822	0.000153661	0.00227431	0.506202
ENSMUSG00000033904	0.193898	7.39834	4.42808	0.000153718	0.00227431	0.446061
ENSMUSG00000033544	-0.50647	5.03618	-4.42777	0.000153844	0.00227431	0.608091
ENSMUSG00000031984	0.139496	6.1239	4.4268	0.000154236	0.00227617	0.503506
ENSMUSG00000042828	-0.990883	1.76427	-4.42675	0.000154256	0.00227617	0.974186
ENSMUSG00000033044	-0.715695	0.636798	-4.42595	0.000154582	0.00227736	0.943842
ENSMUSG00000040428	-0.479835	2.43788	-4.42585	0.000154623	0.00227736	0.923662
ENSMUSG00000002007	-0.43574	3.02766	-4.42472	0.000155083	0.00228202	0.856013
ENSMUSG00000079110	-0.491196	3.03715	-4.42338	0.000155631	0.002284	0.851323
ENSMUSG00000032267	0.165727	6.08573	4.42337	0.000155635	0.002284	0.497886
ENSMUSG00000026725	-1.20843	2.10046	-4.42303	0.000155773	0.002284	0.946733
ENSMUSG00000042787	0.16607	5.17877	4.42298	0.000155792	0.002284	0.584654
ENSMUSG00000025525	0.2216	4.96958	4.42237	0.000156043	0.00228556	0.607561
ENSMUSG00000036570	-0.440618	2.48711	-4.4218	0.000156279	0.0022869	0.908921
ENSMUSG00000042508	0.18092	7.24364	4.42134	0.000156467	0.00228755	0.432333
ENSMUSG00000021388	-1.25947	4.09378	-4.42057	0.000156782	0.00228877	0.710213
ENSMUSG00000002055	0.260517	6.87081	4.42025	0.000156914	0.00228877	0.442729
ENSMUSG00000020840	0.183811	7.32389	4.42009	0.000156982	0.00228877	0.427073
ENSMUSG00000028409	0.164781	7.18152	4.41888	0.00015748	0.00229241	0.427636
ENSMUSG00000014704	0.342639	3.93463	4.41879	0.00015752	0.00229241	0.731216
ENSMUSG00000025422	-0.553086	4.97117	-4.41834	0.000157706	0.00229272	0.591199
ENSMUSG00000021647	0.475588	1.31085	4.41804	0.00015783	0.00229272	0.960454
ENSMUSG00000021811	0.22429	6.91331	4.41705	0.000158242	0.0022966	0.432454
ENSMUSG00000038132	-0.213487	4.64272	-4.41629	0.000158558	0.0022991	0.626178
ENSMUSG00000026686	0.510306	3.01476	4.41529	0.000158973	0.002303	0.844422
ENSMUSG00000038692	0.367606	3.7623	4.41396	0.000159531	0.00230708	0.742626
ENSMUSG00000044715	0.223678	4.55124	4.41393	0.000159544	0.00230708	0.636439
ENSMUSG00000024666	0.257727	4.18855	4.41308	0.000159899	0.0023101	0.681537
ENSMUSG00000030399	-1.162	-0.0342047	-4.41072	0.000160897	0.00232241	0.80797
ENSMUSG00000004814	-0.691517	-0.172553	-4.40929	0.0001615	0.00232657	0.775316
ENSMUSG00000023075	0.145768	6.35494	4.40907	0.000161593	0.00232657	0.441111
ENSMUSG00000004768	0.121297	5.60794	4.409	0.000161624	0.00232657	0.503294
ENSMUSG00000020873	0.181538	5.80137	4.40839	0.000161883	0.00232819	0.48399
ENSMUSG00000031849	-1.19026	0.0135658	-4.40788	0.000162102	0.00232923	0.811056
ENSMUSG00000024897	-0.373485	4.75343	-4.4066	0.000162647	0.00233495	0.587112
ENSMUSG00000037624	-0.236026	4.12009	-4.40552	0.000163109	0.00233946	0.665297
ENSMUSG00000034438	-0.753625	-0.206267	-4.40443	0.000163578	0.00234408	0.757842
ENSMUSG00000000183	-0.733958	1.17566	-4.40402	0.000163756	0.00234451	0.92626
ENSMUSG00000038642	-0.340513	3.24094	-4.4033	0.000164066	0.00234594	0.77584
ENSMUSG00000024236	-0.144322	7.32056	-4.4031	0.000164151	0.00234594	0.382597
ENSMUSG00000073658	-1.95667	-1.14839	-4.40272	0.000164315	0.00234618	0.477176
ENSMUSG00000048706	-0.306112	2.52362	-4.40177	0.000164725	0.00234992	0.855955
ENSMUSG00000004872	0.410093	4.29817	4.40082	0.000165138	0.0023537	0.63858
ENSMUSG00000020994	0.174415	8.21503	4.40046	0.000165291	0.00235377	0.36429
ENSMUSG00000028556	0.174928	8.15744	4.4	0.000165495	0.00235456	0.363489
ENSMUSG00000040649	0.169603	7.18558	4.39958	0.000165677	0.00235504	0.377713
ENSMUSG00000014813	-0.219925	3.74169	-4.39922	0.000165832	0.00235514	0.70009
ENSMUSG00000019929	-0.602598	6.87269	-4.39798	0.000166373	0.00235844	0.383891
ENSMUSG00000044646	-0.371541	2.37743	-4.39773	0.000166484	0.00235844	0.859986
ENSMUSG00000040724	-0.423501	3.08486	-4.39747	0.000166596	0.00235844	0.780489
ENSMUSG00000022894	-0.4012	4.4677	-4.39733	0.000166658	0.00235844	0.598541
ENSMUSG00000024578	-1.01652	1.04239	-4.39652	0.000167014	0.00236138	0.904112
ENSMUSG00000004085	-0.226368	4.83379	-4.39399	0.000168127	0.00237244	0.546003
ENSMUSG00000041362	-0.385202	4.61148	-4.39376	0.00016823	0.00237244	0.571538
ENSMUSG00000025743	-0.243629	7.51722	-4.39373	0.000168244	0.00237244	0.354458
ENSMUSG00000030996	-0.273766	2.00714	-4.39271	0.000168693	0.00237666	0.877984
ENSMUSG00000000435	-0.428175	1.63958	-4.39227	0.000168889	0.00237731	0.895162
ENSMUSG00000021848	0.260889	4.30732	4.39172	0.000169133	0.00237864	0.611584
ENSMUSG00000017417	-0.626475	-0.590106	-4.39039	0.000169723	0.00238269	0.632119
ENSMUSG00000004980	0.197402	11.0532	4.39031	0.00016976	0.00238269	0.337305
ENSMUSG00000025810	-0.21737	6.37472	-4.39006	0.000169871	0.00238269	0.388831
ENSMUSG00000047033	-0.52439	0.420614	-4.38956	0.000170096	0.00238288	0.835091
ENSMUSG00000027208	-0.48332	2.43757	-4.38936	0.000170184	0.00238288	0.833265
ENSMUSG00000041828	-1.63909	1.33166	-4.38812	0.000170742	0.00238827	0.890015
ENSMUSG00000006542	-0.87853	0.658959	-4.38718	0.000171164	0.00238827	0.857076
ENSMUSG00000022178	0.25466	6.15921	4.38715	0.000171178	0.00238827	0.399758
ENSMUSG00000024764	0.131118	6.42754	4.38702	0.000171234	0.00238827	0.379456
ENSMUSG00000033610	0.154137	4.44512	4.38683	0.000171321	0.00238827	0.579535
ENSMUSG00000042109	-0.358088	4.29398	-4.38572	0.00017182	0.00239195	0.591362
ENSMUSG00000034673	0.219683	7.24321	4.38537	0.000171978	0.00239195	0.339685
ENSMUSG00000020122	-0.239898	5.88743	-4.38479	0.000172243	0.00239195	0.412301
ENSMUSG00000081534	-0.195119	5.2602	-4.38478	0.000172247	0.00239195	0.474262
ENSMUSG00000027188	-0.623316	4.58777	-4.38458	0.000172338	0.00239195	0.550577
ENSMUSG00000015341	0.200451	7.20216	4.38413	0.000172542	0.0023927	0.337528
ENSMUSG00000045896	0.185499	7.08629	4.38272	0.000173178	0.00239943	0.337391
ENSMUSG00000040710	-0.242395	5.14666	-4.38183	0.000173585	0.00240258	0.478791
ENSMUSG00000021678	-0.606011	1.14217	-4.38156	0.000173708	0.00240258	0.872415
ENSMUSG00000036940	0.195639	7.56936	4.3801	0.000174378	0.00240944	0.318947
ENSMUSG00000020493	0.197378	5.65048	4.37981	0.000174507	0.00240944	0.42493
ENSMUSG00000001964	0.18908	6.21705	4.37899	0.000174885	0.00241257	0.373757
ENSMUSG00000032238	-0.286047	3.79893	-4.37838	0.000175165	0.00241357	0.639065
ENSMUSG00000092021	-1.39519	-1.89362	-4.37817	0.000175261	0.00241357	0.164092
ENSMUSG00000004661	0.339405	4.71492	4.37767	0.000175494	0.00241449	0.525312
ENSMUSG00000034456	-0.840296	0.613849	-4.37737	0.000175632	0.00241449	0.83025
ENSMUSG00000030022	-0.172368	6.54553	-4.37679	0.000175897	0.00241561	0.344498
ENSMUSG00000072812	-0.704082	1.22351	-4.37653	0.000176018	0.00241561	0.862038
ENSMUSG00000035557	-0.789146	2.75006	-4.37587	0.000176327	0.00241776	0.766535
ENSMUSG00000024085	-0.173812	6.50653	-4.37541	0.000176539	0.00241858	0.343153
ENSMUSG00000056091	-0.226684	5.3872	-4.37501	0.000176725	0.00241905	0.43548
ENSMUSG00000027699	0.251087	6.51637	4.37458	0.000176922	0.00241966	0.342951
ENSMUSG00000044348	0.230994	4.17923	4.37321	0.000177564	0.00242413	0.580655
ENSMUSG00000045667	-0.264381	4.07851	-4.37275	0.000177774	0.00242413	0.587255
ENSMUSG00000025579	-0.424365	5.89484	-4.37274	0.000177781	0.00242413	0.380254
ENSMUSG00000000197	-0.270253	3.59117	-4.37257	0.000177859	0.00242413	0.652499
ENSMUSG00000002944	-0.559467	3.62289	-4.37181	0.000178215	0.00242691	0.645189
ENSMUSG00000037542	-1.09694	-0.206864	-4.37122	0.000178494	0.00242862	0.686679
ENSMUSG00000052137	0.213956	4.90146	4.37031	0.000178921	0.00243185	0.481947
ENSMUSG00000031683	0.181044	6.39594	4.36974	0.000179188	0.00243185	0.3374
ENSMUSG00000036550	0.17827	8.54863	4.36973	0.00017919	0.00243185	0.283136
ENSMUSG00000038128	-0.293204	4.15236	-4.3684	0.000179821	0.00243579	0.566085
ENSMUSG00000030088	-0.570334	3.04998	-4.3682	0.000179916	0.00243579	0.711047
ENSMUSG00000070695	-0.375539	2.4678	-4.36757	0.00018021	0.00243579	0.776549
ENSMUSG00000015852	-0.229181	3.69861	-4.3675	0.000180243	0.00243579	0.625473
ENSMUSG00000026516	0.146863	7.32866	4.36749	0.000180247	0.00243579	0.291152
ENSMUSG00000010609	-0.297657	3.1918	-4.36555	0.000181172	0.00244621	0.687302
ENSMUSG00000033208	-0.88875	1.17282	-4.36479	0.000181534	0.00244902	0.833365
ENSMUSG00000038102	0.154514	6.41289	4.36407	0.000181877	0.00244986	0.321459
ENSMUSG00000020623	0.229698	4.98301	4.36401	0.000181905	0.00244986	0.456498
ENSMUSG00000002020	-0.869435	1.36989	-4.36324	0.000182274	0.00244986	0.830883
ENSMUSG00000053110	0.127909	7.83964	4.36317	0.000182304	0.00244986	0.271404
ENSMUSG00000020166	0.170573	7.11382	4.36273	0.000182517	0.00244986	0.284901
ENSMUSG00000021838	-0.227383	5.67997	-4.36272	0.000182522	0.00244986	0.374621
ENSMUSG00000029017	0.169307	6.40413	4.36212	0.000182811	0.00245007	0.31712
ENSMUSG00000037443	0.150628	5.25885	4.36194	0.000182896	0.00245007	0.419094
ENSMUSG00000045733	-0.446399	1.8042	-4.36172	0.000183	0.00245007	0.814091
ENSMUSG00000022208	-0.359867	4.7815	-4.36133	0.000183189	0.00245054	0.467955
ENSMUSG00000032086	-0.201558	6.06611	-4.35932	0.000184158	0.00245956	0.332018
ENSMUSG00000045382	0.273044	4.78706	4.35926	0.000184186	0.00245956	0.468395
ENSMUSG00000032503	-0.420366	4.38196	-4.35897	0.000184328	0.00245956	0.511548
ENSMUSG00000002326	0.174742	5.18724	4.35748	0.000185052	0.00246715	0.41584
ENSMUSG00000069808	0.173938	4.86145	4.35584	0.000185849	0.00247571	0.449202
ENSMUSG00000024431	-0.345855	5.53557	-4.35392	0.000186787	0.00248612	0.365619
ENSMUSG00000091898	-0.346594	6.18079	-4.35295	0.000187266	0.00248948	0.3065
ENSMUSG00000094686	-0.959563	1.41782	-4.35277	0.000187353	0.00248948	0.805477
ENSMUSG00000061666	0.18058	5.71344	4.352	0.000187733	0.00249244	0.347192
ENSMUSG00000026889	0.163084	6.46092	4.35126	0.000188099	0.00249521	0.285542
ENSMUSG00000024130	-0.215583	5.85442	-4.35078	0.000188338	0.0024963	0.327916
ENSMUSG00000050627	-0.140038	5.17821	-4.35043	0.00018851	0.00249651	0.395535
ENSMUSG00000030246	0.229798	7.43178	4.34909	0.000189175	0.00250152	0.241707
ENSMUSG00000024056	0.156605	5.67831	4.34903	0.000189204	0.00250152	0.342726
ENSMUSG00000020653	-0.179214	4.38353	-4.34783	0.0001898	0.00250698	0.484253
ENSMUSG00000032997	-0.613636	4.55133	-4.34757	0.000189932	0.00250698	0.460592
ENSMUSG00000034424	0.171876	6.0016	4.34707	0.000190181	0.00250819	0.308516
ENSMUSG00000028019	0.18948	5.87557	4.34455	0.000191443	0.00252273	0.313157
ENSMUSG00000020264	-0.71525	0.282276	-4.34347	0.000191987	0.0025278	0.713103
ENSMUSG00000002346	-0.244872	3.59081	-4.34108	0.000193196	0.00254161	0.573131
ENSMUSG00000053141	-0.376514	4.50476	-4.33973	0.000193879	0.00254849	0.446881
ENSMUSG00000041837	0.189712	4.64594	4.33878	0.000194363	0.00255273	0.432144
ENSMUSG00000039246	0.254592	3.5075	4.3384	0.000194558	0.00255319	0.583772
ENSMUSG00000024370	0.173928	7.63953	4.33782	0.000194853	0.00255372	0.208803
ENSMUSG00000039231	0.156262	6.51644	4.33769	0.00019492	0.00255372	0.247204
ENSMUSG00000028782	-0.449519	5.41798	-4.33657	0.000195492	0.00255584	0.332764
ENSMUSG00000026389	-0.521067	3.46597	-4.33614	0.000195716	0.00255584	0.576233
ENSMUSG00000030237	-1.50147	-2.29368	-4.33613	0.000195721	0.00255584	-0.0444176
ENSMUSG00000029376	0.183855	5.44748	4.33612	0.000195725	0.00255584	0.333123
ENSMUSG00000026755	0.165216	6.09113	4.3341	0.000196765	0.00256632	0.267773
ENSMUSG00000027379	0.22277	6.83854	4.33394	0.00019685	0.00256632	0.221401
ENSMUSG00000031722	-0.6783	0.163781	-4.33354	0.000197055	0.00256688	0.673004
ENSMUSG00000021038	0.171705	6.12512	4.33224	0.000197728	0.00257354	0.260357
ENSMUSG00000010453	0.123916	6.9035	4.33159	0.000198067	0.0025756	0.212046
ENSMUSG00000019494	0.149745	6.89105	4.33131	0.00019821	0.0025756	0.211976
ENSMUSG00000034800	0.208071	3.89459	4.33087	0.000198443	0.00257652	0.511131
ENSMUSG00000023307	0.146097	6.80608	4.33011	0.000198838	0.00257896	0.21253
ENSMUSG00000020315	-0.174223	9.01591	-4.32988	0.000198956	0.00257896	0.17886
ENSMUSG00000068115	0.21462	5.08999	4.32907	0.000199383	0.00258097	0.354589
ENSMUSG00000022369	0.221031	5.45575	4.32897	0.000199436	0.00258097	0.314432
ENSMUSG00000058441	-0.632819	1.32146	-4.32768	0.00020011	0.00258166	0.74639
ENSMUSG00000037242	0.128859	7.98721	4.3275	0.000200203	0.00258166	0.177977
ENSMUSG00000024097	0.225994	8.75551	4.32692	0.000200511	0.00258166	0.172027
ENSMUSG00000024330	-0.737566	5.35441	-4.32684	0.000200553	0.00258166	0.314463
ENSMUSG00000002297	0.210774	6.53454	4.32681	0.000200566	0.00258166	0.218579
ENSMUSG00000034820	0.178391	7.4355	4.32654	0.000200709	0.00258166	0.183417
ENSMUSG00000056305	0.153629	6.23843	4.3263	0.000200839	0.00258166	0.236283
ENSMUSG00000027750	-0.562313	8.697	-4.326	0.000200997	0.00258166	0.169802
ENSMUSG00000034848	0.208335	5.34764	4.32588	0.000201058	0.00258166	0.317735
ENSMUSG00000079471	-0.411228	2.23421	-4.32577	0.000201114	0.00258166	0.695489
ENSMUSG00000028327	0.326051	2.75769	4.32466	0.000201704	0.00258318	0.645104
ENSMUSG00000034674	0.16532	7.02492	4.32466	0.000201705	0.00258318	0.189791
ENSMUSG00000064037	0.16951	6.01886	4.32458	0.000201746	0.00258318	0.249277
ENSMUSG00000020620	-0.414096	4.07767	-4.32432	0.000201882	0.00258318	0.463479
ENSMUSG00000045273	0.258031	4.75312	4.32355	0.000202293	0.00258326	0.38108
ENSMUSG00000027349	0.213054	6.28293	4.32347	0.000202332	0.00258326	0.226391
ENSMUSG00000019768	-0.461255	0.425071	-4.32297	0.0002026	0.00258326	0.684914
ENSMUSG00000050555	0.200312	4.80944	4.32273	0.000202727	0.00258326	0.371115
ENSMUSG00000017737	-0.715678	2.3973	-4.32245	0.000202878	0.00258326	0.671578
ENSMUSG00000033594	-0.534403	0.364185	-4.32237	0.000202919	0.00258326	0.676122
ENSMUSG00000061080	-0.260761	5.16489	-4.32217	0.000203026	0.00258326	0.323797
ENSMUSG00000036412	-0.762681	2.99806	-4.32025	0.00020405	0.00259128	0.597596
ENSMUSG00000036968	0.155004	5.61055	4.32009	0.000204138	0.00259128	0.275071
ENSMUSG00000068566	-0.227505	6.2442	-4.31979	0.0002043	0.00259128	0.21686
ENSMUSG00000073591	-0.317383	3.27058	-4.31936	0.000204529	0.00259128	0.560848
ENSMUSG00000035566	-0.31895	5.01414	-4.31903	0.000204704	0.00259128	0.332516
ENSMUSG00000004865	0.163792	7.40635	4.3188	0.000204832	0.00259128	0.164044
ENSMUSG00000078350	-0.449795	4.56123	-4.31858	0.00020495	0.00259128	0.385601
ENSMUSG00000023067	-0.308944	4.76726	-4.31856	0.000204961	0.00259128	0.360628
ENSMUSG00000033952	0.239888	7.14894	4.31729	0.000205643	0.00259784	0.16712
ENSMUSG00000048503	0.223746	5.04546	4.31671	0.000205956	0.00259972	0.328126
ENSMUSG00000025993	-0.321962	5.20579	-4.31528	0.00020673	0.00260569	0.301387
ENSMUSG00000028412	-0.191372	6.0476	-4.31523	0.000206756	0.00260569	0.220241
ENSMUSG00000023723	0.165661	5.32446	4.3129	0.000208025	0.00261751	0.286511
ENSMUSG00000051234	0.208642	7.0132	4.31241	0.000208291	0.00261751	0.15896
ENSMUSG00000026843	0.114912	6.43704	4.31234	0.00020833	0.00261751	0.186579
ENSMUSG00000005804	0.182041	5.6784	4.31187	0.000208586	0.00261751	0.247697
ENSMUSG00000015766	-0.246922	4.19522	-4.31173	0.000208665	0.00261751	0.416568
ENSMUSG00000029110	0.190761	7.51925	4.31153	0.000208774	0.00261751	0.143174
ENSMUSG00000024902	0.189653	5.67142	4.3114	0.000208847	0.00261751	0.247235
ENSMUSG00000043969	0.178742	4.83229	4.31101	0.000209059	0.0026181	0.338133
ENSMUSG00000037860	0.325203	2.47199	4.31011	0.000209553	0.00262222	0.639906
ENSMUSG00000044361	0.385488	4.21242	4.30953	0.000209871	0.00262405	0.417241
ENSMUSG00000039055	0.319174	5.03685	4.30888	0.000210229	0.00262405	0.310567
ENSMUSG00000044627	0.197031	7.55502	4.30857	0.000210405	0.00262405	0.134931
ENSMUSG00000031980	-1.11702	0.778303	-4.30835	0.000210525	0.00262405	0.684477
ENSMUSG00000029212	-0.514825	2.20041	-4.30817	0.000210625	0.00262405	0.65495
ENSMUSG00000028549	0.351485	4.04425	4.30805	0.00021069	0.00262405	0.435733
ENSMUSG00000034333	0.199568	5.83091	4.30768	0.000210897	0.00262457	0.222641
ENSMUSG00000049670	0.187711	5.379	4.30503	0.000212366	0.00264037	0.26078
ENSMUSG00000045034	-0.763676	-0.0422607	-4.30474	0.000212526	0.00264037	0.574988
ENSMUSG00000036223	0.240633	4.30232	4.30432	0.000212762	0.00264037	0.389452
ENSMUSG00000022780	-0.711601	-0.0715502	-4.30415	0.000212855	0.00264037	0.567929
ENSMUSG00000018666	0.218194	8.04651	4.3039	0.000212998	0.00264037	0.116784
ENSMUSG00000024070	0.196282	7.4955	4.30329	0.000213337	0.00264252	0.122433
ENSMUSG00000042532	-0.358685	2.86606	-4.30269	0.000213673	0.0026438	0.570473
ENSMUSG00000024952	-0.368929	3.7357	-4.3021	0.000214005	0.0026438	0.453949
ENSMUSG00000025269	0.226159	4.79738	4.30203	0.000214041	0.0026438	0.320286
ENSMUSG00000043639	-0.172459	3.95748	-4.30192	0.000214106	0.0026438	0.424363
ENSMUSG00000067071	0.254832	5.80025	4.30088	0.000214692	0.0026478	0.208802
ENSMUSG00000020917	0.159743	8.62333	4.30075	0.000214763	0.0026478	0.105117
ENSMUSG00000044456	-0.384865	3.89083	-4.29934	0.00021556	0.00265556	0.425578
ENSMUSG00000030249	-0.30151	4.73945	-4.29883	0.000215851	0.00265709	0.313618
ENSMUSG00000011118	-1.59182	0.692679	-4.29797	0.000216333	0.00265845	0.652162
ENSMUSG00000048040	0.241528	5.4113	4.29793	0.000216358	0.00265845	0.239884
ENSMUSG00000010290	0.203225	6.05976	4.29752	0.000216594	0.00265845	0.176747
ENSMUSG00000032290	0.129998	6.63915	4.29745	0.00021663	0.00265845	0.136659
ENSMUSG00000040488	-0.704588	4.13475	-4.29702	0.000216876	0.00265941	0.386375
ENSMUSG00000033961	0.166494	4.47021	4.296	0.000217455	0.00266445	0.345005
ENSMUSG00000009772	0.30343	3.81357	4.29557	0.000217703	0.00266544	0.434468
ENSMUSG00000020137	0.199116	4.9689	4.295	0.000218027	0.00266669	0.281308
ENSMUSG00000066568	0.119787	7.4002	4.2948	0.000218141	0.00266669	0.102327
ENSMUSG00000037280	-0.538011	0.364329	-4.29434	0.000218408	0.00266778	0.613294
ENSMUSG00000028411	0.16418	5.23746	4.29406	0.000218566	0.00266778	0.247739
ENSMUSG00000029608	-0.348491	2.72845	-4.29317	0.000219076	0.0026706	0.56337
ENSMUSG00000032112	0.156255	5.51974	4.29307	0.000219133	0.0026706	0.215057
ENSMUSG00000010048	-0.318039	4.84123	-4.29276	0.000219313	0.00267075	0.285809
ENSMUSG00000037994	0.418022	0.980358	4.29072	0.000220492	0.00268055	0.65102
ENSMUSG00000032228	0.192508	8.88883	4.29066	0.000220525	0.00268055	0.0782798
ENSMUSG00000021313	-0.175768	4.33949	-4.29049	0.000220625	0.00268055	0.343927
ENSMUSG00000022246	0.184115	7.62486	4.28891	0.000221536	0.00268811	0.0831979
ENSMUSG00000057863	-0.93482	5.25534	-4.28883	0.000221585	0.00268811	0.228557
ENSMUSG00000005580	-0.273793	2.90547	-4.28831	0.000221887	0.00268973	0.530089
ENSMUSG00000023045	-0.530048	1.62911	-4.28773	0.000222223	0.00269174	0.643304
ENSMUSG00000072941	-0.867497	-0.585081	-4.28691	0.000222704	0.00269551	0.419678
ENSMUSG00000037890	0.182285	5.17923	4.28633	0.00022304	0.00269677	0.234679
ENSMUSG00000072849	-0.751717	2.35852	-4.28615	0.000223147	0.00269677	0.58588
ENSMUSG00000059895	-0.393349	5.32369	-4.28541	0.000223583	0.00269999	0.211818
ENSMUSG00000024603	0.155165	6.89733	4.28446	0.000224137	0.00270462	0.0912641
ENSMUSG00000034854	-0.433375	3.79836	-4.28338	0.000224776	0.00271027	0.397685
ENSMUSG00000029416	0.161278	4.39888	4.28275	0.000225149	0.00271183	0.320552
ENSMUSG00000015749	0.202141	8.64835	4.28258	0.000225246	0.00271183	0.058311
ENSMUSG00000042502	0.173793	7.26429	4.28106	0.000226144	0.00271884	0.0704216
ENSMUSG00000037169	0.215993	5.1027	4.28102	0.000226171	0.00271884	0.230222
ENSMUSG00000039116	-0.234935	5.20401	-4.28063	0.000226403	0.00271958	0.213374
ENSMUSG00000036721	0.201584	4.40546	4.27946	0.000227097	0.00272585	0.31182
ENSMUSG00000046997	0.262464	4.64312	4.27744	0.000228304	0.00273827	0.277122
ENSMUSG00000033105	0.187002	6.45666	4.27682	0.000228676	0.00274066	0.0946659
ENSMUSG00000057895	0.247411	4.92625	4.27619	0.000229052	0.0027431	0.238988
ENSMUSG00000008153	-0.285902	5.04316	-4.27577	0.000229308	0.0027441	0.218837
ENSMUSG00000027454	0.261591	4.74675	4.2752	0.000229646	0.00274608	0.25863
ENSMUSG00000026956	-0.360748	2.1808	-4.27411	0.000230304	0.00275187	0.573481
ENSMUSG00000025041	0.121144	6.10976	4.27351	0.00023067	0.00275417	0.110306
ENSMUSG00000037370	-0.306091	3.49315	-4.27287	0.000231056	0.00275672	0.413843
ENSMUSG00000024039	-0.48159	1.71145	-4.27119	0.000232077	0.00276682	0.599583
ENSMUSG00000018433	0.18807	6.33502	4.26939	0.000233176	0.00277605	0.0836142
ENSMUSG00000038827	0.145341	5.59864	4.26935	0.000233201	0.00277605	0.146137
ENSMUSG00000021280	-0.40642	1.92886	-4.26767	0.000234231	0.00278563	0.577806
ENSMUSG00000060913	-0.290347	4.29979	-4.26717	0.000234534	0.00278563	0.28922
ENSMUSG00000045545	-0.613377	4.98112	-4.26709	0.000234586	0.00278563	0.20297
ENSMUSG00000069910	0.215143	5.03644	4.2667	0.000234826	0.00278563	0.201296
ENSMUSG00000027751	0.157301	7.12157	4.26661	0.000234882	0.00278563	0.037312
ENSMUSG00000022840	-0.289965	4.98471	-4.26625	0.0002351	0.00278613	0.201261
ENSMUSG00000063445	0.270254	6.0389	4.2643	0.000236307	0.00279836	0.0940559
ENSMUSG00000034116	-0.381396	2.21501	-4.26393	0.000236533	0.00279894	0.545402
ENSMUSG00000040972	-0.533039	1.58196	-4.26295	0.000237142	0.00280406	0.585618
ENSMUSG00000029863	0.145156	6.9661	4.26215	0.000237644	0.00280557	0.0311962
ENSMUSG00000002699	-0.378687	2.30674	-4.26203	0.00023772	0.00280557	0.531994
ENSMUSG00000023932	0.139246	7.09037	4.26189	0.000237803	0.00280557	0.0261332
ENSMUSG00000005220	0.205607	4.36897	4.26162	0.000237975	0.00280557	0.271307
ENSMUSG00000036411	0.350825	1.88409	4.26057	0.000238629	0.00281119	0.567785
ENSMUSG00000053907	0.200654	8.81284	4.25943	0.000239343	0.00281518	-0.00176533
ENSMUSG00000030591	0.153649	7.18182	4.25938	0.000239374	0.00281518	0.016896
ENSMUSG00000055027	-0.258333	5.44084	-4.25918	0.0002395	0.00281518	0.132933
ENSMUSG00000071379	-0.252125	4.25556	-4.25853	0.000239906	0.00281762	0.27334
ENSMUSG00000026991	-0.123009	6.57299	-4.25828	0.000240063	0.00281762	0.038424
ENSMUSG00000026971	-0.374848	1.85211	-4.2578	0.000240365	0.00281762	0.559112
ENSMUSG00000020644	0.18508	6.71452	4.25772	0.000240416	0.00281762	0.0311263
ENSMUSG00000044221	0.157768	6.87779	4.25718	0.000240759	0.00281956	0.0220143
ENSMUSG00000026944	-0.295352	5.3115	-4.25564	0.00024173	0.00282565	0.137406
ENSMUSG00000027792	-0.22659	4.518	-4.25563	0.000241737	0.00282565	0.231757
ENSMUSG00000025439	0.168783	6.71168	4.25551	0.000241812	0.00282565	0.0254715
ENSMUSG00000068696	-0.524102	1.89961	-4.25505	0.000242108	0.00282703	0.548965
ENSMUSG00000022562	-0.314941	3.43174	-4.25448	0.000242471	0.00282918	0.375937
ENSMUSG00000100642	0.541154	1.14801	4.25391	0.000242834	0.00283134	0.569884
ENSMUSG00000047712	-0.227229	3.65548	-4.25332	0.000243207	0.00283236	0.342733
ENSMUSG00000061535	-0.228452	3.06773	-4.25321	0.000243278	0.00283236	0.422101
ENSMUSG00000006418	0.175603	6.66631	4.25245	0.000243762	0.00283592	0.0199924
ENSMUSG00000025184	0.159479	5.16756	4.25103	0.000244674	0.00284444	0.145475
ENSMUSG00000031445	-0.739008	1.68999	-4.24981	0.000245454	0.00285143	0.549004
ENSMUSG00000007827	0.182443	5.91762	4.24894	0.000246017	0.002855	0.0641222
ENSMUSG00000051703	-0.412985	2.21572	-4.24878	0.000246121	0.002855	0.507946
ENSMUSG00000033615	-0.317287	3.21144	-4.24838	0.000246374	0.00285585	0.390479
ENSMUSG00000025573	-0.638985	1.98493	-4.24772	0.000246803	0.00285874	0.524809
ENSMUSG00000018796	-0.2295	4.79705	-4.24604	0.000247893	0.00286928	0.172511
ENSMUSG00000034891	-0.828221	0.31032	-4.24539	0.00024831	0.00287202	0.49759
ENSMUSG00000032536	-0.276096	6.04309	-4.24455	0.000248858	0.00287626	0.039078
ENSMUSG00000034006	-0.301813	4.51919	-4.24386	0.000249312	0.0028793	0.201262
ENSMUSG00000044201	0.260217	4.83546	4.2436	0.000249484	0.0028793	0.16704
ENSMUSG00000038671	0.207109	5.93222	4.24295	0.000249905	0.00288167	0.0478412
ENSMUSG00000037405	-0.29098	2.87682	-4.24273	0.000250052	0.00288167	0.419921
ENSMUSG00000062296	-0.575154	3.61952	-4.24212	0.00025045	0.00288417	0.318017
ENSMUSG00000048429	0.125887	6.34643	4.2412	0.000251058	0.00288907	0.0100278
ENSMUSG00000018570	0.368088	3.95675	4.23945	0.000252206	0.00290019	0.274178
ENSMUSG00000030654	0.183554	8.24328	4.23792	0.00025322	0.00290974	-0.0543109
ENSMUSG00000028790	0.178995	8.67296	4.23735	0.000253601	0.00291043	-0.05799
ENSMUSG00000032087	-0.563124	2.84196	-4.23728	0.000253646	0.00291043	0.409836
ENSMUSG00000035399	0.217474	4.8176	4.2359	0.000254563	0.00291884	0.149029
ENSMUSG00000022353	-0.14517	6.35888	-4.23432	0.000255623	0.00292778	-0.0100824
ENSMUSG00000027067	0.14925	8.87724	4.23419	0.000255711	0.00292778	-0.0667915
ENSMUSG00000036678	0.185908	5.47685	4.23303	0.00025649	0.00293458	0.0662385
ENSMUSG00000030980	0.139177	7.6483	4.23247	0.000256861	0.00293672	-0.062227
ENSMUSG00000022421	-0.359932	4.3904	-4.23175	0.000257349	0.00294018	0.186871
ENSMUSG00000021572	0.267953	4.57727	4.2314	0.000257584	0.00294076	0.168484
ENSMUSG00000041220	0.219789	6.76011	4.23095	0.000257889	0.00294212	-0.0395767
ENSMUSG00000051359	-0.180351	4.70476	-4.23053	0.00025817	0.00294296	0.144736
ENSMUSG00000028073	-0.340344	4.47492	-4.23029	0.000258333	0.00294296	0.172254
ENSMUSG00000032883	0.179676	6.83285	4.2297	0.000258732	0.00294334	-0.0463736
ENSMUSG00000030302	-0.354369	3.97716	-4.22954	0.000258841	0.00294334	0.237149
ENSMUSG00000042228	-0.165456	3.87162	-4.22942	0.000258922	0.00294334	0.252862
ENSMUSG00000039356	0.180571	5.78342	4.2291	0.000259139	0.0029437	0.0256587
ENSMUSG00000076432	0.18522	8.75361	4.22787	0.000259975	0.00295109	-0.0825958
ENSMUSG00000028318	0.189623	4.55157	4.22636	0.000261006	0.00296068	0.157729
ENSMUSG00000060284	-0.597524	2.55437	-4.22518	0.000261819	0.00296778	0.414212
ENSMUSG00000023995	-0.572591	3.60356	-4.2246	0.000262213	0.00296804	0.276122
ENSMUSG00000025607	0.198639	6.516	4.2246	0.000262216	0.00296804	-0.0427863
ENSMUSG00000046157	-0.320553	5.0987	-4.22431	0.000262413	0.00296816	0.0809939
ENSMUSG00000024610	-0.838483	-0.522688	-4.2226	0.000263593	0.00297939	0.30036
ENSMUSG00000033510	-0.387259	1.34553	-4.22197	0.000264029	0.00298219	0.494732
ENSMUSG00000039057	-0.294909	3.81467	-4.22027	0.000265207	0.00299338	0.236608
ENSMUSG00000037029	0.14544	7.20598	4.21969	0.000265606	0.00299575	-0.0856524
ENSMUSG00000011257	-0.167569	6.46385	-4.21755	0.000267097	0.00300922	-0.0597266
ENSMUSG00000030087	-0.417719	1.90531	-4.21744	0.000267179	0.00300922	0.457379
ENSMUSG00000034321	0.161996	4.43538	4.21666	0.000267721	0.00301077	0.147823
ENSMUSG00000010751	0.227154	3.45185	4.21648	0.000267849	0.00301077	0.283816
ENSMUSG00000024145	0.249407	4.08298	4.21629	0.00026798	0.00301077	0.195989
ENSMUSG00000050966	0.574449	1.74786	4.21616	0.000268074	0.00301077	0.470152
ENSMUSG00000038763	-0.428458	3.50214	-4.21583	0.000268308	0.00301126	0.268381
ENSMUSG00000074785	-0.237961	5.48392	-4.21494	0.000268933	0.00301602	0.015509
ENSMUSG00000045411	0.178164	7.45908	4.21451	0.000269236	0.00301602	-0.104887
ENSMUSG00000071540	-0.454431	1.58223	-4.21442	0.000269301	0.00301602	0.469101
ENSMUSG00000056938	-0.471681	2.25751	-4.21317	0.000270178	0.00302308	0.416487
ENSMUSG00000032121	0.268487	3.46396	4.21299	0.000270312	0.00302308	0.274311
ENSMUSG00000021223	-0.780354	0.786041	-4.21182	0.00027114	0.00303021	0.462448
ENSMUSG00000022814	0.152017	6.2543	4.21107	0.000271672	0.00303402	-0.0603861
ENSMUSG00000000202	0.463977	2.42831	4.21033	0.000272196	0.00303616	0.400541
ENSMUSG00000004035	0.224252	4.77053	4.21026	0.000272246	0.00303616	0.0897496
ENSMUSG00000068394	0.185236	5.00516	4.20959	0.000272727	0.00303831	0.0590198
ENSMUSG00000061578	-0.306552	3.67137	-4.20946	0.000272821	0.00303831	0.229336
ENSMUSG00000030607	-0.667276	4.82104	-4.20872	0.000273349	0.00304206	0.0733264
ENSMUSG00000062127	0.156349	6.76548	4.20808	0.000273806	0.00304314	-0.0988284
ENSMUSG00000034083	0.192304	5.28074	4.20785	0.000273972	0.00304314	0.02313
ENSMUSG00000036356	-0.572886	3.05823	-4.20746	0.000274252	0.00304314	0.307605
ENSMUSG00000027322	-0.614571	-0.306864	-4.20739	0.000274298	0.00304314	0.313572
ENSMUSG00000047496	-0.325148	4.49655	-4.20725	0.000274404	0.00304314	0.11099
ENSMUSG00000035443	0.220001	5.52412	4.2069	0.000274656	0.00304381	-0.00496415
ENSMUSG00000028360	-0.257216	3.77535	-4.20642	0.000274998	0.00304398	0.207493
ENSMUSG00000038002	0.136021	6.76927	4.2063	0.000275083	0.00304398	-0.103666
ENSMUSG00000001657	0.266996	4.24316	4.20608	0.000275245	0.00304398	0.148202
ENSMUSG00000029394	0.176574	5.4764	4.20501	0.000276017	0.00305039	-0.00535509
ENSMUSG00000038335	0.142748	6.37123	4.20403	0.000276724	0.00305537	-0.0867073
ENSMUSG00000048807	-0.393047	1.87153	-4.20385	0.000276852	0.00305537	0.426866
ENSMUSG00000018572	0.161474	6.6686	4.20325	0.000277287	0.00305681	-0.106307
ENSMUSG00000038463	-0.210726	4.96589	-4.2029	0.000277543	0.00305681	0.0425198
ENSMUSG00000006289	0.173645	5.86107	4.20267	0.00027771	0.00305681	-0.0491836
ENSMUSG00000045498	-0.373563	1.69058	-4.20262	0.000277752	0.00305681	0.435435
ENSMUSG00000037902	-0.153543	5.65972	-4.20202	0.000278188	0.00305821	-0.0346345
ENSMUSG00000021555	0.15099	6.8955	4.20191	0.000278264	0.00305821	-0.120434
ENSMUSG00000032398	0.241847	3.87755	4.20151	0.000278555	0.0030593	0.186916
ENSMUSG00000020423	0.176236	6.14876	4.19895	0.000280428	0.00307774	-0.0831233
ENSMUSG00000054611	0.109615	7.64938	4.19859	0.000280693	0.00307852	-0.149163
ENSMUSG00000089715	-0.251799	6.70181	-4.19777	0.000281296	0.003083	-0.12363
ENSMUSG00000006736	0.132975	6.41299	4.19707	0.000281811	0.00308652	-0.107341
ENSMUSG00000021892	-0.150575	6.25249	-4.1966	0.000282162	0.00308824	-0.0992988
ENSMUSG00000028583	0.238799	5.53933	4.19576	0.000282778	0.00309284	-0.0347607
ENSMUSG00000023484	-0.381574	4.88342	-4.19466	0.000283596	0.00309966	0.0304218
ENSMUSG00000028675	0.21162	7.36814	4.19399	0.000284093	0.00310296	-0.155397
ENSMUSG00000038600	-0.793763	-0.801776	-4.19277	0.000284999	0.00311072	0.170436
ENSMUSG00000038079	0.168723	4.65032	4.19079	0.000286481	0.00312313	0.0544422
ENSMUSG00000019146	-0.36826	2.87411	-4.19073	0.000286529	0.00312313	0.290445
ENSMUSG00000042286	-0.352334	6.05715	-4.18948	0.000287469	0.00313123	-0.103124
ENSMUSG00000046794	-0.276209	4.63163	-4.18808	0.000288519	0.00313776	0.0453135
ENSMUSG00000030303	-0.45567	1.5028	-4.188	0.000288581	0.00313776	0.409149
ENSMUSG00000053559	-0.375667	1.30782	-4.1879	0.000288662	0.00313776	0.414567
ENSMUSG00000016995	-0.507596	5.41464	-4.18702	0.000289322	0.00314279	-0.0494215
ENSMUSG00000034275	-0.49606	2.07828	-4.18636	0.000289826	0.00314407	0.367553
ENSMUSG00000037376	0.192375	5.73835	4.18611	0.000290014	0.00314407	-0.0798099
ENSMUSG00000031601	0.171288	7.54673	4.18608	0.000290033	0.00314407	-0.179383
ENSMUSG00000000957	-0.162294	7.61085	-4.18565	0.000290362	0.00314549	-0.182005
ENSMUSG00000020492	0.246807	6.93068	4.18523	0.000290683	0.00314682	-0.16401
ENSMUSG00000028036	-0.459385	2.66739	-4.18454	0.000291205	0.00315033	0.30056
ENSMUSG00000036599	-0.390479	3.0136	-4.18261	0.000292684	0.00316417	0.251936
ENSMUSG00000001053	-0.4546	3.47976	-4.18128	0.000293699	0.00317263	0.184661
ENSMUSG00000018983	-0.309699	5.66416	-4.18086	0.000294026	0.00317263	-0.0898671
ENSMUSG00000000167	0.298702	1.40142	4.18081	0.000294065	0.00317263	0.397029
ENSMUSG00000009733	0.156409	5.48838	4.18031	0.000294448	0.00317461	-0.0698699
ENSMUSG00000037410	-0.164351	6.07583	-4.17937	0.000295175	0.0031787	-0.129912
ENSMUSG00000024529	-0.53458	6.89237	-4.1793	0.000295228	0.0031787	-0.178969
ENSMUSG00000000538	-0.128067	6.10948	-4.17847	0.00029587	0.00318346	-0.134714
ENSMUSG00000032369	0.290092	3.86577	4.17558	0.000298114	0.00320543	0.124365
ENSMUSG00000030921	-0.39795	1.50511	-4.17339	0.000299826	0.00321846	0.374203
ENSMUSG00000045664	-0.387155	2.91359	-4.1733	0.0002999	0.00321846	0.241948
ENSMUSG00000057841	0.223376	9.59614	4.17326	0.000299933	0.00321846	-0.224017
ENSMUSG00000019710	0.225074	6.34382	4.17215	0.000300802	0.00322561	-0.165547
ENSMUSG00000026251	-0.583286	1.83013	-4.17168	0.000301173	0.00322741	0.351649
ENSMUSG00000024164	-0.756932	4.95969	-4.17087	0.000301813	0.00323126	-0.039485
ENSMUSG00000036334	-0.20232	6.48871	-4.17071	0.00030194	0.00323126	-0.181198
ENSMUSG00000093910	-0.512064	0.997317	-4.17039	0.000302187	0.00323173	0.373543
ENSMUSG00000033596	0.174811	6.92469	4.16974	0.000302704	0.00323488	-0.203815
ENSMUSG00000031545	0.118425	7.26155	4.16951	0.000302888	0.00323488	-0.215759
ENSMUSG00000038507	-0.235065	3.47798	-4.16915	0.000303171	0.00323572	0.155769
ENSMUSG00000005952	-1.43064	-0.824178	-4.16869	0.000303538	0.0032367	0.114734
ENSMUSG00000046667	0.22392	3.60226	4.16852	0.000303669	0.0032367	0.142502
ENSMUSG00000031070	-1.19971	-0.474933	-4.16767	0.000304344	0.00324171	0.195682
ENSMUSG00000000275	-0.262352	4.49803	-4.16566	0.000305955	0.00325669	0.00565836
ENSMUSG00000029463	0.181919	5.43691	4.16407	0.000307228	0.00326692	-0.105471
ENSMUSG00000102697	-0.344805	2.37335	-4.16377	0.000307469	0.00326692	0.283492
ENSMUSG00000098923	0.151528	4.36371	4.16369	0.000307533	0.00326692	0.0229404
ENSMUSG00000022868	-0.949315	4.68143	-4.16155	0.000309261	0.00328171	-0.0281974
ENSMUSG00000041264	0.157446	6.69839	4.16145	0.000309338	0.00328171	-0.21482
ENSMUSG00000024899	-0.294271	4.56042	-4.16059	0.000310036	0.00328692	-0.0154619
ENSMUSG00000030177	0.194516	5.38203	4.15931	0.000311078	0.00329577	-0.111581
ENSMUSG00000021965	0.24684	4.83936	4.15865	0.00031161	0.0032992	-0.0496252
ENSMUSG00000006941	0.156355	6.35431	4.15679	0.000313133	0.00331212	-0.206171
ENSMUSG00000074211	0.260767	4.19868	4.15665	0.000313247	0.00331212	0.029611
ENSMUSG00000031840	-0.283548	4.90623	-4.15632	0.000313519	0.0033128	-0.069255
ENSMUSG00000015966	-1.24485	-2.20422	-4.15533	0.00031433	0.00331915	-0.345445
ENSMUSG00000014158	-0.742317	1.68761	-4.15465	0.000314891	0.00332139	0.319916
ENSMUSG00000031343	-0.20968	4.13386	-4.15456	0.000314959	0.00332139	0.0269042
ENSMUSG00000087408	-0.374793	2.45448	-4.15387	0.000315533	0.00332523	0.250127
ENSMUSG00000051705	0.265074	4.25977	4.15317	0.000316109	0.0033291	0.0121314
ENSMUSG00000037514	0.145163	6.56519	4.15257	0.000316603	0.00333209	-0.230344
ENSMUSG00000021314	-0.177119	4.38522	-4.15034	0.000318453	0.00334906	-0.0176193
ENSMUSG00000026036	0.196313	5.89491	4.15012	0.000318637	0.00334906	-0.186148
ENSMUSG00000002107	-0.219419	7.34866	-4.14983	0.000318878	0.00334937	-0.26873
ENSMUSG00000028364	-0.208785	7.51584	-4.14912	0.000319477	0.00335291	-0.273903
ENSMUSG00000006720	0.258506	4.9187	4.14893	0.000319636	0.00335291	-0.0839495
ENSMUSG00000058756	-0.290373	7.40542	-4.14794	0.000320462	0.00335534	-0.274785
ENSMUSG00000026721	-0.230862	5.57133	-4.1479	0.000320497	0.00335534	-0.164361
ENSMUSG00000072889	0.176945	5.92816	4.14746	0.000320862	0.00335534	-0.196154
ENSMUSG00000028060	0.202224	7.44259	4.14737	0.000320938	0.00335534	-0.27632
ENSMUSG00000007655	-0.489803	5.43113	-4.1468	0.000321419	0.00335534	-0.153602
ENSMUSG00000053093	-0.325577	7.14603	-4.14664	0.000321554	0.00335534	-0.271623
ENSMUSG00000037071	0.242463	5.89444	4.14662	0.000321568	0.00335534	-0.19461
ENSMUSG00000022257	0.110893	5.93834	4.14636	0.000321789	0.00335534	-0.200558
ENSMUSG00000041126	0.219829	7.04932	4.14634	0.000321806	0.00335534	-0.268067
ENSMUSG00000029851	0.261211	3.85617	4.14613	0.000321979	0.00335534	0.050876
ENSMUSG00000031740	-0.131916	7.52787	-4.1457	0.000322343	0.00335693	-0.282826
ENSMUSG00000028393	-0.389727	5.56173	-4.14489	0.000323025	0.00336183	-0.171656
ENSMUSG00000027204	-0.181023	7.67177	-4.14422	0.000323594	0.00336453	-0.288894
ENSMUSG00000021322	-0.744294	-0.11303	-4.14408	0.000323708	0.00336453	0.21332
ENSMUSG00000049409	-0.486045	3.21354	-4.14383	0.000323923	0.00336457	0.127906
ENSMUSG00000024454	0.159881	7.13031	4.14308	0.000324559	0.00336717	-0.279386
ENSMUSG00000023990	-0.574033	1.41485	-4.14286	0.000324749	0.00336717	0.304698
ENSMUSG00000025470	0.167784	4.04659	4.14278	0.000324809	0.00336717	0.0139337
ENSMUSG00000030753	0.133334	7.45673	4.14146	0.000325934	0.00337662	-0.291923
ENSMUSG00000024542	0.183038	6.79995	4.13995	0.000327222	0.00338776	-0.274484
ENSMUSG00000022440	-0.252156	5.23008	-4.13882	0.00032819	0.00339032	-0.151152
ENSMUSG00000020255	0.179445	6.33967	4.13879	0.000328218	0.00339032	-0.25092
ENSMUSG00000052544	0.171132	5.4493	4.13876	0.000328241	0.00339032	-0.171402
ENSMUSG00000020694	0.158948	6.89405	4.13842	0.000328535	0.00339032	-0.282699
ENSMUSG00000032482	-0.273939	4.31817	-4.13842	0.000328536	0.00339032	-0.0394568
ENSMUSG00000039787	-0.233247	4.26994	-4.13712	0.000329654	0.00339965	-0.0359586
ENSMUSG00000030339	-0.279218	4.76124	-4.136	0.000330621	0.00340741	-0.103132
ENSMUSG00000025176	-0.413304	1.41405	-4.13556	0.000331	0.0034091	0.287507
ENSMUSG00000026321	-0.385886	1.0218	-4.13529	0.000331231	0.00340928	0.291955
ENSMUSG00000020515	0.158735	6.27517	4.13417	0.000332204	0.00341708	-0.258286
ENSMUSG00000020542	-0.289198	2.63118	-4.1313	0.000334709	0.003439	0.173977
ENSMUSG00000066979	0.165778	7.25557	4.13112	0.000334861	0.003439	-0.313529
ENSMUSG00000037894	0.299165	7.85194	4.13098	0.000334984	0.003439	-0.324446
ENSMUSG00000051343	-0.26476	4.97105	-4.12918	0.000336565	0.003453	-0.145874
ENSMUSG00000033849	-0.365762	2.92335	-4.12893	0.000336785	0.00345302	0.130524
ENSMUSG00000056174	-0.385586	6.33938	-4.12548	0.000339834	0.00347988	-0.287403
ENSMUSG00000090061	-0.249521	3.30688	-4.12547	0.000339843	0.00347988	0.0702342
ENSMUSG00000007080	0.228727	6.51706	4.12471	0.00034052	0.00348144	-0.297931
ENSMUSG00000070526	0.222882	4.72846	4.12467	0.000340552	0.00348144	-0.122422
ENSMUSG00000030707	-0.330367	4.41068	-4.12456	0.000340652	0.00348144	-0.0872271
ENSMUSG00000036898	0.14725	6.47228	4.12391	0.000341232	0.00348512	-0.297883
ENSMUSG00000005897	0.162363	4.64472	4.12362	0.000341485	0.00348548	-0.11528
ENSMUSG00000024659	-0.578918	3.8447	-4.12313	0.000341926	0.00348773	-0.013276
ENSMUSG00000027763	-0.2041	6.78234	-4.12257	0.000342426	0.00349059	-0.319551
ENSMUSG00000071862	-0.267672	2.80332	-4.12191	0.000343019	0.0034944	0.129202
ENSMUSG00000002108	-0.565612	1.16968	-4.12097	0.000343864	0.00349499	0.258472
ENSMUSG00000068015	-0.141146	4.37474	-4.12091	0.000343918	0.00349499	-0.0903611
ENSMUSG00000021390	-0.640025	6.2187	-4.12089	0.000343936	0.00349499	-0.290227
ENSMUSG00000031645	-0.960766	-0.524232	-4.12086	0.000343957	0.00349499	0.0874515
ENSMUSG00000045441	-0.481751	1.71432	-4.12011	0.000344631	0.00349904	0.235247
ENSMUSG00000106864	0.208553	6.40814	4.11993	0.000344796	0.00349904	-0.30339
ENSMUSG00000056216	0.147536	6.60947	4.11744	0.000347044	0.00351961	-0.322471
ENSMUSG00000068917	0.197958	6.64587	4.11654	0.000347866	0.00352377	-0.326391
ENSMUSG00000030188	0.264104	4.03436	4.11609	0.000348273	0.00352377	-0.0498924
ENSMUSG00000078235	-1.01365	-2.1985	-4.11602	0.000348333	0.00352377	-0.418736
ENSMUSG00000000489	-0.313424	3.35521	-4.11601	0.000348342	0.00352377	0.0394105
ENSMUSG00000028138	0.162064	7.27523	4.11435	0.000349854	0.00353682	-0.356863
ENSMUSG00000022858	0.195997	8.14621	4.11242	0.000351622	0.00355139	-0.374824
ENSMUSG00000049299	0.219397	6.07991	4.11216	0.000351862	0.00355139	-0.298588
ENSMUSG00000044951	-0.326788	4.38137	-4.11205	0.000351966	0.00355139	-0.114919
ENSMUSG00000034818	-0.249775	5.35836	-4.11052	0.000353379	0.00356339	-0.237217
ENSMUSG00000027752	0.196668	6.22196	4.1098	0.000354037	0.00356775	-0.316082
ENSMUSG00000075394	0.35592	4.39935	4.10943	0.000354386	0.00356901	-0.115623
ENSMUSG00000025159	0.181017	6.33663	4.10914	0.000354655	0.00356946	-0.326278
ENSMUSG00000037990	-0.421361	2.8293	-4.10807	0.000355644	0.00357714	0.0908828
ENSMUSG00000031508	0.12852	7.55556	4.10709	0.000356556	0.00358406	-0.38153
ENSMUSG00000026678	-0.193512	5.195	-4.10675	0.000356867	0.00358492	-0.228308
ENSMUSG00000008575	-0.349186	7.79943	-4.1059	0.00035766	0.00359061	-0.388337
ENSMUSG00000090084	-0.432442	3.62943	-4.1052	0.00035832	0.00359496	-0.0272258
ENSMUSG00000032679	0.23289	4.25747	4.10413	0.000359321	0.00360273	-0.111663
ENSMUSG00000026829	-0.6158	-0.113207	-4.10387	0.000359564	0.0036028	0.125646
ENSMUSG00000025468	-0.640509	1.50578	-4.10364	0.000359781	0.0036028	0.207556
ENSMUSG00000026510	0.147709	6.11136	4.1025	0.00036085	0.00361122	-0.326541
ENSMUSG00000020385	0.177022	6.99826	4.10178	0.000361533	0.00361189	-0.380181
ENSMUSG00000052798	0.168546	6.54068	4.10173	0.000361577	0.00361189	-0.358417
ENSMUSG00000004110	-0.221869	5.54942	-4.10171	0.000361598	0.00361189	-0.279581
ENSMUSG00000036062	-0.390058	4.30114	-4.1	0.000363217	0.00362578	-0.134783
ENSMUSG00000021707	0.220268	6.00903	4.09902	0.000364151	0.00363282	-0.326092
ENSMUSG00000029385	0.215986	6.94891	4.09815	0.000364974	0.00363852	-0.387317
ENSMUSG00000018973	0.977612	-0.928976	4.09794	0.00036518	0.00363852	-0.0993044
ENSMUSG00000026211	-0.352198	6.88483	-4.09718	0.000365898	0.00364339	-0.388739
ENSMUSG00000022175	-0.280831	4.9019	-4.09687	0.000366199	0.0036437	-0.219541
ENSMUSG00000028661	-0.432899	2.3668	-4.09645	0.000366598	0.0036437	0.118796
ENSMUSG00000020467	0.16201	5.30979	4.09643	0.000366618	0.0036437	-0.263881
ENSMUSG00000074364	-0.330555	5.79333	-4.09572	0.000367301	0.0036437	-0.319134
ENSMUSG00000021803	0.344909	3.10814	4.09553	0.000367484	0.0036437	0.030995
ENSMUSG00000048450	0.24426	5.15415	4.0955	0.00036751	0.0036437	-0.247514
ENSMUSG00000020358	0.148734	9.29936	4.09532	0.000367685	0.0036437	-0.422955
ENSMUSG00000029998	0.10761	7.14448	4.09523	0.000367764	0.0036437	-0.402145
ENSMUSG00000059456	-0.305853	2.35626	-4.09479	0.000368193	0.00364568	0.116489
ENSMUSG00000041840	0.19927	4.53571	4.09342	0.00036951	0.00365645	-0.176812
ENSMUSG00000038227	0.260499	5.65864	4.09261	0.000370293	0.00366191	-0.309216
ENSMUSG00000048264	-0.157133	5.86632	-4.09209	0.000370795	0.0036646	-0.334328
ENSMUSG00000020260	-0.248029	6.09328	-4.09096	0.000371885	0.00367309	-0.356995
ENSMUSG00000004864	-0.376809	2.35606	-4.09056	0.000372276	0.00367467	0.10579
ENSMUSG00000032905	0.162344	6.35282	4.09016	0.000372667	0.00367577	-0.375919
ENSMUSG00000058503	0.162222	5.97953	4.08997	0.000372851	0.00367577	-0.347202
ENSMUSG00000040466	-0.524659	5.49171	-4.08903	0.000373771	0.00368256	-0.306795
ENSMUSG00000040025	0.164594	6.55192	4.08874	0.000374046	0.00368298	-0.392215
ENSMUSG00000024800	0.262718	4.52545	4.08835	0.000374435	0.00368453	-0.187113
ENSMUSG00000017978	-0.203767	2.92097	-4.08729	0.000375466	0.00368489	0.0284569
ENSMUSG00000024843	0.140947	6.33958	4.08726	0.000375501	0.00368489	-0.382561
ENSMUSG00000042476	-0.584101	2.97815	-4.08725	0.000375505	0.00368489	0.0191685
ENSMUSG00000024935	-0.468455	2.29937	-4.08713	0.000375627	0.00368489	0.103387
ENSMUSG00000070691	-0.42696	1.95899	-4.08712	0.000375631	0.00368489	0.13706
ENSMUSG00000033016	-0.361719	4.55854	-4.08641	0.000376328	0.00368946	-0.203287
ENSMUSG00000029730	0.182933	7.81666	4.08572	0.000377011	0.00369387	-0.439734
ENSMUSG00000024799	0.177326	4.48888	4.08528	0.000377447	0.00369587	-0.191511
ENSMUSG00000031546	0.178052	5.27262	4.08494	0.000377782	0.00369686	-0.288653
ENSMUSG00000038299	0.134104	6.12791	4.08354	0.000379161	0.00370608	-0.376234
ENSMUSG00000025950	0.145277	7.71338	4.08351	0.000379189	0.00370608	-0.444075
ENSMUSG00000052609	-0.247801	4.16991	-4.08317	0.000379522	0.00370609	-0.158404
ENSMUSG00000057315	-0.171189	3.98249	-4.08281	0.000379882	0.00370609	-0.132271
ENSMUSG00000038390	-0.313972	4.51616	-4.08277	0.000379922	0.00370609	-0.206655
ENSMUSG00000034730	-0.40671	4.21939	-4.08234	0.000380351	0.00370609	-0.168199
ENSMUSG00000032959	0.214555	7.96784	4.08199	0.000380698	0.00370609	-0.450849
ENSMUSG00000062382	-0.584226	3.12785	-4.08191	0.000380774	0.00370609	-0.0147125
ENSMUSG00000062248	0.245063	6.03362	4.08164	0.000381044	0.00370609	-0.372074
ENSMUSG00000030075	-0.335034	2.96951	-4.08163	0.000381057	0.00370609	0.00710148
ENSMUSG00000003555	-2.65318	-1.9738	-4.08018	0.000382498	0.00371784	-0.362629
ENSMUSG00000027360	-0.531791	1.1592	-4.07965	0.000383032	0.00371851	0.161589
ENSMUSG00000040797	-0.322178	3.96962	-4.07964	0.000383036	0.00371851	-0.139588
ENSMUSG00000003778	0.185565	7.78141	4.07929	0.000383391	0.00371959	-0.455677
ENSMUSG00000035469	0.180472	6.99038	4.07906	0.000383615	0.00371959	-0.437755
ENSMUSG00000075588	0.284994	3.70128	4.07857	0.000384112	0.00372214	-0.0963408
ENSMUSG00000055546	-0.704632	-0.287771	-4.07761	0.000385071	0.00372675	0.040774
ENSMUSG00000012076	0.147136	6.10482	4.07749	0.000385193	0.00372675	-0.389633
ENSMUSG00000001783	0.144779	7.71607	4.07739	0.000385291	0.00372675	-0.459699
ENSMUSG00000018822	-0.613142	1.15649	-4.0739	0.000388819	0.00375704	0.14813
ENSMUSG00000041014	-0.561026	1.67824	-4.0738	0.000388918	0.00375704	0.126358
ENSMUSG00000033389	-0.244655	3.67466	-4.07359	0.000389132	0.00375704	-0.111992
ENSMUSG00000048148	-0.497156	1.63607	-4.07325	0.000389478	0.0037581	0.127824
ENSMUSG00000041380	-0.365688	1.36193	-4.07255	0.000390184	0.00376225	0.139941
ENSMUSG00000025105	0.317583	4.05125	4.07236	0.000390382	0.00376225	-0.161523
ENSMUSG00000010505	0.24866	6.40881	4.07149	0.000391264	0.00376626	-0.426398
ENSMUSG00000026021	0.235061	7.52706	4.07115	0.000391616	0.00376626	-0.47234
ENSMUSG00000027073	-0.854105	-1.19916	-4.07113	0.000391636	0.00376626	-0.17948
ENSMUSG00000033720	-0.220276	3.56684	-4.07063	0.00039215	0.00376626	-0.103675
ENSMUSG00000024617	-0.19902	4.46812	-4.07056	0.000392221	0.00376626	-0.230359
ENSMUSG00000049422	-0.551395	1.80481	-4.07055	0.000392224	0.00376626	0.109511
ENSMUSG00000027546	-0.352146	6.56387	-4.07033	0.000392457	0.00376626	-0.441684
ENSMUSG00000032334	-0.431416	4.33521	-4.06951	0.000393299	0.00376756	-0.216473
ENSMUSG00000021024	0.183687	7.299	4.06924	0.000393573	0.00376756	-0.472395
ENSMUSG00000026614	-0.213626	4.55418	-4.06906	0.00039376	0.00376756	-0.245566
ENSMUSG00000046834	-0.680792	0.814568	-4.06872	0.000394111	0.00376756	0.133647
ENSMUSG00000022756	-0.408109	1.81019	-4.06849	0.000394342	0.00376756	0.104408
ENSMUSG00000029814	0.196605	7.36054	4.06812	0.000394724	0.00376756	-0.476712
ENSMUSG00000038224	-0.483351	5.52374	-4.06777	0.000395082	0.00376756	-0.363999
ENSMUSG00000036766	-0.330825	5.72879	-4.06772	0.000395134	0.00376756	-0.384121
ENSMUSG00000034037	-0.176477	5.10345	-4.0677	0.000395158	0.00376756	-0.316686
ENSMUSG00000037343	0.13544	6.80461	4.06768	0.000395181	0.00376756	-0.459226
ENSMUSG00000021193	0.121722	7.25585	4.0674	0.000395463	0.00376756	-0.476164
ENSMUSG00000044024	-0.432556	2.36245	-4.06734	0.000395526	0.00376756	0.0480599
ENSMUSG00000026698	0.20873	5.31817	4.0672	0.000395675	0.00376756	-0.338283
ENSMUSG00000055240	0.23537	6.50896	4.06618	0.000396721	0.00377492	-0.446404
ENSMUSG00000032816	-0.229801	6.78428	-4.06599	0.000396922	0.00377492	-0.463839
ENSMUSG00000027195	0.175506	6.50244	4.06505	0.000397892	0.00377967	-0.449399
ENSMUSG00000027079	0.208178	4.84119	4.06505	0.000397898	0.00377967	-0.287477
ENSMUSG00000015947	-0.451124	1.49434	-4.06463	0.000398329	0.00378151	0.115314
ENSMUSG00000070823	-0.806379	0.294083	-4.06426	0.000398713	0.00378256	0.0911127
ENSMUSG00000032796	0.324135	5.24791	4.06407	0.000398916	0.00378256	-0.336777
ENSMUSG00000049583	-1.12183	1.83556	-4.06359	0.000399417	0.0037846	0.0916663
ENSMUSG00000035861	-1.06779	-1.86867	-4.06314	0.000399886	0.0037846	-0.39882
ENSMUSG00000019868	0.182531	5.44322	4.06311	0.000399911	0.0037846	-0.362673
ENSMUSG00000028339	-0.2527	5.66416	-4.06281	0.000400226	0.0037846	-0.390003
ENSMUSG00000035540	-1.0336	2.56117	-4.06264	0.000400405	0.0037846	0.0139305
ENSMUSG00000079737	0.298957	2.70545	4.06221	0.000400852	0.0037846	0.00111853
ENSMUSG00000027544	-0.297407	2.94324	-4.06205	0.000401016	0.0037846	-0.0376188
ENSMUSG00000024118	0.21534	4.75697	4.06204	0.000401036	0.0037846	-0.284407
ENSMUSG00000104318	-0.814297	-0.249459	-4.06154	0.000401553	0.00378723	0.0134687
ENSMUSG00000036264	-0.403739	1.44021	-4.06081	0.000402324	0.00379003	0.108853
ENSMUSG00000055065	0.134586	10.1327	4.0608	0.000402327	0.00379003	-0.510724
ENSMUSG00000058388	0.137478	6.21794	4.05931	0.000403893	0.00380141	-0.444831
ENSMUSG00000004044	-0.40536	6.26318	-4.05904	0.000404179	0.00380141	-0.451276
ENSMUSG00000000339	0.173989	5.51163	4.05897	0.000404253	0.00380141	-0.380521
ENSMUSG00000037972	0.113094	7.59074	4.05863	0.000404611	0.00380253	-0.505628
ENSMUSG00000031074	-0.818132	-0.305524	-4.05819	0.000405073	0.00380376	-0.00320592
ENSMUSG00000031932	-0.580007	0.607704	-4.05805	0.000405221	0.00380376	0.10057
ENSMUSG00000006567	-0.281948	3.34989	-4.0577	0.000405598	0.00380506	-0.105129
ENSMUSG00000029260	-0.83759	3.56262	-4.05744	0.000405874	0.0038054	-0.137121
ENSMUSG00000052889	-0.303681	3.71077	-4.05678	0.000406568	0.00380966	-0.159661
ENSMUSG00000032177	-0.228142	3.51355	-4.05475	0.000408726	0.00382652	-0.135651
ENSMUSG00000036103	-0.189178	6.73274	-4.05463	0.00040885	0.00382652	-0.490245
ENSMUSG00000038807	-0.199869	4.60269	-4.05377	0.000409768	0.00383008	-0.290376
ENSMUSG00000007739	0.129473	8.15998	4.05366	0.00040989	0.00383008	-0.52475
ENSMUSG00000044092	-0.891856	-0.32596	-4.05336	0.00041021	0.00383008	-0.0168761
ENSMUSG00000072244	0.515091	1.84015	4.05326	0.000410319	0.00383008	0.0721559
ENSMUSG00000018654	-0.405323	4.34395	-4.05315	0.000410435	0.00383008	-0.258706
ENSMUSG00000059796	0.181101	8.64549	4.05268	0.000410936	0.0038315	-0.52992
ENSMUSG00000028222	-0.416465	2.92816	-4.05242	0.000411212	0.0038315	-0.0599679
ENSMUSG00000035946	0.495099	0.669234	4.05215	0.000411501	0.0038315	0.0854493
ENSMUSG00000020413	0.173892	5.50715	4.05182	0.00041186	0.0038315	-0.39822
ENSMUSG00000038296	-0.37096	3.33291	-4.05167	0.000412025	0.0038315	-0.118338
ENSMUSG00000058152	-0.413355	2.15011	-4.05166	0.000412034	0.0038315	0.0328582
ENSMUSG00000028713	-1.34347	-2.43327	-4.05136	0.000412355	0.00383225	-0.578816
ENSMUSG00000029727	-1.32652	-1.77582	-4.05078	0.000412976	0.00383485	-0.390254
ENSMUSG00000048351	0.141471	4.80971	4.05065	0.000413117	0.00383485	-0.321007
ENSMUSG00000038255	-0.686276	2.91976	-4.05009	0.000413717	0.00383701	-0.0649441
ENSMUSG00000047766	0.176398	5.87508	4.04983	0.000414007	0.00383701	-0.439666
ENSMUSG00000026443	-0.415568	3.63726	-4.04955	0.0004143	0.00383701	-0.167687
ENSMUSG00000047907	-0.178905	6.16733	-4.04954	0.000414315	0.00383701	-0.467871
ENSMUSG00000091144	0.294066	1.98341	4.04917	0.000414712	0.00383721	0.048117
ENSMUSG00000047036	0.177799	7.10309	4.04902	0.000414879	0.00383721	-0.518176
ENSMUSG00000046550	0.307744	3.6126	4.04885	0.000415062	0.00383721	-0.157254
ENSMUSG00000053219	0.448117	1.7975	4.04857	0.000415364	0.00383727	0.0632265
ENSMUSG00000038628	0.169694	6.57094	4.0484	0.000415552	0.00383727	-0.495893
ENSMUSG00000030223	-0.241036	4.84814	-4.04762	0.000416395	0.00384073	-0.337313
ENSMUSG00000059743	0.155786	5.26579	4.04761	0.000416409	0.00384073	-0.382817
ENSMUSG00000048756	-0.209979	6.27331	-4.04737	0.000416662	0.00384083	-0.481331
ENSMUSG00000078453	0.26865	6.03676	4.04597	0.000418183	0.00385261	-0.462663
ENSMUSG00000025337	0.146931	5.47936	4.04486	0.000419397	0.00386157	-0.413219
ENSMUSG00000001027	-0.71262	0.750941	-4.04456	0.000419723	0.00386233	0.0761999
ENSMUSG00000001249	-0.647182	1.59339	-4.04395	0.000420394	0.00386612	0.0603781
ENSMUSG00000027220	-0.218113	5.28844	-4.04361	0.000420771	0.00386612	-0.398995
ENSMUSG00000040549	0.204499	8.47079	4.04352	0.000420865	0.00386612	-0.552426
ENSMUSG00000032477	0.219036	6.5555	4.04317	0.000421251	0.00386743	-0.507857
ENSMUSG00000028931	-0.317659	3.94229	-4.03953	0.000425262	0.0038978	-0.236344
ENSMUSG00000045374	-0.352987	4.61392	-4.0394	0.000425407	0.0038978	-0.329043
ENSMUSG00000027221	-0.365506	3.68904	-4.03934	0.000425474	0.0038978	-0.200471
ENSMUSG00000026018	-0.345265	2.78661	-4.03928	0.00042554	0.0038978	-0.0731323
ENSMUSG00000030007	0.141563	8.55554	4.03848	0.000426428	0.00390368	-0.565685
ENSMUSG00000022949	-0.234936	3.3984	-4.03821	0.000426735	0.00390425	-0.160415
ENSMUSG00000000049	-1.18756	2.2874	-4.03682	0.000428278	0.00391476	-0.0161317
ENSMUSG00000025197	-0.94741	-0.599699	-4.03673	0.000428377	0.00391476	-0.103423
ENSMUSG00000022494	-0.419342	2.3684	-4.03624	0.00042893	0.00391756	-0.0286648
ENSMUSG00000028977	-0.36622	3.73426	-4.03578	0.000429441	0.00391998	-0.21599
ENSMUSG00000029176	0.122798	7.20547	4.03553	0.000429724	0.0039203	-0.555857
ENSMUSG00000040652	0.145955	7.26367	4.03491	0.000430411	0.00392147	-0.558908
ENSMUSG00000022817	-0.213711	6.63467	-4.03469	0.000430658	0.00392147	-0.535995
ENSMUSG00000060803	-0.220285	4.74936	-4.03454	0.000430835	0.00392147	-0.357855
ENSMUSG00000067242	-0.39661	2.63646	-4.03453	0.000430839	0.00392147	-0.0654693
ENSMUSG00000027778	0.15228	5.98071	4.03371	0.000431763	0.00392262	-0.490278
ENSMUSG00000025500	0.472038	2.24027	4.03368	0.000431796	0.00392262	-0.0116108
ENSMUSG00000056755	-0.511249	1.99805	-4.03363	0.000431853	0.00392262	0.0038889
ENSMUSG00000031889	0.16519	5.22472	4.03354	0.000431952	0.00392262	-0.413492
ENSMUSG00000035495	0.151156	6.03219	4.03287	0.000432713	0.00392728	-0.496888
ENSMUSG00000057110	0.218254	6.87604	4.03179	0.000433928	0.00393606	-0.553133
ENSMUSG00000036560	0.344751	2.45394	4.03157	0.000434175	0.00393606	-0.0426112
ENSMUSG00000033933	0.129288	6.14881	4.02948	0.000436546	0.0039534	-0.515235
ENSMUSG00000054309	0.165826	6.41903	4.02928	0.000436776	0.0039534	-0.535074
ENSMUSG00000022247	0.135327	6.22825	4.02923	0.000436835	0.0039534	-0.522011
ENSMUSG00000040435	-0.395697	5.04096	-4.02882	0.000437292	0.00395399	-0.408823
ENSMUSG00000020676	-0.820861	0.383619	-4.02858	0.000437566	0.00395399	0.0192811
ENSMUSG00000025934	-1.08164	0.612395	-4.02833	0.000437861	0.00395399	0.0332255
ENSMUSG00000062563	-0.524848	1.0829	-4.0283	0.000437895	0.00395399	0.0423648
ENSMUSG00000034532	0.359829	2.10247	4.02801	0.000438216	0.00395464	-0.0129969
ENSMUSG00000090124	-0.674097	-0.713948	-4.02766	0.000438616	0.00395527	-0.147125
ENSMUSG00000029093	-0.261643	5.87414	-4.02752	0.000438784	0.00395527	-0.499427
ENSMUSG00000022512	-0.280772	3.86389	-4.02713	0.000439225	0.00395701	-0.25585
ENSMUSG00000008200	0.180307	7.31102	4.0265	0.000439947	0.00396127	-0.581398
ENSMUSG00000031027	0.418825	2.16385	4.02548	0.00044112	0.00396958	-0.0245056
ENSMUSG00000032040	0.190086	5.28549	4.02466	0.000442056	0.00397225	-0.442507
ENSMUSG00000055489	-0.382827	1.74014	-4.02443	0.000442327	0.00397225	0.00386995
ENSMUSG00000007877	-0.411334	1.36151	-4.02425	0.000442532	0.00397225	0.0256987
ENSMUSG00000028072	-0.393063	4.21162	-4.02423	0.000442561	0.00397225	-0.31324
ENSMUSG00000018068	0.192918	6.6941	4.02413	0.000442666	0.00397225	-0.564107
ENSMUSG00000026683	0.185859	6.25424	4.02343	0.000443482	0.00397732	-0.53819
ENSMUSG00000029245	-0.22775	5.37221	-4.02287	0.000444124	0.00398084	-0.460756
ENSMUSG00000028111	-0.363201	4.06495	-4.02253	0.000444523	0.00398088	-0.296695
ENSMUSG00000030726	0.169345	6.59464	4.02244	0.00044463	0.00398088	-0.563163
ENSMUSG00000041491	0.198965	5.48593	4.02184	0.000445317	0.00398479	-0.471567
ENSMUSG00000053286	0.126467	5.56216	4.02042	0.000446967	0.0039973	-0.484067
ENSMUSG00000042873	-0.206676	5.26094	-4.01914	0.000448462	0.00400842	-0.457764
ENSMUSG00000050368	0.174056	3.95915	4.01848	0.000449229	0.00401097	-0.28599
ENSMUSG00000029603	-0.49666	3.86505	-4.01832	0.000449424	0.00401097	-0.279107
ENSMUSG00000078591	-0.41868	2.20298	-4.01825	0.000449505	0.00401097	-0.0539965
ENSMUSG00000043099	-0.528961	5.14963	-4.01733	0.000450584	0.00401736	-0.450917
ENSMUSG00000074575	-0.357915	1.3599	-4.0172	0.000450727	0.00401736	0.00920448
ENSMUSG00000051242	-0.45628	1.54734	-4.01596	0.000452192	0.00402816	-0.00337406
ENSMUSG00000059203	-0.485453	0.254593	-4.01448	0.000453934	0.00403916	-0.024195
ENSMUSG00000096210	0.198999	8.71853	4.01448	0.000453935	0.00403916	-0.627298
ENSMUSG00000050830	-0.633304	1.13278	-4.01411	0.000454371	0.00404078	0.00855104
ENSMUSG00000021013	0.182926	4.81177	4.01359	0.000454986	0.00404193	-0.414039
ENSMUSG00000039372	-0.322014	2.85709	-4.01337	0.00045525	0.00404193	-0.146408
ENSMUSG00000034263	0.178988	6.03424	4.01336	0.000455264	0.00404193	-0.546194
ENSMUSG00000002477	0.237227	7.09771	4.01274	0.000456002	0.00404473	-0.609867
ENSMUSG00000024604	0.129315	6.43895	4.01266	0.000456088	0.00404473	-0.578791
ENSMUSG00000032377	-0.261992	2.12472	-4.01221	0.00045663	0.00404728	-0.0596292
ENSMUSG00000041592	-0.317715	5.28363	-4.01189	0.000457006	0.00404835	-0.479238
ENSMUSG00000030247	-0.442186	2.77606	-4.01052	0.00045864	0.00406056	-0.143003
ENSMUSG00000061086	-0.291934	6.47762	-4.00972	0.000459596	0.00406676	-0.590553
ENSMUSG00000037798	-1.52534	-1.58827	-4.00906	0.000460389	0.00406982	-0.410838
ENSMUSG00000053164	-0.330707	2.34925	-4.009	0.000460454	0.00406982	-0.0924916
ENSMUSG00000086815	0.693909	-0.740114	4.00781	0.00046188	0.00408016	-0.221123
ENSMUSG00000042369	0.144112	5.286	4.00722	0.000462596	0.0040838	-0.487298
ENSMUSG00000046814	-0.678173	0.105354	-4.00703	0.000462825	0.0040838	-0.055553
ENSMUSG00000043518	-0.312342	2.509	-4.00683	0.000463063	0.0040838	-0.117013
ENSMUSG00000018698	0.276643	4.97145	4.00592	0.000464164	0.00408961	-0.451816
ENSMUSG00000037820	-0.280584	5.52434	-4.00533	0.000464882	0.00408961	-0.52156
ENSMUSG00000020534	0.183473	5.44955	4.00509	0.000465163	0.00408961	-0.510167
ENSMUSG00000019891	0.16457	4.59345	4.00504	0.000465224	0.00408961	-0.407651
ENSMUSG00000055128	0.213505	3.61451	4.00442	0.000465983	0.00408961	-0.270245
ENSMUSG00000041459	0.187361	9.63123	4.00441	0.000465986	0.00408961	-0.654466
ENSMUSG00000037206	-0.288583	6.52199	-4.00439	0.00046601	0.00408961	-0.606682
ENSMUSG00000030353	-0.251317	3.08604	-4.00436	0.000466046	0.00408961	-0.200007
ENSMUSG00000031241	0.337887	2.42335	4.00431	0.000466109	0.00408961	-0.1055
ENSMUSG00000034612	-0.151636	5.4746	-4.00416	0.000466296	0.00408961	-0.518562
ENSMUSG00000046807	-0.269652	4.15622	-4.00381	0.000466714	0.00409102	-0.356082
ENSMUSG00000074971	-0.257376	6.38904	-4.00355	0.000467037	0.00409107	-0.600558
ENSMUSG00000032269	-0.602874	0.693666	-4.00339	0.000467234	0.00409107	-0.0200063
ENSMUSG00000092558	0.157284	6.00583	4.00307	0.000467618	0.00409217	-0.570003
ENSMUSG00000035969	-0.359383	5.55872	-4.00264	0.000468147	0.00409454	-0.532242
ENSMUSG00000048424	-0.709554	0.537882	-4.00166	0.000469332	0.00410265	-0.0309553
ENSMUSG00000047945	0.149829	9.20319	4.00137	0.000469689	0.00410352	-0.661824
ENSMUSG00000044783	0.12786	8.97011	4.00102	0.000470124	0.00410506	-0.662256
ENSMUSG00000048895	-0.19087	6.424	-4.00027	0.000471042	0.00411081	-0.610962
ENSMUSG00000030382	-0.810051	-1.00475	-3.99815	0.000473643	0.0041285	-0.273214
ENSMUSG00000012428	-0.603497	0.833677	-3.99809	0.000473717	0.0041285	-0.0284255
ENSMUSG00000019874	0.267159	7.7048	3.99799	0.000473848	0.0041285	-0.661144
ENSMUSG00000018819	-0.167971	5.95826	-3.99763	0.000474284	0.00413004	-0.582159
ENSMUSG00000019845	0.250071	4.09596	3.99633	0.000475897	0.00414182	-0.359772
ENSMUSG00000026049	0.272629	4.3973	3.9955	0.000476919	0.00414635	-0.403468
ENSMUSG00000024258	0.195608	5.81476	3.99518	0.000477317	0.00414635	-0.57222
ENSMUSG00000022180	-0.323202	3.222	-3.99502	0.000477514	0.00414635	-0.242877
ENSMUSG00000027871	-0.639446	1.54204	-3.99489	0.000477684	0.00414635	-0.0533197
ENSMUSG00000075266	0.287956	4.16705	3.99485	0.000477722	0.00414635	-0.372703
ENSMUSG00000035864	-0.203292	5.36899	-3.99449	0.00047818	0.00414805	-0.531954
ENSMUSG00000025465	0.162847	6.65199	3.99368	0.000479188	0.00415453	-0.639292
ENSMUSG00000024041	-0.717683	4.34746	-3.99342	0.000479505	0.00415501	-0.409547
ENSMUSG00000070871	0.167036	5.50831	3.99265	0.000480472	0.00416112	-0.548116
ENSMUSG00000021252	0.200214	5.63569	3.99233	0.000480872	0.00416232	-0.561734
ENSMUSG00000020528	0.232742	5.42456	3.99181	0.000481522	0.00416568	-0.540343
ENSMUSG00000005233	0.210919	6.1534	3.99142	0.000482013	0.00416766	-0.611246
ENSMUSG00000014668	0.11242	6.22339	3.99061	0.000483025	0.00417413	-0.619677
ENSMUSG00000031776	0.170957	7.10772	3.99013	0.000483636	0.00417493	-0.66786
ENSMUSG00000019230	0.244464	5.32316	3.99011	0.000483662	0.00417493	-0.533437
ENSMUSG00000058248	-0.324092	2.33137	-3.98991	0.000483905	0.00417493	-0.136957
ENSMUSG00000026082	0.155179	6.24127	3.98955	0.000484359	0.00417658	-0.62332
ENSMUSG00000017721	-0.265101	5.80447	-3.989	0.000485049	0.00418026	-0.590484
ENSMUSG00000055609	0.952913	8.85082	3.98765	0.000486758	0.00419272	-0.695117
ENSMUSG00000033880	-0.418925	2.3492	-3.98615	0.000488661	0.00420682	-0.148591
ENSMUSG00000052837	-0.934047	0.667629	-3.9858	0.000489112	0.00420843	-0.0610043
ENSMUSG00000067028	-0.519416	0.768668	-3.98486	0.000490308	0.00421644	-0.0601605
ENSMUSG00000028114	0.173409	5.50194	3.9835	0.000492039	0.00422428	-0.570508
ENSMUSG00000049929	-0.256357	5.50714	-3.98346	0.000492093	0.00422428	-0.574939
ENSMUSG00000023940	0.190093	5.72096	3.98327	0.000492333	0.00422428	-0.59333
ENSMUSG00000039824	-0.437892	3.60183	-3.983	0.000492679	0.00422428	-0.328664
ENSMUSG00000031949	0.181019	4.46591	3.98295	0.000492744	0.00422428	-0.445992
ENSMUSG00000026669	0.204019	5.78136	3.9829	0.000492815	0.00422428	-0.599958
ENSMUSG00000021413	0.156076	8.08131	3.98262	0.000493172	0.00422506	-0.70452
ENSMUSG00000050592	-0.263789	3.94874	-3.98173	0.000494311	0.00423254	-0.381525
ENSMUSG00000020069	0.246337	6.99841	3.98151	0.00049459	0.00423265	-0.685415
ENSMUSG00000040310	0.238179	5.81238	3.98112	0.000495099	0.00423384	-0.607137
ENSMUSG00000006235	-0.471221	3.78063	-3.98099	0.000495263	0.00423384	-0.359951
ENSMUSG00000042388	-0.610201	2.52349	-3.98077	0.000495548	0.004234	-0.183407
ENSMUSG00000048939	-0.594278	-0.75496	-3.97986	0.000496726	0.00424152	-0.254464
ENSMUSG00000030583	-0.356642	5.04042	-3.97967	0.000496962	0.00424152	-0.532666
ENSMUSG00000019194	-0.596307	0.965386	-3.97944	0.000497268	0.00424186	-0.0704544
ENSMUSG00000007987	0.17996	4.70842	3.97915	0.00049764	0.00424275	-0.487607
ENSMUSG00000031760	-0.628124	1.45488	-3.97849	0.000498494	0.00424776	-0.0871295
ENSMUSG00000031732	0.112867	5.79409	3.97699	0.000500448	0.00426212	-0.617124
ENSMUSG00000027801	-0.682157	0.275597	-3.97589	0.000501879	0.00427202	-0.107405
ENSMUSG00000090553	0.360452	7.03566	3.97316	0.000505446	0.00429545	-0.707164
ENSMUSG00000024791	0.176674	4.9283	3.973	0.000505662	0.00429545	-0.530974
ENSMUSG00000038936	0.180739	5.92808	3.97296	0.000505706	0.00429545	-0.639023
ENSMUSG00000020973	0.162098	4.7026	3.97296	0.000505713	0.00429545	-0.502714
ENSMUSG00000035279	-0.319558	3.7726	-3.97208	0.000506866	0.00430295	-0.380432
ENSMUSG00000064293	-0.434291	3.20982	-3.9715	0.000507632	0.00430471	-0.299981
ENSMUSG00000002111	-0.587119	1.38626	-3.97144	0.000507713	0.00430471	-0.100209
ENSMUSG00000001227	-0.496819	3.42848	-3.97131	0.000507886	0.00430471	-0.332517
ENSMUSG00000029470	-0.241597	3.05597	-3.97035	0.000509159	0.00431194	-0.279571
ENSMUSG00000008035	-0.201321	4.65966	-3.97025	0.000509283	0.00431194	-0.508032
ENSMUSG00000017002	-0.707913	-0.448852	-3.96948	0.000510305	0.0043183	-0.216173
ENSMUSG00000032264	0.160222	6.02085	3.96909	0.000510819	0.00432035	-0.657214
ENSMUSG00000026241	-0.548094	-0.789616	-3.96844	0.000511685	0.00432537	-0.285378
ENSMUSG00000040034	0.199959	4.98448	3.967	0.000513613	0.00433936	-0.552499
ENSMUSG00000035735	-0.362718	3.588	-3.96606	0.000514867	0.00434623	-0.36852
ENSMUSG00000028906	0.14589	8.65457	3.96574	0.000515289	0.00434623	-0.750681
ENSMUSG00000056854	0.203897	4.14304	3.96556	0.000515536	0.00434623	-0.444368
ENSMUSG00000091896	0.158177	7.74012	3.9654	0.000515748	0.00434623	-0.744446
ENSMUSG00000048304	-0.26695	3.33092	-3.96537	0.000515794	0.00434623	-0.331806
ENSMUSG00000024268	-0.258058	5.48043	-3.96406	0.000517551	0.00435676	-0.621063
ENSMUSG00000049878	0.138152	6.7559	3.96403	0.000517591	0.00435676	-0.719885
ENSMUSG00000002731	0.186421	5.85538	3.96368	0.000518063	0.00435842	-0.655725
ENSMUSG00000039985	0.313033	6.68269	3.96323	0.000518666	0.0043587	-0.716845
ENSMUSG00000048163	-0.578315	0.357367	-3.96291	0.00051909	0.0043587	-0.129851
ENSMUSG00000020864	0.123434	6.45946	3.96286	0.00051916	0.0043587	-0.706239
ENSMUSG00000040389	0.125499	5.9872	3.96251	0.000519637	0.0043587	-0.671247
ENSMUSG00000017466	-0.193651	7.23564	-3.96248	0.000519676	0.0043587	-0.742558
ENSMUSG00000018651	0.149864	5.49005	3.96225	0.000519982	0.0043587	-0.623056
ENSMUSG00000036853	0.373679	2.67867	3.96217	0.000520095	0.0043587	-0.239757
ENSMUSG00000032356	-0.574348	0.301745	-3.96199	0.000520334	0.0043587	-0.136276
ENSMUSG00000032172	-0.280144	3.65298	-3.96176	0.000520649	0.0043587	-0.388224
ENSMUSG00000015971	0.180548	5.4319	3.96162	0.000520839	0.0043587	-0.618015
ENSMUSG00000000827	0.119577	6.75973	3.96093	0.000521768	0.00436418	-0.727988
ENSMUSG00000073433	-0.448828	2.46892	-3.96015	0.000522831	0.00436962	-0.226596
ENSMUSG00000020740	0.159648	6.05917	3.96005	0.000522968	0.00436962	-0.683346
ENSMUSG00000026480	-0.325662	2.32295	-3.9594	0.000523857	0.00437309	-0.210187
ENSMUSG00000070570	-0.35928	1.30837	-3.95934	0.000523934	0.00437309	-0.124922
ENSMUSG00000030785	-0.773689	1.21721	-3.95904	0.000524346	0.00437367	-0.122339
ENSMUSG00000098557	-0.263935	8.27683	-3.95888	0.000524554	0.00437367	-0.766243
ENSMUSG00000028803	-0.165771	4.30452	-3.95795	0.000525826	0.00437984	-0.490961
ENSMUSG00000028567	0.162911	6.0373	3.95794	0.000525845	0.00437984	-0.686773
ENSMUSG00000001014	-0.706186	2.02192	-3.95739	0.000526591	0.00438376	-0.182642
ENSMUSG00000042408	0.216145	6.14285	3.95698	0.000527152	0.00438538	-0.697382
ENSMUSG00000002679	0.221315	5.4498	3.95685	0.000527339	0.00438538	-0.631454
ENSMUSG00000016128	-0.173949	4.74029	-3.95617	0.000528271	0.00439083	-0.553622
ENSMUSG00000010461	0.236204	5.49	3.95535	0.000529399	0.0043955	-0.639493
ENSMUSG00000026925	0.166103	5.65223	3.95527	0.000529505	0.0043955	-0.657382
ENSMUSG00000032611	0.447468	0.425579	3.95515	0.000529661	0.0043955	-0.148394
ENSMUSG00000022945	0.191529	5.47667	3.95488	0.00053004	0.00439634	-0.639684
ENSMUSG00000055409	-0.361165	3.17634	-3.95454	0.000530504	0.0043979	-0.33667
ENSMUSG00000054074	0.18942	5.8705	3.95412	0.000531092	0.00440048	-0.681329
ENSMUSG00000079243	-0.367134	2.57688	-3.95374	0.000531608	0.00440246	-0.255743
ENSMUSG00000037348	-0.316857	2.49334	-3.95284	0.00053286	0.00441053	-0.246967
ENSMUSG00000070942	-0.286551	3.29378	-3.95247	0.000533361	0.00441088	-0.358425
ENSMUSG00000038521	-0.501062	2.56386	-3.95241	0.000533457	0.00441088	-0.257794
ENSMUSG00000059182	0.192536	4.82822	3.95172	0.000534413	0.00441543	-0.571652
ENSMUSG00000020101	-0.233532	3.32984	-3.95161	0.000534563	0.00441543	-0.365454
ENSMUSG00000032604	0.139815	7.25708	3.95122	0.000535099	0.00441756	-0.770933
ENSMUSG00000024534	-0.112526	5.64368	-3.94998	0.000536826	0.00442699	-0.672513
ENSMUSG00000022265	-0.18056	4.77643	-3.9498	0.000537075	0.00442699	-0.574241
ENSMUSG00000018412	0.105274	7.33827	3.9498	0.000537078	0.00442699	-0.776726
ENSMUSG00000044707	0.29718	3.94749	3.94902	0.000538174	0.00443373	-0.455684
ENSMUSG00000056656	-0.608855	3.73151	-3.94806	0.000539508	0.00444242	-0.435053
ENSMUSG00000039509	0.124428	6.38161	3.94775	0.000539943	0.0044437	-0.739323
ENSMUSG00000021704	0.197116	6.44955	3.94707	0.000540895	0.00444923	-0.744913
ENSMUSG00000025355	-0.469085	2.00046	-3.94668	0.000541452	0.0044515	-0.206119
ENSMUSG00000024472	0.178737	7.56489	3.94549	0.000543128	0.00446297	-0.79208
ENSMUSG00000034659	-0.241161	5.35792	-3.94492	0.000543928	0.00446566	-0.655944
ENSMUSG00000053799	-0.196399	4.39931	-3.94486	0.000544016	0.00446566	-0.536967
ENSMUSG00000029910	0.181828	6.72632	3.94338	0.000546109	0.0044793	-0.770323
ENSMUSG00000034168	-0.229719	5.5413	-3.94329	0.000546243	0.0044793	-0.679672
ENSMUSG00000032376	0.158574	6.6458	3.94261	0.000547197	0.00448285	-0.768196
ENSMUSG00000091931	0.282301	3.58275	3.94258	0.000547239	0.00448285	-0.417917
ENSMUSG00000052572	-0.248456	4.61937	-3.94122	0.000549174	0.00449638	-0.575993
ENSMUSG00000019932	-0.453994	3.26766	-3.94038	0.00055038	0.00450393	-0.385461
ENSMUSG00000022889	0.193388	5.45422	3.93913	0.000552168	0.00451624	-0.676859
ENSMUSG00000028653	0.2052	4.47632	3.93883	0.000552594	0.0045174	-0.55756
ENSMUSG00000031161	0.170871	6.58406	3.938	0.000553789	0.00452231	-0.776296
ENSMUSG00000056602	-0.215143	5.32341	-3.93789	0.000553944	0.00452231	-0.669664
ENSMUSG00000031016	0.174955	5.71979	3.93782	0.000554049	0.00452231	-0.708095
ENSMUSG00000021022	0.170815	5.63971	3.93753	0.000554471	0.00452324	-0.70077
ENSMUSG00000018583	0.124069	8.54787	3.93723	0.000554899	0.00452324	-0.822385
ENSMUSG00000000560	-0.356304	3.03471	-3.93696	0.000555288	0.00452324	-0.359799
ENSMUSG00000060371	-0.55957	2.51714	-3.93695	0.000555301	0.00452324	-0.289616
ENSMUSG00000026815	-0.52777	2.41266	-3.93668	0.000555689	0.00452408	-0.276967
ENSMUSG00000005251	-0.240452	2.59216	-3.93638	0.000556129	0.00452535	-0.299544
ENSMUSG00000054863	-0.166501	4.10063	-3.93592	0.000556787	0.00452839	-0.517177
ENSMUSG00000050471	0.222423	5.38543	3.93567	0.000557143	0.00452896	-0.677722
ENSMUSG00000021918	0.193239	4.47481	3.93541	0.000557521	0.00452969	-0.566127
ENSMUSG00000002983	-0.347178	2.11624	-3.93516	0.000557895	0.00452969	-0.245639
ENSMUSG00000035041	-0.67722	0.727878	-3.93502	0.000558088	0.00452969	-0.17487
ENSMUSG00000021190	-0.187562	5.89404	-3.93206	0.000562402	0.00456238	-0.74215
ENSMUSG00000031548	0.18338	7.44274	3.93185	0.000562701	0.00456248	-0.82419
ENSMUSG00000096054	-0.201953	4.7482	-3.93134	0.000563452	0.00456623	-0.617127
ENSMUSG00000025889	-0.354598	5.49213	-3.93026	0.000565027	0.00457666	-0.707836
ENSMUSG00000026468	0.509288	2.30646	3.92938	0.000566328	0.00458486	-0.271588
ENSMUSG00000039242	0.167491	6.23702	3.92863	0.000567427	0.00459142	-0.776795
ENSMUSG00000061559	0.182413	6.09412	3.92804	0.000568294	0.00459609	-0.766756
ENSMUSG00000068587	-0.409629	0.703301	-3.92762	0.000568907	0.00459698	-0.192467
ENSMUSG00000025776	-0.150701	5.14433	-3.92738	0.000569267	0.00459698	-0.675194
ENSMUSG00000033965	-0.182398	5.50255	-3.92738	0.000569272	0.00459698	-0.715354
ENSMUSG00000031738	-0.377695	1.89232	-3.92691	0.000569957	0.00459794	-0.242833
ENSMUSG00000040855	-0.321988	3.76244	-3.92691	0.000569968	0.00459794	-0.491508
ENSMUSG00000053216	0.557854	0.552936	3.92658	0.000570448	0.00459878	-0.204766
ENSMUSG00000022099	-0.376895	5.38505	-3.92641	0.000570707	0.00459878	-0.706104
ENSMUSG00000027243	0.190704	3.97495	3.92625	0.000570941	0.00459878	-0.518358
ENSMUSG00000026803	0.149892	5.02349	3.92567	0.0005718	0.00460336	-0.661922
ENSMUSG00000045284	-0.210955	3.76742	-3.92502	0.00057276	0.00460876	-0.496055
ENSMUSG00000028156	0.147701	7.74022	3.9248	0.000573091	0.00460909	-0.847131
ENSMUSG00000067786	0.169319	9.78543	3.92446	0.000573602	0.00461087	-0.856913
ENSMUSG00000021012	0.139749	7.43827	3.92384	0.00057452	0.00461195	-0.844455
ENSMUSG00000035171	0.216864	5.4209	3.92382	0.00057455	0.00461195	-0.711464
ENSMUSG00000026380	-0.326743	1.92265	-3.92378	0.000574608	0.00461195	-0.252933
ENSMUSG00000034127	-0.512899	2.66863	-3.92211	0.000577112	0.00462553	-0.34567
ENSMUSG00000091243	-0.336533	4.37145	-3.92206	0.000577184	0.00462553	-0.591225
ENSMUSG00000020807	0.159918	5.67979	3.92203	0.000577226	0.00462553	-0.743969
ENSMUSG00000035024	0.155967	6.37599	3.92182	0.000577547	0.00462553	-0.804113
ENSMUSG00000078490	0.320364	2.66333	3.92168	0.000577755	0.00462553	-0.337761
ENSMUSG00000086596	-0.491448	3.92048	-3.92095	0.000578851	0.00463198	-0.530206
ENSMUSG00000020482	0.155813	5.93402	3.91993	0.000580382	0.00464063	-0.773663
ENSMUSG00000032870	-0.120616	5.80016	-3.91984	0.000580517	0.00464063	-0.763832
ENSMUSG00000026311	0.109182	5.68839	3.91963	0.000580836	0.00464084	-0.751435
ENSMUSG00000066975	-1.18453	0.996163	-3.91683	0.000585067	0.00467113	-0.215264
ENSMUSG00000032485	-0.258024	5.79694	-3.91673	0.000585214	0.00467113	-0.772093
ENSMUSG00000041351	-0.299546	4.07582	-3.91573	0.000586733	0.0046809	-0.565055
ENSMUSG00000026715	-0.605855	3.88698	-3.9152	0.000587546	0.00468504	-0.539737
ENSMUSG00000058297	-0.231165	6.0946	-3.91469	0.000588316	0.00468883	-0.803377
ENSMUSG00000048217	-0.971479	-0.950349	-3.91384	0.000589619	0.0046965	-0.428411
ENSMUSG00000064225	-0.485461	3.833	-3.91368	0.00058987	0.0046965	-0.535454
ENSMUSG00000058975	-0.318537	3.51564	-3.91317	0.000590643	0.00469799	-0.488828
ENSMUSG00000041064	0.22768	4.90689	3.91317	0.000590648	0.00469799	-0.6778
[truncated: 13,894 more rows]

## Sheet: A930004D18Rik embryo female
limma output of A930004D18Rik embryo female
Gene ID	logFC	AveExpr	t	P.Value	adj.P.Val	B
ENSMUSG00000054057	-8.10003	0.135204	-35.679	6.32938e-26	1.00245e-21	18.5567
ENSMUSG00000042918	-0.529392	2.50081	-8.60853	1.45591e-09	1.15293e-05	11.61
ENSMUSG00000028233	0.286212	6.89371	8.31128	3.07096e-09	1.37086e-05	11.1723
ENSMUSG00000040972	-0.776855	1.59671	-8.26394	3.46221e-09	1.37086e-05	10.3825
ENSMUSG00000033596	0.266958	6.93971	8.08003	5.53195e-09	1.7523e-05	10.5886
ENSMUSG00000029250	0.252517	7.51297	7.84916	1.00233e-08	2.20116e-05	9.98984
ENSMUSG00000023963	0.285758	4.27535	7.77969	1.20019e-08	2.20116e-05	9.89426
ENSMUSG00000022120	0.297826	5.58224	7.75613	1.27601e-08	2.20116e-05	9.80572
ENSMUSG00000028330	0.201127	7.36067	7.71764	1.41045e-08	2.20116e-05	9.65319
ENSMUSG00000031762	-0.848573	5.58189	-7.69084	1.51253e-08	2.20116e-05	9.64356
ENSMUSG00000070000	-0.465606	3.97466	-7.66177	1.63178e-08	2.20116e-05	9.59263
ENSMUSG00000057236	0.238533	9.05227	7.65342	1.66775e-08	2.20116e-05	9.47239
ENSMUSG00000032582	0.219242	7.54096	7.59712	1.93245e-08	2.2736e-05	9.33822
ENSMUSG00000052137	0.276038	4.83561	7.58216	2.00975e-08	2.2736e-05	9.38541
ENSMUSG00000028614	0.236465	6.41805	7.51083	2.42379e-08	2.42384e-05	9.14081
ENSMUSG00000017146	0.287246	6.22865	7.49883	2.50151e-08	2.42384e-05	9.11665
ENSMUSG00000020840	0.213238	7.34701	7.48392	2.60168e-08	2.42384e-05	9.04614
ENSMUSG00000028698	0.280354	7.63716	7.44986	2.84605e-08	2.50421e-05	8.95282
ENSMUSG00000060373	0.285951	9.26994	7.41578	3.11394e-08	2.5924e-05	8.85099
ENSMUSG00000031765	-0.832534	5.3774	-7.34541	3.75117e-08	2.5924e-05	8.75956
ENSMUSG00000024472	0.231304	7.58563	7.33274	3.87932e-08	2.5924e-05	8.64616
ENSMUSG00000032249	0.271232	8.55201	7.33101	3.89718e-08	2.5924e-05	8.6324
ENSMUSG00000032968	-0.51282	3.00145	-7.30029	4.22815e-08	2.5924e-05	8.62336
ENSMUSG00000024940	-0.714529	5.72438	-7.27842	4.48098e-08	2.5924e-05	8.56829
ENSMUSG00000052837	-0.94784	0.79444	-7.27357	4.53912e-08	2.5924e-05	7.67969
ENSMUSG00000062169	0.253136	5.39326	7.26466	4.64796e-08	2.5924e-05	8.54256
ENSMUSG00000040856	-0.569499	8.20305	-7.25788	4.73252e-08	2.5924e-05	8.44303
ENSMUSG00000035759	0.361417	3.38118	7.24204	4.93622e-08	2.5924e-05	8.51426
ENSMUSG00000029247	0.249789	8.21467	7.22882	5.11316e-08	2.5924e-05	8.36537
ENSMUSG00000022453	-0.285414	4.49199	-7.18934	5.68049e-08	2.5924e-05	8.38372
ENSMUSG00000096740	0.31325	3.70175	7.18765	5.70624e-08	2.5924e-05	8.38613
ENSMUSG00000030978	0.226137	8.42309	7.17738	5.86475e-08	2.5924e-05	8.22753
ENSMUSG00000025050	0.289447	5.04759	7.1717	5.95439e-08	2.5924e-05	8.31513
ENSMUSG00000032548	-0.505157	2.78428	-7.13636	6.54393e-08	2.5924e-05	8.18764
ENSMUSG00000001467	0.284723	7.51996	7.1313	6.63317e-08	2.5924e-05	8.11489
ENSMUSG00000007944	-0.866438	1.68264	-7.12872	6.67909e-08	2.5924e-05	7.86755
ENSMUSG00000041351	-0.452332	4.06001	-7.12583	6.7309e-08	2.5924e-05	8.2281
ENSMUSG00000022313	0.253063	4.16719	7.12332	6.77631e-08	2.5924e-05	8.21921
ENSMUSG00000024070	0.260379	7.53004	7.11495	6.9298e-08	2.5924e-05	8.07133
ENSMUSG00000021178	0.216587	7.42859	7.09237	7.36151e-08	2.5924e-05	8.01302
ENSMUSG00000041264	0.241356	6.69897	7.09166	7.37552e-08	2.5924e-05	8.02941
ENSMUSG00000027429	0.235624	6.37045	7.0891	7.42633e-08	2.5924e-05	8.03509
ENSMUSG00000074781	0.251889	7.11305	7.08586	7.4912e-08	2.5924e-05	8.00206
ENSMUSG00000026439	0.239761	6.24677	7.08044	7.60067e-08	2.5924e-05	8.01747
ENSMUSG00000040204	0.34653	7.43398	7.07382	7.7367e-08	2.5924e-05	7.96364
ENSMUSG00000058388	0.19189	6.21129	7.07179	7.77893e-08	2.5924e-05	7.99622
ENSMUSG00000024966	0.193484	7.93299	7.06355	7.95285e-08	2.5924e-05	7.92961
ENSMUSG00000046798	0.313972	5.69789	7.05659	8.10272e-08	2.5924e-05	7.98058
ENSMUSG00000059991	-0.626065	1.41464	-7.05427	8.15321e-08	2.5924e-05	7.59802
ENSMUSG00000018068	0.254709	6.70625	7.05286	8.18412e-08	2.5924e-05	7.92614
ENSMUSG00000053693	-0.54102	4.87392	-7.03239	8.64636e-08	2.64121e-05	7.9614
ENSMUSG00000038268	0.277498	4.85968	7.02309	8.86507e-08	2.64121e-05	7.93402
ENSMUSG00000037126	-0.708969	4.27093	-7.01745	9.00043e-08	2.64121e-05	7.9444
ENSMUSG00000049119	-0.2861	4.49643	-7.01725	9.00525e-08	2.64121e-05	7.93533
ENSMUSG00000050244	0.259486	6.42703	7.00141	9.39697e-08	2.66529e-05	7.79991
ENSMUSG00000028931	-0.456977	3.97078	-6.99242	9.62684e-08	2.66529e-05	7.88362
ENSMUSG00000018362	0.297346	5.5852	6.98799	9.74214e-08	2.66529e-05	7.80494
ENSMUSG00000038612	0.205343	7.64542	6.98465	9.83028e-08	2.66529e-05	7.72279
ENSMUSG00000026944	-0.399791	5.34579	-6.9717	1.01787e-07	2.66529e-05	7.77759
ENSMUSG00000001473	-0.598699	5.75539	-6.96143	1.04643e-07	2.66529e-05	7.73042
ENSMUSG00000037007	0.29004	5.55243	6.95851	1.05469e-07	2.66529e-05	7.72855
ENSMUSG00000071847	-0.21197	6.74234	-6.95756	1.05738e-07	2.66529e-05	7.67238
ENSMUSG00000024165	0.231978	7.94029	6.95657	1.06019e-07	2.66529e-05	7.6442
ENSMUSG00000039068	0.189043	7.18242	6.94836	1.08391e-07	2.67076e-05	7.63422
ENSMUSG00000049556	-0.665334	4.31091	-6.94421	1.09609e-07	2.67076e-05	7.75218
ENSMUSG00000040599	0.240241	6.22146	6.93001	1.13888e-07	2.69244e-05	7.6189
ENSMUSG00000025001	0.332376	6.90339	6.92997	1.13899e-07	2.69244e-05	7.59239
ENSMUSG00000037887	-0.419119	5.1704	-6.9113	1.19781e-07	2.78984e-05	7.6271
ENSMUSG00000028134	0.28796	8.1519	6.89759	1.24296e-07	2.85304e-05	7.4842
ENSMUSG00000029246	0.23511	5.69759	6.87824	1.30966e-07	2.96321e-05	7.50762
ENSMUSG00000020248	0.244012	6.44003	6.86563	1.35507e-07	2.97996e-05	7.43727
ENSMUSG00000033597	-0.501994	4.51694	-6.8612	1.37136e-07	2.97996e-05	7.52637
ENSMUSG00000020231	-0.208496	6.0856	-6.84551	1.43082e-07	2.97996e-05	7.40172
ENSMUSG00000025375	-0.801869	4.15216	-6.84269	1.44179e-07	2.97996e-05	7.49154
ENSMUSG00000034730	-0.560552	4.2153	-6.83871	1.45737e-07	2.97996e-05	7.47831
ENSMUSG00000024603	0.188211	6.90653	6.8382	1.45938e-07	2.97996e-05	7.34677
ENSMUSG00000004865	0.209675	7.43348	6.83157	1.4858e-07	2.97996e-05	7.31642
ENSMUSG00000031578	0.280339	6.04539	6.82495	1.51269e-07	2.97996e-05	7.34702
ENSMUSG00000067038	-1.11649	2.0878	-6.81618	1.54902e-07	2.97996e-05	7.23723
ENSMUSG00000075232	0.262806	5.64789	6.80728	1.58681e-07	2.97996e-05	7.32119
ENSMUSG00000059901	-0.62525	2.6484	-6.79619	1.63521e-07	2.97996e-05	7.31499
ENSMUSG00000032911	-0.702321	4.56547	-6.79419	1.6441e-07	2.97996e-05	7.34924
ENSMUSG00000025626	0.268228	7.50993	6.78917	1.66662e-07	2.97996e-05	7.2012
ENSMUSG00000054405	0.235801	7.14437	6.78361	1.69196e-07	2.97996e-05	7.19367
ENSMUSG00000061613	0.278786	6.12953	6.77934	1.71166e-07	2.97996e-05	7.22074
ENSMUSG00000021546	0.276807	9.86826	6.76947	1.75812e-07	2.97996e-05	7.129
ENSMUSG00000039316	-0.386935	3.66372	-6.76483	1.78037e-07	2.97996e-05	7.2937
ENSMUSG00000024952	-0.45343	3.73401	-6.76119	1.79805e-07	2.97996e-05	7.28406
ENSMUSG00000036061	0.312476	5.21615	6.7519	1.84396e-07	2.97996e-05	7.19781
ENSMUSG00000051469	0.221062	6.82121	6.74789	1.86413e-07	2.97996e-05	7.10701
ENSMUSG00000032812	-0.452231	5.68453	-6.74234	1.89243e-07	2.97996e-05	7.14946
ENSMUSG00000029408	-0.734749	1.19172	-6.7413	1.89782e-07	2.97996e-05	6.75698
ENSMUSG00000003038	0.353773	8.40496	6.74127	1.89796e-07	2.97996e-05	7.06185
ENSMUSG00000037013	0.204752	7.13278	6.74103	1.89921e-07	2.97996e-05	7.07945
ENSMUSG00000058258	0.371581	6.6509	6.74035	1.90272e-07	2.97996e-05	7.09281
ENSMUSG00000049336	-0.498549	4.65081	-6.7401	1.90399e-07	2.97996e-05	7.20074
ENSMUSG00000037936	-0.292153	5.19621	-6.73956	1.90681e-07	2.97996e-05	7.16872
ENSMUSG00000030662	0.187623	8.60857	6.73563	1.92722e-07	2.97996e-05	7.04508
ENSMUSG00000079215	0.253691	8.32404	6.73285	1.94186e-07	2.97996e-05	7.0399
ENSMUSG00000031799	0.245117	8.87256	6.7276	1.96974e-07	2.97996e-05	7.02147
ENSMUSG00000015749	0.27867	8.69902	6.72338	1.99247e-07	2.97996e-05	7.01132
ENSMUSG00000031311	0.264852	9.79977	6.72335	1.99261e-07	2.97996e-05	7.00496
ENSMUSG00000037206	-0.41594	6.47733	-6.71927	2.01487e-07	2.97996e-05	7.04609
ENSMUSG00000031669	0.292886	4.73953	6.71885	2.01714e-07	2.97996e-05	7.13615
ENSMUSG00000050043	0.188927	6.09861	6.71668	2.02909e-07	2.97996e-05	7.05445
ENSMUSG00000042426	0.194459	6.13587	6.7063	2.08717e-07	2.97996e-05	7.02466
ENSMUSG00000037669	0.197851	5.65192	6.70269	2.10775e-07	2.97996e-05	7.04149
ENSMUSG00000026187	0.27413	5.99333	6.7017	2.11343e-07	2.97996e-05	7.01961
ENSMUSG00000040690	-0.863914	6.20211	-6.69944	2.12645e-07	2.97996e-05	7.01042
ENSMUSG00000025348	-0.54493	2.55999	-6.69933	2.12707e-07	2.97996e-05	7.06107
ENSMUSG00000030824	-0.286258	6.99593	-6.69515	2.15141e-07	2.97996e-05	6.96089
ENSMUSG00000071533	0.238413	7.17885	6.69193	2.17034e-07	2.97996e-05	6.94607
ENSMUSG00000023800	-0.444463	4.64745	-6.69168	2.17184e-07	2.97996e-05	7.07213
ENSMUSG00000039384	-0.392167	3.58686	-6.69099	2.17593e-07	2.97996e-05	7.10133
ENSMUSG00000002104	-0.675777	2.32499	-6.68724	2.19823e-07	2.97996e-05	6.99121
ENSMUSG00000024999	0.217511	5.70363	6.68314	2.22291e-07	2.97996e-05	6.98605
ENSMUSG00000032036	-0.523068	3.91819	-6.68287	2.22453e-07	2.97996e-05	7.07692
ENSMUSG00000042766	-0.410191	4.49668	-6.68148	2.23297e-07	2.97996e-05	7.05212
ENSMUSG00000007613	0.300031	8.10796	6.67914	2.24718e-07	2.97996e-05	6.89704
ENSMUSG00000018433	0.219276	6.35942	6.67635	2.26437e-07	2.97996e-05	6.93312
ENSMUSG00000070697	0.186802	5.98032	6.67212	2.29059e-07	2.97996e-05	6.94105
ENSMUSG00000037935	0.255103	8.25662	6.67134	2.29546e-07	2.97996e-05	6.87453
ENSMUSG00000064128	0.329979	5.19044	6.66401	2.34169e-07	3.00052e-05	6.9647
ENSMUSG00000017765	-0.292712	5.51417	-6.65933	2.37172e-07	3.00052e-05	6.93586
ENSMUSG00000051343	-0.334183	4.94337	-6.65869	2.37587e-07	3.00052e-05	6.96782
ENSMUSG00000020914	0.272703	9.57482	6.65544	2.39701e-07	3.00052e-05	6.8225
ENSMUSG00000020074	0.261945	7.89385	6.65406	2.40602e-07	3.00052e-05	6.83166
ENSMUSG00000000915	-0.350041	4.55394	-6.64344	2.4767e-07	3.00159e-05	6.94811
ENSMUSG00000028063	-0.888575	5.35632	-6.64154	2.48957e-07	3.00159e-05	6.90335
ENSMUSG00000026646	0.442152	5.23627	6.63298	2.5483e-07	3.00159e-05	6.87883
ENSMUSG00000031788	-0.400089	3.92987	-6.62878	2.57769e-07	3.00159e-05	6.9341
ENSMUSG00000048100	0.312415	5.10623	6.62699	2.59028e-07	3.00159e-05	6.87071
ENSMUSG00000030592	-0.456317	5.72168	-6.62627	2.59536e-07	3.00159e-05	6.83631
ENSMUSG00000033152	-0.329996	6.48345	-6.62586	2.59823e-07	3.00159e-05	6.79374
ENSMUSG00000022562	-0.424384	3.45033	-6.62376	2.6132e-07	3.00159e-05	6.92541
ENSMUSG00000040618	-0.269156	4.90371	-6.62357	2.61456e-07	3.00159e-05	6.87592
ENSMUSG00000071660	0.234867	6.72882	6.62342	2.61561e-07	3.00159e-05	6.77492
ENSMUSG00000037070	0.261481	6.67918	6.62066	2.6354e-07	3.00159e-05	6.76931
ENSMUSG00000055202	0.256784	5.75248	6.61954	2.6434e-07	3.00159e-05	6.81239
ENSMUSG00000051243	-0.571317	6.70692	-6.61818	2.65326e-07	3.00159e-05	6.76533
ENSMUSG00000042079	0.243823	8.52187	6.6127	2.6932e-07	3.00785e-05	6.71368
ENSMUSG00000040543	-0.591923	1.43413	-6.61222	2.69678e-07	3.00785e-05	6.57018
ENSMUSG00000012889	-1.21688	-0.782842	-6.60742	2.73231e-07	3.02618e-05	4.97197
ENSMUSG00000038335	0.197375	6.36167	6.60312	2.76455e-07	3.04062e-05	6.73573
ENSMUSG00000028464	-0.468164	7.20373	-6.60031	2.78587e-07	3.04294e-05	6.69996
ENSMUSG00000020358	0.183735	9.3089	6.59589	2.81966e-07	3.05192e-05	6.66272
ENSMUSG00000028693	0.401128	9.30431	6.59421	2.83263e-07	3.05192e-05	6.65815
ENSMUSG00000020522	0.176404	6.69599	6.58549	2.90088e-07	3.10433e-05	6.67376
ENSMUSG00000025576	-0.499778	3.90865	-6.58141	2.93338e-07	3.11316e-05	6.81032
ENSMUSG00000022858	0.276634	8.12423	6.57789	2.96168e-07	3.11316e-05	6.62303
ENSMUSG00000040563	-0.388244	4.76942	-6.5771	2.9681e-07	3.11316e-05	6.76034
ENSMUSG00000050555	0.262766	4.82169	6.57382	2.99483e-07	3.12053e-05	6.74536
ENSMUSG00000040659	-0.298616	5.72184	-6.56808	3.04218e-07	3.13079e-05	6.67851
ENSMUSG00000028626	-0.702449	6.18884	-6.56783	3.04421e-07	3.13079e-05	6.65503
ENSMUSG00000032113	0.274202	5.64096	6.55514	3.15168e-07	3.20892e-05	6.64571
ENSMUSG00000001053	-0.532152	3.52594	-6.55276	3.17227e-07	3.20892e-05	6.74039
ENSMUSG00000028484	0.241493	8.85842	6.55176	3.18096e-07	3.20892e-05	6.54595
ENSMUSG00000029202	0.210761	8.24908	6.54501	3.24019e-07	3.24798e-05	6.53268
ENSMUSG00000029203	0.175213	7.08868	6.54081	3.27756e-07	3.25563e-05	6.53997
ENSMUSG00000025439	0.222237	6.71963	6.53955	3.28893e-07	3.25563e-05	6.54855
ENSMUSG00000025508	-0.395826	7.40726	-6.53572	3.32356e-07	3.26948e-05	6.52002
ENSMUSG00000035297	0.230316	6.7839	6.53259	3.3521e-07	3.2772e-05	6.52732
ENSMUSG00000074001	-0.837167	2.16279	-6.52543	3.41847e-07	3.30789e-05	6.55142
ENSMUSG00000040327	-0.452551	4.73046	-6.5247	3.42527e-07	3.30789e-05	6.62319
ENSMUSG00000019794	0.238814	5.43103	6.51681	3.50004e-07	3.32029e-05	6.55551
ENSMUSG00000047786	0.401725	5.4281	6.51567	3.51101e-07	3.32029e-05	6.55228
ENSMUSG00000038374	0.253509	6.74905	6.51417	3.52543e-07	3.32029e-05	6.4787
ENSMUSG00000022360	0.216584	7.28334	6.51342	3.53267e-07	3.32029e-05	6.46088
ENSMUSG00000030753	0.185236	7.4382	6.51236	3.54292e-07	3.32029e-05	6.45483
ENSMUSG00000034949	-0.361391	4.01511	-6.50605	3.60469e-07	3.35532e-05	6.60746
ENSMUSG00000033904	0.247076	7.41467	6.50398	3.62519e-07	3.35532e-05	6.43253
ENSMUSG00000027318	-0.730939	2.46897	-6.5021	3.64387e-07	3.35532e-05	6.54641
ENSMUSG00000002346	-0.31922	3.62077	-6.49624	3.70281e-07	3.38989e-05	6.59139
ENSMUSG00000024330	-1.04387	5.23889	-6.47287	3.94771e-07	3.57599e-05	6.46015
ENSMUSG00000015112	0.282069	4.89588	6.47231	3.9538e-07	3.57599e-05	6.4691
ENSMUSG00000057606	-0.900343	0.958777	-6.47046	3.97382e-07	3.57599e-05	6.00341
ENSMUSG00000024056	0.255952	5.66971	6.46716	4.01e-07	3.58815e-05	6.40679
ENSMUSG00000022440	-0.321575	5.1575	-6.46062	4.08251e-07	3.60199e-05	6.42448
ENSMUSG00000020706	0.206234	6.85351	6.46059	4.08288e-07	3.60199e-05	6.32965
ENSMUSG00000039187	0.270044	5.05684	6.45963	4.09369e-07	3.60199e-05	6.42505
ENSMUSG00000007415	0.175063	6.12296	6.45493	4.14673e-07	3.62395e-05	6.34744
ENSMUSG00000027699	0.323167	6.56559	6.45338	4.16441e-07	3.62395e-05	6.32123
ENSMUSG00000066129	-0.781999	2.77828	-6.44911	4.21347e-07	3.64661e-05	6.443
ENSMUSG00000090958	-0.394484	3.91227	-6.44152	4.30219e-07	3.69553e-05	6.44034
ENSMUSG00000038555	-0.306172	4.06529	-6.44029	4.31666e-07	3.69553e-05	6.4309
ENSMUSG00000059796	0.242756	8.62806	6.43486	4.38154e-07	3.73091e-05	6.23005
ENSMUSG00000073433	-0.580947	2.32062	-6.42563	4.49391e-07	3.75971e-05	6.33626
ENSMUSG00000021866	-0.436036	2.93647	-6.42548	4.49571e-07	3.75971e-05	6.396
ENSMUSG00000027349	0.271747	6.30955	6.42498	4.50192e-07	3.75971e-05	6.25624
ENSMUSG00000030513	-0.485858	4.58148	-6.4243	4.51032e-07	3.75971e-05	6.36356
ENSMUSG00000024287	0.256599	6.44835	6.41415	4.63787e-07	3.84579e-05	6.22008
ENSMUSG00000035150	0.168017	8.33314	6.40146	4.80232e-07	3.93453e-05	6.14172
ENSMUSG00000024542	0.23894	6.82283	6.39869	4.839e-07	3.93453e-05	6.16255
ENSMUSG00000041133	0.198486	8.25068	6.39819	4.84571e-07	3.93453e-05	6.13358
ENSMUSG00000007950	-0.491209	5.10211	-6.39704	4.86102e-07	3.93453e-05	6.2584
ENSMUSG00000063334	0.201623	6.30452	6.39367	4.9062e-07	3.93453e-05	6.17165
ENSMUSG00000055884	0.224053	5.84926	6.39299	4.91542e-07	3.93453e-05	6.1953
ENSMUSG00000058756	-0.423606	7.33588	-6.39274	4.91879e-07	3.93453e-05	6.1333
ENSMUSG00000032212	0.185674	7.26666	6.38263	5.05738e-07	4.02015e-05	6.10583
ENSMUSG00000032087	-0.841533	2.70409	-6.38125	5.07659e-07	4.02015e-05	6.26183
ENSMUSG00000040738	0.231772	6.8003	6.37532	5.16011e-07	4.05233e-05	6.09979
ENSMUSG00000021943	-0.337021	5.35573	-6.37473	5.1684e-07	4.05233e-05	6.18039
ENSMUSG00000031972	-1.04334	5.82919	-6.36307	5.33687e-07	4.13351e-05	6.12674
ENSMUSG00000038010	0.410605	3.10267	6.36227	5.34867e-07	4.13351e-05	6.23954
ENSMUSG00000029366	0.2127	6.46178	6.35995	5.38287e-07	4.13351e-05	6.07226
ENSMUSG00000033737	0.555055	6.10858	6.35583	5.44428e-07	4.13351e-05	6.07923
ENSMUSG00000024151	0.20569	6.85796	6.35539	5.4509e-07	4.13351e-05	6.04348
ENSMUSG00000034648	0.212501	7.16149	6.35464	5.46216e-07	4.13351e-05	6.03216
ENSMUSG00000034544	0.187141	6.09109	6.35237	5.49637e-07	4.13351e-05	6.07104
ENSMUSG00000028902	0.218238	7.00859	6.35173	5.50603e-07	4.13351e-05	6.02856
ENSMUSG00000001864	0.301384	6.148	6.34962	5.53802e-07	4.13351e-05	6.0602
ENSMUSG00000050700	-0.634616	4.67148	-6.34923	5.54405e-07	4.13351e-05	6.15841
ENSMUSG00000002718	0.21553	7.92627	6.34766	5.56802e-07	4.13351e-05	5.99937
ENSMUSG00000027353	0.303051	4.87714	6.34586	5.59572e-07	4.13351e-05	6.13033
ENSMUSG00000024556	0.188016	5.73856	6.34485	5.61122e-07	4.13351e-05	6.07178
ENSMUSG00000004366	-0.535158	2.44681	-6.34089	5.67272e-07	4.15947e-05	6.13841
ENSMUSG00000027905	0.240354	5.62319	6.33627	5.7454e-07	4.19335e-05	6.05569
ENSMUSG00000027469	0.29228	7.7726	6.33411	5.7796e-07	4.19896e-05	5.9644
ENSMUSG00000034520	0.288566	6.67149	6.32988	5.84726e-07	4.21926e-05	5.9811
ENSMUSG00000020719	0.250876	10.7354	6.32904	5.86083e-07	4.21926e-05	5.93158
ENSMUSG00000040488	-0.817221	4.09067	-6.32561	5.91644e-07	4.24002e-05	6.12836
ENSMUSG00000030748	-0.366062	3.48091	-6.31741	6.0516e-07	4.31276e-05	6.12256
ENSMUSG00000042138	0.280235	5.68896	6.31304	6.1249e-07	4.31276e-05	5.9884
ENSMUSG00000005732	0.261187	7.64508	6.31194	6.14357e-07	4.31276e-05	5.90579
ENSMUSG00000034317	0.26527	7.06093	6.3118	6.14589e-07	4.31276e-05	5.91816
ENSMUSG00000003363	-0.354848	5.66576	-6.31113	6.15722e-07	4.31276e-05	5.98822
ENSMUSG00000030980	0.168713	7.65587	6.30928	6.1887e-07	4.31276e-05	5.8984
ENSMUSG00000052144	0.204076	7.35299	6.3079	6.21228e-07	4.31276e-05	5.90018
ENSMUSG00000020361	0.162452	8.75774	6.30516	6.25928e-07	4.31276e-05	5.8754
ENSMUSG00000027570	-0.786481	6.46056	-6.30208	6.3126e-07	4.31276e-05	5.92162
ENSMUSG00000027546	-0.466326	6.55409	-6.30183	6.31705e-07	4.31276e-05	5.91318
ENSMUSG00000036550	0.213334	8.60221	6.30147	6.32336e-07	4.31276e-05	5.86653
ENSMUSG00000038943	0.255123	7.34618	6.30004	6.34821e-07	4.31276e-05	5.87889
ENSMUSG00000007850	0.326421	10.3758	6.29869	6.37193e-07	4.31276e-05	5.8494
ENSMUSG00000026821	-0.288989	6.80359	-6.2961	6.41757e-07	4.32517e-05	5.88558
ENSMUSG00000022346	-0.442926	4.77177	-6.29413	6.4526e-07	4.3299e-05	6.00209
ENSMUSG00000043811	-0.715016	1.88495	-6.29046	6.51815e-07	4.3299e-05	5.91424
ENSMUSG00000029910	0.331942	6.74246	6.28994	6.52752e-07	4.3299e-05	5.8694
ENSMUSG00000089911	0.216595	6.15152	6.28701	6.58039e-07	4.3299e-05	5.8899
ENSMUSG00000060572	-0.506227	6.72886	-6.28638	6.5918e-07	4.3299e-05	5.86366
ENSMUSG00000021223	-0.929236	0.832332	-6.28501	6.61685e-07	4.3299e-05	5.51304
ENSMUSG00000022330	-0.62769	3.51167	-6.28231	6.66621e-07	4.3299e-05	6.03012
ENSMUSG00000009739	-0.313187	5.71005	-6.2821	6.67006e-07	4.3299e-05	5.90625
ENSMUSG00000000538	-0.20697	6.08872	-6.28207	6.67065e-07	4.3299e-05	5.88193
ENSMUSG00000032872	0.233592	6.0399	6.27814	6.74338e-07	4.33088e-05	5.87212
ENSMUSG00000038390	-0.414146	4.47567	-6.27809	6.74422e-07	4.33088e-05	5.97718
ENSMUSG00000036223	0.38761	4.26631	6.27722	6.76051e-07	4.33088e-05	5.98337
ENSMUSG00000007739	0.204891	8.14539	6.27609	6.78152e-07	4.33088e-05	5.80149
ENSMUSG00000029096	-0.684125	2.52815	-6.27318	6.83621e-07	4.34827e-05	5.97156
ENSMUSG00000032679	0.344783	4.2351	6.27131	6.87162e-07	4.35331e-05	5.96935
ENSMUSG00000027263	0.224904	6.54351	6.26796	6.93542e-07	4.37622e-05	5.81794
ENSMUSG00000026458	-0.352375	4.87047	-6.26243	7.04202e-07	4.42279e-05	5.90946
ENSMUSG00000002985	-0.561621	6.46649	-6.26124	7.06507e-07	4.42279e-05	5.80766
ENSMUSG00000011751	-0.854567	2.17876	-6.25914	7.1063e-07	4.43109e-05	5.8863
ENSMUSG00000032512	0.15295	6.93511	6.25665	7.15514e-07	4.44404e-05	5.77168
ENSMUSG00000021556	0.299228	7.21303	6.2523	7.24157e-07	4.47642e-05	5.75163
ENSMUSG00000057863	-0.99582	5.50082	-6.24983	7.29114e-07	4.47642e-05	5.84039
ENSMUSG00000022774	0.264495	7.15527	6.249	7.3078e-07	4.47642e-05	5.74411
ENSMUSG00000020166	0.197742	7.09809	6.24646	7.35928e-07	4.47642e-05	5.73875
ENSMUSG00000027221	-0.414772	3.65372	-6.24423	7.40482e-07	4.47642e-05	5.92565
ENSMUSG00000020677	0.230915	6.2053	6.24414	7.40648e-07	4.47642e-05	5.77014
ENSMUSG00000035969	-0.496483	5.61358	-6.24353	7.41907e-07	4.47642e-05	5.80956
ENSMUSG00000034156	-0.290102	5.49283	-6.24283	7.43338e-07	4.47642e-05	5.81383
ENSMUSG00000034390	-0.468164	5.66364	-6.2414	7.46276e-07	4.47709e-05	5.80018
ENSMUSG00000058799	0.229595	8.80991	6.2352	7.59165e-07	4.53723e-05	5.68365
ENSMUSG00000031924	0.159398	7.69371	6.23276	7.643e-07	4.55075e-05	5.68874
ENSMUSG00000000028	0.327633	5.45706	6.22947	7.71268e-07	4.56485e-05	5.77679
ENSMUSG00000027996	-0.55459	6.97829	-6.22878	7.72751e-07	4.56485e-05	5.69725
ENSMUSG00000031983	-0.219817	6.61722	-6.22752	7.75428e-07	4.56485e-05	5.70587
ENSMUSG00000019961	0.214443	9.15567	6.22623	7.78197e-07	4.56485e-05	5.65666
ENSMUSG00000023150	0.259525	9.12741	6.22075	7.90074e-07	4.56797e-05	5.64181
ENSMUSG00000069919	-0.825602	8.67805	-6.22042	7.90789e-07	4.56797e-05	5.64528
ENSMUSG00000038351	-0.281155	5.04258	-6.21998	7.91752e-07	4.56797e-05	5.78257
ENSMUSG00000021039	0.217871	7.08197	6.21983	7.92085e-07	4.56797e-05	5.66643
ENSMUSG00000050271	-0.428509	5.03776	-6.21865	7.94677e-07	4.56797e-05	5.7806
ENSMUSG00000041057	0.156625	6.88785	6.21721	7.97834e-07	4.56797e-05	5.66556
ENSMUSG00000021111	0.171379	8.47519	6.21615	8.00188e-07	4.56797e-05	5.63431
ENSMUSG00000032997	-0.721449	4.61477	-6.21491	8.02924e-07	4.56797e-05	5.80182
ENSMUSG00000041836	-0.375687	2.37185	-6.21412	8.04687e-07	4.56797e-05	5.80903
ENSMUSG00000020241	-0.78706	7.20774	-6.21216	8.0904e-07	4.57627e-05	5.64636
ENSMUSG00000003500	-0.265653	4.99204	-6.21024	8.13355e-07	4.57701e-05	5.75954
ENSMUSG00000031451	-0.494713	4.3543	-6.20918	8.15745e-07	4.57701e-05	5.80018
ENSMUSG00000051705	0.343922	4.29921	6.20549	8.24091e-07	4.57701e-05	5.78909
ENSMUSG00000019777	0.194628	8.50585	6.20511	8.24954e-07	4.57701e-05	5.60381
ENSMUSG00000029267	0.28286	7.30133	6.20396	8.27593e-07	4.57701e-05	5.61732
ENSMUSG00000074698	0.197695	7.19543	6.20358	8.28447e-07	4.57701e-05	5.6189
ENSMUSG00000069094	0.236086	7.23934	6.20316	8.29416e-07	4.57701e-05	5.61663
ENSMUSG00000089824	0.251712	5.73264	6.20187	8.32379e-07	4.57701e-05	5.68359
ENSMUSG00000078185	0.28912	5.06852	6.20066	8.35179e-07	4.57701e-05	5.72537
ENSMUSG00000046111	0.210411	6.82024	6.19793	8.41504e-07	4.59577e-05	5.61524
ENSMUSG00000009030	0.209629	6.27622	6.19499	8.4837e-07	4.61735e-05	5.63225
ENSMUSG00000021012	0.172241	7.4227	6.1934	8.52105e-07	4.62179e-05	5.5858
ENSMUSG00000056305	0.219387	6.25044	6.18967	8.60931e-07	4.65373e-05	5.61912
ENSMUSG00000050373	-0.376888	3.34124	-6.1874	8.66347e-07	4.66708e-05	5.78127
ENSMUSG00000020212	0.284917	5.52741	6.18523	8.71566e-07	4.67756e-05	5.65191
ENSMUSG00000033847	0.430703	2.66672	6.18355	8.75629e-07	4.67756e-05	5.75899
ENSMUSG00000037610	0.403085	2.88898	6.18292	8.77153e-07	4.67756e-05	5.76633
ENSMUSG00000020413	0.233391	5.53051	6.17739	8.90673e-07	4.70803e-05	5.63051
ENSMUSG00000041592	-0.474361	5.27457	-6.17656	8.92726e-07	4.70803e-05	5.65067
ENSMUSG00000025876	-0.707821	2.47649	-6.17649	8.92885e-07	4.70803e-05	5.7177
ENSMUSG00000057469	0.24847	6.33972	6.17573	8.94758e-07	4.70803e-05	5.57622
ENSMUSG00000002343	-0.33278	4.38509	-6.16796	9.14196e-07	4.79438e-05	5.68616
ENSMUSG00000028782	-0.570856	5.41335	-6.15198	9.55525e-07	4.96529e-05	5.5753
ENSMUSG00000039128	0.25044	6.76693	6.15144	9.56969e-07	4.96529e-05	5.49011
ENSMUSG00000012535	0.171318	7.49372	6.15137	9.5714e-07	4.96529e-05	5.46933
ENSMUSG00000058355	0.185516	7.99849	6.14984	9.61212e-07	4.96529e-05	5.45756
ENSMUSG00000023990	-0.598139	1.50471	-6.14889	9.63746e-07	4.96529e-05	5.47472
ENSMUSG00000026662	0.215136	7.43958	6.1482	9.65595e-07	4.96529e-05	5.46166
ENSMUSG00000024668	0.23677	5.38454	6.14686	9.69183e-07	4.96761e-05	5.55753
ENSMUSG00000027379	0.293518	6.8712	6.14348	9.78282e-07	4.98605e-05	5.46438
ENSMUSG00000028041	-0.398043	4.75032	-6.14242	9.81146e-07	4.98605e-05	5.59386
ENSMUSG00000041459	0.269924	9.63563	6.14148	9.83716e-07	4.98605e-05	5.42158
ENSMUSG00000005370	0.221858	7.08418	6.13965	9.88721e-07	4.98605e-05	5.44694
ENSMUSG00000026683	0.275941	6.27557	6.13834	9.92295e-07	4.98605e-05	5.47746
ENSMUSG00000062937	0.193741	6.24103	6.13775	9.93937e-07	4.98605e-05	5.47788
ENSMUSG00000037705	-0.763376	1.39952	-6.1367	9.96813e-07	4.98605e-05	5.40606
ENSMUSG00000025451	0.215413	7.08835	6.13628	9.97965e-07	4.98605e-05	5.43761
ENSMUSG00000028771	0.196171	6.58267	6.13066	1.01364e-06	5.04843e-05	5.44114
ENSMUSG00000038296	-0.465887	3.3514	-6.12913	1.01793e-06	5.05393e-05	5.62742
ENSMUSG00000025468	-0.826558	1.30529	-6.12618	1.02627e-06	5.07802e-05	5.34296
ENSMUSG00000029033	-0.288526	5.69571	-6.12516	1.0292e-06	5.07802e-05	5.48008
ENSMUSG00000020572	0.218246	6.02165	6.12402	1.03243e-06	5.07815e-05	5.45316
ENSMUSG00000022704	0.220239	5.73798	6.1219	1.03851e-06	5.0879e-05	5.46547
ENSMUSG00000001416	0.257754	8.68445	6.11974	1.04475e-06	5.0879e-05	5.36822
ENSMUSG00000005609	0.137336	7.26545	6.1177	1.05066e-06	5.0879e-05	5.382
ENSMUSG00000023191	-0.246869	6.69652	-6.1176	1.05096e-06	5.0879e-05	5.40202
ENSMUSG00000035790	0.228817	4.47521	6.11519	1.058e-06	5.0879e-05	5.53505
ENSMUSG00000071379	-0.29795	4.24873	-6.11451	1.06001e-06	5.0879e-05	5.55052
ENSMUSG00000001211	-0.201274	6.16191	-6.1139	1.0618e-06	5.0879e-05	5.41902
ENSMUSG00000020180	0.23601	7.01965	6.11314	1.06403e-06	5.0879e-05	5.37628
ENSMUSG00000036896	-0.480727	3.37179	-6.11246	1.06604e-06	5.0879e-05	5.58308
ENSMUSG00000018666	0.268459	8.09003	6.11127	1.06955e-06	5.0879e-05	5.35068
ENSMUSG00000074063	-0.858232	0.331535	-6.1112	1.06975e-06	5.0879e-05	4.85868
ENSMUSG00000025579	-0.542063	5.91576	-6.10741	1.08105e-06	5.12263e-05	5.4196
ENSMUSG00000036167	0.211828	6.60524	6.10659	1.08352e-06	5.12263e-05	5.37421
ENSMUSG00000025817	0.206103	6.27504	6.1043	1.0904e-06	5.12348e-05	5.38456
ENSMUSG00000031840	-0.399673	4.84432	-6.10336	1.09325e-06	5.12348e-05	5.48164
ENSMUSG00000028073	-0.447339	4.51555	-6.10331	1.09341e-06	5.12348e-05	5.50461
ENSMUSG00000028016	0.221248	5.05741	6.09772	1.11049e-06	5.18818e-05	5.44715
ENSMUSG00000022836	-0.359103	5.284	-6.09425	1.1212e-06	5.2228e-05	5.42529
ENSMUSG00000036768	0.272609	6.85344	6.09028	1.13361e-06	5.25636e-05	5.31931
ENSMUSG00000029675	-0.841063	5.74915	-6.08983	1.13504e-06	5.25636e-05	5.38633
ENSMUSG00000032334	-0.524554	4.3853	-6.08445	1.15208e-06	5.31972e-05	5.46307
ENSMUSG00000035575	0.204203	6.86727	6.08267	1.15779e-06	5.33056e-05	5.29796
ENSMUSG00000069920	-0.555376	3.40663	-6.07395	1.18612e-06	5.42567e-05	5.48076
ENSMUSG00000022889	0.256444	5.42978	6.07285	1.18974e-06	5.42567e-05	5.35285
ENSMUSG00000033352	0.168667	6.87568	6.07223	1.19181e-06	5.42567e-05	5.26906
ENSMUSG00000043099	-0.655651	5.19341	-6.07212	1.19215e-06	5.42567e-05	5.37483
ENSMUSG00000059878	0.273842	7.75975	6.06862	1.20377e-06	5.46286e-05	5.23787
ENSMUSG00000026407	-0.695779	3.18054	-6.06675	1.21006e-06	5.47152e-05	5.46416
ENSMUSG00000036737	0.148926	6.77008	6.06496	1.21607e-06	5.47152e-05	5.25321
ENSMUSG00000026519	-0.275394	3.97201	-6.06354	1.22088e-06	5.47152e-05	5.42958
ENSMUSG00000038145	-0.173722	6.04465	-6.06326	1.22181e-06	5.47152e-05	5.28752
ENSMUSG00000047013	-0.30991	3.23953	-6.06292	1.22296e-06	5.47152e-05	5.45354
ENSMUSG00000064080	-0.364438	7.2101	-6.0578	1.24045e-06	5.53145e-05	5.22056
ENSMUSG00000001119	-0.772479	7.43187	-6.05697	1.24334e-06	5.53145e-05	5.21498
ENSMUSG00000067367	0.198725	5.79095	6.05388	1.25404e-06	5.56345e-05	5.27635
ENSMUSG00000034024	0.20946	8.51847	6.05167	1.26176e-06	5.57708e-05	5.18273
ENSMUSG00000052337	0.16853	7.59962	6.05071	1.2651e-06	5.57708e-05	5.19127
ENSMUSG00000024937	-0.418647	5.8157	-6.04998	1.26768e-06	5.57708e-05	5.2681
ENSMUSG00000031904	0.213658	6.53275	6.04763	1.27598e-06	5.58953e-05	5.21604
ENSMUSG00000024174	0.308615	5.50203	6.0458	1.28246e-06	5.58953e-05	5.27387
ENSMUSG00000029687	0.3108	7.95884	6.04565	1.28299e-06	5.58953e-05	5.17206
ENSMUSG00000052609	-0.315456	4.19902	-6.04519	1.28463e-06	5.58953e-05	5.36728
ENSMUSG00000059005	0.243197	8.89854	6.04345	1.29085e-06	5.58976e-05	5.15698
ENSMUSG00000015217	0.403976	8.13565	6.0432	1.29174e-06	5.58976e-05	5.16322
ENSMUSG00000021253	-0.371887	5.77808	-6.04038	1.30192e-06	5.60471e-05	5.24396
ENSMUSG00000034333	0.255472	5.85935	6.04028	1.30227e-06	5.60471e-05	5.23451
ENSMUSG00000029361	-0.506853	2.03723	-6.03919	1.30622e-06	5.60649e-05	5.31828
ENSMUSG00000015094	-0.281351	5.85441	-6.03625	1.31692e-06	5.63715e-05	5.22669
ENSMUSG00000000632	-0.652242	4.95788	-6.03482	1.32214e-06	5.64421e-05	5.29046
ENSMUSG00000051703	-0.504207	2.29575	-6.03243	1.33096e-06	5.66561e-05	5.33395
ENSMUSG00000029405	0.163311	8.46941	6.03152	1.33431e-06	5.66561e-05	5.12784
ENSMUSG00000020949	0.412093	7.44498	6.02846	1.34569e-06	5.6871e-05	5.1331
ENSMUSG00000004187	-0.338305	3.86905	-6.02823	1.34655e-06	5.6871e-05	5.34082
ENSMUSG00000005505	0.240268	5.49708	6.02692	1.35146e-06	5.69268e-05	5.2229
ENSMUSG00000040549	0.246837	8.52458	6.02507	1.35844e-06	5.70688e-05	5.10954
ENSMUSG00000037211	-0.308452	4.68268	-6.02288	1.36672e-06	5.72647e-05	5.27422
ENSMUSG00000028980	-0.338405	4.96064	-6.01993	1.37793e-06	5.75824e-05	5.2465
ENSMUSG00000025995	0.229579	6.42184	6.01827	1.38432e-06	5.76968e-05	5.14107
ENSMUSG00000030341	-0.226227	5.3692	-6.01721	1.38838e-06	5.77144e-05	5.20821
ENSMUSG00000074652	-0.558452	3.28621	-6.01269	1.40595e-06	5.82915e-05	5.3206
ENSMUSG00000015748	0.212072	6.11724	6.01145	1.41078e-06	5.82944e-05	5.13951
ENSMUSG00000003863	-0.41333	4.13178	-6.01018	1.41576e-06	5.82944e-05	5.27806
ENSMUSG00000072066	0.254912	4.25026	6.00836	1.42296e-06	5.82944e-05	5.26165
ENSMUSG00000029622	-0.420559	5.34622	-6.00811	1.42394e-06	5.82944e-05	5.18683
ENSMUSG00000075271	0.234535	3.74664	6.00799	1.42442e-06	5.82944e-05	5.29022
ENSMUSG00000040681	0.25407	9.02062	6.00693	1.42863e-06	5.8316e-05	5.05563
ENSMUSG00000084897	0.454562	4.01927	6.00455	1.43808e-06	5.85508e-05	5.26571
ENSMUSG00000051223	0.21717	9.16564	6.00317	1.4436e-06	5.86249e-05	5.04431
ENSMUSG00000024271	0.192267	7.6526	5.99775	1.46552e-06	5.91262e-05	5.04483
ENSMUSG00000033768	-0.627398	5.26614	-5.99704	1.46842e-06	5.91262e-05	5.16491
ENSMUSG00000024851	-0.389949	3.96647	-5.99673	1.46968e-06	5.91262e-05	5.25142
ENSMUSG00000004952	-0.342498	3.89707	-5.99644	1.47087e-06	5.91262e-05	5.25411
ENSMUSG00000079043	0.318655	3.1446	5.99307	1.4847e-06	5.95309e-05	5.26939
ENSMUSG00000079614	0.196891	7.06934	5.99204	1.48894e-06	5.95499e-05	5.04245
ENSMUSG00000003779	0.297412	7.33939	5.98785	1.5064e-06	6.00967e-05	5.02371
ENSMUSG00000053062	0.370049	5.72323	5.98516	1.5177e-06	6.02234e-05	5.09269
ENSMUSG00000052446	0.221572	4.91518	5.9849	1.51877e-06	6.02234e-05	5.15098
ENSMUSG00000020089	0.214143	6.56465	5.98363	1.52415e-06	6.02234e-05	5.03899
ENSMUSG00000026211	-0.408278	6.93041	-5.98348	1.52479e-06	6.02234e-05	5.02583
ENSMUSG00000033952	0.257762	7.21217	5.98166	1.53253e-06	6.03787e-05	5.00984
ENSMUSG00000023484	-0.477506	4.85704	-5.9801	1.53919e-06	6.04904e-05	5.14723
ENSMUSG00000004980	0.265087	11.0604	5.97786	1.5488e-06	6.07174e-05	4.96777
ENSMUSG00000044221	0.160667	6.88254	5.97539	1.55946e-06	6.08411e-05	5.00303
ENSMUSG00000044024	-0.552238	2.29166	-5.97535	1.55964e-06	6.08411e-05	5.18664
ENSMUSG00000006538	-1.01484	0.633525	-5.97404	1.56535e-06	6.09141e-05	4.69575
ENSMUSG00000018830	-1.07685	3.59881	-5.97299	1.56989e-06	6.09412e-05	5.21039
ENSMUSG00000020492	0.319818	6.96553	5.96884	1.58814e-06	6.13906e-05	4.98201
ENSMUSG00000028917	-0.302631	5.42443	-5.96859	1.58922e-06	6.13906e-05	5.07221
ENSMUSG00000028347	0.223988	7.61738	5.9676	1.59363e-06	6.14108e-05	4.96249
ENSMUSG00000030654	0.247776	8.24107	5.96536	1.60357e-06	6.1644e-05	4.94805
ENSMUSG00000037579	-0.952679	-0.183191	-5.96284	1.61483e-06	6.17866e-05	4.2123
ENSMUSG00000032349	0.178754	6.52759	5.96226	1.61744e-06	6.17866e-05	4.98217
ENSMUSG00000025854	-0.362139	4.43467	-5.96137	1.62148e-06	6.17866e-05	5.12581
ENSMUSG00000071711	-0.357221	4.18191	-5.9605	1.6254e-06	6.17866e-05	5.14053
ENSMUSG00000031729	0.229945	7.79787	5.95931	1.63078e-06	6.17866e-05	4.93684
ENSMUSG00000034951	-0.247033	4.28139	-5.95887	1.63278e-06	6.17866e-05	5.12864
ENSMUSG00000042590	0.182104	6.48582	5.95764	1.63839e-06	6.17866e-05	4.97153
ENSMUSG00000025758	0.211787	6.30771	5.95761	1.63849e-06	6.17866e-05	4.98086
ENSMUSG00000041406	0.296671	5.44351	5.95577	1.64692e-06	6.18147e-05	5.03233
ENSMUSG00000041747	0.213867	5.71341	5.95574	1.64704e-06	6.18147e-05	5.01325
ENSMUSG00000025422	-0.714021	4.91133	-5.95323	1.65858e-06	6.21008e-05	5.0731
ENSMUSG00000045328	0.25302	7.5227	5.94904	1.67803e-06	6.25891e-05	4.91313
ENSMUSG00000031962	-0.557938	4.35109	-5.94872	1.67953e-06	6.25891e-05	5.09939
ENSMUSG00000029875	-0.437069	3.01104	-5.94593	1.69261e-06	6.29284e-05	5.14569
ENSMUSG00000019539	-0.437215	6.84869	-5.94161	1.71307e-06	6.34869e-05	4.91412
ENSMUSG00000036721	0.246652	4.4049	5.94107	1.71565e-06	6.34869e-05	5.06922
ENSMUSG00000029290	0.261482	6.66319	5.93828	1.72902e-06	6.35241e-05	4.90985
ENSMUSG00000032536	-0.360058	6.06025	-5.93753	1.73264e-06	6.35241e-05	4.94375
ENSMUSG00000035783	-0.436091	7.39396	-5.93746	1.73296e-06	6.35241e-05	4.88549
ENSMUSG00000047428	-0.706288	1.25973	-5.93434	1.74806e-06	6.35241e-05	4.87361
ENSMUSG00000063800	0.228849	6.32346	5.93346	1.75235e-06	6.35241e-05	4.91367
ENSMUSG00000022828	0.233098	5.89766	5.93309	1.75417e-06	6.35241e-05	4.93865
ENSMUSG00000023075	0.186392	6.31998	5.93238	1.75761e-06	6.35241e-05	4.91099
ENSMUSG00000020205	-0.354704	3.87712	-5.93234	1.75783e-06	6.35241e-05	5.0833
ENSMUSG00000041238	0.22816	5.7457	5.93175	1.76072e-06	6.35241e-05	4.94531
ENSMUSG00000028587	0.269731	4.13425	5.93148	1.76206e-06	6.35241e-05	5.06185
ENSMUSG00000021774	0.284303	6.59014	5.93114	1.76372e-06	6.35241e-05	4.89355
ENSMUSG00000030423	0.302409	6.07346	5.93092	1.76478e-06	6.35241e-05	4.9213
ENSMUSG00000002257	-0.39788	2.30179	-5.93007	1.76895e-06	6.35297e-05	5.07351
ENSMUSG00000021569	0.253818	5.32514	5.92759	1.78123e-06	6.38259e-05	4.96419
ENSMUSG00000005320	-0.572114	3.5217	-5.92611	1.78859e-06	6.38952e-05	5.08471
ENSMUSG00000022536	0.169971	8.12651	5.92522	1.79299e-06	6.38952e-05	4.83884
ENSMUSG00000034041	-0.572237	3.37674	-5.9244	1.79712e-06	6.38952e-05	5.08464
ENSMUSG00000001227	-0.656468	3.45202	-5.92344	1.80189e-06	6.38952e-05	5.08037
ENSMUSG00000026443	-0.565755	3.68026	-5.92316	1.80333e-06	6.38952e-05	5.07036
ENSMUSG00000027715	0.194296	7.884	5.91988	1.81985e-06	6.42021e-05	4.8271
ENSMUSG00000034424	0.267586	5.98069	5.91983	1.8201e-06	6.42021e-05	4.89682
ENSMUSG00000030929	0.209313	5.66426	5.91858	1.82643e-06	6.42824e-05	4.91503
ENSMUSG00000029086	0.395168	6.52126	5.91771	1.8309e-06	6.42967e-05	4.85994
ENSMUSG00000038453	-0.358694	5.0836	-5.91627	1.83823e-06	6.44087e-05	4.95542
ENSMUSG00000028072	-0.630514	4.11581	-5.91549	1.84222e-06	6.44087e-05	5.02618
ENSMUSG00000017446	-0.341092	3.45661	-5.91056	1.86767e-06	6.51547e-05	5.04437
ENSMUSG00000041073	-0.374932	5.2243	-5.90842	1.87887e-06	6.54013e-05	4.92352
ENSMUSG00000025743	-0.304919	7.51192	-5.9073	1.8847e-06	6.54603e-05	4.79938
ENSMUSG00000037966	-0.364328	3.12868	-5.90479	1.89792e-06	6.56338e-05	5.03672
ENSMUSG00000035495	0.194133	6.0471	5.9047	1.89843e-06	6.56338e-05	4.85125
ENSMUSG00000020694	0.183719	6.89631	5.904	1.90213e-06	6.56338e-05	4.8062
ENSMUSG00000008035	-0.233726	4.67571	-5.8969	1.94011e-06	6.67275e-05	4.93234
ENSMUSG00000026837	-0.594406	8.19432	-5.8961	1.94439e-06	6.67275e-05	4.75885
ENSMUSG00000043843	-0.333757	3.50065	-5.89572	1.94646e-06	6.67275e-05	5.00313
ENSMUSG00000033327	-0.854178	0.374688	-5.89314	1.96054e-06	6.70648e-05	4.39649
ENSMUSG00000039356	0.214762	5.80678	5.89107	1.97184e-06	6.73059e-05	4.82971
ENSMUSG00000020409	0.151241	6.16172	5.88864	1.98522e-06	6.75101e-05	4.80022
ENSMUSG00000040446	0.207067	6.66168	5.88844	1.98634e-06	6.75101e-05	4.77296
ENSMUSG00000066607	-0.499228	3.674	-5.88582	2.00091e-06	6.75672e-05	4.97017
ENSMUSG00000046613	-0.431818	2.85328	-5.8857	2.00155e-06	6.75672e-05	4.98582
ENSMUSG00000032246	-0.620469	1.18821	-5.88516	2.00459e-06	6.75672e-05	4.73662
ENSMUSG00000029603	-0.597116	3.88362	-5.88444	2.00859e-06	6.75672e-05	4.9564
ENSMUSG00000004267	-0.411146	3.82027	-5.88431	2.00935e-06	6.75672e-05	4.95793
ENSMUSG00000026097	0.328013	5.31273	5.88309	2.01617e-06	6.76527e-05	4.84332
ENSMUSG00000042451	-0.77369	4.86265	-5.87993	2.03398e-06	6.80927e-05	4.87823
ENSMUSG00000060212	-0.485193	2.11722	-5.87839	2.04275e-06	6.80927e-05	4.92044
ENSMUSG00000019878	0.224024	6.08706	5.87686	2.05146e-06	6.80927e-05	4.77227
ENSMUSG00000029528	-0.256363	6.42818	-5.87642	2.05396e-06	6.80927e-05	4.75345
ENSMUSG00000002111	-0.552954	1.30056	-5.87628	2.0548e-06	6.80927e-05	4.75311
ENSMUSG00000093930	0.275956	8.84535	5.87623	2.05508e-06	6.80927e-05	4.69696
ENSMUSG00000028282	0.230996	6.84301	5.87404	2.06765e-06	6.8339e-05	4.72573
ENSMUSG00000020705	0.167242	7.41864	5.87343	2.07114e-06	6.8339e-05	4.7071
ENSMUSG00000025395	0.261166	6.32519	5.87093	2.08565e-06	6.86299e-05	4.74175
ENSMUSG00000002799	-0.548198	4.28163	-5.87027	2.08947e-06	6.86299e-05	4.89208
ENSMUSG00000015880	0.26598	6.79006	5.86967	2.09296e-06	6.86299e-05	4.71581
ENSMUSG00000039630	0.192784	10.3237	5.866	2.11451e-06	6.91936e-05	4.6608
ENSMUSG00000025986	0.17153	7.55659	5.86256	2.13488e-06	6.97159e-05	4.67437
ENSMUSG00000031931	0.223251	5.06095	5.86121	2.1429e-06	6.97359e-05	4.80302
ENSMUSG00000030726	0.228473	6.59986	5.86098	2.1443e-06	6.97359e-05	4.70025
ENSMUSG00000038379	0.258013	5.64671	5.85883	2.15716e-06	6.99292e-05	4.75247
ENSMUSG00000028633	0.231377	6.83266	5.85851	2.15907e-06	6.99292e-05	4.68339
ENSMUSG00000032228	0.228309	8.92379	5.85758	2.16471e-06	6.99687e-05	4.64493
ENSMUSG00000026355	0.16213	8.23559	5.8539	2.18698e-06	7.04506e-05	4.64109
ENSMUSG00000038738	-0.670475	5.34941	-5.85365	2.18851e-06	7.04506e-05	4.76797
ENSMUSG00000055371	0.142747	5.86028	5.8528	2.19371e-06	7.04746e-05	4.72133
ENSMUSG00000057729	-0.59455	1.48493	-5.85186	2.19948e-06	7.0517e-05	4.73995
ENSMUSG00000039748	0.295646	5.7766	5.85099	2.20482e-06	7.05452e-05	4.72168
ENSMUSG00000073209	-0.922674	1.69319	-5.848	2.22325e-06	7.09916e-05	4.76311
ENSMUSG00000045672	-0.401281	6.39764	-5.84645	2.23288e-06	7.11555e-05	4.67389
ENSMUSG00000079598	-0.372432	2.62619	-5.84426	2.24656e-06	7.13107e-05	4.87166
ENSMUSG00000036898	0.183017	6.41851	5.84423	2.24675e-06	7.13107e-05	4.66339
ENSMUSG00000033760	0.221736	6.50703	5.84168	2.26278e-06	7.16758e-05	4.65169
ENSMUSG00000027286	0.300705	4.46384	5.84043	2.2707e-06	7.17832e-05	4.79194
ENSMUSG00000044201	0.312449	4.9159	5.83353	2.31478e-06	7.26416e-05	4.73846
ENSMUSG00000034442	0.223835	4.27093	5.83318	2.31707e-06	7.26416e-05	4.78679
ENSMUSG00000017721	-0.346484	5.85386	-5.83304	2.31797e-06	7.26416e-05	4.67083
ENSMUSG00000025133	0.209703	6.27252	5.83303	2.31804e-06	7.26416e-05	4.64068
ENSMUSG00000040875	-0.310673	2.86449	-5.83248	2.32159e-06	7.26416e-05	4.84627
ENSMUSG00000029661	-0.47607	10.1413	-5.8318	2.32598e-06	7.26416e-05	4.56729
ENSMUSG00000034839	-0.518431	1.72331	-5.83057	2.33399e-06	7.26416e-05	4.74036
ENSMUSG00000022722	0.290578	4.45921	5.83048	2.33455e-06	7.26416e-05	4.76533
ENSMUSG00000061273	0.177724	6.53229	5.82818	2.34962e-06	7.29673e-05	4.61335
ENSMUSG00000019988	0.249168	5.92561	5.82722	2.35588e-06	7.30185e-05	4.64638
ENSMUSG00000028221	0.180407	6.35833	5.82446	2.37408e-06	7.3439e-05	4.6123
ENSMUSG00000003923	0.244978	6.34504	5.82331	2.38175e-06	7.34663e-05	4.60973
ENSMUSG00000031604	0.310862	6.49483	5.82293	2.38424e-06	7.34663e-05	4.60063
ENSMUSG00000002546	-0.140055	6.54062	-5.82122	2.39564e-06	7.36741e-05	4.595
ENSMUSG00000024777	-0.226661	5.287	-5.82005	2.40351e-06	7.37729e-05	4.67593
ENSMUSG00000028790	0.210082	8.69779	5.819	2.41052e-06	7.38449e-05	4.54035
ENSMUSG00000028098	0.218534	5.88609	5.8183	2.41527e-06	7.38474e-05	4.62462
ENSMUSG00000033316	-0.511797	2.14308	-5.81511	2.43683e-06	7.43632e-05	4.76115
ENSMUSG00000048540	0.469615	6.14837	5.81262	2.45382e-06	7.46946e-05	4.59175
ENSMUSG00000007656	0.182236	7.54664	5.81214	2.45712e-06	7.46946e-05	4.53555
ENSMUSG00000027088	0.22909	4.63933	5.80867	2.48101e-06	7.50402e-05	4.69246
ENSMUSG00000031309	0.194396	7.26969	5.80817	2.48446e-06	7.50402e-05	4.5307
ENSMUSG00000027184	0.167505	9.84308	5.80786	2.4866e-06	7.50402e-05	4.50213
ENSMUSG00000048327	0.270001	6.7295	5.80774	2.48744e-06	7.50402e-05	4.54782
ENSMUSG00000094634	0.487337	1.72396	5.8067	2.49469e-06	7.51113e-05	4.69451
ENSMUSG00000029253	0.204275	6.09754	5.80596	2.49982e-06	7.51113e-05	4.5769
ENSMUSG00000058966	-0.396076	4.2169	-5.80535	2.50409e-06	7.51113e-05	4.71944
ENSMUSG00000029686	0.171986	7.7434	5.80255	2.52376e-06	7.51113e-05	4.50573
ENSMUSG00000026484	0.194208	7.40763	5.80235	2.52512e-06	7.51113e-05	4.51139
ENSMUSG00000058407	0.244729	6.72335	5.80231	2.52543e-06	7.51113e-05	4.53313
ENSMUSG00000036622	-0.486001	5.94485	-5.80208	2.52701e-06	7.51113e-05	4.58101
ENSMUSG00000016995	-0.90484	5.25933	-5.80062	2.53736e-06	7.51113e-05	4.63328
ENSMUSG00000028977	-0.475359	3.8313	-5.80041	2.53881e-06	7.51113e-05	4.73248
ENSMUSG00000034685	-0.588152	5.33657	-5.80028	2.53976e-06	7.51113e-05	4.62189
ENSMUSG00000066643	0.166492	5.5525	5.79997	2.54197e-06	7.51113e-05	4.59839
ENSMUSG00000025184	0.211651	5.17616	5.79491	2.57809e-06	7.6037e-05	4.61308
ENSMUSG00000034993	-0.217009	6.45023	-5.79334	2.5894e-06	7.61819e-05	4.52347
ENSMUSG00000045348	-0.412741	5.39683	-5.79275	2.59372e-06	7.61819e-05	4.59464
ENSMUSG00000048429	0.128668	6.28606	5.79036	2.61103e-06	7.61819e-05	4.52276
ENSMUSG00000079184	0.204762	6.28411	5.79034	2.61122e-06	7.61819e-05	4.52261
ENSMUSG00000063888	0.18445	7.20931	5.79018	2.61235e-06	7.61819e-05	4.48271
ENSMUSG00000042286	-0.404839	6.10196	-5.78993	2.61416e-06	7.61819e-05	4.53634
ENSMUSG00000029817	0.213012	8.42555	5.78896	2.62129e-06	7.61819e-05	4.45993
ENSMUSG00000023932	0.157883	7.09698	5.78893	2.62149e-06	7.61819e-05	4.48252
ENSMUSG00000029060	-0.421615	4.98153	-5.7867	2.63783e-06	7.65165e-05	4.61054
ENSMUSG00000067194	0.195327	7.48155	5.78581	2.64444e-06	7.6568e-05	4.46419
ENSMUSG00000031906	-0.468804	4.87206	-5.78502	2.65027e-06	7.65968e-05	4.61516
ENSMUSG00000018848	0.162512	6.76362	5.78328	2.66316e-06	7.67745e-05	4.47909
ENSMUSG00000031608	0.247025	5.14243	5.78288	2.66612e-06	7.67745e-05	4.58267
ENSMUSG00000007338	0.269753	5.86406	5.77707	2.7097e-06	7.7888e-05	4.51279
ENSMUSG00000033124	-0.276908	4.71044	-5.77588	2.71878e-06	7.80073e-05	4.6009
ENSMUSG00000040034	0.288337	5.00273	5.77413	2.73206e-06	7.81254e-05	4.5696
ENSMUSG00000026174	0.1779	6.85215	5.77404	2.73276e-06	7.81254e-05	4.44999
ENSMUSG00000056919	0.212216	5.46833	5.77218	2.74701e-06	7.82481e-05	4.52837
ENSMUSG00000052217	1.76436	8.21293	5.77148	2.75234e-06	7.82481e-05	4.41551
ENSMUSG00000037572	0.283253	6.6407	5.77111	2.7552e-06	7.82481e-05	4.45086
ENSMUSG00000059182	0.274315	4.82358	5.7709	2.75681e-06	7.82481e-05	4.57499
ENSMUSG00000033502	0.334274	4.66115	5.76957	2.76709e-06	7.83992e-05	4.58403
ENSMUSG00000025950	0.169623	7.69283	5.7686	2.77459e-06	7.84713e-05	4.41287
ENSMUSG00000022197	-0.345664	5.25171	-5.76588	2.79574e-06	7.88426e-05	4.53166
ENSMUSG00000030619	0.228007	5.85702	5.76563	2.79767e-06	7.88426e-05	4.48195
ENSMUSG00000029352	-1.52257	1.74007	-5.76452	2.80635e-06	7.89466e-05	4.53421
ENSMUSG00000024130	-0.27256	5.84553	-5.76142	2.83076e-06	7.94156e-05	4.47415
ENSMUSG00000021193	0.177438	7.2584	5.76113	2.83305e-06	7.94156e-05	4.40126
ENSMUSG00000021832	0.294305	7.58778	5.7601	2.84123e-06	7.95043e-05	4.39119
ENSMUSG00000034168	-0.300428	5.54302	-5.75869	2.85244e-06	7.96771e-05	4.48906
ENSMUSG00000006720	0.256369	4.92444	5.75718	2.86446e-06	7.97631e-05	4.52962
ENSMUSG00000007827	0.234599	5.91356	5.75704	2.86559e-06	7.97631e-05	4.45444
ENSMUSG00000051674	0.216197	6.28643	5.75529	2.8796e-06	8.00126e-05	4.426
ENSMUSG00000021891	0.242725	5.71619	5.75461	2.88514e-06	8.00259e-05	4.46163
ENSMUSG00000018379	0.21107	9.80053	5.75217	2.90483e-06	8.04313e-05	4.34849
ENSMUSG00000022817	-0.23543	6.63567	-5.74708	2.94643e-06	8.14407e-05	4.38669
ENSMUSG00000038271	-0.277818	5.06081	-5.74375	2.97393e-06	8.20577e-05	4.48557
ENSMUSG00000054387	0.163717	8.37477	5.74218	2.98702e-06	8.22756e-05	4.3313
ENSMUSG00000029337	0.495074	0.509313	5.73908	3.013e-06	8.2487e-05	4.17173
ENSMUSG00000038181	-0.308816	5.26166	-5.73886	3.01482e-06	8.2487e-05	4.45656
ENSMUSG00000001506	-0.90433	9.14182	-5.73874	3.01584e-06	8.2487e-05	4.31626
ENSMUSG00000066113	-0.314475	5.06645	-5.73824	3.02012e-06	8.2487e-05	4.47039
ENSMUSG00000028409	0.228459	7.15906	5.73816	3.02074e-06	8.2487e-05	4.34059
ENSMUSG00000028114	0.222154	5.51226	5.7368	3.03221e-06	8.26577e-05	4.42801
ENSMUSG00000019992	0.276131	3.47449	5.73517	3.04609e-06	8.28603e-05	4.57278
ENSMUSG00000062077	-1.09909	-0.122598	-5.7347	3.0501e-06	8.28603e-05	3.7526
ENSMUSG00000058441	-0.663121	1.47113	-5.73056	3.08557e-06	8.3597e-05	4.43409
ENSMUSG00000021327	0.238878	7.48153	5.7303	3.08778e-06	8.3597e-05	4.31101
ENSMUSG00000091896	0.208707	7.70799	5.72865	3.1021e-06	8.37638e-05	4.30231
ENSMUSG00000021963	0.179122	4.59566	5.72837	3.10452e-06	8.37638e-05	4.47752
ENSMUSG00000039376	-0.51376	4.85206	-5.72656	3.12028e-06	8.40459e-05	4.45782
ENSMUSG00000019837	0.305776	5.51016	5.72558	3.12879e-06	8.4132e-05	4.39712
ENSMUSG00000048015	0.894384	3.12746	5.72266	3.15448e-06	8.4679e-05	4.5528
ENSMUSG00000040771	0.325768	5.14882	5.72042	3.17427e-06	8.50242e-05	4.41106
ENSMUSG00000059474	0.205788	7.68794	5.71999	3.17807e-06	8.50242e-05	4.27873
ENSMUSG00000041438	0.219992	5.78362	5.71866	3.18987e-06	8.51959e-05	4.35812
ENSMUSG00000024006	0.204051	7.22265	5.71696	3.20512e-06	8.54592e-05	4.28031
ENSMUSG00000045545	-0.720371	4.84353	-5.71589	3.21472e-06	8.55709e-05	4.43211
ENSMUSG00000005045	-1.01388	4.10257	-5.71342	3.23692e-06	8.57996e-05	4.48715
ENSMUSG00000028702	0.327845	5.7699	5.71318	3.23916e-06	8.57996e-05	4.34374
ENSMUSG00000034040	-0.484647	3.83809	-5.71313	3.23956e-06	8.57996e-05	4.49715
ENSMUSG00000019951	0.157692	6.35491	5.71251	3.24518e-06	8.58049e-05	4.30438
ENSMUSG00000042229	0.172324	5.28153	5.71138	3.25542e-06	8.58306e-05	4.37638
ENSMUSG00000039809	-0.68144	2.22882	-5.71121	3.25699e-06	8.58306e-05	4.49976
ENSMUSG00000029169	0.20368	8.56866	5.7101	3.26715e-06	8.59554e-05	4.24076
ENSMUSG00000039683	-0.469385	5.08404	-5.70757	3.29027e-06	8.642e-05	4.38686
ENSMUSG00000017499	0.300079	5.54905	5.70679	3.29745e-06	8.64652e-05	4.34262
ENSMUSG00000020866	-0.284858	7.76905	-5.70413	3.32214e-06	8.68681e-05	4.23431
ENSMUSG00000063785	0.17379	5.91206	5.70395	3.32378e-06	8.68681e-05	4.3088
ENSMUSG00000037003	-0.478825	5.52273	-5.70203	3.34161e-06	8.69933e-05	4.33708
ENSMUSG00000021555	0.175667	6.89224	5.70192	3.34272e-06	8.69933e-05	4.24954
ENSMUSG00000005610	0.162289	11.1107	5.70164	3.34535e-06	8.69933e-05	4.20535
ENSMUSG00000040390	-0.399007	5.07746	-5.70108	3.35054e-06	8.69933e-05	4.36878
ENSMUSG00000033510	-0.446696	1.43722	-5.70023	3.3585e-06	8.70571e-05	4.35937
ENSMUSG00000006731	-0.514861	3.49442	-5.69944	3.36597e-06	8.71081e-05	4.4799
ENSMUSG00000016018	0.171529	7.14275	5.69884	3.3716e-06	8.71115e-05	4.23257
ENSMUSG00000032264	0.217865	6.03528	5.69488	3.40913e-06	8.79379e-05	4.27536
ENSMUSG00000037643	0.159006	6.61452	5.69429	3.41479e-06	8.79404e-05	4.24051
ENSMUSG00000025738	-0.275843	4.59601	-5.6924	3.43286e-06	8.82623e-05	4.38262
ENSMUSG00000006651	-0.295286	6.64777	-5.69017	3.4543e-06	8.8588e-05	4.22965
ENSMUSG00000052374	-0.710164	6.13247	-5.68992	3.45671e-06	8.8588e-05	4.26287
ENSMUSG00000020273	0.199912	5.56896	5.68681	3.48691e-06	8.92176e-05	4.28658
ENSMUSG00000032584	-0.371393	2.80849	-5.68586	3.49614e-06	8.93094e-05	4.45993
ENSMUSG00000030304	0.207399	6.92812	5.68517	3.5029e-06	8.93299e-05	4.20196
ENSMUSG00000027427	0.190976	5.98632	5.68463	3.50822e-06	8.93299e-05	4.25053
ENSMUSG00000028410	0.213247	7.83741	5.68249	3.52927e-06	8.9586e-05	4.17283
ENSMUSG00000030521	0.203681	5.71559	5.68246	3.52959e-06	8.9586e-05	4.26363
ENSMUSG00000029419	-0.885957	1.56287	-5.68129	3.54117e-06	8.97362e-05	4.32266
ENSMUSG00000034311	0.260417	6.60612	5.68046	3.54936e-06	8.98e-05	4.20263
ENSMUSG00000019326	-0.971652	-0.0730501	-5.6766	3.58791e-06	9.06306e-05	3.66664
ENSMUSG00000028641	-0.262883	5.99454	-5.67441	3.60998e-06	9.10429e-05	4.22445
ENSMUSG00000034042	0.158144	6.3816	5.67316	3.6226e-06	9.12159e-05	4.19444
ENSMUSG00000027018	0.271853	6.52284	5.67229	3.6314e-06	9.12923e-05	4.18422
ENSMUSG00000025264	0.204462	5.43558	5.6705	3.64963e-06	9.16051e-05	4.25207
ENSMUSG00000040907	-0.650642	5.84277	-5.66918	3.66317e-06	9.17995e-05	4.22506
ENSMUSG00000021149	0.206464	6.70208	5.66742	3.6812e-06	9.20604e-05	4.16224
ENSMUSG00000066551	0.239343	8.29198	5.66703	3.68521e-06	9.20604e-05	4.12447
ENSMUSG00000052798	0.207278	6.57763	5.66608	3.69498e-06	9.21592e-05	4.16444
ENSMUSG00000010760	-0.861836	-0.133497	-5.66434	3.71309e-06	9.23838e-05	3.61779
ENSMUSG00000049551	-0.555149	2.73958	-5.66409	3.71565e-06	9.23838e-05	4.40191
ENSMUSG00000059119	0.199792	8.12523	5.66315	3.72542e-06	9.24814e-05	4.11563
ENSMUSG00000037017	0.262275	6.59262	5.65648	3.79558e-06	9.39984e-05	4.13715
ENSMUSG00000030087	-0.583467	1.80179	-5.65622	3.79839e-06	9.39984e-05	4.31251
ENSMUSG00000036966	-0.253188	4.63587	-5.65527	3.80849e-06	9.41012e-05	4.27806
ENSMUSG00000032905	0.18852	6.34946	5.65378	3.82437e-06	9.42799e-05	4.14277
ENSMUSG00000022106	0.262676	7.21467	5.65305	3.83216e-06	9.42799e-05	4.10406
ENSMUSG00000030352	-0.216268	7.03289	-5.65292	3.83358e-06	9.42799e-05	4.11036
ENSMUSG00000043441	-0.909893	-0.658217	-5.65181	3.84547e-06	9.44257e-05	3.26693
ENSMUSG00000035683	0.339591	5.84704	5.65054	3.85922e-06	9.45922e-05	4.166
ENSMUSG00000033446	0.263423	4.78372	5.65008	3.8642e-06	9.45922e-05	4.24848
ENSMUSG00000028394	0.210884	6.38879	5.64917	3.87397e-06	9.46852e-05	4.12778
ENSMUSG00000042388	-0.769381	2.54503	-5.64831	3.88333e-06	9.47333e-05	4.35491
ENSMUSG00000031834	-0.382492	5.8987	-5.64789	3.8879e-06	9.47333e-05	4.15934
ENSMUSG00000035735	-0.471165	3.63799	-5.64671	3.90078e-06	9.47676e-05	4.33046
ENSMUSG00000042901	0.150715	6.414	5.64653	3.9027e-06	9.47676e-05	4.11924
ENSMUSG00000040212	-0.506633	4.01889	-5.64612	3.90726e-06	9.47676e-05	4.3041
ENSMUSG00000022840	-0.345148	4.98842	-5.64538	3.91536e-06	9.48188e-05	4.22314
ENSMUSG00000030965	0.178525	5.90581	5.6443	3.92714e-06	9.49587e-05	4.14512
ENSMUSG00000025420	0.408164	2.93991	5.64288	3.94282e-06	9.5076e-05	4.34498
ENSMUSG00000026516	0.176034	7.31601	5.64277	3.94399e-06	9.5076e-05	4.07302
ENSMUSG00000030518	-0.472639	3.25373	-5.64136	3.95959e-06	9.52511e-05	4.33453
ENSMUSG00000029701	0.216263	7.07923	5.64049	3.96929e-06	9.52511e-05	4.07338
ENSMUSG00000030528	0.275299	6.04684	5.64049	3.9693e-06	9.52511e-05	4.12473
ENSMUSG00000070871	0.207858	5.51517	5.63845	3.99196e-06	9.56501e-05	4.15789
ENSMUSG00000022837	0.278025	5.61536	5.63753	4.00221e-06	9.56997e-05	4.14744
ENSMUSG00000028560	0.198947	7.4489	5.6365	4.01379e-06	9.56997e-05	4.05261
ENSMUSG00000063605	-0.323899	4.57021	-5.63605	4.01882e-06	9.56997e-05	4.23174
ENSMUSG00000006435	-0.393425	3.4752	-5.63597	4.01973e-06	9.56997e-05	4.31002
ENSMUSG00000027419	-0.337244	3.61364	-5.63557	4.02425e-06	9.56997e-05	4.30089
ENSMUSG00000025366	-0.246643	5.77977	-5.63454	4.03584e-06	9.5707e-05	4.12998
ENSMUSG00000026869	0.190268	6.29179	5.63437	4.03779e-06	9.5707e-05	4.09266
ENSMUSG00000002297	0.274154	6.55645	5.63359	4.04667e-06	9.5707e-05	4.07578
ENSMUSG00000022008	0.165735	6.13343	5.6334	4.04873e-06	9.5707e-05	4.09987
ENSMUSG00000011254	0.240496	4.40247	5.63237	4.06048e-06	9.57622e-05	4.23146
ENSMUSG00000028274	0.219344	5.55133	5.63087	4.07758e-06	9.57622e-05	4.13421
ENSMUSG00000037262	0.289972	4.86502	5.6308	4.0783e-06	9.57622e-05	4.18904
ENSMUSG00000027067	0.179033	8.89458	5.63076	4.07879e-06	9.57622e-05	4.01861
ENSMUSG00000026879	-0.417416	6.5147	-5.63054	4.08129e-06	9.57622e-05	4.073
ENSMUSG00000022564	-0.259612	6.29573	-5.62899	4.09907e-06	9.60372e-05	4.07987
ENSMUSG00000027285	0.230607	5.32719	5.62843	4.10545e-06	9.60446e-05	4.14511
ENSMUSG00000023852	0.203433	7.53622	5.62644	4.12839e-06	9.64387e-05	4.02302
ENSMUSG00000001419	-0.230643	6.14258	-5.62271	4.17174e-06	9.73078e-05	4.07198
ENSMUSG00000063160	-0.31871	5.64183	-5.622	4.18004e-06	9.7358e-05	4.10655
ENSMUSG00000038544	0.228611	5.7425	5.62116	4.18987e-06	9.74437e-05	4.09304
ENSMUSG00000024989	0.34435	5.52265	5.61992	4.2045e-06	9.74794e-05	4.10598
ENSMUSG00000027361	0.213362	6.1411	5.6198	4.20583e-06	9.74794e-05	4.06177
ENSMUSG00000030868	0.218515	6.39301	5.61946	4.20987e-06	9.74794e-05	4.04559
ENSMUSG00000047085	-0.711701	4.62054	-5.61738	4.23448e-06	9.7831e-05	4.18177
ENSMUSG00000055053	-0.557732	5.56136	-5.61656	4.24411e-06	9.7831e-05	4.10048
ENSMUSG00000022881	0.288345	5.74117	5.616	4.25087e-06	9.7831e-05	4.07875
ENSMUSG00000040797	-0.486082	3.84304	-5.61554	4.25634e-06	9.7831e-05	4.23373
ENSMUSG00000034463	-0.334585	5.06777	-5.6152	4.2604e-06	9.7831e-05	4.13392
ENSMUSG00000024570	-0.222377	4.08341	-5.61505	4.26212e-06	9.7831e-05	4.21244
ENSMUSG00000003032	-0.571208	4.22172	-5.6139	4.2759e-06	9.80054e-05	4.20239
ENSMUSG00000020973	0.221612	4.74222	5.61036	4.31847e-06	9.86693e-05	4.14361
ENSMUSG00000042564	0.227349	4.07873	5.61012	4.32139e-06	9.86693e-05	4.19672
ENSMUSG00000037149	0.158469	7.57875	5.60994	4.32356e-06	9.86693e-05	3.9766
ENSMUSG00000052707	0.15729	8.06348	5.60884	4.33693e-06	9.8832e-05	3.96622
ENSMUSG00000022247	0.203522	6.20408	5.60769	4.35082e-06	9.90061e-05	4.02444
ENSMUSG00000026043	-0.470635	10.7088	-5.60585	4.37338e-06	9.93128e-05	3.94106
ENSMUSG00000030983	0.187427	6.20753	5.60556	4.37684e-06	9.93128e-05	4.0184
ENSMUSG00000042699	0.224104	9.27009	5.59946	4.45232e-06	0.000100881	3.92922
ENSMUSG00000020794	0.208311	6.79746	5.59852	4.46405e-06	0.000101002	3.96788
ENSMUSG00000002748	0.162122	8.87369	5.59624	4.49261e-06	0.000101422	3.92329
ENSMUSG00000022234	0.124551	8.98401	5.59602	4.49539e-06	0.000101422	3.92182
ENSMUSG00000056158	-0.563066	2.31948	-5.59501	4.50806e-06	0.000101563	4.2075
ENSMUSG00000037514	0.183589	6.57688	5.59348	4.52744e-06	0.000101854	3.9642
ENSMUSG00000026253	-0.447718	3.38775	-5.59146	4.55311e-06	0.000102203	4.19539
ENSMUSG00000004043	-0.345927	2.77325	-5.59125	4.55585e-06	0.000102203	4.21057
ENSMUSG00000023156	0.182967	5.19685	5.58968	4.57589e-06	0.000102508	4.04957
ENSMUSG00000015697	0.162546	7.51144	5.58515	4.63433e-06	0.000103611	3.90938
ENSMUSG00000074577	-0.446542	2.02736	-5.58485	4.63821e-06	0.000103611	4.16051
ENSMUSG00000042507	-0.185714	5.35305	-5.58428	4.64554e-06	0.000103628	4.02445
ENSMUSG00000061666	0.164651	5.72959	5.58299	4.66245e-06	0.000103843	3.98924
ENSMUSG00000026036	0.216833	5.86971	5.58254	4.66826e-06	0.000103843	3.97755
ENSMUSG00000044628	-0.657578	2.32012	-5.58144	4.68266e-06	0.000104017	4.17127
ENSMUSG00000056216	0.180717	6.58165	5.57975	4.70488e-06	0.000104364	3.92608
ENSMUSG00000053522	-0.763434	1.22293	-5.57776	4.73125e-06	0.000104802	3.99437
ENSMUSG00000039953	-0.27266	7.59542	-5.577	4.74131e-06	0.000104877	3.88598
ENSMUSG00000041974	0.225566	5.38774	5.57574	4.75808e-06	0.000104877	3.99567
ENSMUSG00000030098	-0.436826	3.10583	-5.5756	4.75985e-06	0.000104877	4.16409
ENSMUSG00000014158	-0.995857	1.60352	-5.57551	4.7611e-06	0.000104877	4.06252
ENSMUSG00000027457	-0.468356	2.77734	-5.57396	4.78186e-06	0.000105098	4.16501
ENSMUSG00000020260	-0.29416	6.09131	-5.57377	4.78443e-06	0.000105098	3.94105
ENSMUSG00000021965	0.277089	4.90084	5.57097	4.82209e-06	0.000105779	4.02246
ENSMUSG00000022791	-0.35522	6.01808	-5.56677	4.87909e-06	0.000106801	3.92737
ENSMUSG00000036030	0.500005	3.39268	5.56636	4.88469e-06	0.000106801	4.12432
ENSMUSG00000059430	-0.675189	3.00535	-5.56605	4.88894e-06	0.000106801	4.14214
ENSMUSG00000032503	-0.469161	4.27003	-5.56338	4.92563e-06	0.000107455	4.06013
ENSMUSG00000024081	0.158107	6.59411	5.56217	4.94245e-06	0.00010754	3.87695
ENSMUSG00000033257	0.242413	7.33321	5.56164	4.94972e-06	0.00010754	3.84834
ENSMUSG00000028568	0.278071	7.48774	5.56163	4.94989e-06	0.00010754	3.8448
ENSMUSG00000025613	0.182152	8.62211	5.55833	4.99582e-06	0.000108203	3.82058
ENSMUSG00000031880	-0.489566	2.33959	-5.55811	4.99892e-06	0.000108203	4.11352
ENSMUSG00000020262	-0.203661	4.59362	-5.55797	5.00091e-06	0.000108203	4.01577
ENSMUSG00000027775	0.191204	6.03626	5.55714	5.01253e-06	0.000108306	3.89606
ENSMUSG00000036040	-0.302491	3.55503	-5.5563	5.02434e-06	0.000108414	4.09107
ENSMUSG00000027942	0.183658	6.1388	5.55497	5.0431e-06	0.00010867	3.88332
ENSMUSG00000096914	-0.45788	1.49829	-5.55427	5.05304e-06	0.000108681	4.00811
ENSMUSG00000031479	0.18091	5.972	5.55376	5.06023e-06	0.000108681	3.89121
ENSMUSG00000028932	0.183783	7.08478	5.55348	5.06419e-06	0.000108681	3.83282
ENSMUSG00000024587	0.152837	7.46124	5.55154	5.0917e-06	0.000109124	3.81751
ENSMUSG00000034987	-1.02916	-2.20445	-5.54693	5.15801e-06	0.000110395	1.97464
ENSMUSG00000032289	-0.353577	5.84663	-5.54362	5.20608e-06	0.000111124	3.87592
ENSMUSG00000019774	0.272835	3.78666	5.54362	5.20609e-06	0.000111124	4.03844
ENSMUSG00000028156	0.21767	7.72642	5.53879	5.27693e-06	0.000112211	3.77724
ENSMUSG00000010609	-0.317766	3.16376	-5.53875	5.27762e-06	0.000112211	4.06343
ENSMUSG00000026575	0.258507	4.86394	5.5387	5.27827e-06	0.000112211	3.93738
ENSMUSG00000027091	0.186104	7.27968	5.53628	5.31421e-06	0.000112824	3.77959
ENSMUSG00000045374	-0.404793	4.66138	-5.53382	5.35091e-06	0.000113451	3.94628
ENSMUSG00000031738	-0.498336	1.85306	-5.53282	5.36595e-06	0.000113617	4.00814
ENSMUSG00000030854	-0.242997	4.92898	-5.5319	5.37978e-06	0.000113637	3.91661
ENSMUSG00000030519	-0.272902	5.53641	-5.53181	5.38123e-06	0.000113637	3.86643
ENSMUSG00000084845	-0.379778	2.307	-5.5277	5.4435e-06	0.000114799	4.03358
ENSMUSG00000040867	-0.420711	4.08277	-5.52722	5.45092e-06	0.000114803	3.97646
ENSMUSG00000040649	0.164056	7.18252	5.52503	5.48448e-06	0.000115356	3.75118
ENSMUSG00000091625	0.40335	4.94673	5.52331	5.51097e-06	0.00011576	3.88782
ENSMUSG00000034031	1.03169	0.596049	5.52228	5.52683e-06	0.000115939	3.6993
ENSMUSG00000024521	0.51436	2.73676	5.52178	5.53464e-06	0.000115949	4.0272
ENSMUSG00000032463	0.228214	4.86751	5.52033	5.55719e-06	0.000116268	3.88692
ENSMUSG00000022300	0.163322	5.52435	5.51792	5.59485e-06	0.000116901	3.82617
ENSMUSG00000033285	0.205383	6.23094	5.51617	5.62232e-06	0.000117321	3.77037
ENSMUSG00000074238	0.151678	6.20962	5.51541	5.63427e-06	0.000117415	3.76979
ENSMUSG00000042472	0.308599	6.19241	5.51434	5.6512e-06	0.000117613	3.76757
ENSMUSG00000069135	0.238605	5.57387	5.51377	5.66024e-06	0.000117647	3.81054
ENSMUSG00000006763	0.183623	5.57238	5.51295	5.67327e-06	0.000117763	3.80861
ENSMUSG00000041360	0.130502	6.50472	5.5123	5.68356e-06	0.000117822	3.74397
ENSMUSG00000038725	0.688461	4.59154	5.51123	5.70074e-06	0.000118024	3.88518
ENSMUSG00000030055	-0.601512	0.103727	-5.51009	5.71902e-06	0.000118077	3.42335
ENSMUSG00000058740	-0.517716	2.82841	-5.50988	5.72229e-06	0.000118077	3.9957
ENSMUSG00000048039	0.164042	6.45431	5.50967	5.72569e-06	0.000118077	3.73936
ENSMUSG00000029055	-0.485367	2.62985	-5.50895	5.73726e-06	0.000118077	3.99332
ENSMUSG00000036578	-0.600511	2.00086	-5.50845	5.74537e-06	0.000118077	3.95986
ENSMUSG00000034826	0.21117	5.89285	5.50784	5.75511e-06	0.000118077	3.7702
ENSMUSG00000025607	0.193043	6.56229	5.50782	5.75548e-06	0.000118077	3.72842
ENSMUSG00000013419	-0.374012	5.2719	-5.50644	5.77778e-06	0.000118129	3.81934
ENSMUSG00000018973	1.0057	-0.840146	5.50568	5.79008e-06	0.000118129	2.94445
ENSMUSG00000046434	0.299178	9.58617	5.50527	5.79673e-06	0.000118129	3.66654
ENSMUSG00000026620	-0.203124	5.93429	-5.50485	5.80357e-06	0.000118129	3.76134
ENSMUSG00000031403	0.15706	6.6088	5.50484	5.80372e-06	0.000118129	3.71792
ENSMUSG00000002006	-0.272363	6.2043	-5.5046	5.80771e-06	0.000118129	3.74274
ENSMUSG00000001089	0.189428	7.08629	5.50444	5.81025e-06	0.000118129	3.69721
ENSMUSG00000022451	0.15093	6.62432	5.5034	5.82726e-06	0.000118204	3.71318
ENSMUSG00000020280	0.247655	5.65745	5.5033	5.82883e-06	0.000118204	3.77519
ENSMUSG00000001016	0.260965	8.09797	5.50209	5.84872e-06	0.000118243	3.67042
ENSMUSG00000026825	-0.271796	6.73565	-5.50184	5.85267e-06	0.000118243	3.70545
ENSMUSG00000028629	0.227693	5.13028	5.50181	5.85316e-06	0.000118243	3.81395
ENSMUSG00000020493	0.253227	5.68283	5.5009	5.86814e-06	0.000118394	3.76661
ENSMUSG00000026803	0.199659	5.02099	5.49734	5.92702e-06	0.00011943	3.81104
ENSMUSG00000038759	0.167881	7.56972	5.49651	5.94092e-06	0.000119558	3.66306
ENSMUSG00000040701	-0.241564	3.39938	-5.49467	5.97162e-06	0.000119938	3.93412
ENSMUSG00000054717	0.301706	8.56226	5.49394	5.98377e-06	0.000119938	3.64287
ENSMUSG00000036309	0.242404	8.47816	5.49387	5.98502e-06	0.000119938	3.64351
ENSMUSG00000092086	0.238097	8.07088	5.49357	5.99007e-06	0.000119938	3.64719
ENSMUSG00000037771	-0.540116	2.70838	-5.49278	6.00327e-06	0.000119971	3.95118
ENSMUSG00000022359	0.279077	3.84475	5.49257	6.0069e-06	0.000119971	3.89616
ENSMUSG00000041078	-0.421235	2.52275	-5.49158	6.02348e-06	0.000120151	3.94639
ENSMUSG00000054013	-0.451782	2.36133	-5.49055	6.04094e-06	0.000120348	3.93899
ENSMUSG00000016921	0.223043	9.46519	5.49	6.05023e-06	0.000120381	3.62498
ENSMUSG00000038520	-0.2756	5.36582	-5.48743	6.09408e-06	0.000121026	3.7583
ENSMUSG00000031984	0.166302	6.12681	5.48684	6.10409e-06	0.000121026	3.69631
ENSMUSG00000026577	0.164733	4.61831	5.48676	6.10553e-06	0.000121026	3.81678
ENSMUSG00000004096	0.252248	6.57004	5.48565	6.12454e-06	0.000121251	3.66672
ENSMUSG00000042814	0.245245	3.97852	5.4848	6.13909e-06	0.000121387	3.86486
ENSMUSG00000066568	0.146957	7.40457	5.48376	6.15699e-06	0.000121589	3.63132
ENSMUSG00000006442	-0.224576	6.05048	-5.48204	6.18679e-06	0.000121844	3.69048
ENSMUSG00000023066	0.250622	5.19711	5.48189	6.18944e-06	0.000121844	3.75361
ENSMUSG00000040712	-0.345449	4.64252	-5.48169	6.19299e-06	0.000121844	3.80491
ENSMUSG00000102918	-0.288326	6.51977	-5.47685	6.27745e-06	0.000123275	3.6475
ENSMUSG00000017144	0.214228	7.98557	5.47664	6.28128e-06	0.000123275	3.60144
ENSMUSG00000031660	0.164425	7.07832	5.47521	6.3065e-06	0.000123381	3.61667
ENSMUSG00000045427	0.206591	7.44447	5.47474	6.31472e-06	0.000123381	3.60543
ENSMUSG00000035640	-0.651872	4.58443	-5.47473	6.31496e-06	0.000123381	3.79497
ENSMUSG00000021116	0.230797	7.23636	5.47457	6.31784e-06	0.000123381	3.6101
ENSMUSG00000028919	-0.500361	3.49019	-5.4736	6.335e-06	0.000123564	3.87444
ENSMUSG00000027070	0.385342	4.20666	5.47103	6.38079e-06	0.0001243	3.80841
ENSMUSG00000031314	0.181361	7.15532	5.47044	6.39138e-06	0.0001243	3.60104
ENSMUSG00000022248	0.2813	4.62376	5.46973	6.40414e-06	0.0001243	3.76934
ENSMUSG00000023940	0.278599	5.74487	5.46973	6.40415e-06	0.0001243	3.67598
ENSMUSG00000057497	0.187746	6.02672	5.46801	6.43516e-06	0.000124545	3.65105
ENSMUSG00000026709	0.231528	5.10134	5.468	6.43529e-06	0.000124545	3.72364
ENSMUSG00000020534	0.243945	5.50704	5.46759	6.44267e-06	0.000124545	3.68885
ENSMUSG00000005813	0.174611	6.32114	5.46726	6.44868e-06	0.000124545	3.62995
ENSMUSG00000022577	-0.440321	4.35567	-5.46587	6.47384e-06	0.000124545	3.7875
ENSMUSG00000059208	0.149536	8.70473	5.4653	6.48421e-06	0.000124545	3.56232
ENSMUSG00000000881	0.204517	6.49362	5.46484	6.4926e-06	0.000124545	3.61332
ENSMUSG00000068882	0.228434	8.36032	5.46464	6.49616e-06	0.000124545	3.56382
ENSMUSG00000063765	-1.02101	1.11083	-5.46456	6.49758e-06	0.000124545	3.6722
ENSMUSG00000042607	0.31133	6.9669	5.46397	6.5084e-06	0.000124545	3.58941
ENSMUSG00000027405	0.232862	7.91099	5.46383	6.51093e-06	0.000124545	3.56702
ENSMUSG00000062372	-0.494921	1.37527	-5.46373	6.51271e-06	0.000124545	3.75809
ENSMUSG00000036545	-0.751932	4.54206	-5.46339	6.51901e-06	0.000124545	3.76931
ENSMUSG00000063884	0.191696	6.83215	5.46237	6.5376e-06	0.000124615	3.59031
ENSMUSG00000036686	-0.394246	4.7085	-5.46233	6.53841e-06	0.000124615	3.7469
ENSMUSG00000014226	0.252714	7.34646	5.46094	6.56403e-06	0.000124806	3.56951
ENSMUSG00000029670	0.156459	5.21941	5.46093	6.56418e-06	0.000124806	3.69461
ENSMUSG00000051220	0.214799	5.63185	5.45959	6.58879e-06	0.000125099	3.65703
ENSMUSG00000035596	-0.147989	5.77421	-5.45889	6.60184e-06	0.000125099	3.64619
ENSMUSG00000028832	0.147428	9.66819	5.45881	6.60327e-06	0.000125099	3.53746
ENSMUSG00000067299	-2.76274	-1.91476	-5.45799	6.61854e-06	0.000125238	2.08031
ENSMUSG00000039985	0.37726	6.78372	5.45755	6.62669e-06	0.000125243	3.57899
ENSMUSG00000027479	0.132907	8.35911	5.45615	6.65267e-06	0.000125399	3.54039
ENSMUSG00000055240	0.274041	6.47304	5.45558	6.66344e-06	0.000125399	3.58877
ENSMUSG00000057897	-0.656804	3.8628	-5.45557	6.66348e-06	0.000125399	3.80248
ENSMUSG00000056758	0.438896	9.07899	5.45537	6.66728e-06	0.000125399	3.53165
ENSMUSG00000021200	-0.394037	2.89663	-5.45498	6.67452e-06	0.000125399	3.84912
ENSMUSG00000027944	0.263662	5.57491	5.45419	6.68939e-06	0.000125404	3.64648
ENSMUSG00000026928	-0.592922	0.0998242	-5.45412	6.69067e-06	0.000125404	3.29796
ENSMUSG00000033166	0.171357	6.23886	5.4537	6.69856e-06	0.000125404	3.59764
ENSMUSG00000032216	0.139316	11.4026	5.45325	6.70714e-06	0.000125416	3.51762
ENSMUSG00000037989	-0.508756	5.49801	-5.45214	6.72806e-06	0.000125659	3.65317
ENSMUSG00000051316	0.193754	5.43822	5.45068	6.7556e-06	0.000126025	3.64813
ENSMUSG00000029608	-0.528442	2.57249	-5.44988	6.77069e-06	0.000126158	3.83763
ENSMUSG00000068614	-0.364473	8.25581	-5.44831	6.8007e-06	0.000126471	3.52035
ENSMUSG00000029093	-0.32821	5.8427	-5.44782	6.81004e-06	0.000126471	3.61217
ENSMUSG00000004127	0.224526	4.56797	5.44774	6.81148e-06	0.000126471	3.71437
ENSMUSG00000020623	0.244972	5.05735	5.44637	6.83784e-06	0.000126812	3.66804
ENSMUSG00000022574	-0.513554	1.57043	-5.44257	6.91096e-06	0.000127882	3.74015
ENSMUSG00000003420	-0.599726	3.76093	-5.44254	6.91167e-06	0.000127882	3.77391
ENSMUSG00000020063	0.18646	5.91196	5.43893	6.98188e-06	0.00012903	3.57905
ENSMUSG00000026854	-0.261766	5.03698	-5.43775	7.00512e-06	0.000129238	3.64969
ENSMUSG00000036403	0.21868	5.55449	5.43726	7.01483e-06	0.000129238	3.60169
ENSMUSG00000096916	0.257871	4.31534	5.43712	7.01761e-06	0.000129238	3.70719
ENSMUSG00000031917	0.254246	5.95222	5.43545	7.05037e-06	0.000129633	3.56636
ENSMUSG00000002105	-0.262342	4.80423	-5.4352	7.05543e-06	0.000129633	3.66291
ENSMUSG00000003346	-0.444598	4.83199	-5.43155	7.12799e-06	0.000130591	3.65264
ENSMUSG00000047921	-0.280039	5.14906	-5.43032	7.15273e-06	0.000130591	3.61991
ENSMUSG00000003778	0.215306	7.79322	5.43012	7.15659e-06	0.000130591	3.47548
ENSMUSG00000011832	-0.195553	6.02686	-5.43	7.15919e-06	0.000130591	3.5484
ENSMUSG00000026814	-0.454138	5.21808	-5.4296	7.16717e-06	0.000130591	3.61396
ENSMUSG00000022620	-0.243842	4.4308	-5.42928	7.17357e-06	0.000130591	3.6792
ENSMUSG00000002007	-0.456144	2.99548	-5.42899	7.17945e-06	0.000130591	3.77775
ENSMUSG00000020908	-0.674047	8.05133	-5.42889	7.18141e-06	0.000130591	3.46989
ENSMUSG00000027671	0.265609	6.92416	5.42887	7.18181e-06	0.000130591	3.49396
ENSMUSG00000034263	0.214973	6.07081	5.42846	7.19e-06	0.000130591	3.53892
ENSMUSG00000070802	-0.540729	6.03211	-5.42483	7.26368e-06	0.000131778	3.53732
ENSMUSG00000067924	-0.296874	3.97511	-5.42371	7.28654e-06	0.000131872	3.70326
ENSMUSG00000020684	-0.300009	4.45693	-5.42333	7.29423e-06	0.000131872	3.6613
ENSMUSG00000050821	-0.317743	3.47616	-5.4231	7.29898e-06	0.000131872	3.73814
ENSMUSG00000018417	0.174644	7.55842	5.42295	7.30218e-06	0.000131872	3.45975
ENSMUSG00000028581	-0.396684	4.03604	-5.41999	7.36295e-06	0.000132731	3.68932
ENSMUSG00000045751	0.237017	5.36715	5.41967	7.36962e-06	0.000132731	3.56861
ENSMUSG00000015843	-0.346185	3.20198	-5.41941	7.3749e-06	0.000132731	3.74354
ENSMUSG00000026547	-0.246331	6.1192	-5.41815	7.40109e-06	0.000133052	3.50971
ENSMUSG00000053286	0.151442	5.55539	5.4168	7.42914e-06	0.000133168	3.54566
ENSMUSG00000025092	0.394614	5.64942	5.41679	7.42942e-06	0.000133168	3.53739
ENSMUSG00000041079	0.254201	3.40402	5.41663	7.43279e-06	0.000133168	3.72221
ENSMUSG00000027714	0.210281	5.62608	5.41571	7.45204e-06	0.000133362	3.53673
ENSMUSG00000061911	-0.545276	5.34349	-5.41485	7.46995e-06	0.000133532	3.56393
ENSMUSG00000022656	0.219787	6.5075	5.414	7.48787e-06	0.000133701	3.47213
ENSMUSG00000045994	-0.449201	5.13264	-5.41329	7.50276e-06	0.000133816	3.57647
ENSMUSG00000056413	-0.645863	2.81419	-5.41286	7.51172e-06	0.00013382	3.73983
ENSMUSG00000038510	0.245515	5.16694	5.41248	7.51989e-06	0.00013382	3.5657
ENSMUSG00000047534	0.275387	6.43521	5.40929	7.58746e-06	0.000134871	3.46304
ENSMUSG00000026669	0.273028	5.84121	5.40441	7.69213e-06	0.000136578	3.48883
ENSMUSG00000020457	0.221726	6.77383	5.40252	7.73302e-06	0.000137151	3.42734
ENSMUSG00000043857	-0.432377	4.84109	-5.40065	7.77367e-06	0.000137717	3.56716
ENSMUSG00000048387	-0.399124	4.83273	-5.39943	7.80018e-06	0.000137723	3.56416
ENSMUSG00000039057	-0.401797	3.79577	-5.39925	7.80428e-06	0.000137723	3.65229
ENSMUSG00000022024	0.216035	6.50108	5.39917	7.80592e-06	0.000137723	3.43153
ENSMUSG00000039824	-0.527351	3.51319	-5.39875	7.81513e-06	0.000137723	3.6722
ENSMUSG00000059479	-0.624767	0.944255	-5.39865	7.81746e-06	0.000137723	3.48638
ENSMUSG00000028766	-0.586695	3.18422	-5.39677	7.85877e-06	0.000138297	3.68553
ENSMUSG00000028675	0.277631	7.33613	5.39543	7.88839e-06	0.000138616	3.38854
ENSMUSG00000032131	-0.259907	4.15413	-5.39498	7.89832e-06	0.000138616	3.60996
ENSMUSG00000012443	0.213489	7.86004	5.39476	7.90318e-06	0.000138616	3.37658
ENSMUSG00000029163	-0.45395	7.2836	-5.39276	7.94756e-06	0.000139164	3.38457
ENSMUSG00000008153	-0.362153	4.98792	-5.39253	7.95275e-06	0.000139164	3.53111
ENSMUSG00000017550	0.243394	6.40765	5.39217	7.96076e-06	0.000139164	3.41741
ENSMUSG00000060279	-0.333971	6.62834	-5.39114	7.98395e-06	0.000139415	3.40531
ENSMUSG00000022416	-0.740512	1.18953	-5.38999	8.00971e-06	0.000139703	3.52657
ENSMUSG00000024427	-0.379837	4.02882	-5.38962	8.01805e-06	0.000139703	3.60731
ENSMUSG00000050471	0.259136	5.37922	5.38903	8.03134e-06	0.000139781	3.48331
ENSMUSG00000020766	-0.345368	5.39302	-5.38655	8.0873e-06	0.0001406	3.47964
ENSMUSG00000041263	-0.212505	4.69822	-5.38595	8.10111e-06	0.000140686	3.53709
ENSMUSG00000032560	0.137616	7.15277	5.38515	8.11927e-06	0.000140847	3.36525
ENSMUSG00000069808	0.171535	4.85955	5.38347	8.15772e-06	0.000141359	3.51323
ENSMUSG00000033781	0.242142	4.07331	5.38267	8.17585e-06	0.000141518	3.57999
ENSMUSG00000039242	0.207975	6.22538	5.38027	8.23111e-06	0.000142198	3.39575
ENSMUSG00000021670	0.245263	7.99292	5.38019	8.23309e-06	0.000142198	3.33436
ENSMUSG00000073557	-0.182063	5.95367	-5.37836	8.27551e-06	0.000142721	3.41118
ENSMUSG00000037979	-0.339857	3.23575	-5.37811	8.28137e-06	0.000142721	3.6315
ENSMUSG00000029442	0.434277	1.54155	5.37673	8.31348e-06	0.000143118	3.58199
ENSMUSG00000043753	0.524189	1.64854	5.37592	8.33225e-06	0.000143198	3.59414
ENSMUSG00000021500	0.146977	7.68923	5.37575	8.33621e-06	0.000143198	3.32676
ENSMUSG00000037531	0.281089	4.81065	5.37511	8.35118e-06	0.0001433	3.49423
ENSMUSG00000026675	0.244	5.0893	5.37395	8.37852e-06	0.000143614	3.46668
ENSMUSG00000031609	0.340932	4.80241	5.37254	8.41182e-06	0.000143759	3.48773
ENSMUSG00000020857	-0.489236	4.99998	-5.37252	8.41216e-06	0.000143759	3.47681
ENSMUSG00000034206	0.248027	5.44194	5.37243	8.41424e-06	0.000143759	3.43252
ENSMUSG00000016256	-0.190629	5.86696	-5.37201	8.42423e-06	0.000143775	3.40019
ENSMUSG00000058806	-0.352728	3.02093	-5.37151	8.43602e-06	0.000143821	3.6236
ENSMUSG00000029713	-0.35201	7.97944	-5.37021	8.46697e-06	0.000144052	3.30767
ENSMUSG00000030091	-0.291602	5.84188	-5.37018	8.46777e-06	0.000144052	3.39798
ENSMUSG00000004951	-0.364391	3.23034	-5.36659	8.55353e-06	0.000145355	3.60108
ENSMUSG00000038486	-0.234489	5.59739	-5.36586	8.57092e-06	0.000145494	3.40478
ENSMUSG00000030685	-0.254775	3.82906	-5.36493	8.59326e-06	0.000145717	3.55542
ENSMUSG00000001729	-0.246701	8.10704	-5.36352	8.62743e-06	0.000145869	3.28725
ENSMUSG00000059013	-0.426919	4.4181	-5.36312	8.6372e-06	0.000145869	3.5021
ENSMUSG00000035910	0.32212	1.86753	5.36273	8.6465e-06	0.000145869	3.58271
ENSMUSG00000024798	-0.998463	0.61254	-5.36264	8.64882e-06	0.000145869	3.27321
ENSMUSG00000000751	0.148761	7.22705	5.36245	8.65349e-06	0.000145869	3.30025
ENSMUSG00000003135	0.190115	5.6811	5.36228	8.65746e-06	0.000145869	3.3854
ENSMUSG00000030443	0.234759	3.52873	5.36071	8.69589e-06	0.000146361	3.56363
ENSMUSG00000029283	0.255174	6.705	5.35979	8.71818e-06	0.00014658	3.31236
ENSMUSG00000020135	-0.570509	6.90329	-5.35821	8.75698e-06	0.000147076	3.30346
ENSMUSG00000032816	-0.299746	6.72019	-5.35662	8.79619e-06	0.000147578	3.3051
ENSMUSG00000038418	-0.685039	3.1743	-5.35589	8.8142e-06	0.000147724	3.5777
ENSMUSG00000028278	0.215886	6.36493	5.35483	8.84059e-06	0.000147945	3.31685
ENSMUSG00000026491	0.163841	7.65448	5.35461	8.84609e-06	0.000147945	3.26882
ENSMUSG00000026374	0.143484	7.69238	5.35422	8.85555e-06	0.000147948	3.26712
ENSMUSG00000026873	-0.387673	2.56131	-5.35368	8.86916e-06	0.000148019	3.58521
ENSMUSG00000020994	0.210203	8.21859	5.35189	8.91382e-06	0.000148607	3.25323
ENSMUSG00000022322	0.274582	5.86025	5.35002	8.96067e-06	0.00014922	3.33755
ENSMUSG00000029191	0.163266	7.29496	5.34919	8.9817e-06	0.00014922	3.26169
ENSMUSG00000041781	0.156141	6.94413	5.34905	8.98501e-06	0.00014922	3.27258
ENSMUSG00000002930	0.602346	3.90649	5.34893	8.98825e-06	0.00014922	3.50203
ENSMUSG00000022109	0.246548	5.61527	5.34509	9.08549e-06	0.000150532	3.3431
ENSMUSG00000045174	-0.402253	3.44887	-5.34506	9.08631e-06	0.000150532	3.53094
ENSMUSG00000032243	-0.313337	3.99232	-5.34426	9.10667e-06	0.000150712	3.48671
ENSMUSG00000005846	0.198282	7.46786	5.34342	9.12816e-06	0.00015091	3.24157
ENSMUSG00000002679	0.287669	5.43016	5.34233	9.15637e-06	0.000151219	3.35056
ENSMUSG00000078773	0.302421	4.85556	5.34157	9.17582e-06	0.000151382	3.39834
ENSMUSG00000033685	-0.442384	6.43746	-5.34084	9.19462e-06	0.000151534	3.27797
ENSMUSG00000025229	-1.15288	0.00188154	-5.33835	9.25914e-06	0.000152439	2.95109
ENSMUSG00000035293	0.226861	6.77334	5.33686	9.29796e-06	0.000152919	3.24587
ENSMUSG00000029635	0.166216	6.69775	5.33602	9.32e-06	0.000153123	3.2471
ENSMUSG00000042109	-0.489486	4.21006	-5.33487	9.35005e-06	0.000153457	3.44451
ENSMUSG00000027635	0.246658	5.39803	5.334	9.37292e-06	0.000153585	3.33051
ENSMUSG00000058672	-0.309443	7.09612	-5.33351	9.38583e-06	0.000153585	3.22574
ENSMUSG00000028676	0.238079	8.37973	5.33347	9.38692e-06	0.000153585	3.20043
ENSMUSG00000014195	0.172234	7.96002	5.33015	9.47473e-06	0.000154704	3.19634
ENSMUSG00000014850	0.18672	5.79168	5.33015	9.47487e-06	0.000154704	3.28828
ENSMUSG00000038740	-0.28368	6.80101	-5.32938	9.49531e-06	0.000154852	3.22591
ENSMUSG00000079330	0.350865	4.63042	5.32907	9.50345e-06	0.000154852	3.38427
ENSMUSG00000027968	0.19114	6.41437	5.32821	9.52659e-06	0.000155069	3.24048
ENSMUSG00000003279	-0.512602	2.6321	-5.32753	9.54485e-06	0.000155172	3.51639
ENSMUSG00000032890	-0.32057	4.79891	-5.32724	9.55254e-06	0.000155172	3.36869
ENSMUSG00000022914	0.142151	7.83408	5.32551	9.59916e-06	0.000155586	3.18533
ENSMUSG00000001440	0.158144	9.62574	5.32541	9.60187e-06	0.000155586	3.16817
ENSMUSG00000025321	0.336626	5.59444	5.3252	9.60749e-06	0.000155586	3.28979
ENSMUSG00000025757	0.191964	5.94263	5.32001	9.74849e-06	0.000157708	3.249
ENSMUSG00000028838	-0.623535	2.0441	-5.31936	9.76635e-06	0.000157836	3.47751
ENSMUSG00000000957	-0.21098	7.61381	-5.31678	9.83738e-06	0.000158822	3.16548
ENSMUSG00000043872	0.206401	5.25065	5.31486	9.89043e-06	0.000159516	3.29065
ENSMUSG00000022483	-0.456911	8.79523	-5.31434	9.90497e-06	0.000159588	3.14402
ENSMUSG00000053470	0.235604	7.40235	5.3134	9.93118e-06	0.000159848	3.15996
ENSMUSG00000001383	0.212347	7.13453	5.31227	9.96261e-06	0.000160172	3.16418
ENSMUSG00000030007	0.170724	8.55985	5.31195	9.97154e-06	0.000160172	3.13906
ENSMUSG00000021451	-0.296266	4.06107	-5.30855	1.00672e-05	0.000161544	3.38369
ENSMUSG00000024219	-0.267319	6.16132	-5.30629	1.01314e-05	0.00016241	3.19847
ENSMUSG00000029782	0.209356	5.92644	5.30549	1.01541e-05	0.000162571	3.21009
ENSMUSG00000023942	-0.245385	5.63446	-5.30479	1.01741e-05	0.000162571	3.23382
ENSMUSG00000034659	-0.28286	5.3573	-5.30419	1.01911e-05	0.000162571	3.25574
ENSMUSG00000049641	-0.563266	2.67068	-5.30415	1.01924e-05	0.000162571	3.45464
ENSMUSG00000028291	0.202975	6.57599	5.30414	1.01928e-05	0.000162571	3.16503
ENSMUSG00000035764	0.158609	6.14368	5.30374	1.02042e-05	0.00016259	3.19009
ENSMUSG00000018845	-0.295381	4.5207	-5.30305	1.0224e-05	0.000162741	3.32749
ENSMUSG00000020810	-0.581555	2.60958	-5.3017	1.02629e-05	0.000163189	3.44863
ENSMUSG00000016477	0.203344	6.27784	5.30117	1.02782e-05	0.000163189	3.17409
ENSMUSG00000024370	0.192198	7.62881	5.301	1.02831e-05	0.000163189	3.12091
ENSMUSG00000022246	0.192385	7.68235	5.2993	1.03323e-05	0.000163761	3.11524
ENSMUSG00000050912	0.229578	6.79111	5.29904	1.03398e-05	0.000163761	3.14053
ENSMUSG00000038047	0.253748	6.23275	5.29851	1.03552e-05	0.000163842	3.16952
ENSMUSG00000044906	0.282389	5.98645	5.29793	1.03721e-05	0.000163945	3.18469
ENSMUSG00000031174	0.230292	5.36726	5.29708	1.03968e-05	0.000164172	3.23174
ENSMUSG00000029869	-0.344453	4.48428	-5.29631	1.04194e-05	0.000164222	3.31294
ENSMUSG00000031431	0.202996	5.94081	5.29626	1.04207e-05	0.000164222	3.18363
ENSMUSG00000033174	-0.530677	3.62824	-5.29505	1.04561e-05	0.000164617	3.38517
ENSMUSG00000030243	0.185587	5.62027	5.29234	1.05361e-05	0.000165552	3.19774
ENSMUSG00000040250	0.203851	6.18896	5.29233	1.05365e-05	0.000165552	3.15545
ENSMUSG00000079737	0.346603	2.67958	5.29141	1.05636e-05	0.000165731	3.41955
ENSMUSG00000073563	0.172523	6.45616	5.29124	1.05688e-05	0.000165731	3.13603
ENSMUSG00000013936	0.203452	5.93387	5.2906	1.05878e-05	0.000165864	3.16854
ENSMUSG00000019990	-0.2889	3.97693	-5.28992	1.06081e-05	0.000166018	3.34041
ENSMUSG00000030527	-0.331212	5.06568	-5.28893	1.06377e-05	0.00016611	3.23991
ENSMUSG00000028187	0.22079	5.40702	5.2887	1.06445e-05	0.00016611	3.20531
ENSMUSG00000028289	0.222412	6.48341	5.28841	1.06531e-05	0.00016611	3.12656
ENSMUSG00000037474	0.207424	6.58345	5.28832	1.06559e-05	0.00016611	3.12093
ENSMUSG00000030683	-0.423177	4.44069	-5.28698	1.06959e-05	0.000166455	3.2925
ENSMUSG00000040040	0.165679	5.23928	5.28688	1.0699e-05	0.000166455	3.21499
ENSMUSG00000031442	-0.254243	6.09258	-5.28385	1.07903e-05	0.00016771	3.14125
ENSMUSG00000028034	0.234393	9.33203	5.28183	1.08517e-05	0.000168499	3.04927
ENSMUSG00000037139	-0.478929	3.7169	-5.27997	1.09088e-05	0.000169219	3.33718
ENSMUSG00000037606	-0.272932	5.5217	-5.27946	1.09241e-05	0.000169254	3.17375
ENSMUSG00000021806	-0.311827	7.09502	-5.2792	1.09324e-05	0.000169254	3.07559
ENSMUSG00000023307	0.19346	6.78908	5.27835	1.09583e-05	0.00016949	3.08348
ENSMUSG00000036106	-0.387357	3.46369	-5.2757	1.10403e-05	0.000170592	3.34343
ENSMUSG00000033209	-0.468117	6.78927	-5.27495	1.10635e-05	0.000170735	3.07751
ENSMUSG00000021958	0.304206	4.27314	5.2747	1.10711e-05	0.000170735	3.26854
ENSMUSG00000032397	0.265181	6.26849	5.27392	1.10956e-05	0.000170946	3.09934
ENSMUSG00000021294	-0.477178	5.39873	-5.27213	1.11513e-05	0.000171638	3.16634
ENSMUSG00000007892	-0.567776	8.60632	-5.27152	1.11705e-05	0.000171766	3.02741
ENSMUSG00000070720	-0.640118	1.64436	-5.27093	1.1189e-05	0.000171883	3.31499
ENSMUSG00000026021	0.286919	7.50377	5.26936	1.12387e-05	0.000172479	3.03583
ENSMUSG00000008167	-0.272598	4.52695	-5.26732	1.13031e-05	0.00017327	3.22919
ENSMUSG00000022415	-0.492228	3.53285	-5.26704	1.13121e-05	0.00017327	3.31632
ENSMUSG00000032301	0.21687	7.62524	5.26619	1.13392e-05	0.000173305	3.02464
ENSMUSG00000022575	-0.381053	2.62072	-5.26583	1.13506e-05	0.000173305	3.35393
ENSMUSG00000054115	0.191319	7.12745	5.26557	1.13588e-05	0.000173305	3.03525
ENSMUSG00000026356	0.173289	6.99806	5.26551	1.13608e-05	0.000173305	3.03953
ENSMUSG00000019874	0.333516	7.66756	5.26525	1.13691e-05	0.000173305	3.02125
ENSMUSG00000014444	-0.343011	6.3544	-5.26148	1.14902e-05	0.000174982	3.06293
ENSMUSG00000026418	-0.44773	6.25974	-5.26049	1.15222e-05	0.000175301	3.06727
ENSMUSG00000021279	-0.271888	7.30175	-5.25978	1.15452e-05	0.000175358	3.01525
ENSMUSG00000041609	-0.324049	3.99028	-5.25938	1.15582e-05	0.000175358	3.25676
ENSMUSG00000072825	-0.463364	5.51361	-5.25935	1.15591e-05	0.000175358	3.12124
ENSMUSG00000022035	0.210506	5.24141	5.258	1.1603e-05	0.000175805	3.13532
ENSMUSG00000024787	-0.257476	4.10038	-5.25725	1.16274e-05	0.000175805	3.24049
ENSMUSG00000041712	0.159231	6.65378	5.25709	1.16328e-05	0.000175805	3.03114
ENSMUSG00000036995	-0.256933	4.60831	-5.25708	1.1633e-05	0.000175805	3.19351
ENSMUSG00000041220	0.210419	6.79571	5.25672	1.16447e-05	0.000175815	3.02337
ENSMUSG00000030688	-0.406254	3.69006	-5.25514	1.16965e-05	0.000176294	3.27142
ENSMUSG00000032348	0.286935	4.79582	5.25507	1.16988e-05	0.000176294	3.16699
ENSMUSG00000050708	-0.363626	8.98373	-5.25438	1.17217e-05	0.000176472	2.97625
ENSMUSG00000029723	-0.35591	5.2853	-5.25395	1.17357e-05	0.000176514	3.1248
ENSMUSG00000031327	0.212827	4.81065	5.25298	1.17676e-05	0.000176803	3.16021
ENSMUSG00000043670	-0.480394	3.28113	-5.25252	1.1783e-05	0.000176803	3.29387
ENSMUSG00000024121	-0.457147	5.20302	-5.25236	1.17884e-05	0.000176803	3.12887
ENSMUSG00000004113	-0.337854	5.16614	-5.2514	1.18203e-05	0.000177114	3.12817
ENSMUSG00000022142	0.192499	7.11762	5.25084	1.18388e-05	0.000177224	2.99482
ENSMUSG00000022240	-0.349052	5.05005	-5.25012	1.18626e-05	0.000177412	3.13523
ENSMUSG00000020282	-0.361621	5.29999	-5.24894	1.19019e-05	0.000177833	3.10982
ENSMUSG00000027552	0.368168	5.19307	5.24823	1.19258e-05	0.000177884	3.11219
ENSMUSG00000032303	0.266358	3.57357	5.24817	1.19278e-05	0.000177884	3.257
ENSMUSG00000035726	0.237048	8.24273	5.24767	1.19445e-05	0.000177966	2.96443
ENSMUSG00000032172	-0.39683	3.61954	-5.24651	1.19835e-05	0.00017832	3.25352
ENSMUSG00000048373	-0.737567	0.336467	-5.24629	1.19908e-05	0.00017832	2.91961
ENSMUSG00000026956	-0.403108	2.13873	-5.24549	1.20179e-05	0.000178554	3.2939
ENSMUSG00000030876	0.233571	7.18539	5.24375	1.20767e-05	0.00017926	2.97311
ENSMUSG00000034271	-0.420199	3.22549	-5.24309	1.20993e-05	0.000179428	3.27151
ENSMUSG00000022855	0.124859	6.66132	5.2405	1.21875e-05	0.000180566	2.98503
ENSMUSG00000001785	0.144775	6.29102	5.23914	1.22344e-05	0.000181092	3.00221
ENSMUSG00000049680	-0.24086	5.03955	-5.23875	1.22477e-05	0.000181119	3.10381
ENSMUSG00000040794	-0.837414	1.07718	-5.23778	1.22809e-05	0.000181442	3.12307
ENSMUSG00000068699	-0.528952	7.15731	-5.2369	1.23116e-05	0.000181725	2.95796
ENSMUSG00000033423	-0.180197	5.95936	-5.2359	1.2346e-05	0.000182064	3.0181
ENSMUSG00000051920	0.336898	4.16011	5.2346	1.23913e-05	0.000182561	3.16962
ENSMUSG00000040722	-0.216914	5.67865	-5.23314	1.24422e-05	0.000183142	3.03275
ENSMUSG00000004642	0.210615	7.06795	5.23228	1.24725e-05	0.000183416	2.94515
ENSMUSG00000055612	0.206031	7.01611	5.23122	1.25095e-05	0.00018368	2.94404
ENSMUSG00000031849	-1.77612	-0.174027	-5.2311	1.25136e-05	0.00018368	2.57768
ENSMUSG00000032786	-0.173454	5.0999	-5.23068	1.25287e-05	0.000183731	3.07551
ENSMUSG00000057406	0.169563	8.65441	5.2297	1.25631e-05	0.000184064	2.91042
ENSMUSG00000028583	0.274944	5.56548	5.22802	1.26223e-05	0.000184659	3.02494
ENSMUSG00000031841	-0.378742	4.36181	-5.22753	1.26398e-05	0.000184659	3.1372
ENSMUSG00000030730	-0.502116	4.82139	-5.22734	1.26466e-05	0.000184659	3.09568
ENSMUSG00000027510	-0.454538	4.93504	-5.22682	1.2665e-05	0.000184659	3.08314
ENSMUSG00000032855	-0.26856	7.03782	-5.2267	1.26695e-05	0.000184659	2.93224
ENSMUSG00000029819	-0.768782	2.13764	-5.22658	1.26736e-05	0.000184659	3.2423
ENSMUSG00000033931	0.197412	5.09685	5.22553	1.27109e-05	0.000185033	3.05908
ENSMUSG00000027998	0.157553	6.53593	5.22473	1.27398e-05	0.000185283	2.94791
ENSMUSG00000025469	0.834915	3.06234	5.22215	1.28325e-05	0.00018646	3.22131
ENSMUSG00000027282	0.212533	7.09173	5.21848	1.29654e-05	0.000188218	2.90619
ENSMUSG00000000631	-0.36774	6.94918	-5.21768	1.29944e-05	0.000188466	2.91141
ENSMUSG00000022351	0.197746	7.1969	5.21579	1.30638e-05	0.0001893	2.89544
ENSMUSG00000024791	0.254991	4.96236	5.21531	1.30814e-05	0.000189381	3.04296
ENSMUSG00000031828	-0.43836	2.15686	-5.21402	1.31287e-05	0.000189893	3.21292
ENSMUSG00000034908	-0.237384	6.23793	-5.21225	1.31943e-05	0.000190667	2.93366
ENSMUSG00000027176	0.228502	6.31332	5.21181	1.32106e-05	0.000190729	2.92515
ENSMUSG00000040850	0.196622	8.09577	5.21096	1.32422e-05	0.000191011	2.86462
ENSMUSG00000042854	0.242798	2.8	5.21046	1.3261e-05	0.000191107	3.20199
ENSMUSG00000009470	0.19472	8.78993	5.20957	1.32939e-05	0.000191408	2.85345
ENSMUSG00000027360	-0.489928	1.25995	-5.20787	1.33577e-05	0.000192152	3.10158
ENSMUSG00000066441	0.180744	5.65215	5.20646	1.34108e-05	0.000192741	2.95879
ENSMUSG00000037315	0.188861	5.03349	5.20416	1.34977e-05	0.000193814	3.00626
ENSMUSG00000024563	0.143929	6.10797	5.2018	1.35873e-05	0.000194853	2.91141
ENSMUSG00000038255	-1.08854	2.64985	-5.20161	1.35947e-05	0.000194853	3.18598
ENSMUSG00000029860	-0.427412	6.6994	-5.20121	1.361e-05	0.000194896	2.87776
ENSMUSG00000001555	-0.22916	6.59719	-5.19859	1.37106e-05	0.000196153	2.87425
ENSMUSG00000078578	0.184402	8.48604	5.19828	1.37225e-05	0.000196153	2.82509
ENSMUSG00000060924	-0.893143	1.71673	-5.19749	1.37531e-05	0.000196413	3.13243
ENSMUSG00000026429	0.269401	4.22232	5.1962	1.38029e-05	0.000196946	3.05962
ENSMUSG00000008859	0.166863	6.87096	5.19513	1.38446e-05	0.000197364	2.84996
ENSMUSG00000027201	0.202262	7.48386	5.19454	1.38674e-05	0.000197511	2.82929
ENSMUSG00000035227	0.193346	7.10795	5.19276	1.39368e-05	0.00019832	2.83456
ENSMUSG00000035557	-0.957748	2.54679	-5.19203	1.39656e-05	0.000198552	3.16108
ENSMUSG00000028576	0.224668	5.73117	5.18975	1.40551e-05	0.00019943	2.90625
ENSMUSG00000048126	-0.680871	7.69914	-5.18968	1.40581e-05	0.00019943	2.81392
ENSMUSG00000002769	-0.933302	-0.851509	-5.18934	1.40716e-05	0.00019943	2.21153
ENSMUSG00000053931	0.153992	9.22897	5.18903	1.40838e-05	0.00019943	2.79305
ENSMUSG00000017737	-0.761468	2.22158	-5.18881	1.40925e-05	0.00019943	3.14802
ENSMUSG00000028224	0.196298	5.35691	5.18823	1.41155e-05	0.00019943	2.93365
ENSMUSG00000024942	-0.384279	4.38094	-5.18823	1.41155e-05	0.00019943	3.02849
ENSMUSG00000009614	-0.391262	4.09079	-5.18766	1.4138e-05	0.00019957	3.0541
ENSMUSG00000020134	0.229679	6.42987	5.18678	1.41732e-05	0.000199889	2.84898
ENSMUSG00000021728	0.221825	4.53147	5.18639	1.41887e-05	0.000199929	3.00407
ENSMUSG00000024193	-0.243457	4.48616	-5.18416	1.42778e-05	0.000200852	3.00573
ENSMUSG00000035131	-0.646579	1.3292	-5.18385	1.42902e-05	0.000200852	3.04958
ENSMUSG00000032254	0.208706	6.61146	5.1838	1.42922e-05	0.000200852	2.83077
ENSMUSG00000079110	-0.630404	2.7889	-5.18074	1.44157e-05	0.000202313	3.1268
ENSMUSG00000035958	0.277685	5.83833	5.18017	1.44387e-05	0.000202313	2.87123
ENSMUSG00000037236	0.171811	9.28995	5.17983	1.44525e-05	0.000202313	2.76715
ENSMUSG00000050777	-0.33158	2.08474	-5.17972	1.44571e-05	0.000202313	3.12193
ENSMUSG00000018398	-0.211261	7.03124	-5.17965	1.44601e-05	0.000202313	2.80211
ENSMUSG00000055745	-0.230583	5.89714	-5.17892	1.44894e-05	0.000202545	2.86628
ENSMUSG00000042828	-1.12625	1.54411	-5.17845	1.45086e-05	0.000202547	3.05465
ENSMUSG00000044813	-0.296191	3.85625	-5.17829	1.45152e-05	0.000202547	3.04867
ENSMUSG00000072582	0.258975	5.81062	5.17775	1.45373e-05	0.000202678	2.86677
ENSMUSG00000046949	0.205154	4.19611	5.1763	1.45966e-05	0.000203205	3.00822
ENSMUSG00000006932	0.154407	10.6723	5.17603	1.46077e-05	0.000203205	2.75051
ENSMUSG00000020459	0.163258	5.56018	5.17588	1.46136e-05	0.000203205	2.88241
ENSMUSG00000052915	0.131215	7.60626	5.1727	1.4745e-05	0.000204688	2.76641
ENSMUSG00000041642	-0.309095	7.56488	-5.17243	1.47561e-05	0.000204688	2.76742
ENSMUSG00000039263	-0.288938	5.48099	-5.17236	1.4759e-05	0.000204688	2.88287
ENSMUSG00000027193	0.136392	7.81575	5.17107	1.48126e-05	0.000205251	2.75826
ENSMUSG00000052997	0.181703	7.90993	5.16854	1.49185e-05	0.000206208	2.74977
ENSMUSG00000019710	0.237866	6.32475	5.16851	1.49196e-05	0.000206208	2.80493
ENSMUSG00000045690	-0.296901	3.69205	-5.16848	1.49207e-05	0.000206208	3.03629
ENSMUSG00000069170	0.338522	5.65303	5.16739	1.49668e-05	0.000206552	2.85068
ENSMUSG00000022032	-0.723191	3.36448	-5.16711	1.49782e-05	0.000206552	3.0624
ENSMUSG00000042178	-0.418821	3.98958	-5.16696	1.49848e-05	0.000206552	3.00743
ENSMUSG00000054027	-0.298854	4.72606	-5.16585	1.50315e-05	0.000206774	2.93383
ENSMUSG00000028737	-0.242143	4.5096	-5.16543	1.50492e-05	0.000206774	2.9525
ENSMUSG00000029364	-0.198481	6.13511	-5.16541	1.50501e-05	0.000206774	2.81117
ENSMUSG00000038126	0.249677	5.85151	5.16534	1.50531e-05	0.000206774	2.82946
ENSMUSG00000024276	0.203531	7.29697	5.16366	1.51243e-05	0.000207412	2.74846
ENSMUSG00000021996	0.184882	6.81596	5.16363	1.51257e-05	0.000207412	2.76526
ENSMUSG00000022370	0.283772	6.09068	5.16326	1.51415e-05	0.000207449	2.80596
ENSMUSG00000018677	-0.337367	6.27127	-5.16226	1.51839e-05	0.00020785	2.79443
ENSMUSG00000072812	-0.908831	1.12533	-5.16175	1.52058e-05	0.00020797	2.94489
ENSMUSG00000039145	-0.528258	3.66579	-5.15961	1.52976e-05	0.000209045	3.01712
ENSMUSG00000020288	0.220528	6.70426	5.15912	1.53183e-05	0.000209147	2.75794
ENSMUSG00000066148	0.220123	6.14858	5.15855	1.53431e-05	0.000209306	2.7891
ENSMUSG00000037405	-0.336521	2.84003	-5.15581	1.54614e-05	0.000210738	3.05759
ENSMUSG00000024493	0.125479	6.85698	5.15398	1.55411e-05	0.000211642	2.73695
ENSMUSG00000031990	0.193167	6.54003	5.15288	1.55894e-05	0.000212117	2.74922
ENSMUSG00000024097	0.283996	8.74346	5.15236	1.5612e-05	0.000212243	2.69549
ENSMUSG00000060475	0.190588	7.29766	5.15136	1.56563e-05	0.000212663	2.71443
ENSMUSG00000001674	0.158116	5.94125	5.15058	1.56906e-05	0.000212873	2.78227
ENSMUSG00000013662	0.186491	6.84545	5.1504	1.56986e-05	0.000212873	2.72742
ENSMUSG00000028800	0.242224	6.46534	5.14959	1.57341e-05	0.000213057	2.74425
ENSMUSG00000021635	0.207721	5.37703	5.14948	1.57391e-05	0.000213057	2.82538
ENSMUSG00000055775	-0.977545	5.16878	-5.14891	1.57642e-05	0.000213214	2.85687
ENSMUSG00000030177	0.236667	5.38586	5.14823	1.57946e-05	0.000213443	2.82103
ENSMUSG00000030082	-0.144173	7.92286	-5.14736	1.5833e-05	0.000213779	2.69139
ENSMUSG00000034818	-0.386427	5.29845	-5.14618	1.58857e-05	0.000214308	2.82811
ENSMUSG00000020069	0.284194	7.04421	5.14582	1.59016e-05	0.000214341	2.70698
ENSMUSG00000022895	-0.139846	6.60462	-5.14435	1.59677e-05	0.000215048	2.72351
ENSMUSG00000058886	-0.184798	5.81182	-5.14404	1.59814e-05	0.00021505	2.77649
ENSMUSG00000017418	0.252116	7.12121	5.14286	1.60343e-05	0.000215401	2.69619
ENSMUSG00000059586	0.209782	5.2798	5.14257	1.60475e-05	0.000215401	2.815
ENSMUSG00000027331	0.311368	6.54444	5.14256	1.60483e-05	0.000215401	2.72033
ENSMUSG00000027433	0.179173	7.34016	5.14007	1.61606e-05	0.000216724	2.68212
ENSMUSG00000071531	-0.82087	0.403149	-5.13892	1.6213e-05	0.000217178	2.69204
ENSMUSG00000030846	0.162995	7.72528	5.13873	1.62219e-05	0.000217178	2.67027
ENSMUSG00000027829	0.182681	7.19896	5.1384	1.62369e-05	0.000217196	2.68144
ENSMUSG00000053907	0.22484	8.76865	5.13797	1.62563e-05	0.000217211	2.65547
ENSMUSG00000020886	-0.271556	6.37299	-5.13761	1.62727e-05	0.000217211	2.71934
ENSMUSG00000055945	-0.553731	1.99889	-5.13747	1.62791e-05	0.000217211	3.00752
ENSMUSG00000036086	0.267629	5.22749	5.13602	1.63459e-05	0.000217918	2.80144
ENSMUSG00000029176	0.163416	7.17829	5.13552	1.63685e-05	0.000218035	2.67413
ENSMUSG00000018651	0.179357	5.4873	5.13514	1.63863e-05	0.000218089	2.77652
ENSMUSG00000075229	0.268013	4.78553	5.13352	1.64609e-05	0.000218814	2.83543
ENSMUSG00000072720	-0.441817	3.76377	-5.13336	1.64684e-05	0.000218814	2.93707
ENSMUSG00000026750	0.242669	7.61251	5.13219	1.65225e-05	0.000219129	2.65422
ENSMUSG00000008333	0.317637	6.66789	5.13207	1.65281e-05	0.000219129	2.68496
ENSMUSG00000020974	0.216855	4.70878	5.13187	1.65375e-05	0.000219129	2.83839
ENSMUSG00000035469	0.222808	7.0289	5.13163	1.65487e-05	0.000219129	2.66831
ENSMUSG00000071647	-0.200293	4.83041	-5.13136	1.65613e-05	0.000219129	2.8286
ENSMUSG00000061527	-0.44317	6.00464	-5.1304	1.6606e-05	0.000219537	2.72664
ENSMUSG00000037725	0.19135	6.12251	5.12983	1.66324e-05	0.000219703	2.71182
ENSMUSG00000021377	0.202926	8.38381	5.12904	1.66692e-05	0.000220006	2.6346
ENSMUSG00000032648	-0.33451	3.62119	-5.12789	1.67235e-05	0.000220445	2.93305
ENSMUSG00000022814	0.195283	6.29859	5.12774	1.67303e-05	0.000220445	2.69424
ENSMUSG00000015189	0.177161	6.72204	5.12689	1.67705e-05	0.00022079	2.66813
ENSMUSG00000052298	0.202891	7.27431	5.12299	1.69554e-05	0.000222722	2.63664
ENSMUSG00000033420	-0.254298	6.87569	-5.12294	1.69574e-05	0.000222722	2.65196
ENSMUSG00000028339	-0.275412	5.68444	-5.12278	1.69655e-05	0.000222722	2.72924
ENSMUSG00000047686	-0.771446	5.17068	-5.12242	1.69825e-05	0.000222722	2.78018
ENSMUSG00000024991	0.1709	9.31056	5.12224	1.69909e-05	0.000222722	2.60763
ENSMUSG00000026042	-0.422393	8.7553	-5.12169	1.70171e-05	0.000222722	2.6111
ENSMUSG00000067925	-0.308735	3.61769	-5.12106	1.70473e-05	0.000222722	2.91464
ENSMUSG00000023106	0.210983	6.46724	5.12098	1.70514e-05	0.000222722	2.66524
ENSMUSG00000048232	-0.193955	5.38963	-5.12096	1.70522e-05	0.000222722	2.74869
ENSMUSG00000027323	0.242648	5.87881	5.12084	1.70578e-05	0.000222722	2.70482
ENSMUSG00000057895	0.280147	4.94042	5.11798	1.71958e-05	0.000224065	2.77828
ENSMUSG00000022892	-0.230868	8.43649	-5.11774	1.72072e-05	0.000224065	2.60314
ENSMUSG00000092607	0.24831	4.85489	5.11732	1.72274e-05	0.000224065	2.78466
ENSMUSG00000048330	0.245619	4.74301	5.11727	1.72298e-05	0.000224065	2.79515
ENSMUSG00000028458	-0.312302	5.58894	-5.11724	1.72314e-05	0.000224065	2.7224
ENSMUSG00000031754	0.18122	7.10565	5.11618	1.72829e-05	0.000224551	2.62298
ENSMUSG00000027306	0.201381	7.12005	5.11467	1.73563e-05	0.000225319	2.61832
ENSMUSG00000020583	-0.909923	1.34343	-5.11428	1.73753e-05	0.000225381	2.87189
ENSMUSG00000038463	-0.284621	4.91393	-5.11367	1.7405e-05	0.0002255	2.7732
ENSMUSG00000020328	0.276323	6.15611	5.11324	1.74262e-05	0.0002255	2.66355
ENSMUSG00000020064	0.194767	5.95067	5.11305	1.74353e-05	0.0002255	2.67806
ENSMUSG00000074923	-0.704794	2.47968	-5.11283	1.74461e-05	0.0002255	2.95374
ENSMUSG00000028248	0.187355	8.914	5.1126	1.74577e-05	0.0002255	2.58401
ENSMUSG00000027223	-0.244613	6.44858	-5.11235	1.747e-05	0.0002255	2.64478
ENSMUSG00000046491	-0.741775	1.43532	-5.11129	1.7522e-05	0.000225891	2.88298
ENSMUSG00000032400	0.242501	5.72106	5.11115	1.75287e-05	0.000225891	2.69067
ENSMUSG00000003992	0.155121	6.55223	5.11066	1.75529e-05	0.000226019	2.6321
ENSMUSG00000070780	-0.461349	1.59892	-5.11037	1.75673e-05	0.000226021	2.9074
ENSMUSG00000051510	-0.178696	6.47459	-5.10787	1.7691e-05	0.000226906	2.6304
ENSMUSG00000027624	-0.252811	6.58108	-5.10757	1.77061e-05	0.000226906	2.62404
ENSMUSG00000022364	0.187146	5.15358	5.10745	1.7712e-05	0.000226906	2.7301
ENSMUSG00000087006	-0.640666	1.04972	-5.10725	1.77217e-05	0.000226906	2.80667
ENSMUSG00000020738	0.364287	8.73642	5.1072	1.77243e-05	0.000226906	2.57059
ENSMUSG00000033970	0.269815	5.8752	5.10689	1.77397e-05	0.000226906	2.66662
ENSMUSG00000072214	-0.23514	6.15942	-5.10625	1.77719e-05	0.000226906	2.6467
ENSMUSG00000027782	0.164964	7.34038	5.10624	1.77722e-05	0.000226906	2.58862
ENSMUSG00000035530	0.136348	7.91607	5.10618	1.77751e-05	0.000226906	2.57728
ENSMUSG00000032235	0.193083	5.52715	5.1061	1.77794e-05	0.000226906	2.69321
ENSMUSG00000034064	0.167398	6.53533	5.10554	1.78073e-05	0.00022708	2.61887
ENSMUSG00000040502	-0.282025	4.58079	-5.10413	1.78781e-05	0.000227741	2.77888
ENSMUSG00000094870	0.20134	6.46514	5.10386	1.78916e-05	0.000227741	2.61815
ENSMUSG00000022325	0.149749	5.13395	5.10365	1.79024e-05	0.000227741	2.72167
ENSMUSG00000025912	0.343816	4.35134	5.10265	1.79524e-05	0.000228194	2.79251
ENSMUSG00000040084	0.257558	7.32178	5.10045	1.8064e-05	0.000229429	2.57306
ENSMUSG00000079277	0.503846	3.45299	5.10002	1.80859e-05	0.000229522	2.86712
ENSMUSG00000046470	-0.390393	3.19359	-5.09871	1.81523e-05	0.000230181	2.88722
ENSMUSG00000014402	0.18784	6.69864	5.09656	1.82621e-05	0.000231389	2.58553
ENSMUSG00000042446	0.175309	7.48639	5.09623	1.82792e-05	0.00023142	2.55745
ENSMUSG00000029168	-0.318465	7.49915	-5.09459	1.83638e-05	0.000232305	2.5537
ENSMUSG00000022946	-0.270918	4.95124	-5.09412	1.83878e-05	0.000232423	2.7161
ENSMUSG00000059939	0.269882	6.31352	5.09366	1.84115e-05	0.000232537	2.59915
ENSMUSG00000027206	0.217249	7.64056	5.0928	1.84564e-05	0.000232752	2.54479
ENSMUSG00000002020	-0.81829	1.24485	-5.09266	1.84636e-05	0.000232752	2.80302
ENSMUSG00000028909	-0.321545	5.20582	-5.0922	1.84875e-05	0.000232752	2.68766
ENSMUSG00000033102	0.229435	5.46468	5.09197	1.84992e-05	0.000232752	2.65966
ENSMUSG00000039756	0.173141	6.38929	5.0917	1.85135e-05	0.000232752	2.58919
ENSMUSG00000066037	0.217878	8.6316	5.09113	1.85432e-05	0.000232752	2.52718
ENSMUSG00000048148	-0.810782	1.31588	-5.09109	1.85453e-05	0.000232752	2.81212
ENSMUSG00000071172	0.267617	9.45066	5.09107	1.85461e-05	0.000232752	2.52044
ENSMUSG00000035390	-0.243834	5.70668	-5.09022	1.85904e-05	0.000233096	2.63753
ENSMUSG00000031918	0.158328	6.50326	5.08984	1.86107e-05	0.000233096	2.57736
ENSMUSG00000073411	-0.236421	3.80606	-5.0897	1.86177e-05	0.000233096	2.81287
ENSMUSG00000031347	0.265277	5.40519	5.08832	1.86902e-05	0.000233819	2.65469
ENSMUSG00000023832	0.289412	6.95696	5.08773	1.87212e-05	0.000233891	2.54972
ENSMUSG00000002083	-0.449763	1.77212	-5.08765	1.87254e-05	0.000233891	2.86613
ENSMUSG00000026889	0.168331	6.44143	5.08597	1.88137e-05	0.000234733	2.57028
ENSMUSG00000031805	-0.364993	2.5145	-5.08561	1.88332e-05	0.000234733	2.88146
ENSMUSG00000026605	0.266281	7.86528	5.08553	1.88373e-05	0.000234733	2.52086
ENSMUSG00000026349	0.150015	7.76267	5.0842	1.89076e-05	0.000235424	2.5189
ENSMUSG00000030717	-0.715525	0.211485	-5.08281	1.89818e-05	0.000236162	2.49765
ENSMUSG00000024187	-0.267614	4.91664	-5.08173	1.90392e-05	0.00023658	2.68541
ENSMUSG00000035704	0.20507	5.02155	5.08162	1.90453e-05	0.00023658	2.67144
ENSMUSG00000029223	-0.208374	7.05296	-5.08085	1.90865e-05	0.000236669	2.52834
ENSMUSG00000038722	0.27747	6.47732	5.0808	1.90894e-05	0.000236669	2.5537
ENSMUSG00000049422	-0.558617	1.75659	-5.08051	1.91046e-05	0.000236669	2.84523
ENSMUSG00000033405	0.295408	2.84909	5.0803	1.91162e-05	0.000236669	2.85453
ENSMUSG00000020261	-0.178535	4.89411	-5.08009	1.91271e-05	0.000236669	2.68206
ENSMUSG00000063873	-0.360323	3.91838	-5.07861	1.92068e-05	0.000237469	2.77403
ENSMUSG00000051232	0.278561	4.78866	5.07817	1.92311e-05	0.000237583	2.68371
ENSMUSG00000049097	-0.522171	1.09746	-5.07676	1.93071e-05	0.000238336	2.74594
ENSMUSG00000024145	0.319182	4.04843	5.07568	1.93657e-05	0.000238874	2.74841
ENSMUSG00000044066	0.120914	6.40316	5.07532	1.93852e-05	0.000238928	2.54336
ENSMUSG00000075702	-0.352459	3.86199	-5.07406	1.94542e-05	0.000239424	2.76669
ENSMUSG00000069917	-0.766394	7.93904	-5.07403	1.94557e-05	0.000239424	2.49009
ENSMUSG00000036819	0.132952	5.62322	5.07347	1.94865e-05	0.000239617	2.59565
ENSMUSG00000021639	0.243795	5.38243	5.07259	1.95346e-05	0.000239809	2.6136
ENSMUSG00000034792	-0.681455	-0.0403684	-5.07255	1.95371e-05	0.000239809	2.37929
ENSMUSG00000044150	0.20302	5.12019	5.07235	1.95479e-05	0.000239809	2.63689
ENSMUSG00000015599	-0.495476	3.80462	-5.07208	1.95626e-05	0.000239809	2.76869
ENSMUSG00000085793	0.245494	4.44506	5.07162	1.95882e-05	0.000239936	2.69917
ENSMUSG00000021250	-0.638227	0.941609	-5.07098	1.96232e-05	0.000240179	2.6946
ENSMUSG00000020720	0.20498	6.92214	5.07066	1.9641e-05	0.000240212	2.504
ENSMUSG00000032502	-0.660929	1.43775	-5.07036	1.96576e-05	0.000240229	2.78345
ENSMUSG00000021548	0.226975	5.35258	5.06935	1.97133e-05	0.000240725	2.60744
ENSMUSG00000033632	0.225381	5.12519	5.06881	1.9743e-05	0.000240902	2.62665
ENSMUSG00000032555	0.148659	7.72569	5.06768	1.98059e-05	0.000241333	2.47388
ENSMUSG00000048668	0.222119	6.61635	5.06754	1.98137e-05	0.000241333	2.50957
ENSMUSG00000004018	0.242567	4.37005	5.06736	1.98241e-05	0.000241333	2.69491
ENSMUSG00000028907	0.181372	5.82086	5.06613	1.98923e-05	0.000241806	2.559
ENSMUSG00000050822	-0.321935	4.46992	-5.06611	1.98935e-05	0.000241806	2.68647
ENSMUSG00000007021	-0.469635	2.96722	-5.06568	1.99174e-05	0.000241911	2.81329
ENSMUSG00000028933	0.249655	4.59804	5.06521	1.99439e-05	0.000242047	2.66685
ENSMUSG00000020882	-0.286608	4.97045	-5.06454	1.99817e-05	0.00024232	2.6335
ENSMUSG00000057594	0.173739	4.12971	5.06329	2.0052e-05	0.000242986	2.70755
ENSMUSG00000004040	-0.201959	5.86094	-5.06109	2.01763e-05	0.000244306	2.54443
ENSMUSG00000038916	-0.305011	5.35589	-5.05909	2.02896e-05	0.00024538	2.58306
ENSMUSG00000033014	0.174987	7.40066	5.05898	2.0296e-05	0.00024538	2.45652
ENSMUSG00000025010	0.26584	5.71693	5.05865	2.0315e-05	0.000245422	2.54653
ENSMUSG00000042737	-0.653257	2.46128	-5.05645	2.04412e-05	0.000246759	2.8062
ENSMUSG00000059743	0.193113	5.27667	5.0545	2.05533e-05	0.000247786	2.57368
ENSMUSG00000051403	-0.333352	6.05514	-5.05421	2.05699e-05	0.000247786	2.51181
ENSMUSG00000010290	0.228477	6.0567	5.05416	2.05732e-05	0.000247786	2.50789
ENSMUSG00000025651	-0.154558	7.27057	-5.05385	2.05909e-05	0.00024781	2.44642
ENSMUSG00000032199	0.15955	8.25182	5.05246	2.06714e-05	0.000248479	2.42436
ENSMUSG00000009471	-0.441897	4.13408	-5.05235	2.06778e-05	0.000248479	2.68344
ENSMUSG00000063052	0.217075	6.1749	5.05002	2.08139e-05	0.000249924	2.48815
ENSMUSG00000067995	0.20652	5.04168	5.04951	2.08433e-05	0.000249945	2.58162
ENSMUSG00000031585	0.237712	5.98481	5.04945	2.08471e-05	0.000249945	2.50022
ENSMUSG00000074182	0.176203	4.98312	5.04886	2.08813e-05	0.000250165	2.58553
ENSMUSG00000036062	-0.445997	4.20893	-5.04772	2.09485e-05	0.00025078	2.66354
ENSMUSG00000026134	0.203427	5.37653	5.046	2.10501e-05	0.000251806	2.54131
ENSMUSG00000026708	0.201306	4.9401	5.04531	2.1091e-05	0.000252106	2.57972
ENSMUSG00000051235	0.232316	4.50647	5.0446	2.11328e-05	0.000252414	2.61962
ENSMUSG00000037541	-0.380778	4.04281	-5.04369	2.11871e-05	0.000252609	2.66796
ENSMUSG00000030322	0.26757	5.17951	5.04359	2.11932e-05	0.000252609	2.55229
ENSMUSG00000039278	-0.973844	1.21351	-5.04352	2.11969e-05	0.000252609	2.67055
ENSMUSG00000001911	-0.926087	5.51666	-5.04234	2.12674e-05	0.000253082	2.53201
ENSMUSG00000044716	-0.708543	1.81715	-5.04213	2.12803e-05	0.000253082	2.75028
ENSMUSG00000076432	0.222105	8.73181	5.04206	2.12846e-05	0.000253082	2.39056
ENSMUSG00000059866	-0.306754	2.55019	-5.04128	2.13311e-05	0.000253445	2.76415
ENSMUSG00000042804	-0.449054	4.93749	-5.04086	2.13563e-05	0.000253554	2.57385
ENSMUSG00000035456	-0.40882	2.08318	-5.04049	2.13784e-05	0.000253609	2.76153
ENSMUSG00000034799	-0.293171	5.11882	-5.04025	2.1393e-05	0.000253609	2.55303
ENSMUSG00000070870	-2.06574	0.0518548	-5.03854	2.14957e-05	0.000254637	2.22733
ENSMUSG00000030470	-0.248009	3.33659	-5.03791	2.15337e-05	0.000254895	2.71305
ENSMUSG00000030607	-1.02041	4.55837	-5.03636	2.16277e-05	0.000255772	2.6088
ENSMUSG00000053552	-0.269787	3.85419	-5.03616	2.164e-05	0.000255772	2.66403
ENSMUSG00000036006	-0.380664	4.66413	-5.03559	2.16748e-05	0.000255992	2.58498
ENSMUSG00000052928	-0.317274	5.63995	-5.03211	2.18876e-05	0.000258313	2.48415
ENSMUSG00000071708	0.174673	6.2827	5.0309	2.19624e-05	0.000259003	2.42835
ENSMUSG00000061838	0.179288	5.83333	5.02969	2.2037e-05	0.000259689	2.45777
ENSMUSG00000062694	-0.748592	1.92518	-5.0294	2.20547e-05	0.000259704	2.72421
ENSMUSG00000036968	0.168322	5.6061	5.02801	2.21411e-05	0.000260305	2.472
ENSMUSG00000020283	0.218686	5.73637	5.02795	2.2145e-05	0.000260305	2.46067
ENSMUSG00000020439	-0.359382	5.42449	-5.02779	2.2155e-05	0.000260305	2.49159
ENSMUSG00000034321	0.206493	4.46192	5.02658	2.22304e-05	0.000260997	2.57497
ENSMUSG00000039715	-0.248184	4.43204	-5.02617	2.22563e-05	0.000261108	2.58038
ENSMUSG00000004356	0.171604	6.49109	5.02586	2.22756e-05	0.000261141	2.40159
ENSMUSG00000037843	-0.616248	2.64896	-5.02537	2.23063e-05	0.000261307	2.72088
ENSMUSG00000030641	0.223337	4.38391	5.02416	2.23821e-05	0.000262001	2.57599
ENSMUSG00000030530	-0.500743	5.50026	-5.02162	2.25426e-05	0.000263493	2.46972
ENSMUSG00000079555	0.260062	5.20448	5.02161	2.25428e-05	0.000263493	2.48981
ENSMUSG00000004885	0.44372	7.18684	5.02041	2.2619e-05	0.000264189	2.35605
ENSMUSG00000025318	-0.566628	3.12079	-5.01961	2.26702e-05	0.000264591	2.68267
ENSMUSG00000022314	0.15089	8.68549	5.01928	2.26912e-05	0.000264642	2.32808
ENSMUSG00000005506	0.113934	8.41037	5.01857	2.27365e-05	0.000264974	2.32895
ENSMUSG00000037860	0.403467	2.54032	5.01802	2.27713e-05	0.000265146	2.70191
ENSMUSG00000038446	0.199035	5.84397	5.01781	2.27847e-05	0.000265146	2.42419
ENSMUSG00000044155	0.340027	6.11857	5.01667	2.28582e-05	0.000265737	2.40002
ENSMUSG00000042292	-0.392258	5.04809	-5.0165	2.2869e-05	0.000265737	2.49594
ENSMUSG00000040035	-0.315253	5.26685	-5.01621	2.28874e-05	0.000265756	2.47367
ENSMUSG00000022160	0.225929	5.61646	5.01532	2.29452e-05	0.000266231	2.43597
ENSMUSG00000007036	-0.283951	5.01087	-5.01477	2.29802e-05	0.000266443	2.49341
ENSMUSG00000040533	-1.47988	2.55547	-5.01291	2.3101e-05	0.000267588	2.69297
ENSMUSG00000029110	0.220601	7.52712	5.01264	2.31185e-05	0.000267588	2.32562
ENSMUSG00000017390	-0.925244	3.30136	-5.01246	2.31297e-05	0.000267588	2.65558
ENSMUSG00000024228	0.285518	3.15918	5.01075	2.32415e-05	0.000268462	2.65053
ENSMUSG00000002763	-0.354975	5.36524	-5.01071	2.32441e-05	0.000268462	2.45001
ENSMUSG00000035455	0.204	6.44068	5.01029	2.32712e-05	0.000268462	2.36159
ENSMUSG00000029343	-1.51402	1.02849	-5.01027	2.3273e-05	0.000268462	2.52616
ENSMUSG00000021707	0.355496	5.99716	5.00987	2.32991e-05	0.000268479	2.39011
ENSMUSG00000023110	0.173677	6.92884	5.00972	2.33084e-05	0.000268479	2.33559
ENSMUSG00000032459	0.256081	5.07177	5.00895	2.33595e-05	0.000268872	2.46747
ENSMUSG00000021945	0.17812	7.72975	5.00775	2.34379e-05	0.000269566	2.30824
ENSMUSG00000021929	0.175624	7.20875	5.00751	2.34538e-05	0.000269566	2.31963
ENSMUSG00000036834	0.478321	5.05846	5.00563	2.35778e-05	0.000270794	2.45911
ENSMUSG00000019889	0.173122	6.23384	5.00533	2.35979e-05	0.000270829	2.36118
ENSMUSG00000049807	-0.318021	5.60955	-5.00424	2.36705e-05	0.000271152	2.41019
ENSMUSG00000024621	-0.344543	4.77421	-5.00416	2.36758e-05	0.000271152	2.48796
ENSMUSG00000028718	0.243511	5.84218	5.00413	2.36775e-05	0.000271152	2.38654
ENSMUSG00000031760	-0.721915	1.31472	-5.00386	2.36956e-05	0.000271164	2.59932
ENSMUSG00000025747	0.239019	6.55978	5.00339	2.37271e-05	0.000271329	2.33565
ENSMUSG00000016128	-0.224273	4.71448	-5.00275	2.37693e-05	0.00027157	2.48855
ENSMUSG00000036435	0.168102	6.2778	5.00256	2.37825e-05	0.00027157	2.35063
ENSMUSG00000022180	-0.342469	3.2121	-5.00138	2.38612e-05	0.000272272	2.62551
ENSMUSG00000041153	0.20589	4.69734	5.00029	2.39341e-05	0.000272907	2.48015
ENSMUSG00000025041	0.127604	6.11084	4.99939	2.39952e-05	0.000273324	2.35355
ENSMUSG00000048922	0.267252	6.17947	4.99924	2.40051e-05	0.000273324	2.3479
ENSMUSG00000022724	0.190449	4.75761	4.99883	2.40331e-05	0.000273415	2.47031
ENSMUSG00000031226	0.224947	6.02582	4.99861	2.40476e-05	0.000273415	2.35729
ENSMUSG00000057572	0.261224	4.53704	4.99767	2.4111e-05	0.000273938	2.48854
ENSMUSG00000028882	0.215293	6.64042	4.99692	2.41622e-05	0.000274324	2.31353
ENSMUSG00000029422	0.176884	7.79983	4.99656	2.41868e-05	0.000274406	2.27615
ENSMUSG00000025525	0.278965	4.96703	4.99526	2.42748e-05	0.000275207	2.43989
ENSMUSG00000005882	0.194815	5.48822	4.99388	2.43692e-05	0.00027608	2.3884
ENSMUSG00000048904	0.686622	2.15055	4.99342	2.4401e-05	0.000276193	2.64196
ENSMUSG00000036957	-0.388722	3.29252	-4.99277	2.44452e-05	0.000276193	2.59698
ENSMUSG00000040249	-0.434265	8.45223	-4.99275	2.44471e-05	0.000276193	2.25777
ENSMUSG00000025665	0.21739	6.41849	4.99272	2.4449e-05	0.000276193	2.31447
ENSMUSG00000025732	-0.535859	1.30337	-4.99212	2.44899e-05	0.000276459	2.57245
ENSMUSG00000020255	0.19342	6.35136	4.99	2.46363e-05	0.000277913	2.3112
ENSMUSG00000078779	0.227989	4.00599	4.98924	2.4689e-05	0.000278309	2.5185
ENSMUSG00000028483	0.173171	5.7661	4.98883	2.47177e-05	0.000278434	2.3509
ENSMUSG00000024974	0.167161	7.90818	4.98846	2.47432e-05	0.000278435	2.2521
ENSMUSG00000036208	0.245991	4.9284	4.98832	2.47529e-05	0.000278435	2.42475
ENSMUSG00000021115	0.167877	6.064	4.98788	2.47838e-05	0.000278584	2.32511
ENSMUSG00000059895	-0.362299	5.30635	-4.98683	2.48569e-05	0.000279125	2.39006
ENSMUSG00000038274	-0.432841	2.74391	-4.98668	2.48671e-05	0.000279125	2.61446
ENSMUSG00000039990	0.182267	5.81604	4.98518	2.49725e-05	0.000280109	2.33675
ENSMUSG00000028678	0.324186	6.52525	4.98474	2.5003e-05	0.000280205	2.28611
ENSMUSG00000006958	-0.297676	3.74115	-4.98443	2.50251e-05	0.000280205	2.53517
ENSMUSG00000048277	-0.241708	4.26847	-4.9843	2.50341e-05	0.000280205	2.48272
ENSMUSG00000024168	-0.28888	2.98125	-4.98398	2.50568e-05	0.000280261	2.59382
ENSMUSG00000034203	0.193839	4.66764	4.98345	2.5094e-05	0.000280479	2.43713
ENSMUSG00000040606	-0.165814	5.66983	-4.98204	2.51935e-05	0.000281392	2.34256
ENSMUSG00000034160	0.146735	9.44347	4.98145	2.52354e-05	0.00028164	2.21749
ENSMUSG00000062270	0.215846	8.99375	4.98122	2.52512e-05	0.00028164	2.22018
ENSMUSG00000028051	-0.381876	3.35761	-4.98042	2.53081e-05	0.000281959	2.55871
ENSMUSG00000020160	0.246893	7.00875	4.98032	2.53154e-05	0.000281959	2.25131
ENSMUSG00000031601	0.204069	7.50353	4.97868	2.54319e-05	0.000283058	2.23242
ENSMUSG00000050737	-0.220575	3.50119	-4.97803	2.54785e-05	0.000283377	2.53871
ENSMUSG00000019987	0.580609	1.69302	4.97757	2.55119e-05	0.000283549	2.58496
ENSMUSG00000008658	-0.306875	4.85849	-4.97632	2.56014e-05	0.000283896	2.40322
ENSMUSG00000047213	0.174234	7.50514	4.97603	2.56222e-05	0.000283896	2.22507
ENSMUSG00000051339	-0.410643	5.07905	-4.97591	2.56311e-05	0.000283896	2.3822
ENSMUSG00000051396	0.193945	4.43001	4.97559	2.56543e-05	0.000283896	2.43934
ENSMUSG00000021771	0.185379	7.40064	4.97551	2.566e-05	0.000283896	2.22605
ENSMUSG00000020978	0.203905	7.3554	4.97515	2.56858e-05	0.000283896	2.2262
ENSMUSG00000033763	-0.355165	6.52632	-4.97511	2.56885e-05	0.000283896	2.26279
ENSMUSG00000021036	0.135439	6.08151	4.97493	2.57016e-05	0.000283896	2.28835
ENSMUSG00000042305	0.15335	6.87183	4.97489	2.57044e-05	0.000283896	2.24193
ENSMUSG00000032803	0.152809	8.38559	4.97445	2.57359e-05	0.000284046	2.20737
ENSMUSG00000045664	-0.458393	2.80579	-4.97345	2.58085e-05	0.000284648	2.57685
ENSMUSG00000035184	-0.326478	3.44177	-4.97316	2.58297e-05	0.000284684	2.53179
ENSMUSG00000030737	-0.279321	2.85028	-4.97265	2.58669e-05	0.000284752	2.57128
ENSMUSG00000034854	-0.401433	3.88662	-4.97243	2.58823e-05	0.000284752	2.4904
ENSMUSG00000027523	-0.161559	10.4013	-4.9723	2.58919e-05	0.000284752	2.18779
ENSMUSG00000090626	0.276641	5.56163	4.97204	2.59114e-05	0.000284752	2.32168
ENSMUSG00000025017	-0.424213	1.41715	-4.97184	2.59258e-05	0.000284752	2.53911
ENSMUSG00000021219	-0.531491	2.07919	-4.97112	2.59784e-05	0.000285132	2.58169
ENSMUSG00000001767	0.16751	5.9717	4.97047	2.60257e-05	0.000285453	2.28416
ENSMUSG00000022517	-0.206346	6.53436	-4.96936	2.61069e-05	0.000286146	2.24524
ENSMUSG00000026817	-0.208145	4.54465	-4.96827	2.61866e-05	0.000286822	2.41117
ENSMUSG00000034612	-0.217018	5.45339	-4.96781	2.62205e-05	0.000286994	2.32294
ENSMUSG00000022114	-0.293402	4.65241	-4.96711	2.62725e-05	0.000287364	2.39827
ENSMUSG00000027583	0.181334	4.84681	4.96621	2.6339e-05	0.000287893	2.37254
ENSMUSG00000033453	-0.32708	5.89946	-4.96558	2.63858e-05	0.000288171	2.27996
ENSMUSG00000020482	0.200793	5.89346	4.96537	2.64008e-05	0.000288171	2.27608
ENSMUSG00000036892	-1.01092	0.958042	-4.96447	2.6468e-05	0.000288705	2.42555
ENSMUSG00000024580	0.16912	5.66026	4.96391	2.65097e-05	0.000288961	2.2913
ENSMUSG00000059890	0.124736	7.12946	4.96359	2.65331e-05	0.000289017	2.20103
ENSMUSG00000029478	-0.544286	6.73846	-4.96263	2.66051e-05	0.000289603	2.21864
ENSMUSG00000041431	0.287776	7.37028	4.96222	2.66358e-05	0.000289737	2.19014
ENSMUSG00000033031	0.213315	6.82339	4.96179	2.66678e-05	0.000289887	2.20785
ENSMUSG00000029014	0.174784	6.19091	4.96025	2.67835e-05	0.000290923	2.24003
ENSMUSG00000022469	-0.27665	3.61093	-4.96003	2.67999e-05	0.000290923	2.48126
ENSMUSG00000055148	-0.488862	2.07398	-4.95931	2.68544e-05	0.000291273	2.5513
ENSMUSG00000022711	0.166476	5.51198	4.95912	2.68689e-05	0.000291273	2.29103
ENSMUSG00000034994	-0.288449	10.9485	-4.95865	2.69041e-05	0.000291405	2.1489
ENSMUSG00000053310	-0.682806	1.60167	-4.95826	2.69339e-05	0.000291405	2.51967
ENSMUSG00000003378	-0.389011	6.13237	-4.95822	2.69363e-05	0.000291405	2.24257
ENSMUSG00000015671	0.259473	7.25861	4.95729	2.70069e-05	0.00029197	2.17958
ENSMUSG00000054146	-0.455653	4.56291	-4.95663	2.7057e-05	0.000292312	2.38081
ENSMUSG00000042369	0.156578	5.32563	4.9546	2.72119e-05	0.000293785	2.29547
ENSMUSG00000038253	0.225181	5.03682	4.95364	2.72853e-05	0.000294376	2.31961
ENSMUSG00000028528	-0.312456	4.72774	-4.95307	2.73294e-05	0.000294565	2.35271
ENSMUSG00000043183	0.169691	5.32534	4.95273	2.73549e-05	0.000294565	2.29034
ENSMUSG00000022353	-0.175745	6.34801	-4.9525	2.73731e-05	0.000294565	2.21002
ENSMUSG00000023885	-0.723013	5.71089	-4.95244	2.73771e-05	0.000294565	2.26481
ENSMUSG00000034708	-0.252469	6.09563	-4.95126	2.74685e-05	0.000295347	2.22473
ENSMUSG00000020773	-0.544176	2.0798	-4.95048	2.75288e-05	0.000295794	2.52841
ENSMUSG00000038264	-0.227991	3.65833	-4.94993	2.75712e-05	0.000296049	2.4492
ENSMUSG00000079022	-0.360357	3.78512	-4.9485	2.76818e-05	0.000296854	2.43497
ENSMUSG00000037119	0.146417	7.28679	4.94833	2.76952e-05	0.000296854	2.1541
ENSMUSG00000030942	0.148737	6.64205	4.94824	2.77024e-05	0.000296854	2.17943
ENSMUSG00000031134	0.226377	8.27552	4.94661	2.78291e-05	0.00029801	2.13173
ENSMUSG00000036905	-0.367572	3.92674	-4.94577	2.78951e-05	0.000298515	2.41392
ENSMUSG00000058975	-0.434332	3.4667	-4.94502	2.79539e-05	0.000298791	2.45543
ENSMUSG00000031375	-0.405627	6.78729	-4.94496	2.79586e-05	0.000298791	2.16617
ENSMUSG00000009246	-0.799537	3.86853	-4.94447	2.79968e-05	0.000298998	2.42291
ENSMUSG00000014602	-0.329819	7.25511	-4.94395	2.80382e-05	0.000299238	2.14437
ENSMUSG00000002602	-0.192304	6.86349	-4.94242	2.81586e-05	0.000300321	2.15406
ENSMUSG00000020181	-0.398793	5.17711	-4.94096	2.82747e-05	0.000301355	2.27702
ENSMUSG00000032485	-0.29927	5.84726	-4.94054	2.8308e-05	0.000301449	2.21511
ENSMUSG00000055760	0.300445	4.05793	4.94037	2.83215e-05	0.000301449	2.38062
ENSMUSG00000022175	-0.315496	4.95192	-4.93945	2.83944e-05	0.000302022	2.29353
ENSMUSG00000038766	0.153413	7.32341	4.93808	2.85042e-05	0.000302986	2.12483
ENSMUSG00000058503	0.214559	5.97289	4.93596	2.86741e-05	0.000304588	2.18904
ENSMUSG00000022974	0.160686	7.37554	4.93474	2.87726e-05	0.00030543	2.11426
ENSMUSG00000061740	-0.253068	2.81766	-4.93405	2.88288e-05	0.000305637	2.47058
ENSMUSG00000038160	0.227458	5.4238	4.93402	2.88308e-05	0.000305637	2.22983
ENSMUSG00000056770	0.133134	7.03725	4.93324	2.88941e-05	0.000306104	2.12055
ENSMUSG00000001707	0.269764	5.40125	4.93103	2.90742e-05	0.000307805	2.22348
ENSMUSG00000074088	0.264315	6.56431	4.93028	2.91356e-05	0.000308249	2.13396
ENSMUSG00000029455	-0.224645	6.56821	-4.92914	2.92288e-05	0.000308937	2.13266
ENSMUSG00000040195	0.237941	5.14594	4.92901	2.92396e-05	0.000308937	2.24175
ENSMUSG00000018822	-0.809708	1.00812	-4.92866	2.92678e-05	0.000309029	2.35682
ENSMUSG00000093910	-0.64406	0.747749	-4.92809	2.93154e-05	0.000309128	2.3042
ENSMUSG00000079020	-0.201133	4.9857	-4.92808	2.93162e-05	0.000309128	2.25784
ENSMUSG00000060073	0.211423	6.39131	4.92711	2.93957e-05	0.000309564	2.1355
ENSMUSG00000037217	-0.551317	3.71022	-4.9271	2.93967e-05	0.000309564	2.38707
ENSMUSG00000031628	0.152671	7.36112	4.92682	2.94195e-05	0.000309599	2.0928
ENSMUSG00000026426	-0.14542	6.27369	-4.92652	2.94444e-05	0.000309655	2.14323
ENSMUSG00000028788	0.133962	8.39392	4.92576	2.95077e-05	0.000310115	2.07289
ENSMUSG00000054793	-0.261635	5.81716	-4.92472	2.95934e-05	0.000310652	2.17374
ENSMUSG00000069910	0.256158	5.07213	4.92467	2.9598e-05	0.000310652	2.23682
ENSMUSG00000069089	0.160372	6.66135	4.9235	2.96949e-05	0.000311462	2.11028
ENSMUSG00000025856	-0.263971	4.47572	-4.92279	2.97546e-05	0.000311882	2.295
ENSMUSG00000030088	-0.737428	2.89443	-4.92042	2.99529e-05	0.000313753	2.43443
ENSMUSG00000023055	-0.220172	5.97564	-4.92015	2.99756e-05	0.000313783	2.14808
ENSMUSG00000044018	0.220284	6.3782	4.91985	3.00011e-05	0.000313843	2.11632
ENSMUSG00000001661	0.363277	4.4436	4.91949	3.00312e-05	0.00031395	2.2847
ENSMUSG00000034820	0.170732	7.43187	4.91918	3.00578e-05	0.000314021	2.06994
ENSMUSG00000025384	-0.402098	4.88676	-4.91819	3.01412e-05	0.000314684	2.24298
ENSMUSG00000028393	-0.367399	5.56158	-4.91771	3.01818e-05	0.00031489	2.17758
ENSMUSG00000008892	0.20719	6.40401	4.91732	3.02153e-05	0.00031489	2.10777
ENSMUSG00000026483	-0.463199	3.85259	-4.91717	3.02276e-05	0.00031489	2.34535
ENSMUSG00000034501	0.134007	5.0978	4.91696	3.0246e-05	0.00031489	2.21388
ENSMUSG00000047547	-0.345651	4.31818	-4.91677	3.02616e-05	0.00031489	2.29561
ENSMUSG00000026755	0.216637	6.04783	4.91652	3.02834e-05	0.00031489	2.12991
ENSMUSG00000020423	0.182166	6.13697	4.91632	3.03001e-05	0.00031489	2.12298
ENSMUSG00000027342	0.242965	7.75844	4.91558	3.03632e-05	0.00031534	2.05337
ENSMUSG00000021391	0.312528	3.70452	4.9139	3.05064e-05	0.000316365	2.34391
ENSMUSG00000028756	-0.200395	5.76745	-4.91385	3.05113e-05	0.000316365	2.14742
ENSMUSG00000032245	-0.21087	4.47489	-4.91372	3.05219e-05	0.000316365	2.26971
ENSMUSG00000031636	-0.28314	4.13721	-4.91296	3.05877e-05	0.000316839	2.30287
ENSMUSG00000025610	-0.965695	0.421858	-4.91256	3.06217e-05	0.000316916	2.16546
ENSMUSG00000026767	0.160071	4.85993	4.91236	3.06391e-05	0.000316916	2.22429
ENSMUSG00000028165	0.172097	6.03848	4.91217	3.06551e-05	0.000316916	2.11882
ENSMUSG00000051238	0.22329	3.84582	4.91174	3.06918e-05	0.000317089	2.32465
ENSMUSG00000032745	0.177245	7.84342	4.91147	3.07156e-05	0.000317127	2.04067
ENSMUSG00000029406	-0.3904	5.43083	-4.91025	3.0821e-05	0.000318008	2.16918
ENSMUSG00000024795	0.236424	6.45714	4.9077	3.10421e-05	0.000320081	2.07803
ENSMUSG00000028763	-0.530406	7.56514	-4.90577	3.1211e-05	0.000321535	2.03194
ENSMUSG00000032589	-0.527867	4.99663	-4.90562	3.12237e-05	0.000321535	2.19969
ENSMUSG00000046861	-0.145737	5.40355	-4.90499	3.12797e-05	0.000321903	2.15457
ENSMUSG00000005237	-0.322222	2.6521	-4.9044	3.13314e-05	0.000322226	2.4007
ENSMUSG00000017300	-0.6004	4.10616	-4.90367	3.13952e-05	0.000322478	2.28566
ENSMUSG00000032293	0.180235	8.09617	4.90366	3.13967e-05	0.000322478	2.01548
ENSMUSG00000036932	0.152755	5.91087	4.90289	3.14645e-05	0.000322965	2.10322
ENSMUSG00000030600	-0.423548	4.12385	-4.90188	3.15533e-05	0.000323593	2.2763
ENSMUSG00000027852	0.177878	7.50409	4.90164	3.15748e-05	0.000323593	2.01994
ENSMUSG00000024268	-0.334737	5.43611	-4.9015	3.1587e-05	0.000323593	2.14404
ENSMUSG00000043822	-0.869109	0.379704	-4.89984	3.17349e-05	0.000324899	2.12819
ENSMUSG00000024909	-0.241586	6.03044	-4.89933	3.17803e-05	0.000325153	2.08683
ENSMUSG00000032939	0.210876	6.60842	4.89826	3.18761e-05	0.000325751	2.04349
ENSMUSG00000037720	0.166404	6.84547	4.89822	3.18799e-05	0.000325751	2.03179
ENSMUSG00000024817	0.201346	7.27995	4.89779	3.19184e-05	0.000325934	2.01494
ENSMUSG00000006519	-0.393903	3.37908	-4.89649	3.20352e-05	0.000326916	2.33221
ENSMUSG00000035365	0.219604	4.71692	4.89599	3.20802e-05	0.000327065	2.1936
ENSMUSG00000026208	-0.510739	5.29058	-4.89572	3.21042e-05	0.000327065	2.14404
ENSMUSG00000007646	0.217153	3.6787	4.89564	3.21117e-05	0.000327065	2.29758
ENSMUSG00000040025	0.156047	6.55432	4.89481	3.21861e-05	0.000327612	2.03709
ENSMUSG00000031897	-0.367659	2.90052	-4.89205	3.24369e-05	0.000329952	2.35537
ENSMUSG00000020171	0.238184	6.56779	4.89152	3.2485e-05	0.000330052	2.02712
ENSMUSG00000029376	0.244381	5.43958	4.89145	3.2491e-05	0.000330052	2.11167
ENSMUSG00000020115	0.171065	5.62519	4.89125	3.25092e-05	0.000330052	2.09494
ENSMUSG00000040276	-0.415051	2.83664	-4.89027	3.25992e-05	0.000330753	2.35487
ENSMUSG00000018209	0.126281	6.4278	4.88908	3.27084e-05	0.000331649	2.02886
ENSMUSG00000020400	-0.299039	4.2642	-4.88826	3.27835e-05	0.000332045	2.22326
ENSMUSG00000021392	0.173301	5.57427	4.88803	3.2805e-05	0.000332045	2.09055
ENSMUSG00000045287	-0.369874	2.79305	-4.88797	3.28104e-05	0.000332045	2.35085
ENSMUSG00000020435	-0.473	1.78853	-4.8869	3.29086e-05	0.000332827	2.35507
ENSMUSG00000020652	0.229769	4.39621	4.8862	3.29733e-05	0.000333268	2.19948
ENSMUSG00000015757	0.141023	6.15909	4.88575	3.30151e-05	0.000333478	2.03753
ENSMUSG00000073889	-0.246588	6.19884	-4.88495	3.309e-05	0.000334021	2.0349
ENSMUSG00000029050	-0.302483	7.047	-4.88394	3.31832e-05	0.000334749	1.98604
ENSMUSG00000035561	-0.322847	3.32859	-4.88311	3.32613e-05	0.00033522	2.29988
ENSMUSG00000047420	-1.61603	-2.25389	-4.88299	3.32722e-05	0.00033522	0.885818
ENSMUSG00000027242	0.201554	5.12671	4.88237	3.33304e-05	0.000335593	2.1162
ENSMUSG00000033615	-0.398614	3.17806	-4.88123	3.34368e-05	0.00033645	2.30781
ENSMUSG00000063146	-0.38042	6.50719	-4.88061	3.34952e-05	0.000336823	2.00405
ENSMUSG00000036887	-0.483274	2.9197	-4.88018	3.35358e-05	0.000337018	2.32381
ENSMUSG00000035086	0.176976	6.7027	4.8779	3.37507e-05	0.000338963	1.98261
ENSMUSG00000031575	0.179834	6.93944	4.87738	3.38004e-05	0.000339234	1.9704
ENSMUSG00000032376	0.154583	6.66655	4.87717	3.38206e-05	0.000339234	1.98247
ENSMUSG00000060992	0.183655	7.45149	4.8764	3.38933e-05	0.000339748	1.95159
ENSMUSG00000034037	-0.196084	5.08941	-4.87375	3.41465e-05	0.000342069	2.09932
ENSMUSG00000021540	0.146761	8.32208	4.87317	3.42018e-05	0.000342407	1.9287
ENSMUSG00000022756	-0.55377	1.62527	-4.87256	3.42606e-05	0.000342779	2.30723
ENSMUSG00000024366	-0.38549	2.81287	-4.87139	3.43731e-05	0.000343443	2.3061
ENSMUSG00000027575	-0.143999	6.69733	-4.8713	3.43817e-05	0.000343443	1.96595
ENSMUSG00000036278	-0.502354	1.46288	-4.8712	3.4392e-05	0.000343443	2.29041
ENSMUSG00000047907	-0.249806	6.12725	-4.86915	3.459e-05	0.000345203	1.99675
ENSMUSG00000052833	0.170138	7.66811	4.86839	3.4664e-05	0.000345508	1.92498
ENSMUSG00000000827	0.146646	6.74604	4.86839	3.46643e-05	0.000345508	1.95435
ENSMUSG00000038742	-0.420114	1.3476	-4.86762	3.47387e-05	0.000345942	2.2702
ENSMUSG00000028556	0.158813	8.18023	4.86749	3.47515e-05	0.000345942	1.91474
ENSMUSG00000029414	0.196745	6.30008	4.86716	3.47841e-05	0.000346049	1.97655
ENSMUSG00000036561	-0.192925	5.40958	-4.86632	3.48657e-05	0.00034653	2.04863
ENSMUSG00000026082	0.175989	6.22125	4.86617	3.48805e-05	0.00034653	1.97924
ENSMUSG00000030057	0.182364	8.95943	4.86599	3.48981e-05	0.00034653	1.90255
ENSMUSG00000030834	-0.696183	0.782355	-4.86523	3.49729e-05	0.000346888	2.1598
ENSMUSG00000031935	0.218237	5.66035	4.86518	3.49779e-05	0.000346888	2.0202
ENSMUSG00000046618	-0.409597	4.51822	-4.8647	3.50244e-05	0.000347101	2.1346
ENSMUSG00000023919	0.292514	4.98217	4.86451	3.50433e-05	0.000347101	2.08105
ENSMUSG00000066235	-0.35414	3.40777	-4.86367	3.51267e-05	0.00034771	2.24142
ENSMUSG00000005698	0.143434	7.58437	4.86225	3.52668e-05	0.000348879	1.90972
ENSMUSG00000024645	0.260929	4.96404	4.86109	3.53816e-05	0.000349796	2.07358
ENSMUSG00000021374	0.162777	7.47228	4.86009	3.54814e-05	0.000350283	1.90619
ENSMUSG00000016349	-0.693758	3.47696	-4.86004	3.54864e-05	0.000350283	2.23035
ENSMUSG00000034639	0.261631	2.54582	4.85983	3.55068e-05	0.000350283	2.28584
ENSMUSG00000018334	-0.291805	4.75833	-4.8597	3.55193e-05	0.000350283	2.09493
ENSMUSG00000031568	0.148954	5.82441	4.85849	3.56404e-05	0.000351259	1.98837
ENSMUSG00000020704	-0.417247	2.18558	-4.85631	3.58597e-05	0.0003532	2.28605
ENSMUSG00000037172	0.132823	5.72288	4.85559	3.5932e-05	0.000353692	1.98898
ENSMUSG00000024578	-0.964949	0.991446	-4.8544	3.60523e-05	0.000354656	2.16842
ENSMUSG00000022037	-0.436289	4.2353	-4.8537	3.61226e-05	0.000355074	2.13436
ENSMUSG00000029430	0.173061	8.7229	4.85354	3.61396e-05	0.000355074	1.87036
ENSMUSG00000034533	-0.686589	2.78631	-4.85242	3.62529e-05	0.000355966	2.26002
ENSMUSG00000055003	-1.17875	-0.325204	-4.85174	3.63219e-05	0.000355999	1.7453
ENSMUSG00000036572	0.163126	6.03993	4.85162	3.63348e-05	0.000355999	1.95244
ENSMUSG00000022508	-0.649445	1.98039	-4.85117	3.638e-05	0.000355999	2.26992
ENSMUSG00000030225	0.196179	4.30664	4.85116	3.63809e-05	0.000355999	2.11372
ENSMUSG00000032109	-0.509559	2.47649	-4.85115	3.63821e-05	0.000355999	2.2682
ENSMUSG00000025064	-0.419673	3.74174	-4.85106	3.63911e-05	0.000355999	2.1774
ENSMUSG00000036412	-0.840926	2.84641	-4.85066	3.64326e-05	0.000356185	2.25368
ENSMUSG00000024078	0.157921	5.02492	4.85033	3.64663e-05	0.000356294	2.03878
ENSMUSG00000031349	0.226016	5.39731	4.8495	3.6551e-05	0.000356902	2.00077
ENSMUSG00000029123	-0.411795	4.14565	-4.8491	3.65919e-05	0.000357081	2.13093
ENSMUSG00000019817	-0.264007	8.99042	-4.84821	3.66836e-05	0.000357756	1.85361
ENSMUSG00000028284	0.150291	7.60907	4.84747	3.67605e-05	0.000358285	1.8685
ENSMUSG00000042705	0.267677	4.99349	4.84611	3.69004e-05	0.000359427	2.02981
ENSMUSG00000033983	0.214513	5.33777	4.84563	3.69503e-05	0.000359692	1.99571
ENSMUSG00000060284	-0.720971	2.37674	-4.84538	3.69759e-05	0.00035972	2.25634
ENSMUSG00000051351	-0.171414	5.80898	-4.8451	3.70057e-05	0.000359789	1.95511
ENSMUSG00000045896	0.189771	7.08355	4.84339	3.71837e-05	0.000361298	1.87138
ENSMUSG00000000568	0.191489	8.69787	4.84299	3.72248e-05	0.000361475	1.84155
ENSMUSG00000031595	-0.497336	2.38887	-4.8421	3.73184e-05	0.000361555	2.24681
ENSMUSG00000041975	0.207771	4.33577	4.84197	3.73322e-05	0.000361555	2.08566
ENSMUSG00000027544	-0.411175	2.99498	-4.84181	3.7349e-05	0.000361555	2.21653
ENSMUSG00000030189	-0.231615	6.8838	-4.84169	3.73612e-05	0.000361555	1.87607
ENSMUSG00000026761	0.198279	6.24591	4.84169	3.73614e-05	0.000361555	1.91022
ENSMUSG00000035900	-0.170628	5.88331	-4.84133	3.7399e-05	0.000361555	1.9386
ENSMUSG00000034906	0.222163	6.52672	4.84126	3.7406e-05	0.000361555	1.89125
ENSMUSG00000000305	-0.318807	5.5897	-4.84117	3.74156e-05	0.000361555	1.9648
ENSMUSG00000020150	-0.375272	3.08646	-4.84041	3.74958e-05	0.000362089	2.2057
ENSMUSG00000070469	-0.502893	2.59174	-4.84021	3.75166e-05	0.000362089	2.23551
ENSMUSG00000058396	-0.393352	2.20882	-4.83741	3.7813e-05	0.000364727	2.23694
ENSMUSG00000036661	-0.398577	2.80862	-4.83657	3.79016e-05	0.000365311	2.21444
ENSMUSG00000030307	-0.686714	2.00684	-4.83628	3.79328e-05	0.000365311	2.23213
ENSMUSG00000027230	-0.738477	3.68018	-4.83618	3.79427e-05	0.000365311	2.14849
ENSMUSG00000026999	0.254471	3.9272	4.83575	3.79889e-05	0.000365533	2.11104
ENSMUSG00000020593	-0.213749	4.36008	-4.83506	3.80626e-05	0.00036602	2.06786
ENSMUSG00000038763	-0.417282	3.49613	-4.83448	3.81245e-05	0.000366394	2.1562
ENSMUSG00000026478	-0.177971	7.78168	-4.83399	3.8177e-05	0.000366675	1.8287
ENSMUSG00000057604	-0.662197	3.15688	-4.83202	3.83885e-05	0.000368483	2.18141
ENSMUSG00000024592	0.229441	4.10528	4.83169	3.84238e-05	0.000368599	2.08176
ENSMUSG00000030772	-0.331691	5.12625	-4.83079	3.85216e-05	0.000369313	1.97988
ENSMUSG00000003134	-0.230058	4.13206	-4.82772	3.88551e-05	0.000372285	2.07197
ENSMUSG00000033965	-0.276194	5.45542	-4.82573	3.90723e-05	0.00037414	1.93422
ENSMUSG00000027079	0.266401	4.78277	4.8255	3.90974e-05	0.000374154	1.99464
ENSMUSG00000035024	0.191934	6.36759	4.82501	3.91511e-05	0.000374442	1.85635
ENSMUSG00000022324	-0.592534	4.34305	-4.82454	3.92023e-05	0.000374575	2.04657
ENSMUSG00000006542	-0.937105	0.40087	-4.82445	3.92124e-05	0.000374575	1.95558
ENSMUSG00000061306	-0.2314	6.9763	-4.82398	3.92649e-05	0.000374851	1.82341
ENSMUSG00000022801	0.142098	6.9567	4.82303	3.93696e-05	0.000375624	1.82021
ENSMUSG00000027525	-0.313797	3.79022	-4.82228	3.94518e-05	0.000376021	2.09371
ENSMUSG00000038816	0.146833	5.74242	4.82222	3.94587e-05	0.000376021	1.8958
ENSMUSG00000028138	0.187966	7.26797	4.82177	3.95084e-05	0.000376171	1.80601
ENSMUSG00000028042	-0.460648	2.20351	-4.82165	3.95219e-05	0.000376171	2.19618
ENSMUSG00000018378	-0.2227	5.69329	-4.82037	3.96643e-05	0.000377008	1.89769
ENSMUSG00000044681	0.513176	4.72104	4.82023	3.96794e-05	0.000377008	1.98603
ENSMUSG00000029162	-0.411725	2.58859	-4.8202	3.9683e-05	0.000377008	2.18244
ENSMUSG00000004207	-0.159018	8.44587	-4.81982	3.97251e-05	0.000377008	1.78063
ENSMUSG00000020486	-0.365245	3.34651	-4.81951	3.97594e-05	0.000377008	2.12878
ENSMUSG00000030061	0.225688	7.00136	4.81942	3.97695e-05	0.000377008	1.80846
ENSMUSG00000022369	0.234416	5.48579	4.81936	3.97765e-05	0.000377008	1.91016
ENSMUSG00000041491	0.246542	5.48802	4.81904	3.9812e-05	0.000377119	1.90905
ENSMUSG00000031565	-0.167566	7.8169	-4.81879	3.98402e-05	0.000377161	1.78625
ENSMUSG00000031429	0.254787	4.49995	4.8178	3.99508e-05	0.000377981	2.00275
ENSMUSG00000036961	0.511771	2.65069	4.8166	4.0086e-05	0.000379034	2.16685
ENSMUSG00000028443	0.276968	4.06909	4.81546	4.02144e-05	0.000380021	2.0414
ENSMUSG00000028690	0.176384	4.77046	4.81404	4.03749e-05	0.00038131	1.96513
ENSMUSG00000031791	-0.230199	4.55408	-4.81374	4.04084e-05	0.000381322	1.98996
ENSMUSG00000034218	0.191397	6.23182	4.8136	4.04243e-05	0.000381322	1.83411
ENSMUSG00000060121	0.246611	4.488	4.81159	4.06531e-05	0.000383252	1.98718
ENSMUSG00000024873	-0.278947	4.80924	-4.81083	4.07402e-05	0.000383845	1.95644
ENSMUSG00000052033	0.304174	5.29214	4.80972	4.0867e-05	0.00038481	1.90146
ENSMUSG00000063804	0.314653	4.82655	4.80868	4.09867e-05	0.000385708	1.94423
ENSMUSG00000026797	-0.301627	6.20266	-4.80831	4.1029e-05	0.000385877	1.82472
ENSMUSG00000057858	0.227893	4.81016	4.80659	4.12274e-05	0.000387493	1.94054
ENSMUSG00000066278	-0.22598	5.03369	-4.8064	4.12498e-05	0.000387493	1.92122
ENSMUSG00000078941	0.220747	5.17376	4.80589	4.13086e-05	0.000387786	1.90263
ENSMUSG00000062421	0.205558	6.70207	4.8057	4.13298e-05	0.000387786	1.78408
ENSMUSG00000045854	0.310862	4.73675	4.80475	4.14401e-05	0.00038859	1.94266
ENSMUSG00000040612	0.364038	4.93189	4.80449	4.14711e-05	0.000388651	1.92206
ENSMUSG00000035021	0.166272	6.2834	4.80368	4.15646e-05	0.000389297	1.80345
ENSMUSG00000027215	-0.436029	4.35693	-4.80327	4.16127e-05	0.000389516	1.985
ENSMUSG00000017774	-0.226291	6.04126	-4.80251	4.17021e-05	0.000390123	1.82014
ENSMUSG00000027365	0.166085	7.57172	4.80175	4.17908e-05	0.000390722	1.74345
ENSMUSG00000024650	-0.542684	1.31902	-4.80133	4.18399e-05	0.00039095	2.0995
ENSMUSG00000021143	-0.184304	7.18118	-4.80074	4.19091e-05	0.000391138	1.75172
ENSMUSG00000039599	0.189913	5.36406	4.80074	4.19094e-05	0.000391138	1.87066
ENSMUSG00000046753	0.186922	5.31482	4.80049	4.19384e-05	0.00039117	1.87461
ENSMUSG00000042165	-0.66683	-0.430937	-4.80029	4.19623e-05	0.00039117	1.62374
ENSMUSG00000049100	-0.270222	5.8162	-4.79784	4.22517e-05	0.000393636	1.82596
ENSMUSG00000027612	-0.380663	4.47432	-4.79584	4.24893e-05	0.000395618	1.95163
ENSMUSG00000042258	0.224933	5.71669	4.79541	4.25407e-05	0.000395864	1.82422
ENSMUSG00000021492	-0.673335	1.65815	-4.79445	4.26556e-05	0.0003967	2.11098
ENSMUSG00000056763	0.155735	6.57901	4.79388	4.27231e-05	0.000397026	1.75827
ENSMUSG00000026796	-0.26606	6.13494	-4.79373	4.27408e-05	0.000397026	1.78936
ENSMUSG00000032398	0.273293	3.84494	4.79339	4.27823e-05	0.000397178	2.00518
ENSMUSG00000002477	0.321838	7.08341	4.79218	4.29281e-05	0.000398298	1.73056
ENSMUSG00000031827	-0.278341	6.56207	-4.79182	4.29709e-05	0.000398462	1.75591
ENSMUSG00000059820	0.149115	5.75589	4.79146	4.3014e-05	0.000398538	1.8104
ENSMUSG00000033389	-0.264981	3.64538	-4.79134	4.30294e-05	0.000398538	2.02428
ENSMUSG00000021811	0.253682	6.91562	4.78859	4.33621e-05	0.00040137	1.72714
ENSMUSG00000027751	0.171595	7.09205	4.78839	4.33858e-05	0.00040137	1.71987
ENSMUSG00000063810	0.210781	5.844	4.78694	4.35626e-05	0.000402769	1.79041
ENSMUSG00000020802	-0.265812	6.54121	-4.78664	4.35995e-05	0.000402875	1.74284
ENSMUSG00000053368	0.483356	3.11074	4.78624	4.3649e-05	0.000403098	2.05496
ENSMUSG00000042401	-0.259619	3.22621	-4.78559	4.37283e-05	0.000403585	2.04745
ENSMUSG00000015890	-0.775191	-0.460507	-4.78522	4.37743e-05	0.000403585	1.57441
ENSMUSG00000042210	-0.24236	4.48351	-4.78506	4.37929e-05	0.000403585	1.91963
ENSMUSG00000036989	-0.199619	5.44795	-4.78498	4.38036e-05	0.000403585	1.82263
ENSMUSG00000027959	0.217897	5.17094	4.78387	4.39401e-05	0.000404606	1.84284
ENSMUSG00000039055	0.350215	5.15079	4.78299	4.40483e-05	0.000405367	1.84187
ENSMUSG00000026959	-0.717891	2.09267	-4.78277	4.40751e-05	0.000405379	2.09562
ENSMUSG00000013089	-0.18744	5.75793	-4.78238	4.41241e-05	0.000405593	1.78774
ENSMUSG00000038095	0.145456	7.76965	4.78202	4.41679e-05	0.000405761	1.68547
ENSMUSG00000017421	0.166963	8.7769	4.78172	4.42051e-05	0.000405866	1.67215
ENSMUSG00000005233	0.290938	6.15061	4.78135	4.4251e-05	0.000406053	1.75117
ENSMUSG00000023067	-0.344187	4.67398	-4.78026	4.43873e-05	0.000407044	1.88797
ENSMUSG00000020644	0.236471	6.71066	4.78007	4.44104e-05	0.000407044	1.71321
ENSMUSG00000064179	-0.308779	6.02693	-4.7789	4.45558e-05	0.00040814	1.7574
ENSMUSG00000015968	-0.285095	4.48795	-4.77749	4.47328e-05	0.000409525	1.89914
ENSMUSG00000040940	-0.281992	6.53762	-4.77612	4.4905e-05	0.000410864	1.71428
ENSMUSG00000001995	-0.236064	6.28415	-4.7758	4.49453e-05	0.000410995	1.72927
ENSMUSG00000021843	0.157863	7.53346	4.77557	4.49744e-05	0.000411024	1.6723
ENSMUSG00000021134	0.203039	9.14042	4.77397	4.51765e-05	0.000412633	1.64767
ENSMUSG00000037617	0.23883	3.7527	4.77363	4.52198e-05	0.000412777	1.96158
ENSMUSG00000026273	0.240192	4.51276	4.77343	4.52444e-05	0.000412777	1.88101
ENSMUSG00000045996	0.463218	4.4611	4.77317	4.52774e-05	0.00041284	1.88515
ENSMUSG00000026077	-0.810405	0.00324479	-4.77255	4.53572e-05	0.000413139	1.71672
ENSMUSG00000034285	0.139889	6.09423	4.77241	4.53745e-05	0.000413139	1.73123
ENSMUSG00000028710	0.205647	4.48458	4.7723	4.53885e-05	0.000413139	1.88106
ENSMUSG00000028426	0.118671	8.32974	4.77193	4.54361e-05	0.000413335	1.64991
ENSMUSG00000033788	-0.207026	4.50714	-4.77152	4.54876e-05	0.000413567	1.87997
ENSMUSG00000062198	0.28447	4.88991	4.77109	4.55423e-05	0.000413826	1.83552
ENSMUSG00000024201	-0.261254	6.31464	-4.76902	4.58077e-05	0.000415588	1.7088
ENSMUSG00000035566	-0.312937	5.0079	-4.76892	4.58208e-05	0.000415588	1.82273
ENSMUSG00000020783	0.126186	6.49643	4.7689	4.58236e-05	0.000415588	1.69456
ENSMUSG00000022208	-0.470893	4.69685	-4.76876	4.58412e-05	0.000415588	1.85624
ENSMUSG00000006930	-0.259533	5.43814	-4.76856	4.58676e-05	0.00041559	1.7793
ENSMUSG00000037428	-0.732909	-0.312874	-4.76811	4.59252e-05	0.000415725	1.59563
ENSMUSG00000038417	0.129888	4.7584	4.76772	4.59755e-05	0.000415725	1.84058
ENSMUSG00000004892	-1.62312	0.446401	-4.76766	4.59834e-05	0.000415725	1.79674
ENSMUSG00000022623	-0.39507	4.82379	-4.76762	4.59875e-05	0.000415725	1.83893
ENSMUSG00000024769	-0.299705	4.38524	-4.76593	4.6206e-05	0.00041737	1.8789
ENSMUSG00000028578	0.26067	4.41875	4.76573	4.62327e-05	0.00041737	1.8699
ENSMUSG00000044770	-0.490486	1.92707	-4.76561	4.62486e-05	0.00041737	2.04981
ENSMUSG00000005580	-0.329351	2.81174	-4.76535	4.62818e-05	0.000417432	2.02557
ENSMUSG00000042508	0.193031	7.21331	4.7647	4.63661e-05	0.000417846	1.65077
ENSMUSG00000038879	-0.376387	1.98636	-4.76441	4.64037e-05	0.000417846	2.04788
ENSMUSG00000025171	-0.396292	3.23313	-4.76422	4.64289e-05	0.000417846	1.99133
ENSMUSG00000025290	0.266616	9.05693	4.7639	4.64696e-05	0.000417846	1.62063
ENSMUSG00000034023	0.282038	5.20871	4.76379	4.64841e-05	0.000417846	1.78413
ENSMUSG00000038525	0.229779	6.53809	4.76363	4.6505e-05	0.000417846	1.67741
ENSMUSG00000031201	0.191693	5.64234	4.76358	4.65123e-05	0.000417846	1.74373
ENSMUSG00000030731	-0.652892	1.45569	-4.76329	4.655e-05	0.000417947	2.01691
ENSMUSG00000026779	0.250518	4.78776	4.76245	4.66593e-05	0.000418686	1.82258
ENSMUSG00000067377	0.19009	6.82207	4.76225	4.66851e-05	0.000418686	1.65898
ENSMUSG00000028577	0.157481	6.91491	4.76133	4.68057e-05	0.00041953	1.65241
ENSMUSG00000037058	0.228177	7.82643	4.76066	4.68945e-05	0.000419994	1.62574
ENSMUSG00000035863	-0.352646	6.44277	-4.76054	4.69105e-05	0.000419994	1.678
ENSMUSG00000000600	0.182231	6.6807	4.75978	4.70099e-05	0.000420646	1.65913
ENSMUSG00000007097	-0.424282	5.40039	-4.75792	4.72557e-05	0.000422606	1.75582
ENSMUSG00000031546	0.221113	5.25193	4.75717	4.73549e-05	0.000423254	1.76213
ENSMUSG00000041115	-0.405923	3.76854	-4.75667	4.7422e-05	0.000423615	1.92066
ENSMUSG00000030707	-0.312114	4.44475	-4.75631	4.74699e-05	0.000423804	1.84658
ENSMUSG00000030452	0.198161	5.64112	4.75606	4.75024e-05	0.000423855	1.72325
ENSMUSG00000028309	0.142775	7.43432	4.75555	4.75703e-05	0.000424071	1.61958
ENSMUSG00000027864	-0.129987	7.49742	-4.75535	4.75976e-05	0.000424071	1.61801
ENSMUSG00000024927	-0.252969	5.21601	-4.75518	4.76195e-05	0.000424071	1.76399
ENSMUSG00000031697	0.259163	6.40775	4.75508	4.76337e-05	0.000424071	1.66176
ENSMUSG00000039989	-0.280293	4.0757	-4.75425	4.77442e-05	0.000424816	1.88003
ENSMUSG00000027170	0.194594	7.38998	4.75393	4.77877e-05	0.000424964	1.61619
ENSMUSG00000036158	-0.177813	5.53906	-4.75329	4.7873e-05	0.000425291	1.72747
ENSMUSG00000032369	0.300443	3.90653	4.75325	4.78781e-05	0.000425291	1.89042
ENSMUSG00000052962	0.169658	5.04067	4.75278	4.79414e-05	0.000425614	1.7711
ENSMUSG00000026698	0.22508	5.3105	4.75188	4.80622e-05	0.000426448	1.7421
ENSMUSG00000052504	0.182263	7.28235	4.75147	4.81172e-05	0.000426697	1.61237
ENSMUSG00000023791	0.270978	4.87971	4.75113	4.81644e-05	0.000426793	1.78226
ENSMUSG00000035960	0.257779	6.96263	4.75099	4.8182e-05	0.000426793	1.62197
ENSMUSG00000044550	-0.332173	4.1112	-4.75078	4.82115e-05	0.000426816	1.86762
ENSMUSG00000051444	0.221983	4.14618	4.75055	4.82422e-05	0.000426849	1.85798
ENSMUSG00000031683	0.242499	6.40395	4.75025	4.82833e-05	0.000426975	1.64878
ENSMUSG00000043144	-0.568	-0.229907	-4.74991	4.83284e-05	0.000427134	1.5975
ENSMUSG00000035770	0.120356	7.81259	4.74922	4.84224e-05	0.000427704	1.59461
ENSMUSG00000057649	0.15226	6.50282	4.74904	4.84468e-05	0.000427704	1.63962
ENSMUSG00000045038	-0.250651	5.08684	-4.74783	4.86119e-05	0.000428922	1.75659
ENSMUSG00000051373	-0.366302	2.48405	-4.74725	4.86904e-05	0.000429376	1.9955
ENSMUSG00000020849	0.107441	9.8864	4.74633	4.8816e-05	0.00043017	1.56692
ENSMUSG00000004591	0.161153	7.13675	4.74619	4.88348e-05	0.00043017	1.60242
ENSMUSG00000033318	-0.358959	2.01953	-4.74474	4.9034e-05	0.00043142	1.99759
ENSMUSG00000019857	0.304931	5.74026	4.74459	4.90542e-05	0.00043142	1.68289
ENSMUSG00000049265	-0.616513	1.79676	-4.74454	4.9061e-05	0.00043142	1.99164
ENSMUSG00000022558	-0.259491	5.3118	-4.74422	4.91055e-05	0.00043142	1.72482
ENSMUSG00000044968	0.260077	3.43751	4.7439	4.915e-05	0.00043142	1.9132
ENSMUSG00000047342	0.168157	5.0114	4.74377	4.91681e-05	0.00043142	1.74945
ENSMUSG00000002319	-0.239618	6.37301	-4.74365	4.91842e-05	0.00043142	1.63517
ENSMUSG00000042572	0.177088	7.05216	4.74342	4.92156e-05	0.00043142	1.59779
ENSMUSG00000033278	-0.166697	4.85666	-4.74338	4.92219e-05	0.00043142	1.76678
ENSMUSG00000057969	-0.279498	2.77583	-4.74292	4.92854e-05	0.000431687	1.96823
ENSMUSG00000024112	-0.283846	6.35224	-4.74268	4.93181e-05	0.000431687	1.63428
ENSMUSG00000001657	0.310055	4.29332	4.74244	4.9351e-05	0.000431687	1.82
ENSMUSG00000029814	0.222023	7.41678	4.74227	4.93742e-05	0.000431687	1.5835
ENSMUSG00000057948	-0.493292	2.46617	-4.74217	4.93887e-05	0.000431687	1.98351
ENSMUSG00000032407	0.164304	7.81538	4.74099	4.95515e-05	0.000432863	1.57194
ENSMUSG00000018372	0.195739	5.30629	4.74081	4.95778e-05	0.000432863	1.7124
ENSMUSG00000003308	-0.218931	5.74397	-4.73997	4.96946e-05	0.000433644	1.67328
ENSMUSG00000028683	0.211872	4.87474	4.73976	4.97234e-05	0.000433656	1.75214
ENSMUSG00000003344	-0.457076	5.80748	-4.73902	4.98261e-05	0.000434046	1.66794
ENSMUSG00000044986	-0.451128	2.94177	-4.73902	4.98269e-05	0.000434046	1.94812
ENSMUSG00000010554	0.11982	6.23331	4.73885	4.98504e-05	0.000434046	1.6293
ENSMUSG00000021413	0.201952	8.06569	4.73846	4.9905e-05	0.000434283	1.56119
ENSMUSG00000040331	0.221554	6.70293	4.73799	4.997e-05	0.00043461	1.59815
ENSMUSG00000016942	-0.852701	0.638655	-4.73729	5.00688e-05	0.00043523	1.81677
ENSMUSG00000061533	0.171727	4.70245	4.73603	5.02463e-05	0.000436534	1.75997
ENSMUSG00000041895	-0.197929	5.40686	-4.73463	5.04439e-05	0.000437695	1.68896
ENSMUSG00000034891	-0.891819	0.0590454	-4.73457	5.04514e-05	0.000437695	1.64803
ENSMUSG00000042190	-0.418137	2.09541	-4.73449	5.04629e-05	0.000437695	1.97126
ENSMUSG00000021022	0.209938	5.60926	4.73402	5.05299e-05	0.00043789	1.66577
ENSMUSG00000037608	0.166358	8.71974	4.73394	5.05406e-05	0.00043789	1.54134
ENSMUSG00000058145	-0.344764	5.00739	-4.73204	5.08101e-05	0.000439984	1.72281
ENSMUSG00000021702	-0.904179	4.27499	-4.73174	5.08534e-05	0.000440118	1.80893
ENSMUSG00000005220	0.253091	4.44763	4.73149	5.08885e-05	0.000440182	1.77407
ENSMUSG00000014599	-0.204257	4.10757	-4.73097	5.09628e-05	0.000440583	1.8128
ENSMUSG00000046240	-1.83038	-2.0706	-4.73007	5.10923e-05	0.000441462	0.681485
ENSMUSG00000030218	-0.712663	3.46742	-4.72935	5.11958e-05	0.000442115	1.88164
ENSMUSG00000021273	0.221429	6.90559	4.72721	5.15029e-05	0.000444525	1.5591
ENSMUSG00000001436	-0.259319	4.37733	-4.72664	5.15854e-05	0.000444994	1.77264
ENSMUSG00000040749	0.240902	4.0135	4.72603	5.16729e-05	0.000445478	1.80591
ENSMUSG00000000149	-0.258362	6.71246	-4.72586	5.16977e-05	0.000445478	1.56648
ENSMUSG00000030310	-0.362971	5.02804	-4.72555	5.17432e-05	0.000445614	1.70315
ENSMUSG00000042129	0.219355	5.57035	4.72537	5.17697e-05	0.000445614	1.64561
ENSMUSG00000032431	-0.218462	5.70027	-4.7249	5.18374e-05	0.00044587	1.63587
ENSMUSG00000029152	0.165638	7.35731	4.72477	5.18559e-05	0.00044587	1.53702
ENSMUSG00000015668	0.217552	5.71638	4.72389	5.19838e-05	0.000446728	1.62864
ENSMUSG00000003813	-0.210567	5.7718	-4.72357	5.20315e-05	0.000446895	1.62595
ENSMUSG00000028252	0.208798	5.17518	4.72167	5.23088e-05	0.000449004	1.67284
ENSMUSG00000001333	-0.717023	1.50217	-4.7215	5.23337e-05	0.000449004	1.91527
ENSMUSG00000034329	0.211667	4.66466	4.72047	5.24846e-05	0.000450055	1.72146
ENSMUSG00000040631	-0.244065	5.23109	-4.72017	5.2529e-05	0.000450191	1.6669
ENSMUSG00000058135	-0.453401	4.24505	-4.71904	5.26956e-05	0.000451375	1.76924
ENSMUSG00000028261	0.19365	5.31472	4.7164	5.30869e-05	0.00045444	1.64504
ENSMUSG00000030401	-0.235632	4.82948	-4.71624	5.31108e-05	0.00045444	1.69658
ENSMUSG00000037343	0.153884	6.81535	4.71579	5.3177e-05	0.000454761	1.53188
ENSMUSG00000036564	-0.186048	5.96364	-4.71481	5.33239e-05	0.000455771	1.58574
ENSMUSG00000020153	-0.362995	4.73107	-4.71168	5.37937e-05	0.000459241	1.69596
ENSMUSG00000049717	0.205483	4.60663	4.71161	5.38036e-05	0.000459241	1.70355
ENSMUSG00000026394	1.52364	-1.50991	4.71152	5.38168e-05	0.000459241	0.986248
ENSMUSG00000060166	-0.383325	5.44999	-4.7103	5.40012e-05	0.000460566	1.62066
ENSMUSG00000027281	0.191778	5.18589	4.70991	5.40605e-05	0.000460824	1.63987
ENSMUSG00000032060	-0.450638	3.91882	-4.7096	5.41083e-05	0.000460983	1.77882
ENSMUSG00000044715	0.204081	4.52271	4.70744	5.44365e-05	0.000463142	1.70111
ENSMUSG00000032735	-0.502782	5.32633	-4.70742	5.44396e-05	0.000463142	1.62625
ENSMUSG00000040123	0.173718	6.52491	4.70735	5.44495e-05	0.000463142	1.524
ENSMUSG00000043090	0.134649	6.39238	4.70712	5.44855e-05	0.0004632	1.53163
ENSMUSG00000038299	0.137354	6.11703	4.70653	5.45748e-05	0.00046371	1.54913
ENSMUSG00000027845	0.176246	4.76128	4.70557	5.47216e-05	0.000464708	1.6711
ENSMUSG00000022961	0.137008	9.79084	4.7048	5.48407e-05	0.00046547	1.45328
ENSMUSG00000022781	0.142801	7.27116	4.70335	5.50641e-05	0.000467116	1.48064
ENSMUSG00000071757	-0.295813	4.43341	-4.70272	5.51609e-05	0.000467293	1.70243
ENSMUSG00000038259	-0.308228	3.12837	-4.70271	5.51627e-05	0.000467293	1.83571
ENSMUSG00000030247	-0.470952	2.67866	-4.70248	5.51981e-05	0.000467293	1.86917
ENSMUSG00000026514	-0.633823	0.67689	-4.70245	5.5203e-05	0.000467293	1.75092
ENSMUSG00000020393	-0.153387	5.85945	-4.702	5.52712e-05	0.00046762	1.55902
ENSMUSG00000028661	-0.444538	2.33267	-4.70158	5.53367e-05	0.000467925	1.88213
ENSMUSG00000033799	0.166828	7.40358	4.70017	5.55562e-05	0.00046953	1.4683
ENSMUSG00000027195	0.176076	6.46796	4.6982	5.58634e-05	0.000471874	1.50234
ENSMUSG00000060739	0.154647	7.63507	4.698	5.58953e-05	0.000471892	1.45717
ENSMUSG00000062382	-0.582404	3.2377	-4.69771	5.59399e-05	0.000472017	1.81636
ENSMUSG00000054074	0.176252	5.91956	4.69721	5.60179e-05	0.000472043	1.53887
ENSMUSG00000036853	0.47065	2.78504	4.69719	5.60219e-05	0.000472043	1.84376
ENSMUSG00000036810	0.2044	6.15232	4.69712	5.60324e-05	0.000472043	1.52056
ENSMUSG00000057101	0.158171	5.88407	4.69672	5.60952e-05	0.000472059	1.54048
ENSMUSG00000020067	-0.506634	2.60542	-4.69661	5.61129e-05	0.000472059	1.85819
ENSMUSG00000095440	0.531904	3.91805	4.69654	5.61237e-05	0.000472059	1.73603
ENSMUSG00000025225	-0.239395	3.68225	-4.69604	5.62024e-05	0.00047247	1.76449
ENSMUSG00000059475	0.162801	5.78867	4.69519	5.63365e-05	0.000473134	1.54425
ENSMUSG00000066150	0.127715	6.4846	4.69516	5.63411e-05	0.000473134	1.49315
ENSMUSG00000021130	-0.239243	5.35066	-4.69467	5.64188e-05	0.000473536	1.58575
ENSMUSG00000049488	0.216525	4.58554	4.69438	5.64634e-05	0.000473624	1.65899
ENSMUSG00000051329	0.158933	6.37278	4.69422	5.64892e-05	0.000473624	1.4975
ENSMUSG00000026147	-0.278791	7.1958	-4.69384	5.65504e-05	0.000473886	1.45816
ENSMUSG00000021957	-0.21102	7.93376	-4.69334	5.66286e-05	0.000474263	1.43974
ENSMUSG00000028546	0.191383	6.66033	4.69317	5.66552e-05	0.000474263	1.47756
ENSMUSG00000061576	-0.307268	5.07433	-4.6924	5.67781e-05	0.000475041	1.60769
ENSMUSG00000005225	0.148382	6.51854	4.69189	5.68586e-05	0.000475463	1.48211
ENSMUSG00000039231	0.163551	6.5375	4.69085	5.70254e-05	0.000476595	1.47809
ENSMUSG00000005125	-0.390578	4.28614	-4.69067	5.70542e-05	0.000476595	1.68718
ENSMUSG00000078970	0.177593	4.77585	4.69019	5.71312e-05	0.000476986	1.62779
ENSMUSG00000036766	-0.447934	5.64459	-4.68922	5.72862e-05	0.000477539	1.54604
ENSMUSG00000001520	-0.400355	1.33841	-4.68912	5.73022e-05	0.000477539	1.8248
ENSMUSG00000069227	-0.239242	5.61451	-4.68911	5.7304e-05	0.000477539	1.54604
ENSMUSG00000027854	0.144884	6.67118	4.68902	5.7318e-05	0.000477539	1.4657
ENSMUSG00000006998	0.140806	8.46759	4.68834	5.74267e-05	0.000478194	1.41876
ENSMUSG00000025958	0.162835	7.44963	4.68725	5.76031e-05	0.000479278	1.43174
ENSMUSG00000056602	-0.321481	5.35036	-4.68706	5.76343e-05	0.000479278	1.56604
ENSMUSG00000089756	0.300946	2.56338	4.68697	5.76477e-05	0.000479278	1.83108
ENSMUSG00000007603	-0.30986	5.01801	-4.68664	5.77011e-05	0.00047947	1.59771
ENSMUSG00000034379	0.192155	3.54592	4.68587	5.78266e-05	0.000479991	1.74746
ENSMUSG00000038668	0.162542	6.82371	4.6857	5.78532e-05	0.000479991	1.44901
ENSMUSG00000024095	0.181615	7.26694	4.68569	5.78547e-05	0.000479991	1.43232
ENSMUSG00000021892	-0.153779	6.21486	-4.68542	5.78982e-05	0.000480065	1.48595
ENSMUSG00000031095	0.179367	6.71954	4.68526	5.79243e-05	0.000480065	1.45284
ENSMUSG00000028116	-0.47979	2.71409	-4.68422	5.80937e-05	0.000481196	1.81927
ENSMUSG00000030103	-0.373299	3.0495	-4.68405	5.81214e-05	0.000481196	1.79357
ENSMUSG00000047193	0.167415	6.07139	4.68348	5.82148e-05	0.000481717	1.48941
ENSMUSG00000027589	0.166364	6.34336	4.68229	5.84088e-05	0.000482974	1.46675
ENSMUSG00000020561	0.182119	5.02256	4.68202	5.84525e-05	0.000482974	1.58024
ENSMUSG00000027408	-0.177056	5.79058	-4.68187	5.84768e-05	0.000482974	1.51011
ENSMUSG00000028245	0.159879	6.41699	4.6818	5.84887e-05	0.000482974	1.46067
ENSMUSG00000031985	0.168824	6.99209	4.68117	5.85919e-05	0.000483435	1.42936
ENSMUSG00000042082	-0.273347	5.33679	-4.68109	5.86056e-05	0.000483435	1.55044
ENSMUSG00000026792	-0.171001	4.72491	-4.67976	5.88242e-05	0.000484986	1.60775
ENSMUSG00000030409	-0.356026	4.87439	-4.67938	5.88862e-05	0.000485244	1.59334
ENSMUSG00000052911	-0.348751	6.41876	-4.67755	5.91894e-05	0.000487489	1.45216
ENSMUSG00000030110	-0.213287	4.16345	-4.67649	5.9365e-05	0.000488681	1.65985
ENSMUSG00000061136	0.168785	8.03145	4.67528	5.95664e-05	0.000489675	1.38828
ENSMUSG00000034361	-0.277341	3.25235	-4.67528	5.95669e-05	0.000489675	1.75152
ENSMUSG00000003123	-0.366279	3.28877	-4.67521	5.95785e-05	0.000489675	1.74907
ENSMUSG00000027641	0.180187	5.93959	4.67399	5.97821e-05	0.000490656	1.47375
ENSMUSG00000056972	-0.230984	5.24031	-4.67393	5.97914e-05	0.000490656	1.53995
ENSMUSG00000037295	-0.247815	4.71458	-4.67381	5.98114e-05	0.000490656	1.59351
ENSMUSG00000045731	-0.365939	1.98264	-4.67375	5.98218e-05	0.000490656	1.81501
ENSMUSG00000018411	-0.438806	7.60752	-4.67278	5.99847e-05	0.000491738	1.39003
ENSMUSG00000002900	-0.17457	7.88458	-4.67134	6.02261e-05	0.000493461	1.38013
ENSMUSG00000020664	0.167184	7.23995	4.67099	6.02856e-05	0.000493693	1.39286
ENSMUSG00000022371	-0.586851	6.40897	-4.67054	6.03614e-05	0.000493987	1.43639
ENSMUSG00000052949	-0.244997	6.1865	-4.67041	6.03838e-05	0.000493987	1.44773
ENSMUSG00000051166	0.216787	5.80585	4.66985	6.04787e-05	0.000494296	1.47338
ENSMUSG00000026634	0.176265	6.48655	4.66982	6.04841e-05	0.000494296	1.42352
ENSMUSG00000029617	0.199782	6.24252	4.66867	6.06792e-05	0.000495635	1.43628
ENSMUSG00000001865	-1.10629	1.28289	-4.66763	6.08552e-05	0.000496781	1.75225
ENSMUSG00000073676	0.237257	7.45539	4.66747	6.08822e-05	0.000496781	1.37736
ENSMUSG00000036599	-0.457082	3.15059	-4.66698	6.09657e-05	0.000497206	1.74081
ENSMUSG00000056222	-0.354253	5.03555	-4.66598	6.11381e-05	0.000498356	1.54035
ENSMUSG00000095325	0.174969	4.22172	4.66555	6.12106e-05	0.00049869	1.62046
ENSMUSG00000006457	-0.402843	2.7074	-4.66516	6.12785e-05	0.000498799	1.76889
ENSMUSG00000027894	-0.2819	4.84019	-4.66495	6.13142e-05	0.000498799	1.55681
ENSMUSG00000035606	-0.651868	1.29011	-4.66479	6.13416e-05	0.000498799	1.75566
ENSMUSG00000044646	-0.398242	2.31345	-4.66474	6.13499e-05	0.000498799	1.78681
ENSMUSG00000044627	0.219175	7.51657	4.66434	6.14192e-05	0.000499106	1.36735
ENSMUSG00000016984	0.212386	5.56217	4.66414	6.14529e-05	0.000499124	1.47929
ENSMUSG00000020290	0.180449	9.1229	4.66347	6.15692e-05	0.000499812	1.34431
ENSMUSG00000056938	-0.497962	2.23297	-4.66289	6.16678e-05	0.000500238	1.78462
ENSMUSG00000028959	-0.231552	5.90309	-4.6628	6.16849e-05	0.000500238	1.44902
ENSMUSG00000027602	-0.263085	5.13731	-4.66249	6.17379e-05	0.000500412	1.51941
ENSMUSG00000022565	-0.587856	6.25453	-4.66145	6.19183e-05	0.000501617	1.42228
ENSMUSG00000040720	0.132737	7.27127	4.66114	6.1972e-05	0.000501796	1.36495
ENSMUSG00000041528	-0.207935	5.97281	-4.66091	6.20113e-05	0.000501857	1.43793
ENSMUSG00000085925	-0.553117	3.02155	-4.66047	6.20882e-05	0.000501982	1.73554
ENSMUSG00000030722	0.164552	4.46892	4.66046	6.20901e-05	0.000501982	1.57986
ENSMUSG00000040289	0.227214	5.04306	4.66012	6.21487e-05	0.0005022	1.51838
ENSMUSG00000079104	0.184347	5.29486	4.65938	6.22769e-05	0.000502978	1.49167
ENSMUSG00000051146	-0.474503	2.62643	-4.65882	6.23751e-05	0.000503515	1.75788
ENSMUSG00000027198	-0.134041	6.15855	-4.65813	6.24959e-05	0.00050412	1.41531
ENSMUSG00000022211	-0.299705	5.44926	-4.65803	6.25137e-05	0.00050412	1.47719
ENSMUSG00000029836	0.159845	8.38382	4.65782	6.255e-05	0.000504156	1.33598
ENSMUSG00000066621	-0.240576	5.57635	-4.65676	6.2735e-05	0.000505318	1.4613
ENSMUSG00000041577	-0.58804	2.72762	-4.65663	6.27584e-05	0.000505318	1.74713
ENSMUSG00000000627	-0.299126	3.59088	-4.65645	6.27899e-05	0.000505318	1.66868
ENSMUSG00000024594	-0.129879	6.3064	-4.65618	6.28378e-05	0.000505447	1.39938
ENSMUSG00000030681	-0.312535	3.0927	-4.65495	6.30536e-05	0.000506922	1.71221
ENSMUSG00000030123	-0.358456	6.8369	-4.65477	6.30852e-05	0.000506922	1.36626
ENSMUSG00000032013	-0.374976	3.20001	-4.65427	6.31738e-05	0.000507116	1.70172
ENSMUSG00000061559	0.211032	6.08049	4.65418	6.31907e-05	0.000507116	1.40849
ENSMUSG00000030663	0.197678	7.2538	4.654	6.32217e-05	0.000507116	1.34588
ENSMUSG00000027966	-0.429671	7.98341	-4.65391	6.32374e-05	0.000507116	1.33137
ENSMUSG00000059834	0.227161	5.33676	4.65356	6.33008e-05	0.000507367	1.47156
ENSMUSG00000023353	-0.290363	6.34991	-4.65302	6.33952e-05	0.00050781	1.3891
ENSMUSG00000015932	0.143121	8.24453	4.65271	6.34516e-05	0.00050781	1.32362
ENSMUSG00000031701	0.141229	7.69608	4.6527	6.34522e-05	0.00050781	1.33184
ENSMUSG00000029120	-0.495028	4.18604	-4.65188	6.3599e-05	0.000508728	1.59517
ENSMUSG00000004655	-0.613899	4.56354	-4.6515	6.36653e-05	0.000509001	1.55474
ENSMUSG00000016458	0.269565	3.88898	4.65104	6.37488e-05	0.000509411	1.6173
ENSMUSG00000033819	-0.367966	5.0241	-4.65055	6.38349e-05	0.000509637	1.49979
ENSMUSG00000039449	0.13091	6.17218	4.65052	6.38414e-05	0.000509637	1.39197
ENSMUSG00000019302	-0.213294	6.70142	-4.65033	6.38747e-05	0.000509646	1.35986
ENSMUSG00000020538	-0.324655	5.77902	-4.64967	6.39927e-05	0.00051033	1.42477
ENSMUSG00000020708	0.239728	7.18282	4.64822	6.42523e-05	0.000511654	1.33226
ENSMUSG00000030302	-0.436693	3.91927	-4.6481	6.42748e-05	0.000511654	1.6133
ENSMUSG00000021981	0.172021	5.35429	4.64799	6.42938e-05	0.000511654	1.455
ENSMUSG00000060969	-0.379154	3.90714	-4.6479	6.43111e-05	0.000511654	1.61308
ENSMUSG00000046157	-0.40051	4.99273	-4.64785	6.43202e-05	0.000511654	1.49615
ENSMUSG00000072980	0.242528	3.76236	4.64755	6.43744e-05	0.000511828	1.62175
ENSMUSG00000079173	-0.392582	0.92531	-4.64716	6.44438e-05	0.000512123	1.67
ENSMUSG00000021024	0.225721	7.2665	4.64606	6.46433e-05	0.00051345	1.32373
ENSMUSG00000006362	-0.470697	4.64763	-4.64503	6.48295e-05	0.000514672	1.52588
ENSMUSG00000034083	0.21399	5.27183	4.64423	6.49745e-05	0.000515564	1.45254
ENSMUSG00000006356	-0.357513	5.17336	-4.64329	6.51451e-05	0.000516427	1.46475
ENSMUSG00000031385	-0.601966	0.915838	-4.64327	6.51484e-05	0.000516427	1.6546
[truncated: 13,840 more rows]

## Sheet: A930004D18Rik head male
limma output of A930004D18Rik head male
Gene ID	logFC	AveExpr	t	P.Value	adj.P.Val	B
ENSMUSG00000054057	-6.96639	-1.37451	-23.5757	3.90798e-17	6.52828e-13	8.21792
ENSMUSG00000054074	0.35183	4.24212	7.7467	9.85695e-08	0.000823302	7.87275
ENSMUSG00000028495	-0.342883	5.59941	-6.37484	2.02594e-06	0.0102842	5.0794
ENSMUSG00000023990	-0.553423	2.49505	-6.2019	3.0165e-06	0.0102842	4.4852
ENSMUSG00000052837	-0.754219	1.60914	-6.14369	3.45177e-06	0.0102842	4.08693
ENSMUSG00000025572	-0.504215	3.13802	-6.11448	3.6938e-06	0.0102842	4.42169
ENSMUSG00000074129	-0.558512	6.27406	-5.96986	5.17425e-06	0.0120449	4.15427
ENSMUSG00000021095	-1.14183	-1.16195	-5.88984	6.24115e-06	0.0120449	1.74167
ENSMUSG00000015647	-0.512155	5.47149	-5.72584	9.18446e-06	0.0120449	3.62564
ENSMUSG00000039001	-0.279983	6.99719	-5.70719	9.59865e-06	0.0120449	3.53131
ENSMUSG00000024175	-0.603584	0.974767	-5.70038	9.75469e-06	0.0120449	2.97889
ENSMUSG00000025794	-0.24809	6.26804	-5.66167	1.06914e-05	0.0120449	3.44757
ENSMUSG00000085795	-0.31741	4.34822	-5.62186	1.17507e-05	0.0120449	3.41641
ENSMUSG00000027488	-0.57194	4.23093	-5.6164	1.1904e-05	0.0120449	3.40445
ENSMUSG00000032715	-0.432066	1.34076	-5.57162	1.32411e-05	0.0120449	2.90208
ENSMUSG00000030409	-0.581159	5.02644	-5.53209	1.4548e-05	0.0120449	3.19936
ENSMUSG00000016995	-0.422582	3.85719	-5.52512	1.47917e-05	0.0120449	3.19769
ENSMUSG00000039263	-0.431079	5.31072	-5.48512	1.6273e-05	0.0120449	3.08059
ENSMUSG00000017723	-0.440651	3.78882	-5.46058	1.72551e-05	0.0120449	3.05291
ENSMUSG00000030339	-0.354647	4.61279	-5.44618	1.78597e-05	0.0120449	3.01551
ENSMUSG00000057751	-0.491884	4.94908	-5.43588	1.83049e-05	0.0120449	2.9819
ENSMUSG00000045128	-0.410079	7.71475	-5.43326	1.84202e-05	0.0120449	2.87917
ENSMUSG00000020308	-0.713732	1.90947	-5.42387	1.88384e-05	0.0120449	2.77049
ENSMUSG00000030319	-0.316736	5.06332	-5.38752	2.05517e-05	0.0120449	2.86627
ENSMUSG00000073889	-0.343636	4.92298	-5.37063	2.14007e-05	0.0120449	2.83306
ENSMUSG00000064326	-0.389906	2.98965	-5.35576	2.21774e-05	0.0120449	2.78675
ENSMUSG00000037003	-0.522988	4.9465	-5.32745	2.37367e-05	0.0120449	2.73339
ENSMUSG00000050390	-0.335941	4.90631	-5.32346	2.39653e-05	0.0120449	2.72542
ENSMUSG00000022758	-0.359967	1.86614	-5.30431	2.50933e-05	0.0120449	2.52228
ENSMUSG00000026709	0.181915	4.37323	5.28752	2.61266e-05	0.0120449	2.6603
ENSMUSG00000062077	-0.88667	2.40527	-5.25719	2.81047e-05	0.0120449	2.51027
ENSMUSG00000060601	-0.463677	4.40728	-5.24109	2.9215e-05	0.0120449	2.55388
ENSMUSG00000037679	-0.445981	4.35916	-5.22369	3.04654e-05	0.0120449	2.51545
ENSMUSG00000028626	-0.45737	4.68027	-5.21463	3.11375e-05	0.0120449	2.48444
ENSMUSG00000020216	-0.756512	2.45483	-5.21033	3.1462e-05	0.0120449	2.41886
ENSMUSG00000022565	-0.533768	7.03155	-5.20795	3.1643e-05	0.0120449	2.36564
ENSMUSG00000000489	-0.318862	3.989	-5.20745	3.16812e-05	0.0120449	2.48537
ENSMUSG00000034255	-0.381893	3.38956	-5.20038	3.22263e-05	0.0120449	2.46541
ENSMUSG00000070002	-0.289734	4.37595	-5.19254	3.2841e-05	0.0120449	2.44373
ENSMUSG00000028073	-0.455253	4.12159	-5.19092	3.29694e-05	0.0120449	2.44612
ENSMUSG00000053522	-0.631699	5.09985	-5.17901	3.39305e-05	0.0120449	2.38454
ENSMUSG00000024940	-0.35837	6.09447	-5.17134	3.4564e-05	0.0120449	2.3143
ENSMUSG00000020346	-0.272753	5.67424	-5.16803	3.48412e-05	0.0120449	2.32793
ENSMUSG00000020773	-0.533368	3.25822	-5.16655	3.49658e-05	0.0120449	2.38604
ENSMUSG00000014846	-0.574902	6.10135	-5.16276	3.52877e-05	0.0120449	2.29493
ENSMUSG00000025508	-0.324574	6.46339	-5.15051	3.63467e-05	0.0120449	2.24918
ENSMUSG00000052911	-0.577506	6.17419	-5.14835	3.65367e-05	0.0120449	2.25769
ENSMUSG00000057863	-1.01943	4.19739	-5.12895	3.82894e-05	0.0120449	2.30472
ENSMUSG00000026921	-0.351032	5.10891	-5.11075	4.00115e-05	0.0120449	2.22503
ENSMUSG00000020821	-0.258586	6.82973	-5.09787	4.12773e-05	0.0120449	2.11175
ENSMUSG00000043441	0.303249	2.36146	5.09051	4.20182e-05	0.0120449	2.15583
ENSMUSG00000029622	-0.39365	5.55578	-5.08478	4.26046e-05	0.0120449	2.14039
ENSMUSG00000024327	-0.379965	3.33599	-5.08378	4.27083e-05	0.0120449	2.20474
ENSMUSG00000029528	-0.339711	6.13635	-5.08258	4.28324e-05	0.0120449	2.10392
ENSMUSG00000032375	0.202961	5.38823	5.07696	4.34187e-05	0.0120449	2.13114
ENSMUSG00000007892	-0.705258	7.70631	-5.07628	4.34899e-05	0.0120449	2.03917
ENSMUSG00000040549	0.156327	8.09915	5.07049	4.41043e-05	0.0120449	2.01767
ENSMUSG00000020806	-0.551572	2.6399	-5.06768	4.44054e-05	0.0120449	2.13321
ENSMUSG00000020836	-0.41352	3.94156	-5.06474	4.47225e-05	0.0120449	2.16273
ENSMUSG00000024937	-0.360977	6.27975	-5.05952	4.5291e-05	0.0120449	2.04305
ENSMUSG00000062561	0.597612	0.07572	5.05069	4.6269e-05	0.0120449	1.35542
ENSMUSG00000029344	-0.284457	3.53297	-5.04253	4.71926e-05	0.0120449	2.11518
ENSMUSG00000055632	-0.624585	3.39342	-5.04232	4.72169e-05	0.0120449	2.11307
ENSMUSG00000040714	-0.597031	1.93793	-5.03894	4.7605e-05	0.0120449	1.98476
ENSMUSG00000030530	-0.377197	5.46375	-5.03775	4.77428e-05	0.0120449	2.03568
ENSMUSG00000000093	-0.278746	4.11128	-5.02646	4.90666e-05	0.0120449	2.07185
ENSMUSG00000004054	-0.466434	4.05706	-5.02333	4.94396e-05	0.0120449	2.0663
ENSMUSG00000031805	-0.431862	2.8639	-5.00784	5.1331e-05	0.0120449	2.0188
ENSMUSG00000024247	-0.402132	4.83155	-5.00529	5.16495e-05	0.0120449	1.99481
ENSMUSG00000026999	0.256223	3.23622	5.00514	5.16687e-05	0.0120449	2.0275
ENSMUSG00000045248	-0.28725	3.50849	-5.00415	5.17923e-05	0.0120449	2.0289
ENSMUSG00000043061	0.187827	5.62407	5.00246	5.20048e-05	0.0120449	1.94349
ENSMUSG00000029710	-0.366293	5.41739	-4.99749	5.26356e-05	0.0120449	1.94429
ENSMUSG00000017778	-0.406507	5.72347	-4.98047	5.48545e-05	0.0122314	1.88663
ENSMUSG00000032740	0.246441	7.78198	4.98001	5.49151e-05	0.0122314	1.80909
ENSMUSG00000027257	-0.572134	4.97261	-4.96327	5.71918e-05	0.0124054	1.89049
ENSMUSG00000025225	-0.464188	3.09109	-4.95491	5.83633e-05	0.0124054	1.91182
ENSMUSG00000028484	0.180413	8.46376	4.95181	5.88043e-05	0.0124054	1.73091
ENSMUSG00000032125	-0.494783	3.90947	-4.95104	5.89154e-05	0.0124054	1.90511
ENSMUSG00000030727	-0.461648	3.5633	-4.9476	5.94091e-05	0.0124054	1.9017
ENSMUSG00000061462	-0.654039	6.29005	-4.93029	6.19585e-05	0.012778	1.73951
ENSMUSG00000024187	-0.254862	5.28392	-4.91925	6.36432e-05	0.0129185	1.76909
ENSMUSG00000007036	-0.350951	5.09712	-4.91575	6.41867e-05	0.0129185	1.77218
ENSMUSG00000020190	-0.449434	6.42331	-4.88888	6.85181e-05	0.0135902	1.63449
ENSMUSG00000034659	-0.356216	5.3352	-4.87917	7.01551e-05	0.0135902	1.67249
ENSMUSG00000015452	-0.525647	1.75232	-4.87524	7.08289e-05	0.0135902	1.61347
ENSMUSG00000022215	-0.562833	3.26834	-4.8741	7.10246e-05	0.0135902	1.73557
ENSMUSG00000028063	-0.632076	6.50492	-4.86721	7.22254e-05	0.0135902	1.58051
ENSMUSG00000011148	-0.514588	4.57289	-4.85618	7.41886e-05	0.0135902	1.663
ENSMUSG00000093803	-0.504919	2.83372	-4.85391	7.46004e-05	0.0135902	1.67904
ENSMUSG00000034121	-0.195801	3.44826	-4.85337	7.46985e-05	0.0135902	1.68983
ENSMUSG00000012017	-0.450402	4.25245	-4.8506	7.5203e-05	0.0135902	1.66458
ENSMUSG00000025362	-0.430706	6.79061	-4.84366	7.64841e-05	0.0135902	1.51254
ENSMUSG00000028234	-0.164201	7.49611	-4.83814	7.75183e-05	0.0135902	1.47848
ENSMUSG00000032754	-0.415206	3.1826	-4.83243	7.86032e-05	0.0135902	1.64152
ENSMUSG00000067274	-0.335465	9.56078	-4.83152	7.87772e-05	0.0135902	1.43769
ENSMUSG00000003420	-0.3687	5.43685	-4.83081	7.89133e-05	0.0135902	1.55294
ENSMUSG00000061477	-0.66733	6.09997	-4.82185	8.06535e-05	0.013601	1.49364
ENSMUSG00000066441	0.228581	5.63096	4.81838	8.13369e-05	0.013601	1.51116
ENSMUSG00000034771	-0.369527	4.38597	-4.81522	8.19659e-05	0.013601	1.57711
ENSMUSG00000060036	-0.29269	6.98143	-4.81389	8.22326e-05	0.013601	1.43501
ENSMUSG00000034892	-0.408722	7.25267	-4.80095	8.4863e-05	0.0138984	1.39656
ENSMUSG00000038260	-0.289648	4.65793	-4.79434	8.62417e-05	0.0139871	1.51476
ENSMUSG00000012296	-0.415606	4.37564	-4.78534	8.81525e-05	0.0140278	1.50878
ENSMUSG00000020782	-0.477559	2.54032	-4.77973	8.93668e-05	0.0140278	1.50103
ENSMUSG00000034201	-0.364341	3.87129	-4.77815	8.97104e-05	0.0140278	1.51205
ENSMUSG00000037563	-0.258999	5.56427	-4.7775	8.98521e-05	0.0140278	1.41937
ENSMUSG00000027510	-0.77129	3.09107	-4.77067	9.13605e-05	0.0140366	1.50207
ENSMUSG00000030588	-0.383913	3.94604	-4.76964	9.1589e-05	0.0140366	1.49028
ENSMUSG00000024068	0.18184	7.44632	4.75941	9.39009e-05	0.0142601	1.29265
ENSMUSG00000025650	-0.561317	4.82308	-4.75006	9.6067e-05	0.0143585	1.40318
ENSMUSG00000020817	0.22323	7.31631	4.74911	9.62886e-05	0.0143585	1.27145
ENSMUSG00000034161	-0.419331	1.39498	-4.74545	9.7153e-05	0.0143585	1.27932
ENSMUSG00000032633	-0.250135	5.71093	-4.73883	9.87316e-05	0.0143585	1.31887
ENSMUSG00000037992	-0.408244	4.10812	-4.73567	9.94966e-05	0.0143585	1.4064
ENSMUSG00000073678	0.200514	7.01762	4.73143	0.00010053	0.0143585	1.23805
ENSMUSG00000012848	-0.322938	8.44286	-4.73129	0.000100566	0.0143585	1.20672
ENSMUSG00000039735	0.167901	9.40296	4.72504	0.000102109	0.0144553	1.18441
ENSMUSG00000043542	0.227041	6.5188	4.72115	0.000103082	0.0144705	1.23274
ENSMUSG00000028145	0.181354	4.93958	4.70501	0.00010722	0.0145492	1.29003
ENSMUSG00000007833	-0.425551	3.54909	-4.70308	0.000107727	0.0145492	1.34946
ENSMUSG00000078889	0.366766	2.44	4.69841	0.000108962	0.0145492	1.3181
ENSMUSG00000033170	-0.473198	3.19715	-4.69786	0.000109109	0.0145492	1.34078
ENSMUSG00000036106	-0.33156	2.88054	-4.68441	0.000112747	0.0145492	1.30679
ENSMUSG00000055639	0.200395	5.1552	4.68138	0.000113584	0.0145492	1.22076
ENSMUSG00000053560	-0.407153	2.97628	-4.67954	0.000114095	0.0145492	1.29787
ENSMUSG00000018334	-0.286665	5.36947	-4.67915	0.000114204	0.0145492	1.20131
ENSMUSG00000002504	-0.370072	4.46717	-4.67655	0.00011493	0.0145492	1.25253
ENSMUSG00000030785	-0.643211	4.04402	-4.67533	0.000115273	0.0145492	1.27122
ENSMUSG00000055148	-0.340682	3.07313	-4.67145	0.000116369	0.0145492	1.28113
ENSMUSG00000001750	-0.375094	4.87158	-4.66552	0.000118065	0.0145492	1.20265
ENSMUSG00000038296	-0.312176	3.75286	-4.66344	0.000118668	0.0145492	1.25405
ENSMUSG00000040488	-0.559014	4.90635	-4.66312	0.000118761	0.0145492	1.19548
ENSMUSG00000023942	-0.289944	5.85071	-4.6575	0.000120402	0.0145492	1.11824
ENSMUSG00000020189	0.208215	7.01785	4.65478	0.000121202	0.0145492	1.05602
ENSMUSG00000053164	0.205278	4.76141	4.65113	0.000122288	0.0145492	1.1758
ENSMUSG00000026961	-0.540494	1.15033	-4.65013	0.000122587	0.0145492	1.02896
ENSMUSG00000026211	-0.496755	5.52706	-4.64852	0.000123069	0.0145492	1.11939
ENSMUSG00000040659	-0.295481	5.31249	-4.64749	0.000123379	0.0145492	1.1309
ENSMUSG00000048277	-0.323407	4.69697	-4.64702	0.000123521	0.0145492	1.17044
ENSMUSG00000034930	-0.359147	4.03552	-4.64676	0.000123598	0.0145492	1.20531
ENSMUSG00000041841	-0.230042	6.38032	-4.64114	0.000125308	0.0145492	1.04954
ENSMUSG00000015222	0.226298	10.3024	4.63749	0.00012643	0.0145492	0.974693
ENSMUSG00000032911	-0.472148	5.02831	-4.6354	0.000127076	0.0145492	1.12241
ENSMUSG00000068335	-0.425821	2.11216	-4.6317	0.000128229	0.0145492	1.14849
ENSMUSG00000016541	0.136423	7.92283	4.63112	0.000128411	0.0145492	0.97684
ENSMUSG00000028763	-0.606742	7.60703	-4.62314	0.000130936	0.0145492	0.96523
ENSMUSG00000018907	-0.589937	0.684838	-4.62114	0.000131577	0.0145492	0.836383
ENSMUSG00000040428	-0.437127	2.93561	-4.61898	0.000132275	0.0145492	1.16266
ENSMUSG00000049775	0.150579	9.99461	4.61837	0.00013247	0.0145492	0.9291
ENSMUSG00000021506	-0.620806	1.98826	-4.6147	0.000133665	0.0145492	1.09851
ENSMUSG00000006333	-0.359132	8.16175	-4.60652	0.000136363	0.0145492	0.913894
ENSMUSG00000020282	-0.45476	4.92327	-4.60234	0.000137761	0.0145492	1.05215
ENSMUSG00000029455	-0.289804	6.02445	-4.59942	0.000138746	0.0145492	0.970289
ENSMUSG00000059291	-0.272174	4.66206	-4.59719	0.000139503	0.0145492	1.05667
ENSMUSG00000035697	-0.391499	2.31004	-4.59541	0.000140114	0.0145492	1.08633
ENSMUSG00000031972	-0.809937	10.6488	-4.59104	0.000141617	0.0145492	0.86447
ENSMUSG00000020439	-0.380274	5.12198	-4.59022	0.0001419	0.0145492	1.01004
ENSMUSG00000021453	-0.54491	2.67573	-4.58575	0.000143457	0.0145492	1.08293
ENSMUSG00000004056	-0.199944	6.59905	-4.58486	0.00014377	0.0145492	0.905983
ENSMUSG00000028978	-0.444212	3.18125	-4.58151	0.000144953	0.0145492	1.0801
ENSMUSG00000026208	-0.731201	7.68553	-4.57869	0.000145955	0.0145492	0.857867
ENSMUSG00000044927	-0.739765	2.45084	-4.5753	0.000147168	0.0145492	1.0497
ENSMUSG00000020857	-0.55865	3.99611	-4.5742	0.000147566	0.0145492	1.04105
ENSMUSG00000031706	-0.377026	4.19114	-4.56517	0.000150857	0.0145492	1.0102
ENSMUSG00000032244	0.181194	7.931	4.56487	0.000150967	0.0145492	0.818957
ENSMUSG00000028681	-0.380552	3.40809	-4.56007	0.000152749	0.0145492	1.02874
ENSMUSG00000059534	-0.421094	5.70656	-4.55834	0.000153397	0.0145492	0.894481
ENSMUSG00000015363	-0.298302	4.97871	-4.55736	0.000153763	0.0145492	0.942853
ENSMUSG00000041143	-0.315549	2.40699	-4.55711	0.000153856	0.0145492	1.00932
ENSMUSG00000016256	-0.26212	5.75418	-4.55393	0.00015506	0.0145492	0.880217
ENSMUSG00000005871	0.242189	9.48328	4.55262	0.000155554	0.0145492	0.773088
ENSMUSG00000022636	0.189604	7.44337	4.54693	0.000157734	0.0145492	0.787391
ENSMUSG00000020372	-0.217713	9.27812	-4.54648	0.000157907	0.0145492	0.759153
ENSMUSG00000035342	-0.394937	4.30488	-4.54622	0.000158007	0.0145492	0.960299
ENSMUSG00000048355	0.273106	4.79273	4.54425	0.00015877	0.0145492	0.924974
ENSMUSG00000079334	-0.461526	3.11894	-4.54352	0.000159053	0.0145492	0.995322
ENSMUSG00000022091	-0.353995	4.5601	-4.54286	0.000159312	0.0145492	0.937083
ENSMUSG00000022558	-0.375494	5.19175	-4.54115	0.000159978	0.0145492	0.890208
ENSMUSG00000003452	0.271606	5.77269	4.52738	0.000165453	0.0145492	0.816461
ENSMUSG00000042272	0.161857	7.69147	4.52624	0.000165917	0.0145492	0.732166
ENSMUSG00000039713	-0.347621	4.3595	-4.52322	0.000167146	0.0145492	0.903851
ENSMUSG00000025104	0.190519	7.86757	4.523	0.000167237	0.0145492	0.72057
ENSMUSG00000078903	0.305819	2.51643	4.52229	0.000167525	0.0145492	0.938417
ENSMUSG00000031290	0.202313	5.96775	4.52029	0.000168346	0.0145492	0.786545
ENSMUSG00000035711	-0.6633	0.849362	-4.51785	0.000169353	0.0145492	0.685622
ENSMUSG00000030281	-0.443357	2.26404	-4.51675	0.00016981	0.0145492	0.913153
ENSMUSG00000031750	-0.430689	2.07358	-4.51417	0.000170882	0.0145492	0.893724
ENSMUSG00000025348	-0.411615	5.09871	-4.51241	0.000171623	0.0145492	0.829639
ENSMUSG00000024816	-0.273769	4.04139	-4.50942	0.000172882	0.0145492	0.889452
ENSMUSG00000041986	0.232016	6.49332	4.50935	0.00017291	0.0145492	0.731847
ENSMUSG00000042286	-0.377956	5.8596	-4.50587	0.000174388	0.0145492	0.760176
ENSMUSG00000029860	-0.488943	5.79406	-4.50193	0.000176075	0.0145492	0.755889
ENSMUSG00000026176	-0.229573	6.01856	-4.49898	0.00017735	0.0145492	0.733002
ENSMUSG00000030541	-0.353565	7.29156	-4.49657	0.000178398	0.0145492	0.671865
ENSMUSG00000027479	0.158484	8.48935	4.49587	0.000178702	0.0145492	0.645013
ENSMUSG00000026869	0.186125	5.77727	4.49315	0.000179895	0.0145492	0.735154
ENSMUSG00000028879	0.15342	7.56172	4.49045	0.000181088	0.0145492	0.650059
ENSMUSG00000031503	-0.477372	8.24048	-4.48463	0.000183683	0.0145492	0.622347
ENSMUSG00000037966	-0.386403	3.30402	-4.48309	0.000184376	0.0145492	0.857209
ENSMUSG00000037674	0.185166	7.03838	4.48029	0.000185642	0.0145492	0.640715
ENSMUSG00000046442	0.217915	7.46452	4.48027	0.000185651	0.0145492	0.62831
ENSMUSG00000033685	-0.278845	6.21462	-4.47902	0.000186221	0.0145492	0.67438
ENSMUSG00000032295	-0.268854	5.93191	-4.47794	0.000186714	0.0145492	0.68895
ENSMUSG00000030681	-0.417335	3.77093	-4.47696	0.000187162	0.0145492	0.828117
ENSMUSG00000075316	0.169626	6.15376	4.47664	0.000187308	0.0145492	0.671961
ENSMUSG00000062604	0.162526	7.5889	4.47613	0.00018754	0.0145492	0.615343
ENSMUSG00000040648	0.146636	7.12231	4.47452	0.000188283	0.0145492	0.624206
ENSMUSG00000024647	0.191353	5.47013	4.47342	0.00018879	0.0145492	0.71068
ENSMUSG00000003134	-0.184834	4.72863	-4.47324	0.00018887	0.0145492	0.763742
ENSMUSG00000028274	0.184185	5.02746	4.47054	0.000190124	0.0145492	0.736233
ENSMUSG00000030592	-0.519249	7.00009	-4.46346	0.000193444	0.0145492	0.602871
ENSMUSG00000037235	-0.165353	7.29705	-4.46189	0.000194185	0.0145492	0.589007
ENSMUSG00000006589	-0.392012	4.55752	-4.46012	0.000195031	0.0145492	0.745298
ENSMUSG00000002983	-0.317092	2.59348	-4.45995	0.00019511	0.0145492	0.804395
ENSMUSG00000021223	-0.512363	2.89269	-4.45815	0.000195973	0.0145492	0.804909
ENSMUSG00000031517	0.241193	9.54537	4.45751	0.00019628	0.0145492	0.546124
ENSMUSG00000007872	-0.341115	5.20953	-4.4566	0.000196716	0.0145492	0.69064
ENSMUSG00000042208	0.231068	7.06297	4.45224	0.000198823	0.0145492	0.573331
ENSMUSG00000042737	-0.672176	1.40268	-4.45203	0.000198927	0.0145492	0.678307
ENSMUSG00000002250	-0.400665	3.88792	-4.44581	0.000201975	0.0145492	0.751464
ENSMUSG00000023972	-0.397984	5.99046	-4.44459	0.000202578	0.0145492	0.606998
ENSMUSG00000040710	0.289025	5.96153	4.44229	0.000203721	0.0145492	0.602979
ENSMUSG00000017774	-0.290327	6.19309	-4.44201	0.000203863	0.0145492	0.588071
ENSMUSG00000037552	-0.316695	5.25386	-4.44182	0.000203959	0.0145492	0.652624
ENSMUSG00000023084	-0.45218	2.17719	-4.43856	0.000205589	0.0145492	0.738969
ENSMUSG00000031765	-0.661077	4.98388	-4.4383	0.000205721	0.0145492	0.665857
ENSMUSG00000014444	-0.417546	5.92995	-4.43742	0.000206165	0.0145492	0.594115
ENSMUSG00000035673	-0.453433	4.46204	-4.4366	0.000206576	0.0145492	0.697244
ENSMUSG00000049686	-0.464725	2.55479	-4.4353	0.000207237	0.0145492	0.749032
ENSMUSG00000035242	-0.1861	6.52248	-4.43167	0.000209084	0.0145492	0.546181
ENSMUSG00000027570	-0.351783	5.21187	-4.43074	0.000209562	0.0145492	0.629876
ENSMUSG00000007888	-0.308722	3.14929	-4.42919	0.000210355	0.0145492	0.738763
ENSMUSG00000001424	-0.226382	6.59946	-4.42615	0.000211929	0.0145492	0.529552
ENSMUSG00000014158	-0.435544	2.91784	-4.42545	0.000212291	0.0145492	0.732279
ENSMUSG00000042608	-0.252786	5.01043	-4.42211	0.000214032	0.0145492	0.624345
ENSMUSG00000078350	-0.283321	3.60018	-4.42165	0.000214271	0.0145492	0.708892
ENSMUSG00000024140	-0.169243	5.96265	-4.42059	0.000214829	0.0145492	0.55117
ENSMUSG00000046727	-0.338327	3.81034	-4.41913	0.000215599	0.0145492	0.69401
ENSMUSG00000006519	-0.41681	2.80311	-4.41667	0.0002169	0.0145492	0.712387
ENSMUSG00000042613	-0.353024	6.52576	-4.41017	0.000220374	0.0145492	0.495456
ENSMUSG00000020153	-0.47547	4.57423	-4.41	0.000220466	0.0145492	0.628108
ENSMUSG00000024769	-0.322534	4.38676	-4.40913	0.000220939	0.0145492	0.638137
ENSMUSG00000074207	-0.54492	3.36297	-4.40599	0.000222638	0.0145492	0.68208
ENSMUSG00000025171	-0.493377	3.08786	-4.40595	0.000222663	0.0145492	0.687662
ENSMUSG00000037315	0.214817	4.71169	4.40461	0.000223393	0.0145492	0.605268
ENSMUSG00000026782	0.235049	7.40355	4.40092	0.000225419	0.0145492	0.441223
ENSMUSG00000025510	-0.212409	5.61586	-4.39621	0.000228033	0.0145492	0.518279
ENSMUSG00000051674	0.214342	6.14582	4.39568	0.000228328	0.0145492	0.481036
ENSMUSG00000014226	0.229249	6.82141	4.39499	0.000228713	0.0145492	0.446199
ENSMUSG00000038086	-0.687096	2.48996	-4.39144	0.000230709	0.0145492	0.650624
ENSMUSG00000035847	0.19285	8.50004	4.39085	0.000231042	0.0145492	0.394679
ENSMUSG00000020766	-0.392202	3.48035	-4.38807	0.000232615	0.0145492	0.637414
ENSMUSG00000028919	-0.443705	3.29512	-4.38573	0.000233951	0.0145492	0.638074
ENSMUSG00000032109	-0.356112	3.17732	-4.38455	0.000234631	0.0145492	0.63809
ENSMUSG00000010609	-0.257015	3.80803	-4.38363	0.000235159	0.0145492	0.612816
ENSMUSG00000036278	-0.407666	3.4534	-4.38346	0.000235255	0.0145492	0.627964
ENSMUSG00000040734	-0.382622	2.58704	-4.38303	0.000235505	0.0145492	0.635228
ENSMUSG00000016386	0.140291	5.57788	4.38246	0.000235831	0.0145492	0.48866
ENSMUSG00000042821	-0.633168	1.85325	-4.3824	0.000235864	0.0145492	0.592557
ENSMUSG00000026817	-0.30533	6.49213	-4.38178	0.000236224	0.0145492	0.429666
ENSMUSG00000032624	0.147666	6.85216	4.3793	0.000237663	0.0145492	0.407617
ENSMUSG00000021065	0.154513	6.36346	4.37919	0.000237728	0.0145492	0.429773
ENSMUSG00000025626	0.193909	6.46473	4.37892	0.00023788	0.0145492	0.424059
ENSMUSG00000057406	0.157341	8.52328	4.37713	0.000238928	0.0145492	0.361676
ENSMUSG00000029614	-0.340473	7.28332	-4.37615	0.000239501	0.0145492	0.385841
ENSMUSG00000022550	-0.411251	3.60798	-4.37202	0.000241932	0.0145492	0.595967
ENSMUSG00000008489	0.246431	7.06526	4.36821	0.000244197	0.0145492	0.3737
ENSMUSG00000037295	-0.259704	4.65693	-4.36708	0.000244872	0.0145492	0.521952
ENSMUSG00000060591	-0.250608	5.64461	-4.36555	0.00024579	0.0145492	0.444069
ENSMUSG00000022203	-0.339003	4.57645	-4.36532	0.000245933	0.0145492	0.523774
ENSMUSG00000042644	-0.313964	4.92283	-4.36305	0.000247298	0.0145492	0.493089
ENSMUSG00000041560	-0.274741	6.06331	-4.3607	0.000248726	0.0145492	0.403548
ENSMUSG00000027162	0.205839	8.18955	4.36069	0.000248735	0.0145492	0.327813
ENSMUSG00000002249	-0.34198	4.21095	-4.35686	0.000251076	0.0145492	0.528692
ENSMUSG00000090100	0.203453	6.82068	4.35596	0.000251629	0.0145492	0.353583
ENSMUSG00000095681	0.297643	2.58398	4.35552	0.000251902	0.0145492	0.574789
ENSMUSG00000021200	-0.698088	3.79081	-4.3543	0.000252654	0.0145492	0.548063
ENSMUSG00000001946	-0.334587	4.76996	-4.35367	0.000253039	0.0145492	0.482698
ENSMUSG00000040312	-0.364175	3.08312	-4.34887	0.000256027	0.0145492	0.559898
ENSMUSG00000028841	-0.57869	1.78837	-4.34864	0.000256172	0.0145492	0.515443
ENSMUSG00000026941	-0.598577	1.09376	-4.34317	0.000259624	0.0145492	0.401377
ENSMUSG00000005823	-0.269785	4.45784	-4.34248	0.000260066	0.0145492	0.478936
ENSMUSG00000030341	-0.247156	5.34632	-4.34181	0.000260493	0.0145492	0.410846
ENSMUSG00000026814	-0.438453	5.08103	-4.34131	0.00026081	0.0145492	0.430743
ENSMUSG00000039530	0.177638	7.02443	4.33887	0.000262372	0.0145492	0.305335
ENSMUSG00000049122	0.19138	4.67292	4.33718	0.000263461	0.0145492	0.451181
ENSMUSG00000025161	-0.839048	3.7682	-4.33465	0.000265094	0.0145492	0.505085
ENSMUSG00000031342	0.26856	8.76953	4.33375	0.000265677	0.0145492	0.255693
ENSMUSG00000021493	-0.432533	5.31051	-4.33322	0.000266023	0.0145492	0.394082
ENSMUSG00000020167	-0.313018	5.37788	-4.33153	0.000267129	0.0145492	0.384473
ENSMUSG00000029381	-0.345133	3.49842	-4.33117	0.000267361	0.0145492	0.507639
ENSMUSG00000036902	0.239223	7.45609	4.33093	0.00026752	0.0145492	0.273497
ENSMUSG00000030695	-0.469459	9.08463	-4.3309	0.000267539	0.0145492	0.246575
ENSMUSG00000032018	0.235295	5.58863	4.33043	0.000267845	0.0145492	0.365649
ENSMUSG00000034471	-0.368799	4.55303	-4.33028	0.000267941	0.0145492	0.444225
ENSMUSG00000060376	-0.527807	4.93286	-4.32983	0.000268237	0.0145492	0.415671
ENSMUSG00000017478	-0.211234	5.59352	-4.32913	0.000268702	0.0145492	0.362078
ENSMUSG00000031628	0.157863	7.5605	4.32857	0.000269069	0.0145492	0.265139
ENSMUSG00000026643	0.200559	6.94773	4.32832	0.000269234	0.0145492	0.283095
ENSMUSG00000025321	0.252147	5.77719	4.32732	0.000269892	0.0145492	0.344319
ENSMUSG00000032717	-0.436723	2.79767	-4.3264	0.000270503	0.0145492	0.512386
ENSMUSG00000063446	0.238721	5.56275	4.32524	0.000271271	0.0145492	0.355401
ENSMUSG00000040857	-0.359152	4.43503	-4.32401	0.000272084	0.0145492	0.437972
ENSMUSG00000032300	-0.275378	3.62944	-4.32395	0.000272126	0.0145492	0.485357
ENSMUSG00000022205	0.18858	7.86734	4.32329	0.000272564	0.0145492	0.245354
ENSMUSG00000046761	-0.308133	3.10402	-4.32186	0.000273518	0.0145492	0.498975
ENSMUSG00000029267	0.203553	6.41402	4.32156	0.00027372	0.0145492	0.290827
ENSMUSG00000027540	-0.217545	5.90127	-4.32145	0.000273793	0.0145492	0.321424
ENSMUSG00000032334	-0.36964	4.91163	-4.32117	0.00027398	0.0145492	0.396403
ENSMUSG00000058258	0.370132	6.15848	4.3201	0.000274704	0.0145492	0.302265
ENSMUSG00000033191	-0.457071	5.02033	-4.31779	0.000276256	0.0145492	0.380521
ENSMUSG00000052534	0.111696	8.24836	4.31758	0.000276402	0.0145492	0.224139
ENSMUSG00000086784	-0.353313	3.57194	-4.3166	0.000277065	0.0145492	0.471435
ENSMUSG00000038544	0.170911	4.98097	4.31203	0.000280181	0.0145492	0.369263
ENSMUSG00000021693	0.230044	7.19538	4.31153	0.00028052	0.0145492	0.234884
ENSMUSG00000038628	0.176056	6.3865	4.31051	0.000281221	0.0145492	0.266051
ENSMUSG00000071647	-0.244818	4.63827	-4.31009	0.000281511	0.0145492	0.390844
ENSMUSG00000028776	-0.552314	3.79206	-4.30981	0.000281707	0.0145492	0.445781
ENSMUSG00000044562	-0.322841	3.91521	-4.30889	0.000282343	0.0145492	0.436155
ENSMUSG00000030800	-0.271234	3.0196	-4.30646	0.000284021	0.0145492	0.466085
ENSMUSG00000074001	-0.705717	3.72421	-4.30591	0.000284407	0.0145492	0.441033
ENSMUSG00000032643	-0.430242	3.02914	-4.30453	0.00028537	0.0145492	0.461701
ENSMUSG00000044320	-0.725558	-1.01043	-4.30381	0.000285872	0.0145492	-0.396709
ENSMUSG00000072473	-0.559315	-0.161493	-4.30288	0.000286525	0.0145492	-0.0461477
ENSMUSG00000019998	0.176036	7.46621	4.30024	0.000288378	0.0145492	0.200286
ENSMUSG00000071547	-0.412397	5.56958	-4.2999	0.000288615	0.0145492	0.295834
ENSMUSG00000001435	-0.452962	6.27575	-4.29973	0.000288741	0.0145492	0.247518
ENSMUSG00000034353	-0.237844	4.36592	-4.29941	0.000288966	0.0145492	0.385563
ENSMUSG00000007891	-0.2222	7.55658	-4.2992	0.000289115	0.0145492	0.195481
ENSMUSG00000019539	-0.462427	6.09626	-4.29877	0.000289417	0.0145492	0.256192
ENSMUSG00000002980	-0.439871	5.50053	-4.2969	0.000290743	0.0145492	0.294182
ENSMUSG00000071076	-0.307961	4.9183	-4.29616	0.000291274	0.0145492	0.337337
ENSMUSG00000070643	-0.290209	4.03539	-4.29549	0.000291748	0.0145492	0.398241
ENSMUSG00000038695	-0.411397	3.86564	-4.29546	0.000291767	0.0145492	0.40848
ENSMUSG00000029675	-0.3459	8.17683	-4.2899	0.000295766	0.0146207	0.159785
ENSMUSG00000031451	-0.27295	6.47121	-4.28939	0.000296138	0.0146207	0.211855
ENSMUSG00000031980	-0.42887	4.01314	-4.28872	0.000296621	0.0146207	0.384413
ENSMUSG00000089917	-0.160323	4.64298	-4.28861	0.000296703	0.0146207	0.340447
ENSMUSG00000003068	-0.261757	5.66182	-4.28419	0.000299924	0.0147108	0.251316
ENSMUSG00000041245	0.219315	6.09209	4.28369	0.000300292	0.0147108	0.21972
ENSMUSG00000048758	-0.620048	5.53891	-4.27818	0.000304373	0.0147599	0.248254
ENSMUSG00000066798	0.249825	5.36666	4.27707	0.000305196	0.0147599	0.257479
ENSMUSG00000001707	0.202695	5.21411	4.27659	0.000305555	0.0147599	0.268222
ENSMUSG00000028546	0.217099	6.66033	4.27046	0.000310171	0.0147599	0.157876
ENSMUSG00000066735	0.226404	6.77777	4.26969	0.000310754	0.0147599	0.150918
ENSMUSG00000034910	0.143893	6.6544	4.26945	0.000310941	0.0147599	0.155626
ENSMUSG00000024789	0.132046	6.73162	4.26494	0.000314388	0.0147599	0.141458
ENSMUSG00000090625	-0.729425	2.55021	-4.26452	0.000314715	0.0147599	0.374142
ENSMUSG00000020770	-0.283131	4.81246	-4.26346	0.00031553	0.0147599	0.269281
ENSMUSG00000027481	-0.609386	0.906258	-4.26335	0.000315614	0.0147599	0.202905
ENSMUSG00000042828	-0.68364	4.40803	-4.26044	0.000317872	0.0147599	0.294181
ENSMUSG00000069565	-0.18185	5.82603	-4.25825	0.000319577	0.0147599	0.177758
ENSMUSG00000055799	-0.387703	3.92084	-4.25141	0.000324971	0.0147599	0.304332
ENSMUSG00000032186	0.233586	9.08387	4.25051	0.000325685	0.0147599	0.0551269
ENSMUSG00000060572	-0.430936	5.36056	-4.24875	0.00032709	0.0147599	0.192115
ENSMUSG00000037686	-0.906063	1.23328	-4.24846	0.00032732	0.0147599	0.230117
ENSMUSG00000029840	0.217576	8.3143	4.24741	0.000328161	0.0147599	0.0562727
ENSMUSG00000055373	0.305833	6.56015	4.24713	0.000328393	0.0147599	0.10761
ENSMUSG00000033938	-0.470491	5.09666	-4.24688	0.000328591	0.0147599	0.208932
ENSMUSG00000025777	0.209108	7.17314	4.2464	0.000328978	0.0147599	0.0810338
ENSMUSG00000020722	-0.639102	4.26016	-4.24566	0.000329574	0.0147599	0.270155
ENSMUSG00000022614	-0.341607	4.67453	-4.24488	0.000330202	0.0147599	0.236888
ENSMUSG00000029163	-0.532485	5.39982	-4.24255	0.000332088	0.0147599	0.17496
ENSMUSG00000032518	-0.262242	8.88913	-4.24129	0.000333116	0.0147599	0.0346128
ENSMUSG00000021904	-0.321494	3.37547	-4.24057	0.000333702	0.0147599	0.307616
ENSMUSG00000022817	-0.33712	6.18556	-4.2402	0.000334008	0.0147599	0.111634
ENSMUSG00000032905	0.138206	6.7083	4.2396	0.000334491	0.0147599	0.0825089
ENSMUSG00000021294	-0.401703	4.92495	-4.23911	0.000334892	0.0147599	0.204131
ENSMUSG00000050628	-0.285788	4.78285	-4.23911	0.000334899	0.0147599	0.214923
ENSMUSG00000030399	-0.755038	8.90524	-4.23899	0.000334996	0.0147599	0.0297537
ENSMUSG00000040760	0.186341	7.19253	4.23487	0.000338383	0.0147599	0.0530665
ENSMUSG00000067038	-0.906348	0.339407	-4.2345	0.000338693	0.0147599	-0.00720935
ENSMUSG00000087006	-0.422196	2.1458	-4.23351	0.000339516	0.0147599	0.295784
ENSMUSG00000019659	-0.318673	4.30113	-4.23343	0.000339584	0.0147599	0.237869
ENSMUSG00000032468	0.179802	6.53932	4.23335	0.00033965	0.0147599	0.0757237
ENSMUSG00000047731	-0.242274	6.05827	-4.23314	0.000339823	0.0147599	0.102597
ENSMUSG00000014778	-0.356015	3.56124	-4.23287	0.000340049	0.0147599	0.281796
ENSMUSG00000037361	0.174205	5.85881	4.23274	0.000340157	0.0147599	0.115303
ENSMUSG00000053175	-0.695401	0.055759	-4.23272	0.000340174	0.0147599	-0.0961897
ENSMUSG00000038670	-0.790709	5.22902	-4.23196	0.000340806	0.0147599	0.165575
ENSMUSG00000060568	0.199616	5.63991	4.22945	0.000342899	0.0147599	0.124196
ENSMUSG00000036833	-0.321801	3.85493	-4.22936	0.000342977	0.0147599	0.257665
ENSMUSG00000036376	-0.201482	3.37487	-4.22813	0.000344014	0.0147599	0.279361
ENSMUSG00000027597	-0.238042	3.3777	-4.22784	0.000344254	0.0147599	0.278647
ENSMUSG00000031683	0.12845	5.86632	4.2276	0.00034446	0.0147599	0.10253
ENSMUSG00000052459	0.169367	8.1262	4.22759	0.000344464	0.0147599	0.0125534
ENSMUSG00000029119	-0.345989	4.37002	-4.22733	0.000344689	0.0147599	0.218943
ENSMUSG00000029797	-0.557684	1.58107	-4.22731	0.000344703	0.0147599	0.240151
ENSMUSG00000045613	0.300095	3.72442	4.22483	0.000346803	0.0147599	0.25483
ENSMUSG00000001098	-0.1629	6.37822	-4.22463	0.000346966	0.0147599	0.0633617
ENSMUSG00000019737	-0.291498	2.8912	-4.22303	0.000348329	0.0147599	0.282225
ENSMUSG00000032523	-0.691023	2.21663	-4.22227	0.000348975	0.0147599	0.27369
ENSMUSG00000030265	0.200168	7.21052	4.22099	0.000350073	0.0147599	0.0196032
ENSMUSG00000034021	0.176516	7.35831	4.22091	0.00035014	0.0147599	0.0149926
ENSMUSG00000023044	-0.296919	4.98245	-4.2205	0.000350497	0.0147599	0.155783
ENSMUSG00000021066	0.202942	5.96843	4.22006	0.000350872	0.0147599	0.0777398
ENSMUSG00000001082	-0.364815	4.23322	-4.21836	0.00035233	0.0147599	0.208032
ENSMUSG00000035027	-0.406757	5.52549	-4.21812	0.000352541	0.0147599	0.10711
ENSMUSG00000027770	0.209053	7.34722	4.21374	0.000356334	0.0148108	-0.00165873
ENSMUSG00000026915	0.192026	7.74739	4.2121	0.000357769	0.0148108	-0.0159836
ENSMUSG00000026639	-0.389369	4.01241	-4.21029	0.000359354	0.0148108	0.20438
ENSMUSG00000050043	0.170759	6.51482	4.21009	0.00035953	0.0148108	0.0219469
ENSMUSG00000032463	0.171952	4.83802	4.20879	0.000360679	0.0148108	0.13984
ENSMUSG00000030805	-0.23382	5.00558	-4.20786	0.0003615	0.0148108	0.12428
ENSMUSG00000018326	0.148235	9.08959	4.20781	0.000361543	0.0148108	-0.0464548
ENSMUSG00000034636	0.193569	8.32317	4.20771	0.000361628	0.0148108	-0.0382011
ENSMUSG00000031731	0.140001	7.69641	4.20574	0.00036338	0.0148108	-0.0298736
ENSMUSG00000064120	-0.298161	3.24232	-4.20438	0.000364586	0.0148108	0.23124
ENSMUSG00000053158	-0.412238	3.15861	-4.20333	0.000365522	0.0148108	0.231948
ENSMUSG00000026737	0.178794	5.27687	4.20234	0.000366411	0.0148108	0.0893706
ENSMUSG00000017485	0.179637	8.59524	4.2016	0.000367072	0.0148108	-0.0567016
ENSMUSG00000034165	-0.365576	6.25372	-4.20148	0.000367186	0.0148108	0.0162902
ENSMUSG00000052146	-0.303015	6.89377	-4.19945	0.000369006	0.0148108	-0.0200383
ENSMUSG00000002799	-0.441001	4.6958	-4.19793	0.000370386	0.0148108	0.126557
ENSMUSG00000025504	-0.32981	3.31159	-4.19786	0.000370446	0.0148108	0.213899
ENSMUSG00000042590	0.184765	5.97609	4.19773	0.000370567	0.0148108	0.0245455
ENSMUSG00000040940	-0.351312	6.03503	-4.19696	0.000371268	0.0148108	0.0193385
ENSMUSG00000005034	0.175642	8.58694	4.19576	0.000372353	0.0148108	-0.0704717
ENSMUSG00000045648	0.239496	3.86905	4.19531	0.000372768	0.0148108	0.178814
ENSMUSG00000033065	-0.285107	7.5378	-4.19476	0.000373263	0.0148108	-0.0518076
ENSMUSG00000015468	-0.474806	3.20214	-4.18763	0.000379834	0.0150358	0.195346
ENSMUSG00000028980	-0.348796	5.17318	-4.18496	0.000382325	0.0150987	0.0575587
ENSMUSG00000029714	-0.323121	5.67434	-4.18326	0.00038391	0.0151255	0.0132716
ENSMUSG00000054752	0.183106	6.57777	4.18103	0.000386015	0.0151727	-0.0498556
ENSMUSG00000034994	-0.35585	10.568	-4.17841	0.000388497	0.0152269	-0.118625
ENSMUSG00000038274	-0.533066	1.72043	-4.17765	0.000389217	0.0152269	0.14969
ENSMUSG00000042229	0.147565	5.67399	4.1765	0.00039031	0.0152306	-0.0029854
ENSMUSG00000025409	-0.328318	5.21197	-4.17402	0.000392689	0.0152306	0.028761
ENSMUSG00000009876	-0.424371	1.36915	-4.17375	0.000392943	0.0152306	0.105572
ENSMUSG00000032407	0.168639	7.21053	4.17258	0.00039407	0.0152306	-0.0951212
ENSMUSG00000025529	0.241354	5.51676	4.17221	0.000394427	0.0152306	-0.000376679
ENSMUSG00000041817	0.300507	5.74262	4.17184	0.000394782	0.0152306	-0.0187965
ENSMUSG00000023456	-0.326348	8.26893	-4.16976	0.000396802	0.0152732	-0.127251
ENSMUSG00000007029	-0.272479	5.69799	-4.16646	0.000400012	0.0152832	-0.0282093
ENSMUSG00000002233	-0.261371	5.33933	-4.16582	0.000400644	0.0152832	-0.00102088
ENSMUSG00000030850	0.168705	6.65707	4.16551	0.000400947	0.0152832	-0.0903409
ENSMUSG00000023571	-0.247567	3.33686	-4.16419	0.000402237	0.0152832	0.136809
ENSMUSG00000059493	0.210345	5.38095	4.16199	0.000404408	0.0152832	-0.0134324
ENSMUSG00000001128	-0.341293	2.96987	-4.16162	0.000404772	0.0152832	0.144024
ENSMUSG00000031502	-0.48164	9.05889	-4.16141	0.000404983	0.0152832	-0.156208
ENSMUSG00000020260	-0.348053	5.25352	-4.16039	0.000405997	0.0152832	-0.00642707
ENSMUSG00000022812	0.140148	8.0958	4.16028	0.000406103	0.0152832	-0.146616
ENSMUSG00000003752	-0.213841	4.21758	-4.16017	0.000406209	0.0152832	0.0747846
ENSMUSG00000050299	-0.474816	1.55074	-4.15804	0.000408336	0.0153198	0.0934627
ENSMUSG00000017286	0.128661	5.75815	4.15736	0.000409017	0.0153198	-0.0545695
ENSMUSG00000063524	-0.394094	7.1973	-4.15334	0.000413053	0.0154364	-0.139856
ENSMUSG00000071708	0.180183	6.9524	4.15234	0.000414058	0.0154394	-0.133994
ENSMUSG00000046523	0.297257	3.85624	4.15001	0.000416425	0.015493	0.0762534
ENSMUSG00000007877	-0.48403	4.19602	-4.14572	0.000420815	0.0156216	0.0438591
ENSMUSG00000040952	-0.324751	7.5298	-4.14472	0.000421844	0.0156251	-0.17012
ENSMUSG00000043410	0.221239	3.50125	4.1433	0.000423313	0.0156408	0.0815792
ENSMUSG00000068748	0.234886	9.27946	4.1425	0.000424142	0.0156408	-0.202503
ENSMUSG00000045672	-0.385196	5.58397	-4.14146	0.000425222	0.0156435	-0.07746
ENSMUSG00000035798	0.141355	6.75031	4.14063	0.000426088	0.0156435	-0.153429
ENSMUSG00000025920	0.205454	7.02018	4.13716	0.000429717	0.0157421	-0.172398
ENSMUSG00000026159	0.161422	7.4136	4.13623	0.000430698	0.0157436	-0.187205
ENSMUSG00000021549	0.210437	6.83026	4.13355	0.000433525	0.0158123	-0.173465
ENSMUSG00000059070	-0.421101	6.49581	-4.13096	0.000436274	0.0158779	-0.163305
ENSMUSG00000050212	-0.609409	2.13059	-4.1236	0.0004442	0.0160594	0.05824
ENSMUSG00000030824	-0.236995	6.91172	-4.12272	0.000445153	0.0160594	-0.202385
ENSMUSG00000044496	-0.304183	4.62045	-4.12191	0.00044604	0.0160594	-0.0441793
ENSMUSG00000030704	0.206023	8.49005	4.12142	0.000446572	0.0160594	-0.245513
ENSMUSG00000029176	0.112359	6.6781	4.12047	0.000447609	0.0160594	-0.197778
ENSMUSG00000029122	-0.262884	4.24823	-4.11719	0.000451213	0.0160594	-0.0262711
ENSMUSG00000028410	0.191335	7.72095	4.11718	0.000451227	0.0160594	-0.240312
ENSMUSG00000018965	0.16424	8.63394	4.11666	0.000451801	0.0160594	-0.258732
ENSMUSG00000041570	0.174327	7.87977	4.11365	0.000455132	0.0160594	-0.252441
ENSMUSG00000055733	0.231044	5.52042	4.11296	0.000455899	0.0160594	-0.139549
ENSMUSG00000017404	-0.316924	7.22972	-4.11079	0.00045832	0.0160594	-0.241708
ENSMUSG00000038481	0.133015	6.63734	4.11055	0.000458591	0.0160594	-0.219234
ENSMUSG00000026308	-0.761205	2.86408	-4.1104	0.000458763	0.0160594	0.0332093
ENSMUSG00000017756	-0.234961	5.10408	-4.1101	0.000459096	0.0160594	-0.111779
ENSMUSG00000027108	0.18568	6.2169	4.10854	0.000460851	0.0160594	-0.201174
ENSMUSG00000030313	0.171238	6.13025	4.10814	0.000461298	0.0160594	-0.196725
ENSMUSG00000009293	-0.226404	5.69043	-4.10717	0.0004624	0.0160594	-0.166918
ENSMUSG00000033014	0.175093	7.19752	4.10685	0.000462764	0.0160594	-0.250219
ENSMUSG00000001445	-0.142397	5.1529	-4.10339	0.000466688	0.0160594	-0.131708
ENSMUSG00000019927	0.158056	6.37634	4.10184	0.000468455	0.0160594	-0.226254
ENSMUSG00000027737	0.343693	5.26195	4.10177	0.000468536	0.0160594	-0.143974
ENSMUSG00000026904	0.275299	6.43855	4.10135	0.00046902	0.0160594	-0.230527
ENSMUSG00000046546	-0.211143	3.7398	-4.09889	0.000471848	0.0160594	-0.0331785
ENSMUSG00000037820	-0.60061	5.75594	-4.09844	0.000472367	0.0160594	-0.190496
ENSMUSG00000022052	0.153127	6.48795	4.09793	0.000472952	0.0160594	-0.241474
ENSMUSG00000030611	-0.267097	3.56282	-4.09727	0.000473724	0.0160594	-0.0260476
ENSMUSG00000028600	-0.29555	2.98532	-4.09693	0.000474113	0.0160594	-0.000553378
ENSMUSG00000031490	-0.489114	4.2782	-4.09356	0.000478035	0.0160594	-0.08214
ENSMUSG00000022220	-0.396308	3.04666	-4.09318	0.000478474	0.0160594	-0.0107697
ENSMUSG00000043085	-0.563053	0.540964	-4.09293	0.000478765	0.0160594	-0.211881
ENSMUSG00000062997	-0.243044	6.53689	-4.09287	0.000478844	0.0160594	-0.255835
ENSMUSG00000028041	-0.333994	5.48531	-4.09222	0.000479599	0.0160594	-0.184985
ENSMUSG00000010080	-0.261624	2.79748	-4.09222	0.000479602	0.0160594	-0.00628743
ENSMUSG00000024925	-0.353644	2.42959	-4.09184	0.000480048	0.0160594	-0.00431461
ENSMUSG00000028347	0.173578	7.36097	4.09163	0.000480294	0.0160594	-0.291187
ENSMUSG00000030347	0.182719	4.84213	4.09032	0.000481828	0.0160594	-0.13586
ENSMUSG00000051223	0.19761	8.89452	4.08909	0.000483279	0.0160594	-0.32668
ENSMUSG00000001552	-0.35943	6.22812	-4.08792	0.000484668	0.0160594	-0.249831
ENSMUSG00000020650	0.23605	4.54047	4.08776	0.000484852	0.0160594	-0.116833
ENSMUSG00000043535	0.140521	7.33017	4.0875	0.000485159	0.0160594	-0.300061
ENSMUSG00000024299	-0.341692	5.9617	-4.08574	0.000487256	0.0160594	-0.237333
ENSMUSG00000055809	-0.366741	1.93029	-4.08415	0.000489156	0.0160594	-0.0337598
ENSMUSG00000034647	0.216925	7.053	4.08412	0.000489189	0.0160594	-0.298913
ENSMUSG00000054808	-0.265111	7.45622	-4.08287	0.000490688	0.0160594	-0.314545
ENSMUSG00000033029	-0.256896	2.21169	-4.08252	0.000491106	0.0160594	-0.027415
ENSMUSG00000038170	-0.268974	8.65035	-4.08232	0.000491347	0.0160594	-0.340216
ENSMUSG00000023232	-0.288006	3.973	-4.08157	0.000492241	0.0160594	-0.0880468
ENSMUSG00000048677	-0.339217	3.4541	-4.07931	0.000494973	0.0160594	-0.060394
ENSMUSG00000036570	-0.459244	4.16629	-4.07872	0.000495679	0.0160594	-0.10797
ENSMUSG00000031367	0.19235	6.28308	4.07846	0.000495995	0.0160594	-0.275916
ENSMUSG00000034522	-0.202457	5.10015	-4.07785	0.000496731	0.0160594	-0.186655
ENSMUSG00000020695	-0.333579	6.07027	-4.07784	0.000496744	0.0160594	-0.263477
ENSMUSG00000068699	-0.735148	6.97356	-4.07732	0.000497379	0.0160594	-0.310011
ENSMUSG00000037236	0.186749	9.21505	4.07731	0.000497394	0.0160594	-0.356757
ENSMUSG00000042292	-0.317665	4.92954	-4.07561	0.000499466	0.0160594	-0.177114
ENSMUSG00000027318	-0.514191	3.73686	-4.07505	0.000500148	0.0160594	-0.0862907
ENSMUSG00000025949	0.182353	6.20643	4.07497	0.000500246	0.0160594	-0.279555
ENSMUSG00000046449	0.260508	7.29564	4.07447	0.000500856	0.0160594	-0.329687
ENSMUSG00000047786	0.223116	4.32312	4.07299	0.000502667	0.0160594	-0.133713
ENSMUSG00000063576	-0.257238	6.57852	-4.0725	0.000503265	0.0160594	-0.305901
ENSMUSG00000026544	-0.315877	2.51049	-4.07185	0.000504067	0.0160594	-0.0478338
ENSMUSG00000020475	-0.610236	5.77278	-4.07101	0.000505107	0.0160594	-0.256022
ENSMUSG00000042901	0.135086	6.17277	4.07095	0.000505184	0.0160594	-0.287016
ENSMUSG00000064080	-0.358414	6.74227	-4.07039	0.000505867	0.0160594	-0.318357
ENSMUSG00000022443	-0.339479	7.23724	-4.06962	0.000506821	0.0160594	-0.33919
ENSMUSG00000031012	0.156984	7.43673	4.06934	0.000507169	0.0160594	-0.346032
ENSMUSG00000021076	0.141763	6.75998	4.06911	0.000507452	0.0160594	-0.322668
ENSMUSG00000003970	-0.364595	8.31964	-4.06753	0.000509418	0.0160594	-0.370301
ENSMUSG00000063856	-0.261413	5.87037	-4.06641	0.000510815	0.0160594	-0.27639
ENSMUSG00000001260	0.357197	4.86202	4.0655	0.00051195	0.0160594	-0.194648
ENSMUSG00000026275	0.156044	6.31057	4.06413	0.000513669	0.0160594	-0.311324
ENSMUSG00000058690	0.145215	7.74997	4.06056	0.000518169	0.0160594	-0.374987
ENSMUSG00000030432	-0.376353	5.26751	-4.05962	0.000519351	0.0160594	-0.24277
ENSMUSG00000057335	0.156052	8.47666	4.0594	0.000519631	0.0160594	-0.392223
ENSMUSG00000026623	0.156914	7.53206	4.05749	0.000522064	0.0160594	-0.376632
ENSMUSG00000014301	-0.758177	-0.75586	-4.0559	0.000524097	0.0160594	-0.686858
ENSMUSG00000001508	-0.511748	3.05788	-4.05571	0.000524334	0.0160594	-0.0945594
ENSMUSG00000020070	0.150418	6.61751	4.05569	0.000524358	0.0160594	-0.347601
ENSMUSG00000031762	-0.679762	4.82914	-4.05544	0.000524686	0.0160594	-0.213605
ENSMUSG00000025437	0.141487	7.15274	4.0541	0.0005264	0.0160594	-0.373357
ENSMUSG00000024854	-0.41407	3.23288	-4.0541	0.00052641	0.0160594	-0.105709
ENSMUSG00000020400	-0.304309	4.36179	-4.05394	0.000526616	0.0160594	-0.180467
ENSMUSG00000018845	-0.487965	4.68837	-4.05303	0.000527788	0.0160594	-0.208516
ENSMUSG00000025407	-0.387939	4.64381	-4.05175	0.000529439	0.0160594	-0.208186
ENSMUSG00000074781	0.192835	7.28753	4.05167	0.00052954	0.0160594	-0.383379
ENSMUSG00000036309	0.163949	8.40555	4.05157	0.000529669	0.0160594	-0.409675
ENSMUSG00000074785	0.208239	6.58963	4.0506	0.00053092	0.0160594	-0.358113
ENSMUSG00000073600	-0.29398	3.75698	-4.0506	0.000530923	0.0160594	-0.143978
ENSMUSG00000041112	0.146642	6.20606	4.05016	0.000531497	0.0160594	-0.337969
ENSMUSG00000040690	-0.468684	6.8301	-4.04913	0.000532829	0.0160594	-0.371959
ENSMUSG00000029366	0.204765	5.17936	4.04909	0.000532884	0.0160594	-0.260328
ENSMUSG00000020152	0.181057	8.36795	4.04814	0.000534123	0.0160594	-0.417157
ENSMUSG00000067194	0.182863	7.78772	4.04782	0.000534534	0.0160594	-0.405969
ENSMUSG00000044894	-0.311876	5.28921	-4.04775	0.000534631	0.0160594	-0.272548
ENSMUSG00000055322	-0.369037	7.00306	-4.04547	0.000537618	0.0160594	-0.387984
ENSMUSG00000028469	-0.170855	5.68987	-4.04506	0.00053815	0.0160594	-0.312535
ENSMUSG00000003208	-0.341193	2.42966	-4.04485	0.000538426	0.0160594	-0.106725
ENSMUSG00000004319	0.209124	7.5828	4.04471	0.000538618	0.0160594	-0.408145
ENSMUSG00000031099	0.192193	6.16719	4.04462	0.00053873	0.0160594	-0.348415
ENSMUSG00000022098	-0.273238	6.85115	-4.04381	0.000539795	0.0160594	-0.386048
ENSMUSG00000021700	0.165651	7.98006	4.04296	0.000540919	0.0160594	-0.421911
ENSMUSG00000022865	0.192672	8.72507	4.04282	0.000541107	0.0160594	-0.434595
ENSMUSG00000039824	-0.510354	4.11407	-4.04093	0.000543608	0.0160594	-0.190491
ENSMUSG00000090247	-0.448097	3.96689	-4.04085	0.000543717	0.0160594	-0.180172
ENSMUSG00000003131	0.148586	8.25228	4.03971	0.00054523	0.0160594	-0.435098
ENSMUSG00000020232	-0.292144	3.96897	-4.03954	0.000545451	0.0160594	-0.183805
ENSMUSG00000039323	-0.413018	6.19795	-4.03832	0.000547086	0.0160594	-0.364321
ENSMUSG00000038520	-0.328144	5.32386	-4.03815	0.00054731	0.0160594	-0.297816
ENSMUSG00000021661	0.153087	6.08097	4.03641	0.000549642	0.0160594	-0.362198
ENSMUSG00000003072	-0.422567	6.40752	-4.03471	0.000551924	0.0160594	-0.385271
ENSMUSG00000002342	-0.228024	4.66258	-4.03462	0.000552053	0.0160594	-0.249827
ENSMUSG00000022175	-0.271051	5.46806	-4.0345	0.00055221	0.0160594	-0.318683
ENSMUSG00000027962	0.180765	5.54918	4.03213	0.000555411	0.0160594	-0.331157
ENSMUSG00000015882	0.232143	6.32141	4.03159	0.000556152	0.0160594	-0.388329
ENSMUSG00000061787	-0.23549	7.64553	-4.03151	0.000556252	0.0160594	-0.440932
ENSMUSG00000005610	0.142626	10.8751	4.03137	0.000556451	0.0160594	-0.466642
ENSMUSG00000033900	0.214468	7.86341	4.03091	0.000557072	0.0160594	-0.447712
ENSMUSG00000034908	-0.238593	6.82195	-4.0308	0.000557219	0.0160594	-0.415537
ENSMUSG00000063600	0.292046	1.69207	4.03013	0.000558127	0.0160594	-0.161281
ENSMUSG00000041736	-0.498436	3.33845	-4.02989	0.000558454	0.0160594	-0.165041
ENSMUSG00000066037	0.144915	7.99111	4.02927	0.000559302	0.0160594	-0.454509
ENSMUSG00000042903	-0.277652	5.24184	-4.0288	0.000559954	0.0160594	-0.312802
ENSMUSG00000042105	0.208416	8.58619	4.02776	0.000561366	0.0160594	-0.468529
ENSMUSG00000034686	-0.569152	1.17422	-4.02576	0.000564117	0.0160594	-0.223289
ENSMUSG00000029093	-0.288019	5.92285	-4.02574	0.000564139	0.0160594	-0.375569
ENSMUSG00000026842	-0.213106	6.80296	-4.02528	0.000564783	0.0160594	-0.427782
ENSMUSG00000028252	0.219422	5.209	4.02446	0.000565917	0.0160594	-0.320193
ENSMUSG00000041528	-0.247061	5.77482	-4.02209	0.000569189	0.0160594	-0.372926
ENSMUSG00000000142	-0.175242	4.81699	-4.02153	0.000569974	0.0160594	-0.293337
ENSMUSG00000020682	-0.268521	2.73368	-4.0199	0.000572244	0.0160594	-0.164685
ENSMUSG00000058192	0.173068	4.87848	4.01987	0.000572289	0.0160594	-0.302445
ENSMUSG00000029203	0.169978	7.15821	4.01842	0.00057432	0.0160594	-0.457686
ENSMUSG00000031285	0.159908	10.1572	4.01829	0.000574503	0.0160594	-0.498429
ENSMUSG00000042202	0.154322	5.61563	4.01782	0.000575154	0.0160594	-0.370162
ENSMUSG00000052155	0.181416	7.222	4.01747	0.000575646	0.0160594	-0.462019
ENSMUSG00000059013	-0.412865	4.08209	-4.01632	0.000577265	0.0160594	-0.244837
ENSMUSG00000006369	-0.405233	5.75812	-4.01599	0.000577733	0.0160594	-0.385188
ENSMUSG00000025262	0.180209	5.3944	4.01521	0.000578827	0.0160594	-0.357656
ENSMUSG00000006215	-0.365756	4.34914	-4.01518	0.000578882	0.0160594	-0.268452
ENSMUSG00000062014	0.191317	7.89542	4.01455	0.000579764	0.0160594	-0.487098
ENSMUSG00000040612	0.2285	6.04868	4.01435	0.000580045	0.0160594	-0.411481
ENSMUSG00000035623	0.166613	6.83317	4.01388	0.000580718	0.0160594	-0.455979
ENSMUSG00000044456	-0.375872	3.28327	-4.01323	0.000581641	0.0160594	-0.199972
ENSMUSG00000018822	-0.659312	1.25978	-4.01258	0.000582564	0.0160594	-0.240063
ENSMUSG00000058709	-0.364191	5.12761	-4.01255	0.000582602	0.0160594	-0.340467
ENSMUSG00000045690	-0.297244	2.5294	-4.01253	0.000582626	0.0160594	-0.177687
ENSMUSG00000032867	-0.239327	6.28562	-4.01209	0.000583264	0.0160594	-0.432087
ENSMUSG00000035370	-0.457913	1.637	-4.01012	0.000586072	0.0160594	-0.207452
ENSMUSG00000036887	-0.297416	3.99501	-4.00989	0.000586402	0.0160594	-0.253405
ENSMUSG00000004951	-0.837786	4.84311	-4.00928	0.000587265	0.0160594	-0.320455
ENSMUSG00000071202	-0.543306	0.884553	-4.00743	0.000589935	0.0160594	-0.305065
ENSMUSG00000007653	0.239898	5.86031	4.00714	0.000590342	0.0160594	-0.414556
ENSMUSG00000019055	-0.323619	5.45317	-4.00711	0.000590396	0.0160594	-0.381218
ENSMUSG00000048747	0.210094	3.16392	4.0057	0.000592428	0.0160594	-0.211199
ENSMUSG00000029405	0.147631	8.24338	4.00553	0.000592665	0.0160594	-0.515682
ENSMUSG00000003345	-0.324799	5.93414	-4.00536	0.00059292	0.0160594	-0.424003
ENSMUSG00000057666	-0.41015	7.35222	-4.00522	0.000593124	0.0160594	-0.494611
ENSMUSG00000028414	0.222599	5.92695	4.0037	0.000595327	0.0160594	-0.427742
ENSMUSG00000036295	0.219366	6.69629	4.00306	0.000596255	0.0160594	-0.475191
ENSMUSG00000076432	0.177612	8.65065	4.00213	0.000597612	0.0160594	-0.529935
ENSMUSG00000036435	0.151685	6.52391	4.00117	0.000599004	0.0160594	-0.471168
ENSMUSG00000042099	-0.276964	4.38239	-4.00064	0.000599787	0.0160594	-0.304836
ENSMUSG00000024639	0.158155	8.27206	3.99974	0.000601107	0.0160594	-0.529884
ENSMUSG00000004360	0.193811	7.1243	3.99948	0.00060148	0.0160594	-0.501115
ENSMUSG00000034845	-0.377599	3.56871	-3.99938	0.000601629	0.0160594	-0.247663
ENSMUSG00000032294	-0.323381	9.15583	-3.99906	0.000602098	0.0160594	-0.541462
ENSMUSG00000040356	-0.301998	5.82579	-3.9988	0.000602477	0.0160594	-0.431254
ENSMUSG00000096768	-0.618211	1.52637	-3.99861	0.000602768	0.0160594	-0.240863
ENSMUSG00000002617	0.251307	5.44976	3.99717	0.000604883	0.0160901	-0.404258
ENSMUSG00000002204	-0.672854	-0.0224431	-3.995	0.000608095	0.0160908	-0.546168
ENSMUSG00000037656	-0.211224	5.9581	-3.99469	0.000608559	0.0160908	-0.45127
ENSMUSG00000057969	-0.302105	4.20236	-3.99466	0.000608594	0.0160908	-0.304046
ENSMUSG00000030730	-0.659473	8.8875	-3.99421	0.000609262	0.0160908	-0.550443
ENSMUSG00000020015	0.173542	6.5822	3.99324	0.000610709	0.0160908	-0.492789
ENSMUSG00000037610	0.240041	2.85504	3.99225	0.000612191	0.0160908	-0.228979
ENSMUSG00000051864	-0.271579	4.45473	-3.99194	0.000612659	0.0160908	-0.33082
ENSMUSG00000021945	0.17377	7.18751	3.99096	0.000614123	0.0160908	-0.523377
ENSMUSG00000021816	0.18858	8.25431	3.99022	0.000615232	0.0160908	-0.552009
ENSMUSG00000025892	0.191877	6.71371	3.99003	0.000615508	0.0160908	-0.506709
ENSMUSG00000039270	0.181262	7.17593	3.9896	0.000616162	0.0160908	-0.526182
ENSMUSG00000033964	0.21694	6.55441	3.98823	0.000618218	0.0160908	-0.503045
ENSMUSG00000000804	0.162593	7.06753	3.98819	0.000618282	0.0160908	-0.525749
ENSMUSG00000067653	-0.527925	1.77214	-3.98772	0.000618986	0.0160908	-0.246422
ENSMUSG00000025037	0.180147	6.05266	3.98732	0.000619604	0.0160908	-0.47536
ENSMUSG00000062397	0.155569	7.67138	3.98684	0.000620322	0.0160908	-0.547026
ENSMUSG00000021555	0.10458	6.36691	3.98444	0.00062397	0.0161548	-0.501979
ENSMUSG00000018196	0.161207	5.93576	3.98365	0.000625177	0.0161548	-0.475571
ENSMUSG00000039585	0.185666	7.51524	3.98232	0.000627196	0.0161548	-0.553521
ENSMUSG00000032060	-0.299113	6.44797	-3.98206	0.000627592	0.0161548	-0.511734
ENSMUSG00000024425	0.162909	7.45927	3.98204	0.000627625	0.0161548	-0.55265
ENSMUSG00000023348	-0.371008	4.36992	-3.98116	0.000628978	0.0161647	-0.348303
ENSMUSG00000030527	-0.202917	5.10855	-3.97982	0.000631041	0.0161928	-0.415396
ENSMUSG00000037621	-0.459966	1.81279	-3.97899	0.000632318	0.0162007	-0.262531
ENSMUSG00000072964	0.166626	6.70776	3.97778	0.00063418	0.016216	-0.535284
ENSMUSG00000055884	0.172031	5.11426	3.97735	0.000634858	0.016216	-0.421652
ENSMUSG00000025366	-0.3445	5.30468	-3.97672	0.000635828	0.016216	-0.439251
ENSMUSG00000032648	-0.692483	7.07619	-3.97337	0.000641042	0.0163235	-0.559208
ENSMUSG00000078348	-0.394846	3.54647	-3.97222	0.000642845	0.0163235	-0.307564
ENSMUSG00000006378	-0.335843	3.37199	-3.97149	0.000643982	0.0163235	-0.29868
ENSMUSG00000002020	-0.392239	4.44717	-3.96995	0.000646417	0.0163235	-0.380417
ENSMUSG00000026718	0.145183	6.55924	3.96895	0.000647992	0.0163235	-0.548756
ENSMUSG00000002210	-0.35616	4.04129	-3.96842	0.000648831	0.0163235	-0.35141
ENSMUSG00000026197	-0.347461	3.48505	-3.96695	0.000651166	0.0163235	-0.315725
ENSMUSG00000070003	-0.415065	4.38569	-3.96684	0.000651338	0.0163235	-0.382351
ENSMUSG00000020307	-0.304602	4.91174	-3.96568	0.000653183	0.0163235	-0.430627
ENSMUSG00000059173	0.291848	4.98701	3.96491	0.000654408	0.0163235	-0.438995
ENSMUSG00000025665	0.175855	5.50463	3.9635	0.000656666	0.0163235	-0.487632
ENSMUSG00000042524	-0.318917	6.20249	-3.96291	0.000657603	0.0163235	-0.542041
ENSMUSG00000026883	-0.25633	6.87967	-3.96183	0.000659342	0.0163235	-0.580296
ENSMUSG00000082229	0.231253	5.58614	3.96151	0.000659859	0.0163235	-0.49904
ENSMUSG00000004771	0.187896	7.62791	3.96037	0.000661695	0.0163235	-0.608263
ENSMUSG00000057182	0.183905	7.42628	3.96009	0.000662145	0.0163235	-0.603406
ENSMUSG00000044647	0.22009	7.51206	3.95872	0.000664357	0.0163235	-0.609004
ENSMUSG00000028582	-0.229314	5.31692	-3.95667	0.000667694	0.0163235	-0.487319
ENSMUSG00000001333	-0.425182	2.6134	-3.95658	0.000667837	0.0163235	-0.301289
ENSMUSG00000022811	0.175693	7.12956	3.95652	0.000667927	0.0163235	-0.602454
ENSMUSG00000012126	-0.337511	2.8703	-3.95645	0.000668042	0.0163235	-0.308599
ENSMUSG00000031284	0.220881	7.58127	3.95642	0.000668089	0.0163235	-0.616292
ENSMUSG00000040537	0.196293	7.2675	3.95623	0.000668399	0.0163235	-0.607694
ENSMUSG00000019738	-0.375978	3.75166	-3.95564	0.00066937	0.0163235	-0.359045
ENSMUSG00000016356	-0.544806	2.14162	-3.95557	0.000669481	0.0163235	-0.302291
ENSMUSG00000024261	0.191559	8.23136	3.95531	0.000669908	0.0163235	-0.633918
ENSMUSG00000030741	-0.332979	4.94925	-3.95433	0.000671501	0.0163235	-0.460105
ENSMUSG00000001473	-0.4758	5.30594	-3.95415	0.000671799	0.0163235	-0.491244
ENSMUSG00000062694	-0.562925	4.99719	-3.95407	0.000671941	0.0163235	-0.463804
ENSMUSG00000068874	-0.283428	3.91014	-3.95353	0.000672826	0.0163235	-0.37566
ENSMUSG00000005320	-0.592946	2.63397	-3.95351	0.000672855	0.0163235	-0.308216
ENSMUSG00000027499	0.233644	9.17418	3.9515	0.000676161	0.0163235	-0.653886
ENSMUSG00000023411	-0.452696	4.69743	-3.95143	0.000676279	0.0163235	-0.444223
ENSMUSG00000022483	-0.532028	6.43049	-3.95083	0.000677267	0.0163235	-0.583065
ENSMUSG00000027805	0.194148	8.67285	3.95019	0.000678318	0.0163235	-0.652752
ENSMUSG00000026207	-0.332634	5.46846	-3.9498	0.000678969	0.0163235	-0.516105
ENSMUSG00000095595	0.173747	5.68346	3.9498	0.000678973	0.0163235	-0.534657
ENSMUSG00000045658	0.146532	5.42348	3.94903	0.000680241	0.0163235	-0.514451
ENSMUSG00000050875	0.159728	6.22642	3.94894	0.000680391	0.0163235	-0.576783
ENSMUSG00000063605	-0.366485	2.92364	-3.94837	0.00068133	0.0163235	-0.328388
ENSMUSG00000036057	-0.286781	5.84842	-3.94808	0.000681811	0.0163235	-0.551707
ENSMUSG00000022494	0.177539	5.33319	3.94767	0.0006825	0.0163235	-0.50973
ENSMUSG00000052374	-0.594519	7.8089	-3.94758	0.000682645	0.0163235	-0.642447
ENSMUSG00000005656	0.165947	6.4464	3.94735	0.000683036	0.0163235	-0.593385
ENSMUSG00000038967	-0.313859	5.40687	-3.94483	0.000687238	0.0163711	-0.522401
ENSMUSG00000056737	-0.383876	4.41894	-3.94408	0.000688497	0.0163711	-0.437518
ENSMUSG00000093930	0.212126	9.17118	3.94398	0.000688661	0.0163711	-0.671599
ENSMUSG00000033981	0.183104	9.12803	3.94381	0.000688949	0.0163711	-0.671761
ENSMUSG00000017969	-0.409291	4.17247	-3.94289	0.000690504	0.0163847	-0.419866
ENSMUSG00000029920	0.18486	6.33353	3.94073	0.000694145	0.0163983	-0.602432
ENSMUSG00000043463	0.284295	4.62694	3.94045	0.000694613	0.0163983	-0.463943
ENSMUSG00000037373	-0.187004	7.35	-3.94029	0.000694895	0.0163983	-0.647784
ENSMUSG00000022999	-0.284619	4.6421	-3.94022	0.000695	0.0163983	-0.465861
ENSMUSG00000030753	0.202971	7.09286	3.93721	0.000700121	0.0164435	-0.646518
ENSMUSG00000040855	0.21463	5.82889	3.93718	0.000700183	0.0164435	-0.575841
ENSMUSG00000074212	0.187683	6.31365	3.93572	0.000702671	0.0164435	-0.612983
ENSMUSG00000041684	0.179307	5.18445	3.93556	0.000702944	0.0164435	-0.524825
ENSMUSG00000061878	-0.521528	2.9113	-3.93479	0.000704273	0.0164435	-0.357723
ENSMUSG00000031137	0.179152	7.0399	3.93468	0.000704449	0.0164435	-0.650554
ENSMUSG00000012076	0.166569	5.87094	3.93466	0.000704492	0.0164435	-0.585202
ENSMUSG00000043531	0.168798	5.62535	3.93448	0.000704793	0.0164435	-0.565523
ENSMUSG00000048424	0.355317	3.22154	3.93336	0.00070672	0.0164655	-0.375587
ENSMUSG00000046567	0.252291	3.44969	3.9315	0.00070994	0.0164919	-0.393518
ENSMUSG00000046330	-0.224522	6.53023	-3.93055	0.000711574	0.0164919	-0.637237
ENSMUSG00000024942	-0.320184	4.81726	-3.93008	0.00071239	0.0164919	-0.504559
ENSMUSG00000003992	0.120534	6.86877	3.92845	0.000715238	0.0164919	-0.658466
ENSMUSG00000026158	0.185786	5.38961	3.92734	0.000717174	0.0164919	-0.561916
ENSMUSG00000044365	0.220179	6.33197	3.92638	0.000718843	0.0164919	-0.635869
ENSMUSG00000040964	-0.30833	5.17567	-3.92594	0.000719616	0.0164919	-0.546063
ENSMUSG00000029392	-0.429373	4.31446	-3.9259	0.000719696	0.0164919	-0.470293
ENSMUSG00000057777	-0.200409	4.29919	-3.92588	0.000719731	0.0164919	-0.469744
ENSMUSG00000022177	-0.280971	3.14766	-3.92576	0.000719942	0.0164919	-0.388872
ENSMUSG00000014294	-0.290505	5.22849	-3.92544	0.000720497	0.0164919	-0.551969
ENSMUSG00000026840	-0.329659	3.62316	-3.92505	0.00072119	0.0164919	-0.419456
ENSMUSG00000028464	-0.502656	8.95202	-3.92454	0.000722077	0.0164919	-0.715638
ENSMUSG00000037234	0.158771	7.61687	3.92437	0.000722385	0.0164919	-0.692722
ENSMUSG00000042104	0.189284	5.72457	3.92397	0.000723078	0.0164919	-0.598295
ENSMUSG00000028693	0.163171	7.40386	3.92335	0.000724178	0.0164919	-0.689212
ENSMUSG00000051098	0.351468	5.20755	3.92289	0.000724993	0.0164919	-0.555698
ENSMUSG00000038760	0.419383	1.98345	3.92253	0.000725623	0.0164919	-0.376007
ENSMUSG00000011257	-0.206482	5.57161	-3.92196	0.000726631	0.0164924	-0.590143
ENSMUSG00000063511	-0.17983	8.29034	-3.92095	0.000728422	0.0165066	-0.715963
ENSMUSG00000019214	-0.361012	2.18158	-3.92049	0.000729236	0.0165066	-0.377049
ENSMUSG00000001751	-0.267139	3.39328	-3.91927	0.000731417	0.0165336	-0.417474
ENSMUSG00000070720	-0.543173	1.03769	-3.91828	0.000733169	0.0165508	-0.457739
ENSMUSG00000030987	-0.261431	6.50029	-3.91683	0.000735772	0.0165692	-0.667719
ENSMUSG00000023764	-0.234198	4.72389	-3.91672	0.000735967	0.0165692	-0.527356
ENSMUSG00000044060	0.252203	5.11738	3.91464	0.000739703	0.0166185	-0.56719
ENSMUSG00000020901	-0.358066	1.16416	-3.91439	0.000740158	0.0166185	-0.447666
ENSMUSG00000026879	-0.381638	7.37736	-3.91348	0.000741798	0.0166185	-0.711343
ENSMUSG00000027782	0.217792	7.01241	3.91329	0.000742139	0.0166185	-0.699683
ENSMUSG00000022438	-0.257526	5.62423	-3.91263	0.000743341	0.0166232	-0.616211
ENSMUSG00000023262	-0.26939	3.14486	-3.91106	0.000746182	0.0166305	-0.421513
ENSMUSG00000021495	-0.292592	5.97109	-3.91066	0.000746914	0.0166305	-0.648467
ENSMUSG00000060600	-0.62828	8.0553	-3.90799	0.000751781	0.0166305	-0.74114
ENSMUSG00000021364	0.223815	5.48072	3.90763	0.000752444	0.0166305	-0.615559
ENSMUSG00000021070	-0.56755	0.022583	-3.90762	0.000752461	0.0166305	-0.688991
ENSMUSG00000025402	-0.239233	3.70158	-3.90755	0.000752599	0.0166305	-0.464823
ENSMUSG00000019471	-0.18974	6.50033	-3.9067	0.00075415	0.0166305	-0.691599
ENSMUSG00000020436	0.216299	6.91201	3.90577	0.000755861	0.0166305	-0.713335
ENSMUSG00000032714	-0.310403	3.99526	-3.90551	0.000756337	0.0166305	-0.491392
ENSMUSG00000024608	-0.2985	8.46416	-3.90507	0.000757147	0.0166305	-0.756113
ENSMUSG00000023046	-0.563389	2.99583	-3.90501	0.000757265	0.0166305	-0.427073
ENSMUSG00000031722	-0.309577	2.52469	-3.904	0.000759131	0.0166305	-0.414684
ENSMUSG00000033352	0.133981	7.23569	3.90395	0.000759231	0.0166305	-0.729668
ENSMUSG00000020358	0.123956	8.42161	3.90335	0.00076034	0.0166305	-0.759662
ENSMUSG00000054976	0.170193	5.41954	3.90268	0.000761582	0.0166305	-0.62189
ENSMUSG00000038291	0.164373	5.3903	3.90258	0.000761754	0.0166305	-0.61957
ENSMUSG00000030852	-0.281268	7.15762	-3.90235	0.000762187	0.0166305	-0.730588
ENSMUSG00000015597	0.140358	6.99707	3.90231	0.000762264	0.0166305	-0.724985
ENSMUSG00000002105	-0.255874	4.96894	-3.90214	0.000762582	0.0166305	-0.582887
ENSMUSG00000020577	0.127983	7.18293	3.89998	0.000766602	0.0166669	-0.73722
ENSMUSG00000046111	0.15773	6.17054	3.8993	0.000767867	0.0166669	-0.689373
ENSMUSG00000001249	-0.468011	0.626475	-3.89905	0.000768341	0.0166669	-0.56329
ENSMUSG00000045589	0.274677	6.32285	3.89846	0.000769443	0.0166669	-0.700544
ENSMUSG00000003546	-0.326846	4.12446	-3.89845	0.000769455	0.0166669	-0.517763
ENSMUSG00000050105	-0.639592	0.756433	-3.89803	0.000770241	0.0166669	-0.543275
ENSMUSG00000031242	0.193146	6.13432	3.89589	0.000774277	0.0167018	-0.694859
ENSMUSG00000028309	0.102914	7.06939	3.89559	0.000774836	0.0167018	-0.743542
ENSMUSG00000022686	0.163394	5.20835	3.89558	0.000774851	0.0167018	-0.619731
ENSMUSG00000005378	-0.219654	4.18191	-3.89449	0.000776918	0.0167248	-0.531787
ENSMUSG00000036073	-0.274876	4.02936	-3.89245	0.000780786	0.0167864	-0.52393
ENSMUSG00000028572	0.220274	7.04748	3.89111	0.000783329	0.0167988	-0.753056
ENSMUSG00000033955	-0.273484	6.25624	-3.89109	0.000783375	0.0167988	-0.713786
ENSMUSG00000028909	-0.327954	5.20739	-3.88919	0.000787001	0.016834	-0.634017
ENSMUSG00000020538	-0.340779	5.31466	-3.88918	0.000787033	0.016834	-0.643576
ENSMUSG00000006958	-0.358519	3.63233	-3.88748	0.000790295	0.0168822	-0.504849
ENSMUSG00000020163	-0.480051	5.31131	-3.88527	0.000794553	0.0169354	-0.65166
ENSMUSG00000026739	0.177151	6.41226	3.88513	0.000794818	0.0169354	-0.7372
ENSMUSG00000026761	0.218684	6.04032	3.88461	0.000795826	0.0169354	-0.714583
ENSMUSG00000041120	-0.32008	5.37445	-3.88378	0.00079744	0.0169481	-0.661453
ENSMUSG00000032812	-0.329172	5.40378	-3.88292	0.000799109	0.016962	-0.665997
ENSMUSG00000030189	-0.225039	6.9463	-3.8819	0.000801092	0.0169696	-0.770745
ENSMUSG00000024451	-0.297781	4.44642	-3.88096	0.000802944	0.0169696	-0.585029
ENSMUSG00000062931	0.189753	4.44969	3.88085	0.000803151	0.0169696	-0.585762
ENSMUSG00000030996	-0.369995	4.15035	-3.88066	0.000803528	0.0169696	-0.560342
ENSMUSG00000062190	0.15516	6.24647	3.87924	0.0008063	0.016988	-0.741146
ENSMUSG00000090053	0.222066	3.70557	3.87843	0.000807893	0.016988	-0.530938
ENSMUSG00000040407	0.115772	8.43251	3.8783	0.000808153	0.016988	-0.818738
ENSMUSG00000002107	0.14863	8.99151	3.878	0.000808746	0.016988	-0.825807
ENSMUSG00000022285	0.152441	9.14112	3.87762	0.000809483	0.016988	-0.827701
ENSMUSG00000038763	-0.570023	4.71853	-3.87658	0.000811549	0.0169906	-0.617967
ENSMUSG00000033342	0.352557	5.254	3.87635	0.000811995	0.0169906	-0.667753
ENSMUSG00000031385	-0.281747	2.72797	-3.87601	0.000812659	0.0169906	-0.481181
ENSMUSG00000033629	0.182643	7.12624	3.87381	0.000817032	0.0170227	-0.796579
ENSMUSG00000035722	-0.375147	3.94207	-3.87371	0.00081722	0.0170227	-0.559302
ENSMUSG00000022620	-0.238768	4.89795	-3.8737	0.000817254	0.0170227	-0.642212
ENSMUSG00000052572	0.244564	7.85672	3.87207	0.000820495	0.0170488	-0.821625
ENSMUSG00000044768	0.175668	5.68014	3.87204	0.000820548	0.0170488	-0.715576
ENSMUSG00000032570	0.153189	7.48759	3.87039	0.000823859	0.0170964	-0.815981
ENSMUSG00000018548	0.193702	7.51548	3.86789	0.000828881	0.0171553	-0.822597
ENSMUSG00000032702	-0.195251	5.25523	-3.86769	0.000829285	0.0171553	-0.688537
ENSMUSG00000004931	-0.450978	3.04197	-3.86745	0.000829783	0.0171553	-0.512883
ENSMUSG00000014470	-0.293084	3.95877	-3.86599	0.000832727	0.0171711	-0.578432
ENSMUSG00000022523	0.311218	5.41382	3.86559	0.000833548	0.0171711	-0.707097
ENSMUSG00000042745	-0.20347	4.28584	-3.86513	0.000834472	0.0171711	-0.607623
ENSMUSG00000039199	-0.232535	4.96871	-3.86501	0.000834716	0.0171711	-0.668703
ENSMUSG00000026791	-0.375384	3.18669	-3.86366	0.000837461	0.0171711	-0.529243
ENSMUSG00000071074	-0.271608	5.0873	-3.86365	0.000837488	0.0171711	-0.682526
ENSMUSG00000008859	0.202516	7.41584	3.86306	0.000838688	0.0171711	-0.831077
ENSMUSG00000025950	0.131044	7.93573	3.86302	0.000838768	0.0171711	-0.844821
ENSMUSG00000038502	-0.407026	6.88604	-3.86223	0.000840389	0.0171757	-0.813816
ENSMUSG00000096458	-0.934456	-1.68598	-3.8619	0.000841051	0.0171757	-1.34027
ENSMUSG00000036427	-0.231176	8.25623	-3.86034	0.000844253	0.0172028	-0.857799
ENSMUSG00000025451	0.185301	6.61595	3.86025	0.000844436	0.0172028	-0.806374
ENSMUSG00000042707	-0.422621	2.24436	-3.8594	0.000846197	0.0172177	-0.508322
ENSMUSG00000042558	-0.3047	4.52173	-3.85869	0.000847648	0.0172182	-0.642682
ENSMUSG00000074748	0.108286	8.56526	3.85838	0.000848286	0.0172182	-0.867495
ENSMUSG00000061086	-0.574289	6.12555	-3.85578	0.000853673	0.0172597	-0.785732
ENSMUSG00000042269	-0.339984	1.19392	-3.8557	0.000853831	0.0172597	-0.562926
ENSMUSG00000030826	-0.339014	4.34166	-3.85558	0.000854086	0.0172597	-0.633894
ENSMUSG00000063800	0.127464	5.49687	3.85487	0.000855567	0.0172597	-0.739768
ENSMUSG00000045854	0.162218	4.048	3.85482	0.000855676	0.0172597	-0.611272
ENSMUSG00000042675	-0.3045	5.38614	-3.85441	0.00085653	0.0172597	-0.730683
ENSMUSG00000019861	0.20633	5.96135	3.85306	0.000859334	0.0172633	-0.782395
ENSMUSG00000032014	-0.343138	4.32166	-3.85272	0.00086006	0.0172633	-0.638714
ENSMUSG00000055839	-0.401339	5.90472	-3.85244	0.000860629	0.0172633	-0.778591
ENSMUSG00000041375	-0.207484	4.92614	-3.85217	0.000861201	0.0172633	-0.694515
ENSMUSG00000024339	-0.403673	2.05939	-3.85185	0.000861874	0.0172633	-0.525238
ENSMUSG00000006457	-0.732416	5.60747	-3.85069	0.000864304	0.0172865	-0.755928
ENSMUSG00000034220	-0.320753	7.03857	-3.84988	0.000866015	0.0172865	-0.849179
ENSMUSG00000038271	-0.253908	4.98495	-3.84931	0.000867217	0.0172865	-0.706375
ENSMUSG00000062209	0.259622	6.2888	3.84928	0.000867287	0.0172865	-0.81346
ENSMUSG00000038963	-0.281645	2.07625	-3.84763	0.000870774	0.0172865	-0.534033
ENSMUSG00000024581	0.173219	6.41486	3.84731	0.000871445	0.0172865	-0.825774
ENSMUSG00000020986	0.144063	7.29066	3.8471	0.000871887	0.0172865	-0.86473
ENSMUSG00000060681	0.18469	7.38005	3.84647	0.000873227	0.0172865	-0.868919
ENSMUSG00000004655	-0.39402	6.42375	-3.84602	0.000874183	0.0172865	-0.828668
ENSMUSG00000022425	0.16588	6.6183	3.8454	0.000875492	0.0172865	-0.84125
ENSMUSG00000002409	-0.387487	3.98995	-3.84531	0.000875692	0.0172865	-0.62759
ENSMUSG00000019433	-0.338309	4.93276	-3.84494	0.000876483	0.0172865	-0.711403
ENSMUSG00000025473	-0.489154	3.44376	-3.84479	0.00087681	0.0172865	-0.587183
ENSMUSG00000025959	0.142873	7.32431	3.84445	0.000877517	0.0172865	-0.871977
ENSMUSG00000031146	-0.310582	4.63203	-3.84288	0.000880889	0.0173102	-0.688832
ENSMUSG00000031578	0.170799	5.3262	3.84284	0.00088097	0.0173102	-0.752456
ENSMUSG00000057530	-0.220207	6.34001	-3.84244	0.000881831	0.0173102	-0.832705
ENSMUSG00000048216	0.192831	6.22321	3.84135	0.000884174	0.0173351	-0.828052
ENSMUSG00000032737	-0.26205	5.74211	-3.84088	0.000885175	0.0173351	-0.79311
ENSMUSG00000020424	-0.3841	2.00106	-3.83592	0.000895917	0.0175151	-0.559876
ENSMUSG00000008658	0.140994	7.01606	3.83521	0.000897467	0.0175151	-0.882944
ENSMUSG00000042485	-0.526577	4.09012	-3.83457	0.000898862	0.0175151	-0.659633
ENSMUSG00000036438	0.187013	9.73494	3.83449	0.00089904	0.0175151	-0.931186
ENSMUSG00000000711	0.0835047	7.34643	3.83382	0.000900512	0.0175151	-0.897611
ENSMUSG00000022661	0.183496	7.7694	3.83375	0.000900659	0.0175151	-0.909401
ENSMUSG00000052372	0.441355	3.04739	3.83272	0.000902924	0.0175388	-0.590133
ENSMUSG00000024992	0.445601	-0.170589	3.83067	0.000907426	0.0175561	-0.876565
ENSMUSG00000042632	-0.384751	3.75036	-3.82988	0.000909166	0.0175561	-0.643531
ENSMUSG00000025323	0.156565	5.54868	3.82973	0.000909508	0.0175561	-0.802619
ENSMUSG00000015846	-0.252834	5.73381	-3.82927	0.000910512	0.0175561	-0.81943
ENSMUSG00000038301	0.201413	6.10897	3.82852	0.000912178	0.0175561	-0.850298
ENSMUSG00000042446	0.144296	6.90844	3.8281	0.000913123	0.0175561	-0.895256
ENSMUSG00000025651	-0.283411	7.44786	-3.82769	0.000914028	0.0175561	-0.914836
ENSMUSG00000038545	-0.327716	6.43503	-3.82766	0.000914097	0.0175561	-0.872448
ENSMUSG00000058546	-0.21634	4.37476	-3.82753	0.000914382	0.0175561	-0.701259
ENSMUSG00000031314	0.133842	7.01077	3.8267	0.000916237	0.0175561	-0.90266
ENSMUSG00000040209	0.128208	8.30071	3.82668	0.000916269	0.0175561	-0.937636
ENSMUSG00000024792	-0.312357	3.96888	-3.82637	0.000916964	0.0175561	-0.669128
ENSMUSG00000062031	-0.31011	4.22094	-3.82604	0.00091771	0.0175561	-0.691011
ENSMUSG00000019254	-0.236189	5.8433	-3.82567	0.000918531	0.0175561	-0.836899
ENSMUSG00000017412	0.265549	5.65425	3.82446	0.000921243	0.0175702	-0.823722
ENSMUSG00000029032	-0.393936	1.65369	-3.8244	0.000921369	0.0175702	-0.594142
ENSMUSG00000036501	0.141238	6.7179	3.82386	0.000922566	0.0175729	-0.896582
ENSMUSG00000025579	-0.356671	6.49642	-3.82284	0.000924874	0.0175774	-0.887059
ENSMUSG00000040520	0.203024	5.33794	3.82282	0.000924903	0.0175774	-0.79978
ENSMUSG00000026407	-0.543637	5.17652	-3.82143	0.000928042	0.0176052	-0.786893
ENSMUSG00000031703	0.212749	7.9276	3.82088	0.000929276	0.0176052	-0.943379
ENSMUSG00000050234	-0.405491	2.80013	-3.82041	0.000930334	0.0176052	-0.605813
ENSMUSG00000028959	-0.327073	5.54401	-3.82031	0.000930581	0.0176052	-0.82363
ENSMUSG00000029478	-0.371503	6.37024	-3.8192	0.000933086	0.0176326	-0.888233
ENSMUSG00000032198	-0.311039	5.29669	-3.81852	0.00093462	0.0176416	-0.805751
ENSMUSG00000044716	-0.452372	2.79314	-3.81795	0.000935924	0.0176463	-0.610845
ENSMUSG00000041354	-0.311886	5.49284	-3.81577	0.000940901	0.0177201	-0.829706
ENSMUSG00000040618	-0.331972	4.57226	-3.81398	0.000944997	0.0177772	-0.749603
ENSMUSG00000043004	0.171821	9.28276	3.81274	0.000947846	0.0178108	-0.980798
ENSMUSG00000015016	-0.26238	3.93749	-3.81125	0.00095129	0.0178554	-0.700981
ENSMUSG00000037716	-0.30915	2.04915	-3.81043	0.000953175	0.0178643	-0.613583
ENSMUSG00000015850	-0.610801	3.19645	-3.81001	0.000954165	0.0178643	-0.648419
ENSMUSG00000040570	0.229488	5.83771	3.80966	0.000954975	0.0178643	-0.873598
ENSMUSG00000056938	-0.377278	3.08069	-3.80826	0.000958234	0.0178832	-0.646384
ENSMUSG00000054162	0.256212	5.99145	3.80812	0.000958559	0.0178832	-0.889106
ENSMUSG00000027470	-1.0144	4.14546	-3.80784	0.000959196	0.0178832	-0.721226
ENSMUSG00000029629	0.176046	7.58542	3.80714	0.00096083	0.0178937	-0.966868
ENSMUSG00000032423	0.211639	8.01793	3.8062	0.000963042	0.0179081	-0.979842
ENSMUSG00000018677	-0.300413	5.57403	-3.80561	0.000964425	0.0179081	-0.860448
ENSMUSG00000079243	-0.734242	4.80724	-3.80472	0.0009665	0.0179081	-0.790079
ENSMUSG00000025403	-0.321336	4.86577	-3.80456	0.000966885	0.0179081	-0.798271
ENSMUSG00000035236	0.212744	7.2263	3.80435	0.000967366	0.0179081	-0.962584
ENSMUSG00000021464	-0.427423	3.29693	-3.80367	0.000968965	0.0179081	-0.669584
ENSMUSG00000063253	0.251673	7.01734	3.80285	0.000970898	0.0179081	-0.958462
ENSMUSG00000057614	0.208737	6.98206	3.80263	0.00097143	0.0179081	-0.957678
ENSMUSG00000038181	-0.276139	5.19209	-3.80259	0.000971517	0.0179081	-0.833147
ENSMUSG00000027011	0.146855	7.13313	3.80176	0.000973487	0.0179081	-0.965522
ENSMUSG00000021395	0.121603	8.3283	3.80135	0.000974437	0.0179081	-0.997479
ENSMUSG00000025147	-0.186572	4.7346	-3.80113	0.000974974	0.0179081	-0.794371
ENSMUSG00000005142	-0.145303	5.50706	-3.80029	0.000976954	0.0179081	-0.867233
ENSMUSG00000102018	-0.290792	1.70051	-3.8002	0.000977165	0.0179081	-0.642569
ENSMUSG00000070473	-0.522211	1.97715	-3.79998	0.000977684	0.0179081	-0.636624
ENSMUSG00000020300	0.175654	7.38427	3.7994	0.00097908	0.0179141	-0.979226
ENSMUSG00000037999	0.260802	5.3268	3.79879	0.000980515	0.0179207	-0.854185
ENSMUSG00000019951	0.126241	6.40341	3.79732	0.000984022	0.0179248	-0.941816
ENSMUSG00000051323	0.186534	6.81611	3.79697	0.000984877	0.0179248	-0.963867
ENSMUSG00000028161	0.15869	8.15908	3.79691	0.000985012	0.0179248	-1.00462
ENSMUSG00000040842	-0.197926	6.05921	-3.7969	0.000985032	0.0179248	-0.9205
ENSMUSG00000022561	-0.337253	4.7332	-3.79491	0.00098981	0.0179921	-0.808087
ENSMUSG00000018199	0.192727	6.80736	3.79407	0.000991834	0.0180044	-0.970223
ENSMUSG00000005893	0.115913	7.52445	3.79373	0.000992638	0.0180044	-0.996563
ENSMUSG00000042197	0.149264	6.97205	3.79231	0.000996079	0.0180419	-0.981457
ENSMUSG00000037706	-0.128024	7.6243	-3.79185	0.000997188	0.0180419	-1.00372
ENSMUSG00000049173	-0.680978	-0.881971	-3.79125	0.000998639	0.0180419	-1.15636
ENSMUSG00000020257	0.116049	7.85756	3.79097	0.000999319	0.0180419	-1.01177
ENSMUSG00000031696	0.174636	7.76183	3.79006	0.00100155	0.0180419	-1.0115
ENSMUSG00000056812	0.239503	6.3226	3.78997	0.00100175	0.0180419	-0.953864
ENSMUSG00000038784	0.173033	5.02457	3.78963	0.00100257	0.0180419	-0.847751
ENSMUSG00000040280	-0.588295	2.82517	-3.78931	0.00100335	0.0180419	-0.674752
ENSMUSG00000024953	-0.232312	6.46213	-3.78835	0.00100571	0.0180503	-0.965926
ENSMUSG00000028226	0.215707	5.7017	3.7874	0.00100803	0.0180503	-0.913924
ENSMUSG00000055782	0.21482	4.41654	3.78736	0.00100813	0.0180503	-0.796683
ENSMUSG00000020745	0.170328	9.31006	3.78736	0.00100813	0.0180503	-1.0404
ENSMUSG00000061273	0.171644	6.56782	3.7844	0.00101539	0.018133	-0.981001
ENSMUSG00000040550	0.161342	6.16967	3.78392	0.00101657	0.018133	-0.958373
ENSMUSG00000017376	0.190125	5.99438	3.78374	0.00101704	0.018133	-0.946263
ENSMUSG00000020692	-0.303631	3.27618	-3.78342	0.00101781	0.018133	-0.713727
ENSMUSG00000002500	-0.662797	2.49247	-3.78282	0.0010193	0.018133	-0.677075
ENSMUSG00000020248	0.166721	5.68496	3.78202	0.00102127	0.018133	-0.925068
ENSMUSG00000001175	0.195579	9.98735	3.78182	0.00102178	0.018133	-1.05492
ENSMUSG00000009575	0.141161	8.76889	3.78174	0.00102198	0.018133	-1.04962
ENSMUSG00000028862	-0.747263	2.3745	-3.78132	0.00102301	0.018133	-0.677619
ENSMUSG00000027314	-0.244275	3.02893	-3.78108	0.00102361	0.018133	-0.703912
ENSMUSG00000034192	0.156837	4.88626	3.78051	0.00102504	0.0181363	-0.855854
ENSMUSG00000034653	0.222143	5.50057	3.77994	0.00102644	0.0181363	-0.91353
ENSMUSG00000020522	0.12756	6.38312	3.7797	0.00102705	0.0181363	-0.981674
ENSMUSG00000032024	0.0910293	7.05288	3.77862	0.00102974	0.0181456	-1.01665
ENSMUSG00000044037	-0.231746	3.96505	-3.77836	0.00103039	0.0181456	-0.777807
ENSMUSG00000038084	0.124903	7.51773	3.77762	0.00103224	0.0181456	-1.03401
ENSMUSG00000003299	-0.325899	4.10017	-3.77708	0.0010336	0.0181456	-0.79192
ENSMUSG00000024976	0.154775	6.63651	3.77702	0.00103376	0.0181456	-1.0018
ENSMUSG00000020349	0.149338	8.94677	3.77552	0.00103753	0.0181456	-1.06583
ENSMUSG00000040945	-0.226575	6.69218	-3.77485	0.00103922	0.0181456	-1.00956
ENSMUSG00000020219	-0.469701	4.40679	-3.77476	0.00103945	0.0181456	-0.823725
ENSMUSG00000028633	0.148953	6.17376	3.77418	0.0010409	0.0181456	-0.981327
ENSMUSG00000028684	-0.26317	4.7682	-3.77417	0.00104093	0.0181456	-0.859157
ENSMUSG00000054942	0.159886	5.97684	3.77394	0.00104151	0.0181456	-0.967774
ENSMUSG00000031604	0.304382	6.01501	3.77385	0.00104174	0.0181456	-0.970245
ENSMUSG00000037447	-0.426515	3.19609	-3.77359	0.00104239	0.0181456	-0.730057
ENSMUSG00000030697	-0.161465	5.60668	-3.77338	0.00104294	0.0181456	-0.938341
ENSMUSG00000019699	0.160562	7.96347	3.77301	0.00104387	0.0181456	-1.05627
ENSMUSG00000028820	0.137586	8.76543	3.77178	0.00104698	0.018175	-1.07288
ENSMUSG00000038005	0.440628	5.5972	3.77148	0.00104774	0.018175	-0.940769
ENSMUSG00000028977	-0.283855	4.43025	-3.7707	0.00104974	0.0181909	-0.835841
ENSMUSG00000020978	0.125394	7.29018	3.76988	0.00105181	0.0182017	-1.04529
ENSMUSG00000020457	0.111948	6.2452	3.76934	0.0010532	0.0182017	-0.99735
ENSMUSG00000038187	0.170397	6.02351	3.76838	0.00105567	0.0182017	-0.984182
ENSMUSG00000029440	-0.170319	4.61826	-3.76836	0.00105571	0.0182017	-0.858709
ENSMUSG00000025188	-0.244199	3.9249	-3.76832	0.00105582	0.0182017	-0.797153
ENSMUSG00000031097	-0.555535	8.39769	-3.76784	0.00105704	0.0182041	-1.07649
ENSMUSG00000039913	0.25161	5.47762	3.76697	0.00105929	0.018216	-0.941406
ENSMUSG00000046470	-0.314303	2.8122	-3.76646	0.0010606	0.018216	-0.724998
ENSMUSG00000004626	-0.174977	5.02026	-3.76613	0.00106144	0.018216	-0.901478
ENSMUSG00000030077	0.207497	9.33474	3.76587	0.0010621	0.018216	-1.09077
ENSMUSG00000037936	-0.16465	5.55116	-3.76391	0.00106718	0.018283	-0.955339
ENSMUSG00000024395	-0.45607	2.18914	-3.76302	0.00106948	0.018283	-0.714892
ENSMUSG00000043091	-0.280117	5.64821	-3.76291	0.00106977	0.018283	-0.965908
ENSMUSG00000001794	-0.170638	7.28745	-3.76267	0.00107039	0.018283	-1.06201
ENSMUSG00000030643	0.18454	5.6569	3.76138	0.00107374	0.018311	-0.970389
ENSMUSG00000078619	-0.174081	5.68967	-3.7612	0.00107422	0.018311	-0.973765
ENSMUSG00000028557	0.17931	7.49386	3.76027	0.00107664	0.0183226	-1.07382
ENSMUSG00000062432	-1.22766	-1.67031	-3.7601	0.00107709	0.0183226	-1.48835
ENSMUSG00000023051	-0.271898	4.99197	-3.75777	0.00108318	0.0183514	-0.917785
ENSMUSG00000038146	-0.304905	5.82709	-3.75752	0.00108385	0.0183514	-0.993493
ENSMUSG00000031791	-0.257005	6.46	-3.75583	0.00108831	0.0183514	-1.04144
ENSMUSG00000021061	-0.24882	6.33055	-3.75549	0.00108919	0.0183514	-1.03459
ENSMUSG00000019874	0.262951	8.85459	3.75543	0.00108937	0.0183514	-1.11192
ENSMUSG00000101174	-0.480243	-0.275217	-3.75525	0.00108984	0.0183514	-1.03656
ENSMUSG00000078429	-0.242015	7.8363	-3.75493	0.00109069	0.0183514	-1.09541
ENSMUSG00000033044	-0.482272	3.92736	-3.75489	0.00109077	0.0183514	-0.826804
ENSMUSG00000052539	0.179027	6.02456	3.75426	0.00109247	0.0183514	-1.017
ENSMUSG00000027077	-0.683551	3.93767	-3.75416	0.00109271	0.0183514	-0.828074
ENSMUSG00000030226	0.213925	6.82435	3.75396	0.00109325	0.0183514	-1.06446
ENSMUSG00000004798	0.137654	7.84292	3.75385	0.00109354	0.0183514	-1.09813
ENSMUSG00000063457	-0.402824	8.15147	-3.75372	0.00109388	0.0183514	-1.1052
ENSMUSG00000023034	-0.373588	4.0525	-3.75362	0.00109416	0.0183514	-0.840845
ENSMUSG00000032245	-0.182653	4.09517	-3.75185	0.00109885	0.0184016	-0.849056
ENSMUSG00000070564	-0.733641	-1.60271	-3.75166	0.00109936	0.0184016	-1.46246
ENSMUSG00000047126	0.159382	9.23993	3.75053	0.00110238	0.0184337	-1.1262
ENSMUSG00000032584	-0.442304	3.47665	-3.74979	0.00110435	0.0184468	-0.802459
ENSMUSG00000032306	-0.136553	5.29092	-3.74916	0.00110606	0.0184468	-0.965831
ENSMUSG00000000555	-0.435636	5.44117	-3.74803	0.0011091	0.0184468	-0.981198
ENSMUSG00000084957	0.172383	5.75459	3.74776	0.00110981	0.0184468	-1.0104
ENSMUSG00000017760	-0.182635	6.47968	-3.74761	0.00111022	0.0184468	-1.06182
ENSMUSG00000047394	-0.534626	0.631212	-3.747	0.00111185	0.0184468	-0.855388
ENSMUSG00000037017	0.129754	5.67469	3.74691	0.00111211	0.0184468	-1.00556
ENSMUSG00000031543	-0.208225	6.22772	-3.74664	0.00111283	0.0184468	-1.04881
ENSMUSG00000037405	-0.310673	3.02374	-3.74654	0.0011131	0.0184468	-0.779812
ENSMUSG00000071252	0.264793	3.9274	3.74545	0.00111605	0.0184681	-0.848908
ENSMUSG00000000531	-0.290187	2.52672	-3.74525	0.0011166	0.0184681	-0.760198
ENSMUSG00000020844	-0.205227	5.45454	-3.74386	0.00112035	0.0185025	-0.992864
ENSMUSG00000038886	-0.149486	7.05828	-3.7435	0.00112134	0.0185025	-1.09871
ENSMUSG00000022831	-0.345825	2.46035	-3.74326	0.001122	0.0185025	-0.762455
ENSMUSG00000034271	-0.396771	3.88144	-3.74198	0.00112549	0.0185158	-0.852488
ENSMUSG00000021270	0.170525	8.90976	3.74144	0.00112696	0.0185158	-1.14518
ENSMUSG00000041236	0.124284	6.91239	3.74125	0.00112747	0.0185158	-1.09807
ENSMUSG00000002763	-0.441378	4.55762	-3.74102	0.00112811	0.0185158	-0.914668
ENSMUSG00000039205	-0.234878	5.74136	-3.73945	0.00113241	0.0185158	-1.02841
ENSMUSG00000004562	-0.23498	6.17874	-3.73906	0.00113347	0.0185158	-1.06304
ENSMUSG00000035437	0.140233	7.18209	3.73896	0.00113375	0.0185158	-1.11376
ENSMUSG00000043822	-0.448871	2.7578	-3.73871	0.00113443	0.0185158	-0.783046
ENSMUSG00000001281	-0.508506	0.819138	-3.73851	0.001135	0.0185158	-0.842997
ENSMUSG00000027797	0.178106	9.38963	3.73838	0.00113536	0.0185158	-1.15529
ENSMUSG00000062184	0.152411	6.21696	3.73823	0.00113576	0.0185158	-1.06771
ENSMUSG00000070699	-0.372821	2.94382	-3.73805	0.00113625	0.0185158	-0.793915
ENSMUSG00000027002	0.143282	8.53559	3.73746	0.00113787	0.0185158	-1.15019
ENSMUSG00000034684	-0.270703	5.04334	-3.73655	0.0011404	0.0185158	-0.971397
ENSMUSG00000001027	-0.314516	3.58934	-3.73478	0.00114529	0.0185158	-0.845217
ENSMUSG00000032180	-0.218761	4.35029	-3.73446	0.00114618	0.0185158	-0.911256
ENSMUSG00000024137	-0.352579	4.45314	-3.73357	0.00114868	0.0185158	-0.922363
ENSMUSG00000031197	0.147545	6.51206	3.73322	0.00114964	0.0185158	-1.0971
ENSMUSG00000025899	0.16618	6.31412	3.73298	0.00115031	0.0185158	-1.08602
ENSMUSG00000028465	-0.330626	7.01275	-3.73281	0.00115079	0.0185158	-1.12147
ENSMUSG00000037747	0.229398	6.28721	3.7324	0.00115193	0.0185158	-1.08552
ENSMUSG00000030876	0.163897	6.52078	3.73222	0.00115244	0.0185158	-1.09988
ENSMUSG00000040287	-0.330757	3.76655	-3.73216	0.00115258	0.0185158	-0.865321
ENSMUSG00000000631	-0.262563	7.3115	-3.73191	0.00115329	0.0185158	-1.13436
ENSMUSG00000007039	-0.391297	5.92391	-3.73188	0.00115337	0.0185158	-1.06015
ENSMUSG00000073725	0.157786	6.33575	3.73168	0.00115394	0.0185158	-1.09038
ENSMUSG00000003526	-0.448647	2.34359	-3.73162	0.0011541	0.0185158	-0.784546
ENSMUSG00000031734	-0.363328	2.17368	-3.73153	0.00115437	0.0185158	-0.782153
ENSMUSG00000023484	-0.432341	4.6673	-3.73123	0.00115519	0.0185158	-0.947332
ENSMUSG00000015745	-0.292233	5.07231	-3.73092	0.00115606	0.0185158	-0.986968
ENSMUSG00000018481	0.160607	7.19661	3.7299	0.00115892	0.0185321	-1.13534
ENSMUSG00000022453	-0.269018	4.69567	-3.7297	0.0011595	0.0185321	-0.954153
ENSMUSG00000024758	0.155184	9.13921	3.72937	0.00116041	0.0185321	-1.17504
ENSMUSG00000040389	0.191316	7.19546	3.72791	0.00116453	0.0185659	-1.1399
ENSMUSG00000053799	0.17172	5.20144	3.72723	0.00116645	0.0185659	-1.00791
ENSMUSG00000034111	0.240548	5.93883	3.72656	0.00116836	0.0185659	-1.07439
ENSMUSG00000020473	-0.257541	5.98791	-3.72655	0.00116838	0.0185659	-1.07823
ENSMUSG00000025082	-0.351262	3.56413	-3.72631	0.00116906	0.0185659	-0.862071
ENSMUSG00000024168	-0.296943	3.36521	-3.72626	0.00116919	0.0185659	-0.847271
ENSMUSG00000068696	0.333939	4.09318	3.72571	0.00117077	0.0185707	-0.907636
ENSMUSG00000029601	-0.480276	1.05446	-3.72534	0.00117181	0.0185707	-0.840391
ENSMUSG00000089824	0.217714	5.25595	3.72498	0.00117283	0.0185707	-1.01804
ENSMUSG00000032328	0.20247	7.79023	3.72375	0.00117633	0.018591	-1.16698
ENSMUSG00000003948	0.211072	6.59432	3.72375	0.00117634	0.018591	-1.12344
ENSMUSG00000022664	0.225744	5.29014	3.7228	0.00117904	0.0186161	-1.02622
ENSMUSG00000035093	0.136559	7.15512	3.72239	0.00118021	0.018617	-1.15139
ENSMUSG00000037960	-0.426863	2.41675	-3.72191	0.0011816	0.0186213	-0.807282
ENSMUSG00000035311	0.16332	6.91137	3.72091	0.00118446	0.0186376	-1.1453
ENSMUSG00000001151	-0.35461	5.53932	-3.72039	0.00118594	0.0186376	-1.05419
ENSMUSG00000028962	-0.290821	5.46718	-3.7201	0.00118678	0.0186376	-1.0486
ENSMUSG00000069662	0.155021	9.39359	3.71999	0.00118709	0.0186376	-1.19822
ENSMUSG00000023908	-0.343364	2.85912	-3.71891	0.0011902	0.0186658	-0.831525
ENSMUSG00000036053	0.145354	6.7837	3.71856	0.00119121	0.0186658	-1.14507
ENSMUSG00000026630	-0.542793	-0.766094	-3.71787	0.0011932	0.0186658	-1.23738
ENSMUSG00000030083	-0.323629	4.45559	-3.71782	0.00119336	0.0186658	-0.95854
ENSMUSG00000026457	-0.11742	6.61846	-3.71597	0.00119872	0.0186914	-1.14298
ENSMUSG00000037904	-0.912222	1.66092	-3.71572	0.00119945	0.0186914	-0.821859
ENSMUSG00000000568	0.156036	8.03368	3.7157	0.00119949	0.0186914	-1.1916
ENSMUSG00000066407	-1.10601	-2.51616	-3.71537	0.00120046	0.0186914	-1.86015
ENSMUSG00000062151	0.242949	4.67784	3.71533	0.00120059	0.0186914	-0.985309
ENSMUSG00000038650	-0.289605	5.84845	-3.71442	0.00120322	0.0187149	-1.09507
ENSMUSG00000023939	-0.352392	3.40863	-3.71258	0.00120862	0.0187627	-0.880788
ENSMUSG00000001376	0.158633	6.18618	3.71236	0.00120924	0.0187627	-1.12562
ENSMUSG00000003200	-0.247356	5.5864	-3.7118	0.0012109	0.0187627	-1.07865
ENSMUSG00000023952	-0.196629	6.10909	-3.71166	0.0012113	0.0187627	-1.12189
ENSMUSG00000024913	-0.338901	5.24366	-3.71145	0.00121191	0.0187627	-1.04767
ENSMUSG00000031782	-0.282504	5.80372	-3.71014	0.00121577	0.0187743	-1.10127
ENSMUSG00000039176	-0.124987	5.87001	-3.71002	0.00121612	0.0187743	-1.10757
ENSMUSG00000063358	0.145641	8.44068	3.70993	0.00121639	0.0187743	-1.21296
ENSMUSG00000051768	-0.291898	4.85284	-3.70967	0.00121715	0.0187743	-1.01483
ENSMUSG00000033128	-0.334419	5.2105	-3.70925	0.0012184	0.0187762	-1.04964
ENSMUSG00000021263	-0.767782	-1.08656	-3.70509	0.00123073	0.0188999	-1.35931
ENSMUSG00000001467	0.214128	7.04449	3.70497	0.00123109	0.0188999	-1.18768
ENSMUSG00000026425	0.108887	7.83133	3.7048	0.00123158	0.0188999	-1.21219
ENSMUSG00000036199	-0.349183	5.64879	-3.70406	0.00123381	0.0188999	-1.10169
ENSMUSG00000051339	-0.164498	6.08962	-3.70383	0.00123451	0.0188999	-1.13874
ENSMUSG00000028552	0.146805	7.28183	3.70322	0.00123631	0.0188999	-1.2003
ENSMUSG00000028860	-0.347986	2.82398	-3.70318	0.00123645	0.0188999	-0.864203
ENSMUSG00000028218	0.182234	5.98029	3.70303	0.0012369	0.0188999	-1.13231
ENSMUSG00000041220	0.169921	6.61511	3.70272	0.00123783	0.0188999	-1.17345
ENSMUSG00000058486	-0.206866	4.51269	-3.70255	0.00123832	0.0188999	-0.998969
ENSMUSG00000006373	0.133269	8.06958	3.70231	0.00123903	0.0188999	-1.2236
ENSMUSG00000021670	0.200192	8.08998	3.70193	0.00124018	0.0188999	-1.22489
ENSMUSG00000016664	-0.181861	5.52952	-3.70151	0.00124145	0.0188999	-1.09741
ENSMUSG00000033161	-0.134709	8.56208	-3.70124	0.00124227	0.0188999	-1.23507
ENSMUSG00000070544	0.200773	7.27368	3.69891	0.00124929	0.0189643	-1.20999
ENSMUSG00000025912	0.344446	3.94564	3.69854	0.0012504	0.0189643	-0.956023
ENSMUSG00000042155	0.191486	7.35295	3.69829	0.00125116	0.0189643	-1.21397
ENSMUSG00000047242	0.217787	4.3304	3.69826	0.00125126	0.0189643	-0.991628
ENSMUSG00000048731	-0.261515	2.78194	-3.69686	0.00125549	0.0189643	-0.876037
ENSMUSG00000020911	-0.350499	3.92569	-3.69678	0.00125575	0.0189643	-0.958353
ENSMUSG00000020114	0.137783	7.54247	3.696	0.00125811	0.0189643	-1.22495
ENSMUSG00000003813	-0.183631	5.20275	-3.69564	0.00125922	0.0189643	-1.08066
ENSMUSG00000020601	0.095209	7.13665	3.69551	0.00125961	0.0189643	-1.21327
ENSMUSG00000028354	0.15376	5.3861	3.69523	0.00126048	0.0189643	-1.09875
ENSMUSG00000030413	-0.333952	3.79461	-3.69416	0.00126374	0.0189643	-0.953058
ENSMUSG00000030230	0.660834	-0.961266	3.69398	0.00126427	0.0189643	-1.33658
ENSMUSG00000028246	0.127958	6.71678	3.6933	0.00126637	0.0189643	-1.20056
ENSMUSG00000024381	-0.264267	7.14423	-3.69326	0.00126651	0.0189643	-1.21858
ENSMUSG00000040856	-0.521268	7.91942	-3.69311	0.00126694	0.0189643	-1.24112
ENSMUSG00000049134	-0.538116	6.2123	-3.69268	0.00126826	0.0189643	-1.17111
ENSMUSG00000040785	0.125147	10.234	3.69253	0.00126874	0.0189643	-1.26348
ENSMUSG00000003421	-0.275244	4.68641	-3.69224	0.00126963	0.0189643	-1.03879
ENSMUSG00000020868	-0.307612	4.32514	-3.69181	0.00127093	0.0189643	-1.00558
ENSMUSG00000025656	0.190541	6.75839	3.69134	0.0012724	0.0189643	-1.20701
ENSMUSG00000004415	-0.256959	5.26969	-3.69128	0.00127257	0.0189643	-1.09677
ENSMUSG00000013833	-0.392952	4.6872	-3.6912	0.00127283	0.0189643	-1.04081
ENSMUSG00000041362	0.172961	7.47964	3.69063	0.00127458	0.0189643	-1.23562
ENSMUSG00000049422	-0.43484	4.32101	-3.69063	0.0012746	0.0189643	-1.00739
ENSMUSG00000029291	0.156017	8.25451	3.69053	0.00127488	0.0189643	-1.25482
ENSMUSG00000004100	-0.325048	4.04224	-3.68885	0.0012801	0.0190182	-0.986557
ENSMUSG00000011096	-0.261498	4.68655	-3.68832	0.00128174	0.0190182	-1.04779
ENSMUSG00000026312	0.19201	4.30428	3.68826	0.00128192	0.0190182	-1.01196
ENSMUSG00000079553	-0.366379	3.57693	-3.68697	0.00128591	0.0190369	-0.950991
ENSMUSG00000028550	0.250183	4.51454	3.68664	0.00128695	0.0190369	-1.03519
ENSMUSG00000004864	-0.372952	3.27763	-3.68628	0.00128807	0.0190369	-0.929556
ENSMUSG00000057181	0.185621	6.35447	3.68604	0.00128881	0.0190369	-1.19728
ENSMUSG00000064061	0.150425	7.38788	3.68602	0.00128888	0.0190369	-1.24361
ENSMUSG00000020738	0.167194	7.87688	3.68536	0.00129096	0.0190508	-1.25855
ENSMUSG00000095295	0.294599	1.99764	3.68457	0.00129342	0.0190702	-0.880935
ENSMUSG00000008668	-0.249037	7.63296	-3.68393	0.00129542	0.0190829	-1.25549
ENSMUSG00000021929	0.187429	7.06069	3.68344	0.00129695	0.0190835	-1.23836
ENSMUSG00000051811	-0.426718	2.17301	-3.68274	0.00129916	0.0190835	-0.886237
ENSMUSG00000028156	0.161449	7.26002	3.68221	0.00130082	0.0190835	-1.24839
ENSMUSG00000036955	0.115228	6.15263	3.68201	0.00130145	0.0190835	-1.19369
ENSMUSG00000038637	-0.313679	3.29328	-3.68107	0.00130441	0.0190835	-0.942413
ENSMUSG00000023336	-0.33715	2.65456	-3.68093	0.00130485	0.0190835	-0.904679
ENSMUSG00000031010	0.174217	8.69914	3.68027	0.00130696	0.0190835	-1.28562
ENSMUSG00000022023	0.150824	5.75697	3.68003	0.00130772	0.0190835	-1.16717
ENSMUSG00000035637	-0.32383	2.6922	-3.67992	0.00130806	0.0190835	-0.908606
ENSMUSG00000042594	-0.183879	4.8012	-3.67985	0.00130828	0.0190835	-1.07831
ENSMUSG00000039470	0.277111	6.13421	3.67965	0.0013089	0.0190835	-1.19733
ENSMUSG00000024304	0.100815	7.93824	3.67957	0.00130917	0.0190835	-1.27353
ENSMUSG00000042419	-0.356964	2.13599	-3.6783	0.0013132	0.0191213	-0.895247
ENSMUSG00000072720	-0.791344	5.43081	-3.67803	0.00131405	0.0191213	-1.13877
ENSMUSG00000048388	0.221844	7.68279	3.67735	0.00131621	0.019136	-1.27213
ENSMUSG00000063317	0.179927	6.2387	3.67654	0.0013188	0.0191522	-1.212
ENSMUSG00000053093	-0.742997	5.90063	-3.67628	0.00131961	0.0191522	-1.18362
ENSMUSG00000007656	0.142727	7.30517	3.67495	0.00132388	0.0191931	-1.26674
ENSMUSG00000036459	-0.201407	3.98728	-3.67407	0.0013267	0.0191931	-1.01533
ENSMUSG00000006498	-0.193804	7.10789	-3.67396	0.00132704	0.0191931	-1.26217
ENSMUSG00000041261	0.310317	4.88144	3.67364	0.00132808	0.0191931	-1.0998
ENSMUSG00000034574	0.143711	7.55921	3.67328	0.00132923	0.0191931	-1.27822
ENSMUSG00000028698	0.207048	6.86333	3.67325	0.00132934	0.0191931	-1.25378
ENSMUSG00000000359	-0.413104	0.249621	-3.67263	0.00133131	0.0191931	-1.06367
ENSMUSG00000022016	0.153893	7.91998	3.67249	0.00133179	0.0191931	-1.28952
ENSMUSG00000030729	0.253495	8.21251	3.67218	0.00133277	0.0191931	-1.2966
ENSMUSG00000026585	0.170497	8.14076	3.67164	0.00133452	0.0191945	-1.29645
ENSMUSG00000036977	0.228337	4.25679	3.67144	0.00133517	0.0191945	-1.04558
ENSMUSG00000025199	0.186812	6.50388	3.67104	0.00133647	0.0191966	-1.24079
ENSMUSG00000025742	0.194833	4.77417	3.66954	0.00134131	0.0192332	-1.09915
ENSMUSG00000028917	-0.301273	5.36082	-3.66954	0.00134131	0.0192332	-1.15508
ENSMUSG00000093674	-0.347666	8.49347	-3.669	0.00134308	0.0192405	-1.30887
ENSMUSG00000036745	0.172903	5.83484	3.66867	0.00134413	0.0192405	-1.19993
ENSMUSG00000034035	-0.434022	3.91242	-3.66738	0.00134835	0.0192667	-1.023
ENSMUSG00000015605	-0.234993	5.16401	-3.66708	0.00134932	0.0192667	-1.14235
ENSMUSG00000061393	-0.450007	2.11288	-3.66705	0.00134942	0.0192667	-0.918822
ENSMUSG00000048537	-0.335613	6.58015	-3.66661	0.00135084	0.0192686	-1.25489
ENSMUSG00000027550	0.184683	5.9462	3.6663	0.00135186	0.0192686	-1.21448
ENSMUSG00000020074	0.127291	7.21033	3.66549	0.0013545	0.0192898	-1.28555
ENSMUSG00000028020	0.297581	5.73323	3.66368	0.00136046	0.0193361	-1.20225
ENSMUSG00000022789	0.153265	7.82799	3.66351	0.00136103	0.0193361	-1.30811
ENSMUSG00000058446	0.159055	6.72991	3.66283	0.00136325	0.0193361	-1.27179
ENSMUSG00000001247	-0.262729	3.89202	-3.66276	0.0013635	0.0193361	-1.03224
ENSMUSG00000001930	-0.375944	5.31106	-3.66248	0.00136441	0.0193361	-1.16631
ENSMUSG00000018339	-0.257877	6.09603	-3.6623	0.00136502	0.0193361	-1.23491
ENSMUSG00000004788	-0.214858	4.90285	-3.66204	0.00136585	0.0193361	-1.12876
ENSMUSG00000024083	0.139941	8.83749	3.66098	0.00136939	0.0193363	-1.332
ENSMUSG00000002767	-0.253013	4.00231	-3.66098	0.00136939	0.0193363	-1.04604
ENSMUSG00000026796	-0.268957	6.2297	-3.66029	0.00137165	0.0193363	-1.24875
ENSMUSG00000025137	-0.274997	5.42961	-3.66015	0.00137213	0.0193363	-1.18315
ENSMUSG00000008090	-0.287581	5.1157	-3.65996	0.00137276	0.0193363	-1.15387
ENSMUSG00000057411	-0.325921	3.54682	-3.65994	0.00137282	0.0193363	-1.00906
ENSMUSG00000053819	0.14826	7.24583	3.65817	0.00137871	0.0193941	-1.30372
ENSMUSG00000047514	0.102135	6.50318	3.65801	0.00137924	0.0193941	-1.27103
ENSMUSG00000026109	0.13686	5.44887	3.65666	0.00138374	0.0194069	-1.19323
ENSMUSG00000031529	0.110338	8.13026	3.65596	0.00138611	0.0194069	-1.33271
ENSMUSG00000044816	0.3708	1.48038	3.65566	0.0013871	0.0194069	-0.950784
[truncated: 15,514 more rows]

## Sheet: A930004D18Rik head female
limma output of A930004D18Rik head female
[truncated: 16,720 more rows]

## Sheet: A830005F24Rik head male
limma output of A830005F24Rik head male
[truncated: 16,612 more rows]

[truncated: 2 more sheets: A830005F24Rik head female, lacZ]
