# Supplementary material for: Dedicated transcriptomics combined with power analysis lead to functional understanding of genes with weak phenotypic changes in knockout lines
Source: PLoS Comput Biol. 2020 Nov 12;16(11):e1008354. doi: 10.1371/journal.pcbi.1008354 (PMC7685438; doi:10.1371/journal.pcbi.1008354)
Supplement: S10 Table — It contains two sheets. (XLSX) [file pcbi.1008354.s012.xlsx]

## Sheet: summary
Dataset	Real data		Simulation (1,000 times)
	Samples	Number of DEGs (DESeq2)	Samples	Meidan of numbers of DEGs (DESeq2)b	P-Value
A930004D18Rik embryo male	12 KO vs. 10 WT	6173	(6 KO + 5 WT) vs. (6 KO + 5 WT)a	0	<0.001
A930004D18Rik embryo female	12 KO vs. 14 WT	8239	(6 KO + 7 WT) vs. (6 KO + 7 WT)a	0	<0.001
A930004D18Rik head male	10 KO vs. 10 WT	4317	(5 KO + 5 WT) vs. (5 KO + 5 WT)	0	<0.001
A930004D18Rik head female	10 KO vs. 10 WT	1	NA
A830005F24Rik head male	10 KO vs. 10 WT	2733	(5 KO + 5 WT) vs. (5 KO + 5 WT)	0	<0.001
A830005F24Rik head female	10 KO vs. 10 WT	820	(5 KO + 5 WT) vs. (5 KO + 5 WT)	0	0.001
lacZ		0	NA
aThe numbers of DEGs in simulations are slightly overestimated because 11 vs. 11 has larger power than 12 vs. 10; and 13 vs. 13 has larger power than 12 vs. 14.
bThe number of DEGs in each simulation in each dataset is provided in the tab "detail".

## Sheet: detail
Simulation No.	A930004D18Rik embryo male	A930004D18Rik embryo female	A930004D18Rik head male	A830005F24Rik head male	A830005F24Rik head female
1	0	0	3	0	0
2	0	0	0	0	0
3	0	0	0	0	0
4	0	0	0	0	0
5	0	0	0	2	0
6	0	0	0	0	2
7	0	0	0	0	0
8	0	0	0	0	0
9	0	0	0	0	0
10	0	0	1	0	0
11	0	11	0	1	0
12	0	0	0	0	0
13	0	0	0	0	0
14	0	0	0	0	0
15	0	0	0	0	0
16	0	0	0	26	0
17	0	0	0	0	0
18	0	0	0	0	0
19	0	0	0	0	0
20	0	0	0	13	0
21	0	0	21	0	0
22	0	0	0	0	0
23	4	0	0	0	0
24	0	0	0	0	0
25	0	0	0	0	0
26	0	0	0	0	0
27	0	0	0	0	0
28	0	0	0	0	0
29	0	0	0	0	0
30	0	0	0	0	0
31	0	0	0	0	0
32	0	0	0	0	2
33	0	0	0	0	0
34	0	0	0	0	0
35	0	0	0	0	0
36	0	0	2	0	1
37	0	0	0	0	0
38	0	0	0	0	0
39	0	0	0	0	1
40	28	0	0	3	0
41	0	0	0	0	0
42	0	0	0	2	0
43	0	0	0	0	3
44	0	0	0	0	0
45	1	0	0	0	0
46	0	0	0	1	0
47	0	0	0	0	0
48	0	0	0	0	0
49	0	0	2	0	3
50	0	0	0	0	0
51	0	0	0	0	2
52	0	0	0	0	0
53	0	0	0	0	0
54	0	0	0	0	0
55	0	0	0	0	0
56	0	0	0	0	0
57	0	0	0	0	0
58	0	0	0	0	0
59	0	0	0	0	0
60	0	0	1	0	0
61	0	0	7	0	0
62	0	0	0	0	0
63	0	0	0	5	0
64	0	0	0	0	0
65	0	0	0	0	0
66	0	0	0	0	0
67	0	0	0	0	0
68	0	0	0	0	0
69	0	0	0	4	0
70	0	0	1	2	0
71	0	0	0	0	3
72	0	0	0	0	1
73	0	0	0	0	0
74	0	0	0	2	0
75	0	0	0	0	0
76	0	0	0	0	0
77	0	4	0	0	0
78	0	0	1	5	0
79	0	0	2	0	0
80	0	0	0	0	0
81	0	0	0	13	0
82	0	0	0	0	0
83	0	0	0	0	0
84	0	0	0	0	0
85	0	0	0	0	0
86	0	0	39	0	0
87	0	0	0	1	0
88	0	0	0	0	0
89	0	0	0	0	0
90	0	0	0	0	0
91	0	0	0	0	0
92	0	0	0	1	0
93	0	0	0	0	0
94	0	0	0	0	0
95	0	0	0	0	0
96	0	0	0	0	0
97	0	0	0	30	0
98	0	0	0	0	0
99	0	0	0	0	0
100	0	0	0	0	0
101	0	3	0	0	0
102	0	0	0	0	0
103	0	1	0	0	0
104	0	0	0	0	0
105	0	0	1598	0	0
106	0	0	29	0	2
107	0	0	0	0	0
108	0	0	0	0	2
109	0	0	0	0	3
110	0	0	0	0	3
111	0	0	0	0	0
112	0	0	0	0	0
113	0	0	0	0	0
114	0	0	0	0	0
115	4	0	0	0	0
116	0	0	0	0	0
117	0	0	0	0	2
118	0	0	0	0	0
119	0	0	0	0	0
120	0	0	0	0	0
121	0	0	0	1	0
122	0	0	0	0	0
123	0	0	0	0	0
124	0	0	0	0	6
125	0	0	0	0	0
126	0	0	0	0	0
127	0	0	0	4	0
128	0	0	0	0	0
129	0	0	0	0	0
130	0	0	0	0	0
131	139	0	0	0	0
132	0	0	0	0	0
133	0	0	0	0	0
134	0	0	0	0	1
135	0	0	0	0	0
136	0	0	0	0	0
137	0	0	0	0	0
138	0	0	0	0	1
139	0	0	1	0	19
140	0	0	0	0	0
141	0	0	0	0	5
142	0	0	0	0	0
143	0	0	0	0	0
144	0	0	0	0	0
145	0	0	0	0	0
146	0	0	0	0	1
147	0	0	0	0	0
148	0	0	0	0	0
149	0	0	0	1	176
150	0	0	0	0	0
151	0	0	0	0	0
152	0	0	4	0	0
153	0	1997	0	0	59
154	0	0	0	0	1
155	0	0	4	0	0
156	0	0	0	9	414
157	0	0	0	0	0
158	0	0	0	0	4
159	0	0	0	0	1
160	0	0	0	1	0
161	0	0	0	0	0
162	60	1	0	0	0
163	0	0	0	0	0
164	0	0	0	0	0
165	0	0	0	0	0
166	0	0	0	0	48
167	0	1	0	0	0
168	0	0	1	0	0
169	0	0	0	0	73
170	0	0	0	0	0
171	0	0	0	0	0
172	0	0	2	19	0
173	0	0	0	1	0
174	0	0	28	9	0
175	0	0	0	1	246
176	0	0	0	0	753
177	0	0	0	0	0
178	0	0	0	0	5
179	0	0	0	0	0
180	0	0	0	0	1
181	0	0	0	0	0
182	0	0	0	0	0
183	0	0	0	0	0
184	0	0	1	0	0
185	0	0	0	0	0
186	0	0	0	0	10
187	0	0	0	0	0
188	0	0	0	0	0
189	0	0	0	0	0
190	0	0	0	0	2
191	0	0	0	0	0
192	0	0	0	0	0
193	0	0	0	0	0
194	0	0	0	0	2
195	0	0	0	0	0
196	0	0	0	0	17
197	0	0	0	0	0
198	0	0	0	0	0
199	0	0	0	0	0
200	0	0	0	0	0
201	0	0	0	0	0
202	0	1	0	2	0
203	0	0	0	33	0
204	0	0	0	0	0
205	1	0	0	0	0
206	0	0	1434	0	0
207	0	0	0	0	0
208	0	0	0	0	0
209	0	0	0	0	0
210	0	0	0	0	0
211	0	0	18	0	129
212	0	0	0	1	0
213	0	0	0	0	0
214	0	0	0	0	0
215	0	0	0	2	0
216	0	0	0	0	6
217	0	0	0	0	0
218	0	0	0	0	0
219	0	0	0	0	0
220	0	0	3	0	2
221	0	0	0	0	0
222	0	0	0	10	0
223	0	1	1	0	0
224	2	0	0	0	0
225	0	0	0	0	0
226	0	0	0	0	1
227	0	0	0	1	0
228	1	0	0	0	0
229	0	0	0	0	0
230	0	0	0	30	0
231	0	0	0	0	0
232	0	0	0	0	0
233	0	0	0	0	0
234	0	0	0	0	0
235	0	0	0	0	0
236	0	0	0	0	0
237	0	0	0	0	0
238	0	0	0	0	0
239	0	0	0	17	0
240	0	0	0	0	0
241	0	0	5	0	1
242	0	0	0	0	0
243	0	0	0	0	0
244	0	0	0	0	0
245	0	0	0	0	0
246	0	0	0	0	0
247	0	0	0	0	0
248	0	0	3	1	0
249	0	0	1297	0	0
250	0	0	0	0	0
251	0	0	0	0	0
252	0	0	0	0	0
253	0	0	3	0	0
254	0	0	0	0	0
255	0	0	0	1	0
256	0	0	0	0	0
257	0	0	0	1	0
258	0	0	0	2	0
259	0	0	0	0	0
260	0	0	0	0	0
261	0	0	0	0	0
262	0	0	12	0	126
263	0	0	6	0	0
264	0	0	3	0	0
265	0	0	0	0	0
266	0	0	0	0	1
267	0	0	0	0	1
268	0	0	0	0	0
269	0	0	0	0	0
270	0	0	0	0	0
271	0	0	0	0	0
272	0	0	0	0	0
273	0	0	0	0	0
274	0	0	0	0	0
275	0	0	0	0	0
276	0	0	0	0	0
277	0	0	0	0	0
278	0	0	0	0	0
279	0	0	0	0	0
280	0	0	1	0	0
281	0	0	0	0	4
282	1	0	0	0	0
283	0	0	0	0	1
284	0	0	0	0	0
285	0	0	0	0	0
286	0	0	0	61	3
287	0	0	0	0	1
288	0	0	1	0	0
289	0	0	0	0	3
290	0	0	0	0	0
291	0	0	0	1	0
292	0	0	0	2	3
293	0	0	0	0	0
294	0	0	0	0	0
295	0	0	0	0	0
296	0	0	0	0	4
297	0	0	0	0	0
298	0	0	0	9	8
299	0	0	0	0	1
300	0	0	0	0	0
301	0	0	0	0	0
302	0	0	0	0	0
303	0	0	0	0	0
304	0	0	0	0	0
305	0	0	1	0	0
306	0	0	0	0	0
307	0	0	0	0	0
308	1	0	0	0	0
309	0	0	0	0	0
310	0	0	0	0	0
311	0	0	0	0	1
312	0	0	0	0	0
313	0	0	0	0	0
314	0	0	0	0	0
315	0	0	0	0	0
316	0	0	0	0	1
317	0	0	0	0	2
318	0	0	0	0	0
319	0	0	0	0	0
320	0	0	0	0	0
321	0	0	0	0	2
322	0	0	0	0	0
323	0	0	0	0	0
324	0	0	0	0	0
325	62	0	0	0	0
326	0	0	0	0	0
327	0	0	0	0	0
328	215	0	0	0	6
329	0	0	0	0	0
330	0	0	0	0	0
331	0	0	0	1	6
332	0	0	0	0	0
333	0	0	0	0	0
334	0	0	0	25	0
335	0	0	54	0	1
336	0	4	0	0	1
337	0	0	0	0	0
338	0	0	0	0	0
339	0	0	65	0	0
340	1	0	0	0	0
341	0	0	0	0	2
342	0	0	0	0	0
343	0	0	0	0	0
344	0	0	0	0	0
345	0	0	0	0	4
346	0	0	1	1	0
347	0	0	0	0	0
348	0	0	0	0	0
349	0	0	0	0	0
350	0	0	3	0	0
351	0	0	0	0	1
352	0	0	0	0	1
353	0	0	0	0	0
354	227	0	0	0	0
355	0	0	0	0	0
356	0	0	0	0	0
357	0	0	0	0	0
358	0	0	0	0	0
359	0	0	0	0	83
360	0	0	0	0	0
361	0	0	0	0	0
362	0	0	0	0	0
363	1	0	0	0	1
364	0	0	0	0	0
365	0	0	0	0	0
366	0	0	0	0	0
367	0	0	0	0	0
368	0	0	0	0	0
369	0	0	0	0	0
370	0	0	0	39	0
371	0	0	0	0	0
372	0	0	0	0	0
373	0	0	0	0	0
374	0	0	0	0	0
375	0	0	0	0	0
376	0	0	1	0	0
377	0	0	0	0	0
378	0	0	0	0	0
379	2	0	0	0	0
380	0	0	0	0	0
381	0	0	0	0	16
382	0	0	0	0	1
383	0	0	0	0	2
384	0	0	0	0	0
385	631	0	0	0	182
386	0	0	0	47	0
387	0	0	1	0	0
388	0	0	3	1	0
389	0	19	0	0	0
390	0	0	0	0	0
391	0	0	0	0	0
392	0	0	0	1	0
393	0	0	0	1	0
394	0	0	0	0	0
395	0	0	0	0	2
396	0	0	2	0	152
397	0	0	0	0	0
398	0	0	1	0	0
399	0	0	0	0	0
400	0	0	0	0	0
401	0	0	0	0	58
402	0	0	0	0	0
403	105	0	0	0	0
404	0	2	0	15	0
405	0	0	0	0	0
406	0	0	0	0	0
407	0	0	0	0	0
408	0	0	0	0	0
409	0	0	0	0	0
410	0	19	0	0	0
411	0	0	0	0	0
412	0	0	0	0	0
413	0	0	0	0	3
414	0	0	0	0	0
415	0	0	0	0	0
416	0	0	0	0	0
417	0	0	1	0	0
418	0	0	0	0	0
419	0	0	0	1	0
420	0	0	0	1	0
421	0	0	6	0	0
422	0	0	0	0	0
423	0	0	0	0	2
424	0	0	0	0	0
425	0	0	453	0	0
426	0	0	0	7	0
427	0	0	0	0	0
428	0	0	543	0	0
429	0	0	0	0	0
430	0	0	0	0	0
431	0	0	0	0	1
432	0	0	0	0	1
433	0	0	0	24	0
434	0	0	0	0	0
435	0	0	31	4	296
436	0	0	0	0	0
437	1	0	0	0	0
438	0	0	0	0	23
439	0	0	0	0	0
440	0	0	0	0	0
441	0	0	0	0	0
442	0	0	0	0	0
443	0	0	11	0	0
444	0	0	0	0	0
445	0	0	0	14	0
446	0	0	0	0	0
447	0	0	0	0	0
448	0	0	0	0	0
449	0	0	1	0	0
450	0	0	0	0	0
451	0	0	0	0	0
452	0	0	0	0	0
453	0	0	0	0	0
454	0	0	0	0	5
455	0	0	215	0	0
456	0	0	0	0	0
457	0	0	0	0	0
458	0	0	0	10	0
459	0	0	0	0	0
460	0	0	0	2	0
461	0	0	0	0	1
462	0	0	0	0	0
463	0	0	2	0	1
464	0	0	0	0	0
465	0	3	0	0	0
466	0	0	0	0	10
467	0	0	0	0	0
468	0	15	31	0	0
469	0	0	0	0	4
470	0	0	0	0	0
471	0	0	0	0	0
472	0	0	0	0	0
473	0	0	0	0	0
474	0	0	0	0	0
475	0	0	0	3	7
476	0	0	0	0	0
477	0	0	0	11	0
478	0	0	0	0	47
479	0	0	0	0	0
480	0	0	0	0	0
481	0	0	0	0	0
482	0	0	2	0	0
483	0	0	0	0	0
484	0	0	0	0	0
485	0	0	0	1	0
486	0	0	0	0	0
487	0	0	0	0	2
488	0	0	0	0	0
489	0	150	0	0	0
490	0	0	0	0	0
491	0	0	0	0	0
492	0	0	0	0	0
493	0	0	0	0	0
494	0	0	0	0	17
495	0	0	0	0	104
496	3	0	0	0	0
497	0	0	0	0	0
498	0	0	0	0	0
499	0	0	0	0	0
500	0	0	0	0	0
501	0	0	176	120	5
502	0	0	0	0	0
503	0	0	0	0	2
504	1678	0	0	0	0
505	0	0	0	17	1
506	0	0	0	0	34
507	0	0	0	0	0
508	0	0	0	0	0
509	0	0	0	34	0
510	0	0	0	0	1
511	0	0	0	0	0
512	0	0	0	0	0
513	0	0	0	0	2
514	0	0	1	9	0
515	0	0	0	1	0
516	0	0	23	1	0
517	0	0	0	3	0
518	0	0	1	0	0
519	1877	0	0	1	87
520	0	0	0	0	0
521	0	0	0	1	0
522	0	0	0	0	0
523	0	0	0	0	0
524	0	58	0	0	9
525	0	0	0	0	25
526	0	0	322	0	0
527	0	0	0	0	0
528	0	0	0	0	0
529	0	0	0	0	0
530	0	0	0	0	0
531	0	0	0	0	0
532	0	0	0	0	0
533	0	0	0	0	0
534	0	0	0	0	0
535	0	0	0	0	0
536	0	0	0	0	0
537	0	0	0	0	1
538	0	0	0	0	0
539	0	0	0	11	0
540	0	0	0	0	0
541	0	0	0	0	0
542	0	13	0	0	0
543	0	0	0	0	0
544	0	0	0	0	0
545	0	0	0	0	0
546	0	0	0	0	0
547	0	0	0	0	0
548	0	0	0	0	0
549	0	0	0	0	0
550	0	0	0	0	0
551	0	0	0	0	0
552	0	0	0	0	0
553	0	0	0	0	0
554	0	0	1	0	0
555	0	126	0	5	0
556	0	21	0	0	0
557	0	0	0	0	0
558	0	0	0	0	0
559	0	0	0	0	1
560	0	0	0	0	0
561	0	0	0	0	0
562	0	0	0	0	3
563	0	0	0	0	0
564	0	0	0	0	0
565	0	1	0	1	0
566	0	1	0	0	0
567	0	0	0	0	0
568	0	0	0	0	0
569	34	0	0	0	0
570	0	0	0	108	8
571	0	0	0	0	0
572	0	0	0	0	0
573	28	0	0	0	0
574	0	0	0	0	0
575	0	0	248	0	0
576	0	0	0	0	0
577	0	0	0	0	1
578	0	0	0	0	0
579	0	0	0	0	0
580	0	0	0	0	7
581	0	0	0	16	0
582	0	0	0	0	0
583	0	0	1	0	0
584	0	0	0	1	0
585	0	0	0	0	0
586	0	0	0	0	0
587	0	0	0	0	0
588	0	0	1	31	0
589	0	0	0	0	0
590	0	0	0	0	1
591	0	0	0	0	9
592	0	0	0	0	0
593	0	0	0	0	0
594	0	0	0	0	0
595	0	0	0	0	0
596	0	0	0	0	0
597	0	0	0	0	0
598	0	3	0	0	9
599	0	0	0	0	0
600	0	0	0	0	0
601	0	0	0	0	0
602	0	0	2	0	0
603	0	0	0	0	10
604	0	0	0	1	0
605	0	0	0	0	0
606	0	0	0	0	0
607	0	0	0	0	0
608	0	0	0	0	74
609	0	0	0	111	0
610	0	0	0	0	0
611	0	0	0	0	0
612	0	0	0	1	0
613	0	0	0	0	0
614	0	0	0	0	1
615	0	0	0	6	0
616	0	0	15	0	0
617	0	0	0	0	0
618	0	0	0	0	0
619	0	0	0	0	0
620	0	0	0	0	15
621	0	0	0	127	0
622	0	0	0	0	0
623	0	0	36	0	0
624	0	0	0	0	0
625	0	0	0	0	0
626	0	0	0	0	0
627	256	0	0	0	0
628	0	0	0	0	0
629	0	0	0	0	0
630	0	0	0	0	0
631	0	0	0	0	0
632	0	0	0	0	0
633	0	0	0	0	0
634	0	0	0	0	1
635	0	0	0	1	0
636	0	0	0	0	0
637	0	0	0	0	0
638	0	0	0	0	0
639	0	0	5	0	0
640	0	0	0	0	0
641	0	0	0	0	2
642	0	0	0	0	66
643	0	0	0	0	0
644	0	0	0	0	1
645	0	0	0	0	0
646	0	0	0	0	0
647	0	0	0	0	0
648	0	0	0	0	0
649	0	0	0	0	0
650	0	0	0	0	0
651	0	0	0	0	0
652	0	0	0	0	0
653	0	0	0	0	0
654	0	0	0	0	0
655	0	0	0	2	178
656	0	0	0	0	0
657	0	0	0	3	0
658	0	0	0	0	0
659	0	0	0	1	2
660	0	340	0	0	5
661	0	0	0	0	0
662	0	0	0	0	0
663	0	0	0	0	0
664	0	0	7	0	0
665	0	0	0	0	0
666	0	0	0	0	0
667	0	0	0	0	0
668	0	0	0	0	0
669	0	0	0	0	0
670	0	0	0	0	0
671	0	0	0	0	0
672	0	0	0	0	0
673	0	0	0	0	0
674	0	0	570	0	0
675	0	0	0	1	0
676	0	0	0	0	0
677	0	0	0	0	0
678	0	0	0	0	2
679	0	0	0	1	0
680	0	0	4	0	0
681	0	0	0	0	0
682	0	0	0	0	0
683	0	0	0	0	0
684	0	0	0	0	0
685	0	1	0	0	0
686	0	0	0	0	0
687	0	0	0	1	0
688	0	0	0	0	2
689	0	0	0	0	0
690	0	0	0	0	0
691	0	0	0	0	0
692	0	0	0	0	0
693	0	0	0	0	0
694	0	0	0	0	0
695	0	0	0	11	0
696	0	0	0	0	0
697	0	0	0	0	0
698	1	0	0	0	0
699	21	0	0	0	0
700	0	0	0	0	0
701	0	0	489	0	0
702	0	0	0	0	0
703	0	0	0	19	0
704	0	0	0	2	0
705	0	0	0	0	0
706	0	0	0	0	0
707	0	2	0	0	0
708	0	0	0	0	0
709	0	0	0	31	0
710	0	0	0	0	0
711	0	0	0	0	0
712	0	0	0	0	0
713	0	0	0	0	0
714	0	0	0	0	0
715	0	0	0	0	0
716	0	0	0	0	0
717	0	0	0	0	1
718	0	0	0	0	0
719	0	0	0	0	1
720	0	0	0	0	1
721	0	0	0	0	0
722	0	0	0	0	0
723	0	0	0	0	0
724	0	0	0	0	0
725	0	466	0	0	0
726	0	0	0	0	0
727	0	0	0	0	0
728	0	0	0	0	0
729	0	0	0	0	18
730	0	0	0	0	0
731	0	0	0	0	0
732	3	0	0	0	0
733	0	0	0	0	0
734	0	0	0	0	0
735	0	0	0	0	0
736	0	0	0	0	34
737	0	0	0	0	0
738	0	0	0	0	0
739	0	0	0	0	0
740	0	0	0	0	0
741	0	0	0	0	1
742	0	0	0	0	0
743	0	0	0	0	0
744	0	1	0	0	0
745	0	0	0	1	0
746	0	0	0	0	0
747	0	0	0	0	0
748	0	0	0	0	0
749	0	0	0	0	0
750	0	0	0	0	0
751	0	0	0	0	0
752	0	0	0	0	0
753	0	0	0	0	0
754	0	0	0	0	0
755	0	0	1	0	1
756	0	0	0	0	0
757	0	0	0	0	0
758	0	0	2637	1	1
759	0	0	0	0	1
760	0	0	0	0	21
761	0	0	2	0	1
762	0	0	0	0	1
763	0	0	0	1	0
764	0	0	4	0	0
765	0	0	0	0	0
766	0	0	0	0	0
767	0	0	0	0	0
768	105	0	0	0	0
769	0	0	0	0	0
770	0	0	0	0	0
771	0	0	0	0	0
772	0	0	0	0	403
773	0	0	0	0	0
774	0	0	0	0	9
775	0	0	0	0	0
776	0	0	0	0	0
777	0	0	0	0	0
778	0	0	0	0	0
779	1	0	0	0	0
780	0	0	0	0	1
781	0	0	0	0	0
782	1	0	0	0	0
783	0	0	0	0	51
784	0	0	0	2	0
785	0	0	0	0	1
786	0	0	0	0	0
787	0	0	0	0	0
788	0	0	0	1	0
789	0	0	0	9	13
790	0	0	0	0	0
791	0	0	0	0	0
792	0	0	0	0	1
793	0	0	0	0	34
794	0	0	0	0	0
795	0	0	0	0	0
796	0	0	1	0	0
797	0	0	0	0	0
798	0	0	0	1	2
799	0	0	0	0	0
800	0	0	0	0	0
801	0	0	59	0	0
802	0	0	0	0	0
803	0	0	0	0	0
804	0	0	0	0	0
805	0	0	0	0	1
806	0	0	0	0	0
807	0	0	0	0	0
808	0	0	0	0	25
809	0	0	0	0	5
810	0	0	0	0	0
811	0	0	0	0	0
812	0	0	0	10	0
813	0	0	0	0	0
814	0	0	0	0	0
815	0	0	0	0	0
816	0	0	0	2	0
817	0	0	0	0	49
818	0	0	1	0	0
819	0	0	0	0	0
820	0	0	0	1	0
821	0	0	0	1	0
822	0	170	0	0	0
823	0	0	0	0	0
824	2	0	0	0	1
825	0	0	0	0	0
826	0	0	0	0	0
827	0	0	0	0	0
828	0	0	0	0	0
829	0	0	0	0	0
830	912	0	409	0	0
831	0	0	0	0	0
832	0	0	0	0	5
833	0	0	0	0	0
834	0	0	0	0	0
835	0	0	0	0	0
836	0	0	0	0	0
837	0	1	0	0	0
838	0	0	0	0	0
839	0	0	0	0	0
840	0	0	0	0	113
841	0	0	0	0	0
842	0	0	0	0	1
843	0	0	0	3	0
844	0	0	0	0	0
845	0	0	0	46	0
846	0	0	0	0	0
847	0	0	0	0	0
848	0	0	0	0	0
849	0	0	0	0	5
850	0	0	0	0	0
851	0	0	0	0	0
852	0	0	0	0	0
853	0	0	0	0	0
854	0	0	0	0	0
855	0	0	0	0	0
856	0	0	0	1	0
857	0	0	0	0	14
858	0	0	0	0	0
859	0	0	0	0	0
860	0	0	0	1	1
861	0	0	0	0	0
862	0	0	0	0	0
863	0	0	0	0	1
864	0	0	0	0	0
865	0	0	20	0	0
866	0	0	0	0	0
867	0	0	0	1	27
868	0	0	0	0	0
869	0	0	0	9	0
870	0	0	0	0	0
871	0	0	0	0	0
872	0	0	0	0	0
873	0	0	0	0	0
874	0	0	0	0	1
875	0	0	0	0	0
876	0	0	0	0	1
877	0	0	0	0	0
878	0	0	0	0	0
879	0	0	1	0	251
880	0	0	0	0	0
881	0	0	2	0	0
882	0	0	0	869	0
883	0	0	0	0	0
884	0	0	0	0	0
885	0	0	0	0	0
886	0	0	0	0	1
887	0	0	0	0	0
888	3	0	0	0	0
889	0	1	0	0	0
890	0	0	0	0	0
891	0	0	0	0	0
892	0	0	0	0	0
893	0	0	0	0	0
894	0	0	0	0	0
895	0	0	0	0	1
896	0	0	0	0	0
897	0	0	1	1	0
898	0	0	0	60	0
899	0	0	0	0	0
900	0	0	0	0	0
901	0	0	0	0	0
902	0	0	0	0	0
903	1	0	0	0	0
904	0	0	0	0	0
905	0	0	0	1	3
906	0	0	0	0	0
907	0	0	0	0	82
908	0	0	0	0	0
909	0	0	0	0	1
910	0	0	0	0	0
911	0	0	0	0	0
912	0	0	0	0	0
913	0	0	0	0	760
914	0	0	0	0	0
915	0	0	0	0	0
916	0	0	0	0	0
917	0	0	0	0	0
918	0	0	0	0	0
919	0	0	0	0	0
920	0	0	0	0	12
921	0	0	0	0	0
922	0	0	0	0	0
923	0	0	0	0	0
924	0	0	0	0	0
925	0	0	0	0	0
926	0	0	0	0	0
927	0	0	0	0	0
928	0	0	0	0	0
929	0	0	0	0	0
930	0	0	0	0	0
931	0	0	0	0	3
932	0	0	0	0	0
933	0	0	0	0	8
934	0	0	0	0	0
935	0	0	0	1	0
936	0	0	0	1	0
937	0	0	0	0	0
938	0	0	0	0	0
939	0	0	0	478	1
940	0	0	0	0	0
941	0	0	0	0	1
942	0	0	0	0	0
943	0	0	0	0	191
944	0	0	0	0	0
945	0	0	371	0	0
946	0	0	0	0	0
947	0	0	0	0	873
948	0	0	0	0	0
949	0	0	0	112	43
950	0	0	0	0	0
951	0	0	0	0	0
952	0	0	0	0	0
953	0	0	0	0	1
954	0	0	0	0	0
955	0	0	0	0	0
956	0	0	0	0	0
957	0	0	0	0	0
958	0	0	94	0	0
959	0	4	0	0	0
960	0	0	0	0	13
961	0	0	0	2	0
962	0	0	0	0	0
963	0	0	0	0	0
964	0	0	0	0	0
965	0	0	0	0	4
966	0	0	4	0	0
967	0	0	0	0	0
968	0	0	3	0	0
969	0	0	0	0	0
970	0	0	0	0	1
971	0	0	8	0	0
972	0	0	0	0	0
973	0	0	0	0	0
974	0	0	0	0	0
975	0	0	1	0	0
976	0	0	0	0	0
977	0	0	0	46	0
978	0	0	0	0	0
979	0	0	0	0	0
980	0	0	0	0	0
981	0	0	0	0	0
982	0	0	0	0	0
983	0	0	0	0	0
984	0	0	0	0	0
985	0	0	1	0	0
986	58	0	0	0	0
987	0	0	0	0	1
988	0	0	0	0	0
989	0	0	0	2	0
990	89	0	0	0	0
991	0	0	0	0	0
992	0	0	0	0	0
993	0	0	0	0	1
994	0	0	0	0	0
995	0	0	0	0	340
996	0	0	0	0	0
997	0	0	0	0	1
998	0	0	0	0	0
999	0	0	0	0	0
1000	0	0	0	0	0
