# Supplementary material for: Dedicated transcriptomics combined with power analysis lead to functional understanding of genes with weak phenotypic changes in knockout lines
Source: PLoS Comput Biol. 2020 Nov 12;16(11):e1008354. doi: 10.1371/journal.pcbi.1008354 (PMC7685438; doi:10.1371/journal.pcbi.1008354)
Supplement: S11 Table — It contains five sheets. (XLSX) [file pcbi.1008354.s013.xlsx]

## Sheet: A930004D18Rik embryo male
Namespace	TermID	Term	P	Q
cellular_component	GO:0031012	extracellular matrix	2.23e-17	3.41e-14
molecular_function	GO:0005515	protein binding	3.03e-11	9.35e-08
molecular_function	GO:0005488	binding	2.29e-10	3.54e-07
cellular_component	GO:0005581	collagen trimer	4.87e-10	3.71e-07
cellular_component	GO:0043292	contractile fiber	5.7e-09	2.9e-06
cellular_component	GO:0005576	extracellular region	1.9e-08	7.27e-06
cellular_component	GO:0030016	myofibril	6.15e-08	1.88e-05
biological_process	GO:0003012	muscle system process	2.88e-09	3.48e-05
cellular_component	GO:0005615	extracellular space	3.26e-07	8.24e-05
cellular_component	GO:0062023	collagen-containing extracellular matrix	3.78e-07	8.24e-05
molecular_function	GO:0005201	extracellular matrix structural constituent	9.07e-08	9.33e-05
cellular_component	GO:0000776	kinetochore	5.37e-07	0.000102
cellular_component	GO:0097447	dendritic tree	7.26e-07	0.000123
cellular_component	GO:0030017	sarcomere	8.73e-07	0.000128
cellular_component	GO:0036477	somatodendritic compartment	9.26e-07	0.000128
cellular_component	GO:0000775	chromosome, centromeric region	1.07e-06	0.000128
cellular_component	GO:0048786	presynaptic active zone	1.12e-06	0.000128
cellular_component	GO:0030425	dendrite	1.17e-06	0.000128
biological_process	GO:0006936	muscle contraction	2.51e-08	0.000152
cellular_component	GO:0099080	supramolecular complex	2.54e-06	0.000258
cellular_component	GO:0030054	cell junction	3.05e-06	0.000291
cellular_component	GO:0098794	postsynapse	3.72e-06	0.000334
biological_process	GO:0006397	mRNA processing	1.68e-07	0.000675
cellular_component	GO:0032991	protein-containing complex	8.69e-06	0.000737
molecular_function	GO:0005539	glycosaminoglycan binding	9.98e-07	0.00077
cellular_component	GO:0097060	synaptic membrane	9.82e-06	0.000789
molecular_function	GO:0022836	gated channel activity	1.49e-06	0.000922
cellular_component	GO:0005654	nucleoplasm	1.34e-05	0.000998
cellular_component	GO:0005865	striated muscle thin filament	1.37e-05	0.000998
cellular_component	GO:0036379	myofilament	1.62e-05	0.00113
cellular_component	GO:0098643	banded collagen fibril	1.78e-05	0.00113
cellular_component	GO:0005583	fibrillar collagen trimer	1.78e-05	0.00113
cellular_component	GO:0000777	condensed chromosome kinetochore	2.81e-05	0.00164
cellular_component	GO:0045202	synapse	2.82e-05	0.00164
cellular_component	GO:0005657	replication fork	2.9e-05	0.00164
biological_process	GO:0006941	striated muscle contraction	6.92e-07	0.00167
biological_process	GO:0016071	mRNA metabolic process	6.94e-07	0.00167
cellular_component	GO:0031981	nuclear lumen	3.98e-05	0.00217
biological_process	GO:0048523	negative regulation of cellular process	1.2e-06	0.0022
biological_process	GO:0007275	multicellular organism development	1.3e-06	0.0022
biological_process	GO:0000377	RNA splicing, via transesterification reactions with bulged adenosine as nucleophile	1.75e-06	0.0022
biological_process	GO:0000398	mRNA splicing, via spliceosome	1.75e-06	0.0022
biological_process	GO:0010038	response to metal ion	2.27e-06	0.0022
biological_process	GO:0048856	anatomical structure development	2.33e-06	0.0022
biological_process	GO:0000375	RNA splicing, via transesterification reactions	2.46e-06	0.0022
biological_process	GO:0008380	RNA splicing	2.54e-06	0.0022
biological_process	GO:0032501	multicellular organismal process	2.56e-06	0.0022
biological_process	GO:0048519	negative regulation of biological process	2.95e-06	0.00237
biological_process	GO:0048731	system development	3.31e-06	0.00249
cellular_component	GO:0032809	neuronal cell body membrane	5.7e-05	0.00299
cellular_component	GO:0043232	intracellular non-membrane-bounded organelle	6.06e-05	0.00299
cellular_component	GO:0043228	non-membrane-bounded organelle	6.06e-05	0.00299
biological_process	GO:0048518	positive regulation of biological process	4.46e-06	0.00316
molecular_function	GO:0008201	heparin binding	6.68e-06	0.00343
cellular_component	GO:0030424	axon	7.21e-05	0.00344
cellular_component	GO:0044297	cell body	8.77e-05	0.00406
cellular_component	GO:0005887	integral component of plasma membrane	9.69e-05	0.00435
cellular_component	GO:0043197	dendritic spine	0.000116	0.00507
biological_process	GO:0000278	mitotic cell cycle	7.71e-06	0.00517
biological_process	GO:0061061	muscle structure development	8.44e-06	0.00522
biological_process	GO:0050793	regulation of developmental process	8.84e-06	0.00522
biological_process	GO:0065007	biological regulation	9.5e-06	0.00522
biological_process	GO:0034765	regulation of ion transmembrane transport	9.51e-06	0.00522
biological_process	GO:0030198	extracellular matrix organization	1.01e-05	0.00529
cellular_component	GO:0044298	cell body membrane	0.000128	0.0053
cellular_component	GO:0098793	presynapse	0.000129	0.0053
cellular_component	GO:0043025	neuronal cell body	0.000139	0.00539
cellular_component	GO:0044309	neuron spine	0.00014	0.00539
cellular_component	GO:0017146	NMDA selective glutamate receptor complex	0.000141	0.00539
molecular_function	GO:0005509	calcium ion binding	1.23e-05	0.00541
cellular_component	GO:0043005	neuron projection	0.00016	0.00598
cellular_component	GO:0031974	membrane-enclosed lumen	0.000168	0.00598
cellular_component	GO:0043233	organelle lumen	0.000168	0.00598
cellular_component	GO:0098644	complex of collagen trimers	0.000173	0.00599
cellular_component	GO:0031674	I band	0.000178	0.00605
cellular_component	GO:0031226	intrinsic component of plasma membrane	0.00019	0.00631
cellular_component	GO:0030018	Z disc	0.000203	0.00661
cellular_component	GO:0005604	basement membrane	0.00021	0.00668
cellular_component	GO:0099081	supramolecular polymer	0.000216	0.00674
biological_process	GO:0043062	extracellular structure organization	1.35e-05	0.00678
cellular_component	GO:0070013	intracellular organelle lumen	0.00023	0.00703
cellular_component	GO:0099512	supramolecular fiber	0.000256	0.00766
cellular_component	GO:0000779	condensed chromosome, centromeric region	0.000298	0.00848
cellular_component	GO:0031594	neuromuscular junction	0.0003	0.00848
cellular_component	GO:0016528	sarcoplasm	0.0003	0.00848
biological_process	GO:0010035	response to inorganic substance	2.09e-05	0.00965
biological_process	GO:0050789	regulation of biological process	2.1e-05	0.00965
biological_process	GO:0051239	regulation of multicellular organismal process	2.16e-05	0.00965
biological_process	GO:0048583	regulation of response to stimulus	2.79e-05	0.012
biological_process	GO:1903047	mitotic cell cycle process	2.96e-05	0.012
biological_process	GO:0009611	response to wounding	2.98e-05	0.012
cellular_component	GO:0000428	DNA-directed RNA polymerase complex	0.000431	0.012
cellular_component	GO:0098878	neurotransmitter receptor complex	0.000458	0.0125
biological_process	GO:0055002	striated muscle cell development	3.23e-05	0.0126
cellular_component	GO:0008328	ionotropic glutamate receptor complex	0.000475	0.0127
cellular_component	GO:0009986	cell surface	0.000519	0.0137
cellular_component	GO:0043596	nuclear replication fork	0.000536	0.0139
cellular_component	GO:0005856	cytoskeleton	0.000552	0.014
biological_process	GO:0007517	muscle organ development	3.74e-05	0.0141
cellular_component	GO:0005681	spliceosomal complex	0.000562	0.0141
biological_process	GO:1904062	regulation of cation transmembrane transport	3.99e-05	0.0143
biological_process	GO:0003015	heart process	4.02e-05	0.0143
cellular_component	GO:0042734	presynaptic membrane	0.000582	0.0143
cellular_component	GO:0034705	potassium channel complex	0.000592	0.0144
cellular_component	GO:0000778	condensed nuclear chromosome kinetochore	0.000608	0.0145
cellular_component	GO:0055029	nuclear DNA-directed RNA polymerase complex	0.000632	0.0148
cellular_component	GO:0098687	chromosomal region	0.000668	0.0152
cellular_component	GO:1902495	transmembrane transporter complex	0.000668	0.0152
biological_process	GO:0060047	heart contraction	4.57e-05	0.0157
biological_process	GO:0033993	response to lipid	4.76e-05	0.016
cellular_component	GO:0030880	RNA polymerase complex	0.00079	0.0176
cellular_component	GO:0031430	M band	0.000795	0.0176
molecular_function	GO:0005496	steroid binding	4.73e-05	0.0182
cellular_component	GO:0045211	postsynaptic membrane	0.000835	0.0182
cellular_component	GO:0034702	ion channel complex	0.000861	0.0184
cellular_component	GO:0034709	methylosome	0.000869	0.0184
biological_process	GO:0032502	developmental process	5.96e-05	0.0194
biological_process	GO:0099565	chemical synaptic transmission, postsynaptic	6.29e-05	0.0195
biological_process	GO:0060078	regulation of postsynaptic membrane potential	6.3e-05	0.0195
biological_process	GO:0022610	biological adhesion	6.56e-05	0.0198
cellular_component	GO:0098839	postsynaptic density membrane	0.00095	0.0199
cellular_component	GO:0005813	centrosome	0.000977	0.0202
biological_process	GO:0051592	response to calcium ion	6.96e-05	0.0205
biological_process	GO:0007155	cell adhesion	7.34e-05	0.0206
biological_process	GO:0051094	positive regulation of developmental process	7.38e-05	0.0206
biological_process	GO:0034762	regulation of transmembrane transport	7.52e-05	0.0206
cellular_component	GO:0044306	neuron projection terminus	0.00108	0.0217
cellular_component	GO:0005614	interstitial matrix	0.00109	0.0217
cellular_component	GO:0043235	receptor complex	0.00109	0.0217
biological_process	GO:1901360	organic cyclic compound metabolic process	8.13e-05	0.0218
biological_process	GO:0060537	muscle tissue development	9.03e-05	0.0237
biological_process	GO:0060048	cardiac muscle contraction	9.33e-05	0.024
biological_process	GO:0071248	cellular response to metal ion	9.92e-05	0.0249
cellular_component	GO:0032589	neuron projection membrane	0.00133	0.026
biological_process	GO:1902042	negative regulation of extrinsic apoptotic signaling pathway via death domain receptors	0.00011	0.027
cellular_component	GO:1990351	transporter complex	0.00144	0.0279
cellular_component	GO:0005819	spindle	0.00148	0.0282
cellular_component	GO:0032590	dendrite membrane	0.00149	0.0282
molecular_function	GO:0099604	ligand-gated calcium channel activity	9.56e-05	0.0284
molecular_function	GO:0008134	transcription factor binding	9.82e-05	0.0284
molecular_function	GO:0140297	DNA-binding transcription factor binding	0.00011	0.0284
molecular_function	GO:0044877	protein-containing complex binding	0.00011	0.0284
biological_process	GO:0048522	positive regulation of cellular process	0.000118	0.0284
cellular_component	GO:0032279	asymmetric synapse	0.00153	0.0285
cellular_component	GO:1990777	lipoprotein particle	0.00168	0.03
cellular_component	GO:0034358	plasma lipoprotein particle	0.00168	0.03
cellular_component	GO:0099634	postsynaptic specialization membrane	0.00168	0.03
cellular_component	GO:0098984	neuron to neuron synapse	0.00169	0.03
cellular_component	GO:0008021	synaptic vesicle	0.00174	0.0306
biological_process	GO:2000026	regulation of multicellular organismal development	0.000132	0.0312
biological_process	GO:0015816	glycine transport	0.000138	0.0319
cellular_component	GO:0070382	exocytic vesicle	0.00185	0.0321
cellular_component	GO:0000940	condensed chromosome outer kinetochore	0.00188	0.0323
molecular_function	GO:0005212	structural constituent of eye lens	0.000137	0.0324
cellular_component	GO:0005694	chromosome	0.00199	0.0337
biological_process	GO:0060261	positive regulation of transcription initiation from RNA polymerase II promoter	0.000154	0.034
biological_process	GO:1901654	response to ketone	0.000155	0.034
biological_process	GO:0099537	trans-synaptic signaling	0.000155	0.034
biological_process	GO:0014706	striated muscle tissue development	0.000159	0.0344
biological_process	GO:0000075	cell cycle checkpoint	0.000165	0.0349
cellular_component	GO:0098831	presynaptic active zone cytoplasmic component	0.00213	0.0357
cellular_component	GO:0030133	transport vesicle	0.00223	0.037
biological_process	GO:0055001	muscle cell development	0.000188	0.0391
biological_process	GO:0099536	synaptic signaling	0.000194	0.0395
biological_process	GO:0007049	cell cycle	0.000197	0.0395
biological_process	GO:0032409	regulation of transporter activity	0.0002	0.0395
cellular_component	GO:0098797	plasma membrane protein complex	0.00241	0.0395
cellular_component	GO:0008076	voltage-gated potassium channel complex	0.00245	0.0398
biological_process	GO:0042493	response to drug	0.000209	0.0407
cellular_component	GO:0097550	transcriptional preinitiation complex	0.00257	0.041
cellular_component	GO:0043679	axon terminus	0.00258	0.041
cellular_component	GO:0060076	excitatory synapse	0.00261	0.041
molecular_function	GO:0061629	RNA polymerase II-specific DNA-binding transcription factor binding	0.000191	0.0421
biological_process	GO:0003009	skeletal muscle contraction	0.000221	0.0423
biological_process	GO:0045595	regulation of cell differentiation	0.000226	0.0426
biological_process	GO:0032412	regulation of ion transmembrane transporter activity	0.000233	0.0433
molecular_function	GO:0042802	identical protein binding	0.000211	0.0434
molecular_function	GO:0008289	lipid binding	0.000236	0.0434
molecular_function	GO:0000993	RNA polymerase II complex binding	0.000239	0.0434
biological_process	GO:0051301	cell division	0.000249	0.0454
biological_process	GO:0098916	anterograde trans-synaptic signaling	0.000257	0.0457
biological_process	GO:0007268	chemical synaptic transmission	0.000257	0.0457
biological_process	GO:0045899	positive regulation of RNA polymerase II transcriptional preinitiation complex assembly	0.000279	0.0487
cellular_component	GO:0016529	sarcoplasmic reticulum	0.00316	0.0493

## Sheet: A930004D18Rik embryo female
Namespace	TermID	Term	P	Q
cellular_component	GO:0032991	protein-containing complex	8.13e-24	1.35e-20
cellular_component	GO:0031974	membrane-enclosed lumen	6.37e-20	3.04e-17
cellular_component	GO:0043233	organelle lumen	6.37e-20	3.04e-17
cellular_component	GO:0070013	intracellular organelle lumen	7.32e-20	3.04e-17
cellular_component	GO:0031981	nuclear lumen	1.46e-19	4.84e-17
cellular_component	GO:0005634	nucleus	1.07e-18	2.97e-16
cellular_component	GO:0005654	nucleoplasm	2.48e-17	5.87e-15
cellular_component	GO:0043232	intracellular non-membrane-bounded organelle	5.58e-16	1.03e-13
cellular_component	GO:0043228	non-membrane-bounded organelle	5.58e-16	1.03e-13
cellular_component	GO:0043229	intracellular organelle	4.22e-14	7e-12
cellular_component	GO:0043231	intracellular membrane-bounded organelle	6.02e-13	9.09e-11
cellular_component	GO:0043226	organelle	4.51e-12	6.24e-10
cellular_component	GO:0043227	membrane-bounded organelle	2.15e-11	2.75e-09
cellular_component	GO:0031012	extracellular matrix	6.2e-10	7.35e-08
molecular_function	GO:0005488	binding	5.63e-11	1.94e-07
biological_process	GO:0006139	nucleobase-containing compound metabolic process	3.43e-11	4.41e-07
biological_process	GO:0006396	RNA processing	7.23e-11	4.41e-07
biological_process	GO:0090304	nucleic acid metabolic process	1.01e-10	4.41e-07
biological_process	GO:0016071	mRNA metabolic process	1.58e-10	4.41e-07
biological_process	GO:0006397	mRNA processing	1.69e-10	4.41e-07
biological_process	GO:0007399	nervous system development	3.36e-10	7.29e-07
cellular_component	GO:0099080	supramolecular complex	7.04e-09	7.79e-07
cellular_component	GO:0000775	chromosome, centromeric region	7.82e-09	8.12e-07
molecular_function	GO:0005515	protein binding	4.83e-10	8.31e-07
cellular_component	GO:0005622	intracellular	9.9e-09	9.67e-07
cellular_component	GO:0098687	chromosomal region	1.26e-08	1.16e-06
cellular_component	GO:0000776	kinetochore	1.36e-08	1.19e-06
biological_process	GO:0071840	cellular component organization or biogenesis	1.06e-09	1.97e-06
biological_process	GO:0034641	cellular nitrogen compound metabolic process	1.26e-09	2.03e-06
biological_process	GO:0046483	heterocycle metabolic process	1.4e-09	2.03e-06
cellular_component	GO:0005856	cytoskeleton	3.92e-08	3.25e-06
biological_process	GO:0008380	RNA splicing	5.07e-09	6.61e-06
cellular_component	GO:0045202	synapse	8.66e-08	6.84e-06
cellular_component	GO:1902494	catalytic complex	9.07e-08	6.84e-06
biological_process	GO:0010467	gene expression	5.92e-09	7.01e-06
cellular_component	GO:0005694	chromosome	1.08e-07	7.81e-06
cellular_component	GO:0005829	cytosol	1.67e-07	1.16e-05
molecular_function	GO:0003723	RNA binding	1.11e-08	1.27e-05
biological_process	GO:0007275	multicellular organism development	1.23e-08	1.34e-05
cellular_component	GO:0030424	axon	2.26e-07	1.41e-05
cellular_component	GO:0005681	spliceosomal complex	2.31e-07	1.41e-05
cellular_component	GO:0030054	cell junction	2.35e-07	1.41e-05
cellular_component	GO:0098794	postsynapse	2.38e-07	1.41e-05
cellular_component	GO:0005813	centrosome	3.8e-07	2.17e-05
biological_process	GO:0006725	cellular aromatic compound metabolic process	2.63e-08	2.63e-05
cellular_component	GO:0036477	somatodendritic compartment	4.94e-07	2.74e-05
cellular_component	GO:0005730	nucleolus	6.07e-07	3.25e-05
biological_process	GO:0043170	macromolecule metabolic process	5.62e-08	5.23e-05
biological_process	GO:1901360	organic cyclic compound metabolic process	6.98e-08	6.06e-05
biological_process	GO:0016070	RNA metabolic process	7.53e-08	6.06e-05
biological_process	GO:0048731	system development	7.91e-08	6.06e-05
biological_process	GO:0016043	cellular component organization	8.5e-08	6.15e-05
biological_process	GO:0022008	neurogenesis	9.47e-08	6.5e-05
cellular_component	GO:0097447	dendritic tree	1.5e-06	7.78e-05
biological_process	GO:0048699	generation of neurons	1.25e-07	8.12e-05
cellular_component	GO:1990904	ribonucleoprotein complex	1.68e-06	8.46e-05
cellular_component	GO:0030425	dendrite	2.16e-06	0.000106
biological_process	GO:0048856	anatomical structure development	2.34e-07	0.000145
biological_process	GO:0051726	regulation of cell cycle	2.78e-07	0.000165
molecular_function	GO:0044877	protein-containing complex binding	2.51e-07	0.000216
biological_process	GO:0000377	RNA splicing, via transesterification reactions with bulged adenosine as nucleophile	4.28e-07	0.000232
biological_process	GO:0000398	mRNA splicing, via spliceosome	4.28e-07	0.000232
cellular_component	GO:0097060	synaptic membrane	5.66e-06	0.000269
biological_process	GO:0007049	cell cycle	6.06e-07	0.000316
biological_process	GO:0000375	RNA splicing, via transesterification reactions	6.94e-07	0.000348
cellular_component	GO:0016604	nuclear body	9.68e-06	0.000446
biological_process	GO:0032502	developmental process	9.41e-07	0.000454
cellular_component	GO:0005581	collagen trimer	1.06e-05	0.000475
molecular_function	GO:1901363	heterocyclic compound binding	7.58e-07	0.000521
biological_process	GO:0051301	cell division	1.18e-06	0.000537
biological_process	GO:0006281	DNA repair	1.23e-06	0.000537
biological_process	GO:0000278	mitotic cell cycle	1.24e-06	0.000537
biological_process	GO:0051128	regulation of cellular component organization	1.7e-06	0.000713
cellular_component	GO:0032279	asymmetric synapse	1.81e-05	0.000789
biological_process	GO:0006974	cellular response to DNA damage stimulus	1.99e-06	0.000812
biological_process	GO:0044260	cellular macromolecule metabolic process	2.23e-06	0.000881
cellular_component	GO:0099512	supramolecular fiber	2.09e-05	0.00089
cellular_component	GO:0099081	supramolecular polymer	2.22e-05	0.00092
biological_process	GO:0033554	cellular response to stress	2.61e-06	0.000999
biological_process	GO:0048523	negative regulation of cellular process	2.74e-06	0.00102
cellular_component	GO:0098984	neuron to neuron synapse	2.64e-05	0.00107
cellular_component	GO:1990234	transferase complex	2.73e-05	0.00108
cellular_component	GO:0043025	neuronal cell body	3.22e-05	0.00124
biological_process	GO:0048666	neuron development	3.63e-06	0.00131
biological_process	GO:0006807	nitrogen compound metabolic process	4.11e-06	0.00145
biological_process	GO:1903827	regulation of cellular protein localization	4.26e-06	0.00146
biological_process	GO:0051130	positive regulation of cellular component organization	4.52e-06	0.00151
molecular_function	GO:0097159	organic cyclic compound binding	3.06e-06	0.00175
cellular_component	GO:0014069	postsynaptic density	4.74e-05	0.00179
cellular_component	GO:0045211	postsynaptic membrane	5.04e-05	0.00182
cellular_component	GO:0099572	postsynaptic specialization	5.04e-05	0.00182
biological_process	GO:0031570	DNA integrity checkpoint	6.45e-06	0.0021
cellular_component	GO:0005819	spindle	5.99e-05	0.00212
cellular_component	GO:0030055	cell-substrate junction	6.94e-05	0.00237
cellular_component	GO:0000779	condensed chromosome, centromeric region	7e-05	0.00237
biological_process	GO:0045597	positive regulation of cell differentiation	7.75e-06	0.00246
cellular_component	GO:0005737	cytoplasm	8.28e-05	0.00275
biological_process	GO:0051962	positive regulation of nervous system development	9.14e-06	0.00277
biological_process	GO:0000245	spliceosomal complex assembly	9.15e-06	0.00277
cellular_component	GO:0043005	neuron projection	8.51e-05	0.00277
biological_process	GO:0010564	regulation of cell cycle process	9.66e-06	0.00281
biological_process	GO:0000075	cell cycle checkpoint	9.69e-06	0.00281
cellular_component	GO:0000777	condensed chromosome kinetochore	8.83e-05	0.00282
molecular_function	GO:0003729	mRNA binding	5.84e-06	0.00287
cellular_component	GO:0005925	focal adhesion	9.77e-05	0.00306
biological_process	GO:0051983	regulation of chromosome segregation	1.1e-05	0.0031
biological_process	GO:0051094	positive regulation of developmental process	1.15e-05	0.00318
cellular_component	GO:0062023	collagen-containing extracellular matrix	0.000113	0.00347
cellular_component	GO:0044327	dendritic spine head	0.000116	0.00348
cellular_component	GO:0098878	neurotransmitter receptor complex	0.00012	0.00348
cellular_component	GO:0005815	microtubule organizing center	0.00012	0.00348
biological_process	GO:1903047	mitotic cell cycle process	1.37e-05	0.00373
cellular_component	GO:0000502	proteasome complex	0.000132	0.00378
cellular_component	GO:0005924	cell-substrate adherens junction	0.000135	0.00378
cellular_component	GO:0044297	cell body	0.000145	0.00401
cellular_component	GO:0043292	contractile fiber	0.000147	0.00401
biological_process	GO:0031123	RNA 3'-end processing	1.58e-05	0.00421
biological_process	GO:0051641	cellular localization	1.76e-05	0.00451
biological_process	GO:0022613	ribonucleoprotein complex biogenesis	1.76e-05	0.00451
biological_process	GO:0044089	positive regulation of cellular component biogenesis	1.82e-05	0.00457
molecular_function	GO:0097367	carbohydrate derivative binding	1.32e-05	0.00531
molecular_function	GO:0003676	nucleic acid binding	1.52e-05	0.00531
molecular_function	GO:0003697	single-stranded DNA binding	1.54e-05	0.00531
biological_process	GO:0051960	regulation of nervous system development	2.51e-05	0.00618
cellular_component	GO:1905369	endopeptidase complex	0.000234	0.00626
cellular_component	GO:0030426	growth cone	0.000239	0.00629
cellular_component	GO:0098839	postsynaptic density membrane	0.000247	0.0064
biological_process	GO:0048519	negative regulation of biological process	2.91e-05	0.007
biological_process	GO:0048518	positive regulation of biological process	2.95e-05	0.007
cellular_component	GO:0008328	ionotropic glutamate receptor complex	0.000279	0.00713
biological_process	GO:0030182	neuron differentiation	3.09e-05	0.00719
biological_process	GO:0009987	cellular process	3.19e-05	0.00729
biological_process	GO:0000077	DNA damage checkpoint	3.32e-05	0.00746
biological_process	GO:0048522	positive regulation of cellular process	3.51e-05	0.00775
cellular_component	GO:0048786	presynaptic active zone	0.00031	0.0078
biological_process	GO:0033045	regulation of sister chromatid segregation	3.99e-05	0.00866
cellular_component	GO:0030427	site of polarized growth	0.000368	0.00912
biological_process	GO:0097435	supramolecular fiber organization	4.34e-05	0.00927
cellular_component	GO:0000228	nuclear chromosome	0.000385	0.00939
cellular_component	GO:0043209	myelin sheath	0.000416	0.01
biological_process	GO:0090068	positive regulation of cell cycle process	5.06e-05	0.0106
biological_process	GO:0006403	RNA localization	5.22e-05	0.0108
cellular_component	GO:0015630	microtubule cytoskeleton	0.000464	0.0108
cellular_component	GO:0098643	banded collagen fibril	0.000469	0.0108
cellular_component	GO:0005583	fibrillar collagen trimer	0.000469	0.0108
biological_process	GO:0048167	regulation of synaptic plasticity	5.61e-05	0.0114
biological_process	GO:0006259	DNA metabolic process	5.79e-05	0.0116
biological_process	GO:0050769	positive regulation of neurogenesis	6.15e-05	0.012
biological_process	GO:0040008	regulation of growth	6.34e-05	0.012
biological_process	GO:0006260	DNA replication	6.4e-05	0.012
biological_process	GO:0048812	neuron projection morphogenesis	6.45e-05	0.012
biological_process	GO:0032990	cell part morphogenesis	6.46e-05	0.012
biological_process	GO:0051495	positive regulation of cytoskeleton organization	6.66e-05	0.0122
biological_process	GO:0044238	primary metabolic process	6.73e-05	0.0122
biological_process	GO:0033047	regulation of mitotic sister chromatid segregation	7.05e-05	0.0126
biological_process	GO:0044087	regulation of cellular component biogenesis	7.13e-05	0.0126
biological_process	GO:0048869	cellular developmental process	7.27e-05	0.0126
biological_process	GO:0031175	neuron projection development	7.56e-05	0.013
biological_process	GO:0001501	skeletal system development	8.24e-05	0.014
biological_process	GO:0120039	plasma membrane bounded cell projection morphogenesis	8.55e-05	0.0142
biological_process	GO:0120035	regulation of plasma membrane bounded cell projection organization	8.63e-05	0.0142
biological_process	GO:0050793	regulation of developmental process	8.69e-05	0.0142
biological_process	GO:0003009	skeletal muscle contraction	8.83e-05	0.0142
biological_process	GO:0030154	cell differentiation	9.1e-05	0.0145
cellular_component	GO:0005912	adherens junction	0.000673	0.0153
molecular_function	GO:0016887	ATPase activity	5.02e-05	0.0157
biological_process	GO:0051236	establishment of RNA localization	0.000101	0.0159
molecular_function	GO:0005201	extracellular matrix structural constituent	5.57e-05	0.016
cellular_component	GO:0070161	anchoring junction	0.000721	0.0162
cellular_component	GO:0043197	dendritic spine	0.000766	0.0169
biological_process	GO:0048858	cell projection morphogenesis	0.000113	0.0175
biological_process	GO:1905477	positive regulation of protein localization to membrane	0.000116	0.0178
biological_process	GO:0010720	positive regulation of cell development	0.000119	0.018
biological_process	GO:1902905	positive regulation of supramolecular fiber organization	0.000121	0.0182
biological_process	GO:1901987	regulation of cell cycle phase transition	0.000123	0.0182
cellular_component	GO:0099634	postsynaptic specialization membrane	0.000869	0.019
biological_process	GO:0050767	regulation of neurogenesis	0.000132	0.0194
molecular_function	GO:0008092	cytoskeletal protein binding	8.03e-05	0.0209
molecular_function	GO:0035639	purine ribonucleoside triphosphate binding	8.85e-05	0.0209
molecular_function	GO:0019899	enzyme binding	9.9e-05	0.0209
molecular_function	GO:1901265	nucleoside phosphate binding	0.000103	0.0209
molecular_function	GO:0000166	nucleotide binding	0.000103	0.0209
biological_process	GO:0060341	regulation of cellular localization	0.000147	0.0212
cellular_component	GO:0015629	actin cytoskeleton	0.000998	0.0214
cellular_component	GO:0030016	myofibril	0.00101	0.0214
biological_process	GO:0031344	regulation of cell projection organization	0.000151	0.0216
cellular_component	GO:0031252	cell leading edge	0.00105	0.0218
cellular_component	GO:0034399	nuclear periphery	0.00105	0.0218
cellular_component	GO:0034705	potassium channel complex	0.00109	0.022
cellular_component	GO:0044309	neuron spine	0.0011	0.022
cellular_component	GO:0048471	perinuclear region of cytoplasm	0.0011	0.022
cellular_component	GO:0000922	spindle pole	0.00115	0.0227
biological_process	GO:0045664	regulation of neuron differentiation	0.000161	0.0228
cellular_component	GO:0042734	presynaptic membrane	0.00124	0.0242
cellular_component	GO:0005604	basement membrane	0.00126	0.0242
biological_process	GO:0000819	sister chromatid segregation	0.000174	0.0244
biological_process	GO:0050658	RNA transport	0.000178	0.0244
biological_process	GO:0050657	nucleic acid transport	0.000178	0.0244
molecular_function	GO:0042623	ATPase activity, coupled	0.000134	0.0256
cellular_component	GO:0044798	nuclear transcription factor complex	0.00136	0.0259
biological_process	GO:1905475	regulation of protein localization to membrane	0.000197	0.0267
biological_process	GO:0007155	cell adhesion	0.000208	0.028
cellular_component	GO:0071013	catalytic step 2 spliceosome	0.00152	0.0286
biological_process	GO:0007346	regulation of mitotic cell cycle	0.000217	0.0288
biological_process	GO:0000070	mitotic sister chromatid segregation	0.000219	0.0288
biological_process	GO:0044085	cellular component biogenesis	0.000222	0.0288
biological_process	GO:0044267	cellular protein metabolic process	0.000223	0.0288
molecular_function	GO:0044325	ion channel binding	0.000167	0.0292
molecular_function	GO:0043167	ion binding	0.000171	0.0292
molecular_function	GO:0017076	purine nucleotide binding	0.000178	0.0292
molecular_function	GO:0005524	ATP binding	0.000187	0.0292
molecular_function	GO:0043168	anion binding	0.000202	0.0298
molecular_function	GO:0032555	purine ribonucleotide binding	0.000208	0.0298
molecular_function	GO:0003682	chromatin binding	0.000217	0.0298
cellular_component	GO:0000778	condensed nuclear chromosome kinetochore	0.00164	0.0306
biological_process	GO:0044237	cellular metabolic process	0.000244	0.0311
biological_process	GO:0048168	regulation of neuronal synaptic plasticity	0.000252	0.0317
biological_process	GO:0006941	striated muscle contraction	0.000253	0.0317
biological_process	GO:0034654	nucleobase-containing compound biosynthetic process	0.000257	0.0319
biological_process	GO:0022610	biological adhesion	0.000262	0.0322
biological_process	GO:0006417	regulation of translation	0.000271	0.033
cellular_component	GO:0005635	nuclear envelope	0.00179	0.0331
cellular_component	GO:0016528	sarcoplasm	0.00182	0.0332
cellular_component	GO:0031618	nuclear pericentric heterochromatin	0.00189	0.0338
cellular_component	GO:0030017	sarcomere	0.00189	0.0338
cellular_component	GO:0044304	main axon	0.00193	0.0338
cellular_component	GO:0098590	plasma membrane region	0.00193	0.0338
molecular_function	GO:0030554	adenyl nucleotide binding	0.000279	0.0347
molecular_function	GO:0016817	hydrolase activity, acting on acid anhydrides	0.00029	0.0347
molecular_function	GO:0016818	hydrolase activity, acting on acid anhydrides, in phosphorus-containing anhydrides	0.00029	0.0347
molecular_function	GO:0032553	ribonucleotide binding	0.000293	0.0347
biological_process	GO:0034613	cellular protein localization	0.000289	0.0348
biological_process	GO:0002062	chondrocyte differentiation	0.000295	0.0353
biological_process	GO:0051984	positive regulation of chromosome segregation	0.000299	0.0355
cellular_component	GO:0030027	lamellipodium	0.00206	0.0357
molecular_function	GO:0016462	pyrophosphatase activity	0.000325	0.0366
molecular_function	GO:0032559	adenyl ribonucleotide binding	0.00033	0.0366
cellular_component	GO:0005657	replication fork	0.00221	0.0375
cellular_component	GO:0042995	cell projection	0.00221	0.0375
biological_process	GO:0045786	negative regulation of cell cycle	0.000322	0.0378
biological_process	GO:0045595	regulation of cell differentiation	0.00033	0.0384
biological_process	GO:0070727	cellular macromolecule localization	0.000338	0.0388
biological_process	GO:0060284	regulation of cell development	0.00034	0.0388
biological_process	GO:0008104	protein localization	0.000343	0.0389
biological_process	GO:0030199	collagen fibril organization	0.00035	0.0394
biological_process	GO:0033036	macromolecule localization	0.000375	0.0418
biological_process	GO:0010212	response to ionizing radiation	0.000388	0.0428
biological_process	GO:0034645	cellular macromolecule biosynthetic process	0.000393	0.0428
biological_process	GO:0048589	developmental growth	0.000395	0.0428
biological_process	GO:0030198	extracellular matrix organization	0.000399	0.043
biological_process	GO:1901990	regulation of mitotic cell cycle phase transition	0.000416	0.0444
biological_process	GO:0034249	negative regulation of cellular amide metabolic process	0.00043	0.0449
biological_process	GO:1902749	regulation of cell cycle G2/M phase transition	0.00043	0.0449
biological_process	GO:0032781	positive regulation of ATPase activity	0.00043	0.0449
biological_process	GO:0003012	muscle system process	0.000436	0.0451
biological_process	GO:0071704	organic substance metabolic process	0.000443	0.0455
biological_process	GO:0009059	macromolecule biosynthetic process	0.000454	0.0462
biological_process	GO:1900273	positive regulation of long-term synaptic potentiation	0.000474	0.0474
biological_process	GO:0044271	cellular nitrogen compound biosynthetic process	0.000476	0.0474
biological_process	GO:1903829	positive regulation of cellular protein localization	0.000476	0.0474
biological_process	GO:2000026	regulation of multicellular organismal development	0.000494	0.0488
biological_process	GO:0010608	posttranscriptional regulation of gene expression	0.000505	0.0493
biological_process	GO:0022402	cell cycle process	0.000507	0.0493
biological_process	GO:0045666	positive regulation of neuron differentiation	0.000518	0.0498
biological_process	GO:0034248	regulation of cellular amide metabolic process	0.00052	0.0498
biological_process	GO:0045876	positive regulation of sister chromatid cohesion	0.000525	0.0499

## Sheet: A930004D18Rik head male
Namespace	TermID	Term	P	Q
molecular_function	GO:0005515	protein binding	4.93e-18	1.29e-14
cellular_component	GO:0043292	contractile fiber	5.19e-15	7.3e-12
cellular_component	GO:0030016	myofibril	4.33e-14	2.7e-11
cellular_component	GO:0032991	protein-containing complex	5.76e-14	2.7e-11
cellular_component	GO:0030017	sarcomere	3.57e-12	1.26e-09
molecular_function	GO:0019899	enzyme binding	5.48e-12	7.17e-09
molecular_function	GO:0008092	cytoskeletal protein binding	1.23e-11	1.07e-08
molecular_function	GO:0005488	binding	2.15e-11	1.41e-08
biological_process	GO:0055001	muscle cell development	1.73e-12	1.86e-08
cellular_component	GO:0031674	I band	1.24e-10	3.48e-08
biological_process	GO:0042692	muscle cell differentiation	1.62e-11	8.09e-08
biological_process	GO:0055002	striated muscle cell development	2.25e-11	8.09e-08
molecular_function	GO:0019904	protein domain specific binding	1.68e-10	8.81e-08
biological_process	GO:0051146	striated muscle cell differentiation	7.19e-11	1.94e-07
biological_process	GO:0061061	muscle structure development	1.15e-10	2.48e-07
cellular_component	GO:0099081	supramolecular polymer	1.24e-09	2.62e-07
cellular_component	GO:0099512	supramolecular fiber	1.3e-09	2.62e-07
cellular_component	GO:0030018	Z disc	9.81e-09	1.66e-06
cellular_component	GO:0099080	supramolecular complex	1.06e-08	1.66e-06
molecular_function	GO:0044877	protein-containing complex binding	1.03e-08	4.5e-06
cellular_component	GO:0005622	intracellular	4.35e-08	5.82e-06
cellular_component	GO:0005737	cytoplasm	4.55e-08	5.82e-06
cellular_component	GO:0016459	myosin complex	2.31e-07	2.53e-05
cellular_component	GO:0043232	intracellular non-membrane-bounded organelle	2.6e-07	2.53e-05
cellular_component	GO:0043228	non-membrane-bounded organelle	2.6e-07	2.53e-05
cellular_component	GO:0015629	actin cytoskeleton	2.69e-07	2.53e-05
biological_process	GO:0051641	cellular localization	1.46e-08	2.62e-05
biological_process	GO:0030239	myofibril assembly	3.97e-08	6.13e-05
molecular_function	GO:0003779	actin binding	1.83e-07	6.84e-05
cellular_component	GO:0036379	myofilament	1.19e-06	0.000105
cellular_component	GO:0005865	striated muscle thin filament	1.32e-06	0.000109
cellular_component	GO:0005634	nucleus	2.91e-06	0.000227
biological_process	GO:0006941	striated muscle contraction	1.92e-07	0.000247
biological_process	GO:0003009	skeletal muscle contraction	2.06e-07	0.000247
cellular_component	GO:0045202	synapse	3.5e-06	0.000259
molecular_function	GO:0019900	kinase binding	1.12e-06	0.000365
cellular_component	GO:0005829	cytosol	5.38e-06	0.000378
cellular_component	GO:0043229	intracellular organelle	5.74e-06	0.000385
cellular_component	GO:0005856	cytoskeleton	6.52e-06	0.000417
molecular_function	GO:0019901	protein kinase binding	1.59e-06	0.000462
biological_process	GO:0010927	cellular component assembly involved in morphogenesis	5.02e-07	0.000483
biological_process	GO:0008104	protein localization	5.27e-07	0.000483
biological_process	GO:0071840	cellular component organization or biogenesis	5.42e-07	0.000483
biological_process	GO:0044267	cellular protein metabolic process	5.81e-07	0.000483
molecular_function	GO:0008307	structural constituent of muscle	1.96e-06	0.000512
biological_process	GO:0016043	cellular component organization	6.82e-07	0.000526
cellular_component	GO:0042788	polysomal ribosome	8.77e-06	0.000537
cellular_component	GO:0032982	myosin filament	1.07e-05	0.000626
biological_process	GO:0006936	muscle contraction	8.9e-07	0.00064
biological_process	GO:0034613	cellular protein localization	9.7e-07	0.000655
biological_process	GO:0070727	cellular macromolecule localization	1.1e-06	0.000699
molecular_function	GO:0003729	mRNA binding	3.62e-06	0.000861
cellular_component	GO:0043226	organelle	2.01e-05	0.00112
cellular_component	GO:0042383	sarcolemma	2.08e-05	0.00112
cellular_component	GO:1990904	ribonucleoprotein complex	2.21e-05	0.00115
biological_process	GO:0009987	cellular process	2.14e-06	0.00128
biological_process	GO:0045214	sarcomere organization	2.46e-06	0.0014
molecular_function	GO:0031432	titin binding	9.56e-06	0.00208
biological_process	GO:0003012	muscle system process	4.55e-06	0.00245
molecular_function	GO:0051015	actin filament binding	1.28e-05	0.00258
biological_process	GO:0031032	actomyosin structure organization	5.94e-06	0.00305
biological_process	GO:0051128	regulation of cellular component organization	7.22e-06	0.00354
biological_process	GO:0051130	positive regulation of cellular component organization	7.61e-06	0.00357
biological_process	GO:0055013	cardiac muscle cell development	9.17e-06	0.00399
biological_process	GO:0009653	anatomical structure morphogenesis	9.25e-06	0.00399
cellular_component	GO:0000153	cytoplasmic ubiquitin ligase complex	8.46e-05	0.00425
biological_process	GO:0097435	supramolecular fiber organization	1.03e-05	0.00427
biological_process	GO:0048646	anatomical structure formation involved in morphogenesis	1.15e-05	0.0045
biological_process	GO:0046907	intracellular transport	1.17e-05	0.0045
molecular_function	GO:0045296	cadherin binding	2.43e-05	0.00454
biological_process	GO:0019538	protein metabolic process	1.22e-05	0.00455
biological_process	GO:0055006	cardiac cell development	1.46e-05	0.00524
biological_process	GO:0030029	actin filament-based process	1.61e-05	0.00551
biological_process	GO:0006464	cellular protein modification process	1.73e-05	0.00551
biological_process	GO:0036211	protein modification process	1.73e-05	0.00551
biological_process	GO:0050789	regulation of biological process	1.78e-05	0.00551
biological_process	GO:0015031	protein transport	1.79e-05	0.00551
cellular_component	GO:0031012	extracellular matrix	0.000118	0.00572
cellular_component	GO:0005844	polysome	0.000128	0.00583
cellular_component	GO:0045211	postsynaptic membrane	0.000128	0.00583
cellular_component	GO:0022626	cytosolic ribosome	0.000141	0.0062
biological_process	GO:0044089	positive regulation of cellular component biogenesis	2.38e-05	0.00714
biological_process	GO:0030036	actin cytoskeleton organization	2.53e-05	0.00725
biological_process	GO:1902903	regulation of supramolecular fiber organization	2.55e-05	0.00725
biological_process	GO:0045184	establishment of protein localization	2.82e-05	0.0078
biological_process	GO:0048468	cell development	2.97e-05	0.00802
biological_process	GO:0015833	peptide transport	3.43e-05	0.0089
biological_process	GO:0006886	intracellular protein transport	3.46e-05	0.0089
biological_process	GO:0065007	biological regulation	3.56e-05	0.00895
cellular_component	GO:0005912	adherens junction	0.000215	0.00918
biological_process	GO:0033036	macromolecule localization	3.9e-05	0.00956
cellular_component	GO:1902711	GABA-A receptor complex	0.000246	0.0102
biological_process	GO:0010629	negative regulation of gene expression	4.75e-05	0.0114
biological_process	GO:0050794	regulation of cellular process	5.17e-05	0.0121
molecular_function	GO:0060589	nucleoside-triphosphatase regulator activity	7.16e-05	0.0125
biological_process	GO:0050879	multicellular organismal movement	5.85e-05	0.0132
biological_process	GO:0050881	musculoskeletal movement	5.85e-05	0.0132
molecular_function	GO:0005096	GTPase activator activity	8.42e-05	0.0136
molecular_function	GO:0050839	cell adhesion molecule binding	8.81e-05	0.0136
biological_process	GO:0017038	protein import	6.63e-05	0.0146
biological_process	GO:0010605	negative regulation of macromolecule metabolic process	6.89e-05	0.0149
biological_process	GO:0042886	amide transport	7.33e-05	0.0155
molecular_function	GO:0051371	muscle alpha-actinin binding	0.000111	0.0159
molecular_function	GO:0030695	GTPase regulator activity	0.000115	0.0159
cellular_component	GO:0030891	VCB complex	0.000411	0.0165
biological_process	GO:1903362	regulation of cellular protein catabolic process	8.11e-05	0.0168
molecular_function	GO:0017076	purine nucleotide binding	0.000131	0.0172
biological_process	GO:0010769	regulation of cell morphogenesis involved in differentiation	8.88e-05	0.0181
molecular_function	GO:0022835	transmitter-gated channel activity	0.000153	0.0182
molecular_function	GO:0022824	transmitter-gated ion channel activity	0.000153	0.0182
cellular_component	GO:0016460	myosin II complex	0.000466	0.0182
cellular_component	GO:0034707	chloride channel complex	0.000487	0.0185
biological_process	GO:0016310	phosphorylation	9.76e-05	0.019
biological_process	GO:0071786	endoplasmic reticulum tubular network organization	9.87e-05	0.019
biological_process	GO:0001946	lymphangiogenesis	9.87e-05	0.019
molecular_function	GO:0043022	ribosome binding	0.000173	0.019
molecular_function	GO:0032553	ribonucleotide binding	0.000175	0.019
cellular_component	GO:0098794	postsynapse	0.000547	0.0202
biological_process	GO:0048747	muscle fiber development	0.000117	0.0222
cellular_component	GO:0030424	axon	0.000632	0.0228
cellular_component	GO:0005840	ribosome	0.000659	0.0232
cellular_component	GO:0005861	troponin complex	0.000682	0.0234
molecular_function	GO:0032555	purine ribonucleotide binding	0.000227	0.0237
biological_process	GO:0048856	anatomical structure development	0.000135	0.0251
biological_process	GO:0002181	cytoplasmic translation	0.000142	0.026
cellular_component	GO:0005859	muscle myosin complex	0.000789	0.0264
cellular_component	GO:0150034	distal axon	0.000849	0.0274
cellular_component	GO:0005913	cell-cell adherens junction	0.000857	0.0274
biological_process	GO:0051170	import into nucleus	0.000153	0.0275
molecular_function	GO:0004890	GABA-A receptor activity	0.000289	0.0277
molecular_function	GO:0051020	GTPase binding	0.000296	0.0277
molecular_function	GO:0022851	GABA-gated chloride ion channel activity	0.000297	0.0277
molecular_function	GO:0005237	inhibitory extracellular ligand-gated ion channel activity	0.000312	0.0278
molecular_function	GO:0035639	purine ribonucleoside triphosphate binding	0.000318	0.0278
biological_process	GO:0032879	regulation of localization	0.00016	0.0283
molecular_function	GO:1901265	nucleoside phosphate binding	0.00035	0.0286
molecular_function	GO:0000166	nucleotide binding	0.00035	0.0286
molecular_function	GO:0043021	ribonucleoprotein complex binding	0.000369	0.0292
cellular_component	GO:0022627	cytosolic small ribosomal subunit	0.000972	0.0298
cellular_component	GO:0097060	synaptic membrane	0.000974	0.0298
cellular_component	GO:0014704	intercalated disc	0.00101	0.0301
molecular_function	GO:1904315	transmitter-gated ion channel activity involved in regulation of postsynaptic membrane potential	0.000395	0.0304
biological_process	GO:0034504	protein localization to nucleus	0.000176	0.0307
cellular_component	GO:0044291	cell-cell contact zone	0.00105	0.0308
cellular_component	GO:0030315	T-tubule	0.00108	0.031
biological_process	GO:0048869	cellular developmental process	0.000183	0.0314
cellular_component	GO:1902710	GABA receptor complex	0.00113	0.0314
cellular_component	GO:0031981	nuclear lumen	0.00114	0.0314
biological_process	GO:0043412	macromolecule modification	0.00019	0.032
biological_process	GO:0060996	dendritic spine development	0.000199	0.0331
biological_process	GO:0031034	myosin filament assembly	0.000214	0.0345
biological_process	GO:0031033	myosin filament organization	0.000214	0.0345
biological_process	GO:0000028	ribosomal small subunit assembly	0.000227	0.0359
biological_process	GO:0032970	regulation of actin filament-based process	0.000229	0.0359
cellular_component	GO:0098827	endoplasmic reticulum subcompartment	0.00133	0.0361
cellular_component	GO:0071004	U2-type prespliceosome	0.00138	0.0366
biological_process	GO:0050775	positive regulation of dendrite morphogenesis	0.000245	0.0378
biological_process	GO:0006606	protein import into nucleus	0.000249	0.0378
cellular_component	GO:0042641	actomyosin	0.00147	0.0382
molecular_function	GO:0043168	anion binding	0.000523	0.0384
molecular_function	GO:0008017	microtubule binding	0.000528	0.0384
molecular_function	GO:0030234	enzyme regulator activity	0.00055	0.0389
biological_process	GO:0048519	negative regulation of biological process	0.00026	0.039
biological_process	GO:0014874	response to stimulus involved in regulation of muscle adaptation	0.000269	0.0398
biological_process	GO:0006996	organelle organization	0.000276	0.04
biological_process	GO:0036303	lymph vessel morphogenesis	0.000278	0.04
biological_process	GO:0051253	negative regulation of RNA metabolic process	0.000291	0.0412
biological_process	GO:0070925	organelle assembly	0.000294	0.0412
molecular_function	GO:0036094	small molecule binding	0.000628	0.0413
molecular_function	GO:0099529	neurotransmitter receptor activity involved in regulation of postsynaptic membrane potential	0.000638	0.0413
molecular_function	GO:0005230	extracellular ligand-gated ion channel activity	0.000642	0.0413
molecular_function	GO:0099095	ligand-gated anion channel activity	0.000648	0.0413
molecular_function	GO:0016597	amino acid binding	0.000671	0.0417
molecular_function	GO:0031072	heat shock protein binding	0.000685	0.0417
molecular_function	GO:0015631	tubulin binding	0.000702	0.0418
molecular_function	GO:0140297	DNA-binding transcription factor binding	0.000737	0.0428
cellular_component	GO:0031430	M band	0.00169	0.0432
molecular_function	GO:0008134	transcription factor binding	0.000779	0.0433
molecular_function	GO:0051393	alpha-actinin binding	0.000793	0.0433
molecular_function	GO:0030554	adenyl nucleotide binding	0.000795	0.0433
cellular_component	GO:0070161	anchoring junction	0.00177	0.0437
cellular_component	GO:0030054	cell junction	0.00178	0.0437
cellular_component	GO:0043005	neuron projection	0.0018	0.0437
cellular_component	GO:0031672	A band	0.00184	0.0438
cellular_component	GO:0016529	sarcoplasmic reticulum	0.00187	0.0438
cellular_component	GO:0033178	proton-transporting two-sector ATPase complex, catalytic domain	0.00194	0.0448
molecular_function	GO:0035257	nuclear hormone receptor binding	0.000862	0.046
molecular_function	GO:0008503	benzodiazepine receptor activity	0.000886	0.0463
cellular_component	GO:0043231	intracellular membrane-bounded organelle	0.00211	0.047
cellular_component	GO:0016528	sarcoplasm	0.00213	0.047
cellular_component	GO:0016442	RISC complex	0.0022	0.047
cellular_component	GO:0031332	RNAi effector complex	0.0022	0.047
cellular_component	GO:0033180	proton-transporting V-type ATPase, V1 domain	0.0022	0.047
biological_process	GO:0045934	negative regulation of nucleobase-containing compound metabolic process	0.000342	0.0473
cellular_component	GO:0005581	collagen trimer	0.00227	0.0476
biological_process	GO:0044085	cellular component biogenesis	0.000362	0.0495
biological_process	GO:0055007	cardiac muscle cell differentiation	0.000368	0.0495
biological_process	GO:0022607	cellular component assembly	0.000374	0.0495
biological_process	GO:0048523	negative regulation of cellular process	0.000376	0.0495
biological_process	GO:0032956	regulation of actin cytoskeleton organization	0.000384	0.0499

## Sheet: A830005F24Rik head male
Namespace	TermID	Term	P	Q
biological_process	GO:0060255	regulation of macromolecule metabolic process	2.22e-20	2.06e-16
biological_process	GO:0051171	regulation of nitrogen compound metabolic process	1.06e-18	4.1e-15
biological_process	GO:0019222	regulation of metabolic process	1.33e-18	4.1e-15
biological_process	GO:0080090	regulation of primary metabolic process	2.66e-18	6.17e-15
cellular_component	GO:0031012	extracellular matrix	9.53e-18	1.16e-14
biological_process	GO:0031323	regulation of cellular metabolic process	2.24e-17	4.15e-14
biological_process	GO:0010468	regulation of gene expression	2.01e-15	3.1e-12
biological_process	GO:0051252	regulation of RNA metabolic process	3.99e-15	5.28e-12
cellular_component	GO:0062023	collagen-containing extracellular matrix	1.6e-14	9.78e-12
biological_process	GO:0019219	regulation of nucleobase-containing compound metabolic process	1.69e-14	1.96e-11
biological_process	GO:2000112	regulation of cellular macromolecule biosynthetic process	2.51e-14	2.59e-11
biological_process	GO:0010556	regulation of macromolecule biosynthetic process	4.48e-14	4.15e-11
biological_process	GO:0050794	regulation of cellular process	5.45e-14	4.59e-11
biological_process	GO:0030198	extracellular matrix organization	7.09e-14	5.05e-11
biological_process	GO:0043062	extracellular structure organization	7.09e-14	5.05e-11
cellular_component	GO:0005604	basement membrane	1.66e-13	6.75e-11
biological_process	GO:0009889	regulation of biosynthetic process	1.38e-13	9.12e-11
biological_process	GO:0031326	regulation of cellular biosynthetic process	2.88e-13	1.78e-10
biological_process	GO:1903506	regulation of nucleic acid-templated transcription	3.83e-13	2.22e-10
biological_process	GO:2001141	regulation of RNA biosynthetic process	4.14e-13	2.26e-10
biological_process	GO:0006355	regulation of transcription, DNA-templated	4.84e-13	2.49e-10
biological_process	GO:0050789	regulation of biological process	6.42e-13	3.13e-10
biological_process	GO:0065007	biological regulation	9.19e-13	4.26e-10
biological_process	GO:0043170	macromolecule metabolic process	1.48e-12	6.51e-10
biological_process	GO:0030199	collagen fibril organization	6.47e-11	2.72e-08
biological_process	GO:0006351	transcription, DNA-templated	6.87e-11	2.72e-08
biological_process	GO:0090304	nucleic acid metabolic process	7.06e-11	2.72e-08
biological_process	GO:0097659	nucleic acid-templated transcription	7.48e-11	2.77e-08
biological_process	GO:0016070	RNA metabolic process	9.23e-11	3.29e-08
biological_process	GO:0032774	RNA biosynthetic process	9.67e-11	3.32e-08
biological_process	GO:0044260	cellular macromolecule metabolic process	4.26e-10	1.41e-07
biological_process	GO:0001501	skeletal system development	1.55e-09	4.96e-07
molecular_function	GO:0003700	DNA-binding transcription factor activity	4.74e-10	9.79e-07
biological_process	GO:0010467	gene expression	5.61e-09	1.73e-06
cellular_component	GO:0005634	nucleus	6e-09	1.83e-06
biological_process	GO:0009653	anatomical structure morphogenesis	1.08e-08	3.24e-06
biological_process	GO:0035239	tube morphogenesis	1.5e-08	4.34e-06
biological_process	GO:0035295	tube development	1.65e-08	4.64e-06
biological_process	GO:0030334	regulation of cell migration	2.41e-08	6.56e-06
biological_process	GO:0009892	negative regulation of metabolic process	2.84e-08	7.51e-06
biological_process	GO:0031324	negative regulation of cellular metabolic process	3.25e-08	8.35e-06
biological_process	GO:2000145	regulation of cell motility	3.98e-08	9.96e-06
biological_process	GO:0006357	regulation of transcription by RNA polymerase II	6.66e-08	1.62e-05
biological_process	GO:0010629	negative regulation of gene expression	7.01e-08	1.66e-05
biological_process	GO:0051270	regulation of cellular component movement	8.82e-08	2.04e-05
biological_process	GO:0048523	negative regulation of cellular process	1.2e-07	2.7e-05
molecular_function	GO:0140110	transcription regulator activity	2.88e-08	2.97e-05
biological_process	GO:0034654	nucleobase-containing compound biosynthetic process	1.37e-07	3.03e-05
biological_process	GO:2000113	negative regulation of cellular macromolecule biosynthetic process	1.58e-07	3.34e-05
biological_process	GO:0035107	appendage morphogenesis	1.62e-07	3.34e-05
biological_process	GO:0035108	limb morphogenesis	1.62e-07	3.34e-05
biological_process	GO:0010558	negative regulation of macromolecule biosynthetic process	1.72e-07	3.46e-05
biological_process	GO:0010605	negative regulation of macromolecule metabolic process	1.77e-07	3.49e-05
biological_process	GO:0006807	nitrogen compound metabolic process	2.06e-07	3.97e-05
biological_process	GO:0009890	negative regulation of biosynthetic process	2.11e-07	3.99e-05
biological_process	GO:0006139	nucleobase-containing compound metabolic process	2.36e-07	4.38e-05
biological_process	GO:0060562	epithelial tube morphogenesis	3.04e-07	5.52e-05
biological_process	GO:0031327	negative regulation of cellular biosynthetic process	4.17e-07	7.43e-05
biological_process	GO:0040012	regulation of locomotion	4.61e-07	8.06e-05
biological_process	GO:0034645	cellular macromolecule biosynthetic process	4.97e-07	8.52e-05
cellular_component	GO:0031981	nuclear lumen	4.63e-07	0.000113
biological_process	GO:0009059	macromolecule biosynthetic process	8.49e-07	0.000143
biological_process	GO:0040007	growth	9.35e-07	0.00015
biological_process	GO:0048736	appendage development	9.44e-07	0.00015
biological_process	GO:0060173	limb development	9.44e-07	0.00015
biological_process	GO:0048598	embryonic morphogenesis	9.85e-07	0.00015
biological_process	GO:0048519	negative regulation of biological process	9.88e-07	0.00015
biological_process	GO:0051253	negative regulation of RNA metabolic process	9.91e-07	0.00015
biological_process	GO:0019438	aromatic compound biosynthetic process	1.1e-06	0.000164
biological_process	GO:0051172	negative regulation of nitrogen compound metabolic process	1.25e-06	0.000183
cellular_component	GO:0005654	nucleoplasm	9.09e-07	0.000185
biological_process	GO:0010604	positive regulation of macromolecule metabolic process	1.29e-06	0.000187
biological_process	GO:0018130	heterocycle biosynthetic process	1.4e-06	0.000198
biological_process	GO:0072358	cardiovascular system development	1.41e-06	0.000198
cellular_component	GO:0005581	collagen trimer	1.27e-06	0.000221
biological_process	GO:0045934	negative regulation of nucleobase-containing compound metabolic process	1.69e-06	0.000233
biological_process	GO:0046483	heterocycle metabolic process	1.77e-06	0.000241
biological_process	GO:0048589	developmental growth	1.92e-06	0.000258
biological_process	GO:1901362	organic cyclic compound biosynthetic process	2.23e-06	0.000295
molecular_function	GO:0046872	metal ion binding	4.38e-07	0.000302
biological_process	GO:0001568	blood vessel development	2.87e-06	0.00037
biological_process	GO:0051173	positive regulation of nitrogen compound metabolic process	2.88e-06	0.00037
biological_process	GO:0007275	multicellular organism development	3.17e-06	0.0004
biological_process	GO:0009887	animal organ morphogenesis	3.2e-06	0.0004
biological_process	GO:0045892	negative regulation of transcription, DNA-templated	3.37e-06	0.000412
biological_process	GO:0048729	tissue morphogenesis	3.38e-06	0.000412
biological_process	GO:0006725	cellular aromatic compound metabolic process	3.69e-06	0.00044
biological_process	GO:0032502	developmental process	3.71e-06	0.00044
biological_process	GO:0002009	morphogenesis of an epithelium	4.09e-06	0.00048
biological_process	GO:0001944	vasculature development	4.26e-06	0.000483
biological_process	GO:1902679	negative regulation of RNA biosynthetic process	4.27e-06	0.000483
biological_process	GO:1903507	negative regulation of nucleic acid-templated transcription	4.27e-06	0.000483
biological_process	GO:0060828	regulation of canonical Wnt signaling pathway	4.48e-06	0.000499
biological_process	GO:0007166	cell surface receptor signaling pathway	4.53e-06	0.000499
molecular_function	GO:0003676	nucleic acid binding	1.31e-06	0.000517
molecular_function	GO:0043169	cation binding	1.49e-06	0.000517
molecular_function	GO:0050839	cell adhesion molecule binding	1.5e-06	0.000517
biological_process	GO:0048856	anatomical structure development	4.85e-06	0.000528
biological_process	GO:0072359	circulatory system development	5.11e-06	0.00055
biological_process	GO:0009893	positive regulation of metabolic process	5.24e-06	0.000557
biological_process	GO:0051246	regulation of protein metabolic process	5.46e-06	0.000574
biological_process	GO:0050684	regulation of mRNA processing	5.73e-06	0.000596
biological_process	GO:0051093	negative regulation of developmental process	6.13e-06	0.00063
biological_process	GO:1904888	cranial skeletal system development	6.68e-06	0.000677
biological_process	GO:0035113	embryonic appendage morphogenesis	6.8e-06	0.000677
biological_process	GO:0030326	embryonic limb morphogenesis	6.8e-06	0.000677
biological_process	GO:0051128	regulation of cellular component organization	7.1e-06	0.0007
molecular_function	GO:0050840	extracellular matrix binding	2.47e-06	0.000705
molecular_function	GO:0005178	integrin binding	2.73e-06	0.000705
molecular_function	GO:0003677	DNA binding	3.59e-06	0.000825
biological_process	GO:0000904	cell morphogenesis involved in differentiation	9.06e-06	0.000883
cellular_component	GO:0005615	extracellular space	5.95e-06	0.000907
biological_process	GO:1901360	organic cyclic compound metabolic process	9.99e-06	0.00096
biological_process	GO:0043009	chordate embryonic development	1.01e-05	0.00096
biological_process	GO:0048518	positive regulation of biological process	1.12e-05	0.00106
biological_process	GO:0009790	embryo development	1.31e-05	0.00122
biological_process	GO:0045668	negative regulation of osteoblast differentiation	1.4e-05	0.0013
biological_process	GO:0009792	embryo development ending in birth or egg hatching	1.42e-05	0.0013
biological_process	GO:1901888	regulation of cell junction assembly	1.57e-05	0.00143
biological_process	GO:0001503	ossification	1.72e-05	0.00155
biological_process	GO:0050793	regulation of developmental process	2.08e-05	0.00185
biological_process	GO:0033043	regulation of organelle organization	2.36e-05	0.00208
biological_process	GO:0044238	primary metabolic process	2.68e-05	0.00234
biological_process	GO:0045667	regulation of osteoblast differentiation	3.01e-05	0.00261
biological_process	GO:0030323	respiratory tube development	3.16e-05	0.00271
molecular_function	GO:0005518	collagen binding	1.32e-05	0.00273
cellular_component	GO:0005576	extracellular region	2.01e-05	0.00273
biological_process	GO:0048731	system development	3.24e-05	0.00275
biological_process	GO:0045944	positive regulation of transcription by RNA polymerase II	3.53e-05	0.00297
biological_process	GO:0034641	cellular nitrogen compound metabolic process	3.57e-05	0.00298
biological_process	GO:0030324	lung development	3.87e-05	0.0032
biological_process	GO:0048522	positive regulation of cellular process	4.01e-05	0.00329
biological_process	GO:0031325	positive regulation of cellular metabolic process	4.09e-05	0.00332
biological_process	GO:0048513	animal organ development	4.37e-05	0.00352
biological_process	GO:0000122	negative regulation of transcription by RNA polymerase II	4.95e-05	0.00395
biological_process	GO:0031399	regulation of protein modification process	5.02e-05	0.00398
biological_process	GO:0010810	regulation of cell-substrate adhesion	5.61e-05	0.00438
biological_process	GO:0032268	regulation of cellular protein metabolic process	5.63e-05	0.00438
biological_process	GO:0032989	cellular component morphogenesis	5.73e-05	0.00442
molecular_function	GO:0043167	ion binding	2.5e-05	0.00452
molecular_function	GO:0003682	chromatin binding	2.63e-05	0.00452
biological_process	GO:0060541	respiratory system development	5.98e-05	0.00458
biological_process	GO:0051254	positive regulation of RNA metabolic process	6.33e-05	0.00481
biological_process	GO:0048771	tissue remodeling	6.44e-05	0.00485
biological_process	GO:0051241	negative regulation of multicellular organismal process	6.53e-05	0.00487
biological_process	GO:0048701	embryonic cranial skeleton morphogenesis	7.2e-05	0.00534
molecular_function	GO:0140096	catalytic activity, acting on a protein	3.37e-05	0.00536
biological_process	GO:0010628	positive regulation of gene expression	7.47e-05	0.00549
biological_process	GO:0030155	regulation of cell adhesion	7.54e-05	0.0055
biological_process	GO:0000902	cell morphogenesis	7.65e-05	0.00553
biological_process	GO:0016055	Wnt signaling pathway	8.21e-05	0.00583
biological_process	GO:0198738	cell-cell signaling by wnt	8.21e-05	0.00583
biological_process	GO:0050686	negative regulation of mRNA processing	8.25e-05	0.00583
biological_process	GO:0048706	embryonic skeletal system development	8.93e-05	0.00627
biological_process	GO:0001932	regulation of protein phosphorylation	9.05e-05	0.0063
biological_process	GO:0060348	bone development	9.19e-05	0.00635
biological_process	GO:0001655	urogenital system development	9.44e-05	0.00648
biological_process	GO:1905114	cell surface receptor signaling pathway involved in cell-cell signaling	9.98e-05	0.0068
biological_process	GO:0007507	heart development	0.000104	0.007
biological_process	GO:2000026	regulation of multicellular organismal development	0.000105	0.00706
biological_process	GO:0042325	regulation of phosphorylation	0.000112	0.00744
biological_process	GO:0120039	plasma membrane bounded cell projection morphogenesis	0.000124	0.00819
biological_process	GO:0032990	cell part morphogenesis	0.000125	0.00821
cellular_component	GO:0031974	membrane-enclosed lumen	7.5e-05	0.00832
cellular_component	GO:0043233	organelle lumen	7.5e-05	0.00832
biological_process	GO:0048858	cell projection morphogenesis	0.000128	0.00836
biological_process	GO:0071704	organic substance metabolic process	0.000138	0.00892
cellular_component	GO:0016604	nuclear body	9.79e-05	0.00938
cellular_component	GO:0070013	intracellular organelle lumen	0.0001	0.00938
biological_process	GO:0048025	negative regulation of mRNA splicing, via spliceosome	0.000147	0.00948
biological_process	GO:1903508	positive regulation of nucleic acid-templated transcription	0.000149	0.00951
biological_process	GO:1902680	positive regulation of RNA biosynthetic process	0.000158	0.01
biological_process	GO:0061448	connective tissue development	0.000166	0.0104
biological_process	GO:0016049	cell growth	0.000167	0.0104
biological_process	GO:0045893	positive regulation of transcription, DNA-templated	0.000167	0.0104
biological_process	GO:0021957	corticospinal tract morphogenesis	0.000177	0.0109
cellular_component	GO:0000790	nuclear chromatin	0.000126	0.011
biological_process	GO:0022603	regulation of anatomical structure morphogenesis	0.000179	0.011
biological_process	GO:1903311	regulation of mRNA metabolic process	0.000185	0.0112
biological_process	GO:0048812	neuron projection morphogenesis	0.000188	0.0114
biological_process	GO:0051124	synaptic growth at neuromuscular junction	0.000208	0.0125
biological_process	GO:0044271	cellular nitrogen compound biosynthetic process	0.000215	0.0128
biological_process	GO:0030111	regulation of Wnt signaling pathway	0.000218	0.013
biological_process	GO:0019220	regulation of phosphate metabolic process	0.000226	0.0133
biological_process	GO:1903391	regulation of adherens junction organization	0.000237	0.0139
biological_process	GO:0051174	regulation of phosphorus metabolic process	0.000238	0.0139
biological_process	GO:0030154	cell differentiation	0.000249	0.0144
biological_process	GO:0010811	positive regulation of cell-substrate adhesion	0.00025	0.0144
biological_process	GO:0032963	collagen metabolic process	0.000277	0.0157
biological_process	GO:0048468	cell development	0.000277	0.0157
biological_process	GO:0009888	tissue development	0.000279	0.0157
biological_process	GO:0048024	regulation of mRNA splicing, via spliceosome	0.000283	0.0158
biological_process	GO:0090109	regulation of cell-substrate junction assembly	0.000286	0.0158
biological_process	GO:0051893	regulation of focal adhesion assembly	0.000286	0.0158
biological_process	GO:0072001	renal system development	0.000293	0.0161
biological_process	GO:0071229	cellular response to acid chemical	0.00031	0.017
biological_process	GO:0007160	cell-matrix adhesion	0.000311	0.017
biological_process	GO:0030335	positive regulation of cell migration	0.000319	0.0173
cellular_component	GO:0043227	membrane-bounded organelle	0.000225	0.0183
biological_process	GO:0045935	positive regulation of nucleobase-containing compound metabolic process	0.000344	0.0185
biological_process	GO:0022008	neurogenesis	0.000347	0.0186
biological_process	GO:0045596	negative regulation of cell differentiation	0.000355	0.0189
biological_process	GO:0048704	embryonic skeletal system morphogenesis	0.000381	0.0202
biological_process	GO:0031175	neuron projection development	0.000396	0.0208
biological_process	GO:0001701	in utero embryonic development	0.000408	0.0214
biological_process	GO:0048667	cell morphogenesis involved in neuron differentiation	0.000411	0.0214
biological_process	GO:0033627	cell adhesion mediated by integrin	0.000441	0.0228
biological_process	GO:0048705	skeletal system morphogenesis	0.000447	0.023
biological_process	GO:0048646	anatomical structure formation involved in morphogenesis	0.00045	0.023
biological_process	GO:0001934	positive regulation of protein phosphorylation	0.000453	0.023
biological_process	GO:0022612	gland morphogenesis	0.000462	0.0234
biological_process	GO:0030857	negative regulation of epithelial cell differentiation	0.000472	0.0237
biological_process	GO:0048699	generation of neurons	0.000499	0.0248
biological_process	GO:0007167	enzyme linked receptor protein signaling pathway	0.000499	0.0248
biological_process	GO:0061564	axon development	0.00051	0.0253
biological_process	GO:0045937	positive regulation of phosphate metabolic process	0.000531	0.0259
biological_process	GO:0010562	positive regulation of phosphorus metabolic process	0.000531	0.0259
biological_process	GO:0043412	macromolecule modification	0.000534	0.0259
biological_process	GO:0061138	morphogenesis of a branching epithelium	0.000534	0.0259
biological_process	GO:2000147	positive regulation of cell motility	0.000561	0.0271
biological_process	GO:0007409	axonogenesis	0.000565	0.0271
biological_process	GO:0051493	regulation of cytoskeleton organization	0.000579	0.0276
biological_process	GO:0090263	positive regulation of canonical Wnt signaling pathway	0.000584	0.0277
biological_process	GO:0010557	positive regulation of macromolecule biosynthetic process	0.000592	0.028
biological_process	GO:0048869	cellular developmental process	0.000606	0.0285
cellular_component	GO:0044798	nuclear transcription factor complex	0.000381	0.0291
biological_process	GO:0006397	mRNA processing	0.000637	0.0297
biological_process	GO:0044237	cellular metabolic process	0.000638	0.0297
biological_process	GO:0061333	renal tubule morphogenesis	0.000646	0.0299
biological_process	GO:0030279	negative regulation of ossification	0.000692	0.0317
biological_process	GO:0097435	supramolecular fiber organization	0.000693	0.0317
biological_process	GO:0030030	cell projection organization	0.000704	0.0321
biological_process	GO:0051247	positive regulation of protein metabolic process	0.000713	0.0324
biological_process	GO:0010771	negative regulation of cell morphogenesis involved in differentiation	0.000716	0.0324
molecular_function	GO:0008235	metalloexopeptidase activity	0.000231	0.0329
molecular_function	GO:0001067	regulatory region nucleic acid binding	0.000239	0.0329
biological_process	GO:0042327	positive regulation of phosphorylation	0.000733	0.0329
biological_process	GO:0030177	positive regulation of Wnt signaling pathway	0.000744	0.0333
biological_process	GO:0007169	transmembrane receptor protein tyrosine kinase signaling pathway	0.000753	0.0334
biological_process	GO:0070734	histone H3-K27 methylation	0.000758	0.0334
biological_process	GO:0010692	regulation of alkaline phosphatase activity	0.000758	0.0334
biological_process	GO:0030278	regulation of ossification	0.000763	0.0335
biological_process	GO:0051716	cellular response to stimulus	0.000801	0.035
biological_process	GO:0051271	negative regulation of cellular component movement	0.000849	0.0369
biological_process	GO:0071363	cellular response to growth factor stimulus	0.000863	0.0374
biological_process	GO:0048588	developmental cell growth	0.000884	0.0381
molecular_function	GO:0048407	platelet-derived growth factor binding	0.000333	0.0385
molecular_function	GO:0019838	growth factor binding	0.000336	0.0385
molecular_function	GO:0043394	proteoglycan binding	0.000352	0.0385
molecular_function	GO:0044212	transcription regulatory region DNA binding	0.000355	0.0385
biological_process	GO:0045859	regulation of protein kinase activity	0.000941	0.0403
biological_process	GO:0045926	negative regulation of growth	0.000962	0.041
biological_process	GO:0031401	positive regulation of protein modification process	0.000983	0.0417
biological_process	GO:0031589	cell-substrate adhesion	0.000994	0.042
biological_process	GO:0070848	response to growth factor	0.00102	0.0428
biological_process	GO:0071560	cellular response to transforming growth factor beta stimulus	0.00102	0.0428
biological_process	GO:0051130	positive regulation of cellular component organization	0.00103	0.0428
biological_process	GO:0048514	blood vessel morphogenesis	0.00104	0.0434
biological_process	GO:0098532	histone H3-K27 trimethylation	0.00106	0.0437
biological_process	GO:0033119	negative regulation of RNA splicing	0.00106	0.0438
biological_process	GO:0032501	multicellular organismal process	0.00112	0.0457
biological_process	GO:0051272	positive regulation of cellular component movement	0.00112	0.0457
biological_process	GO:0001101	response to acid chemical	0.00114	0.0464
biological_process	GO:0046929	negative regulation of neurotransmitter secretion	0.00115	0.0464
biological_process	GO:0048754	branching morphogenesis of an epithelial tube	0.00116	0.0465
biological_process	GO:0031328	positive regulation of cellular biosynthetic process	0.00118	0.0473
biological_process	GO:0051216	cartilage development	0.00121	0.0483
biological_process	GO:2000027	regulation of animal organ morphogenesis	0.00124	0.0489
biological_process	GO:0048562	embryonic organ morphogenesis	0.00124	0.0489
biological_process	GO:0006029	proteoglycan metabolic process	0.00126	0.0496
biological_process	GO:0007173	epidermal growth factor receptor signaling pathway	0.00127	0.0497
biological_process	GO:0010464	regulation of mesenchymal cell proliferation	0.00127	0.0497

## Sheet: A830005F24Rik head female
Namespace	TermID	Term	P	Q
biological_process	GO:0051301	cell division	5.51e-19	1.97e-15
biological_process	GO:0007059	chromosome segregation	6.19e-19	1.97e-15
biological_process	GO:0000280	nuclear division	5.42e-18	1.15e-14
biological_process	GO:0048285	organelle fission	9.09e-18	1.39e-14
biological_process	GO:0098813	nuclear chromosome segregation	1.09e-17	1.39e-14
cellular_component	GO:0000779	condensed chromosome, centromeric region	7.88e-17	5.95e-14
biological_process	GO:0022402	cell cycle process	2.7e-16	2.86e-13
biological_process	GO:0000819	sister chromatid segregation	3.43e-16	3.11e-13
biological_process	GO:0007049	cell cycle	9.68e-16	7.4e-13
biological_process	GO:0000278	mitotic cell cycle	1.05e-15	7.4e-13
cellular_component	GO:0000775	chromosome, centromeric region	1.62e-14	6.1e-12
cellular_component	GO:0000777	condensed chromosome kinetochore	3.55e-14	7.03e-12
cellular_component	GO:0098687	chromosomal region	3.73e-14	7.03e-12
biological_process	GO:0140014	mitotic nuclear division	2.4e-14	1.52e-11
biological_process	GO:1903047	mitotic cell cycle process	4.11e-14	2.37e-11
biological_process	GO:0000070	mitotic sister chromatid segregation	1.83e-13	9.68e-11
cellular_component	GO:0000776	kinetochore	6.58e-12	8.93e-10
cellular_component	GO:0000793	condensed chromosome	8.14e-12	8.93e-10
cellular_component	GO:0005819	spindle	8.28e-12	8.93e-10
cellular_component	GO:0000780	condensed nuclear chromosome, centromeric region	1.06e-11	1e-09
cellular_component	GO:0000778	condensed nuclear chromosome kinetochore	5.35e-11	4.49e-09
cellular_component	GO:0000940	condensed chromosome outer kinetochore	1.78e-10	1.35e-08
biological_process	GO:0140013	meiotic nuclear division	1.16e-10	5.68e-08
cellular_component	GO:0005694	chromosome	1.38e-09	9.49e-08
biological_process	GO:0045132	meiotic chromosome segregation	2.99e-10	1.36e-07
biological_process	GO:1903046	meiotic cell cycle process	3.56e-10	1.51e-07
biological_process	GO:0051303	establishment of chromosome localization	6.77e-09	2.69e-06
biological_process	GO:0050000	chromosome localization	8.84e-09	3.3e-06
cellular_component	GO:0005876	spindle microtubule	6.51e-08	4.09e-06
biological_process	GO:0051321	meiotic cell cycle	2.36e-08	8.34e-06
biological_process	GO:0051310	metaphase plate congression	2.77e-08	9.27e-06
biological_process	GO:0007080	mitotic metaphase plate congression	1.06e-07	3.38e-05
cellular_component	GO:0031012	extracellular matrix	6.02e-07	3.5e-05
cellular_component	GO:0000796	condensin complex	6.53e-07	3.52e-05
biological_process	GO:0051726	regulation of cell cycle	1.58e-07	4.6e-05
biological_process	GO:0070192	chromosome organization involved in meiotic cell cycle	1.59e-07	4.6e-05
biological_process	GO:0030261	chromosome condensation	2.18e-07	6.02e-05
cellular_component	GO:0030496	midbody	1.44e-06	7.25e-05
cellular_component	GO:0000794	condensed nuclear chromosome	2.57e-06	0.000121
cellular_component	GO:0000922	spindle pole	3.1e-06	0.000138
biological_process	GO:0007127	meiosis I	9.45e-07	0.00025
cellular_component	GO:0099080	supramolecular complex	6.65e-06	0.000279
cellular_component	GO:0005576	extracellular region	7.1e-06	0.000282
cellular_component	GO:0072686	mitotic spindle	8.22e-06	0.000287
cellular_component	GO:0031617	NMS complex	8.74e-06	0.000287
cellular_component	GO:0031262	Ndc80 complex	8.74e-06	0.000287
cellular_component	GO:0000942	condensed nuclear chromosome outer kinetochore	8.74e-06	0.000287
biological_process	GO:0061982	meiosis I cell cycle process	1.96e-06	0.000498
biological_process	GO:0051177	meiotic sister chromatid cohesion	2.76e-06	0.000674
biological_process	GO:0010564	regulation of cell cycle process	2.93e-06	0.000688
biological_process	GO:0007076	mitotic chromosome condensation	3.47e-06	0.000786
cellular_component	GO:0015630	microtubule cytoskeleton	2.67e-05	0.00084
cellular_component	GO:0000228	nuclear chromosome	2.86e-05	0.000864
biological_process	GO:0008608	attachment of spindle microtubules to kinetochore	5.37e-06	0.00118
biological_process	GO:1902850	microtubule cytoskeleton organization involved in mitosis	5.93e-06	0.00125
biological_process	GO:0019915	lipid storage	7.97e-06	0.00163
biological_process	GO:0051754	meiotic sister chromatid cohesion, centromeric	8.86e-06	0.00168
biological_process	GO:0070601	centromeric sister chromatid cohesion	9.22e-06	0.00168
biological_process	GO:0045144	meiotic sister chromatid segregation	9.22e-06	0.00168
biological_process	GO:0051315	attachment of mitotic spindle microtubules to kinetochore	9.53e-06	0.00168
biological_process	GO:0055089	fatty acid homeostasis	9.53e-06	0.00168
biological_process	GO:0051383	kinetochore organization	1.05e-05	0.0018
biological_process	GO:0006639	acylglycerol metabolic process	1.23e-05	0.00205
biological_process	GO:0007051	spindle organization	1.54e-05	0.00251
cellular_component	GO:0045171	intercellular bridge	9.04e-05	0.00253
cellular_component	GO:0005871	kinesin complex	9.04e-05	0.00253
biological_process	GO:0006638	neutral lipid metabolic process	1.75e-05	0.00278
biological_process	GO:0007135	meiosis II	2.35e-05	0.00355
biological_process	GO:0061983	meiosis II cell cycle process	2.35e-05	0.00355
biological_process	GO:0051983	regulation of chromosome segregation	2.59e-05	0.00383
cellular_component	GO:0001527	microfibril	0.000166	0.00448
cellular_component	GO:0005874	microtubule	0.000201	0.00524
biological_process	GO:0051649	establishment of localization in cell	4.34e-05	0.00627
cellular_component	GO:0045120	pronucleus	0.00027	0.0068
biological_process	GO:0031577	spindle checkpoint	4.97e-05	0.00701
biological_process	GO:0007052	mitotic spindle organization	5.46e-05	0.00754
biological_process	GO:0000226	microtubule cytoskeleton organization	6.24e-05	0.0084
biological_process	GO:0006641	triglyceride metabolic process	6.35e-05	0.0084
biological_process	GO:0006996	organelle organization	8.39e-05	0.0109
biological_process	GO:0045602	negative regulation of endothelial cell differentiation	9.63e-05	0.0122
biological_process	GO:0051276	chromosome organization	0.000108	0.0135
biological_process	GO:0007143	female meiotic nuclear division	0.000118	0.0144
biological_process	GO:0010032	meiotic chromosome condensation	0.000122	0.0146
cellular_component	GO:0032133	chromosome passenger complex	0.000618	0.0151
biological_process	GO:0051640	organelle localization	0.000151	0.0177
biological_process	GO:0051783	regulation of nuclear division	0.000153	0.0177
cellular_component	GO:0051233	spindle midzone	0.000753	0.0178
biological_process	GO:0055095	lipoprotein particle mediated signaling	0.000163	0.0181
biological_process	GO:0055096	low-density lipoprotein particle mediated signaling	0.000163	0.0181
biological_process	GO:0032465	regulation of cytokinesis	0.00018	0.0197
biological_process	GO:0046464	acylglycerol catabolic process	0.000192	0.0203
biological_process	GO:0046461	neutral lipid catabolic process	0.000192	0.0203
biological_process	GO:0071174	mitotic spindle checkpoint	0.000216	0.0225
biological_process	GO:0045787	positive regulation of cell cycle	0.000225	0.0231
cellular_component	GO:0005815	microtubule organizing center	0.00101	0.0231
biological_process	GO:2001251	negative regulation of chromosome organization	0.000246	0.0248
biological_process	GO:0045601	regulation of endothelial cell differentiation	0.00025	0.0248
biological_process	GO:0050774	negative regulation of dendrite morphogenesis	0.000275	0.0269
biological_process	GO:0010718	positive regulation of epithelial to mesenchymal transition	0.000299	0.0283
biological_process	GO:0090068	positive regulation of cell cycle process	0.000301	0.0283
biological_process	GO:0000281	mitotic cytokinesis	0.000304	0.0283
biological_process	GO:0022414	reproductive process	0.000307	0.0283
biological_process	GO:0000003	reproduction	0.000317	0.0288
biological_process	GO:0010717	regulation of epithelial to mesenchymal transition	0.000325	0.029
cellular_component	GO:0005875	microtubule associated complex	0.00135	0.03
biological_process	GO:0051641	cellular localization	0.000343	0.0302
biological_process	GO:0051128	regulation of cellular component organization	0.000368	0.032
biological_process	GO:0090208	positive regulation of triglyceride metabolic process	0.000384	0.0329
biological_process	GO:0019432	triglyceride biosynthetic process	0.000429	0.0361
biological_process	GO:0071103	DNA conformation change	0.000432	0.0361
biological_process	GO:0051656	establishment of organelle localization	0.00044	0.0363
biological_process	GO:0007017	microtubule-based process	0.000456	0.0371
biological_process	GO:0090207	regulation of triglyceride metabolic process	0.000483	0.0384
biological_process	GO:0033045	regulation of sister chromatid segregation	0.000484	0.0384
biological_process	GO:0030857	negative regulation of epithelial cell differentiation	0.000592	0.0458
biological_process	GO:0007062	sister chromatid cohesion	0.000592	0.0458
biological_process	GO:0051235	maintenance of location	0.000615	0.0465
biological_process	GO:1902099	regulation of metaphase/anaphase transition of cell cycle	0.000622	0.0465
biological_process	GO:0030071	regulation of mitotic metaphase/anaphase transition	0.000622	0.0465
biological_process	GO:0000212	meiotic spindle organization	0.000637	0.0465
biological_process	GO:1904666	regulation of ubiquitin protein ligase activity	0.000637	0.0465
biological_process	GO:0045834	positive regulation of lipid metabolic process	0.000676	0.0486
biological_process	GO:0016043	cellular component organization	0.000682	0.0486
