# Supplementary material for: Dedicated transcriptomics combined with power analysis lead to functional understanding of genes with weak phenotypic changes in knockout lines
Source: PLoS Comput Biol. 2020 Nov 12;16(11):e1008354. doi: 10.1371/journal.pcbi.1008354 (PMC7685438; doi:10.1371/journal.pcbi.1008354)
Supplement: S12 Table — It contains five sheets. (XLSX) [file pcbi.1008354.s014.xlsx]

## Sheet: A930004D18Rik embryo male
Regulon	Size	NES	p.value	FDR
Zfp263	303	12.5708	3.05525e-36	3.54409e-34
E2f4	219	9.23327	2.62499e-20	1.52249e-18
Sox2	252	-7.7649	8.17109e-15	2.70182e-13
Prdm14	186	-7.74529	9.53627e-15	2.70182e-13
Spi1	97	-7.71986	1.16458e-14	2.70182e-13
Hnf4a	88	-5.94159	2.82276e-09	5.45733e-08
Srebf1	22	5.29319	1.20199e-07	1.99187e-06
Myc	349	4.93789	7.89722e-07	1.1451e-05
Cebpa	140	-4.6141	3.94806e-06	4.91143e-05
Hnf1a	20	-4.59955	4.23399e-06	4.91143e-05
Gata3	65	-4.52069	6.16396e-06	6.50018e-05
Esr1	138	-4.40691	1.04853e-05	9.96337e-05
Gata2	37	-4.39327	1.11658e-05	9.96337e-05
Srf	10	-4.36592	1.26588e-05	0.000104887
Sp1	310	-4.31076	1.62692e-05	0.000125815
E2f2	14	4.00531	6.19372e-05	0.000449045
Srebf2	16	3.95315	7.71293e-05	0.000526294
Sox9	14	-3.81807	0.000134502	0.00086679
Stat1	179	-3.6447	0.000267709	0.00163443
Foxo4	13	-3.44699	0.000566876	0.00328788
Tfap2a	61	-3.42323	0.000618813	0.0034182
Jun	105	-3.4025	0.000667723	0.00352072
Smad3	31	-3.31042	0.00093157	0.00469835
Stat3	64	-3.20456	0.00135269	0.00653799
Foxp1	161	2.95707	0.00310574	0.0144106
Runx1	19	-2.91409	0.00356725	0.0155476
Stat5b	14	-2.90961	0.00361884	0.0155476
Sp3	66	-2.88854	0.00387033	0.0159039
Nfkb1	155	-2.87929	0.00398567	0.0159039
E2f1	301	2.86936	0.00411308	0.0159039
Ets1	132	-2.81899	0.00481754	0.0180233
Nr5a1	13	-2.80885	0.00497194	0.0180233
Myb	28	-2.77635	0.00549737	0.0193241
Stat5a	18	-2.67732	0.00742129	0.0253197
Pax6	13	-2.65247	0.0079906	0.0264831
Rxra	13	-2.56157	0.0104199	0.0335754
Egr1	117	-2.54485	0.0109325	0.034275
Foxo1	43	-2.51909	0.0117657	0.0359165
Foxo3	38	-2.47727	0.0132391	0.0393777
Zeb1	13	2.45822	0.0139627	0.0404917
E2f3	12	2.42989	0.0151034	0.0424784
Smad4	23	-2.4233	0.0153801	0.0424784
Tfdp1	12	2.38961	0.0168665	0.0455003
Trp63	18	-2.36524	0.0180184	0.047503

## Sheet: A930004D18Rik embryo female
Regulon	Size	NES	p.value	FDR
Zfp263	302	18.1486	1.31802e-73	1.5289e-71
Prdm14	185	-11.8739	1.61723e-32	9.37995e-31
E2f4	219	10.2287	1.47513e-24	5.70383e-23
Sox2	252	-5.45495	4.8986e-08	1.4206e-06
Spi1	95	-5.09415	3.50313e-07	8.12726e-06
Esr1	136	-5.05326	4.34343e-07	8.39729e-06
Hnf4a	84	-4.7099	2.4784e-06	4.10707e-05
Myc	346	4.65395	3.25628e-06	4.39386e-05
Smad3	30	-4.6445	3.40903e-06	4.39386e-05
Srf	10	-3.93261	8.40298e-05	0.000974745
Gata3	64	-3.88589	0.000101956	0.00107517
Tfap2a	61	-3.85223	0.000117045	0.00113143
Sox9	12	-3.7506	0.00017641	0.00157412
Stat1	176	-3.69188	0.000222599	0.00184439
Egr1	117	-3.6023	0.000315411	0.00235824
E2f2	14	3.58047	0.000342976	0.00235824
Tfdp1	12	3.57848	0.000345604	0.00235824
Gata2	37	-3.43018	0.000603177	0.00388714
Smad4	22	-3.31537	0.000915206	0.00558758
Srebf1	22	3.26598	0.00109085	0.00603381
Cebpa	137	-3.2656	0.00109233	0.00603381
Jun	99	-3.22365	0.00126569	0.00667363
Ets1	128	-3.13112	0.00174139	0.00878267
Stat3	62	-3.11814	0.00181993	0.00879634
Sp1	305	-3.07458	0.00210801	0.00978117
E2f1	299	2.95661	0.00311037	0.0136499
Runx1	19	-2.95006	0.00317713	0.0136499
Zbtb33	11	2.70022	0.00692932	0.0287072
Nfkb1	148	-2.63566	0.00839737	0.0335895
Foxo4	13	-2.62184	0.00874577	0.033817
Fosl1	7	-2.5779	0.0099403	0.0371959
Tal1	18	-2.5499	0.0107755	0.0390612
Mycn	13	2.43667	0.0148233	0.0492621
Mycs	13	2.43667	0.0148233	0.0492621
Hif1a	71	-2.43569	0.0148636	0.0492621

## Sheet: A930004D18Rik head male
Regulon	Size	NES	p.value	FDR
Zfp263	301	14.3744	7.49472e-47	8.69387e-45
Prdm14	184	-10.2491	1.19423e-24	6.92654e-23
Sox2	251	7.03443	2.00071e-12	7.73608e-11
Sp1	290	-4.89631	9.76524e-07	2.83192e-05
Esr1	131	-4.0433	5.27034e-05	0.00122272
Stat3	59	-3.59329	0.000326534	0.00631299
Zeb1	13	3.50056	0.000464283	0.00769383
Hif1a	68	-3.4476	0.000565596	0.00820114
Cebpa	122	-3.36023	0.000778782	0.0100376
Elk1	29	-3.23448	0.00121864	0.0141362
Sp3	63	-3.19687	0.00138929	0.0146507
Erg	12	-3.03052	0.00244134	0.0202618
Smad3	29	-3.03028	0.0024433	0.0202618
Zbtb33	10	3.00019	0.00269814	0.0202618
Ets1	119	-2.99218	0.00276992	0.0202618
Foxp1	160	-2.98946	0.00279473	0.0202618
Nfkb1	138	-2.75366	0.00589335	0.0402134

## Sheet: A830005F24Rik head male
Regulon	Size	NES	p.value	FDR
Sox2	249	8.97421	2.85402e-19	3.22504e-17
Foxp1	157	-8.24097	1.70815e-16	9.65102e-15
Sp1	256	5.4292	5.66061e-08	2.10781e-06
Jun	88	5.37969	7.46128e-08	2.10781e-06
Spi1	74	4.7837	1.72094e-06	3.88932e-05
Smad3	28	4.33613	1.45012e-05	0.000273107
Esr1	121	4.15255	3.28795e-05	0.000507462
Gata3	56	4.13223	3.59265e-05	0.000507462
Stat3	55	4.07207	4.65966e-05	0.000585046
Tfap2a	57	3.82362	0.000131506	0.00148602
Ets1	108	3.72811	0.000192923	0.00198185
Rela	104	3.63295	0.000280197	0.00263852
Cebpa	108	3.57312	0.000352759	0.00306629
Myc	327	3.49887	0.000467226	0.00377118
Nfkb1	116	3.46056	0.000539061	0.00405217
Fos	70	3.44373	0.000573758	0.00405217
Hif1a	66	3.3026	0.000957943	0.0063675
Tfdp1	12	3.21154	0.00132025	0.00828824
Fosl1	6	3.17435	0.00150174	0.00893141
E2f2	14	3.09877	0.00194323	0.0109792
Sp3	52	3.02123	0.00251747	0.0135464
E2f4	218	2.98368	0.00284808	0.0146288
Lef1	17	2.93949	0.00328754	0.0161518
E2f1	290	2.86843	0.00412518	0.0194227
Stat1	157	2.65399	0.00795459	0.0359547
Usf2	27	2.61048	0.00904154	0.0392959
Ar	111	2.53722	0.0111738	0.0467644

## Sheet: A830005F24Rik head female
Regulon	Size	NES	p.value	FDR
E2f4	218	-7.44999	9.33498e-14	1.06419e-11
Foxm1	30	-6.97879	2.97741e-12	1.69713e-10
Tfdp1	12	-4.83609	1.3242e-06	3.8833e-05
Pparg	38	4.8304	1.36256e-06	3.8833e-05
Smad3	29	-4.72187	2.33691e-06	5.32814e-05
E2f2	14	-4.64786	3.354e-06	6.09755e-05
E2f1	291	-4.6251	3.74411e-06	6.09755e-05
Jun	90	-4.00867	6.10621e-05	0.000870134
E2f3	12	-3.86856	0.000109478	0.00138673
Sp1	267	-3.75365	0.000174275	0.00198674
Srf	9	-3.64566	0.000266707	0.00276405
Ets1	109	-3.56905	0.000358283	0.00316265
Lef1	17	-3.56732	0.000360653	0.00316265
Tcf7l2	19	-3.39901	0.000676291	0.00550694
Smad4	21	-3.37747	0.00073155	0.00555978
Elk1	27	-3.26417	0.00109787	0.00782229
Atf2	17	-3.03413	0.00241234	0.0161768
Yy1	61	-2.84045	0.00450503	0.0285319
Rbpj	9	-2.81018	0.0049514	0.0297084
Nfkb1	121	-2.78181	0.00540558	0.0302685
Fos	71	-2.77174	0.00557578	0.0302685
Mitf	32	-2.72485	0.00643307	0.033335
Ets2	22	-2.69031	0.00713862	0.0353827
