# Supplementary material for: Dedicated transcriptomics combined with power analysis lead to functional understanding of genes with weak phenotypic changes in knockout lines
Source: PLoS Comput Biol. 2020 Nov 12;16(11):e1008354. doi: 10.1371/journal.pcbi.1008354 (PMC7685438; doi:10.1371/journal.pcbi.1008354)
Supplement: S2 File — (GZ) [file pcbi.1008354.s016.gz]

Archive with 8,009 entries (8,000 files):
- S2_File
- S2_File/gon5
- S2_File/gon5/191.tsv
- S2_File/gon5/288.tsv
- S2_File/gon5/657.tsv
- S2_File/gon5/163.tsv
- S2_File/gon5/809.tsv
- S2_File/gon5/773.tsv
- S2_File/gon5/286.tsv
- S2_File/gon5/633.tsv
- S2_File/gon5/192.tsv
- S2_File/gon5/975.tsv
- S2_File/gon5/366.tsv
- S2_File/gon5/473.tsv
- S2_File/gon5/245.tsv
- S2_File/gon5/899.tsv
- S2_File/gon5/457.tsv
- S2_File/gon5/550.tsv
- S2_File/gon5/368.tsv
- S2_File/gon5/285.tsv
- S2_File/gon5/789.tsv
- S2_File/gon5/516.tsv
- S2_File/gon5/38.tsv
- S2_File/gon5/239.tsv
- S2_File/gon5/117.tsv
- S2_File/gon5/8.tsv
- S2_File/gon5/771.tsv
- S2_File/gon5/319.tsv
- S2_File/gon5/618.tsv
- S2_File/gon5/617.tsv
- S2_File/gon5/674.tsv
- S2_File/gon5/357.tsv
- S2_File/gon5/946.tsv
- S2_File/gon5/327.tsv
- S2_File/gon5/12.tsv
- S2_File/gon5/252.tsv
- S2_File/gon5/574.tsv
- S2_File/gon5/528.tsv
- S2_File/gon5/768.tsv
- S2_File/gon5/312.tsv
- S2_File/gon5/10.tsv
- S2_File/gon5/260.tsv
- S2_File/gon5/656.tsv
- S2_File/gon5/307.tsv
- S2_File/gon5/386.tsv
- S2_File/gon5/754.tsv
- S2_File/gon5/654.tsv
- S2_File/gon5/853.tsv
- S2_File/gon5/79.tsv
- S2_File/gon5/592.tsv
- S2_File/gon5/715.tsv
- S2_File/gon5/716.tsv
- S2_File/gon5/293.tsv
- S2_File/gon5/185.tsv
- S2_File/gon5/410.tsv
- S2_File/gon5/199.tsv
- S2_File/gon5/722.tsv
- S2_File/gon5/28.tsv
- S2_File/gon5/729.tsv
- S2_File/gon5/621.tsv
- S2_File/gon5/14.tsv
- S2_File/gon5/276.tsv
- S2_File/gon5/21.tsv
- S2_File/gon5/281.tsv
- S2_File/gon5/81.tsv
- S2_File/gon5/667.tsv
- S2_File/gon5/343.tsv
- S2_File/gon5/206.tsv
- S2_File/gon5/994.tsv
- S2_File/gon5/713.tsv
- S2_File/gon5/179.tsv
- S2_File/gon5/680.tsv
- S2_File/gon5/855.tsv
- S2_File/gon5/468.tsv
- S2_File/gon5/953.tsv
- S2_File/gon5/757.tsv
- S2_File/gon5/608.tsv
- S2_File/gon5/619.tsv
- S2_File/gon5/364.tsv
- S2_File/gon5/950.tsv
- S2_File/gon5/589.tsv
- S2_File/gon5/3.tsv
- S2_File/gon5/174.tsv
- S2_File/gon5/204.tsv
- S2_File/gon5/802.tsv
- S2_File/gon5/575.tsv
- S2_File/gon5/160.tsv
- S2_File/gon5/710.tsv
- S2_File/gon5/926.tsv
- S2_File/gon5/584.tsv
- S2_File/gon5/874.tsv
- S2_File/gon5/564.tsv
- S2_File/gon5/983.tsv
- S2_File/gon5/78.tsv
- S2_File/gon5/9.tsv
- S2_File/gon5/336.tsv
- S2_File/gon5/45.tsv
- S2_File/gon5/237.tsv
- S2_File/gon5/577.tsv
- S2_File/gon5/197.tsv
- S2_File/gon5/483.tsv
- S2_File/gon5/828.tsv
- S2_File/gon5/556.tsv
- S2_File/gon5/628.tsv
- S2_File/gon5/798.tsv
- S2_File/gon5/918.tsv
- S2_File/gon5/816.tsv
- S2_File/gon5/987.tsv
- S2_File/gon5/655.tsv
- S2_File/gon5/381.tsv
- S2_File/gon5/57.tsv
- S2_File/gon5/134.tsv
- S2_File/gon5/954.tsv
- S2_File/gon5/130.tsv
- S2_File/gon5/34.tsv
- S2_File/gon5/611.tsv
- S2_File/gon5/826.tsv
- S2_File/gon5/878.tsv
- S2_File/gon5/602.tsv
- S2_File/gon5/717.tsv
- S2_File/gon5/624.tsv
- S2_File/gon5/781.tsv
- S2_File/gon5/651.tsv
- S2_File/gon5/933.tsv
- S2_File/gon5/859.tsv
- S2_File/gon5/207.tsv
- S2_File/gon5/482.tsv
- S2_File/gon5/481.tsv
- S2_File/gon5/122.tsv
- S2_File/gon5/419.tsv
- S2_File/gon5/496.tsv
- S2_File/gon5/326.tsv
- S2_File/gon5/289.tsv
- S2_File/gon5/508.tsv
- S2_File/gon5/681.tsv
- S2_File/gon5/928.tsv
- S2_File/gon5/30.tsv
- S2_File/gon5/537.tsv
- S2_File/gon5/766.tsv
- S2_File/gon5/217.tsv
- S2_File/gon5/505.tsv
- S2_File/gon5/298.tsv
- S2_File/gon5/488.tsv
- S2_File/gon5/35.tsv
- S2_File/gon5/661.tsv
- S2_File/gon5/495.tsv
- S2_File/gon5/434.tsv
- S2_File/gon5/689.tsv
- S2_File/gon5/737.tsv
- S2_File/gon5/945.tsv
- S2_File/gon5/168.tsv
- S2_File/gon5/880.tsv
- S2_File/gon5/405.tsv
- S2_File/gon5/961.tsv
- S2_File/gon5/967.tsv
- S2_File/gon5/582.tsv
- S2_File/gon5/569.tsv
- S2_File/gon5/832.tsv
- S2_File/gon5/795.tsv
- S2_File/gon5/428.tsv
- S2_File/gon5/180.tsv
- S2_File/gon5/209.tsv
- S2_File/gon5/73.tsv
- S2_File/gon5/412.tsv
- S2_File/gon5/526.tsv
- S2_File/gon5/903.tsv
- S2_File/gon5/591.tsv
- S2_File/gon5/844.tsv
- S2_File/gon5/417.tsv
- S2_File/gon5/902.tsv
- S2_File/gon5/972.tsv
- S2_File/gon5/280.tsv
- S2_File/gon5/268.tsv
- S2_File/gon5/594.tsv
- S2_File/gon5/165.tsv
- S2_File/gon5/211.tsv
- S2_File/gon5/573.tsv
- S2_File/gon5/150.tsv
- S2_File/gon5/391.tsv
- S2_File/gon5/394.tsv
- S2_File/gon5/53.tsv
- S2_File/gon5/52.tsv
- S2_File/gon5/546.tsv
- S2_File/gon5/604.tsv
- S2_File/gon5/332.tsv
- S2_File/gon5/679.tsv
- S2_File/gon5/580.tsv
- S2_File/gon5/861.tsv
- S2_File/gon5/196.tsv
- S2_File/gon5/723.tsv
- S2_File/gon5/499.tsv
- S2_File/gon5/201.tsv
- S2_File/gon5/986.tsv
- S2_File/gon5/225.tsv
- S2_File/gon5/256.tsv
- S2_File/gon5/697.tsv
- S2_File/gon5/226.tsv
- S2_File/gon5/302.tsv
- S2_File/gon5/850.tsv
- S2_File/gon5/883.tsv
- S2_File/gon5/176.tsv
- S2_File/gon5/50.tsv
- S2_File/gon5/58.tsv
- S2_File/gon5/149.tsv
- S2_File/gon5/647.tsv
- S2_File/gon5/320.tsv
- S2_File/gon5/5.tsv
- S2_File/gon5/690.tsv
- S2_File/gon5/363.tsv
- S2_File/gon5/806.tsv
- S2_File/gon5/730.tsv
- S2_File/gon5/562.tsv
- S2_File/gon5/607.tsv
- S2_File/gon5/212.tsv
- S2_File/gon5/48.tsv
- S2_File/gon5/740.tsv
- S2_File/gon5/76.tsv
- S2_File/gon5/116.tsv
- S2_File/gon5/467.tsv
- S2_File/gon5/515.tsv
- S2_File/gon5/937.tsv
- S2_File/gon5/77.tsv
- S2_File/gon5/141.tsv
- S2_File/gon5/470.tsv
- S2_File/gon5/742.tsv
- S2_File/gon5/47.tsv
- S2_File/gon5/772.tsv
- S2_File/gon5/631.tsv
- S2_File/gon5/393.tsv
- S2_File/gon5/788.tsv
- S2_File/gon5/432.tsv
- S2_File/gon5/221.tsv
- S2_File/gon5/513.tsv
- S2_File/gon5/103.tsv
- S2_File/gon5/304.tsv
- S2_File/gon5/887.tsv
- S2_File/gon5/32.tsv
- S2_File/gon5/404.tsv
- S2_File/gon5/424.tsv
- S2_File/gon5/186.tsv
- S2_File/gon5/400.tsv
- S2_File/gon5/521.tsv
- S2_File/gon5/227.tsv
- S2_File/gon5/216.tsv
- S2_File/gon5/726.tsv
- S2_File/gon5/425.tsv
- S2_File/gon5/398.tsv
- S2_File/gon5/131.tsv
- S2_File/gon5/777.tsv
- S2_File/gon5/498.tsv
- S2_File/gon5/219.tsv
- S2_File/gon5/784.tsv
- S2_File/gon5/40.tsv
- S2_File/gon5/827.tsv
- S2_File/gon5/112.tsv
- S2_File/gon5/129.tsv
- S2_File/gon5/645.tsv
- S2_File/gon5/845.tsv
- S2_File/gon5/981.tsv
- S2_File/gon5/330.tsv
- S2_File/gon5/579.tsv
- S2_File/gon5/477.tsv
- S2_File/gon5/863.tsv
- S2_File/gon5/17.tsv
- S2_File/gon5/230.tsv
- S2_File/gon5/454.tsv
- S2_File/gon5/232.tsv
- S2_File/gon5/585.tsv
- S2_File/gon5/31.tsv
- S2_File/gon5/509.tsv
- S2_File/gon5/522.tsv
- S2_File/gon5/848.tsv
- S2_File/gon5/632.tsv
- S2_File/gon5/402.tsv
- S2_File/gon5/980.tsv
- S2_File/gon5/83.tsv
- S2_File/gon5/354.tsv
- S2_File/gon5/968.tsv
- S2_File/gon5/605.tsv
- S2_File/gon5/46.tsv
- S2_File/gon5/143.tsv
- S2_File/gon5/475.tsv
- S2_File/gon5/435.tsv
- S2_File/gon5/888.tsv
- S2_File/gon5/290.tsv
- S2_File/gon5/242.tsv
- S2_File/gon5/709.tsv
- S2_File/gon5/823.tsv
- S2_File/gon5/56.tsv
- S2_File/gon5/465.tsv
- S2_File/gon5/905.tsv
- S2_File/gon5/210.tsv
- S2_File/gon5/683.tsv
- S2_File/gon5/107.tsv
- S2_File/gon5/506.tsv
- S2_File/gon5/554.tsv
- S2_File/gon5/353.tsv
- S2_File/gon5/471.tsv
- S2_File/gon5/408.tsv
- S2_File/gon5/2.tsv
[truncated: 7,709 more entries]
