# Supplementary material for: Dedicated transcriptomics combined with power analysis lead to functional understanding of genes with weak phenotypic changes in knockout lines
Source: PLoS Comput Biol. 2020 Nov 12;16(11):e1008354. doi: 10.1371/journal.pcbi.1008354 (PMC7685438; doi:10.1371/journal.pcbi.1008354)
Supplement: S2 File — (GZ) [file pcbi.1008354.s016.gz › S2_File/gon5/191.tsv]

ontology	category	term	BH
CC	GO:0031012	extracellular matrix	8.88109685344126e-11
MF	GO:0005201	extracellular matrix structural constituent	1.01685668446922e-09
CC	GO:0044421	extracellular region part	1.5158393529751e-09
CC	GO:0005615	extracellular space	3.11067418681948e-09
CC	GO:0062023	collagen-containing extracellular matrix	3.11067418681948e-09
CC	GO:0005576	extracellular region	3.11067418681948e-09
BP	GO:0090304	nucleic acid metabolic process	4.7288963564556e-09
BP	GO:0032501	multicellular organismal process	7.73995257464901e-09
BP	GO:0050789	regulation of biological process	1.69929991531972e-08
BP	GO:0065007	biological regulation	1.78907837836774e-08
CC	GO:0005581	collagen trimer	2.43143676325096e-08
CC	GO:0044428	nuclear part	3.94531033714821e-08
MF	GO:0005515	protein binding	1.25450366063739e-07
BP	GO:0007275	multicellular organism development	2.5837015487687e-07
BP	GO:0048856	anatomical structure development	2.73086645639942e-07
CC	GO:0000775	chromosome, centromeric region	3.48175449821725e-07
BP	GO:0006139	nucleobase-containing compound metabolic process	3.86767464809457e-07
BP	GO:0032502	developmental process	3.86767464809457e-07
BP	GO:0046483	heterocycle metabolic process	6.25634469247771e-07
BP	GO:0048731	system development	6.3269135338124e-07
BP	GO:0009987	cellular process	7.20221882580354e-07
CC	GO:0031981	nuclear lumen	8.2888265053011e-07
BP	GO:0050794	regulation of cellular process	9.27893978640523e-07
CC	GO:0005694	chromosome	9.27893978640523e-07
BP	GO:0006396	RNA processing	1.05370079253341e-06
CC	GO:0043228	non-membrane-bounded organelle	1.476290013304e-06
BP	GO:0006259	DNA metabolic process	2.11714340470281e-06
BP	GO:0051216	cartilage development	2.11714340470281e-06
BP	GO:0006725	cellular aromatic compound metabolic process	2.13003053759155e-06
CC	GO:0044427	chromosomal part	2.15811636650334e-06
CC	GO:0043232	intracellular non-membrane-bounded organelle	2.55225445976146e-06
BP	GO:0061448	connective tissue development	2.63613187139306e-06
BP	GO:0016070	RNA metabolic process	4.59569713196569e-06
BP	GO:1901360	organic cyclic compound metabolic process	4.59569713196569e-06
BP	GO:0006974	cellular response to DNA damage stimulus	9.74679954607523e-06
BP	GO:0002062	chondrocyte differentiation	1.04749085251206e-05
BP	GO:0034641	cellular nitrogen compound metabolic process	1.19364249342305e-05
MF	GO:0005488	binding	1.19364249342305e-05
CC	GO:0032991	protein-containing complex	2.10377769344818e-05
CC	GO:0098687	chromosomal region	3.15476774357076e-05
CC	GO:0005634	nucleus	3.67882171436622e-05
CC	GO:0000777	condensed chromosome kinetochore	5.5322304725357e-05
CC	GO:0070013	intracellular organelle lumen	5.5322304725357e-05
MF	GO:0008094	DNA-dependent ATPase activity	5.5322304725357e-05
CC	GO:0031974	membrane-enclosed lumen	5.5322304725357e-05
CC	GO:0043233	organelle lumen	5.5322304725357e-05
MF	GO:0030020	extracellular matrix structural constituent conferring tensile strength	6.33488337959036e-05
CC	GO:0000776	kinetochore	7.115934301493e-05
BP	GO:0016071	mRNA metabolic process	7.32066496047791e-05
BP	GO:0006281	DNA repair	9.58208548500819e-05
BP	GO:0006397	mRNA processing	0.000103926073812307
BP	GO:0006260	DNA replication	0.000122026108699406
BP	GO:0060538	skeletal muscle organ development	0.000122026108699406
CC	GO:0000779	condensed chromosome, centromeric region	0.000122026108699406
MF	GO:0005198	structural molecule activity	0.00023147757566174
BP	GO:0048519	negative regulation of biological process	0.000293343360383261
BP	GO:0007519	skeletal muscle tissue development	0.000417789318615819
CC	GO:0000793	condensed chromosome	0.00059752377867443
BP	GO:0000278	mitotic cell cycle	0.000603483060060584
BP	GO:0071840	cellular component organization or biogenesis	0.000609060816484164
BP	GO:0007049	cell cycle	0.00066435587844415
BP	GO:0060255	regulation of macromolecule metabolic process	0.00070262871814706
BP	GO:0010467	gene expression	0.000980268180131513
BP	GO:0008380	RNA splicing	0.00108955067796683
BP	GO:0006403	RNA localization	0.00108955067796683
MF	GO:0003676	nucleic acid binding	0.00113530853024745
CC	GO:0044454	nuclear chromosome part	0.00157146407166665
CC	GO:0000228	nuclear chromosome	0.00162005388113427
BP	GO:0043170	macromolecule metabolic process	0.00162005388113427
CC	GO:0043292	contractile fiber	0.00174443768994232
CC	GO:0000778	condensed nuclear chromosome kinetochore	0.0018139546411368
BP	GO:0030198	extracellular matrix organization	0.00221688405271705
BP	GO:0019219	regulation of nucleobase-containing compound metabolic process	0.00226120142749341
CC	GO:0097060	synaptic membrane	0.0024901763540221
BP	GO:0048523	negative regulation of cellular process	0.00257756747562202
BP	GO:0014706	striated muscle tissue development	0.00287470379403104
BP	GO:0048518	positive regulation of biological process	0.00320302554227083
BP	GO:0051726	regulation of cell cycle	0.00320302554227083
BP	GO:0051236	establishment of RNA localization	0.00320302554227083
BP	GO:0050793	regulation of developmental process	0.00327819048174381
BP	GO:0009888	tissue development	0.00340660363007922
BP	GO:0051171	regulation of nitrogen compound metabolic process	0.00343318297899948
BP	GO:0060537	muscle tissue development	0.00352362955977584
BP	GO:0000375	RNA splicing, via transesterification reactions	0.00352362955977584
BP	GO:0000377	RNA splicing, via transesterification reactions with bulged adenosine as nucleophile	0.00352362955977584
BP	GO:0000398	mRNA splicing, via spliceosome	0.00352362955977584
MF	GO:0003723	RNA binding	0.00352362955977584
BP	GO:0030154	cell differentiation	0.00357423632529404
BP	GO:0006261	DNA-dependent DNA replication	0.00389234813015431
BP	GO:1902749	regulation of cell cycle G2/M phase transition	0.00407582303702005
BP	GO:0007517	muscle organ development	0.00409137882585993
BP	GO:0006941	striated muscle contraction	0.00409700414907298
CC	GO:0044420	extracellular matrix component	0.00431167964386308
CC	GO:0005654	nucleoplasm	0.00431167964386308
BP	GO:0051239	regulation of multicellular organismal process	0.00459195995144863
BP	GO:0060349	bone morphogenesis	0.0046328689573982
CC	GO:0099080	supramolecular complex	0.0046328689573982
CC	GO:0099081	supramolecular polymer	0.0046328689573982
BP	GO:0050657	nucleic acid transport	0.0046328689573982
BP	GO:0050658	RNA transport	0.0046328689573982
MF	GO:0005212	structural constituent of eye lens	0.00466530642078378
CC	GO:0030016	myofibril	0.00475540482624192
BP	GO:0043062	extracellular structure organization	0.00479174036514684
CC	GO:0099512	supramolecular fiber	0.00497399678237543
BP	GO:0048513	animal organ development	0.00519437352921803
BP	GO:0008150	biological_process	0.00533271943177354
BP	GO:0048869	cellular developmental process	0.00545380997949959
BP	GO:0061061	muscle structure development	0.00553383919431516
BP	GO:0010556	regulation of macromolecule biosynthetic process	0.00553736340986648
BP	GO:0031123	RNA 3'-end processing	0.00553736340986648
BP	GO:0003012	muscle system process	0.00571449801060425
BP	GO:0051983	regulation of chromosome segregation	0.00571449801060425
BP	GO:0051252	regulation of RNA metabolic process	0.00571449801060425
BP	GO:0060350	endochondral bone morphogenesis	0.00579197627313711
BP	GO:0051716	cellular response to stimulus	0.00583580318790732
BP	GO:0016043	cellular component organization	0.00627457378040044
BP	GO:2000112	regulation of cellular macromolecule biosynthetic process	0.00697644911884796
BP	GO:0048522	positive regulation of cellular process	0.00699587849916609
BP	GO:0003009	skeletal muscle contraction	0.00791377435689956
BP	GO:0071824	protein-DNA complex subunit organization	0.00815796262665006
BP	GO:0007346	regulation of mitotic cell cycle	0.00872239348990745
BP	GO:0060351	cartilage development involved in endochondral bone morphogenesis	0.00911159789333835
MF	GO:0004386	helicase activity	0.00921998995296809
BP	GO:0080090	regulation of primary metabolic process	0.00926575078203977
BP	GO:0009889	regulation of biosynthetic process	0.0105831886509821
BP	GO:0031326	regulation of cellular biosynthetic process	0.0114309424789395
BP	GO:0051094	positive regulation of developmental process	0.0118334042151673
BP	GO:0006310	DNA recombination	0.011958142983053
CC	GO:0036379	myofilament	0.012392203456208
BP	GO:0002063	chondrocyte development	0.0125402543296373
CC	GO:0005865	striated muscle thin filament	0.0129744624585444
BP	GO:1902750	negative regulation of cell cycle G2/M phase transition	0.0135507224076047
BP	GO:0022613	ribonucleoprotein complex biogenesis	0.0139443477562978
BP	GO:0010389	regulation of G2/M transition of mitotic cell cycle	0.01401822543757
BP	GO:0003418	growth plate cartilage chondrocyte differentiation	0.0141354101526731
BP	GO:1901990	regulation of mitotic cell cycle phase transition	0.0144204800016066
BP	GO:0006936	muscle contraction	0.0144204800016066
CC	GO:0044449	contractile fiber part	0.014730813159472
CC	GO:0030017	sarcomere	0.0148453471581552
BP	GO:0001501	skeletal system development	0.0186088454863455
BP	GO:0000070	mitotic sister chromatid segregation	0.0187281328670672
BP	GO:0000245	spliceosomal complex assembly	0.0189790878665653
BP	GO:0034508	centromere complex assembly	0.0189790878665653
BP	GO:0045595	regulation of cell differentiation	0.0191702289466038
BP	GO:0010468	regulation of gene expression	0.0193017571893471
BP	GO:0003433	chondrocyte development involved in endochondral bone morphogenesis	0.0202291346454646
CC	GO:0005657	replication fork	0.02049036263943
CC	GO:0045211	postsynaptic membrane	0.02049036263943
BP	GO:0003413	chondrocyte differentiation involved in endochondral bone morphogenesis	0.0209249972114841
CC	GO:0005681	spliceosomal complex	0.0210805089123576
CC	GO:0044451	nucleoplasm part	0.0210805089123576
BP	GO:0007059	chromosome segregation	0.0217206130702668
BP	GO:1901987	regulation of cell cycle phase transition	0.0218797426727567
MF	GO:0008134	transcription factor binding	0.0220384072810452
BP	GO:0065004	protein-DNA complex assembly	0.022311924200196
BP	GO:0051028	mRNA transport	0.0227729859326271
MF	GO:0003678	DNA helicase activity	0.023648801920098
BP	GO:0009719	response to endogenous stimulus	0.0237745749774127
BP	GO:0050896	response to stimulus	0.0237745749774127
BP	GO:0000724	double-strand break repair via homologous recombination	0.0244788642151309
BP	GO:0000725	recombinational repair	0.0244788642151309
BP	GO:0009059	macromolecule biosynthetic process	0.0248843748287897
BP	GO:0003417	growth plate cartilage development	0.0251516189640019
BP	GO:0150076	neuroinflammatory response	0.0251516189640019
CC	GO:0099146	intrinsic component of postsynaptic density membrane	0.0254539114887726
BP	GO:0031124	mRNA 3'-end processing	0.0262408199967258
MF	GO:0003690	double-stranded DNA binding	0.0262408199967258
BP	GO:2000026	regulation of multicellular organismal development	0.0270179228141483
CC	GO:0030054	cell junction	0.0270179228141483
BP	GO:0051301	cell division	0.0271899954980088
BP	GO:0070208	protein heterotrimerization	0.0271899954980088
CC	GO:0000780	condensed nuclear chromosome, centromeric region	0.0274733541441491
BP	GO:0045944	positive regulation of transcription by RNA polymerase II	0.0287772743033975
BP	GO:0051052	regulation of DNA metabolic process	0.0291126881895115
BP	GO:0000819	sister chromatid segregation	0.0293921777632532
CC	GO:0016604	nuclear body	0.0300467990568656
BP	GO:0003422	growth plate cartilage morphogenesis	0.0303612670818081
BP	GO:0034645	cellular macromolecule biosynthetic process	0.0317887382535049
BP	GO:0051093	negative regulation of developmental process	0.0317887382535049
BP	GO:0060047	heart contraction	0.0323252718651884
BP	GO:0051276	chromosome organization	0.0323252718651884
MF	GO:0003677	DNA binding	0.0325063710699069
MF	GO:1901363	heterocyclic compound binding	0.0333809958181307
BP	GO:2001252	positive regulation of chromosome organization	0.0333809958181307
BP	GO:0010831	positive regulation of myotube differentiation	0.0334442220347183
BP	GO:0050684	regulation of mRNA processing	0.0339211507321223
CC	GO:0071013	catalytic step 2 spliceosome	0.0341402988287551
MF	GO:0097159	organic cyclic compound binding	0.0342437569967071
MF	GO:0003729	mRNA binding	0.034452589426414
BP	GO:0044839	cell cycle G2/M phase transition	0.0355640693480826
BP	GO:0003015	heart process	0.0356114349734232
BP	GO:0045597	positive regulation of cell differentiation	0.0358628911475685
BP	GO:0045931	positive regulation of mitotic cell cycle	0.0358628911475685
CC	GO:0098839	postsynaptic density membrane	0.0362098064345289
BP	GO:0009653	anatomical structure morphogenesis	0.036768692079684
MF	GO:0042623	ATPase activity, coupled	0.0369447801098011
BP	GO:0071248	cellular response to metal ion	0.0385302235604907
BP	GO:0032774	RNA biosynthetic process	0.0396787636981732
BP	GO:0000380	alternative mRNA splicing, via spliceosome	0.0397316915636377
BP	GO:0033044	regulation of chromosome organization	0.0397316915636377
BP	GO:1903047	mitotic cell cycle process	0.0397316915636377
BP	GO:1903311	regulation of mRNA metabolic process	0.0416577397166401
BP	GO:0034080	CENP-A containing nucleosome assembly	0.0417790349268501
BP	GO:0061641	CENP-A containing chromatin organization	0.0417790349268501
BP	GO:0034654	nucleobase-containing compound biosynthetic process	0.0447184842049093
BP	GO:0051130	positive regulation of cellular component organization	0.0447184842049093
BP	GO:0033045	regulation of sister chromatid segregation	0.0453456164653841
BP	GO:0044770	cell cycle phase transition	0.0464484154089535
BP	GO:0070897	transcription preinitiation complex assembly	0.0467742923067808
BP	GO:0014902	myotube differentiation	0.047398772566149
BP	GO:0019222	regulation of metabolic process	0.0480534466456381
CC	GO:0098982	GABA-ergic synapse	0.0482095490086987
CC	GO:0099634	postsynaptic specialization membrane	0.0482095490086987
BP	GO:0040007	growth	0.0482095490086987
MF	GO:0019955	cytokine binding	0.0495999688381877
BP	GO:0042127	regulation of cell proliferation	0.0498004126728508
