# Supplementary material for: Dedicated transcriptomics combined with power analysis lead to functional understanding of genes with weak phenotypic changes in knockout lines
Source: PLoS Comput Biol. 2020 Nov 12;16(11):e1008354. doi: 10.1371/journal.pcbi.1008354 (PMC7685438; doi:10.1371/journal.pcbi.1008354)
Supplement: S2 File — (GZ) [file pcbi.1008354.s016.gz › S2_File/gon5/288.tsv]

ontology	category	term	BH
CC	GO:0044421	extracellular region part	1.73312989199605e-14
CC	GO:0031012	extracellular matrix	8.22726792135937e-14
CC	GO:0005576	extracellular region	8.68260860449163e-14
CC	GO:0005615	extracellular space	1.28969930330799e-13
BP	GO:0009987	cellular process	4.38046305314182e-13
CC	GO:0062023	collagen-containing extracellular matrix	2.54000420115883e-12
CC	GO:0031226	intrinsic component of plasma membrane	1.12472076219907e-11
CC	GO:0005887	integral component of plasma membrane	1.12472076219907e-11
MF	GO:0005201	extracellular matrix structural constituent	1.78585769855268e-09
BP	GO:0050789	regulation of biological process	2.09498236424575e-09
BP	GO:0032501	multicellular organismal process	3.87422684182267e-09
CC	GO:0099240	intrinsic component of synaptic membrane	6.89428550663209e-09
BP	GO:0065007	biological regulation	6.99570961495482e-09
CC	GO:0097060	synaptic membrane	6.99570961495482e-09
BP	GO:0050794	regulation of cellular process	1.03230901823137e-08
BP	GO:0003008	system process	1.22432893745196e-08
MF	GO:0005488	binding	4.90521212516719e-08
BP	GO:0048731	system development	6.91468116339228e-08
BP	GO:0007399	nervous system development	8.90037101331285e-08
BP	GO:0007268	chemical synaptic transmission	8.98793827940683e-08
BP	GO:0098916	anterograde trans-synaptic signaling	8.98793827940683e-08
CC	GO:0099699	integral component of synaptic membrane	1.39359203064069e-07
BP	GO:0099537	trans-synaptic signaling	1.45416360833921e-07
CC	GO:0032991	protein-containing complex	1.72768912236977e-07
BP	GO:0099536	synaptic signaling	2.26952099613556e-07
CC	GO:0044459	plasma membrane part	2.39330545307769e-07
BP	GO:0022008	neurogenesis	4.1910612933695e-07
CC	GO:0005581	collagen trimer	4.1910612933695e-07
BP	GO:0007275	multicellular organism development	4.82720166316705e-07
BP	GO:0006396	RNA processing	6.51924179599447e-07
MF	GO:0022839	ion gated channel activity	6.56845917515215e-07
BP	GO:0071840	cellular component organization or biogenesis	6.80349282723188e-07
BP	GO:0048699	generation of neurons	7.18091824444159e-07
CC	GO:0097458	neuron part	7.18091824444159e-07
BP	GO:0051239	regulation of multicellular organismal process	7.18091824444159e-07
BP	GO:0006397	mRNA processing	9.18940051716786e-07
BP	GO:0032502	developmental process	9.52076182605975e-07
CC	GO:0098936	intrinsic component of postsynaptic membrane	9.9915147946396e-07
MF	GO:0005515	protein binding	1.12862263317897e-06
CC	GO:0044428	nuclear part	1.12862263317897e-06
CC	GO:0044456	synapse part	1.12862263317897e-06
CC	GO:0030054	cell junction	1.12862263317897e-06
MF	GO:0005509	calcium ion binding	1.12862263317897e-06
CC	GO:0000776	kinetochore	1.34292207393657e-06
BP	GO:0048856	anatomical structure development	1.68805176146191e-06
CC	GO:0030424	axon	1.80929375167567e-06
CC	GO:0005681	spliceosomal complex	1.89906534046211e-06
CC	GO:0099634	postsynaptic specialization membrane	1.95074457223015e-06
MF	GO:0022836	gated channel activity	2.16711345735683e-06
CC	GO:0005886	plasma membrane	2.30394057040296e-06
CC	GO:0045202	synapse	2.35536780773025e-06
CC	GO:0045211	postsynaptic membrane	2.58904419212603e-06
BP	GO:0008380	RNA splicing	2.98609724873839e-06
CC	GO:1902495	transmembrane transporter complex	3.41914973690487e-06
CC	GO:0071944	cell periphery	3.41914973690487e-06
CC	GO:0034702	ion channel complex	3.41914973690487e-06
BP	GO:0090304	nucleic acid metabolic process	3.51730119249553e-06
CC	GO:0036477	somatodendritic compartment	3.51730119249553e-06
MF	GO:0022838	substrate-specific channel activity	4.94335605213403e-06
CC	GO:0000775	chromosome, centromeric region	5.07350229151317e-06
CC	GO:0098948	intrinsic component of postsynaptic specialization membrane	5.6351283260252e-06
BP	GO:0016043	cellular component organization	6.27640425150524e-06
BP	GO:0016071	mRNA metabolic process	6.27640425150524e-06
BP	GO:0051960	regulation of nervous system development	8.79760895840088e-06
MF	GO:0015267	channel activity	9.04436753934998e-06
MF	GO:0022803	passive transmembrane transporter activity	9.04436753934998e-06
BP	GO:0006261	DNA-dependent DNA replication	9.31021205886903e-06
BP	GO:0050896	response to stimulus	1.00426837810687e-05
MF	GO:0005216	ion channel activity	1.00426837810687e-05
CC	GO:0099055	integral component of postsynaptic membrane	1.07021955897673e-05
BP	GO:0000070	mitotic sister chromatid segregation	1.23230034334263e-05
BP	GO:0000375	RNA splicing, via transesterification reactions	1.23230034334263e-05
BP	GO:0000377	RNA splicing, via transesterification reactions with bulged adenosine as nucleophile	1.23230034334263e-05
BP	GO:0000398	mRNA splicing, via spliceosome	1.23230034334263e-05
CC	GO:0043005	neuron projection	1.30921018324022e-05
MF	GO:0005261	cation channel activity	1.40753473050703e-05
CC	GO:0031981	nuclear lumen	1.41622389386659e-05
CC	GO:0005694	chromosome	1.41622389386659e-05
CC	GO:1990351	transporter complex	1.41622389386659e-05
BP	GO:0050793	regulation of developmental process	1.94621333791388e-05
CC	GO:0043292	contractile fiber	2.15829404422414e-05
BP	GO:2000026	regulation of multicellular organismal development	2.24305488771334e-05
BP	GO:0008150	biological_process	2.27646002959899e-05
BP	GO:0050877	nervous system process	2.5840694325097e-05
BP	GO:0007610	behavior	2.5840694325097e-05
MF	GO:0008066	glutamate receptor activity	2.5840694325097e-05
CC	GO:0099060	integral component of postsynaptic specialization membrane	2.6314249834744e-05
CC	GO:0098687	chromosomal region	2.74620595598669e-05
BP	GO:0006139	nucleobase-containing compound metabolic process	3.00814726682871e-05
BP	GO:0007155	cell adhesion	3.40836799614842e-05
BP	GO:0006260	DNA replication	3.44271871842679e-05
CC	GO:0034703	cation channel complex	3.44271871842679e-05
CC	GO:0044427	chromosomal part	3.71220077203903e-05
BP	GO:0022610	biological adhesion	3.71826086967291e-05
BP	GO:0050804	modulation of chemical synaptic transmission	4.00102225882757e-05
BP	GO:0045595	regulation of cell differentiation	4.22243579332434e-05
BP	GO:0007267	cell-cell signaling	4.22243579332434e-05
BP	GO:0048589	developmental growth	4.22647447225636e-05
BP	GO:0099177	regulation of trans-synaptic signaling	4.77017444325005e-05
BP	GO:0000278	mitotic cell cycle	5.15000939436644e-05
BP	GO:0051241	negative regulation of multicellular organismal process	5.15967333710739e-05
BP	GO:1901360	organic cyclic compound metabolic process	5.94655457799813e-05
BP	GO:0030182	neuron differentiation	5.98160489329984e-05
BP	GO:0000819	sister chromatid segregation	6.4095742529998e-05
CC	GO:0097447	dendritic tree	9.09808522538311e-05
BP	GO:0048518	positive regulation of biological process	9.61992741413417e-05
CC	GO:0098982	GABA-ergic synapse	0.000101158211671578
MF	GO:0005539	glycosaminoglycan binding	0.000110211067387724
CC	GO:0043025	neuronal cell body	0.000124902523170739
MF	GO:0005198	structural molecule activity	0.000127130969138756
CC	GO:0071013	catalytic step 2 spliceosome	0.000150584059455262
BP	GO:0050808	synapse organization	0.000156126160987296
BP	GO:0007059	chromosome segregation	0.000156898903004089
CC	GO:0099146	intrinsic component of postsynaptic density membrane	0.000157984321148644
BP	GO:0140014	mitotic nuclear division	0.000162777671627133
CC	GO:0030016	myofibril	0.000166026912657037
CC	GO:0031974	membrane-enclosed lumen	0.000171837808548439
CC	GO:0043233	organelle lumen	0.000171837808548439
BP	GO:0050767	regulation of neurogenesis	0.000171837808548439
CC	GO:0098839	postsynaptic density membrane	0.000184766152486626
CC	GO:0070013	intracellular organelle lumen	0.00018707693401852
MF	GO:0098960	postsynaptic neurotransmitter receptor activity	0.000191230834590251
CC	GO:0044449	contractile fiber part	0.000191230834590251
CC	GO:0044297	cell body	0.000197354891607363
BP	GO:0046483	heterocycle metabolic process	0.000198697017361897
CC	GO:0005657	replication fork	0.000239503561055765
CC	GO:0098793	presynapse	0.000249407791367354
BP	GO:0061061	muscle structure development	0.000256464349605388
CC	GO:0030425	dendrite	0.00030286178068562
CC	GO:0042734	presynaptic membrane	0.000319063400325676
BP	GO:0048522	positive regulation of cellular process	0.000353569951157867
BP	GO:0048167	regulation of synaptic plasticity	0.000403732816172068
BP	GO:1903047	mitotic cell cycle process	0.000438689701343844
MF	GO:1904315	transmitter-gated ion channel activity involved in regulation of postsynaptic membrane potential	0.000520539293305732
BP	GO:0040007	growth	0.000606078520828555
MF	GO:0008094	DNA-dependent ATPase activity	0.000611490020354293
BP	GO:0007215	glutamate receptor signaling pathway	0.000698100856164039
BP	GO:0009611	response to wounding	0.000705974265116447
MF	GO:0030020	extracellular matrix structural constituent conferring tensile strength	0.000732605556244798
BP	GO:0098742	cell-cell adhesion via plasma-membrane adhesion molecules	0.000745266312160107
MF	GO:0008201	heparin binding	0.000766782533973088
MF	GO:0099529	neurotransmitter receptor activity involved in regulation of postsynaptic membrane potential	0.000781926626304971
BP	GO:0006725	cellular aromatic compound metabolic process	0.000789951227046959
CC	GO:0099061	integral component of postsynaptic density membrane	0.00085856021172691
BP	GO:0048468	cell development	0.000873400552629244
BP	GO:0060284	regulation of cell development	0.000877669029696358
MF	GO:0003697	single-stranded DNA binding	0.000877669029696358
BP	GO:0051716	cellular response to stimulus	0.000877669029696358
CC	GO:0030017	sarcomere	0.00089683596712047
CC	GO:0098794	postsynapse	0.00089683596712047
BP	GO:0051093	negative regulation of developmental process	0.000912765238386174
CC	GO:0098878	neurotransmitter receptor complex	0.000923301305999834
MF	GO:0046873	metal ion transmembrane transporter activity	0.000950065834417296
BP	GO:0048519	negative regulation of biological process	0.000971043708838146
CC	GO:0033267	axon part	0.00103616308837813
MF	GO:0015276	ligand-gated ion channel activity	0.0010822440000232
BP	GO:0007416	synapse assembly	0.00118833677995019
BP	GO:0003012	muscle system process	0.00118833677995019
CC	GO:0008328	ionotropic glutamate receptor complex	0.00125173219596323
BP	GO:0072376	protein activation cascade	0.00130023438468853
MF	GO:0004867	serine-type endopeptidase inhibitor activity	0.00138278762528335
MF	GO:0022843	voltage-gated cation channel activity	0.00138321579227995
MF	GO:0022824	transmitter-gated ion channel activity	0.00138321579227995
MF	GO:0022835	transmitter-gated channel activity	0.00138321579227995
BP	GO:0030198	extracellular matrix organization	0.00145406714385713
BP	GO:0030154	cell differentiation	0.00147509571667222
MF	GO:0017116	single-stranded DNA-dependent ATP-dependent DNA helicase activity	0.00160453219640209
MF	GO:0043142	single-stranded DNA-dependent ATPase activity	0.00160453219640209
BP	GO:0048666	neuron development	0.0016190950807694
BP	GO:0042060	wound healing	0.00179594792308797
CC	GO:0000793	condensed chromosome	0.00179594792308797
BP	GO:0048869	cellular developmental process	0.00179594792308797
CC	GO:0043228	non-membrane-bounded organelle	0.00179594792308797
BP	GO:0034641	cellular nitrogen compound metabolic process	0.00179594792308797
BP	GO:0035249	synaptic transmission, glutamatergic	0.00179594792308797
BP	GO:0006811	ion transport	0.00179594792308797
CC	GO:0005634	nucleus	0.00179594792308797
CC	GO:0009986	cell surface	0.00181116567259571
CC	GO:0098590	plasma membrane region	0.00187814501917555
BP	GO:0065008	regulation of biological quality	0.00190919268361732
BP	GO:0007517	muscle organ development	0.00201218022905327
BP	GO:0043269	regulation of ion transport	0.00207580799460436
BP	GO:0061448	connective tissue development	0.0021008110620027
BP	GO:0051983	regulation of chromosome segregation	0.00212239992050713
BP	GO:0034508	centromere complex assembly	0.00229462965412795
CC	GO:0005654	nucleoplasm	0.00245116697564904
BP	GO:0048168	regulation of neuronal synaptic plasticity	0.00245714427847026
CC	GO:0043232	intracellular non-membrane-bounded organelle	0.00246109898815398
BP	GO:0043062	extracellular structure organization	0.00256566059856625
MF	GO:0022834	ligand-gated channel activity	0.00273479271069322
MF	GO:0005244	voltage-gated ion channel activity	0.00273479271069322
MF	GO:0022832	voltage-gated channel activity	0.00273479271069322
BP	GO:0048523	negative regulation of cellular process	0.00273479271069322
CC	GO:0098889	intrinsic component of presynaptic membrane	0.00277587319765982
MF	GO:0044877	protein-containing complex binding	0.00288625425866745
CC	GO:1990904	ribonucleoprotein complex	0.00288625425866745
MF	GO:0004003	ATP-dependent DNA helicase activity	0.00288625425866745
MF	GO:0008026	ATP-dependent helicase activity	0.00288625425866745
MF	GO:0070035	purine NTP-dependent helicase activity	0.00288625425866745
BP	GO:0051216	cartilage development	0.00288625425866745
BP	GO:0051301	cell division	0.0029830795990461
BP	GO:0051240	positive regulation of multicellular organismal process	0.00300500340141238
BP	GO:0007154	cell communication	0.00323187704252434
BP	GO:0006956	complement activation	0.00337498267688455
BP	GO:0007093	mitotic cell cycle checkpoint	0.00372889216664892
BP	GO:0060536	cartilage morphogenesis	0.00379786335615124
BP	GO:0060350	endochondral bone morphogenesis	0.00394042443928011
MF	GO:0030594	neurotransmitter receptor activity	0.00394042443928011
BP	GO:0010389	regulation of G2/M transition of mitotic cell cycle	0.0042088097617483
BP	GO:0016070	RNA metabolic process	0.00421291663125797
MF	GO:0004970	ionotropic glutamate receptor activity	0.00441508746535124
BP	GO:0006281	DNA repair	0.00441508746535124
CC	GO:0098978	glutamatergic synapse	0.00453018876453531
BP	GO:0023052	signaling	0.00456412093473711
BP	GO:0033045	regulation of sister chromatid segregation	0.00464887319949825
CC	GO:0005839	proteasome core complex	0.00492391052905269
CC	GO:0000777	condensed chromosome kinetochore	0.00492550406763985
BP	GO:0098813	nuclear chromosome segregation	0.00494489515639684
BP	GO:0008037	cell recognition	0.00494489515639684
BP	GO:0006259	DNA metabolic process	0.0049945475498696
CC	GO:0048786	presynaptic active zone	0.00504292414322561
MF	GO:0003678	DNA helicase activity	0.00506908470531706
BP	GO:0061041	regulation of wound healing	0.00506908470531706
CC	GO:0046540	U4/U6 x U5 tri-snRNP complex	0.00506908470531706
CC	GO:0097526	spliceosomal tri-snRNP complex	0.00506908470531706
BP	GO:0007411	axon guidance	0.00539045345750002
BP	GO:0051094	positive regulation of developmental process	0.00547291271692235
BP	GO:0043170	macromolecule metabolic process	0.00558806011973579
CC	GO:0000228	nuclear chromosome	0.00563119771124633
BP	GO:0044057	regulation of system process	0.00568559719933671
BP	GO:0002062	chondrocyte differentiation	0.00583643397329662
BP	GO:0060537	muscle tissue development	0.00596156384204688
BP	GO:0050974	detection of mechanical stimulus involved in sensory perception	0.00596156384204688
BP	GO:0007049	cell cycle	0.00629666517285934
BP	GO:0034220	ion transmembrane transport	0.00638352121368009
BP	GO:0097485	neuron projection guidance	0.00668124083554844
CC	GO:0044420	extracellular matrix component	0.00673914442572079
BP	GO:0006950	response to stress	0.00684257976602777
BP	GO:0051962	positive regulation of nervous system development	0.00711740686477842
BP	GO:0060538	skeletal muscle organ development	0.00723998239137156
BP	GO:0006974	cellular response to DNA damage stimulus	0.00725272462663651
CC	GO:0097525	spliceosomal snRNP complex	0.00727369517411889
CC	GO:0044454	nuclear chromosome part	0.00749832512301002
BP	GO:0098655	cation transmembrane transport	0.00773371112196898
CC	GO:0071011	precatalytic spliceosome	0.00773371112196898
BP	GO:0000086	G2/M transition of mitotic cell cycle	0.00797922627193897
MF	GO:0005518	collagen binding	0.00805851813712596
BP	GO:0050982	detection of mechanical stimulus	0.00805851813712596
BP	GO:0034765	regulation of ion transmembrane transport	0.0082193140404294
BP	GO:0031175	neuron projection development	0.00826234101327126
BP	GO:0044786	cell cycle DNA replication	0.00826234101327126
BP	GO:0010965	regulation of mitotic sister chromatid separation	0.00872091983730789
CC	GO:0005684	U2-type spliceosomal complex	0.00872724039473235
BP	GO:0033047	regulation of mitotic sister chromatid segregation	0.00900396426138304
BP	GO:0010038	response to metal ion	0.00919804036825547
BP	GO:0014706	striated muscle tissue development	0.009587711842546
BP	GO:0050806	positive regulation of synaptic transmission	0.0096755186007437
BP	GO:0060351	cartilage development involved in endochondral bone morphogenesis	0.0096755186007437
BP	GO:0008038	neuron recognition	0.00977831574713405
MF	GO:0004888	transmembrane signaling receptor activity	0.009825636277877
CC	GO:0120114	Sm-like protein family complex	0.00987297590195974
MF	GO:0005230	extracellular ligand-gated ion channel activity	0.0101787146554518
CC	GO:0032809	neuronal cell body membrane	0.0101787146554518
CC	GO:0034705	potassium channel complex	0.010567130877083
BP	GO:0010467	gene expression	0.010567130877083
BP	GO:0010499	proteasomal ubiquitin-independent protein catabolic process	0.0110665597693717
BP	GO:0003013	circulatory system process	0.0115666267118764
BP	GO:0000280	nuclear division	0.011725521092768
BP	GO:0048747	muscle fiber development	0.011725521092768
CC	GO:0071005	U2-type precatalytic spliceosome	0.011725521092768
BP	GO:0098801	regulation of renal system process	0.0117766553569174
BP	GO:0003422	growth plate cartilage morphogenesis	0.0117766553569174
BP	GO:0007346	regulation of mitotic cell cycle	0.0117884833086517
BP	GO:0006936	muscle contraction	0.0117884833086517
BP	GO:0003418	growth plate cartilage chondrocyte differentiation	0.0118192751212907
BP	GO:0000075	cell cycle checkpoint	0.0119103534630428
CC	GO:0098797	plasma membrane protein complex	0.0121610883191497
CC	GO:0099056	integral component of presynaptic membrane	0.0121769732515053
BP	GO:0032392	DNA geometric change	0.0124470916894634
BP	GO:0003413	chondrocyte differentiation involved in endochondral bone morphogenesis	0.0125324105897398
CC	GO:0043596	nuclear replication fork	0.0126302384720194
CC	GO:0000779	condensed chromosome, centromeric region	0.0126937901799234
BP	GO:1900449	regulation of glutamate receptor signaling pathway	0.0126937901799234
BP	GO:0007091	metaphase/anaphase transition of mitotic cell cycle	0.0126937901799234
BP	GO:0048513	animal organ development	0.0127472309395375
CC	GO:0030532	small nuclear ribonucleoprotein complex	0.012849361898665
BP	GO:0060042	retina morphogenesis in camera-type eye	0.012849361898665
MF	GO:0038023	signaling receptor activity	0.0130671861912481
BP	GO:0035641	locomotory exploration behavior	0.0132019410860176
CC	GO:0005865	striated muscle thin filament	0.0133900802490454
BP	GO:0001501	skeletal system development	0.0133900802490454
MF	GO:0022890	inorganic cation transmembrane transporter activity	0.0133900802490454
BP	GO:0006941	striated muscle contraction	0.0133900802490454
BP	GO:0007600	sensory perception	0.0135082701355698
MF	GO:0005267	potassium channel activity	0.0138725653039667
BP	GO:0019226	transmission of nerve impulse	0.0140167272356098
MF	GO:0099094	ligand-gated cation channel activity	0.0140361651379477
BP	GO:0051130	positive regulation of cellular component organization	0.014133749112325
BP	GO:0051306	mitotic sister chromatid separation	0.0143416602551635
MF	GO:0005102	signaling receptor binding	0.0143416602551635
BP	GO:0042391	regulation of membrane potential	0.014417985577244
CC	GO:0036379	myofilament	0.0160466628969345
BP	GO:0044839	cell cycle G2/M phase transition	0.0160466628969345
CC	GO:0044305	calyx of Held	0.0160466628969345
BP	GO:0032990	cell part morphogenesis	0.0160466628969345
BP	GO:0045596	negative regulation of cell differentiation	0.0161355397445455
CC	GO:0098831	presynaptic active zone cytoplasmic component	0.0162836607654428
CC	GO:0043197	dendritic spine	0.0164198402714905
BP	GO:0007088	regulation of mitotic nuclear division	0.0165708743887326
BP	GO:0070593	dendrite self-avoidance	0.0165708743887326
BP	GO:0048638	regulation of developmental growth	0.016684117297272
BP	GO:1902749	regulation of cell cycle G2/M phase transition	0.016684117297272
CC	GO:0000778	condensed nuclear chromosome kinetochore	0.016712695658743
BP	GO:0048812	neuron projection morphogenesis	0.016719861656089
BP	GO:0008015	blood circulation	0.0167677550325073
MF	GO:0140097	catalytic activity, acting on DNA	0.0167728527718305
BP	GO:0051304	chromosome separation	0.0169200806167445
BP	GO:0030199	collagen fibril organization	0.0171457821651472
BP	GO:0033260	nuclear DNA replication	0.0174802087982839
BP	GO:0000724	double-strand break repair via homologous recombination	0.0174979279056939
BP	GO:0000725	recombinational repair	0.0174979279056939
BP	GO:0048858	cell projection morphogenesis	0.0183992961049399
BP	GO:0007617	mating behavior	0.0189157164176671
BP	GO:0006310	DNA recombination	0.0192683153461726
CC	GO:0044309	neuron spine	0.0192683153461726
MF	GO:0016247	channel regulator activity	0.0192683153461726
BP	GO:0032508	DNA duplex unwinding	0.020194799299585
BP	GO:0048169	regulation of long-term neuronal synaptic plasticity	0.0202586228307927
BP	GO:0042246	tissue regeneration	0.020410890409616
BP	GO:0042063	gliogenesis	0.0204510846648259
BP	GO:0003414	chondrocyte morphogenesis involved in endochondral bone morphogenesis	0.0204510846648259
BP	GO:0003429	growth plate cartilage chondrocyte morphogenesis	0.0204510846648259
BP	GO:0090171	chondrocyte morphogenesis	0.0204510846648259
BP	GO:0042692	muscle cell differentiation	0.020492465248731
MF	GO:0098631	cell adhesion mediator activity	0.0208805359016534
BP	GO:2001257	regulation of cation channel activity	0.0209062348929318
BP	GO:0035640	exploration behavior	0.0210396031663764
MF	GO:0015079	potassium ion transmembrane transporter activity	0.0212257738162238
BP	GO:0051146	striated muscle cell differentiation	0.0213394120071955
BP	GO:0120039	plasma membrane bounded cell projection morphogenesis	0.0215448348558363
BP	GO:1903034	regulation of response to wounding	0.0216241518688036
MF	GO:0098632	cell-cell adhesion mediator activity	0.0216369831934768
BP	GO:0003071	renal system process involved in regulation of systemic arterial blood pressure	0.0216431207327912
BP	GO:0050905	neuromuscular process	0.0216843343514401
MF	GO:0004298	threonine-type endopeptidase activity	0.0216843343514401
MF	GO:0070003	threonine-type peptidase activity	0.0216843343514401
BP	GO:0009653	anatomical structure morphogenesis	0.021720716067127
BP	GO:0099601	regulation of neurotransmitter receptor activity	0.0220768734587263
CC	GO:0044451	nucleoplasm part	0.0233433227427657
CC	GO:0099512	supramolecular fiber	0.0236653427824654
MF	GO:0098988	G protein-coupled glutamate receptor activity	0.0239034512490772
BP	GO:0014902	myotube differentiation	0.0239244359171593
BP	GO:0042221	response to chemical	0.0239244359171593
CC	GO:0099080	supramolecular complex	0.0239244359171593
CC	GO:0099081	supramolecular polymer	0.0239244359171593
BP	GO:0030071	regulation of mitotic metaphase/anaphase transition	0.0240776697206541
BP	GO:0033314	mitotic DNA replication checkpoint	0.0249528120679331
BP	GO:1900046	regulation of hemostasis	0.0249528120679331
BP	GO:0007519	skeletal muscle tissue development	0.02503863894614
BP	GO:0051095	regulation of helicase activity	0.02503863894614
MF	GO:0003689	DNA clamp loader activity	0.02503863894614
MF	GO:0033170	protein-DNA loading ATPase activity	0.02503863894614
BP	GO:0044774	mitotic DNA integrity checkpoint	0.0251282404163238
BP	GO:0098659	inorganic cation import across plasma membrane	0.0251282404163238
BP	GO:0099587	inorganic ion import across plasma membrane	0.0251282404163238
CC	GO:0043235	receptor complex	0.0255218426538475
BP	GO:0003015	heart process	0.0259238907448525
BP	GO:0010557	positive regulation of macromolecule biosynthetic process	0.0260255817902683
BP	GO:0008608	attachment of spindle microtubules to kinetochore	0.0265413064021334
BP	GO:0009891	positive regulation of biosynthetic process	0.0269472319096681
BP	GO:1902750	negative regulation of cell cycle G2/M phase transition	0.0269472319096681
BP	GO:0003009	skeletal muscle contraction	0.0269472319096681
BP	GO:0051128	regulation of cellular component organization	0.0269472319096681
CC	GO:0044298	cell body membrane	0.0269472319096681
MF	GO:0030545	receptor regulator activity	0.0274591269418334
BP	GO:0010972	negative regulation of G2/M transition of mitotic cell cycle	0.0276574623705568
BP	GO:0022402	cell cycle process	0.0280516666189566
BP	GO:0007611	learning or memory	0.0280600100851564
BP	GO:0001662	behavioral fear response	0.0284556417982431
BP	GO:0006812	cation transport	0.0287675543784372
BP	GO:0030001	metal ion transport	0.0289394426496553
BP	GO:0031328	positive regulation of cellular biosynthetic process	0.0289394426496553
BP	GO:0048172	regulation of short-term neuronal synaptic plasticity	0.0294693986565804
MF	GO:0003682	chromatin binding	0.0296873322064889
MF	GO:0015318	inorganic molecular entity transmembrane transporter activity	0.0301849062732595
BP	GO:0002455	humoral immune response mediated by circulating immunoglobulin	0.0311300028882809
BP	GO:0042127	regulation of cell proliferation	0.0312144044391744
MF	GO:0005262	calcium channel activity	0.0312144044391744
BP	GO:0010628	positive regulation of gene expression	0.0312144044391744
BP	GO:0051965	positive regulation of synapse assembly	0.0313271831470924
CC	GO:0030018	Z disc	0.0313271831470924
BP	GO:0044784	metaphase/anaphase transition of cell cycle	0.031674458563149
BP	GO:0007080	mitotic metaphase plate congression	0.0319097819277515
BP	GO:0050954	sensory perception of mechanical stimulus	0.0327602613594111
BP	GO:0051171	regulation of nitrogen compound metabolic process	0.0327602613594111
BP	GO:0031099	regeneration	0.0327806950892318
BP	GO:0045930	negative regulation of mitotic cell cycle	0.0337132964490876
BP	GO:0010469	regulation of signaling receptor activity	0.0337132964490876
BP	GO:0045664	regulation of neuron differentiation	0.0339045745817738
CC	GO:0031674	I band	0.0339045745817738
MF	GO:0005044	scavenger receptor activity	0.0339715947131831
BP	GO:1905818	regulation of chromosome separation	0.0342684783983338
CC	GO:0071007	U2-type catalytic step 2 spliceosome	0.0344271128948627
BP	GO:0006807	nitrogen compound metabolic process	0.0344508356727157
BP	GO:0002063	chondrocyte development	0.0346537185861812
BP	GO:0060047	heart contraction	0.0346537185861812
BP	GO:1900047	negative regulation of hemostasis	0.0357411351009088
BP	GO:0032412	regulation of ion transmembrane transporter activity	0.0358899994263579
BP	GO:1904862	inhibitory synapse assembly	0.0358899994263579
CC	GO:0030314	junctional membrane complex	0.036144034109673
BP	GO:0051123	RNA polymerase II preinitiation complex assembly	0.0362679722300478
CC	GO:0045120	pronucleus	0.0363403139765766
BP	GO:0060078	regulation of postsynaptic membrane potential	0.0363403139765766
BP	GO:0045598	regulation of fat cell differentiation	0.0363403139765766
BP	GO:0071824	protein-DNA complex subunit organization	0.036546019104036
BP	GO:0045944	positive regulation of transcription by RNA polymerase II	0.036546019104036
BP	GO:0070208	protein heterotrimerization	0.036631617748648
BP	GO:0030193	regulation of blood coagulation	0.0370453395949696
BP	GO:2000816	negative regulation of mitotic sister chromatid separation	0.0370453395949696
BP	GO:0010466	negative regulation of peptidase activity	0.0374462187253907
BP	GO:0051966	regulation of synaptic transmission, glutamatergic	0.0376292147359512
BP	GO:0065004	protein-DNA complex assembly	0.0391202945767539
BP	GO:0060255	regulation of macromolecule metabolic process	0.0391202945767539
BP	GO:0050879	multicellular organismal movement	0.0391202945767539
BP	GO:0050881	musculoskeletal movement	0.0391202945767539
BP	GO:0033555	multicellular organismal response to stress	0.0391202945767539
BP	GO:0098660	inorganic ion transmembrane transport	0.0391202945767539
BP	GO:0051310	metaphase plate congression	0.0393001097295028
BP	GO:0019233	sensory perception of pain	0.0398981412591567
CC	GO:0099572	postsynaptic specialization	0.0399781016974217
BP	GO:0006403	RNA localization	0.0401311548554811
BP	GO:0000245	spliceosomal complex assembly	0.0402135971726558
BP	GO:0001764	neuron migration	0.0402989162636902
CC	GO:0098802	plasma membrane receptor complex	0.0416322993583765
BP	GO:0002209	behavioral defense response	0.0423124743590848
MF	GO:0003676	nucleic acid binding	0.0427727793586566
BP	GO:0060349	bone morphogenesis	0.042855426572657
BP	GO:0044772	mitotic cell cycle phase transition	0.0435963759346109
CC	GO:0043198	dendritic shaft	0.0435963759346109
BP	GO:0080090	regulation of primary metabolic process	0.0435963759346109
MF	GO:0001540	amyloid-beta binding	0.0435963759346109
BP	GO:0022616	DNA strand elongation	0.0435963759346109
BP	GO:0060348	bone development	0.0436414685617424
BP	GO:1903035	negative regulation of response to wounding	0.043678230437472
BP	GO:0045935	positive regulation of nucleobase-containing compound metabolic process	0.043678230437472
MF	GO:0004386	helicase activity	0.0447044064739041
BP	GO:0051963	regulation of synapse assembly	0.0447044064739041
CC	GO:0005583	fibrillar collagen trimer	0.0464091546615706
CC	GO:0098643	banded collagen fibril	0.0464091546615706
BP	GO:2000311	regulation of AMPA receptor activity	0.0465081173016402
BP	GO:0051346	negative regulation of hydrolase activity	0.0473931742870849
CC	GO:0031390	Ctf18 RFC-like complex	0.0473931742870849
BP	GO:0072507	divalent inorganic cation homeostasis	0.0474274417919404
BP	GO:0019098	reproductive behavior	0.0480541283541537
BP	GO:0031570	DNA integrity checkpoint	0.048581135855385
BP	GO:0051783	regulation of nuclear division	0.048581135855385
MF	GO:0099604	ligand-gated calcium channel activity	0.0488075780550515
