# Supplementary material for: Dedicated transcriptomics combined with power analysis lead to functional understanding of genes with weak phenotypic changes in knockout lines
Source: PLoS Comput Biol. 2020 Nov 12;16(11):e1008354. doi: 10.1371/journal.pcbi.1008354 (PMC7685438; doi:10.1371/journal.pcbi.1008354)
Supplement: S2 File — (GZ) [file pcbi.1008354.s016.gz › S2_File/gon5/657.tsv]

ontology	category	term	BH
CC	GO:0031012	extracellular matrix	6.12754276369195e-19
CC	GO:0062023	collagen-containing extracellular matrix	3.95102824585242e-16
CC	GO:0044421	extracellular region part	1.07743047669328e-14
CC	GO:0005576	extracellular region	1.61011239542704e-14
MF	GO:0005201	extracellular matrix structural constituent	4.73499387415422e-12
CC	GO:0005615	extracellular space	2.45028389724102e-11
BP	GO:0006396	RNA processing	4.48571377440236e-11
BP	GO:0032501	multicellular organismal process	1.73907474301079e-10
CC	GO:0005694	chromosome	1.73907474301079e-10
CC	GO:0005581	collagen trimer	2.18012067246202e-10
CC	GO:0044428	nuclear part	7.13913709207616e-10
BP	GO:0090304	nucleic acid metabolic process	8.56794425191226e-10
BP	GO:0006397	mRNA processing	1.36132148459058e-09
BP	GO:0016071	mRNA metabolic process	2.14422425278272e-09
BP	GO:0000375	RNA splicing, via transesterification reactions	3.28815895746817e-09
BP	GO:0000377	RNA splicing, via transesterification reactions with bulged adenosine as nucleophile	3.28815895746817e-09
BP	GO:0000398	mRNA splicing, via spliceosome	3.28815895746817e-09
CC	GO:0044427	chromosomal part	5.21378385065028e-09
BP	GO:0008380	RNA splicing	6.47046991560947e-09
BP	GO:0065007	biological regulation	1.13431884607664e-08
BP	GO:0009987	cellular process	1.51119027360032e-08
MF	GO:0005488	binding	1.68331626767651e-08
CC	GO:0031981	nuclear lumen	2.41740852161677e-08
BP	GO:0050789	regulation of biological process	3.29009993231274e-08
BP	GO:0046483	heterocycle metabolic process	4.85140907517943e-08
CC	GO:0032991	protein-containing complex	4.96779457009546e-08
CC	GO:0000793	condensed chromosome	5.61287132862626e-08
BP	GO:0006139	nucleobase-containing compound metabolic process	5.95375066118532e-08
BP	GO:0006259	DNA metabolic process	7.82322790713754e-08
CC	GO:0043228	non-membrane-bounded organelle	9.4011313998427e-08
BP	GO:0007275	multicellular organism development	1.25747182036537e-07
BP	GO:0006974	cellular response to DNA damage stimulus	1.80214278662357e-07
CC	GO:0043232	intracellular non-membrane-bounded organelle	1.80214278662357e-07
BP	GO:0048856	anatomical structure development	1.81200240617055e-07
BP	GO:0071840	cellular component organization or biogenesis	1.90862384395665e-07
BP	GO:0006725	cellular aromatic compound metabolic process	2.63739937700656e-07
BP	GO:0032502	developmental process	2.67517718625128e-07
BP	GO:1901360	organic cyclic compound metabolic process	3.91489633769757e-07
BP	GO:0048731	system development	4.87730920072379e-07
MF	GO:0005515	protein binding	8.60141662296297e-07
CC	GO:0000775	chromosome, centromeric region	1.0946562213324e-06
MF	GO:0030020	extracellular matrix structural constituent conferring tensile strength	1.55699950540352e-06
BP	GO:0022613	ribonucleoprotein complex biogenesis	1.92352512528101e-06
BP	GO:0006281	DNA repair	2.2209204150394e-06
CC	GO:0000776	kinetochore	2.35342165875623e-06
BP	GO:0030198	extracellular matrix organization	2.47715956441738e-06
CC	GO:0005654	nucleoplasm	2.48815147787919e-06
CC	GO:0000777	condensed chromosome kinetochore	2.54876051855852e-06
BP	GO:0050794	regulation of cellular process	2.68237678730173e-06
CC	GO:0098687	chromosomal region	2.99404799976941e-06
BP	GO:0006261	DNA-dependent DNA replication	2.99404799976941e-06
BP	GO:0006260	DNA replication	4.46718883747699e-06
CC	GO:0005681	spliceosomal complex	5.39229841555464e-06
BP	GO:0000278	mitotic cell cycle	6.07010255564092e-06
BP	GO:0016070	RNA metabolic process	6.58391399803382e-06
BP	GO:0006950	response to stress	7.58873798883932e-06
BP	GO:0016043	cellular component organization	8.16399306680155e-06
CC	GO:0000779	condensed chromosome, centromeric region	1.02030680927927e-05
CC	GO:0070013	intracellular organelle lumen	1.13801225608831e-05
CC	GO:0031974	membrane-enclosed lumen	1.15551997743708e-05
CC	GO:0043233	organelle lumen	1.15551997743708e-05
BP	GO:0043170	macromolecule metabolic process	1.15551997743708e-05
BP	GO:0043062	extracellular structure organization	1.23620150330049e-05
CC	GO:0000228	nuclear chromosome	1.23620150330049e-05
BP	GO:0006403	RNA localization	1.27589159651068e-05
BP	GO:0034641	cellular nitrogen compound metabolic process	1.27589159651068e-05
BP	GO:0000245	spliceosomal complex assembly	1.27589159651068e-05
CC	GO:0044451	nucleoplasm part	2.01801971016031e-05
BP	GO:0048519	negative regulation of biological process	2.08820042510294e-05
CC	GO:0044454	nuclear chromosome part	2.39435471877396e-05
BP	GO:0051983	regulation of chromosome segregation	2.66816092230479e-05
BP	GO:0000070	mitotic sister chromatid segregation	3.19692667516968e-05
BP	GO:0051236	establishment of RNA localization	3.42227610621772e-05
MF	GO:0003676	nucleic acid binding	4.95793852061051e-05
BP	GO:0051239	regulation of multicellular organismal process	5.35617846516142e-05
MF	GO:0004386	helicase activity	6.22417257562667e-05
MF	GO:0003723	RNA binding	7.08413800018779e-05
BP	GO:0050657	nucleic acid transport	7.08413800018779e-05
BP	GO:0050658	RNA transport	7.08413800018779e-05
BP	GO:0007091	metaphase/anaphase transition of mitotic cell cycle	7.32973318352921e-05
BP	GO:0007059	chromosome segregation	7.5074755883422e-05
BP	GO:0006310	DNA recombination	9.54460752952801e-05
BP	GO:0000380	alternative mRNA splicing, via spliceosome	0.000120031377162991
BP	GO:0010965	regulation of mitotic sister chromatid separation	0.000125820050998726
BP	GO:0048518	positive regulation of biological process	0.000132055744541879
BP	GO:0051301	cell division	0.000133952970407828
CC	GO:0016604	nuclear body	0.000133952970407828
MF	GO:0016887	ATPase activity	0.000133952970407828
BP	GO:0007049	cell cycle	0.000136289254380987
BP	GO:0000819	sister chromatid segregation	0.000136289254380987
BP	GO:1901990	regulation of mitotic cell cycle phase transition	0.00015958531575112
BP	GO:1905818	regulation of chromosome separation	0.00015958531575112
CC	GO:0005634	nucleus	0.000179905487035103
BP	GO:0051276	chromosome organization	0.000190346979331829
BP	GO:0030199	collagen fibril organization	0.000201825938754269
BP	GO:0044784	metaphase/anaphase transition of cell cycle	0.000220109587880484
BP	GO:0050793	regulation of developmental process	0.00024059244080986
BP	GO:0050684	regulation of mRNA processing	0.000245440330502159
BP	GO:0030071	regulation of mitotic metaphase/anaphase transition	0.000327415198931327
BP	GO:0007346	regulation of mitotic cell cycle	0.000366448990975177
BP	GO:0033047	regulation of mitotic sister chromatid segregation	0.000379638520342653
CC	GO:0044420	extracellular matrix component	0.000390772581853867
MF	GO:0140097	catalytic activity, acting on DNA	0.000528995389129649
CC	GO:1990904	ribonucleoprotein complex	0.000567283140495219
BP	GO:0051306	mitotic sister chromatid separation	0.000574962002626343
MF	GO:0005198	structural molecule activity	0.000587228338941316
BP	GO:0033045	regulation of sister chromatid segregation	0.000642451500336353
CC	GO:0071013	catalytic step 2 spliceosome	0.000642451500336353
MF	GO:0022839	ion gated channel activity	0.000721156988178926
BP	GO:0090068	positive regulation of cell cycle process	0.000881896760376246
BP	GO:0051304	chromosome separation	0.000933560111444746
BP	GO:1901987	regulation of cell cycle phase transition	0.000971107548536132
BP	GO:1902099	regulation of metaphase/anaphase transition of cell cycle	0.000971107548536132
MF	GO:0016462	pyrophosphatase activity	0.000971107548536132
MF	GO:0022836	gated channel activity	0.00097301890000435
BP	GO:1903047	mitotic cell cycle process	0.000997150453513994
MF	GO:0008094	DNA-dependent ATPase activity	0.00103349430860014
CC	GO:0005657	replication fork	0.00103882849555002
MF	GO:0003729	mRNA binding	0.00109259827504109
MF	GO:0003697	single-stranded DNA binding	0.00119082566809214
MF	GO:0016817	hydrolase activity, acting on acid anhydrides	0.00126080764676834
MF	GO:0016818	hydrolase activity, acting on acid anhydrides, in phosphorus-containing anhydrides	0.00126080764676834
MF	GO:0017111	nucleoside-triphosphatase activity	0.00130450386585939
BP	GO:0045841	negative regulation of mitotic metaphase/anaphase transition	0.00136785426130406
MF	GO:0005539	glycosaminoglycan binding	0.00142233415145372
BP	GO:0051726	regulation of cell cycle	0.00147798125045504
BP	GO:0033044	regulation of chromosome organization	0.0016287539319592
BP	GO:0003012	muscle system process	0.0017528191055149
BP	GO:0010467	gene expression	0.00175464583114437
MF	GO:0003682	chromatin binding	0.00183112629536567
MF	GO:0005261	cation channel activity	0.00185691498961442
BP	GO:0048522	positive regulation of cellular process	0.00187996850018276
BP	GO:0006376	mRNA splice site selection	0.00188995230982787
MF	GO:0042623	ATPase activity, coupled	0.00196063929999967
CC	GO:0000778	condensed nuclear chromosome kinetochore	0.00203896778363818
BP	GO:0000381	regulation of alternative mRNA splicing, via spliceosome	0.00208702931026299
BP	GO:0051028	mRNA transport	0.00212216714148196
BP	GO:1903311	regulation of mRNA metabolic process	0.00215550382319474
BP	GO:2000816	negative regulation of mitotic sister chromatid separation	0.00222723993285282
BP	GO:0140014	mitotic nuclear division	0.00222723993285282
MF	GO:0005509	calcium ion binding	0.00229263444216407
CC	GO:0045120	pronucleus	0.00229263444216407
MF	GO:0008201	heparin binding	0.00234297799895714
BP	GO:0003008	system process	0.00235364067004431
BP	GO:0010564	regulation of cell cycle process	0.00258750314115078
BP	GO:2000026	regulation of multicellular organismal development	0.0027849223592656
BP	GO:1902749	regulation of cell cycle G2/M phase transition	0.00283151917624289
BP	GO:1902100	negative regulation of metaphase/anaphase transition of cell cycle	0.00290859699668418
CC	GO:0032040	small-subunit processome	0.00295962046392218
BP	GO:0098813	nuclear chromosome segregation	0.00334764476250816
BP	GO:0002063	chondrocyte development	0.00340647613640485
MF	GO:0004529	exodeoxyribonuclease activity	0.00360833651841056
BP	GO:0010389	regulation of G2/M transition of mitotic cell cycle	0.00364894312181304
BP	GO:0060255	regulation of macromolecule metabolic process	0.00374249511732171
BP	GO:0003433	chondrocyte development involved in endochondral bone morphogenesis	0.00374249511732171
BP	GO:0008150	biological_process	0.00385805203125255
BP	GO:0048523	negative regulation of cellular process	0.00388234438302439
BP	GO:0006807	nitrogen compound metabolic process	0.00394478900751705
BP	GO:2001252	positive regulation of chromosome organization	0.00394478900751705
BP	GO:0015931	nucleobase-containing compound transport	0.00395547952274941
MF	GO:0003678	DNA helicase activity	0.00395547952274941
BP	GO:0031577	spindle checkpoint	0.00395547952274941
BP	GO:1905819	negative regulation of chromosome separation	0.00456182934174397
BP	GO:0040007	growth	0.0047594253314649
BP	GO:0071174	mitotic spindle checkpoint	0.00484582593983819
BP	GO:0022402	cell cycle process	0.00497896528585693
CC	GO:0000940	condensed chromosome outer kinetochore	0.00561920352907386
BP	GO:0048589	developmental growth	0.00561920352907386
BP	GO:0060538	skeletal muscle organ development	0.00561920352907386
BP	GO:0050896	response to stimulus	0.00561920352907386
MF	GO:0046873	metal ion transmembrane transporter activity	0.00561920352907386
MF	GO:0043168	anion binding	0.00564305929139645
BP	GO:0006941	striated muscle contraction	0.00631367487636037
BP	GO:0071248	cellular response to metal ion	0.00632979985819851
BP	GO:0006302	double-strand break repair	0.00643904820366076
BP	GO:0061448	connective tissue development	0.00702626678291561
BP	GO:0003422	growth plate cartilage morphogenesis	0.00713331166890306
BP	GO:0071241	cellular response to inorganic substance	0.00713331166890306
BP	GO:0007093	mitotic cell cycle checkpoint	0.00714369260385142
BP	GO:0000724	double-strand break repair via homologous recombination	0.00749614168489585
BP	GO:0000725	recombinational repair	0.00749614168489585
BP	GO:0003009	skeletal muscle contraction	0.00749614168489585
MF	GO:0097367	carbohydrate derivative binding	0.00749614168489585
BP	GO:0007088	regulation of mitotic nuclear division	0.00756008986752391
BP	GO:0008608	attachment of spindle microtubules to kinetochore	0.00771546342456653
BP	GO:0022618	ribonucleoprotein complex assembly	0.00776849205463833
MF	GO:0005216	ion channel activity	0.00780738436883746
CC	GO:0005583	fibrillar collagen trimer	0.00780738436883746
CC	GO:0098643	banded collagen fibril	0.00780738436883746
MF	GO:0022838	substrate-specific channel activity	0.00780738436883746
MF	GO:0097159	organic cyclic compound binding	0.00828198660081043
MF	GO:0015267	channel activity	0.00837556330162422
MF	GO:0022803	passive transmembrane transporter activity	0.00837556330162422
BP	GO:0051171	regulation of nitrogen compound metabolic process	0.00837556330162422
BP	GO:0000280	nuclear division	0.00857485929615278
BP	GO:0045005	DNA-dependent DNA replication maintenance of fidelity	0.00857485929615278
BP	GO:0044772	mitotic cell cycle phase transition	0.00860456609822079
BP	GO:0051094	positive regulation of developmental process	0.00885666994022676
BP	GO:0060350	endochondral bone morphogenesis	0.00893476576656396
BP	GO:0033048	negative regulation of mitotic sister chromatid segregation	0.00925807941295757
MF	GO:1901363	heterocyclic compound binding	0.0093647522146958
BP	GO:0006936	muscle contraction	0.0093647522146958
BP	GO:0000075	cell cycle checkpoint	0.0093647522146958
BP	GO:0009611	response to wounding	0.00968395991144054
BP	GO:0051093	negative regulation of developmental process	0.00991593805755383
BP	GO:0007519	skeletal muscle tissue development	0.0102057087768004
CC	GO:0030054	cell junction	0.0102057087768004
BP	GO:0003418	growth plate cartilage chondrocyte differentiation	0.0102057087768004
BP	GO:0003413	chondrocyte differentiation involved in endochondral bone morphogenesis	0.0108742430248309
BP	GO:0044770	cell cycle phase transition	0.0121380398367657
BP	GO:0010165	response to X-ray	0.0126949495301386
BP	GO:0048285	organelle fission	0.0128765639667182
MF	GO:0015276	ligand-gated ion channel activity	0.0130177950104654
BP	GO:0045787	positive regulation of cell cycle	0.0130177950104654
BP	GO:0033554	cellular response to stress	0.0130177950104654
BP	GO:0030154	cell differentiation	0.0130177950104654
MF	GO:0005212	structural constituent of eye lens	0.0132366013425855
BP	GO:0044839	cell cycle G2/M phase transition	0.0140782667350038
BP	GO:0010212	response to ionizing radiation	0.0141032348259446
BP	GO:0031123	RNA 3'-end processing	0.0141282741324826
BP	GO:0009888	tissue development	0.0144478223190436
MF	GO:0016796	exonuclease activity, active with either ribo- or deoxyribonucleic acids and producing 5'-phosphomonoesters	0.0144478223190436
CC	GO:0005819	spindle	0.0144587268703308
BP	GO:0048024	regulation of mRNA splicing, via spliceosome	0.0144965016183964
CC	GO:0043292	contractile fiber	0.0145058064706263
BP	GO:0060351	cartilage development involved in endochondral bone morphogenesis	0.0147799102541945
BP	GO:0051241	negative regulation of multicellular organismal process	0.014822428831467
BP	GO:0080090	regulation of primary metabolic process	0.0149687251603778
BP	GO:0051716	cellular response to stimulus	0.0149687251603778
BP	GO:0061061	muscle structure development	0.0150638213967569
CC	GO:0016607	nuclear speck	0.0150684581574984
BP	GO:0031124	mRNA 3'-end processing	0.0150684581574984
BP	GO:0043269	regulation of ion transport	0.0151786268153235
BP	GO:0051130	positive regulation of cellular component organization	0.0154359065801885
CC	GO:0043596	nuclear replication fork	0.0154359065801885
BP	GO:0003414	chondrocyte morphogenesis involved in endochondral bone morphogenesis	0.0154359065801885
BP	GO:0003429	growth plate cartilage chondrocyte morphogenesis	0.0154359065801885
BP	GO:0090171	chondrocyte morphogenesis	0.0154359065801885
BP	GO:0007517	muscle organ development	0.0158991721346227
CC	GO:0071011	precatalytic spliceosome	0.0158991721346227
BP	GO:0051216	cartilage development	0.0160108235017139
BP	GO:0007094	mitotic spindle assembly checkpoint	0.0160108235017139
BP	GO:0071173	spindle assembly checkpoint	0.0160108235017139
BP	GO:0071479	cellular response to ionizing radiation	0.0160108235017139
CC	GO:0009986	cell surface	0.0162005335035226
CC	GO:0031226	intrinsic component of plasma membrane	0.0164002239325868
CC	GO:0005813	centrosome	0.0165845663877896
BP	GO:0042060	wound healing	0.0166348952654953
BP	GO:0031297	replication fork processing	0.0169266651989897
BP	GO:0006364	rRNA processing	0.0181897080533229
MF	GO:0016895	exodeoxyribonuclease activity, producing 5'-phosphomonoesters	0.0187725239285674
MF	GO:0003677	DNA binding	0.0189049073846664
BP	GO:0033046	negative regulation of sister chromatid segregation	0.0190839144874069
BP	GO:0042116	macrophage activation	0.0194766502725687
CC	GO:0005684	U2-type spliceosomal complex	0.0194766502725687
BP	GO:0048869	cellular developmental process	0.0194766502725687
CC	GO:1902495	transmembrane transporter complex	0.0199914053935555
CC	GO:0098644	complex of collagen trimers	0.0203353625182144
CC	GO:0097060	synaptic membrane	0.0207584158468641
BP	GO:0071214	cellular response to abiotic stimulus	0.0207584158468641
BP	GO:0104004	cellular response to environmental stimulus	0.0207584158468641
MF	GO:0022834	ligand-gated channel activity	0.0222136222656229
BP	GO:0014902	myotube differentiation	0.0226100438083796
BP	GO:0034470	ncRNA processing	0.0229137301136994
BP	GO:1901989	positive regulation of cell cycle phase transition	0.023056633003556
MF	GO:0005524	ATP binding	0.0239726193428464
BP	GO:0045931	positive regulation of mitotic cell cycle	0.024289943734784
BP	GO:0060537	muscle tissue development	0.024289943734784
CC	GO:0005604	basement membrane	0.0248535333037484
CC	GO:0030684	preribosome	0.02488836542865
BP	GO:0006812	cation transport	0.02488836542865
BP	GO:0051052	regulation of DNA metabolic process	0.02488836542865
BP	GO:0010605	negative regulation of macromolecule metabolic process	0.0254109558759053
BP	GO:0030001	metal ion transport	0.0255338443544724
BP	GO:0002062	chondrocyte differentiation	0.0256168809404977
BP	GO:0060349	bone morphogenesis	0.0260846024293678
CC	GO:0098982	GABA-ergic synapse	0.02618841317322
CC	GO:0071005	U2-type precatalytic spliceosome	0.0261980763107344
BP	GO:0051783	regulation of nuclear division	0.0263221485202966
BP	GO:0044786	cell cycle DNA replication	0.0263221485202966
BP	GO:0071826	ribonucleoprotein complex subunit organization	0.0273141516341824
MF	GO:0008144	drug binding	0.0276754572519985
CC	GO:0000780	condensed nuclear chromosome, centromeric region	0.0277958070063357
BP	GO:1901991	negative regulation of mitotic cell cycle phase transition	0.028752373808188
BP	GO:0000086	G2/M transition of mitotic cell cycle	0.0288463810531123
BP	GO:0003417	growth plate cartilage development	0.0288463810531123
BP	GO:0071103	DNA conformation change	0.0288463810531123
CC	GO:0120114	Sm-like protein family complex	0.0288463810531123
CC	GO:0000794	condensed nuclear chromosome	0.0288463810531123
BP	GO:0051917	regulation of fibrinolysis	0.0290295963815758
MF	GO:0001540	amyloid-beta binding	0.0290295963815758
BP	GO:0002367	cytokine production involved in immune response	0.0294641993293432
BP	GO:0048513	animal organ development	0.0299965588504903
CC	GO:0099634	postsynaptic specialization membrane	0.0307485251811195
BP	GO:0002718	regulation of cytokine production involved in immune response	0.0309022907189081
BP	GO:0009892	negative regulation of metabolic process	0.0323280845848338
CC	GO:0030532	small nuclear ribonucleoprotein complex	0.0323280845848338
CC	GO:0005887	integral component of plasma membrane	0.0323280845848338
MF	GO:0001098	basal transcription machinery binding	0.0323280845848338
MF	GO:0001099	basal RNA polymerase II transcription machinery binding	0.0323280845848338
BP	GO:0002700	regulation of production of molecular mediator of immune response	0.0323821530807363
BP	GO:1901988	negative regulation of cell cycle phase transition	0.032594616389604
CC	GO:0099080	supramolecular complex	0.0328217234814918
CC	GO:0099081	supramolecular polymer	0.0328217234814918
BP	GO:0031099	regeneration	0.0342693185833165
CC	GO:0005643	nuclear pore	0.0345523179279666
MF	GO:0005244	voltage-gated ion channel activity	0.0347772146927691
MF	GO:0022832	voltage-gated channel activity	0.0347772146927691
BP	GO:0014706	striated muscle tissue development	0.0351761706406435
CC	GO:0097525	spliceosomal snRNP complex	0.0354417489344006
MF	GO:0099094	ligand-gated cation channel activity	0.0357273966471402
CC	GO:0099240	intrinsic component of synaptic membrane	0.0357273966471402
BP	GO:1901992	positive regulation of mitotic cell cycle phase transition	0.0370405677120544
BP	GO:0061041	regulation of wound healing	0.0370405677120544
BP	GO:0071277	cellular response to calcium ion	0.0370405677120544
CC	GO:0099512	supramolecular fiber	0.0370405677120544
BP	GO:0031347	regulation of defense response	0.0375117560436129
BP	GO:0045087	innate immune response	0.0375300873336244
CC	GO:0005861	troponin complex	0.0377833926817929
BP	GO:0045839	negative regulation of mitotic nuclear division	0.0377833926817929
CC	GO:0000785	chromatin	0.0393137447447258
BP	GO:0098868	bone growth	0.0394170935520337
CC	GO:0034702	ion channel complex	0.0400419707510081
BP	GO:0048584	positive regulation of response to stimulus	0.040700569767559
BP	GO:0006401	RNA catabolic process	0.0410444561966061
BP	GO:0051985	negative regulation of chromosome segregation	0.0417039175087427
BP	GO:0006952	defense response	0.0420642644277395
BP	GO:0043484	regulation of RNA splicing	0.0421803388295379
BP	GO:0045088	regulation of innate immune response	0.0425965968163518
MF	GO:0005104	fibroblast growth factor receptor binding	0.0435799125789787
BP	GO:0060536	cartilage morphogenesis	0.0435799125789787
BP	GO:0070202	regulation of establishment of protein localization to chromosome	0.0435799125789787
BP	GO:0010831	positive regulation of myotube differentiation	0.0457925694027592
BP	GO:0008630	intrinsic apoptotic signaling pathway in response to DNA damage	0.0465126609577621
CC	GO:1990351	transporter complex	0.0475882453097498
MF	GO:0099604	ligand-gated calcium channel activity	0.0475882453097498
BP	GO:0045935	positive regulation of nucleobase-containing compound metabolic process	0.0475882453097498
BP	GO:0042391	regulation of membrane potential	0.0489954188396618
BP	GO:0003416	endochondral bone growth	0.0489954188396618
MF	GO:0016247	channel regulator activity	0.0489954188396618
BP	GO:0007268	chemical synaptic transmission	0.0489980748523723
BP	GO:0098916	anterograde trans-synaptic signaling	0.0489980748523723
BP	GO:0051919	positive regulation of fibrinolysis	0.0494245774314699
MF	GO:0030545	receptor regulator activity	0.0494245774314699
