# Supplementary material for: Dedicated transcriptomics combined with power analysis lead to functional understanding of genes with weak phenotypic changes in knockout lines
Source: PLoS Comput Biol. 2020 Nov 12;16(11):e1008354. doi: 10.1371/journal.pcbi.1008354 (PMC7685438; doi:10.1371/journal.pcbi.1008354)
Supplement: S2 File — (GZ) [file pcbi.1008354.s016.gz › S2_File/gon5/163.tsv]

ontology	category	term	BH
BP	GO:0006396	RNA processing	2.45674913737025e-05
MF	GO:0003723	RNA binding	0.000218144414869812
CC	GO:0043232	intracellular non-membrane-bounded organelle	0.000218144414869812
CC	GO:0043228	non-membrane-bounded organelle	0.000218144414869812
CC	GO:0044428	nuclear part	0.000617300303932085
CC	GO:0031981	nuclear lumen	0.000779117083596154
BP	GO:1990823	response to leukemia inhibitory factor	0.00965839421409172
BP	GO:1990830	cellular response to leukemia inhibitory factor	0.00965839421409172
CC	GO:0000228	nuclear chromosome	0.0120017247681587
CC	GO:0005581	collagen trimer	0.0134167314750996
MF	GO:0005515	protein binding	0.0134167314750996
BP	GO:0090304	nucleic acid metabolic process	0.0174402732642606
BP	GO:0022613	ribonucleoprotein complex biogenesis	0.0289063135915782
CC	GO:0070013	intracellular organelle lumen	0.0289063135915782
CC	GO:0031974	membrane-enclosed lumen	0.0289063135915782
CC	GO:0043233	organelle lumen	0.0289063135915782
BP	GO:0008380	RNA splicing	0.0351640731393221
CC	GO:0000777	condensed chromosome kinetochore	0.0365994971453253
CC	GO:0005813	centrosome	0.0365994971453253
CC	GO:0000779	condensed chromosome, centromeric region	0.0365994971453253
CC	GO:0044454	nuclear chromosome part	0.0365994971453253
BP	GO:0006397	mRNA processing	0.0365994971453253
CC	GO:0044430	cytoskeletal part	0.0368664508183792
MF	GO:0003729	mRNA binding	0.0368664508183792
MF	GO:0005488	binding	0.0368664508183792
CC	GO:0044422	organelle part	0.0368664508183792
CC	GO:0005694	chromosome	0.0368664508183792
CC	GO:0098687	chromosomal region	0.0441226540584988
BP	GO:0006139	nucleobase-containing compound metabolic process	0.046896824499459
BP	GO:0034470	ncRNA processing	0.046896824499459
