# Supplementary material for: Dedicated transcriptomics combined with power analysis lead to functional understanding of genes with weak phenotypic changes in knockout lines
Source: PLoS Comput Biol. 2020 Nov 12;16(11):e1008354. doi: 10.1371/journal.pcbi.1008354 (PMC7685438; doi:10.1371/journal.pcbi.1008354)
Supplement: S2 File — (GZ) [file pcbi.1008354.s016.gz › S2_File/gon5/773.tsv]

ontology	category	term	BH
CC	GO:0032991	protein-containing complex	3.24728057755907e-09
MF	GO:0005198	structural molecule activity	5.01700824118086e-08
CC	GO:0044422	organelle part	1.68691668018171e-07
CC	GO:0043228	non-membrane-bounded organelle	2.47740708809153e-07
CC	GO:0044446	intracellular organelle part	2.47740708809153e-07
CC	GO:0043232	intracellular non-membrane-bounded organelle	5.92589591573731e-07
MF	GO:0005201	extracellular matrix structural constituent	1.08113677560852e-06
CC	GO:0044428	nuclear part	1.08113677560852e-06
CC	GO:0070013	intracellular organelle lumen	1.44171063469536e-06
CC	GO:0031974	membrane-enclosed lumen	1.44171063469536e-06
CC	GO:0043233	organelle lumen	1.44171063469536e-06
CC	GO:0031981	nuclear lumen	1.57080562401179e-06
CC	GO:0005654	nucleoplasm	4.94104152166392e-05
CC	GO:0005634	nucleus	0.000914199760696528
BP	GO:0034641	cellular nitrogen compound metabolic process	0.000914199760696528
BP	GO:0071840	cellular component organization or biogenesis	0.00114283771240332
CC	GO:0098687	chromosomal region	0.00123686188960385
MF	GO:0030020	extracellular matrix structural constituent conferring tensile strength	0.00129390904997883
CC	GO:1990904	ribonucleoprotein complex	0.00257433460649448
BP	GO:0006139	nucleobase-containing compound metabolic process	0.00272047174835083
CC	GO:0000775	chromosome, centromeric region	0.00290351697071355
CC	GO:0005694	chromosome	0.00291153126140501
BP	GO:0006403	RNA localization	0.00335731719198539
CC	GO:0044427	chromosomal part	0.00458992453008417
CC	GO:0005622	intracellular	0.00465880661843488
BP	GO:0009987	cellular process	0.00519579065755013
CC	GO:0044424	intracellular part	0.00536467866249685
BP	GO:0060351	cartilage development involved in endochondral bone morphogenesis	0.00536467866249685
CC	GO:0043226	organelle	0.00571764365647558
BP	GO:0022613	ribonucleoprotein complex biogenesis	0.00599234785737589
BP	GO:0006396	RNA processing	0.00633093818782983
BP	GO:0090304	nucleic acid metabolic process	0.00727000171881986
BP	GO:0051236	establishment of RNA localization	0.00748677187013443
CC	GO:0043229	intracellular organelle	0.00833457022528042
BP	GO:0046483	heterocycle metabolic process	0.00965622241569829
CC	GO:0000776	kinetochore	0.00989924536022944
CC	GO:0044420	extracellular matrix component	0.0101326633512945
BP	GO:0006725	cellular aromatic compound metabolic process	0.0102708653247852
MF	GO:0005515	protein binding	0.0117444212963278
BP	GO:0008380	RNA splicing	0.0117444212963278
BP	GO:0050657	nucleic acid transport	0.0155945788229204
BP	GO:0050658	RNA transport	0.0155945788229204
CC	GO:0031012	extracellular matrix	0.0164999984157713
BP	GO:0003418	growth plate cartilage chondrocyte differentiation	0.0183036521980405
BP	GO:0006281	DNA repair	0.0196285086186064
BP	GO:0016043	cellular component organization	0.0196285086186064
CC	GO:0000228	nuclear chromosome	0.0203071103809597
BP	GO:0043170	macromolecule metabolic process	0.0225200583293895
BP	GO:0003433	chondrocyte development involved in endochondral bone morphogenesis	0.0270876809338686
BP	GO:0006412	translation	0.0281307243139429
BP	GO:0003413	chondrocyte differentiation involved in endochondral bone morphogenesis	0.0303155464126685
BP	GO:0003417	growth plate cartilage development	0.0311038515583531
CC	GO:0005581	collagen trimer	0.0311038515583531
CC	GO:0044454	nuclear chromosome part	0.0333269398661422
BP	GO:2000463	positive regulation of excitatory postsynaptic potential	0.0345629321763298
BP	GO:0034508	centromere complex assembly	0.0348678889536513
BP	GO:0060350	endochondral bone morphogenesis	0.0356144162697315
BP	GO:0006259	DNA metabolic process	0.0356965608709116
MF	GO:0005212	structural constituent of eye lens	0.037841779440464
BP	GO:0000245	spliceosomal complex assembly	0.037841779440464
BP	GO:0003009	skeletal muscle contraction	0.042273263649349
BP	GO:0085029	extracellular matrix assembly	0.0432311791410326
BP	GO:0042254	ribosome biogenesis	0.0445155433319243
CC	GO:0000779	condensed chromosome, centromeric region	0.0457974276890951
CC	GO:0000777	condensed chromosome kinetochore	0.0457974276890951
BP	GO:0051726	regulation of cell cycle	0.0465653337774827
BP	GO:0010467	gene expression	0.0465653337774827
BP	GO:0000075	cell cycle checkpoint	0.0482263605092613
