# Supplementary material for: Dedicated transcriptomics combined with power analysis lead to functional understanding of genes with weak phenotypic changes in knockout lines
Source: PLoS Comput Biol. 2020 Nov 12;16(11):e1008354. doi: 10.1371/journal.pcbi.1008354 (PMC7685438; doi:10.1371/journal.pcbi.1008354)
Supplement: S2 File — (GZ) [file pcbi.1008354.s016.gz › S2_File/gon5/286.tsv]

ontology	category	term	BH
CC	GO:0031012	extracellular matrix	1.5319794035248e-17
CC	GO:0005576	extracellular region	3.53900312134072e-16
CC	GO:0062023	collagen-containing extracellular matrix	1.22515293620558e-15
CC	GO:0044421	extracellular region part	5.10759416150076e-15
MF	GO:0005201	extracellular matrix structural constituent	3.33598859693089e-13
BP	GO:0032501	multicellular organismal process	4.17551333378372e-11
CC	GO:0005581	collagen trimer	9.98537737910969e-11
BP	GO:0003008	system process	2.9172965606925e-10
CC	GO:0005615	extracellular space	3.35503784274009e-10
BP	GO:0003012	muscle system process	1.90746266530674e-09
BP	GO:0061448	connective tissue development	9.08785474767289e-09
BP	GO:0048731	system development	1.83912550404294e-08
BP	GO:0050789	regulation of biological process	2.83519351824571e-08
BP	GO:0065007	biological regulation	3.1865808638337e-08
BP	GO:0007275	multicellular organism development	3.1865808638337e-08
BP	GO:0030198	extracellular matrix organization	3.77524205437368e-08
BP	GO:0051216	cartilage development	4.52775965595335e-08
BP	GO:0006936	muscle contraction	7.16762107997258e-08
BP	GO:0048856	anatomical structure development	7.16762107997258e-08
BP	GO:0032502	developmental process	7.16762107997258e-08
MF	GO:0005509	calcium ion binding	1.00808010133888e-07
CC	GO:0043292	contractile fiber	1.01494143021433e-07
MF	GO:0030020	extracellular matrix structural constituent conferring tensile strength	2.70032717454592e-07
CC	GO:0005887	integral component of plasma membrane	3.25719230395037e-07
MF	GO:0005261	cation channel activity	3.52208041425631e-07
CC	GO:0031226	intrinsic component of plasma membrane	3.85268552751245e-07
CC	GO:0097060	synaptic membrane	6.85600169395417e-07
MF	GO:0022839	ion gated channel activity	7.09380358619585e-07
MF	GO:0022836	gated channel activity	7.24693611227741e-07
BP	GO:0002062	chondrocyte differentiation	7.91274263901515e-07
BP	GO:0043062	extracellular structure organization	1.10974154996809e-06
CC	GO:0099512	supramolecular fiber	1.10974154996809e-06
CC	GO:0099080	supramolecular complex	1.62147719384292e-06
CC	GO:0099081	supramolecular polymer	1.62147719384292e-06
MF	GO:0046873	metal ion transmembrane transporter activity	1.83586020061799e-06
CC	GO:0030016	myofibril	2.05301695999933e-06
CC	GO:0005694	chromosome	2.85386539410113e-06
BP	GO:0006941	striated muscle contraction	3.59797237367686e-06
BP	GO:0050794	regulation of cellular process	3.59797237367686e-06
MF	GO:0005216	ion channel activity	5.30901187809428e-06
BP	GO:0030154	cell differentiation	5.81774868055129e-06
BP	GO:0048869	cellular developmental process	5.83004865743867e-06
MF	GO:0022838	substrate-specific channel activity	6.20564492370909e-06
MF	GO:0015267	channel activity	6.40910105942135e-06
MF	GO:0022803	passive transmembrane transporter activity	6.40910105942135e-06
BP	GO:0002063	chondrocyte development	7.28477213124067e-06
CC	GO:0005886	plasma membrane	1.0284284262289e-05
BP	GO:0006813	potassium ion transport	1.04665516183469e-05
BP	GO:0007517	muscle organ development	1.11138120849905e-05
MF	GO:0015079	potassium ion transmembrane transporter activity	1.23756044464771e-05
MF	GO:0022843	voltage-gated cation channel activity	1.28834411395319e-05
MF	GO:0005198	structural molecule activity	1.42160857025527e-05
CC	GO:0071944	cell periphery	1.68256047117314e-05
CC	GO:0000776	kinetochore	1.69039458636603e-05
BP	GO:0060350	endochondral bone morphogenesis	2.10317906166432e-05
BP	GO:0051239	regulation of multicellular organismal process	2.12934587239973e-05
BP	GO:0030199	collagen fibril organization	2.12934587239973e-05
CC	GO:0044427	chromosomal part	2.131529770263e-05
CC	GO:0044449	contractile fiber part	2.37325696794802e-05
BP	GO:0061061	muscle structure development	2.41711781862171e-05
BP	GO:0050793	regulation of developmental process	2.41711781862171e-05
CC	GO:0044459	plasma membrane part	2.71737877275853e-05
CC	GO:0045202	synapse	2.94495476344327e-05
BP	GO:0003013	circulatory system process	3.4492348377896e-05
BP	GO:0071804	cellular potassium ion transport	3.50314872213541e-05
BP	GO:0071805	potassium ion transmembrane transport	3.50314872213541e-05
BP	GO:0060351	cartilage development involved in endochondral bone morphogenesis	3.55403160640624e-05
BP	GO:0006260	DNA replication	3.68391147994578e-05
BP	GO:0008015	blood circulation	3.95612453974512e-05
BP	GO:0003418	growth plate cartilage chondrocyte differentiation	3.9567317347279e-05
BP	GO:0071840	cellular component organization or biogenesis	4.18798472983904e-05
CC	GO:0036477	somatodendritic compartment	4.85243558268746e-05
BP	GO:0055001	muscle cell development	5.23358829968559e-05
BP	GO:0003433	chondrocyte development involved in endochondral bone morphogenesis	5.23358829968559e-05
BP	GO:0003413	chondrocyte differentiation involved in endochondral bone morphogenesis	5.58823884470423e-05
BP	GO:0003009	skeletal muscle contraction	5.85992970446821e-05
BP	GO:0048513	animal organ development	6.36926972765787e-05
BP	GO:0044057	regulation of system process	6.36926972765787e-05
CC	GO:0030017	sarcomere	7.13641354546216e-05
CC	GO:0044297	cell body	7.46683666824524e-05
BP	GO:0003422	growth plate cartilage morphogenesis	7.54961674758511e-05
BP	GO:0051094	positive regulation of developmental process	7.54961674758511e-05
CC	GO:0043025	neuronal cell body	7.90512030055892e-05
MF	GO:0005244	voltage-gated ion channel activity	8.58752616137135e-05
MF	GO:0022832	voltage-gated channel activity	8.58752616137135e-05
CC	GO:1902495	transmembrane transporter complex	9.37653489281649e-05
BP	GO:0055002	striated muscle cell development	0.000105943348140735
BP	GO:0003417	growth plate cartilage development	0.000105943348140735
CC	GO:0030424	axon	0.000112431067146888
BP	GO:0016043	cellular component organization	0.000112431067146888
BP	GO:0060536	cartilage morphogenesis	0.000130009866350464
BP	GO:0000278	mitotic cell cycle	0.000142270812186797
CC	GO:0034703	cation channel complex	0.000143316183767134
BP	GO:0060349	bone morphogenesis	0.000157876152339665
MF	GO:0005267	potassium channel activity	0.000160503425584269
BP	GO:0003015	heart process	0.000181539849637531
BP	GO:0098868	bone growth	0.000182384157088174
CC	GO:0044456	synapse part	0.000190926829643756
BP	GO:0051093	negative regulation of developmental process	0.000190926829643756
BP	GO:0099536	synaptic signaling	0.000207112311306032
CC	GO:0098793	presynapse	0.000207112311306032
CC	GO:0000775	chromosome, centromeric region	0.000220648647965754
CC	GO:0043005	neuron projection	0.00023301095055759
BP	GO:0098742	cell-cell adhesion via plasma-membrane adhesion molecules	0.000256993660506598
BP	GO:0060047	heart contraction	0.000264357068678068
CC	GO:0000793	condensed chromosome	0.000264357068678068
BP	GO:0010831	positive regulation of myotube differentiation	0.000265921251363599
BP	GO:0099537	trans-synaptic signaling	0.000265921251363599
CC	GO:0097458	neuron part	0.000265921251363599
BP	GO:0003414	chondrocyte morphogenesis involved in endochondral bone morphogenesis	0.000297287659039257
BP	GO:0003429	growth plate cartilage chondrocyte morphogenesis	0.000297287659039257
BP	GO:0090171	chondrocyte morphogenesis	0.000297287659039257
CC	GO:1990351	transporter complex	0.000297287659039257
CC	GO:0000777	condensed chromosome kinetochore	0.000305629581703216
MF	GO:0022890	inorganic cation transmembrane transporter activity	0.000325333637730368
CC	GO:0097447	dendritic tree	0.000332038926624531
BP	GO:0048468	cell development	0.000332038926624531
BP	GO:0003416	endochondral bone growth	0.000338936131484542
BP	GO:0051146	striated muscle cell differentiation	0.000381038693095121
BP	GO:0007268	chemical synaptic transmission	0.000398776547193378
BP	GO:0098916	anterograde trans-synaptic signaling	0.000398776547193378
BP	GO:0045595	regulation of cell differentiation	0.000465557916760048
CC	GO:0000779	condensed chromosome, centromeric region	0.000492052139925247
CC	GO:0042734	presynaptic membrane	0.000492052139925247
CC	GO:0005865	striated muscle thin filament	0.000492052139925247
BP	GO:0001501	skeletal system development	0.000518528162631019
BP	GO:0009987	cellular process	0.000553564776582073
BP	GO:0060538	skeletal muscle organ development	0.000616854904198819
CC	GO:0005657	replication fork	0.000663853333368787
CC	GO:0030425	dendrite	0.000723552028031038
BP	GO:0060537	muscle tissue development	0.000754452075921773
BP	GO:0050877	nervous system process	0.000799369987384873
CC	GO:0099240	intrinsic component of synaptic membrane	0.000847066421596696
BP	GO:0007519	skeletal muscle tissue development	0.000855246791924371
BP	GO:0048168	regulation of neuronal synaptic plasticity	0.000920780187215444
BP	GO:0007399	nervous system development	0.000923053592677361
CC	GO:0044306	neuron projection terminus	0.000939489501036478
CC	GO:0098797	plasma membrane protein complex	0.000990348057803797
BP	GO:0050879	multicellular organismal movement	0.000990348057803797
BP	GO:0050881	musculoskeletal movement	0.000990348057803797
CC	GO:0000228	nuclear chromosome	0.00100228002752515
BP	GO:0009653	anatomical structure morphogenesis	0.00100881929077904
CC	GO:0044420	extracellular matrix component	0.00101753075943635
BP	GO:0006261	DNA-dependent DNA replication	0.00104013581800427
BP	GO:2000026	regulation of multicellular organismal development	0.00104013581800427
BP	GO:0014706	striated muscle tissue development	0.0010534814523417
CC	GO:0034702	ion channel complex	0.00113154911853083
BP	GO:0007155	cell adhesion	0.00113154911853083
CC	GO:0036379	myofilament	0.00113154911853083
BP	GO:0030001	metal ion transport	0.00113154911853083
BP	GO:0045597	positive regulation of cell differentiation	0.00116610676799732
CC	GO:0009986	cell surface	0.00120065665963052
BP	GO:0022610	biological adhesion	0.00120065665963052
BP	GO:0098655	cation transmembrane transport	0.00138221931480509
BP	GO:0051960	regulation of nervous system development	0.00144513848710084
CC	GO:0098982	GABA-ergic synapse	0.00145214599988219
BP	GO:0048747	muscle fiber development	0.00147475865653654
CC	GO:0099699	integral component of synaptic membrane	0.0016153339561833
CC	GO:0098687	chromosomal region	0.00172978071581224
BP	GO:0006812	cation transport	0.0020561989207945
BP	GO:0051241	negative regulation of multicellular organismal process	0.00215652079110728
BP	GO:0098660	inorganic ion transmembrane transport	0.00229683105368982
CC	GO:0031674	I band	0.00237023752906532
CC	GO:0045211	postsynaptic membrane	0.00242747978320992
BP	GO:0098659	inorganic cation import across plasma membrane	0.00258209468273197
BP	GO:0099587	inorganic ion import across plasma membrane	0.00258209468273197
BP	GO:0042391	regulation of membrane potential	0.00265215320348023
MF	GO:0015276	ligand-gated ion channel activity	0.00270763993484056
BP	GO:0097435	supramolecular fiber organization	0.0029242031705317
CC	GO:0098590	plasma membrane region	0.00293681363102963
CC	GO:0034705	potassium channel complex	0.00325317851244653
CC	GO:0044454	nuclear chromosome part	0.00325317851244653
BP	GO:0098662	inorganic cation transmembrane transport	0.00326844806107265
BP	GO:0034220	ion transmembrane transport	0.00348458160718709
CC	GO:0000940	condensed chromosome outer kinetochore	0.00348458160718709
BP	GO:0007156	homophilic cell adhesion via plasma membrane adhesion molecules	0.00354555939224866
BP	GO:0022008	neurogenesis	0.00365227841745379
BP	GO:0043269	regulation of ion transport	0.00382724238417146
BP	GO:0048705	skeletal system morphogenesis	0.00396927398152502
BP	GO:0050808	synapse organization	0.00410461063519047
BP	GO:0007049	cell cycle	0.00413146139395281
MF	GO:0004888	transmembrane signaling receptor activity	0.0043113201687316
MF	GO:0022834	ligand-gated channel activity	0.0043235776334553
MF	GO:0005539	glycosaminoglycan binding	0.0043235776334553
BP	GO:1903047	mitotic cell cycle process	0.00434217674400725
MF	GO:0005249	voltage-gated potassium channel activity	0.00443079915384497
BP	GO:0040007	growth	0.00448129396779027
BP	GO:0085029	extracellular matrix assembly	0.00455821842771679
BP	GO:0009888	tissue development	0.00483233398553935
CC	GO:0043679	axon terminus	0.00483233398553935
BP	GO:0023052	signaling	0.00487959798976532
BP	GO:0050982	detection of mechanical stimulus	0.00559128295905045
BP	GO:0048519	negative regulation of biological process	0.00575632608462666
BP	GO:0042692	muscle cell differentiation	0.00576937871716384
MF	GO:0005488	binding	0.00580468725935413
BP	GO:0000070	mitotic sister chromatid segregation	0.00580468725935413
CC	GO:0000778	condensed nuclear chromosome kinetochore	0.00593348244065672
MF	GO:0008324	cation transmembrane transporter activity	0.00595707628502564
MF	GO:0005515	protein binding	0.00602594225050006
BP	GO:0010212	response to ionizing radiation	0.00607857271385408
BP	GO:0060348	bone development	0.00665994290813202
BP	GO:0048699	generation of neurons	0.00669737966641241
CC	GO:0043596	nuclear replication fork	0.00680981009322542
CC	GO:0005604	basement membrane	0.00684479751149231
BP	GO:0048589	developmental growth	0.00711211466433791
BP	GO:0007600	sensory perception	0.00722579598447679
BP	GO:0007154	cell communication	0.00793288853570123
BP	GO:0140014	mitotic nuclear division	0.00846878855095355
BP	GO:0071479	cellular response to ionizing radiation	0.0089017461016791
BP	GO:0050896	response to stimulus	0.00906100877940295
BP	GO:0000075	cell cycle checkpoint	0.00964367354804944
CC	GO:0005861	troponin complex	0.00969870744867934
BP	GO:0060048	cardiac muscle contraction	0.010011499583712
BP	GO:0000375	RNA splicing, via transesterification reactions	0.010106027265855
BP	GO:0000377	RNA splicing, via transesterification reactions with bulged adenosine as nucleophile	0.010106027265855
BP	GO:0000398	mRNA splicing, via spliceosome	0.010106027265855
BP	GO:0071241	cellular response to inorganic substance	0.0101384065443734
BP	GO:0009887	animal organ morphogenesis	0.010390393942207
BP	GO:0034765	regulation of ion transmembrane transport	0.0108310871741797
CC	GO:0031594	neuromuscular junction	0.0108577587024377
MF	GO:0050431	transforming growth factor beta binding	0.0111337866218809
BP	GO:0060284	regulation of cell development	0.0112180298110032
BP	GO:0048172	regulation of short-term neuronal synaptic plasticity	0.0120417883310441
BP	GO:0098739	import across plasma membrane	0.0122345871299889
BP	GO:0014902	myotube differentiation	0.0124359341253035
BP	GO:0051962	positive regulation of nervous system development	0.0125845663170391
MF	GO:0008301	DNA binding, bending	0.0128473213369501
BP	GO:0070593	dendrite self-avoidance	0.0132065588377969
BP	GO:0051716	cellular response to stimulus	0.0134456591657895
MF	GO:0005212	structural constituent of eye lens	0.0134456591657895
CC	GO:0098889	intrinsic component of presynaptic membrane	0.0137111655931658
CC	GO:0000780	condensed nuclear chromosome, centromeric region	0.0141201000414366
BP	GO:0001991	regulation of systemic arterial blood pressure by circulatory renin-angiotensin	0.0141201000414366
BP	GO:0010830	regulation of myotube differentiation	0.0148149926908582
BP	GO:0090335	regulation of brown fat cell differentiation	0.0149532935821637
BP	GO:0045596	negative regulation of cell differentiation	0.0152172534367769
MF	GO:0098960	postsynaptic neurotransmitter receptor activity	0.0162231596317419
CC	GO:0042383	sarcolemma	0.0162231596317419
CC	GO:0005583	fibrillar collagen trimer	0.0162231596317419
CC	GO:0098643	banded collagen fibril	0.0162231596317419
BP	GO:0007093	mitotic cell cycle checkpoint	0.0170779861114528
MF	GO:0008094	DNA-dependent ATPase activity	0.01822018153465
CC	GO:0033267	axon part	0.0183665178459959
MF	GO:0016247	channel regulator activity	0.0183665178459959
BP	GO:0007059	chromosome segregation	0.018565738712311
BP	GO:1990000	amyloid fibril formation	0.0194288894444537
BP	GO:0008016	regulation of heart contraction	0.0200394641254562
BP	GO:0007610	behavior	0.0204032368949822
BP	GO:0006397	mRNA processing	0.0204032368949822
BP	GO:0022402	cell cycle process	0.0205710263756923
BP	GO:0006259	DNA metabolic process	0.0209001538793444
MF	GO:0015077	monovalent inorganic cation transmembrane transporter activity	0.0221929344003448
MF	GO:0030594	neurotransmitter receptor activity	0.0224885603956941
BP	GO:0008285	negative regulation of cell proliferation	0.0225587160572348
BP	GO:0051155	positive regulation of striated muscle cell differentiation	0.0225664454355453
MF	GO:0042623	ATPase activity, coupled	0.0231777960588351
BP	GO:0000280	nuclear division	0.0231777960588351
BP	GO:0071248	cellular response to metal ion	0.0236505913968056
CC	GO:0030018	Z disc	0.0238723654671487
BP	GO:0050905	neuromuscular process	0.0238723654671487
BP	GO:0050767	regulation of neurogenesis	0.0241307037581677
MF	GO:0099094	ligand-gated cation channel activity	0.0246301340902293
MF	GO:0008201	heparin binding	0.0246702910148143
BP	GO:0006811	ion transport	0.0258568642776049
CC	GO:0043228	non-membrane-bounded organelle	0.0259615479276699
CC	GO:0030054	cell junction	0.0259896641746162
BP	GO:0050974	detection of mechanical stimulus involved in sensory perception	0.0260003197398748
CC	GO:0005593	FACIT collagen trimer	0.0264461776710471
CC	GO:0099056	integral component of presynaptic membrane	0.0272050756968212
BP	GO:1990573	potassium ion import across plasma membrane	0.0276950587569924
BP	GO:0032963	collagen metabolic process	0.028708926505765
BP	GO:0007267	cell-cell signaling	0.0294153881754541
BP	GO:0048523	negative regulation of cellular process	0.0301619835714971
BP	GO:0007520	myoblast fusion	0.0314890810405616
MF	GO:0016887	ATPase activity	0.031777038962807
BP	GO:0051240	positive regulation of multicellular organismal process	0.031923884241475
BP	GO:0014888	striated muscle adaptation	0.0323281410566326
BP	GO:0051301	cell division	0.0325988936506603
BP	GO:0051726	regulation of cell cycle	0.0332484822499454
CC	GO:0098936	intrinsic component of postsynaptic membrane	0.0332870074213197
BP	GO:0051310	metaphase plate congression	0.0332870074213197
BP	GO:0010107	potassium ion import	0.0332870074213197
CC	GO:0043232	intracellular non-membrane-bounded organelle	0.0332870074213197
BP	GO:0071897	DNA biosynthetic process	0.0334878844299888
BP	GO:0048169	regulation of long-term neuronal synaptic plasticity	0.034039563382489
BP	GO:0008283	cell proliferation	0.034039563382489
BP	GO:0072503	cellular divalent inorganic cation homeostasis	0.0349407219012691
BP	GO:0009628	response to abiotic stimulus	0.0354676705351068
MF	GO:0022824	transmitter-gated ion channel activity	0.0361179076523079
MF	GO:0022835	transmitter-gated channel activity	0.0361179076523079
BP	GO:0006816	calcium ion transport	0.0370753620089344
CC	GO:0098978	glutamatergic synapse	0.038003772847346
BP	GO:0000245	spliceosomal complex assembly	0.038003772847346
CC	GO:0005890	sodium:potassium-exchanging ATPase complex	0.0382173181714547
MF	GO:0099106	ion channel regulator activity	0.0382193998588345
BP	GO:0007215	glutamate receptor signaling pathway	0.0382193998588345
BP	GO:0008380	RNA splicing	0.0398921763629867
BP	GO:0019228	neuronal action potential	0.0407366538289159
BP	GO:0008217	regulation of blood pressure	0.0408054694236786
MF	GO:0038023	signaling receptor activity	0.042026412469536
CC	GO:0099055	integral component of postsynaptic membrane	0.042926034192141
MF	GO:0046872	metal ion binding	0.0432353060057959
MF	GO:0019838	growth factor binding	0.0435351009924832
BP	GO:0030182	neuron differentiation	0.0440147398875278
BP	GO:0065008	regulation of biological quality	0.0441079595231424
BP	GO:0000819	sister chromatid segregation	0.0448161391269858
BP	GO:0051315	attachment of mitotic spindle microtubules to kinetochore	0.0448161391269858
BP	GO:0010038	response to metal ion	0.04609162581853
BP	GO:0050804	modulation of chemical synaptic transmission	0.0470379622471743
BP	GO:0048167	regulation of synaptic plasticity	0.0470379622471743
BP	GO:0045005	DNA-dependent DNA replication maintenance of fidelity	0.0481063210886121
BP	GO:0030239	myofibril assembly	0.0481063210886121
MF	GO:0015318	inorganic molecular entity transmembrane transporter activity	0.0491771848545006
BP	GO:0099177	regulation of trans-synaptic signaling	0.0498353260467635
