# Supplementary material for: Dedicated transcriptomics combined with power analysis lead to functional understanding of genes with weak phenotypic changes in knockout lines
Source: PLoS Comput Biol. 2020 Nov 12;16(11):e1008354. doi: 10.1371/journal.pcbi.1008354 (PMC7685438; doi:10.1371/journal.pcbi.1008354)
Supplement: S2 File — (GZ) [file pcbi.1008354.s016.gz › S2_File/gon5/633.tsv]

ontology	category	term	BH
CC	GO:0005694	chromosome	5.39261872873036e-10
CC	GO:0044427	chromosomal part	2.55686492327152e-09
CC	GO:0031012	extracellular matrix	4.63911989391917e-09
BP	GO:0032501	multicellular organismal process	1.04747860532782e-08
BP	GO:0032502	developmental process	1.04747860532782e-08
MF	GO:0005201	extracellular matrix structural constituent	1.78468392743812e-08
BP	GO:0065007	biological regulation	2.40147932937636e-08
BP	GO:0048856	anatomical structure development	2.60677402655158e-08
CC	GO:0062023	collagen-containing extracellular matrix	4.43485200552119e-08
BP	GO:0050789	regulation of biological process	5.00028773373443e-08
CC	GO:0000775	chromosome, centromeric region	5.80806241366489e-08
CC	GO:0098687	chromosomal region	2.46306163143266e-07
BP	GO:0007275	multicellular organism development	2.46306163143266e-07
CC	GO:0000776	kinetochore	4.50865380250992e-07
BP	GO:0048731	system development	4.50865380250992e-07
BP	GO:0000819	sister chromatid segregation	2.05312564328209e-06
CC	GO:0000793	condensed chromosome	2.05312564328209e-06
BP	GO:0000070	mitotic sister chromatid segregation	2.05312564328209e-06
CC	GO:0044428	nuclear part	2.05312564328209e-06
BP	GO:0007059	chromosome segregation	2.31793658268981e-06
BP	GO:0050794	regulation of cellular process	2.46668408971544e-06
CC	GO:0005581	collagen trimer	2.46668408971544e-06
BP	GO:0051216	cartilage development	2.70961793707588e-06
CC	GO:0005576	extracellular region	2.70961793707588e-06
BP	GO:0140014	mitotic nuclear division	2.86747982010724e-06
BP	GO:0051276	chromosome organization	3.69822809908652e-06
BP	GO:0000278	mitotic cell cycle	5.54125825902205e-06
BP	GO:0009987	cellular process	5.54125825902205e-06
CC	GO:0044421	extracellular region part	6.96630437406018e-06
BP	GO:0007049	cell cycle	6.96630437406018e-06
CC	GO:0031981	nuclear lumen	6.96630437406018e-06
BP	GO:0051983	regulation of chromosome segregation	7.18886241755329e-06
BP	GO:0071840	cellular component organization or biogenesis	1.29632544498431e-05
BP	GO:0048869	cellular developmental process	1.29632544498431e-05
BP	GO:0006974	cellular response to DNA damage stimulus	1.29632544498431e-05
BP	GO:0098813	nuclear chromosome segregation	1.30413783448666e-05
BP	GO:1903047	mitotic cell cycle process	1.40442101991199e-05
CC	GO:0043228	non-membrane-bounded organelle	1.82720893486213e-05
BP	GO:0061448	connective tissue development	1.8350447890458e-05
BP	GO:0006281	DNA repair	2.01801749102949e-05
BP	GO:0090304	nucleic acid metabolic process	2.0331013558046e-05
CC	GO:0043232	intracellular non-membrane-bounded organelle	2.41624727000341e-05
MF	GO:0008094	DNA-dependent ATPase activity	2.72163597228344e-05
CC	GO:0000779	condensed chromosome, centromeric region	2.72939368925661e-05
BP	GO:0006259	DNA metabolic process	2.72939368925661e-05
BP	GO:0022402	cell cycle process	3.02138011454217e-05
BP	GO:0000280	nuclear division	3.58579566807272e-05
BP	GO:0030154	cell differentiation	4.22538758335916e-05
BP	GO:0001501	skeletal system development	4.22538758335916e-05
MF	GO:0030020	extracellular matrix structural constituent conferring tensile strength	4.82902697843484e-05
CC	GO:0005634	nucleus	5.98504471431998e-05
BP	GO:0048285	organelle fission	5.98504471431998e-05
BP	GO:0016043	cellular component organization	6.17339959270353e-05
MF	GO:0005488	binding	6.38226735178042e-05
MF	GO:0003682	chromatin binding	6.91620087817735e-05
BP	GO:0033047	regulation of mitotic sister chromatid segregation	9.29756448055654e-05
BP	GO:0002062	chondrocyte differentiation	0.000103651838311342
MF	GO:0004386	helicase activity	0.000152894135690521
CC	GO:0000228	nuclear chromosome	0.000216252996618577
MF	GO:0005515	protein binding	0.00024712138703806
BP	GO:0090068	positive regulation of cell cycle process	0.00024712138703806
BP	GO:0051301	cell division	0.000253338861363627
BP	GO:0033045	regulation of sister chromatid segregation	0.000255686151554701
CC	GO:0000777	condensed chromosome kinetochore	0.000300181048738023
BP	GO:0002063	chondrocyte development	0.000300181048738023
CC	GO:0005615	extracellular space	0.000325328301555161
BP	GO:0030199	collagen fibril organization	0.000366826041956154
MF	GO:0003677	DNA binding	0.000401854125589964
BP	GO:0048468	cell development	0.000436387237022444
CC	GO:0043292	contractile fiber	0.000436387237022444
CC	GO:0005654	nucleoplasm	0.000502709635279749
BP	GO:0003008	system process	0.000582772835588243
BP	GO:0051052	regulation of DNA metabolic process	0.00067399831058771
BP	GO:0007346	regulation of mitotic cell cycle	0.000763026794277605
BP	GO:0060351	cartilage development involved in endochondral bone morphogenesis	0.00081044972420759
MF	GO:1990837	sequence-specific double-stranded DNA binding	0.000849206570034709
BP	GO:0007088	regulation of mitotic nuclear division	0.000856477795565079
CC	GO:0044454	nuclear chromosome part	0.000868883078838059
BP	GO:0006260	DNA replication	0.000868883078838059
MF	GO:0008144	drug binding	0.000962392681466293
MF	GO:0003676	nucleic acid binding	0.00104311774861035
BP	GO:0003009	skeletal muscle contraction	0.00113748706467094
BP	GO:0006261	DNA-dependent DNA replication	0.00121901561408314
MF	GO:0005212	structural constituent of eye lens	0.00121929412716456
BP	GO:0003012	muscle system process	0.0012517133603333
BP	GO:0016071	mRNA metabolic process	0.00131130396668903
BP	GO:0006139	nucleobase-containing compound metabolic process	0.0013182972286598
BP	GO:0051726	regulation of cell cycle	0.00147473131791694
MF	GO:0003690	double-stranded DNA binding	0.00147473131791694
MF	GO:0043565	sequence-specific DNA binding	0.00150466326881236
MF	GO:0005524	ATP binding	0.00151121473248754
BP	GO:0010965	regulation of mitotic sister chromatid separation	0.00172352902670964
BP	GO:0033044	regulation of chromosome organization	0.00184925670432715
BP	GO:0008608	attachment of spindle microtubules to kinetochore	0.0019951003804072
BP	GO:1905818	regulation of chromosome separation	0.00224211646139575
CC	GO:0030054	cell junction	0.00226471131109263
MF	GO:0016887	ATPase activity	0.00255826523617212
MF	GO:0000977	RNA polymerase II regulatory region sequence-specific DNA binding	0.00259688755297575
BP	GO:0045787	positive regulation of cell cycle	0.00259688755297575
BP	GO:0051304	chromosome separation	0.00278327331178909
BP	GO:0050793	regulation of developmental process	0.0028757733947649
BP	GO:0010564	regulation of cell cycle process	0.00320464519031002
BP	GO:0007091	metaphase/anaphase transition of mitotic cell cycle	0.00323699466998478
BP	GO:0048519	negative regulation of biological process	0.00356289525496471
BP	GO:0048523	negative regulation of cellular process	0.00356289525496471
BP	GO:0030198	extracellular matrix organization	0.00414058588817409
BP	GO:0006397	mRNA processing	0.0042898318522748
MF	GO:0001012	RNA polymerase II regulatory region DNA binding	0.00432097568836493
BP	GO:0048705	skeletal system morphogenesis	0.00453706968941363
BP	GO:0019219	regulation of nucleobase-containing compound metabolic process	0.00453706968941363
CC	GO:0000778	condensed nuclear chromosome kinetochore	0.00453725113112522
BP	GO:0046483	heterocycle metabolic process	0.00461488612383637
BP	GO:0009888	tissue development	0.00461488612383637
BP	GO:0003418	growth plate cartilage chondrocyte differentiation	0.00490750734690397
CC	GO:0030016	myofibril	0.00545078980982147
MF	GO:0003678	DNA helicase activity	0.00545078980982147
BP	GO:0051053	negative regulation of DNA metabolic process	0.00552286127042696
BP	GO:0060350	endochondral bone morphogenesis	0.00584146089401379
BP	GO:0051783	regulation of nuclear division	0.00586143770455429
BP	GO:0048518	positive regulation of biological process	0.00588305899595743
BP	GO:0006310	DNA recombination	0.00600386413905007
BP	GO:0044772	mitotic cell cycle phase transition	0.00609803096721214
BP	GO:0051306	mitotic sister chromatid separation	0.00614350590577414
MF	GO:0032559	adenyl ribonucleotide binding	0.00614350590577414
MF	GO:0000976	transcription regulatory region sequence-specific DNA binding	0.00617232925264324
BP	GO:0045935	positive regulation of nucleobase-containing compound metabolic process	0.00618657224257458
BP	GO:0006396	RNA processing	0.00618657224257458
BP	GO:0051988	regulation of attachment of spindle microtubules to kinetochore	0.00619979590339177
MF	GO:0017116	single-stranded DNA-dependent ATP-dependent DNA helicase activity	0.00628793596093171
MF	GO:0043142	single-stranded DNA-dependent ATPase activity	0.00628793596093171
BP	GO:0044784	metaphase/anaphase transition of cell cycle	0.00705004516223135
BP	GO:0003413	chondrocyte differentiation involved in endochondral bone morphogenesis	0.00705004516223135
BP	GO:0003433	chondrocyte development involved in endochondral bone morphogenesis	0.00757382993482673
MF	GO:0004003	ATP-dependent DNA helicase activity	0.00757382993482673
MF	GO:0008026	ATP-dependent helicase activity	0.00757382993482673
MF	GO:0070035	purine NTP-dependent helicase activity	0.00757382993482673
BP	GO:0003417	growth plate cartilage development	0.007612382684621
BP	GO:1901990	regulation of mitotic cell cycle phase transition	0.00807471735374074
BP	GO:0006936	muscle contraction	0.00870599102029474
BP	GO:0033046	negative regulation of sister chromatid segregation	0.00870599102029474
CC	GO:0099512	supramolecular fiber	0.00907271862340135
BP	GO:0010628	positive regulation of gene expression	0.00911082210363755
MF	GO:0030554	adenyl nucleotide binding	0.0091426413172467
MF	GO:0005509	calcium ion binding	0.00946597232604146
BP	GO:0048513	animal organ development	0.00962806636474314
BP	GO:0030071	regulation of mitotic metaphase/anaphase transition	0.0097510543252645
BP	GO:0007399	nervous system development	0.00975789289101918
BP	GO:0033048	negative regulation of mitotic sister chromatid segregation	0.00988751915649026
BP	GO:0010557	positive regulation of macromolecule biosynthetic process	0.00988751915649026
CC	GO:0036379	myofilament	0.0106798418068461
BP	GO:0043062	extracellular structure organization	0.0111941264861388
BP	GO:0055002	striated muscle cell development	0.0113310901641446
CC	GO:0000780	condensed nuclear chromosome, centromeric region	0.0113310901641446
CC	GO:0044449	contractile fiber part	0.0113310901641446
MF	GO:0001067	regulatory region nucleic acid binding	0.0114606533849023
CC	GO:0032991	protein-containing complex	0.0115763143153858
BP	GO:0006725	cellular aromatic compound metabolic process	0.0119351198817199
MF	GO:0044212	transcription regulatory region DNA binding	0.0119779811210322
CC	GO:0005865	striated muscle thin filament	0.0120734654498192
CC	GO:0030017	sarcomere	0.0121083547278965
CC	GO:0044451	nucleoplasm part	0.0123627761953726
BP	GO:0009653	anatomical structure morphogenesis	0.0124249209699509
CC	GO:0099080	supramolecular complex	0.0127429963371635
CC	GO:0099081	supramolecular polymer	0.0127429963371635
BP	GO:0048522	positive regulation of cellular process	0.0127429963371635
BP	GO:0000724	double-strand break repair via homologous recombination	0.0127429963371635
BP	GO:0000725	recombinational repair	0.0127429963371635
BP	GO:0016070	RNA metabolic process	0.0127429963371635
BP	GO:0060255	regulation of macromolecule metabolic process	0.0127429963371635
CC	GO:0000785	chromatin	0.0127429963371635
BP	GO:0048747	muscle fiber development	0.0129387837487222
BP	GO:0007062	sister chromatid cohesion	0.013246513188309
CC	GO:0044420	extracellular matrix component	0.013246513188309
BP	GO:0098868	bone growth	0.0136594159627571
BP	GO:0051171	regulation of nitrogen compound metabolic process	0.0137044398275993
CC	GO:0000794	condensed nuclear chromosome	0.0137455750913923
MF	GO:0005198	structural molecule activity	0.0145888842052166
BP	GO:0045944	positive regulation of transcription by RNA polymerase II	0.0145888842052166
BP	GO:0009891	positive regulation of biosynthetic process	0.0146134388984614
BP	GO:0055001	muscle cell development	0.014871866787235
BP	GO:0006941	striated muscle contraction	0.0149706230748058
BP	GO:0051093	negative regulation of developmental process	0.0158935111064867
BP	GO:2000816	negative regulation of mitotic sister chromatid separation	0.0166716698461228
BP	GO:0003416	endochondral bone growth	0.0166716698461228
CC	GO:0070013	intracellular organelle lumen	0.0175747731293134
BP	GO:0031328	positive regulation of cellular biosynthetic process	0.0178049333476516
BP	GO:0051254	positive regulation of RNA metabolic process	0.0178049333476516
BP	GO:0045931	positive regulation of mitotic cell cycle	0.0178049333476516
CC	GO:0031974	membrane-enclosed lumen	0.0179805681059731
CC	GO:0043233	organelle lumen	0.0179805681059731
BP	GO:0044770	cell cycle phase transition	0.0186248336427004
MF	GO:0042623	ATPase activity, coupled	0.0186248336427004
BP	GO:0050879	multicellular organismal movement	0.0186248336427004
BP	GO:0050881	musculoskeletal movement	0.0186248336427004
BP	GO:0032239	regulation of nucleobase-containing compound transport	0.0188597800603642
BP	GO:1902099	regulation of metaphase/anaphase transition of cell cycle	0.0188834533321366
BP	GO:0006275	regulation of DNA replication	0.0188887586137448
BP	GO:0046831	regulation of RNA export from nucleus	0.0194806636981598
BP	GO:0045839	negative regulation of mitotic nuclear division	0.0198177414834223
BP	GO:2000026	regulation of multicellular organismal development	0.0198177414834223
BP	GO:0051985	negative regulation of chromosome segregation	0.0198177414834223
MF	GO:0003729	mRNA binding	0.0198706111522666
MF	GO:0043167	ion binding	0.0202176030384542
BP	GO:0080090	regulation of primary metabolic process	0.0202176030384542
MF	GO:0005261	cation channel activity	0.0204949107255818
MF	GO:0097159	organic cyclic compound binding	0.0219629892502395
BP	GO:0045214	sarcomere organization	0.0224724846492756
BP	GO:0000245	spliceosomal complex assembly	0.0225667269945918
BP	GO:0051784	negative regulation of nuclear division	0.0226725008084343
BP	GO:1903508	positive regulation of nucleic acid-templated transcription	0.0228814080979564
BP	GO:0006403	RNA localization	0.0230212129352515
BP	GO:0031123	RNA 3'-end processing	0.0230858080234917
BP	GO:0060349	bone morphogenesis	0.0230858080234917
BP	GO:1901989	positive regulation of cell cycle phase transition	0.0232419428544964
BP	GO:0051239	regulation of multicellular organismal process	0.023324910004281
BP	GO:0003414	chondrocyte morphogenesis involved in endochondral bone morphogenesis	0.023324910004281
BP	GO:0003429	growth plate cartilage chondrocyte morphogenesis	0.023324910004281
BP	GO:0090171	chondrocyte morphogenesis	0.023324910004281
BP	GO:1902680	positive regulation of RNA biosynthetic process	0.0235274924218371
BP	GO:1901360	organic cyclic compound metabolic process	0.024035182523712
BP	GO:0006302	double-strand break repair	0.0242170812191918
BP	GO:0044786	cell cycle DNA replication	0.0246663199869795
BP	GO:0034502	protein localization to chromosome	0.0249461846707867
CC	GO:0005635	nuclear envelope	0.0249461846707867
BP	GO:0045893	positive regulation of transcription, DNA-templated	0.0250925184052808
CC	GO:0005643	nuclear pore	0.025481799982394
BP	GO:1901987	regulation of cell cycle phase transition	0.0261798896142804
MF	GO:0140097	catalytic activity, acting on DNA	0.0274490148238886
BP	GO:0045841	negative regulation of mitotic metaphase/anaphase transition	0.0280279794049149
BP	GO:1905819	negative regulation of chromosome separation	0.0280279794049149
MF	GO:1901363	heterocyclic compound binding	0.0290864506185823
BP	GO:0007099	centriole replication	0.0301585984080853
BP	GO:0098534	centriole assembly	0.0301585984080853
BP	GO:2000112	regulation of cellular macromolecule biosynthetic process	0.0308939029259249
BP	GO:0051984	positive regulation of chromosome segregation	0.0314020034524234
BP	GO:2001251	negative regulation of chromosome organization	0.0337651064497219
CC	GO:0005813	centrosome	0.0341801013671043
BP	GO:0048699	generation of neurons	0.0343769535593225
BP	GO:0022008	neurogenesis	0.0345735047787772
CC	GO:0097060	synaptic membrane	0.0351455263368935
BP	GO:2001252	positive regulation of chromosome organization	0.0351485195552784
BP	GO:0010556	regulation of macromolecule biosynthetic process	0.0357677027215997
BP	GO:0010468	regulation of gene expression	0.0383628480595973
BP	GO:0031124	mRNA 3'-end processing	0.0383628480595973
BP	GO:0051146	striated muscle cell differentiation	0.0419076116621671
CC	GO:0005819	spindle	0.0433150442087873
BP	GO:0007517	muscle organ development	0.0443644046467024
MF	GO:0097367	carbohydrate derivative binding	0.0469431589365472
BP	GO:0008156	negative regulation of DNA replication	0.0475130469910613
BP	GO:0051716	cellular response to stimulus	0.0479153607941704
BP	GO:0003422	growth plate cartilage morphogenesis	0.0482745024103043
BP	GO:0045005	DNA-dependent DNA replication maintenance of fidelity	0.0490957403411115
BP	GO:0048168	regulation of neuronal synaptic plasticity	0.0493156832411527
BP	GO:0051236	establishment of RNA localization	0.049535385329251
BP	GO:0048172	regulation of short-term neuronal synaptic plasticity	0.0498846169452118
