# Supplementary material for: Dedicated transcriptomics combined with power analysis lead to functional understanding of genes with weak phenotypic changes in knockout lines
Source: PLoS Comput Biol. 2020 Nov 12;16(11):e1008354. doi: 10.1371/journal.pcbi.1008354 (PMC7685438; doi:10.1371/journal.pcbi.1008354)
Supplement: S2 File — (GZ) [file pcbi.1008354.s016.gz › S2_File/gon5/192.tsv]

ontology	category	term	BH
CC	GO:0043228	non-membrane-bounded organelle	1.25236005190143e-05
CC	GO:0044427	chromosomal part	1.25236005190143e-05
CC	GO:0043232	intracellular non-membrane-bounded organelle	1.25236005190143e-05
CC	GO:0005694	chromosome	2.4060726023728e-05
BP	GO:0009987	cellular process	4.38175668028166e-05
CC	GO:0005581	collagen trimer	6.58828345114176e-05
CC	GO:0000775	chromosome, centromeric region	6.58828345114176e-05
MF	GO:0005201	extracellular matrix structural constituent	8.68622216370157e-05
CC	GO:0044428	nuclear part	0.00011224887173896
CC	GO:0000776	kinetochore	0.000174462460019861
CC	GO:0098687	chromosomal region	0.000253821876953029
CC	GO:0031012	extracellular matrix	0.000374643069195715
MF	GO:0005524	ATP binding	0.000388260889868023
BP	GO:0008380	RNA splicing	0.000393913612705833
MF	GO:0030020	extracellular matrix structural constituent conferring tensile strength	0.000512368904117597
BP	GO:0071840	cellular component organization or biogenesis	0.00106390838506851
BP	GO:0006139	nucleobase-containing compound metabolic process	0.00140620168610605
BP	GO:0090304	nucleic acid metabolic process	0.00181164890733545
MF	GO:0044877	protein-containing complex binding	0.00181164890733545
BP	GO:0046483	heterocycle metabolic process	0.00188420020888972
BP	GO:0000375	RNA splicing, via transesterification reactions	0.00194201893829997
BP	GO:0000377	RNA splicing, via transesterification reactions with bulged adenosine as nucleophile	0.00194201893829997
BP	GO:0000398	mRNA splicing, via spliceosome	0.00194201893829997
CC	GO:0000228	nuclear chromosome	0.00227253967062474
MF	GO:0008144	drug binding	0.00227547206552636
BP	GO:0016071	mRNA metabolic process	0.00229596084594207
MF	GO:0032559	adenyl ribonucleotide binding	0.00229596084594207
MF	GO:0030554	adenyl nucleotide binding	0.00233722516290285
CC	GO:0005856	cytoskeleton	0.00258994524206593
CC	GO:0005681	spliceosomal complex	0.00322570167398099
BP	GO:0034641	cellular nitrogen compound metabolic process	0.00333925265326902
BP	GO:0006725	cellular aromatic compound metabolic process	0.00386138793059788
MF	GO:0035639	purine ribonucleoside triphosphate binding	0.00386138793059788
BP	GO:0006396	RNA processing	0.00386138793059788
BP	GO:0016043	cellular component organization	0.00386138793059788
CC	GO:0044454	nuclear chromosome part	0.00408445035510616
MF	GO:0005488	binding	0.0041611574289654
CC	GO:0005813	centrosome	0.00510902608854239
BP	GO:0006397	mRNA processing	0.00510902608854239
BP	GO:0000245	spliceosomal complex assembly	0.00510902608854239
CC	GO:0031981	nuclear lumen	0.00510902608854239
MF	GO:0097367	carbohydrate derivative binding	0.00754414253304649
CC	GO:0044430	cytoskeletal part	0.00804663086742494
MF	GO:0005515	protein binding	0.00855481849467539
CC	GO:0032991	protein-containing complex	0.00867867418494467
CC	GO:0000779	condensed chromosome, centromeric region	0.00907865888413211
CC	GO:0044422	organelle part	0.0109303158399822
BP	GO:0007049	cell cycle	0.0109303158399822
CC	GO:0005657	replication fork	0.0112204856578691
BP	GO:0070208	protein heterotrimerization	0.0114055965584276
BP	GO:1901360	organic cyclic compound metabolic process	0.0114055965584276
MF	GO:0032555	purine ribonucleotide binding	0.0117010358098917
CC	GO:0062023	collagen-containing extracellular matrix	0.0122155312084993
MF	GO:0017076	purine nucleotide binding	0.0127712818458945
MF	GO:0032553	ribonucleotide binding	0.0132366441953667
CC	GO:0000780	condensed nuclear chromosome, centromeric region	0.0149140501021615
CC	GO:0000793	condensed chromosome	0.0175431333509328
CC	GO:0000778	condensed nuclear chromosome kinetochore	0.0184133259525018
MF	GO:0005198	structural molecule activity	0.0184133259525018
BP	GO:0006974	cellular response to DNA damage stimulus	0.0215397022801058
BP	GO:0006376	mRNA splice site selection	0.0217348431326854
CC	GO:0005634	nucleus	0.0220038356358792
CC	GO:0000777	condensed chromosome kinetochore	0.0239499427149747
CC	GO:0044421	extracellular region part	0.0272735071142143
CC	GO:0044446	intracellular organelle part	0.0276108868241059
BP	GO:0033044	regulation of chromosome organization	0.0289252410564682
CC	GO:0099080	supramolecular complex	0.0289869972085635
CC	GO:0099081	supramolecular polymer	0.0289869972085635
CC	GO:0043596	nuclear replication fork	0.0294405015032394
BP	GO:0030198	extracellular matrix organization	0.029755368224469
CC	GO:0099512	supramolecular fiber	0.0319166572116821
BP	GO:0051301	cell division	0.0367621403670149
BP	GO:0060351	cartilage development involved in endochondral bone morphogenesis	0.039676541280342
MF	GO:0000166	nucleotide binding	0.039676541280342
MF	GO:1901265	nucleoside phosphate binding	0.039676541280342
BP	GO:0016070	RNA metabolic process	0.039676541280342
BP	GO:0043170	macromolecule metabolic process	0.0403641556581377
BP	GO:0006259	DNA metabolic process	0.0421595226648077
MF	GO:0043168	anion binding	0.0429521637845372
BP	GO:0140014	mitotic nuclear division	0.0429521637845372
BP	GO:0051726	regulation of cell cycle	0.0429521637845372
CC	GO:0005815	microtubule organizing center	0.0436368235363969
BP	GO:0006281	DNA repair	0.0453863626526877
