# Supplementary material for: Dedicated transcriptomics combined with power analysis lead to functional understanding of genes with weak phenotypic changes in knockout lines
Source: PLoS Comput Biol. 2020 Nov 12;16(11):e1008354. doi: 10.1371/journal.pcbi.1008354 (PMC7685438; doi:10.1371/journal.pcbi.1008354)
Supplement: S2 File — (GZ) [file pcbi.1008354.s016.gz › S2_File/gon5/366.tsv]

ontology	category	term	BH
CC	GO:0097060	synaptic membrane	5.14720236373187e-10
CC	GO:0005887	integral component of plasma membrane	6.40513727373023e-09
CC	GO:0045202	synapse	6.49528635012943e-09
BP	GO:0099536	synaptic signaling	6.49528635012943e-09
BP	GO:0099537	trans-synaptic signaling	1.07636384139463e-08
CC	GO:0031226	intrinsic component of plasma membrane	1.07636384139463e-08
BP	GO:0007268	chemical synaptic transmission	1.64521555487355e-08
BP	GO:0098916	anterograde trans-synaptic signaling	1.64521555487355e-08
CC	GO:0044456	synapse part	1.84417877573199e-08
BP	GO:0050804	modulation of chemical synaptic transmission	5.67363661487415e-08
CC	GO:0097458	neuron part	5.67363661487415e-08
BP	GO:0099177	regulation of trans-synaptic signaling	5.96542697924404e-08
CC	GO:0036477	somatodendritic compartment	1.22354344564644e-07
CC	GO:0044459	plasma membrane part	1.41866875671822e-07
CC	GO:0044421	extracellular region part	1.52098206070059e-07
BP	GO:0048167	regulation of synaptic plasticity	3.60184269914383e-07
CC	GO:0005886	plasma membrane	5.45214163149814e-07
CC	GO:0031012	extracellular matrix	5.45214163149814e-07
CC	GO:0098590	plasma membrane region	6.33415086001443e-07
CC	GO:0043005	neuron projection	8.2244312416933e-07
CC	GO:0045211	postsynaptic membrane	9.6864430442932e-07
CC	GO:0099699	integral component of synaptic membrane	1.49780744360143e-06
CC	GO:0005615	extracellular space	1.68081965807503e-06
CC	GO:0071944	cell periphery	1.77047036305202e-06
MF	GO:0005201	extracellular matrix structural constituent	2.22809146393485e-06
CC	GO:0098794	postsynapse	2.22809146393485e-06
CC	GO:0044297	cell body	2.22809146393485e-06
CC	GO:0005576	extracellular region	2.22809146393485e-06
CC	GO:0099240	intrinsic component of synaptic membrane	2.56293573286261e-06
CC	GO:0098793	presynapse	3.33909346214772e-06
CC	GO:0042734	presynaptic membrane	3.90674231972129e-06
CC	GO:0097447	dendritic tree	4.04242220915826e-06
CC	GO:0030425	dendrite	5.08425629489024e-06
CC	GO:0043025	neuronal cell body	6.06826995826281e-06
MF	GO:0005509	calcium ion binding	6.06826995826281e-06
BP	GO:0016043	cellular component organization	9.72632936055437e-06
BP	GO:0071840	cellular component organization or biogenesis	1.35655120696099e-05
CC	GO:0000777	condensed chromosome kinetochore	1.87193290733259e-05
CC	GO:0098978	glutamatergic synapse	1.87193290733259e-05
BP	GO:0009987	cellular process	1.87193290733259e-05
BP	GO:0050808	synapse organization	2.02748543893539e-05
CC	GO:0062023	collagen-containing extracellular matrix	2.54071215811295e-05
MF	GO:0005515	protein binding	3.83336040870006e-05
CC	GO:0099055	integral component of postsynaptic membrane	4.67216786953126e-05
CC	GO:0098936	intrinsic component of postsynaptic membrane	5.42023453062875e-05
BP	GO:0003008	system process	7.54216639960811e-05
BP	GO:0032501	multicellular organismal process	8.18504969039011e-05
CC	GO:0032279	asymmetric synapse	8.18504969039011e-05
BP	GO:0007416	synapse assembly	8.59320324863493e-05
CC	GO:0048786	presynaptic active zone	0.000107337895014671
CC	GO:0042995	cell projection	0.000127968014108808
CC	GO:0044463	cell projection part	0.00013865002048112
CC	GO:0120038	plasma membrane bounded cell projection part	0.00013865002048112
CC	GO:0098984	neuron to neuron synapse	0.000152661584293909
MF	GO:0046873	metal ion transmembrane transporter activity	0.000152661584293909
CC	GO:0000778	condensed nuclear chromosome kinetochore	0.000152661584293909
CC	GO:0099572	postsynaptic specialization	0.00015998601997827
MF	GO:0022843	voltage-gated cation channel activity	0.00015998601997827
CC	GO:0098982	GABA-ergic synapse	0.00015998601997827
CC	GO:0014069	postsynaptic density	0.000168306042472403
MF	GO:0005198	structural molecule activity	0.000172400149769872
CC	GO:0030424	axon	0.000173735001776785
BP	GO:0098742	cell-cell adhesion via plasma-membrane adhesion molecules	0.00017461188991552
CC	GO:0043292	contractile fiber	0.000185271561128185
BP	GO:0007610	behavior	0.000188568837912752
CC	GO:0000776	kinetochore	0.000199139428927723
MF	GO:0030020	extracellular matrix structural constituent conferring tensile strength	0.000277599084534736
CC	GO:0099512	supramolecular fiber	0.000366910965331672
CC	GO:0120025	plasma membrane bounded cell projection	0.000372453933132589
BP	GO:0002062	chondrocyte differentiation	0.000410791025024338
BP	GO:0065007	biological regulation	0.000410791025024338
CC	GO:0000779	condensed chromosome, centromeric region	0.000426719112944009
BP	GO:0007215	glutamate receptor signaling pathway	0.000544399403438597
CC	GO:0099080	supramolecular complex	0.00062103750321083
CC	GO:0099081	supramolecular polymer	0.00062103750321083
CC	GO:0099146	intrinsic component of postsynaptic density membrane	0.000623838950296379
CC	GO:0098839	postsynaptic density membrane	0.000804539561563997
BP	GO:0007267	cell-cell signaling	0.000846638256045514
CC	GO:0099634	postsynaptic specialization membrane	0.000882517497142775
CC	GO:0099061	integral component of postsynaptic density membrane	0.0010106307281449
BP	GO:0007269	neurotransmitter secretion	0.00102488788173202
BP	GO:0099643	signal release from synapse	0.00119484141649106
BP	GO:0065008	regulation of biological quality	0.00119586783942805
CC	GO:0030016	myofibril	0.00119586783942805
MF	GO:0044877	protein-containing complex binding	0.00120149930939468
CC	GO:0034703	cation channel complex	0.00153568272130983
CC	GO:0043197	dendritic spine	0.00164690137278178
BP	GO:0035249	synaptic transmission, glutamatergic	0.00179423427393455
BP	GO:0050806	positive regulation of synaptic transmission	0.00179423427393455
BP	GO:0051960	regulation of nervous system development	0.00206424193647558
MF	GO:0005261	cation channel activity	0.00212857667952937
MF	GO:0005488	binding	0.00226455120556663
BP	GO:0022610	biological adhesion	0.00226455120556663
BP	GO:0003418	growth plate cartilage chondrocyte differentiation	0.00266082911011373
BP	GO:0007155	cell adhesion	0.00280174537262036
BP	GO:0034508	centromere complex assembly	0.00300783222836756
CC	GO:0044309	neuron spine	0.0034594874803837
BP	GO:0060351	cartilage development involved in endochondral bone morphogenesis	0.00347750068932822
CC	GO:0033267	axon part	0.00347750068932822
BP	GO:0017156	calcium ion regulated exocytosis	0.00360513021856582
CC	GO:0044449	contractile fiber part	0.00360513021856582
CC	GO:0000775	chromosome, centromeric region	0.00360513021856582
CC	GO:0030017	sarcomere	0.00363923463023966
BP	GO:0001505	regulation of neurotransmitter levels	0.00363923463023966
BP	GO:0003413	chondrocyte differentiation involved in endochondral bone morphogenesis	0.00363923463023966
BP	GO:0003433	chondrocyte development involved in endochondral bone morphogenesis	0.00363923463023966
BP	GO:0048168	regulation of neuronal synaptic plasticity	0.0040449788665332
CC	GO:0044306	neuron projection terminus	0.0041829797584716
CC	GO:0044427	chromosomal part	0.00425858129886857
MF	GO:0022890	inorganic cation transmembrane transporter activity	0.00432146726956472
CC	GO:0098948	intrinsic component of postsynaptic specialization membrane	0.00434459670377544
BP	GO:0003422	growth plate cartilage morphogenesis	0.00435130535873082
CC	GO:0000940	condensed chromosome outer kinetochore	0.00439258815631597
MF	GO:0008066	glutamate receptor activity	0.00441583525194177
CC	GO:0005694	chromosome	0.00441696023699566
BP	GO:0000375	RNA splicing, via transesterification reactions	0.0050688445357623
BP	GO:0000377	RNA splicing, via transesterification reactions with bulged adenosine as nucleophile	0.0050688445357623
BP	GO:0000398	mRNA splicing, via spliceosome	0.0050688445357623
BP	GO:0008608	attachment of spindle microtubules to kinetochore	0.00525265022293701
BP	GO:0006836	neurotransmitter transport	0.00554859851969164
BP	GO:0140014	mitotic nuclear division	0.00581292948145076
BP	GO:0060350	endochondral bone morphogenesis	0.00610471714726316
CC	GO:0099056	integral component of presynaptic membrane	0.00649284114227263
BP	GO:0003012	muscle system process	0.00671967574099757
CC	GO:0099060	integral component of postsynaptic specialization membrane	0.00690824098512097
BP	GO:0007156	homophilic cell adhesion via plasma membrane adhesion molecules	0.00715629538291589
MF	GO:0005516	calmodulin binding	0.00728522448480949
BP	GO:0006811	ion transport	0.00728522448480949
CC	GO:0030054	cell junction	0.00753477280229221
BP	GO:0050789	regulation of biological process	0.00803278014518566
BP	GO:0097479	synaptic vesicle localization	0.00804252536395312
MF	GO:0022839	ion gated channel activity	0.00843515601791297
BP	GO:0006812	cation transport	0.00862750628588326
CC	GO:0098889	intrinsic component of presynaptic membrane	0.00862750628588326
CC	GO:0000780	condensed nuclear chromosome, centromeric region	0.00862750628588326
BP	GO:0050794	regulation of cellular process	0.0087090726031425
CC	GO:0044420	extracellular matrix component	0.0087090726031425
MF	GO:0022836	gated channel activity	0.00899472720577016
BP	GO:0016079	synaptic vesicle exocytosis	0.010263410827373
BP	GO:0017158	regulation of calcium ion-dependent exocytosis	0.0103434819499751
CC	GO:0043679	axon terminus	0.0115107987363513
BP	GO:0008380	RNA splicing	0.0119896697698979
CC	GO:0008328	ionotropic glutamate receptor complex	0.0119896697698979
BP	GO:0051216	cartilage development	0.0128192788220612
BP	GO:0007611	learning or memory	0.0128192788220612
BP	GO:0051962	positive regulation of nervous system development	0.0130486683136428
BP	GO:0003414	chondrocyte morphogenesis involved in endochondral bone morphogenesis	0.0133158504683036
BP	GO:0003429	growth plate cartilage chondrocyte morphogenesis	0.0133158504683036
BP	GO:0090171	chondrocyte morphogenesis	0.0133158504683036
MF	GO:0005244	voltage-gated ion channel activity	0.0135172266378934
MF	GO:0022832	voltage-gated channel activity	0.0135172266378934
CC	GO:0098878	neurotransmitter receptor complex	0.0135666073316981
CC	GO:0031674	I band	0.0135666073316981
BP	GO:1900273	positive regulation of long-term synaptic potentiation	0.0135666073316981
MF	GO:0072341	modified amino acid binding	0.0136518444399875
CC	GO:0005581	collagen trimer	0.0140954606366334
CC	GO:1902495	transmembrane transporter complex	0.0141830007633368
CC	GO:0005583	fibrillar collagen trimer	0.0143924318814095
CC	GO:0098643	banded collagen fibril	0.0143924318814095
BP	GO:0043269	regulation of ion transport	0.0144532140347474
BP	GO:0030198	extracellular matrix organization	0.0145444686643795
BP	GO:0051128	regulation of cellular component organization	0.0150806417659628
CC	GO:0009986	cell surface	0.0167310489076556
BP	GO:0051963	regulation of synapse assembly	0.0177527865874621
CC	GO:0098831	presynaptic active zone cytoplasmic component	0.0177706980158833
BP	GO:0007617	mating behavior	0.0178317911147834
BP	GO:0061448	connective tissue development	0.0178317911147834
BP	GO:0043062	extracellular structure organization	0.0181549997895623
CC	GO:1990351	transporter complex	0.0185324555537268
BP	GO:0045664	regulation of neuron differentiation	0.0190357251759844
CC	GO:0098687	chromosomal region	0.0193897281519899
BP	GO:0098655	cation transmembrane transport	0.0193937233753039
MF	GO:0015085	calcium ion transmembrane transporter activity	0.0199193879619343
BP	GO:0050767	regulation of neurogenesis	0.0202137128681801
BP	GO:0003417	growth plate cartilage development	0.0202137128681801
MF	GO:0005539	glycosaminoglycan binding	0.0202137128681801
CC	GO:0000228	nuclear chromosome	0.0202752408172969
BP	GO:0048489	synaptic vesicle transport	0.0205707820865906
BP	GO:0097480	establishment of synaptic vesicle localization	0.0205707820865906
CC	GO:0017146	NMDA selective glutamate receptor complex	0.0205707820865906
BP	GO:0007626	locomotory behavior	0.0208170158947049
CC	GO:0005891	voltage-gated calcium channel complex	0.0211126453456379
BP	GO:0006936	muscle contraction	0.0212070916467055
MF	GO:0005245	voltage-gated calcium channel activity	0.0214817248877515
BP	GO:0048731	system development	0.0215629347171244
BP	GO:0046928	regulation of neurotransmitter secretion	0.0224075267747267
BP	GO:0023052	signaling	0.0224075267747267
MF	GO:0008324	cation transmembrane transporter activity	0.0224075267747267
BP	GO:0099601	regulation of neurotransmitter receptor activity	0.0229410505526048
BP	GO:0060291	long-term synaptic potentiation	0.0232340168298509
BP	GO:0071824	protein-DNA complex subunit organization	0.0244759872345081
BP	GO:0050890	cognition	0.0245010307130144
BP	GO:0002063	chondrocyte development	0.0245010307130144
BP	GO:0007154	cell communication	0.0256217061453311
BP	GO:0048699	generation of neurons	0.0256217061453311
BP	GO:0000278	mitotic cell cycle	0.0273587773231537
CC	GO:0098797	plasma membrane protein complex	0.0277895484344938
BP	GO:0048468	cell development	0.0281159905302116
BP	GO:0007399	nervous system development	0.0290875948550135
MF	GO:0099583	neurotransmitter receptor activity involved in regulation of postsynaptic cytosolic calcium ion concentration	0.0290875948550135
BP	GO:0008015	blood circulation	0.0303870154066776
BP	GO:0031175	neuron projection development	0.0305879419078403
BP	GO:0085029	extracellular matrix assembly	0.0311244098307107
CC	GO:0034709	methylosome	0.0320339603719035
BP	GO:0022008	neurogenesis	0.0327236450743786
CC	GO:0060076	excitatory synapse	0.0327236450743786
BP	GO:2000311	regulation of AMPA receptor activity	0.0327236450743786
BP	GO:2000300	regulation of synaptic vesicle exocytosis	0.033321755916071
BP	GO:0060349	bone morphogenesis	0.033321755916071
MF	GO:0008092	cytoskeletal protein binding	0.0336588143440149
BP	GO:0051130	positive regulation of cellular component organization	0.0336588143440149
MF	GO:0004970	ionotropic glutamate receptor activity	0.0336588143440149
CC	GO:0000793	condensed chromosome	0.0337258150541035
CC	GO:0034702	ion channel complex	0.0350678005005191
BP	GO:0045055	regulated exocytosis	0.0351307596067187
BP	GO:0051965	positive regulation of synapse assembly	0.0351307596067187
MF	GO:0015185	gamma-aminobutyric acid transmembrane transporter activity	0.0351307596067187
BP	GO:0000381	regulation of alternative mRNA splicing, via spliceosome	0.0356701317121093
BP	GO:0043933	protein-containing complex subunit organization	0.0361009379564933
BP	GO:0000070	mitotic sister chromatid segregation	0.0361440224992582
BP	GO:0045597	positive regulation of cell differentiation	0.0373116935039045
BP	GO:0050877	nervous system process	0.0377296440885879
BP	GO:0045666	positive regulation of neuron differentiation	0.0377296440885879
CC	GO:0036379	myofilament	0.0377453890974501
BP	GO:0000380	alternative mRNA splicing, via spliceosome	0.0381196677605853
BP	GO:0035914	skeletal muscle cell differentiation	0.03845450136044
MF	GO:0005542	folic acid binding	0.0386272203039147
BP	GO:0099504	synaptic vesicle cycle	0.0390453536036511
BP	GO:0065004	protein-DNA complex assembly	0.0404224170786832
BP	GO:0051315	attachment of mitotic spindle microtubules to kinetochore	0.0410127712327837
BP	GO:0007613	memory	0.0410559966466104
BP	GO:0033555	multicellular organismal response to stress	0.0411236900058904
CC	GO:0030018	Z disc	0.0427777915833753
BP	GO:0098693	regulation of synaptic vesicle cycle	0.0433533436580197
CC	GO:0044454	nuclear chromosome part	0.0433533436580197
BP	GO:0007517	muscle organ development	0.0433533436580197
BP	GO:0031536	positive regulation of exit from mitosis	0.0454178749569596
CC	GO:0044305	calyx of Held	0.0474509847903188
BP	GO:1903305	regulation of regulated secretory pathway	0.0477436505189674
BP	GO:0007275	multicellular organism development	0.0477436505189674
BP	GO:0030199	collagen fibril organization	0.0483626085261972
CC	GO:0032991	protein-containing complex	0.048389674937152
BP	GO:0019098	reproductive behavior	0.0490477186387378
CC	GO:0032809	neuronal cell body membrane	0.0490477186387378
BP	GO:0001662	behavioral fear response	0.0490477186387378
BP	GO:0006396	RNA processing	0.0493866253837957
BP	GO:0048172	regulation of short-term neuronal synaptic plasticity	0.0496937741801087
CC	GO:0034705	potassium channel complex	0.0496937741801087
