# Supplementary material for: Dedicated transcriptomics combined with power analysis lead to functional understanding of genes with weak phenotypic changes in knockout lines
Source: PLoS Comput Biol. 2020 Nov 12;16(11):e1008354. doi: 10.1371/journal.pcbi.1008354 (PMC7685438; doi:10.1371/journal.pcbi.1008354)
Supplement: S2 File — (GZ) [file pcbi.1008354.s016.gz › S2_File/gon5/245.tsv]

ontology	category	term	BH
CC	GO:0005856	cytoskeleton	0.00161127264754253
MF	GO:0035639	purine ribonucleoside triphosphate binding	0.00231729604242884
MF	GO:0005524	ATP binding	0.00244413800048969
BP	GO:0006396	RNA processing	0.00527945854599551
CC	GO:0044430	cytoskeletal part	0.00527945854599551
MF	GO:0017076	purine nucleotide binding	0.00601737762793438
MF	GO:0032555	purine ribonucleotide binding	0.00668464880918422
CC	GO:0005634	nucleus	0.00668464880918422
MF	GO:0032559	adenyl ribonucleotide binding	0.00668829100807316
MF	GO:0030554	adenyl nucleotide binding	0.00668829100807316
MF	GO:0032553	ribonucleotide binding	0.00672586292250494
CC	GO:0015630	microtubule cytoskeleton	0.00685565269342479
CC	GO:0005813	centrosome	0.0169327831438385
BP	GO:0031123	RNA 3'-end processing	0.0169327831438385
BP	GO:0006397	mRNA processing	0.0169327831438385
CC	GO:0043228	non-membrane-bounded organelle	0.0180081422095684
CC	GO:0043232	intracellular non-membrane-bounded organelle	0.0198908910141364
BP	GO:0016071	mRNA metabolic process	0.0198908910141364
BP	GO:0050684	regulation of mRNA processing	0.0228434001263649
MF	GO:0000166	nucleotide binding	0.0228434001263649
MF	GO:1901265	nucleoside phosphate binding	0.0228434001263649
CC	GO:0005815	microtubule organizing center	0.0241272207969599
BP	GO:0008380	RNA splicing	0.0290005453371762
BP	GO:0007017	microtubule-based process	0.0290005453371762
CC	GO:0044428	nuclear part	0.0296328168185172
MF	GO:0008144	drug binding	0.0296328168185172
BP	GO:0090304	nucleic acid metabolic process	0.0387184359283778
MF	GO:0097367	carbohydrate derivative binding	0.0389922759577168
MF	GO:1901363	heterocyclic compound binding	0.0391837012610116
MF	GO:0003729	mRNA binding	0.043781757311047
BP	GO:0006403	RNA localization	0.0479571074426793
