# Supplementary material for: Dedicated transcriptomics combined with power analysis lead to functional understanding of genes with weak phenotypic changes in knockout lines
Source: PLoS Comput Biol. 2020 Nov 12;16(11):e1008354. doi: 10.1371/journal.pcbi.1008354 (PMC7685438; doi:10.1371/journal.pcbi.1008354)
Supplement: S2 File — (GZ) [file pcbi.1008354.s016.gz › S2_File/gon5/457.tsv]

ontology	category	term	BH
MF	GO:0005201	extracellular matrix structural constituent	0.000109350845708
CC	GO:0032991	protein-containing complex	0.000109350845708
BP	GO:0006396	RNA processing	0.000109350845708
CC	GO:0043228	non-membrane-bounded organelle	0.000109350845708
CC	GO:0043232	intracellular non-membrane-bounded organelle	0.000128818594033582
CC	GO:0031981	nuclear lumen	0.000146831305338276
CC	GO:0031012	extracellular matrix	0.000162651470081593
CC	GO:0044428	nuclear part	0.000162651470081593
CC	GO:0044422	organelle part	0.000300440387304452
BP	GO:0022613	ribonucleoprotein complex biogenesis	0.000361876719570418
CC	GO:1990904	ribonucleoprotein complex	0.000415721462644246
MF	GO:0005198	structural molecule activity	0.000550791470616875
CC	GO:0070013	intracellular organelle lumen	0.00104875463823508
CC	GO:0031974	membrane-enclosed lumen	0.00119810987659637
CC	GO:0043233	organelle lumen	0.00119810987659637
CC	GO:0000775	chromosome, centromeric region	0.00295894690914476
CC	GO:0044446	intracellular organelle part	0.00496329880012552
MF	GO:0030020	extracellular matrix structural constituent conferring tensile strength	0.00554099808604622
CC	GO:0005581	collagen trimer	0.00831090346882026
MF	GO:0003723	RNA binding	0.0108017059251843
CC	GO:0005681	spliceosomal complex	0.0108017059251843
BP	GO:0008380	RNA splicing	0.0115726151226234
CC	GO:0044420	extracellular matrix component	0.011839212545017
CC	GO:0062023	collagen-containing extracellular matrix	0.0131471595403302
BP	GO:0060351	cartilage development involved in endochondral bone morphogenesis	0.0150672107754886
BP	GO:0034508	centromere complex assembly	0.0158592324097432
BP	GO:0042254	ribosome biogenesis	0.0158592324097432
CC	GO:0000776	kinetochore	0.0160396234988719
MF	GO:0005212	structural constituent of eye lens	0.016096378643495
BP	GO:0090304	nucleic acid metabolic process	0.0196039847073154
BP	GO:0006364	rRNA processing	0.0211077341740254
BP	GO:0071840	cellular component organization or biogenesis	0.0214888737191475
BP	GO:0016071	mRNA metabolic process	0.0246164869525087
BP	GO:0007049	cell cycle	0.0259692549574282
CC	GO:0005813	centrosome	0.0276108030799452
CC	GO:0005654	nucleoplasm	0.0341519650597349
BP	GO:0051383	kinetochore organization	0.0341519650597349
BP	GO:0006139	nucleobase-containing compound metabolic process	0.0384690519832364
BP	GO:0006397	mRNA processing	0.0437780109942076
MF	GO:0003729	mRNA binding	0.0437780109942076
BP	GO:0000375	RNA splicing, via transesterification reactions	0.0442267302212048
BP	GO:0000377	RNA splicing, via transesterification reactions with bulged adenosine as nucleophile	0.0442267302212048
BP	GO:0000398	mRNA splicing, via spliceosome	0.0442267302212048
