# Supplementary material for: Dedicated transcriptomics combined with power analysis lead to functional understanding of genes with weak phenotypic changes in knockout lines
Source: PLoS Comput Biol. 2020 Nov 12;16(11):e1008354. doi: 10.1371/journal.pcbi.1008354 (PMC7685438; doi:10.1371/journal.pcbi.1008354)
Supplement: S2 File — (GZ) [file pcbi.1008354.s016.gz › S2_File/gon5/550.tsv]

ontology	category	term	BH
CC	GO:0031012	extracellular matrix	5.13597923308884e-15
CC	GO:0062023	collagen-containing extracellular matrix	6.25119123951372e-12
MF	GO:0005201	extracellular matrix structural constituent	6.25119123951372e-12
MF	GO:0005515	protein binding	5.86885887337524e-08
BP	GO:0032501	multicellular organismal process	1.04087018296465e-07
CC	GO:0005581	collagen trimer	1.51505293145412e-07
BP	GO:0065007	biological regulation	4.65165645636138e-07
CC	GO:0005694	chromosome	5.23609545801353e-07
CC	GO:0044421	extracellular region part	5.97399945713789e-07
BP	GO:0050789	regulation of biological process	7.8436379889466e-07
CC	GO:0005576	extracellular region	8.61694822862502e-07
BP	GO:0009987	cellular process	8.61694822862502e-07
CC	GO:0044427	chromosomal part	8.81962014989086e-07
CC	GO:0044428	nuclear part	1.62200597031337e-06
MF	GO:0030020	extracellular matrix structural constituent conferring tensile strength	2.08052399991438e-06
CC	GO:0000775	chromosome, centromeric region	3.11008425105727e-06
CC	GO:0043292	contractile fiber	3.22635354611934e-06
BP	GO:0071840	cellular component organization or biogenesis	3.4147863308873e-06
CC	GO:0043228	non-membrane-bounded organelle	3.5987134293726e-06
BP	GO:0006974	cellular response to DNA damage stimulus	4.46775283016571e-06
BP	GO:0048731	system development	4.63045817613711e-06
BP	GO:0006396	RNA processing	4.63045817613711e-06
CC	GO:0043232	intracellular non-membrane-bounded organelle	4.63045817613711e-06
MF	GO:0005198	structural molecule activity	6.36205037040232e-06
CC	GO:0000776	kinetochore	7.5631480834653e-06
BP	GO:0050794	regulation of cellular process	7.57801878693515e-06
CC	GO:0031981	nuclear lumen	7.6512069039237e-06
BP	GO:0006397	mRNA processing	7.6512069039237e-06
CC	GO:0000793	condensed chromosome	8.8074309052395e-06
BP	GO:0003008	system process	9.60760051911583e-06
BP	GO:0048856	anatomical structure development	1.00916705485645e-05
BP	GO:0008380	RNA splicing	1.16420153946662e-05
BP	GO:0032502	developmental process	1.20494418999628e-05
BP	GO:0016043	cellular component organization	1.50929779921357e-05
BP	GO:0090304	nucleic acid metabolic process	1.71193254405748e-05
BP	GO:0007275	multicellular organism development	2.18496660263737e-05
BP	GO:0016071	mRNA metabolic process	2.18951312354005e-05
CC	GO:0005615	extracellular space	2.37221090529148e-05
MF	GO:0005488	binding	2.80381142541439e-05
CC	GO:0099080	supramolecular complex	2.95429020298307e-05
CC	GO:0099081	supramolecular polymer	2.95429020298307e-05
CC	GO:0032991	protein-containing complex	3.05981445511874e-05
BP	GO:0006259	DNA metabolic process	3.05981445511874e-05
CC	GO:0099512	supramolecular fiber	3.36443727104515e-05
BP	GO:0000070	mitotic sister chromatid segregation	3.53667621893523e-05
CC	GO:0098687	chromosomal region	3.53667621893523e-05
BP	GO:0051216	cartilage development	5.0423802909852e-05
BP	GO:0007049	cell cycle	5.36860918134961e-05
BP	GO:0000278	mitotic cell cycle	5.36860918134961e-05
BP	GO:0140014	mitotic nuclear division	6.1422395238118e-05
BP	GO:0008015	blood circulation	6.2451072367928e-05
CC	GO:0030016	myofibril	6.53724715525074e-05
CC	GO:0000228	nuclear chromosome	7.26542194515001e-05
BP	GO:0030198	extracellular matrix organization	7.68477788748098e-05
BP	GO:0006281	DNA repair	7.68477788748098e-05
BP	GO:0007059	chromosome segregation	0.000123410798855652
BP	GO:0060350	endochondral bone morphogenesis	0.000123410798855652
CC	GO:0000777	condensed chromosome kinetochore	0.000153561459696591
CC	GO:0000779	condensed chromosome, centromeric region	0.000158283146410985
BP	GO:0003013	circulatory system process	0.000173945355084267
BP	GO:0003012	muscle system process	0.000209912692287977
BP	GO:0060538	skeletal muscle organ development	0.00027703144294444
BP	GO:0061448	connective tissue development	0.00027703144294444
BP	GO:0000819	sister chromatid segregation	0.000277510753354466
BP	GO:0002062	chondrocyte differentiation	0.00037290088231073
CC	GO:0000778	condensed nuclear chromosome kinetochore	0.000417967324989782
BP	GO:0051094	positive regulation of developmental process	0.000430303893294804
BP	GO:0000375	RNA splicing, via transesterification reactions	0.000430303893294804
BP	GO:0000377	RNA splicing, via transesterification reactions with bulged adenosine as nucleophile	0.000430303893294804
BP	GO:0000398	mRNA splicing, via spliceosome	0.000430303893294804
CC	GO:0044454	nuclear chromosome part	0.000455913808598755
BP	GO:0007519	skeletal muscle tissue development	0.000543833447611079
BP	GO:0003418	growth plate cartilage chondrocyte differentiation	0.000568645907137242
CC	GO:0044449	contractile fiber part	0.000568645907137242
CC	GO:0030017	sarcomere	0.000678740420193432
MF	GO:0005212	structural constituent of eye lens	0.000760961501209641
BP	GO:0043062	extracellular structure organization	0.000861286680861581
BP	GO:0003009	skeletal muscle contraction	0.000886421687056041
CC	GO:0044451	nucleoplasm part	0.0009267621110584
BP	GO:0003433	chondrocyte development involved in endochondral bone morphogenesis	0.0009267621110584
CC	GO:0005654	nucleoplasm	0.000944637396810033
CC	GO:0016604	nuclear body	0.000986073044033548
BP	GO:0060351	cartilage development involved in endochondral bone morphogenesis	0.000986073044033548
BP	GO:0003413	chondrocyte differentiation involved in endochondral bone morphogenesis	0.000986143586908903
BP	GO:0030154	cell differentiation	0.00119636398402007
BP	GO:0048869	cellular developmental process	0.0012345752004322
BP	GO:0051301	cell division	0.00129292878183754
CC	GO:0005604	basement membrane	0.00133615877628413
BP	GO:0003422	growth plate cartilage morphogenesis	0.00139754331308984
CC	GO:0098590	plasma membrane region	0.0014756656747913
BP	GO:0060349	bone morphogenesis	0.0014756656747913
CC	GO:0044420	extracellular matrix component	0.00156723869570335
BP	GO:0006936	muscle contraction	0.0017318578074713
BP	GO:0000280	nuclear division	0.0017318578074713
BP	GO:0003071	renal system process involved in regulation of systemic arterial blood pressure	0.00184920868420343
CC	GO:0097060	synaptic membrane	0.00187619763753399
BP	GO:0050879	multicellular organismal movement	0.00225823937937515
BP	GO:0050881	musculoskeletal movement	0.00225823937937515
MF	GO:0016887	ATPase activity	0.00251206865532331
BP	GO:0006941	striated muscle contraction	0.00266728882429654
BP	GO:0098813	nuclear chromosome segregation	0.00272179576085885
BP	GO:0006310	DNA recombination	0.00274461723515812
BP	GO:0046483	heterocycle metabolic process	0.00281440033832476
BP	GO:0045597	positive regulation of cell differentiation	0.00301893514164074
BP	GO:0048285	organelle fission	0.0032972304175247
MF	GO:0008094	DNA-dependent ATPase activity	0.0034799312343143
BP	GO:0008608	attachment of spindle microtubules to kinetochore	0.00349695454603704
BP	GO:0000245	spliceosomal complex assembly	0.00349695454603704
BP	GO:0003414	chondrocyte morphogenesis involved in endochondral bone morphogenesis	0.00349996993539974
BP	GO:0003429	growth plate cartilage chondrocyte morphogenesis	0.00349996993539974
BP	GO:0090171	chondrocyte morphogenesis	0.00349996993539974
MF	GO:0003729	mRNA binding	0.00379980245682706
CC	GO:0005634	nucleus	0.00392302905913765
BP	GO:0006139	nucleobase-containing compound metabolic process	0.00422932032115584
CC	GO:0070013	intracellular organelle lumen	0.00423937882358328
BP	GO:0007517	muscle organ development	0.00423937882358328
CC	GO:0031974	membrane-enclosed lumen	0.00436203065825863
CC	GO:0043233	organelle lumen	0.00436203065825863
BP	GO:0002063	chondrocyte development	0.00463240989593015
MF	GO:0016462	pyrophosphatase activity	0.00467347547585681
CC	GO:0030054	cell junction	0.00536154787892299
BP	GO:0060536	cartilage morphogenesis	0.00551733606584249
BP	GO:0006260	DNA replication	0.00551733606584249
BP	GO:0051310	metaphase plate congression	0.00564013176686935
BP	GO:0060537	muscle tissue development	0.00568168301654533
MF	GO:0016817	hydrolase activity, acting on acid anhydrides	0.00568168301654533
MF	GO:0016818	hydrolase activity, acting on acid anhydrides, in phosphorus-containing anhydrides	0.00568168301654533
CC	GO:0044297	cell body	0.00580376721515272
BP	GO:0099536	synaptic signaling	0.00592143479426795
MF	GO:0017111	nucleoside-triphosphatase activity	0.00604179539677498
MF	GO:0005509	calcium ion binding	0.00604179539677498
BP	GO:0030199	collagen fibril organization	0.00635860934754621
BP	GO:0048468	cell development	0.00649298705358929
BP	GO:0048519	negative regulation of biological process	0.00654839599622718
BP	GO:0090068	positive regulation of cell cycle process	0.00663640223757513
BP	GO:0051983	regulation of chromosome segregation	0.00669418721821794
BP	GO:0007088	regulation of mitotic nuclear division	0.00686467976293767
CC	GO:0036379	myofilament	0.00720358932975265
CC	GO:0000780	condensed nuclear chromosome, centromeric region	0.00720358932975265
BP	GO:0007099	centriole replication	0.00755419876134351
BP	GO:0098534	centriole assembly	0.00755419876134351
MF	GO:0005261	cation channel activity	0.00757964769787948
BP	GO:0051726	regulation of cell cycle	0.0076098775467157
BP	GO:0007080	mitotic metaphase plate congression	0.00817097502135412
BP	GO:0006403	RNA localization	0.00819555904772552
CC	GO:0005865	striated muscle thin filament	0.00820226150457403
BP	GO:0050684	regulation of mRNA processing	0.00820226150457403
BP	GO:0006725	cellular aromatic compound metabolic process	0.00820226150457403
BP	GO:0014706	striated muscle tissue development	0.00835737151995179
BP	GO:0099537	trans-synaptic signaling	0.00848914712310789
MF	GO:0097367	carbohydrate derivative binding	0.00848914712310789
MF	GO:0044877	protein-containing complex binding	0.00856035023199739
BP	GO:1903047	mitotic cell cycle process	0.00890230921939096
CC	GO:0031674	I band	0.00890230921939096
BP	GO:0007268	chemical synaptic transmission	0.00916286592442758
BP	GO:0098916	anterograde trans-synaptic signaling	0.00916286592442758
CC	GO:0005657	replication fork	0.00917037039425909
CC	GO:0005681	spliceosomal complex	0.00917037039425909
BP	GO:0061061	muscle structure development	0.009556468342278
MF	GO:0008144	drug binding	0.00957240989681944
BP	GO:0007346	regulation of mitotic cell cycle	0.00957240989681944
BP	GO:0070208	protein heterotrimerization	0.00957240989681944
MF	GO:0042623	ATPase activity, coupled	0.00973916209213112
MF	GO:0022836	gated channel activity	0.00973916209213112
MF	GO:0043168	anion binding	0.0100019316155082
BP	GO:0006261	DNA-dependent DNA replication	0.0101146839068099
MF	GO:0046873	metal ion transmembrane transporter activity	0.0105515226853396
BP	GO:0051716	cellular response to stimulus	0.0105515226853396
BP	GO:0031123	RNA 3'-end processing	0.0107529641804765
BP	GO:0016070	RNA metabolic process	0.0108562937282928
BP	GO:0050793	regulation of developmental process	0.0108706736340947
BP	GO:0051236	establishment of RNA localization	0.0110783532517374
CC	GO:0045211	postsynaptic membrane	0.0116477562493001
BP	GO:0048513	animal organ development	0.0116729750458082
BP	GO:0010965	regulation of mitotic sister chromatid separation	0.0118941280163855
BP	GO:0051303	establishment of chromosome localization	0.0118941280163855
MF	GO:0003697	single-stranded DNA binding	0.0122489758155973
BP	GO:0023052	signaling	0.0122489758155973
MF	GO:0022839	ion gated channel activity	0.012522495301665
CC	GO:0043025	neuronal cell body	0.012581916996723
BP	GO:0003417	growth plate cartilage development	0.0127865952396596
BP	GO:0001501	skeletal system development	0.0132979384050355
BP	GO:0008037	cell recognition	0.0143802348682603
BP	GO:0051239	regulation of multicellular organismal process	0.0153558105089952
BP	GO:0042391	regulation of membrane potential	0.0154728880940541
BP	GO:1903311	regulation of mRNA metabolic process	0.015881000768298
BP	GO:1904645	response to amyloid-beta	0.0161468604868055
BP	GO:0050000	chromosome localization	0.0162188923887878
CC	GO:0005819	spindle	0.0166368707539481
BP	GO:0022610	biological adhesion	0.0169553907297002
BP	GO:0060047	heart contraction	0.017054932547094
CC	GO:0099240	intrinsic component of synaptic membrane	0.0172924279736787
BP	GO:0007600	sensory perception	0.0173551769027549
BP	GO:0033044	regulation of chromosome organization	0.0173858788572429
BP	GO:0071276	cellular response to cadmium ion	0.0173858788572429
BP	GO:1901360	organic cyclic compound metabolic process	0.0173858788572429
BP	GO:0051276	chromosome organization	0.0182484036303173
BP	GO:0050657	nucleic acid transport	0.0182484036303173
BP	GO:0050658	RNA transport	0.0182484036303173
CC	GO:0071013	catalytic step 2 spliceosome	0.0183628004545272
CC	GO:0044459	plasma membrane part	0.0185276695808007
BP	GO:0000724	double-strand break repair via homologous recombination	0.0188683931790523
BP	GO:0000725	recombinational repair	0.0188683931790523
BP	GO:0033047	regulation of mitotic sister chromatid segregation	0.0189210984952966
BP	GO:0007155	cell adhesion	0.0192574006609341
BP	GO:0008630	intrinsic apoptotic signaling pathway in response to DNA damage	0.0192574006609341
CC	GO:0043005	neuron projection	0.0195678720202974
BP	GO:0007091	metaphase/anaphase transition of mitotic cell cycle	0.0195678720202974
BP	GO:0098868	bone growth	0.020958831408276
BP	GO:0071248	cellular response to metal ion	0.0214505089296978
CC	GO:0030018	Z disc	0.0214505089296978
BP	GO:0009888	tissue development	0.0220538633759271
CC	GO:0097458	neuron part	0.0221909953837177
MF	GO:0015267	channel activity	0.0221909953837177
MF	GO:0022803	passive transmembrane transporter activity	0.0221909953837177
MF	GO:0005524	ATP binding	0.0245412199205607
CC	GO:0045202	synapse	0.0245412199205607
BP	GO:0048167	regulation of synaptic plasticity	0.0246198927173708
BP	GO:0000380	alternative mRNA splicing, via spliceosome	0.0246198927173708
BP	GO:2000816	negative regulation of mitotic sister chromatid separation	0.0246198927173708
MF	GO:0004386	helicase activity	0.0246198927173708
BP	GO:0050896	response to stimulus	0.0246198927173708
CC	GO:0000794	condensed nuclear chromosome	0.0252825441371031
BP	GO:0003416	endochondral bone growth	0.0252825441371031
BP	GO:0051052	regulation of DNA metabolic process	0.0253694619257137
BP	GO:0045787	positive regulation of cell cycle	0.0257683634232145
MF	GO:0008297	single-stranded DNA exodeoxyribonuclease activity	0.0259977257327887
BP	GO:0022402	cell cycle process	0.0260142576176364
BP	GO:1905818	regulation of chromosome separation	0.0262348913413408
CC	GO:0036477	somatodendritic compartment	0.0268198624469073
BP	GO:0006376	mRNA splice site selection	0.0274848495961853
BP	GO:0050877	nervous system process	0.0283886344864595
MF	GO:0005539	glycosaminoglycan binding	0.0306976411105629
MF	GO:0005216	ion channel activity	0.0307836687463235
BP	GO:0051306	mitotic sister chromatid separation	0.0309826630524507
BP	GO:0048523	negative regulation of cellular process	0.0314690947046723
BP	GO:0045910	negative regulation of DNA recombination	0.0325372605082182
BP	GO:0008217	regulation of blood pressure	0.0325372605082182
BP	GO:0007154	cell communication	0.0336857857131569
BP	GO:0051304	chromosome separation	0.0340341498725617
CC	GO:0099699	integral component of synaptic membrane	0.0343828214231758
BP	GO:0009653	anatomical structure morphogenesis	0.034832568436801
CC	GO:0098936	intrinsic component of postsynaptic membrane	0.034832568436801
BP	GO:0007399	nervous system development	0.0355963751503129
CC	GO:0045120	pronucleus	0.0355963751503129
BP	GO:0051028	mRNA transport	0.0367061205235383
CC	GO:0000940	condensed chromosome outer kinetochore	0.0368894727521346
BP	GO:0006302	double-strand break repair	0.0369065240867541
BP	GO:0044784	metaphase/anaphase transition of cell cycle	0.0369065240867541
BP	GO:0048705	skeletal system morphogenesis	0.0369449264662657
BP	GO:0034508	centromere complex assembly	0.0387821820549068
BP	GO:0051783	regulation of nuclear division	0.0388388496109755
BP	GO:0003015	heart process	0.0390988491225343
BP	GO:0033045	regulation of sister chromatid segregation	0.0390988491225343
BP	GO:0051130	positive regulation of cellular component organization	0.039787712658766
CC	GO:0005886	plasma membrane	0.0406163633737756
BP	GO:0031124	mRNA 3'-end processing	0.0412908865809851
BP	GO:0060255	regulation of macromolecule metabolic process	0.0414501484903166
BP	GO:1905819	negative regulation of chromosome separation	0.0420154670925857
MF	GO:0022838	substrate-specific channel activity	0.0420887290554156
BP	GO:0045841	negative regulation of mitotic metaphase/anaphase transition	0.0423160779304851
BP	GO:0035931	mineralocorticoid secretion	0.0423160779304851
BP	GO:0035932	aldosterone secretion	0.0423160779304851
BP	GO:2000855	regulation of mineralocorticoid secretion	0.0423160779304851
BP	GO:2000858	regulation of aldosterone secretion	0.0423160779304851
BP	GO:0051315	attachment of mitotic spindle microtubules to kinetochore	0.0437862364010937
BP	GO:0007610	behavior	0.0446703286685528
CC	GO:0045111	intermediate filament cytoskeleton	0.0457276944067263
BP	GO:0097193	intrinsic apoptotic signaling pathway	0.0457276944067263
CC	GO:0005861	troponin complex	0.0488336497290341
CC	GO:0005583	fibrillar collagen trimer	0.0492308508596639
CC	GO:0098643	banded collagen fibril	0.0492308508596639
BP	GO:0008283	cell proliferation	0.0492308508596639
CC	GO:0005856	cytoskeleton	0.0492308508596639
BP	GO:0071214	cellular response to abiotic stimulus	0.0492308508596639
BP	GO:0104004	cellular response to environmental stimulus	0.0492308508596639
