# Supplementary material for: Dedicated transcriptomics combined with power analysis lead to functional understanding of genes with weak phenotypic changes in knockout lines
Source: PLoS Comput Biol. 2020 Nov 12;16(11):e1008354. doi: 10.1371/journal.pcbi.1008354 (PMC7685438; doi:10.1371/journal.pcbi.1008354)
Supplement: S2 File — (GZ) [file pcbi.1008354.s016.gz › S2_File/gon5/368.tsv]

ontology	category	term	BH
MF	GO:0005201	extracellular matrix structural constituent	2.68057228569934e-07
CC	GO:0031012	extracellular matrix	6.9723617381752e-07
MF	GO:0005198	structural molecule activity	7.62956114877928e-06
CC	GO:0044421	extracellular region part	1.48576865421338e-05
BP	GO:0008380	RNA splicing	3.56538490506305e-05
CC	GO:0005581	collagen trimer	6.09713667201232e-05
CC	GO:0062023	collagen-containing extracellular matrix	0.000129302656695942
CC	GO:0005615	extracellular space	0.000186938419101818
BP	GO:0006397	mRNA processing	0.000213848584321599
MF	GO:0030020	extracellular matrix structural constituent conferring tensile strength	0.000254440166939556
BP	GO:0006396	RNA processing	0.000270322964523564
CC	GO:0043228	non-membrane-bounded organelle	0.000331138836245869
CC	GO:0032991	protein-containing complex	0.000331138836245869
BP	GO:0016071	mRNA metabolic process	0.000628805330783775
CC	GO:0043232	intracellular non-membrane-bounded organelle	0.000663642562647297
BP	GO:0000375	RNA splicing, via transesterification reactions	0.00185194133188736
BP	GO:0000377	RNA splicing, via transesterification reactions with bulged adenosine as nucleophile	0.00185194133188736
BP	GO:0000398	mRNA splicing, via spliceosome	0.00185194133188736
CC	GO:0044428	nuclear part	0.00517866418734448
CC	GO:0000776	kinetochore	0.00517866418734448
CC	GO:0005681	spliceosomal complex	0.00522440918137946
CC	GO:0000775	chromosome, centromeric region	0.010289059332557
CC	GO:0005576	extracellular region	0.010289059332557
BP	GO:0070208	protein heterotrimerization	0.0141615972236024
BP	GO:0060351	cartilage development involved in endochondral bone morphogenesis	0.0141615972236024
BP	GO:0003433	chondrocyte development involved in endochondral bone morphogenesis	0.0141840278649083
BP	GO:0003413	chondrocyte differentiation involved in endochondral bone morphogenesis	0.020901401984555
CC	GO:0044420	extracellular matrix component	0.020901401984555
CC	GO:0031981	nuclear lumen	0.020901401984555
CC	GO:0005583	fibrillar collagen trimer	0.0243198104052088
CC	GO:0098643	banded collagen fibril	0.0243198104052088
BP	GO:0000245	spliceosomal complex assembly	0.0300950971965006
CC	GO:0098644	complex of collagen trimers	0.030291799578071
CC	GO:0000777	condensed chromosome kinetochore	0.0304779637277049
CC	GO:0071013	catalytic step 2 spliceosome	0.0352222109129775
CC	GO:1990904	ribonucleoprotein complex	0.0357877299879774
CC	GO:0044427	chromosomal part	0.0357877299879774
BP	GO:0006403	RNA localization	0.0392794466824002
CC	GO:0098687	chromosomal region	0.0396740384195142
CC	GO:0044446	intracellular organelle part	0.0407580378447794
BP	GO:0060350	endochondral bone morphogenesis	0.047327348169653
