# Supplementary material for: Dedicated transcriptomics combined with power analysis lead to functional understanding of genes with weak phenotypic changes in knockout lines
Source: PLoS Comput Biol. 2020 Nov 12;16(11):e1008354. doi: 10.1371/journal.pcbi.1008354 (PMC7685438; doi:10.1371/journal.pcbi.1008354)
Supplement: S2 File — (GZ) [file pcbi.1008354.s016.gz › S2_File/gon5/285.tsv]

ontology	category	term	BH
MF	GO:0005198	structural molecule activity	5.10071255805722e-10
CC	GO:0031012	extracellular matrix	5.47959039077735e-09
CC	GO:0062023	collagen-containing extracellular matrix	2.44875286185079e-08
CC	GO:0032991	protein-containing complex	2.44875286185079e-08
MF	GO:0005201	extracellular matrix structural constituent	2.44875286185079e-08
BP	GO:0009987	cellular process	1.8887445280821e-07
BP	GO:0071840	cellular component organization or biogenesis	2.01462709296109e-07
CC	GO:0044421	extracellular region part	2.36106931827397e-06
BP	GO:0016043	cellular component organization	2.36106931827397e-06
MF	GO:0005515	protein binding	2.52009622324715e-06
CC	GO:0044422	organelle part	2.95491833925234e-06
BP	GO:0032501	multicellular organismal process	2.95491833925234e-06
CC	GO:0043228	non-membrane-bounded organelle	3.37215103571865e-06
CC	GO:0043232	intracellular non-membrane-bounded organelle	7.52937225784292e-06
CC	GO:0005615	extracellular space	2.66586703364219e-05
CC	GO:0005576	extracellular region	3.35624752814366e-05
BP	GO:0048731	system development	3.63095168517943e-05
BP	GO:0007275	multicellular organism development	6.97246860026713e-05
BP	GO:0032502	developmental process	6.97246860026713e-05
MF	GO:0005488	binding	7.20605461445251e-05
BP	GO:0048856	anatomical structure development	8.94088263016245e-05
CC	GO:0044428	nuclear part	9.41295122123663e-05
CC	GO:0070013	intracellular organelle lumen	9.41295122123663e-05
CC	GO:0031974	membrane-enclosed lumen	9.51884651380944e-05
CC	GO:0043233	organelle lumen	9.51884651380944e-05
CC	GO:0030424	axon	0.000186318680456358
CC	GO:0044446	intracellular organelle part	0.000186318680456358
CC	GO:0031981	nuclear lumen	0.00029292560127239
CC	GO:0000775	chromosome, centromeric region	0.000910771201194816
CC	GO:0000776	kinetochore	0.0010040692032555
CC	GO:0045202	synapse	0.00101800648632468
BP	GO:0065007	biological regulation	0.00113236473666905
MF	GO:0030020	extracellular matrix structural constituent conferring tensile strength	0.00265728965007099
BP	GO:0050789	regulation of biological process	0.0027831832320856
CC	GO:0043292	contractile fiber	0.00284463737662036
CC	GO:0005581	collagen trimer	0.0035908049503306
CC	GO:0097060	synaptic membrane	0.00450991830102779
MF	GO:0005212	structural constituent of eye lens	0.00461664124240693
CC	GO:0005681	spliceosomal complex	0.00499160784884906
CC	GO:0030054	cell junction	0.00530071802933073
CC	GO:0031226	intrinsic component of plasma membrane	0.00530071802933073
CC	GO:0043005	neuron projection	0.00530071802933073
BP	GO:0051239	regulation of multicellular organismal process	0.00530071802933073
CC	GO:0000777	condensed chromosome kinetochore	0.00530071802933073
CC	GO:0097458	neuron part	0.00530071802933073
CC	GO:0036477	somatodendritic compartment	0.00551529312451479
CC	GO:0044456	synapse part	0.00574072422048683
CC	GO:0005654	nucleoplasm	0.00727543919290934
BP	GO:0050794	regulation of cellular process	0.00759544514492369
BP	GO:0006396	RNA processing	0.0077427078234172
BP	GO:0022008	neurogenesis	0.00882944120141179
BP	GO:0008380	RNA splicing	0.00895852125580729
BP	GO:0060350	endochondral bone morphogenesis	0.00895852125580729
CC	GO:0098878	neurotransmitter receptor complex	0.00896115342689651
MF	GO:0044877	protein-containing complex binding	0.00900012118369487
BP	GO:0048468	cell development	0.00900012118369487
BP	GO:0051216	cartilage development	0.0092829085616048
BP	GO:0051962	positive regulation of nervous system development	0.0092829085616048
CC	GO:0044420	extracellular matrix component	0.00964007745741185
CC	GO:1990904	ribonucleoprotein complex	0.0100872095222566
CC	GO:0005604	basement membrane	0.0101904208061632
BP	GO:0099536	synaptic signaling	0.0101904208061632
BP	GO:2000463	positive regulation of excitatory postsynaptic potential	0.0101904208061632
CC	GO:0030016	myofibril	0.010962002480063
BP	GO:0099537	trans-synaptic signaling	0.0121095525901059
CC	GO:0005887	integral component of plasma membrane	0.012369254756701
BP	GO:0000070	mitotic sister chromatid segregation	0.0139450405428383
BP	GO:0007268	chemical synaptic transmission	0.0139450405428383
BP	GO:0098916	anterograde trans-synaptic signaling	0.0139450405428383
BP	GO:0051094	positive regulation of developmental process	0.0139956356769019
CC	GO:0098798	mitochondrial protein complex	0.0150822010109377
BP	GO:0048869	cellular developmental process	0.0150822010109377
BP	GO:0030154	cell differentiation	0.0150822010109377
BP	GO:0030198	extracellular matrix organization	0.0154972538602797
BP	GO:0030182	neuron differentiation	0.0155570374935013
BP	GO:0060349	bone morphogenesis	0.0158360827634684
BP	GO:0048518	positive regulation of biological process	0.0160380385103228
BP	GO:0048699	generation of neurons	0.0160380385103228
CC	GO:0000779	condensed chromosome, centromeric region	0.0161371219023652
BP	GO:0051123	RNA polymerase II preinitiation complex assembly	0.0161853302797571
BP	GO:0060351	cartilage development involved in endochondral bone morphogenesis	0.0161918711882115
BP	GO:0002062	chondrocyte differentiation	0.0167430484153257
BP	GO:0044085	cellular component biogenesis	0.0170304836967999
CC	GO:0044449	contractile fiber part	0.0170653945405699
CC	GO:0099634	postsynaptic specialization membrane	0.0172238129075162
MF	GO:0016887	ATPase activity	0.0172238129075162
BP	GO:0048666	neuron development	0.0173788586287988
BP	GO:0003012	muscle system process	0.0193645112199644
BP	GO:0043062	extracellular structure organization	0.0211770609871032
CC	GO:0045211	postsynaptic membrane	0.0212053251258897
BP	GO:0007399	nervous system development	0.0212053251258897
BP	GO:0061448	connective tissue development	0.022412882929268
CC	GO:0008328	ionotropic glutamate receptor complex	0.0232034538253457
CC	GO:1990351	transporter complex	0.0243328925592808
CC	GO:0099080	supramolecular complex	0.0244199488260384
CC	GO:0099081	supramolecular polymer	0.0244199488260384
BP	GO:0031175	neuron projection development	0.0244199488260384
CC	GO:1902495	transmembrane transporter complex	0.0244199488260384
CC	GO:0098590	plasma membrane region	0.0244199488260384
BP	GO:0007059	chromosome segregation	0.0244199488260384
BP	GO:0050769	positive regulation of neurogenesis	0.0248644097792661
BP	GO:0034641	cellular nitrogen compound metabolic process	0.0252543144735789
CC	GO:0098982	GABA-ergic synapse	0.0273532720205225
CC	GO:0099512	supramolecular fiber	0.0273532720205225
BP	GO:0003071	renal system process involved in regulation of systemic arterial blood pressure	0.0274419354640855
CC	GO:0044459	plasma membrane part	0.0279343030924138
BP	GO:0003015	heart process	0.0293899210637236
CC	GO:0098794	postsynapse	0.0317643507022669
CC	GO:0071013	catalytic step 2 spliceosome	0.0317643507022669
BP	GO:0006941	striated muscle contraction	0.0328564845137393
MF	GO:0005261	cation channel activity	0.0332989130581445
BP	GO:0097193	intrinsic apoptotic signaling pathway	0.0332989130581445
BP	GO:0042391	regulation of membrane potential	0.0332989130581445
CC	GO:0034703	cation channel complex	0.034798451172671
CC	GO:0000793	condensed chromosome	0.034798451172671
BP	GO:0032990	cell part morphogenesis	0.0351392529790661
CC	GO:0030017	sarcomere	0.0356418446964895
CC	GO:0043025	neuronal cell body	0.0356418446964895
CC	GO:0098839	postsynaptic density membrane	0.0356418446964895
BP	GO:0050808	synapse organization	0.0361012324954355
BP	GO:1900449	regulation of glutamate receptor signaling pathway	0.0366549151580296
BP	GO:0044057	regulation of system process	0.0368080130439809
BP	GO:0043170	macromolecule metabolic process	0.0372249380288224
CC	GO:0005856	cytoskeleton	0.0375519629511888
BP	GO:0034508	centromere complex assembly	0.0386313944424997
CC	GO:0034702	ion channel complex	0.0397376881815553
CC	GO:0044297	cell body	0.0397376881815553
BP	GO:0120039	plasma membrane bounded cell projection morphogenesis	0.0397376881815553
BP	GO:0032989	cellular component morphogenesis	0.0408973639327472
CC	GO:0099240	intrinsic component of synaptic membrane	0.0408973639327472
BP	GO:0070897	transcription preinitiation complex assembly	0.0413330065119132
BP	GO:0007093	mitotic cell cycle checkpoint	0.0434505319893622
BP	GO:0048858	cell projection morphogenesis	0.0451379918015823
BP	GO:0051240	positive regulation of multicellular organismal process	0.0451379918015823
BP	GO:0000375	RNA splicing, via transesterification reactions	0.0451379918015823
BP	GO:0000377	RNA splicing, via transesterification reactions with bulged adenosine as nucleophile	0.0451379918015823
BP	GO:0000398	mRNA splicing, via spliceosome	0.0451379918015823
CC	GO:0044427	chromosomal part	0.0464690430864018
BP	GO:0008630	intrinsic apoptotic signaling pathway in response to DNA damage	0.0464690430864018
CC	GO:0043596	nuclear replication fork	0.0474443138207005
BP	GO:0000819	sister chromatid segregation	0.047496936440227
BP	GO:0045666	positive regulation of neuron differentiation	0.0475469853984926
CC	GO:0044305	calyx of Held	0.0487973860980624
BP	GO:1902749	regulation of cell cycle G2/M phase transition	0.0487973860980624
BP	GO:0090304	nucleic acid metabolic process	0.0487973860980624
CC	GO:0005813	centrosome	0.0487973860980624
CC	GO:0099146	intrinsic component of postsynaptic density membrane	0.0487973860980624
CC	GO:0098948	intrinsic component of postsynaptic specialization membrane	0.0494815768587637
