# Supplementary material for: Dedicated transcriptomics combined with power analysis lead to functional understanding of genes with weak phenotypic changes in knockout lines
Source: PLoS Comput Biol. 2020 Nov 12;16(11):e1008354. doi: 10.1371/journal.pcbi.1008354 (PMC7685438; doi:10.1371/journal.pcbi.1008354)
Supplement: S2 File — (GZ) [file pcbi.1008354.s016.gz › S2_File/gon5/789.tsv]

ontology	category	term	BH
MF	GO:0005198	structural molecule activity	4.89961807305387e-09
CC	GO:0032991	protein-containing complex	4.89961807305387e-09
CC	GO:0097060	synaptic membrane	3.82907377773905e-08
CC	GO:0045202	synapse	1.00453724340055e-07
CC	GO:0044456	synapse part	1.00453724340055e-07
CC	GO:0045211	postsynaptic membrane	1.89211512120489e-07
CC	GO:0097458	neuron part	9.45123693486226e-07
BP	GO:0099536	synaptic signaling	1.13274653728144e-06
BP	GO:0099537	trans-synaptic signaling	1.21368662344677e-06
BP	GO:0007268	chemical synaptic transmission	1.79650163808464e-06
BP	GO:0098916	anterograde trans-synaptic signaling	1.79650163808464e-06
CC	GO:0036477	somatodendritic compartment	1.79650163808464e-06
CC	GO:0030424	axon	2.76422772018855e-06
CC	GO:0099240	intrinsic component of synaptic membrane	4.02960768879271e-06
CC	GO:0043228	non-membrane-bounded organelle	4.02960768879271e-06
CC	GO:0043005	neuron projection	4.02960768879271e-06
MF	GO:0005201	extracellular matrix structural constituent	4.02960768879271e-06
BP	GO:0071840	cellular component organization or biogenesis	1.00909950827292e-05
CC	GO:0098936	intrinsic component of postsynaptic membrane	1.18065592402589e-05
CC	GO:0043232	intracellular non-membrane-bounded organelle	1.18065592402589e-05
CC	GO:0098794	postsynapse	1.5097741164362e-05
BP	GO:0099177	regulation of trans-synaptic signaling	1.5097741164362e-05
CC	GO:0031012	extracellular matrix	1.75517671586286e-05
BP	GO:0050804	modulation of chemical synaptic transmission	1.8103421021299e-05
CC	GO:0031226	intrinsic component of plasma membrane	2.72874015656423e-05
BP	GO:0050808	synapse organization	2.90701241209932e-05
CC	GO:0099699	integral component of synaptic membrane	2.93607179831531e-05
CC	GO:1990904	ribonucleoprotein complex	3.24306082685896e-05
BP	GO:0009987	cellular process	3.949673964399e-05
CC	GO:0005887	integral component of plasma membrane	5.05082367590589e-05
CC	GO:0099055	integral component of postsynaptic membrane	8.32299493472153e-05
CC	GO:0098793	presynapse	8.71491130536741e-05
CC	GO:0033267	axon part	0.000108409550320287
CC	GO:0043025	neuronal cell body	0.000108409550320287
CC	GO:0098878	neurotransmitter receptor complex	0.000150675596043394
CC	GO:0044297	cell body	0.000169433520058946
BP	GO:0016043	cellular component organization	0.000169433520058946
CC	GO:0062023	collagen-containing extracellular matrix	0.000205819537829419
CC	GO:0008328	ionotropic glutamate receptor complex	0.000356250876391456
CC	GO:0098798	mitochondrial protein complex	0.000550195088760019
CC	GO:0099634	postsynaptic specialization membrane	0.000786411778283354
BP	GO:0007416	synapse assembly	0.000908615419213066
CC	GO:0030054	cell junction	0.000925118174124249
CC	GO:0000776	kinetochore	0.000929268552511182
CC	GO:0000777	condensed chromosome kinetochore	0.000945167094985644
CC	GO:0098982	GABA-ergic synapse	0.00100872126946095
CC	GO:0097447	dendritic tree	0.001067005275213
BP	GO:0022008	neurogenesis	0.00126969551449664
CC	GO:0070013	intracellular organelle lumen	0.00134820918510695
CC	GO:0031974	membrane-enclosed lumen	0.00139667781281025
CC	GO:0043233	organelle lumen	0.00139667781281025
CC	GO:0000775	chromosome, centromeric region	0.00140978619929899
CC	GO:0000779	condensed chromosome, centromeric region	0.00141930167536568
CC	GO:0030425	dendrite	0.0014957646240234
BP	GO:0007215	glutamate receptor signaling pathway	0.00162329759193161
BP	GO:0007155	cell adhesion	0.00162329759193161
BP	GO:0006396	RNA processing	0.00165601833754007
BP	GO:0048731	system development	0.00169495417880127
BP	GO:0022610	biological adhesion	0.00185586666283564
MF	GO:0030020	extracellular matrix structural constituent conferring tensile strength	0.00190476349336273
BP	GO:0002062	chondrocyte differentiation	0.00190476349336273
BP	GO:0007399	nervous system development	0.00190476349336273
CC	GO:0098839	postsynaptic density membrane	0.00190476349336273
BP	GO:0048167	regulation of synaptic plasticity	0.00209296399095299
CC	GO:0005581	collagen trimer	0.00217595538796189
CC	GO:0015934	large ribosomal subunit	0.00222293793785904
CC	GO:0099572	postsynaptic specialization	0.00222293793785904
MF	GO:0005261	cation channel activity	0.00241137656661742
CC	GO:0098590	plasma membrane region	0.00243845461474635
CC	GO:0044391	ribosomal subunit	0.00271019969069486
BP	GO:2000311	regulation of AMPA receptor activity	0.0027234774853411
CC	GO:0098948	intrinsic component of postsynaptic specialization membrane	0.00289163453274866
CC	GO:0031981	nuclear lumen	0.00303344586253795
CC	GO:0034703	cation channel complex	0.00303344586253795
CC	GO:0044459	plasma membrane part	0.00328188557731378
BP	GO:0048699	generation of neurons	0.00343859569036918
CC	GO:1902495	transmembrane transporter complex	0.00373653535699561
CC	GO:0000313	organellar ribosome	0.00431152629936681
CC	GO:0005761	mitochondrial ribosome	0.00431152629936681
MF	GO:0022843	voltage-gated cation channel activity	0.00435487133171649
CC	GO:0099146	intrinsic component of postsynaptic density membrane	0.00443509162645231
BP	GO:0034508	centromere complex assembly	0.00443509162645231
BP	GO:0098742	cell-cell adhesion via plasma-membrane adhesion molecules	0.00479928564198956
BP	GO:0032501	multicellular organismal process	0.00492311685870148
CC	GO:0032279	asymmetric synapse	0.00492311685870148
CC	GO:0034702	ion channel complex	0.00493228371723466
BP	GO:0007275	multicellular organism development	0.00529673308435256
BP	GO:0007411	axon guidance	0.00592272372321377
CC	GO:0043679	axon terminus	0.00592272372321377
CC	GO:1990351	transporter complex	0.00592272372321377
CC	GO:0042734	presynaptic membrane	0.00596949326730381
BP	GO:0060349	bone morphogenesis	0.00607218469819614
CC	GO:0044463	cell projection part	0.00656834857572012
CC	GO:0120038	plasma membrane bounded cell projection part	0.00656834857572012
CC	GO:0044422	organelle part	0.006660866558613
CC	GO:0044428	nuclear part	0.006660866558613
CC	GO:0014069	postsynaptic density	0.00699630867055216
CC	GO:0005840	ribosome	0.00700649468858969
BP	GO:0060350	endochondral bone morphogenesis	0.00700649468858969
BP	GO:0097485	neuron projection guidance	0.00702284209776973
CC	GO:0098889	intrinsic component of presynaptic membrane	0.00733402160255433
MF	GO:0022839	ion gated channel activity	0.00772117470081081
CC	GO:0043292	contractile fiber	0.00776197235237908
CC	GO:0120025	plasma membrane bounded cell projection	0.00791735745791575
CC	GO:0098984	neuron to neuron synapse	0.00803951941012345
BP	GO:0022613	ribonucleoprotein complex biogenesis	0.00816783376721296
CC	GO:0000315	organellar large ribosomal subunit	0.00819784045482703
CC	GO:0005762	mitochondrial large ribosomal subunit	0.00819784045482703
CC	GO:0044306	neuron projection terminus	0.00819784045482703
BP	GO:0040007	growth	0.00852300582951446
MF	GO:0022836	gated channel activity	0.0086064396734262
BP	GO:0051965	positive regulation of synapse assembly	0.0086064396734262
BP	GO:0060351	cartilage development involved in endochondral bone morphogenesis	0.00878468016454933
CC	GO:0150034	distal axon	0.0088712951759999
BP	GO:0008380	RNA splicing	0.00892723269895187
BP	GO:0061448	connective tissue development	0.00967309654950237
BP	GO:0035418	protein localization to synapse	0.0100289407774426
CC	GO:0044421	extracellular region part	0.0107314295209584
BP	GO:0051963	regulation of synapse assembly	0.0108649720071917
CC	GO:0042995	cell projection	0.0112053164726966
CC	GO:0099060	integral component of postsynaptic specialization membrane	0.0116297432168535
BP	GO:0006412	translation	0.0117435416747437
MF	GO:0008066	glutamate receptor activity	0.0123663734027255
BP	GO:0006352	DNA-templated transcription, initiation	0.0123663734027255
BP	GO:0051216	cartilage development	0.0125614432973315
CC	GO:0044305	calyx of Held	0.0138063409063435
MF	GO:0022838	substrate-specific channel activity	0.0144154218089377
BP	GO:0048168	regulation of neuronal synaptic plasticity	0.0145457722438839
CC	GO:0099056	integral component of presynaptic membrane	0.0145457722438839
BP	GO:0048589	developmental growth	0.0148984106221819
BP	GO:0048468	cell development	0.0177499346884021
BP	GO:0099565	chemical synaptic transmission, postsynaptic	0.0179689240194923
CC	GO:0017146	NMDA selective glutamate receptor complex	0.0179689240194923
BP	GO:0007610	behavior	0.0179689240194923
MF	GO:0005216	ion channel activity	0.0179689240194923
MF	GO:0015267	channel activity	0.0179689240194923
MF	GO:0022803	passive transmembrane transporter activity	0.0179689240194923
CC	GO:0005694	chromosome	0.0183447799772611
BP	GO:0032990	cell part morphogenesis	0.0186852081588291
CC	GO:0030016	myofibril	0.0191396022538065
CC	GO:0099061	integral component of postsynaptic density membrane	0.0205507330743709
BP	GO:0048666	neuron development	0.0205507330743709
CC	GO:0044304	main axon	0.0205507330743709
BP	GO:0071625	vocalization behavior	0.0205507330743709
BP	GO:0007093	mitotic cell cycle checkpoint	0.0205507330743709
BP	GO:0099601	regulation of neurotransmitter receptor activity	0.0205507330743709
MF	GO:0005509	calcium ion binding	0.0215516223693474
BP	GO:0044085	cellular component biogenesis	0.0228237874734576
CC	GO:0005615	extracellular space	0.0235252729628713
BP	GO:0003008	system process	0.0235316027150596
BP	GO:0030182	neuron differentiation	0.023998465670349
BP	GO:0120039	plasma membrane bounded cell projection morphogenesis	0.0258665557791924
BP	GO:0065004	protein-DNA complex assembly	0.0266022898120938
BP	GO:0050806	positive regulation of synaptic transmission	0.0266022898120938
BP	GO:0034641	cellular nitrogen compound metabolic process	0.0266022898120938
BP	GO:0050877	nervous system process	0.0267038430520294
BP	GO:0000375	RNA splicing, via transesterification reactions	0.0267403282279936
BP	GO:0000377	RNA splicing, via transesterification reactions with bulged adenosine as nucleophile	0.0267403282279936
BP	GO:0000398	mRNA splicing, via spliceosome	0.0267403282279936
CC	GO:0044420	extracellular matrix component	0.029673310250082
CC	GO:0043235	receptor complex	0.0298180573323073
BP	GO:0060348	bone development	0.0305874723090368
BP	GO:0030154	cell differentiation	0.0308480765100033
BP	GO:0099560	synaptic membrane adhesion	0.0310680634785164
BP	GO:1900449	regulation of glutamate receptor signaling pathway	0.031571482318427
BP	GO:0031175	neuron projection development	0.031571482318427
BP	GO:0048858	cell projection morphogenesis	0.0328233857819881
BP	GO:0090304	nucleic acid metabolic process	0.0331077651662367
BP	GO:0048812	neuron projection morphogenesis	0.0344387950098893
BP	GO:0060078	regulation of postsynaptic membrane potential	0.0378462331326767
MF	GO:0005262	calcium channel activity	0.0378462331326767
CC	GO:0044427	chromosomal part	0.0402662194421329
BP	GO:0032502	developmental process	0.0402662194421329
BP	GO:0048856	anatomical structure development	0.0441841140967798
BP	GO:0044839	cell cycle G2/M phase transition	0.0444862532145908
BP	GO:0007156	homophilic cell adhesion via plasma membrane adhesion molecules	0.0465162246215182
CC	GO:0044449	contractile fiber part	0.0473056832929859
BP	GO:0043043	peptide biosynthetic process	0.0475815771527563
BP	GO:0035249	synaptic transmission, glutamatergic	0.0496716513542729
