# Supplementary material for: Dedicated transcriptomics combined with power analysis lead to functional understanding of genes with weak phenotypic changes in knockout lines
Source: PLoS Comput Biol. 2020 Nov 12;16(11):e1008354. doi: 10.1371/journal.pcbi.1008354 (PMC7685438; doi:10.1371/journal.pcbi.1008354)
Supplement: S2 File — (GZ) [file pcbi.1008354.s016.gz › S2_File/gon5/516.tsv]

ontology	category	term	BH
MF	GO:0005524	ATP binding	0.000367621613695014
MF	GO:0032559	adenyl ribonucleotide binding	0.000792274182627062
MF	GO:0030554	adenyl nucleotide binding	0.000824779985869924
MF	GO:0005201	extracellular matrix structural constituent	0.000824779985869924
MF	GO:0008144	drug binding	0.000891536137793622
MF	GO:0043167	ion binding	0.00132027908760861
MF	GO:0097367	carbohydrate derivative binding	0.00261398538003071
MF	GO:0035639	purine ribonucleoside triphosphate binding	0.00456947860153125
CC	GO:0062023	collagen-containing extracellular matrix	0.0102417268909691
CC	GO:0005581	collagen trimer	0.0102417268909691
MF	GO:0005198	structural molecule activity	0.0123522659086185
MF	GO:0032555	purine ribonucleotide binding	0.0123522659086185
MF	GO:0043168	anion binding	0.0123522659086185
MF	GO:0032553	ribonucleotide binding	0.0123522659086185
BP	GO:0003009	skeletal muscle contraction	0.0124761687934318
BP	GO:1990823	response to leukemia inhibitory factor	0.0124761687934318
BP	GO:1990830	cellular response to leukemia inhibitory factor	0.0124761687934318
CC	GO:0031012	extracellular matrix	0.0127647863373219
MF	GO:0017076	purine nucleotide binding	0.0127647863373219
CC	GO:0030017	sarcomere	0.0127647863373219
MF	GO:0030020	extracellular matrix structural constituent conferring tensile strength	0.0127647863373219
CC	GO:0099512	supramolecular fiber	0.0127647863373219
CC	GO:0044449	contractile fiber part	0.0127647863373219
CC	GO:0099080	supramolecular complex	0.0153901387461416
CC	GO:0099081	supramolecular polymer	0.0153901387461416
CC	GO:0005865	striated muscle thin filament	0.0176899110900428
CC	GO:0043292	contractile fiber	0.0209358834136012
MF	GO:0000166	nucleotide binding	0.0325756121074812
MF	GO:1901265	nucleoside phosphate binding	0.0325756121074812
CC	GO:0036379	myofilament	0.0325756121074812
CC	GO:0031674	I band	0.03528340625837
CC	GO:0030016	myofibril	0.0406506486483731
BP	GO:0003433	chondrocyte development involved in endochondral bone morphogenesis	0.0406506486483731
BP	GO:0050879	multicellular organismal movement	0.0406506486483731
BP	GO:0050881	musculoskeletal movement	0.0406506486483731
BP	GO:0030199	collagen fibril organization	0.0465999116110979
