# Supplementary material for: Dedicated transcriptomics combined with power analysis lead to functional understanding of genes with weak phenotypic changes in knockout lines
Source: PLoS Comput Biol. 2020 Nov 12;16(11):e1008354. doi: 10.1371/journal.pcbi.1008354 (PMC7685438; doi:10.1371/journal.pcbi.1008354)
Supplement: S2 File — (GZ) [file pcbi.1008354.s016.gz › S2_File/gon5/38.tsv]

ontology	category	term	BH
CC	GO:0030016	myofibril	0.000417926359503252
CC	GO:0043292	contractile fiber	0.000417926359503252
CC	GO:0030017	sarcomere	0.000417926359503252
CC	GO:0044449	contractile fiber part	0.000417926359503252
CC	GO:0031674	I band	0.00129580181471121
BP	GO:0006335	DNA replication-dependent nucleosome assembly	0.00285216906662296
BP	GO:0034723	DNA replication-dependent nucleosome organization	0.00285216906662296
BP	GO:0006336	DNA replication-independent nucleosome assembly	0.019985883947365
BP	GO:0050808	synapse organization	0.0230483300355215
BP	GO:0006936	muscle contraction	0.0230483300355215
BP	GO:0034724	DNA replication-independent nucleosome organization	0.0230483300355215
CC	GO:0043228	non-membrane-bounded organelle	0.0426517231610707
CC	GO:0030018	Z disc	0.0427067762183835
