# Supplementary material for: Dedicated transcriptomics combined with power analysis lead to functional understanding of genes with weak phenotypic changes in knockout lines
Source: PLoS Comput Biol. 2020 Nov 12;16(11):e1008354. doi: 10.1371/journal.pcbi.1008354 (PMC7685438; doi:10.1371/journal.pcbi.1008354)
Supplement: S2 File — (GZ) [file pcbi.1008354.s016.gz › S2_File/gon5/117.tsv]

ontology	category	term	BH
CC	GO:0005694	chromosome	1.73529055175828e-08
CC	GO:0031012	extracellular matrix	4.37506661421145e-08
BP	GO:0032501	multicellular organismal process	4.37506661421145e-08
MF	GO:0005201	extracellular matrix structural constituent	6.17415431603892e-08
CC	GO:0044427	chromosomal part	1.22014509780368e-07
BP	GO:0032502	developmental process	2.8861669472339e-07
CC	GO:0062023	collagen-containing extracellular matrix	2.94924195079728e-07
CC	GO:0000793	condensed chromosome	6.26129382340832e-07
CC	GO:0000776	kinetochore	6.26129382340832e-07
CC	GO:0098687	chromosomal region	6.26129382340832e-07
CC	GO:0000775	chromosome, centromeric region	7.32253946417917e-07
BP	GO:0048856	anatomical structure development	7.63026044083947e-07
CC	GO:0005576	extracellular region	1.14903393249955e-06
BP	GO:0051276	chromosome organization	1.99804168203744e-06
BP	GO:0007275	multicellular organism development	2.7850965519737e-06
BP	GO:0065007	biological regulation	7.89892983284651e-06
BP	GO:0048731	system development	7.89892983284651e-06
CC	GO:0044421	extracellular region part	7.97366440174805e-06
CC	GO:0005581	collagen trimer	7.97366440174805e-06
BP	GO:0007059	chromosome segregation	7.97366440174805e-06
BP	GO:0051983	regulation of chromosome segregation	1.20440581868411e-05
MF	GO:0005488	binding	1.54525777700358e-05
BP	GO:0006974	cellular response to DNA damage stimulus	1.79107712059717e-05
BP	GO:0006259	DNA metabolic process	1.79107712059717e-05
BP	GO:0000278	mitotic cell cycle	1.79107712059717e-05
BP	GO:0050789	regulation of biological process	1.79107712059717e-05
BP	GO:0003012	muscle system process	2.4972352941048e-05
BP	GO:0000070	mitotic sister chromatid segregation	2.70316238096516e-05
BP	GO:0003009	skeletal muscle contraction	2.89760993093797e-05
BP	GO:0007049	cell cycle	3.44564121442188e-05
BP	GO:1903047	mitotic cell cycle process	3.56146082322283e-05
CC	GO:0000779	condensed chromosome, centromeric region	3.70027168111571e-05
BP	GO:0006281	DNA repair	4.75289280658936e-05
BP	GO:0030198	extracellular matrix organization	4.98369221206573e-05
BP	GO:0048869	cellular developmental process	7.59896576935551e-05
BP	GO:0000819	sister chromatid segregation	7.84434321357225e-05
CC	GO:0044428	nuclear part	7.84434321357225e-05
BP	GO:0022402	cell cycle process	8.84878789027133e-05
MF	GO:0005212	structural constituent of eye lens	9.86051864500913e-05
BP	GO:0009987	cellular process	0.000100890804024915
BP	GO:0090304	nucleic acid metabolic process	0.000100890804024915
BP	GO:0010212	response to ionizing radiation	0.000146676398481722
BP	GO:0140014	mitotic nuclear division	0.000146676398481722
BP	GO:0051216	cartilage development	0.000154189527340443
MF	GO:0003677	DNA binding	0.000181557952652696
CC	GO:0000777	condensed chromosome kinetochore	0.000194809421411611
BP	GO:0006936	muscle contraction	0.000195614574431418
BP	GO:0003413	chondrocyte differentiation involved in endochondral bone morphogenesis	0.000207962320401987
BP	GO:0033044	regulation of chromosome organization	0.000207962320401987
BP	GO:0006310	DNA recombination	0.000223473880709587
BP	GO:0003418	growth plate cartilage chondrocyte differentiation	0.000303317197583833
BP	GO:0090068	positive regulation of cell cycle process	0.000305882750255779
CC	GO:0000228	nuclear chromosome	0.000342337410427464
BP	GO:0051052	regulation of DNA metabolic process	0.000560023599199632
BP	GO:0003433	chondrocyte development involved in endochondral bone morphogenesis	0.000575421216689685
BP	GO:0003417	growth plate cartilage development	0.000583805453645381
BP	GO:0043062	extracellular structure organization	0.000614740716512275
BP	GO:0050794	regulation of cellular process	0.000614740716512275
BP	GO:0098813	nuclear chromosome segregation	0.000614740716512275
BP	GO:0002063	chondrocyte development	0.00062115541856467
BP	GO:0006302	double-strand break repair	0.000629481244955324
BP	GO:0010564	regulation of cell cycle process	0.000692535501017047
BP	GO:0030154	cell differentiation	0.000692535501017047
BP	GO:0050879	multicellular organismal movement	0.000713762208137919
BP	GO:0050881	musculoskeletal movement	0.000713762208137919
BP	GO:0002062	chondrocyte differentiation	0.00079895972400992
BP	GO:0060351	cartilage development involved in endochondral bone morphogenesis	0.000930785769177654
BP	GO:0000280	nuclear division	0.000930785769177654
BP	GO:0071840	cellular component organization or biogenesis	0.000930785769177654
BP	GO:0016071	mRNA metabolic process	0.00106722285909354
BP	GO:0033045	regulation of sister chromatid segregation	0.00113435869777384
BP	GO:0006260	DNA replication	0.0011395618477077
BP	GO:0098868	bone growth	0.00125354380975385
MF	GO:0005515	protein binding	0.00125354380975385
BP	GO:0000724	double-strand break repair via homologous recombination	0.00129640473891495
BP	GO:0000725	recombinational repair	0.00129640473891495
BP	GO:0003008	system process	0.0013038143804806
MF	GO:0030020	extracellular matrix structural constituent conferring tensile strength	0.00146616506386701
BP	GO:0061448	connective tissue development	0.00166318396991656
BP	GO:0048285	organelle fission	0.00181034994164493
BP	GO:0006941	striated muscle contraction	0.00192320387817498
BP	GO:0007346	regulation of mitotic cell cycle	0.00196601110292368
BP	GO:1901990	regulation of mitotic cell cycle phase transition	0.00199770921783091
BP	GO:0003416	endochondral bone growth	0.00203557402739719
CC	GO:0099512	supramolecular fiber	0.0020951577868781
CC	GO:0005615	extracellular space	0.00213005806990448
BP	GO:0033047	regulation of mitotic sister chromatid segregation	0.00217412989158492
BP	GO:0030199	collagen fibril organization	0.00220616297850333
BP	GO:0016043	cellular component organization	0.00220616297850333
BP	GO:0006397	mRNA processing	0.00228322312478551
BP	GO:0007088	regulation of mitotic nuclear division	0.00274885614631404
CC	GO:0043292	contractile fiber	0.00297951617567633
CC	GO:0099080	supramolecular complex	0.00297951617567633
CC	GO:0099081	supramolecular polymer	0.00297951617567633
BP	GO:0051301	cell division	0.00297951617567633
BP	GO:0008608	attachment of spindle microtubules to kinetochore	0.00297951617567633
MF	GO:0004386	helicase activity	0.00313179077762797
CC	GO:0044454	nuclear chromosome part	0.00326352213735732
MF	GO:0003682	chromatin binding	0.003657713023673
BP	GO:0044772	mitotic cell cycle phase transition	0.00396975605922048
BP	GO:0006139	nucleobase-containing compound metabolic process	0.00406234844658372
BP	GO:0060350	endochondral bone morphogenesis	0.00421451501825029
MF	GO:0003676	nucleic acid binding	0.00423703746312155
BP	GO:0046483	heterocycle metabolic process	0.00532449924843641
BP	GO:0001501	skeletal system development	0.00541013897552395
BP	GO:0071479	cellular response to ionizing radiation	0.00577887696394052
BP	GO:0003414	chondrocyte morphogenesis involved in endochondral bone morphogenesis	0.00577887696394052
BP	GO:0003429	growth plate cartilage chondrocyte morphogenesis	0.00577887696394052
BP	GO:0090171	chondrocyte morphogenesis	0.00577887696394052
CC	GO:0005861	troponin complex	0.00593931134531498
BP	GO:0010165	response to X-ray	0.00638465458816392
BP	GO:0010332	response to gamma radiation	0.00657911430635505
BP	GO:0006396	RNA processing	0.00671995162110019
BP	GO:0051726	regulation of cell cycle	0.00695809229959393
BP	GO:0006999	nuclear pore organization	0.0087165847332153
BP	GO:0050793	regulation of developmental process	0.0105803628800982
BP	GO:0031123	RNA 3'-end processing	0.0106866040383252
BP	GO:0051093	negative regulation of developmental process	0.0109867523224819
BP	GO:1905818	regulation of chromosome separation	0.0110382913571716
BP	GO:0003422	growth plate cartilage morphogenesis	0.0114025115193082
BP	GO:1901987	regulation of cell cycle phase transition	0.0124542823200712
MF	GO:0005198	structural molecule activity	0.0130522208563997
BP	GO:0007091	metaphase/anaphase transition of mitotic cell cycle	0.0131498855531022
BP	GO:0019219	regulation of nucleobase-containing compound metabolic process	0.0132628559997261
BP	GO:0051053	negative regulation of DNA metabolic process	0.0137455353088977
BP	GO:0051783	regulation of nuclear division	0.0138096322971939
CC	GO:0030017	sarcomere	0.0138096322971939
BP	GO:0044770	cell cycle phase transition	0.0141593203612707
BP	GO:0006725	cellular aromatic compound metabolic process	0.0143621783212746
CC	GO:0000940	condensed chromosome outer kinetochore	0.0150445963224324
MF	GO:0008094	DNA-dependent ATPase activity	0.0151647248069032
CC	GO:0043232	intracellular non-membrane-bounded organelle	0.0163238887102532
BP	GO:0010965	regulation of mitotic sister chromatid separation	0.0163238887102532
BP	GO:1901360	organic cyclic compound metabolic process	0.0163238887102532
CC	GO:0031981	nuclear lumen	0.0163973910511341
CC	GO:0005819	spindle	0.0168618603806365
CC	GO:0043228	non-membrane-bounded organelle	0.0168618603806365
CC	GO:0044449	contractile fiber part	0.0173299675527413
BP	GO:0007517	muscle organ development	0.0173299675527413
MF	GO:0005509	calcium ion binding	0.0176684761593443
BP	GO:0060536	cartilage morphogenesis	0.0186030962382258
BP	GO:0006403	RNA localization	0.0186030962382258
CC	GO:0005635	nuclear envelope	0.0186030962382258
CC	GO:0005865	striated muscle thin filament	0.0208585130642259
BP	GO:0006261	DNA-dependent DNA replication	0.0216047172118355
BP	GO:0044784	metaphase/anaphase transition of cell cycle	0.0216752541316921
MF	GO:0008144	drug binding	0.0216752541316921
BP	GO:0051304	chromosome separation	0.0222600374022204
CC	GO:0030016	myofibril	0.0237007429982716
BP	GO:0007063	regulation of sister chromatid cohesion	0.0266634100298021
CC	GO:0005654	nucleoplasm	0.0270526036197832
CC	GO:0005634	nucleus	0.027335328159079
MF	GO:0043167	ion binding	0.0277372013709847
BP	GO:0048747	muscle fiber development	0.0333420498904145
CC	GO:0000922	spindle pole	0.0333420498904145
BP	GO:0032239	regulation of nucleobase-containing compound transport	0.0333420498904145
BP	GO:0048513	animal organ development	0.03383770788359
BP	GO:0002088	lens development in camera-type eye	0.03383770788359
BP	GO:0045787	positive regulation of cell cycle	0.0342814937856148
BP	GO:0007062	sister chromatid cohesion	0.0347687356282044
BP	GO:0008015	blood circulation	0.0356476659867689
BP	GO:0061061	muscle structure development	0.0356476659867689
BP	GO:0055001	muscle cell development	0.0365638674034649
BP	GO:0051306	mitotic sister chromatid separation	0.0369178339431162
BP	GO:0003013	circulatory system process	0.0388828163456813
MF	GO:0005524	ATP binding	0.0394487327994181
BP	GO:0034502	protein localization to chromosome	0.0394487327994181
BP	GO:1901991	negative regulation of mitotic cell cycle phase transition	0.0395049062330481
BP	GO:0033046	negative regulation of sister chromatid segregation	0.0412562062474946
BP	GO:0048468	cell development	0.0414633622235479
CC	GO:0005643	nuclear pore	0.0419608798421675
CC	GO:0036379	myofilament	0.0422832841487587
BP	GO:0060349	bone morphogenesis	0.0456214726501784
BP	GO:0045841	negative regulation of mitotic metaphase/anaphase transition	0.0458133125301047
BP	GO:0010927	cellular component assembly involved in morphogenesis	0.0458133125301047
BP	GO:0007093	mitotic cell cycle checkpoint	0.0458133125301047
MF	GO:0017056	structural constituent of nuclear pore	0.046434212949625
CC	GO:0000785	chromatin	0.046929583555969
BP	GO:0051292	nuclear pore complex assembly	0.0472814462952727
BP	GO:0010556	regulation of macromolecule biosynthetic process	0.0477001757532946
