# Supplementary material for: Dedicated transcriptomics combined with power analysis lead to functional understanding of genes with weak phenotypic changes in knockout lines
Source: PLoS Comput Biol. 2020 Nov 12;16(11):e1008354. doi: 10.1371/journal.pcbi.1008354 (PMC7685438; doi:10.1371/journal.pcbi.1008354)
Supplement: S2 File — (GZ) [file pcbi.1008354.s016.gz › S2_File/gon5/8.tsv]

ontology	category	term	BH
CC	GO:0031012	extracellular matrix	4.0973484708015e-12
CC	GO:0044421	extracellular region part	4.01337204693332e-10
MF	GO:0005201	extracellular matrix structural constituent	6.48376390858195e-10
CC	GO:0062023	collagen-containing extracellular matrix	1.06020718877353e-09
CC	GO:0043292	contractile fiber	2.29436625827476e-09
MF	GO:0005198	structural molecule activity	4.00927024251836e-09
CC	GO:0005576	extracellular region	1.75941637152805e-08
MF	GO:0030020	extracellular matrix structural constituent conferring tensile strength	2.75019690157056e-08
CC	GO:0005581	collagen trimer	3.94531457085441e-08
CC	GO:0030016	myofibril	5.25515012352073e-08
CC	GO:0044449	contractile fiber part	1.88348186725975e-07
CC	GO:0099080	supramolecular complex	1.08149703766595e-06
CC	GO:0099081	supramolecular polymer	1.08149703766595e-06
CC	GO:0030017	sarcomere	1.08149703766595e-06
CC	GO:0099512	supramolecular fiber	1.66998406043956e-06
CC	GO:0005615	extracellular space	3.23137772351014e-06
BP	GO:0003008	system process	3.23137772351014e-06
CC	GO:0032991	protein-containing complex	6.3815291574491e-06
BP	GO:0071840	cellular component organization or biogenesis	9.40920105980364e-06
BP	GO:0008380	RNA splicing	1.82396968850482e-05
BP	GO:0016043	cellular component organization	1.91158244922165e-05
BP	GO:0003012	muscle system process	2.01083214760137e-05
CC	GO:0043228	non-membrane-bounded organelle	3.58610995144934e-05
BP	GO:0000375	RNA splicing, via transesterification reactions	5.3967167362873e-05
BP	GO:0000377	RNA splicing, via transesterification reactions with bulged adenosine as nucleophile	5.3967167362873e-05
BP	GO:0000398	mRNA splicing, via spliceosome	5.3967167362873e-05
BP	GO:0009987	cellular process	5.3967167362873e-05
BP	GO:0030198	extracellular matrix organization	5.3967167362873e-05
BP	GO:0034508	centromere complex assembly	5.3967167362873e-05
BP	GO:0032501	multicellular organismal process	5.85785573246215e-05
BP	GO:0099536	synaptic signaling	5.85785573246215e-05
CC	GO:0045202	synapse	5.85785573246215e-05
MF	GO:0005509	calcium ion binding	5.97807833308429e-05
BP	GO:0099537	trans-synaptic signaling	6.1844688896868e-05
BP	GO:0007268	chemical synaptic transmission	6.53081215522584e-05
BP	GO:0098916	anterograde trans-synaptic signaling	6.53081215522584e-05
CC	GO:0036379	myofilament	7.13464673980327e-05
CC	GO:0043232	intracellular non-membrane-bounded organelle	7.47736309633709e-05
CC	GO:0005865	striated muscle thin filament	0.000119683374197884
BP	GO:0060349	bone morphogenesis	0.000131098997442589
CC	GO:0044427	chromosomal part	0.000134932369999142
CC	GO:0031674	I band	0.000158046232049982
CC	GO:0000776	kinetochore	0.000175383547078655
BP	GO:0043062	extracellular structure organization	0.000177391475186128
BP	GO:0048167	regulation of synaptic plasticity	0.000208531737369664
CC	GO:0044420	extracellular matrix component	0.000208531737369664
CC	GO:0000777	condensed chromosome kinetochore	0.000240882287914293
BP	GO:0060350	endochondral bone morphogenesis	0.000240882287914293
CC	GO:0000228	nuclear chromosome	0.000280839114449358
CC	GO:0000778	condensed nuclear chromosome kinetochore	0.000295633882598048
CC	GO:0044454	nuclear chromosome part	0.000433385734946884
BP	GO:0050804	modulation of chemical synaptic transmission	0.000512443647204173
BP	GO:0099177	regulation of trans-synaptic signaling	0.000571751309464189
CC	GO:0097060	synaptic membrane	0.000576072537075858
CC	GO:0000775	chromosome, centromeric region	0.00132082949444205
CC	GO:0005694	chromosome	0.00133151141354029
BP	GO:0061061	muscle structure development	0.00157501644115471
CC	GO:0030018	Z disc	0.00178559037644882
BP	GO:0008015	blood circulation	0.00195789640794335
BP	GO:0003013	circulatory system process	0.00202576964262377
BP	GO:0007610	behavior	0.00224795352415569
CC	GO:0044456	synapse part	0.00310304996526901
CC	GO:0097458	neuron part	0.00330191867968707
BP	GO:0044057	regulation of system process	0.00335581945829808
BP	GO:0048731	system development	0.00359377612919969
CC	GO:0030054	cell junction	0.00455163483728487
CC	GO:0000779	condensed chromosome, centromeric region	0.00455163483728487
BP	GO:0000380	alternative mRNA splicing, via spliceosome	0.00469055469157149
MF	GO:0005539	glycosaminoglycan binding	0.00506322915316346
CC	GO:0098793	presynapse	0.00526128242895524
BP	GO:0006397	mRNA processing	0.00574283278770603
BP	GO:0006936	muscle contraction	0.00590226089547843
CC	GO:0098687	chromosomal region	0.00622902755725741
BP	GO:0051216	cartilage development	0.00632055877269517
BP	GO:0065004	protein-DNA complex assembly	0.0065161836581303
BP	GO:0000070	mitotic sister chromatid segregation	0.00694054307288232
BP	GO:0060351	cartilage development involved in endochondral bone morphogenesis	0.0069786888272544
CC	GO:0031226	intrinsic component of plasma membrane	0.00702327937948505
BP	GO:0003433	chondrocyte development involved in endochondral bone morphogenesis	0.00708065166139685
BP	GO:0043500	muscle adaptation	0.00743716399810599
BP	GO:0000381	regulation of alternative mRNA splicing, via spliceosome	0.00743716399810599
BP	GO:0003422	growth plate cartilage morphogenesis	0.00756332418746479
CC	GO:0044297	cell body	0.00756332418746479
BP	GO:0055002	striated muscle cell development	0.00855884560779102
BP	GO:0055001	muscle cell development	0.00855884560779102
BP	GO:0060537	muscle tissue development	0.00888197799095516
CC	GO:0043025	neuronal cell body	0.00905785280673243
BP	GO:0042692	muscle cell differentiation	0.00969705492573791
BP	GO:0051301	cell division	0.00969705492573791
BP	GO:0051146	striated muscle cell differentiation	0.00969705492573791
BP	GO:0045214	sarcomere organization	0.00969705492573791
BP	GO:0002062	chondrocyte differentiation	0.0116720992952864
BP	GO:0007275	multicellular organism development	0.011881781320621
BP	GO:0060536	cartilage morphogenesis	0.0130484027524963
BP	GO:0007617	mating behavior	0.0130484027524963
BP	GO:0050808	synapse organization	0.0138069509722636
BP	GO:0019098	reproductive behavior	0.0138069509722636
CC	GO:0042734	presynaptic membrane	0.0145504594737622
CC	GO:0005681	spliceosomal complex	0.0147170533047436
CC	GO:0044304	main axon	0.0154955469914595
BP	GO:0140014	mitotic nuclear division	0.0167033243363038
BP	GO:0007517	muscle organ development	0.0167625327120225
BP	GO:0050982	detection of mechanical stimulus	0.0170147569173073
BP	GO:0071824	protein-DNA complex subunit organization	0.0171609369857059
CC	GO:0000780	condensed nuclear chromosome, centromeric region	0.0195678051005532
BP	GO:0043484	regulation of RNA splicing	0.0199777460042578
BP	GO:0003418	growth plate cartilage chondrocyte differentiation	0.0212276155969342
CC	GO:0098644	complex of collagen trimers	0.0217164241474996
MF	GO:0072341	modified amino acid binding	0.0217935319141951
CC	GO:0005887	integral component of plasma membrane	0.0217935319141951
MF	GO:0005261	cation channel activity	0.0217935319141951
BP	GO:0003414	chondrocyte morphogenesis involved in endochondral bone morphogenesis	0.0217935319141951
BP	GO:0003429	growth plate cartilage chondrocyte morphogenesis	0.0217935319141951
BP	GO:0090171	chondrocyte morphogenesis	0.0217935319141951
BP	GO:0006396	RNA processing	0.0217935319141951
CC	GO:0036477	somatodendritic compartment	0.0224509915473437
BP	GO:0098742	cell-cell adhesion via plasma-membrane adhesion molecules	0.0224509915473437
BP	GO:0003413	chondrocyte differentiation involved in endochondral bone morphogenesis	0.0235979471419547
MF	GO:0044877	protein-containing complex binding	0.0244631579836129
MF	GO:0005515	protein binding	0.0269280477324006
BP	GO:0031055	chromatin remodeling at centromere	0.028344650321777
BP	GO:0051383	kinetochore organization	0.0290061604330685
CC	GO:0005583	fibrillar collagen trimer	0.0290061604330685
CC	GO:0098643	banded collagen fibril	0.0290061604330685
BP	GO:0043933	protein-containing complex subunit organization	0.0297413870723096
CC	GO:0045211	postsynaptic membrane	0.031242501117462
BP	GO:0014888	striated muscle adaptation	0.031636452163035
CC	GO:0031594	neuromuscular junction	0.031636452163035
BP	GO:0048024	regulation of mRNA splicing, via spliceosome	0.0328627451465335
BP	GO:0048856	anatomical structure development	0.0328627451465335
BP	GO:0050877	nervous system process	0.0330310803266698
BP	GO:0032502	developmental process	0.0334827239174006
BP	GO:0014706	striated muscle tissue development	0.0338199127839455
BP	GO:0070208	protein heterotrimerization	0.0339249982042034
BP	GO:0048638	regulation of developmental growth	0.0366241314321762
BP	GO:0000280	nuclear division	0.0391792945293847
MF	GO:0099583	neurotransmitter receptor activity involved in regulation of postsynaptic cytosolic calcium ion concentration	0.0391792945293847
BP	GO:0008608	attachment of spindle microtubules to kinetochore	0.0393907015489309
BP	GO:0051382	kinetochore assembly	0.0398301036541741
CC	GO:0048786	presynaptic active zone	0.0398301036541741
BP	GO:0043501	skeletal muscle adaptation	0.0398301036541741
BP	GO:0001958	endochondral ossification	0.0398301036541741
BP	GO:0036075	replacement ossification	0.0398301036541741
BP	GO:0060047	heart contraction	0.0398301036541741
CC	GO:0032982	myosin filament	0.0415879620600628
CC	GO:0098978	glutamatergic synapse	0.0427784265333402
CC	GO:0046540	U4/U6 x U5 tri-snRNP complex	0.0431043123920273
CC	GO:0097526	spliceosomal tri-snRNP complex	0.0431043123920273
CC	GO:0044459	plasma membrane part	0.0444896855426815
BP	GO:0030239	myofibril assembly	0.0446406987854946
BP	GO:0030199	collagen fibril organization	0.044725224645847
BP	GO:0003009	skeletal muscle contraction	0.0454049004341518
MF	GO:0022839	ion gated channel activity	0.0454049004341518
MF	GO:0022836	gated channel activity	0.0475506029804901
BP	GO:0002063	chondrocyte development	0.0480141658481121
CC	GO:0000793	condensed chromosome	0.0480141658481121
MF	GO:0008201	heparin binding	0.0494298195992575
