# Supplementary material for: Dedicated transcriptomics combined with power analysis lead to functional understanding of genes with weak phenotypic changes in knockout lines
Source: PLoS Comput Biol. 2020 Nov 12;16(11):e1008354. doi: 10.1371/journal.pcbi.1008354 (PMC7685438; doi:10.1371/journal.pcbi.1008354)
Supplement: S2 File — (GZ) [file pcbi.1008354.s016.gz › S2_File/gon5/319.tsv]

ontology	category	term	BH
CC	GO:0043228	non-membrane-bounded organelle	6.65428312276018e-06
CC	GO:0043232	intracellular non-membrane-bounded organelle	6.65428312276018e-06
CC	GO:0005581	collagen trimer	6.65428312276018e-06
MF	GO:0005201	extracellular matrix structural constituent	7.25465768797993e-06
CC	GO:0000776	kinetochore	2.17207914227385e-05
CC	GO:0000775	chromosome, centromeric region	2.2081296501093e-05
CC	GO:0031012	extracellular matrix	2.56942976156333e-05
CC	GO:0044421	extracellular region part	3.11578379561651e-05
CC	GO:0000779	condensed chromosome, centromeric region	8.52774277999165e-05
CC	GO:0000777	condensed chromosome kinetochore	0.00019727639771301
CC	GO:0098687	chromosomal region	0.000677819853872206
CC	GO:0044427	chromosomal part	0.000677819853872206
CC	GO:0005615	extracellular space	0.000677819853872206
CC	GO:0005576	extracellular region	0.000677819853872206
BP	GO:0008380	RNA splicing	0.00127710137318238
BP	GO:0006396	RNA processing	0.00127710137318238
CC	GO:0005694	chromosome	0.001318845014398
MF	GO:0030020	extracellular matrix structural constituent conferring tensile strength	0.00170073228564125
CC	GO:0044430	cytoskeletal part	0.00214680847709465
CC	GO:0062023	collagen-containing extracellular matrix	0.00214680847709465
BP	GO:0030198	extracellular matrix organization	0.00255447794534021
MF	GO:0008144	drug binding	0.00287665008989635
CC	GO:0044428	nuclear part	0.00307603268916853
CC	GO:0099080	supramolecular complex	0.00385285774562987
CC	GO:0099081	supramolecular polymer	0.00385285774562987
BP	GO:0016071	mRNA metabolic process	0.00390570079979009
BP	GO:0009987	cellular process	0.00445253109507019
MF	GO:0005524	ATP binding	0.00445253109507019
CC	GO:0099512	supramolecular fiber	0.00572942370013534
MF	GO:0005198	structural molecule activity	0.00572942370013534
CC	GO:0000778	condensed nuclear chromosome kinetochore	0.00573044951175739
BP	GO:0043062	extracellular structure organization	0.00600068791992683
CC	GO:0031981	nuclear lumen	0.00697894369837318
BP	GO:0006397	mRNA processing	0.00762989080821999
MF	GO:0032559	adenyl ribonucleotide binding	0.00908554789969287
CC	GO:0000780	condensed nuclear chromosome, centromeric region	0.0108674905446233
CC	GO:0005856	cytoskeleton	0.0118830260232724
BP	GO:0000375	RNA splicing, via transesterification reactions	0.0118830260232724
BP	GO:0000377	RNA splicing, via transesterification reactions with bulged adenosine as nucleophile	0.0118830260232724
BP	GO:0000398	mRNA splicing, via spliceosome	0.0118830260232724
MF	GO:0030554	adenyl nucleotide binding	0.0147511848163446
MF	GO:0001224	RNA polymerase II transcription cofactor binding	0.0168576427815249
BP	GO:0071276	cellular response to cadmium ion	0.0194974127158065
BP	GO:0003009	skeletal muscle contraction	0.0207591658749503
BP	GO:0000245	spliceosomal complex assembly	0.0222902740315029
BP	GO:0051301	cell division	0.0271934462074123
BP	GO:0060351	cartilage development involved in endochondral bone morphogenesis	0.0290658571843927
MF	GO:0048407	platelet-derived growth factor binding	0.0322011520425522
CC	GO:0005681	spliceosomal complex	0.0330630820529098
BP	GO:0071840	cellular component organization or biogenesis	0.0330630820529098
MF	GO:0003729	mRNA binding	0.0408114498149511
BP	GO:0003012	muscle system process	0.0412038464858607
MF	GO:0035639	purine ribonucleoside triphosphate binding	0.0432550209327694
BP	GO:0006936	muscle contraction	0.045934969037455
CC	GO:0045120	pronucleus	0.0484138692069756
MF	GO:0097367	carbohydrate derivative binding	0.0484138692069756
CC	GO:0000228	nuclear chromosome	0.0494144356967443
