# Supplementary material for: Dedicated transcriptomics combined with power analysis lead to functional understanding of genes with weak phenotypic changes in knockout lines
Source: PLoS Comput Biol. 2020 Nov 12;16(11):e1008354. doi: 10.1371/journal.pcbi.1008354 (PMC7685438; doi:10.1371/journal.pcbi.1008354)
Supplement: S2 File — (GZ) [file pcbi.1008354.s016.gz › S2_File/gon5/618.tsv]

ontology	category	term	BH
CC	GO:0043228	non-membrane-bounded organelle	0.00010751116632002
CC	GO:0043232	intracellular non-membrane-bounded organelle	0.00010751116632002
CC	GO:0044446	intracellular organelle part	0.00010751116632002
CC	GO:0044422	organelle part	0.00010768884459385
CC	GO:0032991	protein-containing complex	0.000247713923135679
CC	GO:0005694	chromosome	0.00124530354833323
CC	GO:0044427	chromosomal part	0.00256419218514175
CC	GO:0044428	nuclear part	0.0059467122495352
CC	GO:0000228	nuclear chromosome	0.00761982619477068
BP	GO:0060351	cartilage development involved in endochondral bone morphogenesis	0.00795112838039908
CC	GO:0031981	nuclear lumen	0.0164879726306116
MF	GO:0005201	extracellular matrix structural constituent	0.0164879726306116
CC	GO:0070013	intracellular organelle lumen	0.0164879726306116
CC	GO:0031974	membrane-enclosed lumen	0.0164879726306116
CC	GO:0043233	organelle lumen	0.0164879726306116
CC	GO:0044454	nuclear chromosome part	0.022185875716415
BP	GO:0009987	cellular process	0.022185875716415
BP	GO:0003418	growth plate cartilage chondrocyte differentiation	0.0294978578543792
MF	GO:0030020	extracellular matrix structural constituent conferring tensile strength	0.0310053705554625
