# Supplementary material for: Dedicated transcriptomics combined with power analysis lead to functional understanding of genes with weak phenotypic changes in knockout lines
Source: PLoS Comput Biol. 2020 Nov 12;16(11):e1008354. doi: 10.1371/journal.pcbi.1008354 (PMC7685438; doi:10.1371/journal.pcbi.1008354)
Supplement: S2 File — (GZ) [file pcbi.1008354.s016.gz › S2_File/gon5/617.tsv]

ontology	category	term	BH
CC	GO:0005581	collagen trimer	6.3950235390777e-05
MF	GO:0005201	extracellular matrix structural constituent	0.000109417871537368
CC	GO:0044421	extracellular region part	0.00043307396699327
MF	GO:0005198	structural molecule activity	0.00043307396699327
CC	GO:0031012	extracellular matrix	0.000541621865252513
MF	GO:0030020	extracellular matrix structural constituent conferring tensile strength	0.000541621865252513
BP	GO:0030198	extracellular matrix organization	0.000565813848036341
CC	GO:0099512	supramolecular fiber	0.00137323705838582
BP	GO:0043062	extracellular structure organization	0.00172408698003255
CC	GO:0099080	supramolecular complex	0.00210870469265389
CC	GO:0099081	supramolecular polymer	0.00210870469265389
BP	GO:0030199	collagen fibril organization	0.00259722768764537
BP	GO:0032963	collagen metabolic process	0.00304344183387461
BP	GO:0003433	chondrocyte development involved in endochondral bone morphogenesis	0.00314915263754839
BP	GO:0060351	cartilage development involved in endochondral bone morphogenesis	0.00389293686978757
CC	GO:0005576	extracellular region	0.00389293686978757
CC	GO:0062023	collagen-containing extracellular matrix	0.00389293686978757
BP	GO:0003413	chondrocyte differentiation involved in endochondral bone morphogenesis	0.00430524927231482
CC	GO:0005615	extracellular space	0.00726084366398371
BP	GO:0032964	collagen biosynthetic process	0.0157870684241956
CC	GO:0005583	fibrillar collagen trimer	0.0183429532117911
CC	GO:0098643	banded collagen fibril	0.0183429532117911
BP	GO:0060350	endochondral bone morphogenesis	0.0278856332618093
BP	GO:0002063	chondrocyte development	0.0297958473829201
BP	GO:0002062	chondrocyte differentiation	0.0378409537298091
BP	GO:0003414	chondrocyte morphogenesis involved in endochondral bone morphogenesis	0.0497596963856926
BP	GO:0003429	growth plate cartilage chondrocyte morphogenesis	0.0497596963856926
BP	GO:0090171	chondrocyte morphogenesis	0.0497596963856926
