# Supplementary material for: Dedicated transcriptomics combined with power analysis lead to functional understanding of genes with weak phenotypic changes in knockout lines
Source: PLoS Comput Biol. 2020 Nov 12;16(11):e1008354. doi: 10.1371/journal.pcbi.1008354 (PMC7685438; doi:10.1371/journal.pcbi.1008354)
Supplement: S2 File — (GZ) [file pcbi.1008354.s016.gz › S2_File/gon5/674.tsv]

ontology	category	term	BH
BP	GO:0051276	chromosome organization	0.0114278682597982
BP	GO:0007059	chromosome segregation	0.0151429471249856
CC	GO:0000793	condensed chromosome	0.0300111826116798
BP	GO:0000819	sister chromatid segregation	0.0300111826116798
BP	GO:0098813	nuclear chromosome segregation	0.0423326881833132
CC	GO:0090734	site of DNA damage	0.049638840751112
