# Supplementary material for: Dedicated transcriptomics combined with power analysis lead to functional understanding of genes with weak phenotypic changes in knockout lines
Source: PLoS Comput Biol. 2020 Nov 12;16(11):e1008354. doi: 10.1371/journal.pcbi.1008354 (PMC7685438; doi:10.1371/journal.pcbi.1008354)
Supplement: S2 File — (GZ) [file pcbi.1008354.s016.gz › S2_File/gon5/357.tsv]

ontology	category	term	BH
MF	GO:0030554	adenyl nucleotide binding	0.0365090743420027
MF	GO:0032559	adenyl ribonucleotide binding	0.0365090743420027
MF	GO:0005524	ATP binding	0.0365090743420027
