# Supplementary material for: Dedicated transcriptomics combined with power analysis lead to functional understanding of genes with weak phenotypic changes in knockout lines
Source: PLoS Comput Biol. 2020 Nov 12;16(11):e1008354. doi: 10.1371/journal.pcbi.1008354 (PMC7685438; doi:10.1371/journal.pcbi.1008354)
Supplement: S2 File — (GZ) [file pcbi.1008354.s016.gz › S2_File/gon5/946.tsv]

ontology	category	term	BH
MF	GO:0005198	structural molecule activity	6.67386450495186e-11
CC	GO:0032991	protein-containing complex	1.12563926927194e-07
CC	GO:0043228	non-membrane-bounded organelle	3.04593669694778e-06
CC	GO:0097060	synaptic membrane	3.04593669694778e-06
CC	GO:0097458	neuron part	4.31243467497806e-06
CC	GO:0043232	intracellular non-membrane-bounded organelle	4.61938832284759e-06
BP	GO:0099536	synaptic signaling	4.61938832284759e-06
CC	GO:0098798	mitochondrial protein complex	4.61938832284759e-06
BP	GO:0071840	cellular component organization or biogenesis	5.67870684616518e-06
CC	GO:0030424	axon	6.29585134964764e-06
BP	GO:0007268	chemical synaptic transmission	6.29585134964764e-06
BP	GO:0098916	anterograde trans-synaptic signaling	6.29585134964764e-06
MF	GO:0005201	extracellular matrix structural constituent	6.29585134964764e-06
BP	GO:0099537	trans-synaptic signaling	6.29585134964764e-06
CC	GO:0043005	neuron projection	8.1827525276188e-06
BP	GO:0050804	modulation of chemical synaptic transmission	8.50090933542739e-06
BP	GO:0099177	regulation of trans-synaptic signaling	1.01234094411196e-05
CC	GO:0036477	somatodendritic compartment	1.14229503205608e-05
BP	GO:0009987	cellular process	1.38496754487491e-05
CC	GO:0045202	synapse	1.96690771737331e-05
CC	GO:0045211	postsynaptic membrane	2.05059357094843e-05
CC	GO:0099240	intrinsic component of synaptic membrane	3.3803285297746e-05
CC	GO:1990904	ribonucleoprotein complex	4.20470521766463e-05
CC	GO:0044456	synapse part	4.60922124594215e-05
CC	GO:0044297	cell body	4.60922124594215e-05
BP	GO:0016043	cellular component organization	7.95032507363344e-05
CC	GO:0000313	organellar ribosome	7.95032507363344e-05
CC	GO:0005761	mitochondrial ribosome	7.95032507363344e-05
CC	GO:0098936	intrinsic component of postsynaptic membrane	0.000107956646877787
CC	GO:0031012	extracellular matrix	0.000107956646877787
CC	GO:0033267	axon part	0.000112831716857954
CC	GO:0043025	neuronal cell body	0.000129483726931182
CC	GO:0044391	ribosomal subunit	0.000224773522529773
CC	GO:0000775	chromosome, centromeric region	0.000408924971561191
CC	GO:0000776	kinetochore	0.000413425400423672
CC	GO:0099634	postsynaptic specialization membrane	0.000425567868251684
CC	GO:0005840	ribosome	0.00045913656642297
CC	GO:0099699	integral component of synaptic membrane	0.000487064282389586
BP	GO:0048167	regulation of synaptic plasticity	0.000535865784466103
CC	GO:0044422	organelle part	0.000598420100426844
CC	GO:0015934	large ribosomal subunit	0.000750829049471401
BP	GO:0050808	synapse organization	0.000750829049471401
BP	GO:0007215	glutamate receptor signaling pathway	0.000909964450619726
CC	GO:0099055	integral component of postsynaptic membrane	0.000990043218672675
MF	GO:0030020	extracellular matrix structural constituent conferring tensile strength	0.000998624266137677
CC	GO:0005694	chromosome	0.00118372967548685
MF	GO:0005261	cation channel activity	0.00146431035429269
CC	GO:0062023	collagen-containing extracellular matrix	0.00205347845580781
CC	GO:0099080	supramolecular complex	0.00284394707921754
CC	GO:0099081	supramolecular polymer	0.00284394707921754
CC	GO:0000777	condensed chromosome kinetochore	0.00284394707921754
CC	GO:0000315	organellar large ribosomal subunit	0.00290348462472848
CC	GO:0005762	mitochondrial large ribosomal subunit	0.00290348462472848
CC	GO:0044427	chromosomal part	0.00290348462472848
CC	GO:0099512	supramolecular fiber	0.00290348462472848
CC	GO:0097447	dendritic tree	0.00319897523276179
BP	GO:0060351	cartilage development involved in endochondral bone morphogenesis	0.00320784776362802
BP	GO:0050806	positive regulation of synaptic transmission	0.00323780026661047
BP	GO:0006396	RNA processing	0.00355053608567693
CC	GO:0098794	postsynapse	0.00365818730548473
CC	GO:0030425	dendrite	0.00475487169988225
BP	GO:0034508	centromere complex assembly	0.00475487169988225
CC	GO:0098839	postsynaptic density membrane	0.00479432222468568
CC	GO:1990351	transporter complex	0.00479432222468568
CC	GO:1902495	transmembrane transporter complex	0.00526947078734757
CC	GO:0070013	intracellular organelle lumen	0.00528136746392957
CC	GO:0043292	contractile fiber	0.00528136746392957
CC	GO:0098687	chromosomal region	0.00528136746392957
CC	GO:0031974	membrane-enclosed lumen	0.00528136746392957
CC	GO:0043233	organelle lumen	0.00528136746392957
CC	GO:0000779	condensed chromosome, centromeric region	0.00528136746392957
BP	GO:0002062	chondrocyte differentiation	0.00548125243891289
BP	GO:0006412	translation	0.00579398019782352
CC	GO:0000228	nuclear chromosome	0.00678420543543763
MF	GO:0022839	ion gated channel activity	0.00753881110550553
CC	GO:0034702	ion channel complex	0.0087722158776939
CC	GO:0098793	presynapse	0.0087722158776939
BP	GO:2000311	regulation of AMPA receptor activity	0.0087722158776939
CC	GO:0098948	intrinsic component of postsynaptic specialization membrane	0.0087722158776939
MF	GO:0003735	structural constituent of ribosome	0.00949929328557588
CC	GO:0044454	nuclear chromosome part	0.00983372373594111
MF	GO:0022836	gated channel activity	0.0109317262307354
BP	GO:0099601	regulation of neurotransmitter receptor activity	0.0109317262307354
MF	GO:0022838	substrate-specific channel activity	0.0109637804853056
MF	GO:0005216	ion channel activity	0.0121342327399367
BP	GO:0060349	bone morphogenesis	0.0124908718081195
BP	GO:0060350	endochondral bone morphogenesis	0.0129535946294364
CC	GO:0150034	distal axon	0.0143981836872328
CC	GO:0044420	extracellular matrix component	0.0143981836872328
CC	GO:0120025	plasma membrane bounded cell projection	0.015128921223153
BP	GO:0007155	cell adhesion	0.016531947297302
BP	GO:0051968	positive regulation of synaptic transmission, glutamatergic	0.0166933422629266
BP	GO:0043043	peptide biosynthetic process	0.0166933422629266
BP	GO:0022610	biological adhesion	0.0166933422629266
CC	GO:0044446	intracellular organelle part	0.0173188289949459
CC	GO:0030016	myofibril	0.0184681955050929
CC	GO:0031226	intrinsic component of plasma membrane	0.0184963925538817
CC	GO:0044421	extracellular region part	0.0188594077244872
CC	GO:0042995	cell projection	0.0200344232807515
MF	GO:0022843	voltage-gated cation channel activity	0.0203376814926172
BP	GO:0044085	cellular component biogenesis	0.0205173497011297
BP	GO:0031175	neuron projection development	0.0211516253231741
MF	GO:0015267	channel activity	0.0211516253231741
MF	GO:0022803	passive transmembrane transporter activity	0.0211516253231741
CC	GO:0099146	intrinsic component of postsynaptic density membrane	0.0219314346692468
CC	GO:0042734	presynaptic membrane	0.0219314346692468
BP	GO:0003418	growth plate cartilage chondrocyte differentiation	0.0219314346692468
CC	GO:0030054	cell junction	0.0221330965994606
BP	GO:0035418	protein localization to synapse	0.0221330965994606
BP	GO:0048699	generation of neurons	0.0221330965994606
CC	GO:0005759	mitochondrial matrix	0.0231529981949194
CC	GO:0044304	main axon	0.0262542392789005
BP	GO:0022008	neurogenesis	0.0276287765639566
BP	GO:0007399	nervous system development	0.027643430065885
BP	GO:0035249	synaptic transmission, glutamatergic	0.0313849154457843
BP	GO:0022613	ribonucleoprotein complex biogenesis	0.0316826018542117
BP	GO:0048168	regulation of neuronal synaptic plasticity	0.0316826018542117
BP	GO:0007339	binding of sperm to zona pellucida	0.0330966011840855
BP	GO:0008380	RNA splicing	0.0352330786005756
CC	GO:0044449	contractile fiber part	0.0352330786005756
BP	GO:0003413	chondrocyte differentiation involved in endochondral bone morphogenesis	0.0352330786005756
CC	GO:0044463	cell projection part	0.0358737260903922
CC	GO:0120038	plasma membrane bounded cell projection part	0.0358737260903922
BP	GO:0085029	extracellular matrix assembly	0.0358737260903922
CC	GO:0000778	condensed nuclear chromosome kinetochore	0.0361174093134995
BP	GO:0048666	neuron development	0.0370045018062141
BP	GO:0003422	growth plate cartilage morphogenesis	0.037795675476798
BP	GO:0006518	peptide metabolic process	0.0394374016222125
CC	GO:0034703	cation channel complex	0.0402508420831632
CC	GO:0008328	ionotropic glutamate receptor complex	0.0419340998084309
CC	GO:0099060	integral component of postsynaptic specialization membrane	0.0419388840338751
CC	GO:0048786	presynaptic active zone	0.0420178298476994
BP	GO:0060079	excitatory postsynaptic potential	0.0433211077459189
BP	GO:1900449	regulation of glutamate receptor signaling pathway	0.0435867667597643
CC	GO:0099572	postsynaptic specialization	0.0435867667597643
BP	GO:0099565	chemical synaptic transmission, postsynaptic	0.0464362241440548
BP	GO:0034470	ncRNA processing	0.0474414724866154
CC	GO:0005887	integral component of plasma membrane	0.0474513933865575
BP	GO:0048468	cell development	0.0474513933865575
CC	GO:0098878	neurotransmitter receptor complex	0.0481643922282886
CC	GO:0005581	collagen trimer	0.0491163803377143
CC	GO:0031981	nuclear lumen	0.0491163803377143
BP	GO:0003417	growth plate cartilage development	0.0491163803377143
