# Supplementary material for: Dedicated transcriptomics combined with power analysis lead to functional understanding of genes with weak phenotypic changes in knockout lines
Source: PLoS Comput Biol. 2020 Nov 12;16(11):e1008354. doi: 10.1371/journal.pcbi.1008354 (PMC7685438; doi:10.1371/journal.pcbi.1008354)
Supplement: S2 File — (GZ) [file pcbi.1008354.s016.gz › S2_File/gon5/327.tsv]

ontology	category	term	BH
CC	GO:0031012	extracellular matrix	4.4031961683898e-08
MF	GO:0005201	extracellular matrix structural constituent	1.34856919286115e-07
CC	GO:0005581	collagen trimer	2.71901888599768e-07
BP	GO:0071840	cellular component organization or biogenesis	1.83002245588532e-06
CC	GO:0062023	collagen-containing extracellular matrix	1.94386920059484e-06
CC	GO:0045202	synapse	1.94386920059484e-06
MF	GO:0030020	extracellular matrix structural constituent conferring tensile strength	2.47617217777148e-06
CC	GO:0044421	extracellular region part	3.48527158560697e-06
CC	GO:0097060	synaptic membrane	8.72264691823153e-06
CC	GO:0043228	non-membrane-bounded organelle	8.72264691823153e-06
CC	GO:0005694	chromosome	9.06313064097891e-06
BP	GO:0016043	cellular component organization	1.52679827525091e-05
CC	GO:0043232	intracellular non-membrane-bounded organelle	1.52679827525091e-05
BP	GO:0000375	RNA splicing, via transesterification reactions	1.7912812569764e-05
BP	GO:0000377	RNA splicing, via transesterification reactions with bulged adenosine as nucleophile	1.7912812569764e-05
BP	GO:0000398	mRNA splicing, via spliceosome	1.7912812569764e-05
CC	GO:0044456	synapse part	2.07629067402261e-05
BP	GO:0009987	cellular process	2.15318305432665e-05
CC	GO:0044427	chromosomal part	2.88129966711789e-05
CC	GO:0005576	extracellular region	2.88129966711789e-05
BP	GO:0099536	synaptic signaling	4.20234308158125e-05
BP	GO:0007268	chemical synaptic transmission	4.20234308158125e-05
BP	GO:0098916	anterograde trans-synaptic signaling	4.20234308158125e-05
MF	GO:0005198	structural molecule activity	4.55129963405614e-05
BP	GO:0099537	trans-synaptic signaling	4.82722766777059e-05
CC	GO:0005615	extracellular space	4.82722766777059e-05
CC	GO:0000775	chromosome, centromeric region	4.82722766777059e-05
BP	GO:0008380	RNA splicing	5.71561356182447e-05
BP	GO:0003008	system process	7.40872449571588e-05
CC	GO:0043292	contractile fiber	7.45532936396573e-05
MF	GO:0005515	protein binding	7.82333357016795e-05
CC	GO:0099080	supramolecular complex	9.83555260376526e-05
CC	GO:0099081	supramolecular polymer	9.83555260376526e-05
CC	GO:0099512	supramolecular fiber	0.000123517484026563
CC	GO:0097458	neuron part	0.000129793018708782
MF	GO:0044877	protein-containing complex binding	0.000199203607451293
BP	GO:0030198	extracellular matrix organization	0.000367126963068778
BP	GO:0006396	RNA processing	0.000558596262781944
CC	GO:0000228	nuclear chromosome	0.000558596262781944
BP	GO:0043062	extracellular structure organization	0.00058954230489841
CC	GO:0031226	intrinsic component of plasma membrane	0.000707205557397819
CC	GO:0045211	postsynaptic membrane	0.000781924901281477
BP	GO:0006397	mRNA processing	0.000901684418680543
CC	GO:0005681	spliceosomal complex	0.00103267262511111
BP	GO:0050804	modulation of chemical synaptic transmission	0.00107405118895408
CC	GO:0005887	integral component of plasma membrane	0.0011908293668488
CC	GO:0030054	cell junction	0.0012634404923159
CC	GO:0030016	myofibril	0.0012634404923159
BP	GO:0032501	multicellular organismal process	0.00130598069810783
BP	GO:0099177	regulation of trans-synaptic signaling	0.00155350429967481
CC	GO:0000776	kinetochore	0.00173900518858116
CC	GO:0000778	condensed nuclear chromosome kinetochore	0.00173900518858116
CC	GO:0099240	intrinsic component of synaptic membrane	0.00205204835355527
CC	GO:0044297	cell body	0.00240581087413898
BP	GO:0000278	mitotic cell cycle	0.00246351837421263
MF	GO:0046873	metal ion transmembrane transporter activity	0.00267540163064969
BP	GO:0006936	muscle contraction	0.00267540163064969
CC	GO:0036477	somatodendritic compartment	0.00267540163064969
CC	GO:0000777	condensed chromosome kinetochore	0.00306880826442241
CC	GO:0032991	protein-containing complex	0.00327657523984859
MF	GO:0005488	binding	0.00327657523984859
CC	GO:0000779	condensed chromosome, centromeric region	0.00417748570816532
CC	GO:0044449	contractile fiber part	0.00417748570816532
CC	GO:0044454	nuclear chromosome part	0.00419334067290072
CC	GO:0005657	replication fork	0.00513058971506782
CC	GO:0000793	condensed chromosome	0.00523998242869862
CC	GO:0098982	GABA-ergic synapse	0.00550457111466458
BP	GO:0007339	binding of sperm to zona pellucida	0.00562215531424732
BP	GO:0140014	mitotic nuclear division	0.00593850265183574
BP	GO:0070202	regulation of establishment of protein localization to chromosome	0.00593850265183574
CC	GO:0044430	cytoskeletal part	0.00626425723432115
CC	GO:0030017	sarcomere	0.00626425723432115
BP	GO:0060351	cartilage development involved in endochondral bone morphogenesis	0.0068329526248498
CC	GO:0030424	axon	0.0068329526248498
MF	GO:0022839	ion gated channel activity	0.0068329526248498
MF	GO:0022836	gated channel activity	0.00737945809304274
CC	GO:0098590	plasma membrane region	0.00740830143821526
CC	GO:0098793	presynapse	0.00815572373770354
BP	GO:0008015	blood circulation	0.00836922874864992
BP	GO:0003012	muscle system process	0.00849147670099267
BP	GO:0016071	mRNA metabolic process	0.0085452893029962
CC	GO:0044420	extracellular matrix component	0.00858062897003659
CC	GO:1990904	ribonucleoprotein complex	0.00858062897003659
CC	GO:0099634	postsynaptic specialization membrane	0.00892353392359188
CC	GO:0043025	neuronal cell body	0.00912772898815555
CC	GO:0043005	neuron projection	0.00928027643192047
BP	GO:0050808	synapse organization	0.00951546686933153
BP	GO:0003433	chondrocyte development involved in endochondral bone morphogenesis	0.00951546686933153
MF	GO:0005509	calcium ion binding	0.00993796245177854
CC	GO:0098794	postsynapse	0.0109472081158714
BP	GO:0030199	collagen fibril organization	0.0111155911794071
CC	GO:0098687	chromosomal region	0.0117827881592856
CC	GO:0000780	condensed nuclear chromosome, centromeric region	0.0126962199045933
CC	GO:0098839	postsynaptic density membrane	0.0127594087666631
CC	GO:0071005	U2-type precatalytic spliceosome	0.0148811822850947
BP	GO:0035036	sperm-egg recognition	0.0149313422265955
BP	GO:0070203	regulation of establishment of protein localization to telomere	0.0155698095601748
BP	GO:0000070	mitotic sister chromatid segregation	0.0155698095601748
BP	GO:0003013	circulatory system process	0.0161599538623716
BP	GO:0050684	regulation of mRNA processing	0.0163079948672393
CC	GO:0099699	integral component of synaptic membrane	0.0167733727689747
BP	GO:0048642	negative regulation of skeletal muscle tissue development	0.0194862935497455
MF	GO:0003697	single-stranded DNA binding	0.0198820603568867
MF	GO:0005261	cation channel activity	0.0205543898415227
CC	GO:0071011	precatalytic spliceosome	0.0212687980068261
CC	GO:0044428	nuclear part	0.0213727791360555
BP	GO:0007346	regulation of mitotic cell cycle	0.0214658205516544
MF	GO:0022843	voltage-gated cation channel activity	0.0216990592849625
BP	GO:0003413	chondrocyte differentiation involved in endochondral bone morphogenesis	0.0223914009632973
BP	GO:0008037	cell recognition	0.0227008715308346
BP	GO:0048167	regulation of synaptic plasticity	0.0227008715308346
BP	GO:0003422	growth plate cartilage morphogenesis	0.0243878078012007
BP	GO:0060350	endochondral bone morphogenesis	0.0244576261376789
CC	GO:0005856	cytoskeleton	0.0244576261376789
BP	GO:0051216	cartilage development	0.0254686049502711
BP	GO:0045787	positive regulation of cell cycle	0.0254686049502711
BP	GO:0006974	cellular response to DNA damage stimulus	0.0256971715722925
BP	GO:0090068	positive regulation of cell cycle process	0.0256971715722925
BP	GO:0050879	multicellular organismal movement	0.0256971715722925
BP	GO:0050881	musculoskeletal movement	0.0256971715722925
CC	GO:0000940	condensed chromosome outer kinetochore	0.0259897004291257
BP	GO:0070208	protein heterotrimerization	0.0268538472464286
BP	GO:0000380	alternative mRNA splicing, via spliceosome	0.0269203825229287
BP	GO:0003418	growth plate cartilage chondrocyte differentiation	0.0269203825229287
BP	GO:2000816	negative regulation of mitotic sister chromatid separation	0.0281737026466042
BP	GO:0007049	cell cycle	0.0284679422507693
BP	GO:0003009	skeletal muscle contraction	0.0284679422507693
CC	GO:0005832	chaperonin-containing T-complex	0.0284679422507693
CC	GO:0031674	I band	0.0299001811099885
BP	GO:0007093	mitotic cell cycle checkpoint	0.0306013292512
CC	GO:0098936	intrinsic component of postsynaptic membrane	0.0308992907027834
CC	GO:0005813	centrosome	0.0324353389672351
BP	GO:0000280	nuclear division	0.0324353389672351
BP	GO:0051315	attachment of mitotic spindle microtubules to kinetochore	0.0324699579523616
BP	GO:0006260	DNA replication	0.0324699579523616
CC	GO:0033267	axon part	0.0341560943261925
BP	GO:0060074	synapse maturation	0.0341560943261925
BP	GO:0060349	bone morphogenesis	0.0345545548934669
CC	GO:0099146	intrinsic component of postsynaptic density membrane	0.0345545548934669
CC	GO:0071013	catalytic step 2 spliceosome	0.0348246689267831
CC	GO:0005583	fibrillar collagen trimer	0.0378939990385229
CC	GO:0098643	banded collagen fibril	0.0378939990385229
BP	GO:0008150	biological_process	0.0378939990385229
BP	GO:1904851	positive regulation of establishment of protein localization to telomere	0.0382066247062679
BP	GO:1902750	negative regulation of cell cycle G2/M phase transition	0.0390783631130884
BP	GO:0006941	striated muscle contraction	0.0390783631130884
BP	GO:0071248	cellular response to metal ion	0.039302411110905
BP	GO:0000381	regulation of alternative mRNA splicing, via spliceosome	0.0403580531370357
BP	GO:0060047	heart contraction	0.0422208173786929
MF	GO:0001224	RNA polymerase II transcription cofactor binding	0.0422208173786929
CC	GO:0097447	dendritic tree	0.0423892739168932
CC	GO:0042995	cell projection	0.0432797685205897
CC	GO:0008328	ionotropic glutamate receptor complex	0.0449618925757291
BP	GO:0010965	regulation of mitotic sister chromatid separation	0.0449618925757291
BP	GO:0007610	behavior	0.0453776281268557
BP	GO:1905819	negative regulation of chromosome separation	0.0453776281268557
BP	GO:1902749	regulation of cell cycle G2/M phase transition	0.0470441218080305
CC	GO:0005684	U2-type spliceosomal complex	0.0471361644100439
BP	GO:0050877	nervous system process	0.0471361644100439
BP	GO:0065007	biological regulation	0.0471361644100439
CC	GO:0044459	plasma membrane part	0.0471361644100439
BP	GO:0045841	negative regulation of mitotic metaphase/anaphase transition	0.0474078907108722
MF	GO:0043168	anion binding	0.0474078907108722
BP	GO:0033047	regulation of mitotic sister chromatid segregation	0.0483820803173936
BP	GO:0003414	chondrocyte morphogenesis involved in endochondral bone morphogenesis	0.0494435109469615
BP	GO:0003429	growth plate cartilage chondrocyte morphogenesis	0.0494435109469615
BP	GO:0090171	chondrocyte morphogenesis	0.0494435109469615
MF	GO:0005244	voltage-gated ion channel activity	0.0494435109469615
MF	GO:0022832	voltage-gated channel activity	0.0494435109469615
BP	GO:0030071	regulation of mitotic metaphase/anaphase transition	0.0494435109469615
BP	GO:0044839	cell cycle G2/M phase transition	0.0497026795951363
