# Supplementary material for: Dedicated transcriptomics combined with power analysis lead to functional understanding of genes with weak phenotypic changes in knockout lines
Source: PLoS Comput Biol. 2020 Nov 12;16(11):e1008354. doi: 10.1371/journal.pcbi.1008354 (PMC7685438; doi:10.1371/journal.pcbi.1008354)
Supplement: S2 File — (GZ) [file pcbi.1008354.s016.gz › S2_File/gon5/12.tsv]

ontology	category	term	BH
CC	GO:0031012	extracellular matrix	3.44944548944718e-16
CC	GO:0062023	collagen-containing extracellular matrix	1.11301057151353e-12
CC	GO:0005576	extracellular region	1.41782168362637e-12
CC	GO:0044421	extracellular region part	3.28097690798046e-12
MF	GO:0005201	extracellular matrix structural constituent	3.28097690798046e-12
CC	GO:0005581	collagen trimer	2.5763196311719e-11
MF	GO:0005198	structural molecule activity	4.0832010107576e-10
MF	GO:0030020	extracellular matrix structural constituent conferring tensile strength	2.51856666000834e-09
CC	GO:0043292	contractile fiber	1.18768045035233e-08
CC	GO:0005615	extracellular space	1.86376559164855e-07
CC	GO:0030016	myofibril	2.90995401598816e-07
BP	GO:0032501	multicellular organismal process	3.49580839113929e-07
MF	GO:0005509	calcium ion binding	3.49580839113929e-07
CC	GO:0097060	synaptic membrane	3.80936792311397e-07
BP	GO:0030198	extracellular matrix organization	5.83749001917286e-07
BP	GO:0071840	cellular component organization or biogenesis	5.83749001917286e-07
CC	GO:0043228	non-membrane-bounded organelle	6.597961667114e-07
BP	GO:0003012	muscle system process	7.5190553945579e-07
CC	GO:0005694	chromosome	1.0989510976052e-06
CC	GO:0043232	intracellular non-membrane-bounded organelle	1.10340486839291e-06
CC	GO:0032991	protein-containing complex	1.71273694083378e-06
CC	GO:0044449	contractile fiber part	1.79331053220893e-06
CC	GO:0044427	chromosomal part	2.07122840746395e-06
CC	GO:0099080	supramolecular complex	2.5907466732039e-06
CC	GO:0099081	supramolecular polymer	2.5907466732039e-06
BP	GO:0000375	RNA splicing, via transesterification reactions	3.39661122328212e-06
BP	GO:0000377	RNA splicing, via transesterification reactions with bulged adenosine as nucleophile	3.39661122328212e-06
BP	GO:0000398	mRNA splicing, via spliceosome	3.39661122328212e-06
BP	GO:0048731	system development	3.39661122328212e-06
CC	GO:0099512	supramolecular fiber	3.39661122328212e-06
BP	GO:0016043	cellular component organization	4.60623869662867e-06
BP	GO:0008380	RNA splicing	4.60623869662867e-06
CC	GO:0030017	sarcomere	4.60623869662867e-06
BP	GO:0043062	extracellular structure organization	4.71564665828935e-06
CC	GO:0045202	synapse	5.28573308094453e-06
BP	GO:0009987	cellular process	6.52184458832308e-06
BP	GO:0007275	multicellular organism development	6.58446409080337e-06
MF	GO:0005515	protein binding	7.97119067255178e-06
MF	GO:0022839	ion gated channel activity	1.29439838522144e-05
BP	GO:0003008	system process	1.59455831881466e-05
CC	GO:0000228	nuclear chromosome	2.00175942888927e-05
MF	GO:0022836	gated channel activity	2.00175942888927e-05
MF	GO:0015267	channel activity	2.00175942888927e-05
MF	GO:0022803	passive transmembrane transporter activity	2.00175942888927e-05
BP	GO:0048856	anatomical structure development	2.03290175891438e-05
BP	GO:0006936	muscle contraction	2.5040390189807e-05
BP	GO:0032502	developmental process	2.70248936325455e-05
BP	GO:0006397	mRNA processing	2.75079783005908e-05
CC	GO:0031226	intrinsic component of plasma membrane	2.94480530850188e-05
MF	GO:0005261	cation channel activity	3.56294614311188e-05
CC	GO:0098982	GABA-ergic synapse	3.85018854285815e-05
MF	GO:0005216	ion channel activity	4.0328014162709e-05
CC	GO:0036379	myofilament	5.03785619446204e-05
CC	GO:0044420	extracellular matrix component	5.42644129127175e-05
BP	GO:0006260	DNA replication	5.80759495149298e-05
MF	GO:0022838	substrate-specific channel activity	5.98889188352002e-05
BP	GO:0006261	DNA-dependent DNA replication	6.43718584099285e-05
BP	GO:0065007	biological regulation	6.76396021051039e-05
BP	GO:0000278	mitotic cell cycle	6.83337535082641e-05
CC	GO:0005865	striated muscle thin filament	7.01939964165095e-05
CC	GO:0000775	chromosome, centromeric region	7.09896833442545e-05
CC	GO:0044454	nuclear chromosome part	8.51791628966682e-05
CC	GO:0005887	integral component of plasma membrane	0.000112321460462968
BP	GO:0099536	synaptic signaling	0.000119912679433849
BP	GO:0060349	bone morphogenesis	0.000119912679433849
BP	GO:0099537	trans-synaptic signaling	0.000119912679433849
BP	GO:0007268	chemical synaptic transmission	0.000119912679433849
BP	GO:0098916	anterograde trans-synaptic signaling	0.000119912679433849
CC	GO:0000777	condensed chromosome kinetochore	0.00012026328837138
CC	GO:0044456	synapse part	0.000132377475117074
CC	GO:0045211	postsynaptic membrane	0.000132377475117074
BP	GO:0060350	endochondral bone morphogenesis	0.000209154295868816
CC	GO:0000776	kinetochore	0.00021798118437633
CC	GO:0098687	chromosomal region	0.000219832687450561
BP	GO:0030199	collagen fibril organization	0.000244488462346161
CC	GO:0000779	condensed chromosome, centromeric region	0.000252885931968084
BP	GO:0051216	cartilage development	0.000346472852915506
BP	GO:0060537	muscle tissue development	0.000362779336488405
CC	GO:0000793	condensed chromosome	0.000377410272288839
BP	GO:0002062	chondrocyte differentiation	0.000377410272288839
BP	GO:0055002	striated muscle cell development	0.000377410272288839
BP	GO:0044057	regulation of system process	0.000393874676969384
BP	GO:0006310	DNA recombination	0.000409128323305531
BP	GO:0003433	chondrocyte development involved in endochondral bone morphogenesis	0.000417329118296812
MF	GO:0044877	protein-containing complex binding	0.000481570235827136
BP	GO:0006396	RNA processing	0.000520013601341436
BP	GO:0006259	DNA metabolic process	0.000520938623223691
BP	GO:0048513	animal organ development	0.00065654271110561
BP	GO:0014706	striated muscle tissue development	0.00070200010955684
BP	GO:0060351	cartilage development involved in endochondral bone morphogenesis	0.000751074722284642
MF	GO:0005212	structural constituent of eye lens	0.000751074722284642
CC	GO:0030054	cell junction	0.000758162702971194
BP	GO:0007049	cell cycle	0.000799960084883093
MF	GO:0005244	voltage-gated ion channel activity	0.00083303117460766
MF	GO:0022832	voltage-gated channel activity	0.00083303117460766
BP	GO:0003413	chondrocyte differentiation involved in endochondral bone morphogenesis	0.000846902588026391
CC	GO:0098793	presynapse	0.000846902588026391
CC	GO:0099240	intrinsic component of synaptic membrane	0.000871640973437758
BP	GO:0000070	mitotic sister chromatid segregation	0.000887319669241942
BP	GO:0050789	regulation of biological process	0.000934685938633399
BP	GO:0051146	striated muscle cell differentiation	0.000943089597878751
BP	GO:0055001	muscle cell development	0.000943089597878751
CC	GO:0031674	I band	0.00104277500685132
BP	GO:0009888	tissue development	0.00106126700178677
BP	GO:0050982	detection of mechanical stimulus	0.00114034499238987
BP	GO:0007517	muscle organ development	0.00122591911594544
CC	GO:0042734	presynaptic membrane	0.00124631277898214
BP	GO:0003009	skeletal muscle contraction	0.00135301588702925
MF	GO:0030594	neurotransmitter receptor activity	0.0014326059681134
BP	GO:0061448	connective tissue development	0.0014950292179134
BP	GO:0048167	regulation of synaptic plasticity	0.00150227302914868
CC	GO:1902495	transmembrane transporter complex	0.00164747761123068
BP	GO:0002063	chondrocyte development	0.00167581098245952
BP	GO:0003418	growth plate cartilage chondrocyte differentiation	0.00173809498038311
BP	GO:0051239	regulation of multicellular organismal process	0.00175061958517691
BP	GO:0003422	growth plate cartilage morphogenesis	0.00207622560233928
CC	GO:0099634	postsynaptic specialization membrane	0.00216588342615075
BP	GO:0061061	muscle structure development	0.00216588342615075
MF	GO:0005488	binding	0.00218480131480965
CC	GO:0034702	ion channel complex	0.00222648459755709
BP	GO:0006974	cellular response to DNA damage stimulus	0.00271655767347487
MF	GO:0015276	ligand-gated ion channel activity	0.00274042455962185
BP	GO:0007519	skeletal muscle tissue development	0.00281870637361538
BP	GO:0051301	cell division	0.00328600672365315
CC	GO:0005583	fibrillar collagen trimer	0.00341692447706377
CC	GO:0098643	banded collagen fibril	0.00341692447706377
CC	GO:0000778	condensed nuclear chromosome kinetochore	0.003515972012162
CC	GO:0044459	plasma membrane part	0.003515972012162
CC	GO:0005681	spliceosomal complex	0.00358232771984855
CC	GO:0098590	plasma membrane region	0.00398755523991663
BP	GO:0009582	detection of abiotic stimulus	0.00399917207303604
BP	GO:0045214	sarcomere organization	0.00412041429414493
CC	GO:0098644	complex of collagen trimers	0.00416931170769156
BP	GO:0001501	skeletal system development	0.00416931170769156
BP	GO:0042391	regulation of membrane potential	0.00416931170769156
CC	GO:1990351	transporter complex	0.00449299292551257
CC	GO:0048786	presynaptic active zone	0.00449299292551257
MF	GO:0022834	ligand-gated channel activity	0.00497631057282464
BP	GO:0009581	detection of external stimulus	0.00498084154423144
BP	GO:0008150	biological_process	0.0052618330282659
BP	GO:0050974	detection of mechanical stimulus involved in sensory perception	0.00534627853046681
MF	GO:0046873	metal ion transmembrane transporter activity	0.00545287349094885
CC	GO:0044428	nuclear part	0.00570328123800769
BP	GO:0140014	mitotic nuclear division	0.00594126771221461
BP	GO:0003414	chondrocyte morphogenesis involved in endochondral bone morphogenesis	0.00623567545122052
BP	GO:0003429	growth plate cartilage chondrocyte morphogenesis	0.00623567545122052
BP	GO:0090171	chondrocyte morphogenesis	0.00623567545122052
BP	GO:0060536	cartilage morphogenesis	0.00659893790649476
CC	GO:0030018	Z disc	0.00659893790649476
CC	GO:0030424	axon	0.00660150330287728
CC	GO:0098936	intrinsic component of postsynaptic membrane	0.00660150330287728
CC	GO:0097458	neuron part	0.00660688005999467
CC	GO:0005861	troponin complex	0.00660688005999467
MF	GO:0022843	voltage-gated cation channel activity	0.00679044055772603
CC	GO:0071013	catalytic step 2 spliceosome	0.00770481984221773
BP	GO:0003417	growth plate cartilage development	0.00789813002745633
BP	GO:0048705	skeletal system morphogenesis	0.00820103119714289
BP	GO:0016071	mRNA metabolic process	0.00831373142710573
BP	GO:0000380	alternative mRNA splicing, via spliceosome	0.00831373142710573
BP	GO:0043269	regulation of ion transport	0.00831913009900823
MF	GO:0098960	postsynaptic neurotransmitter receptor activity	0.00868394105137733
BP	GO:0007059	chromosome segregation	0.0090301926853461
BP	GO:0050808	synapse organization	0.0091618173068062
BP	GO:1903047	mitotic cell cycle process	0.00926659989873636
BP	GO:0060047	heart contraction	0.00926659989873636
CC	GO:0031981	nuclear lumen	0.00926659989873636
CC	GO:0099699	integral component of synaptic membrane	0.00926659989873636
BP	GO:0060538	skeletal muscle organ development	0.00930805217192159
BP	GO:0006941	striated muscle contraction	0.00977019374798914
MF	GO:0016887	ATPase activity	0.00998848949239171
BP	GO:0010965	regulation of mitotic sister chromatid separation	0.0104819418885555
BP	GO:0000280	nuclear division	0.0106812839061305
BP	GO:0010831	positive regulation of myotube differentiation	0.0110050838922141
BP	GO:0090304	nucleic acid metabolic process	0.0113027127787589
MF	GO:0022824	transmitter-gated ion channel activity	0.0119162641930185
MF	GO:0022835	transmitter-gated channel activity	0.0119162641930185
CC	GO:0005657	replication fork	0.0120772434564567
MF	GO:0016462	pyrophosphatase activity	0.0122320434616837
BP	GO:0009887	animal organ morphogenesis	0.0122320434616837
BP	GO:0050804	modulation of chemical synaptic transmission	0.0134119225528309
BP	GO:0030239	myofibril assembly	0.0137733987938883
BP	GO:0000819	sister chromatid segregation	0.0137733987938883
BP	GO:0008015	blood circulation	0.0140771110342166
BP	GO:0033047	regulation of mitotic sister chromatid segregation	0.0140778945857335
MF	GO:0016817	hydrolase activity, acting on acid anhydrides	0.0142666546682226
MF	GO:0016818	hydrolase activity, acting on acid anhydrides, in phosphorus-containing anhydrides	0.0142666546682226
BP	GO:0099177	regulation of trans-synaptic signaling	0.0143772269972742
CC	GO:0034703	cation channel complex	0.0146578033808435
MF	GO:0005539	glycosaminoglycan binding	0.0147315090884051
BP	GO:0022610	biological adhesion	0.0160797240170678
BP	GO:2000816	negative regulation of mitotic sister chromatid separation	0.0160797240170678
BP	GO:0022402	cell cycle process	0.0160797240170678
BP	GO:0007610	behavior	0.0168271198231003
BP	GO:0010830	regulation of myotube differentiation	0.0168271198231003
BP	GO:0050794	regulation of cellular process	0.0172020026534602
BP	GO:0006281	DNA repair	0.0172067743995565
MF	GO:0008094	DNA-dependent ATPase activity	0.017436396856582
MF	GO:0003682	chromatin binding	0.0176605085108438
CC	GO:0044297	cell body	0.0179011815046186
BP	GO:0035640	exploration behavior	0.0179011815046186
BP	GO:0007099	centriole replication	0.0179011815046186
BP	GO:0098534	centriole assembly	0.0179011815046186
BP	GO:0042692	muscle cell differentiation	0.0184999287465654
BP	GO:0006812	cation transport	0.018782838202707
CC	GO:0033267	axon part	0.0189397998269668
MF	GO:0099094	ligand-gated cation channel activity	0.0190522885542548
BP	GO:0007091	metaphase/anaphase transition of mitotic cell cycle	0.0195011644026081
BP	GO:0032898	neurotrophin production	0.0196178100485163
MF	GO:0008376	acetylgalactosaminyltransferase activity	0.0196178100485163
MF	GO:1904315	transmitter-gated ion channel activity involved in regulation of postsynaptic membrane potential	0.0202228790584051
BP	GO:0048747	muscle fiber development	0.0208944689990276
BP	GO:0034220	ion transmembrane transport	0.0212374219156067
CC	GO:0005643	nuclear pore	0.0212374219156067
BP	GO:0007267	cell-cell signaling	0.0216678977466215
BP	GO:0050793	regulation of developmental process	0.0218200099963509
BP	GO:0051306	mitotic sister chromatid separation	0.0222868566336656
CC	GO:0044306	neuron projection terminus	0.0227196679701799
BP	GO:0006813	potassium ion transport	0.0233647330531226
CC	GO:0000502	proteasome complex	0.0233940964355995
CC	GO:0000780	condensed nuclear chromosome, centromeric region	0.0238849875989535
BP	GO:0071804	cellular potassium ion transport	0.0241677242534144
BP	GO:0071805	potassium ion transmembrane transport	0.0241677242534144
BP	GO:0085029	extracellular matrix assembly	0.0242951259223047
MF	GO:0005262	calcium channel activity	0.0246055511801881
CC	GO:0043679	axon terminus	0.0246055511801881
MF	GO:0097367	carbohydrate derivative binding	0.0246055511801881
CC	GO:0043025	neuronal cell body	0.0246821601017401
BP	GO:1905819	negative regulation of chromosome separation	0.0251241542569848
MF	GO:0017111	nucleoside-triphosphatase activity	0.0251241542569848
BP	GO:0048285	organelle fission	0.0251241542569848
BP	GO:0051716	cellular response to stimulus	0.0251983557517773
MF	GO:0042623	ATPase activity, coupled	0.0253903207900468
MF	GO:0005267	potassium channel activity	0.0254171879949423
BP	GO:0007155	cell adhesion	0.0259094396646372
BP	GO:0003015	heart process	0.0259094396646372
BP	GO:0048168	regulation of neuronal synaptic plasticity	0.0282243370948507
CC	GO:0098794	postsynapse	0.0282331898870168
CC	GO:1905369	endopeptidase complex	0.0285355525363498
BP	GO:0044085	cellular component biogenesis	0.0285940028834471
BP	GO:0055013	cardiac muscle cell development	0.0289780772351681
BP	GO:0045787	positive regulation of cell cycle	0.0289780772351681
BP	GO:0050879	multicellular organismal movement	0.0289780772351681
BP	GO:0050881	musculoskeletal movement	0.0289780772351681
BP	GO:0051304	chromosome separation	0.0289780772351681
BP	GO:0003013	circulatory system process	0.0289780772351681
MF	GO:0042805	actinin binding	0.0289780772351681
CC	GO:0005604	basement membrane	0.0293354735013901
BP	GO:0048519	negative regulation of biological process	0.0293744009252153
BP	GO:0045841	negative regulation of mitotic metaphase/anaphase transition	0.0301472470018105
CC	GO:0099055	integral component of postsynaptic membrane	0.0303493738520103
CC	GO:0098878	neurotransmitter receptor complex	0.0306112417626262
BP	GO:2000026	regulation of multicellular organismal development	0.0306112417626262
CC	GO:1990904	ribonucleoprotein complex	0.031250165635608
BP	GO:0065004	protein-DNA complex assembly	0.031797112217032
BP	GO:0050906	detection of stimulus involved in sensory perception	0.0319178887944065
BP	GO:0044784	metaphase/anaphase transition of cell cycle	0.0319178887944065
BP	GO:0050877	nervous system process	0.0319178887944065
BP	GO:1904063	negative regulation of cation transmembrane transport	0.0327456115053365
BP	GO:0043500	muscle adaptation	0.0328199097521443
CC	GO:0005819	spindle	0.0328199097521443
BP	GO:0071214	cellular response to abiotic stimulus	0.0328199097521443
BP	GO:0104004	cellular response to environmental stimulus	0.0328199097521443
CC	GO:0043596	nuclear replication fork	0.0337107173767469
BP	GO:0051153	regulation of striated muscle cell differentiation	0.0340185226041202
BP	GO:0098868	bone growth	0.0340185226041202
BP	GO:0048468	cell development	0.0342951868042808
BP	GO:0098813	nuclear chromosome segregation	0.0343431924008469
CC	GO:0031225	anchored component of membrane	0.0345410117746788
MF	GO:0015085	calcium ion transmembrane transporter activity	0.0347877438144875
BP	GO:1905818	regulation of chromosome separation	0.0347877438144875
BP	GO:0006139	nucleobase-containing compound metabolic process	0.0349957909707885
BP	GO:0000245	spliceosomal complex assembly	0.035039480351921
MF	GO:0099106	ion channel regulator activity	0.035133961752524
CC	GO:0016459	myosin complex	0.0357615345640382
BP	GO:0033048	negative regulation of mitotic sister chromatid segregation	0.0357615345640382
MF	GO:0099529	neurotransmitter receptor activity involved in regulation of postsynaptic membrane potential	0.0357615345640382
BP	GO:0051094	positive regulation of developmental process	0.0357615345640382
BP	GO:0030071	regulation of mitotic metaphase/anaphase transition	0.0362257734098949
BP	GO:0040007	growth	0.0363819192880984
BP	GO:0050896	response to stimulus	0.0377563408075728
CC	GO:0008540	proteasome regulatory particle, base subcomplex	0.0386635241285987
BP	GO:0007093	mitotic cell cycle checkpoint	0.0392520836657954
CC	GO:0036477	somatodendritic compartment	0.0395011256442969
BP	GO:0014902	myotube differentiation	0.0401398396653529
MF	GO:0015079	potassium ion transmembrane transporter activity	0.0408316389532786
CC	GO:0098948	intrinsic component of postsynaptic specialization membrane	0.0409617842129041
BP	GO:0030154	cell differentiation	0.0411808740449763
BP	GO:0023052	signaling	0.0415135202719254
MF	GO:0005230	extracellular ligand-gated ion channel activity	0.0415135202719254
CC	GO:0072686	mitotic spindle	0.0415135202719254
CC	GO:0098978	glutamatergic synapse	0.0415135202719254
MF	GO:0042165	neurotransmitter binding	0.0415135202719254
CC	GO:0120114	Sm-like protein family complex	0.041536396451145
CC	GO:0000940	condensed chromosome outer kinetochore	0.0435763454723881
BP	GO:1902749	regulation of cell cycle G2/M phase transition	0.0436340787582171
CC	GO:0017146	NMDA selective glutamate receptor complex	0.0436340787582171
BP	GO:0051988	regulation of attachment of spindle microtubules to kinetochore	0.0436340787582171
BP	GO:0051983	regulation of chromosome segregation	0.0446263646848574
BP	GO:1902100	negative regulation of metaphase/anaphase transition of cell cycle	0.0446263646848574
CC	GO:0030314	junctional membrane complex	0.0446263646848574
CC	GO:0044305	calyx of Held	0.0446263646848574
BP	GO:0033045	regulation of sister chromatid segregation	0.0446263646848574
MF	GO:0099583	neurotransmitter receptor activity involved in regulation of postsynaptic cytosolic calcium ion concentration	0.0446739341815866
CC	GO:0071944	cell periphery	0.044831505374765
BP	GO:0048266	behavioral response to pain	0.044831505374765
CC	GO:0043005	neuron projection	0.044831505374765
BP	GO:0006403	RNA localization	0.0453306020016398
BP	GO:0098655	cation transmembrane transport	0.0455417574563348
CC	GO:0000794	condensed nuclear chromosome	0.0460609259450998
BP	GO:0003416	endochondral bone growth	0.0479807089057638
BP	GO:0071824	protein-DNA complex subunit organization	0.0486481246950007
