# Supplementary material for: Dedicated transcriptomics combined with power analysis lead to functional understanding of genes with weak phenotypic changes in knockout lines
Source: PLoS Comput Biol. 2020 Nov 12;16(11):e1008354. doi: 10.1371/journal.pcbi.1008354 (PMC7685438; doi:10.1371/journal.pcbi.1008354)
Supplement: S2 File — (GZ) [file pcbi.1008354.s016.gz › S2_File/gon5/252.tsv]

ontology	category	term	BH
CC	GO:0031012	extracellular matrix	1.06477229421138e-19
CC	GO:0044421	extracellular region part	1.18583097652662e-19
CC	GO:0005576	extracellular region	1.91390687283937e-19
CC	GO:0062023	collagen-containing extracellular matrix	6.71632237365588e-16
CC	GO:0005615	extracellular space	9.06589219191976e-16
BP	GO:0032501	multicellular organismal process	4.3154033285742e-13
BP	GO:0050789	regulation of biological process	1.64956109339229e-12
BP	GO:0065007	biological regulation	2.28965819186419e-12
MF	GO:0005201	extracellular matrix structural constituent	1.94030606517121e-10
CC	GO:0005581	collagen trimer	2.75882510166423e-10
BP	GO:0007275	multicellular organism development	3.64872158645557e-10
CC	GO:0005694	chromosome	5.06932306986672e-10
MF	GO:0005488	binding	5.8581037521092e-10
BP	GO:0048856	anatomical structure development	5.8581037521092e-10
BP	GO:0048731	system development	8.25997009682728e-10
BP	GO:0032502	developmental process	2.07277409483157e-09
MF	GO:0005515	protein binding	5.57618949763467e-09
CC	GO:0044427	chromosomal part	5.95185829188082e-09
BP	GO:0000070	mitotic sister chromatid segregation	1.0988501991493e-08
BP	GO:0050794	regulation of cellular process	2.12975182452747e-08
BP	GO:0051239	regulation of multicellular organismal process	2.33377874183669e-08
CC	GO:0044428	nuclear part	2.33377874183669e-08
BP	GO:0000819	sister chromatid segregation	2.33377874183669e-08
BP	GO:0009987	cellular process	7.09379792779232e-08
CC	GO:0005887	integral component of plasma membrane	7.09379792779232e-08
CC	GO:0031226	intrinsic component of plasma membrane	7.14421103917369e-08
BP	GO:0007059	chromosome segregation	7.52322761648212e-08
BP	GO:0006397	mRNA processing	2.00555280151542e-07
BP	GO:0003008	system process	2.65476621608578e-07
BP	GO:0090304	nucleic acid metabolic process	6.85243854255562e-07
BP	GO:0006259	DNA metabolic process	1.58777591820102e-06
BP	GO:0006974	cellular response to DNA damage stimulus	1.78423053381051e-06
BP	GO:0016071	mRNA metabolic process	1.78423053381051e-06
CC	GO:0031981	nuclear lumen	1.80619917474829e-06
BP	GO:0006281	DNA repair	3.21330733499862e-06
BP	GO:0008380	RNA splicing	4.21254911575843e-06
BP	GO:0048518	positive regulation of biological process	4.47088646627864e-06
BP	GO:0006396	RNA processing	4.88913904770438e-06
BP	GO:0071840	cellular component organization or biogenesis	5.04889874780339e-06
BP	GO:0050896	response to stimulus	5.13408151380815e-06
CC	GO:0000775	chromosome, centromeric region	5.22315010007404e-06
MF	GO:0030020	extracellular matrix structural constituent conferring tensile strength	5.34431194010993e-06
BP	GO:0048519	negative regulation of biological process	5.34431194010993e-06
CC	GO:0032991	protein-containing complex	5.34431194010993e-06
CC	GO:0000777	condensed chromosome kinetochore	5.40225669529629e-06
BP	GO:0006260	DNA replication	5.40225669529629e-06
BP	GO:0000245	spliceosomal complex assembly	5.40225669529629e-06
BP	GO:2000026	regulation of multicellular organismal development	5.87915145657232e-06
BP	GO:0140014	mitotic nuclear division	6.77338671893455e-06
BP	GO:0016043	cellular component organization	6.87479975864382e-06
BP	GO:0000278	mitotic cell cycle	6.87479975864382e-06
BP	GO:0000375	RNA splicing, via transesterification reactions	6.87479975864382e-06
BP	GO:0000377	RNA splicing, via transesterification reactions with bulged adenosine as nucleophile	6.87479975864382e-06
BP	GO:0000398	mRNA splicing, via spliceosome	6.87479975864382e-06
BP	GO:0043062	extracellular structure organization	7.85029172685653e-06
CC	GO:0000776	kinetochore	7.85029172685653e-06
BP	GO:0098813	nuclear chromosome segregation	7.85029172685653e-06
BP	GO:0001501	skeletal system development	9.1165096210492e-06
BP	GO:1901360	organic cyclic compound metabolic process	1.10929526697772e-05
BP	GO:0048513	animal organ development	1.13136950047863e-05
BP	GO:0050793	regulation of developmental process	1.5014517975277e-05
BP	GO:0048523	negative regulation of cellular process	1.60442826960949e-05
BP	GO:0006261	DNA-dependent DNA replication	1.62672634980088e-05
CC	GO:0098687	chromosomal region	1.70547084372226e-05
CC	GO:0099240	intrinsic component of synaptic membrane	1.98175417260414e-05
BP	GO:0051240	positive regulation of multicellular organismal process	2.15484049296977e-05
BP	GO:0051094	positive regulation of developmental process	2.44592935532389e-05
MF	GO:0005509	calcium ion binding	2.47209107009518e-05
BP	GO:0030198	extracellular matrix organization	2.56410321402024e-05
CC	GO:0097060	synaptic membrane	2.76064479851959e-05
BP	GO:0006139	nucleobase-containing compound metabolic process	3.41893569121231e-05
BP	GO:0009888	tissue development	4.0145525406795e-05
CC	GO:0043292	contractile fiber	4.0145525406795e-05
BP	GO:0046483	heterocycle metabolic process	4.0145525406795e-05
CC	GO:0000779	condensed chromosome, centromeric region	4.0145525406795e-05
CC	GO:0000793	condensed chromosome	4.69771766681145e-05
BP	GO:0051276	chromosome organization	5.17299767052697e-05
CC	GO:0044459	plasma membrane part	5.81702595098279e-05
MF	GO:0003682	chromatin binding	6.19694438372389e-05
BP	GO:1903047	mitotic cell cycle process	6.54254684550724e-05
BP	GO:0051983	regulation of chromosome segregation	6.94284328408305e-05
CC	GO:0099699	integral component of synaptic membrane	8.05961469656885e-05
CC	GO:0009986	cell surface	8.51280126421235e-05
MF	GO:0003690	double-stranded DNA binding	9.69600161639556e-05
CC	GO:0000228	nuclear chromosome	0.000118628508434729
MF	GO:0015267	channel activity	0.000130102492942318
MF	GO:0022803	passive transmembrane transporter activity	0.000130102492942318
BP	GO:0051301	cell division	0.000135825537303741
MF	GO:0004386	helicase activity	0.00019977723870119
MF	GO:0022836	gated channel activity	0.000201956631220309
BP	GO:0048705	skeletal system morphogenesis	0.000201956631220309
MF	GO:0008094	DNA-dependent ATPase activity	0.000213972811309752
BP	GO:0006403	RNA localization	0.000220245918706559
MF	GO:1990837	sequence-specific double-stranded DNA binding	0.000225522114342487
MF	GO:0022839	ion gated channel activity	0.000234828050218843
CC	GO:0005654	nucleoplasm	0.000243317011308842
CC	GO:0098948	intrinsic component of postsynaptic specialization membrane	0.000247463233110361
BP	GO:0090068	positive regulation of cell cycle process	0.000254019252208898
BP	GO:0050877	nervous system process	0.000259221102645213
BP	GO:0033045	regulation of sister chromatid segregation	0.000263598374147511
BP	GO:0010965	regulation of mitotic sister chromatid separation	0.000269320417951833
BP	GO:0033047	regulation of mitotic sister chromatid segregation	0.000269320417951833
BP	GO:0048522	positive regulation of cellular process	0.000286218767956742
BP	GO:0051716	cellular response to stimulus	0.000286218767956742
CC	GO:0099634	postsynaptic specialization membrane	0.000298762362534992
CC	GO:0005886	plasma membrane	0.000305799002263501
CC	GO:0098936	intrinsic component of postsynaptic membrane	0.000320248133590584
BP	GO:0006725	cellular aromatic compound metabolic process	0.000334814075121206
MF	GO:0005261	cation channel activity	0.000334814075121206
CC	GO:0098982	GABA-ergic synapse	0.000335209101257902
MF	GO:0043565	sequence-specific DNA binding	0.000335209101257902
CC	GO:0044454	nuclear chromosome part	0.000335209101257902
BP	GO:0007049	cell cycle	0.000365786059651174
CC	GO:1902495	transmembrane transporter complex	0.000410063256082328
BP	GO:0051304	chromosome separation	0.00043811690895073
BP	GO:0003012	muscle system process	0.00043811690895073
BP	GO:0007091	metaphase/anaphase transition of mitotic cell cycle	0.000443495104272244
BP	GO:0030154	cell differentiation	0.000443495104272244
BP	GO:0051236	establishment of RNA localization	0.000492745767041307
BP	GO:0051306	mitotic sister chromatid separation	0.000502872099597981
CC	GO:0034702	ion channel complex	0.000502872099597981
BP	GO:0044057	regulation of system process	0.00050380655547458
BP	GO:0016070	RNA metabolic process	0.00050471512324268
CC	GO:0005681	spliceosomal complex	0.000549750810885084
CC	GO:0030016	myofibril	0.000574634669607792
BP	GO:1905818	regulation of chromosome separation	0.000625387794809698
MF	GO:0022838	substrate-specific channel activity	0.000691839301034625
BP	GO:0051028	mRNA transport	0.000693974119892092
BP	GO:0051171	regulation of nitrogen compound metabolic process	0.000725058506503045
CC	GO:0071944	cell periphery	0.000725058506503045
BP	GO:0050657	nucleic acid transport	0.000725058506503045
BP	GO:0050658	RNA transport	0.000725058506503045
MF	GO:0008066	glutamate receptor activity	0.000729524099551416
BP	GO:0006950	response to stress	0.000748058932909205
CC	GO:0034703	cation channel complex	0.000768103067405919
BP	GO:0051216	cartilage development	0.000768103067405919
BP	GO:0099536	synaptic signaling	0.000768103067405919
BP	GO:0006376	mRNA splice site selection	0.000822824484557453
MF	GO:0003677	DNA binding	0.000889014704832709
BP	GO:0099537	trans-synaptic signaling	0.000895954050619989
MF	GO:0003678	DNA helicase activity	0.000904324394024488
CC	GO:0071013	catalytic step 2 spliceosome	0.000972870615097726
BP	GO:0009653	anatomical structure morphogenesis	0.000983296760327414
BP	GO:0060349	bone morphogenesis	0.000983486935984374
CC	GO:0099055	integral component of postsynaptic membrane	0.000983913181335744
BP	GO:0007268	chemical synaptic transmission	0.00098667747000653
BP	GO:0098916	anterograde trans-synaptic signaling	0.00098667747000653
CC	GO:0044420	extracellular matrix component	0.00098667747000653
MF	GO:0001012	RNA polymerase II regulatory region DNA binding	0.000998322914777377
MF	GO:0003697	single-stranded DNA binding	0.00100847221991074
MF	GO:0005216	ion channel activity	0.00103775145392075
CC	GO:0043228	non-membrane-bounded organelle	0.0010664433326124
BP	GO:0030071	regulation of mitotic metaphase/anaphase transition	0.0010664433326124
MF	GO:0030594	neurotransmitter receptor activity	0.00112703896915566
BP	GO:0048468	cell development	0.00113064909315909
CC	GO:0099060	integral component of postsynaptic specialization membrane	0.00117066177361255
BP	GO:0048869	cellular developmental process	0.00119799128005377
MF	GO:0000977	RNA polymerase II regulatory region sequence-specific DNA binding	0.00120592391171908
MF	GO:0005212	structural constituent of eye lens	0.00126208508019316
BP	GO:0060350	endochondral bone morphogenesis	0.00130547852154209
CC	GO:1990351	transporter complex	0.00132763379343411
MF	GO:0098960	postsynaptic neurotransmitter receptor activity	0.00133174482018845
MF	GO:1904315	transmitter-gated ion channel activity involved in regulation of postsynaptic membrane potential	0.00137939676888511
BP	GO:0007399	nervous system development	0.00141752808523021
BP	GO:0044784	metaphase/anaphase transition of cell cycle	0.00146126089542539
CC	GO:0030054	cell junction	0.00148145071766249
MF	GO:0003676	nucleic acid binding	0.00167608189600604
BP	GO:0060255	regulation of macromolecule metabolic process	0.00169095028093465
BP	GO:1902749	regulation of cell cycle G2/M phase transition	0.00188401479976119
BP	GO:0051254	positive regulation of RNA metabolic process	0.0018975863359126
CC	GO:0043232	intracellular non-membrane-bounded organelle	0.00199697457158944
BP	GO:0044770	cell cycle phase transition	0.00201337942831247
BP	GO:0000724	double-strand break repair via homologous recombination	0.00201337942831247
BP	GO:0000725	recombinational repair	0.00201337942831247
BP	GO:0007267	cell-cell signaling	0.00206733412485337
BP	GO:0051310	metaphase plate congression	0.00207533838844462
BP	GO:0051241	negative regulation of multicellular organismal process	0.0021402219145726
CC	GO:0005634	nucleus	0.00215103074625237
CC	GO:0045211	postsynaptic membrane	0.00215103074625237
MF	GO:0017116	single-stranded DNA-dependent ATP-dependent DNA helicase activity	0.0021968274226205
MF	GO:0043142	single-stranded DNA-dependent ATPase activity	0.0021968274226205
BP	GO:2000816	negative regulation of mitotic sister chromatid separation	0.0021968274226205
BP	GO:0045935	positive regulation of nucleobase-containing compound metabolic process	0.00220692591733498
MF	GO:0001067	regulatory region nucleic acid binding	0.00225904575471055
MF	GO:0044212	transcription regulatory region DNA binding	0.00228869940621535
BP	GO:0045944	positive regulation of transcription by RNA polymerase II	0.00239101893299568
BP	GO:0030199	collagen fibril organization	0.00239424876763568
MF	GO:0000976	transcription regulatory region sequence-specific DNA binding	0.00241475400888394
BP	GO:0000280	nuclear division	0.00254733447456083
BP	GO:0044786	cell cycle DNA replication	0.00262525145417355
MF	GO:0005539	glycosaminoglycan binding	0.00267563125480408
BP	GO:0022402	cell cycle process	0.00267563125480408
MF	GO:0022824	transmitter-gated ion channel activity	0.00270305087016445
MF	GO:0022835	transmitter-gated channel activity	0.00270305087016445
BP	GO:1901987	regulation of cell cycle phase transition	0.00270305087016445
CC	GO:0044449	contractile fiber part	0.00279829795519938
BP	GO:1901990	regulation of mitotic cell cycle phase transition	0.00283020408540144
MF	GO:0005102	signaling receptor binding	0.00298124326541266
BP	GO:1901989	positive regulation of cell cycle phase transition	0.00298124326541266
CC	GO:0030017	sarcomere	0.00304443504591004
BP	GO:0019219	regulation of nucleobase-containing compound metabolic process	0.00304443504591004
BP	GO:1903508	positive regulation of nucleic acid-templated transcription	0.00304443504591004
BP	GO:0033044	regulation of chromosome organization	0.00304443504591004
BP	GO:0060348	bone development	0.00310375881952451
BP	GO:0048584	positive regulation of response to stimulus	0.00316828638839443
BP	GO:0010628	positive regulation of gene expression	0.00317862105335012
BP	GO:0044839	cell cycle G2/M phase transition	0.00318904481399688
BP	GO:1902680	positive regulation of RNA biosynthetic process	0.00324636485972226
MF	GO:0004003	ATP-dependent DNA helicase activity	0.0032942976009905
MF	GO:0008026	ATP-dependent helicase activity	0.0032942976009905
MF	GO:0070035	purine NTP-dependent helicase activity	0.0032942976009905
BP	GO:0080090	regulation of primary metabolic process	0.00336642979226205
BP	GO:1902099	regulation of metaphase/anaphase transition of cell cycle	0.00339787003554228
BP	GO:0044772	mitotic cell cycle phase transition	0.00341418488289405
BP	GO:0098742	cell-cell adhesion via plasma-membrane adhesion molecules	0.00341418488289405
CC	GO:0044451	nucleoplasm part	0.0034386335162415
BP	GO:0061448	connective tissue development	0.00349964612796776
BP	GO:0006952	defense response	0.00353565544342253
BP	GO:0045841	negative regulation of mitotic metaphase/anaphase transition	0.00353624303452264
BP	GO:0045893	positive regulation of transcription, DNA-templated	0.00390088976975392
BP	GO:0035640	exploration behavior	0.00396500838915729
BP	GO:0071824	protein-DNA complex subunit organization	0.00401833156376431
BP	GO:0002062	chondrocyte differentiation	0.00403890578380952
BP	GO:0009891	positive regulation of biosynthetic process	0.00408178085417794
BP	GO:0033048	negative regulation of mitotic sister chromatid segregation	0.00424245959692146
MF	GO:0099529	neurotransmitter receptor activity involved in regulation of postsynaptic membrane potential	0.00438032187714883
BP	GO:0033046	negative regulation of sister chromatid segregation	0.00440645922450823
BP	GO:0007346	regulation of mitotic cell cycle	0.00440645922450823
BP	GO:0010557	positive regulation of macromolecule biosynthetic process	0.00454981722882881
BP	GO:0010564	regulation of cell cycle process	0.00462888151080474
CC	GO:0000778	condensed nuclear chromosome kinetochore	0.00462888151080474
BP	GO:0031328	positive regulation of cellular biosynthetic process	0.00491246091563251
BP	GO:0031124	mRNA 3'-end processing	0.00509923978454585
CC	GO:0070013	intracellular organelle lumen	0.00518905931336157
MF	GO:0044877	protein-containing complex binding	0.00525089183494327
BP	GO:1905819	negative regulation of chromosome separation	0.00536425627716284
BP	GO:0051960	regulation of nervous system development	0.00539172659955498
CC	GO:0031974	membrane-enclosed lumen	0.00539172659955498
CC	GO:0043233	organelle lumen	0.00539172659955498
BP	GO:0007517	muscle organ development	0.00539172659955498
CC	GO:0005865	striated muscle thin filament	0.00539172659955498
MF	GO:0046873	metal ion transmembrane transporter activity	0.00539172659955498
MF	GO:0004888	transmembrane signaling receptor activity	0.00565067733036301
BP	GO:0045597	positive regulation of cell differentiation	0.00565067733036301
BP	GO:0006302	double-strand break repair	0.00585857765494653
MF	GO:0005198	structural molecule activity	0.00585857765494653
BP	GO:0008608	attachment of spindle microtubules to kinetochore	0.0058797103395688
CC	GO:0005643	nuclear pore	0.00588901684405113
BP	GO:0048167	regulation of synaptic plasticity	0.00589185308484491
CC	GO:0036379	myofilament	0.00590403660605815
BP	GO:0006310	DNA recombination	0.00590403660605815
MF	GO:0008201	heparin binding	0.00590403660605815
MF	GO:0038023	signaling receptor activity	0.00590403660605815
CC	GO:0005657	replication fork	0.00590403660605815
BP	GO:2001251	negative regulation of chromosome organization	0.00617731237094396
BP	GO:0007166	cell surface receptor signaling pathway	0.00618915333839088
BP	GO:0031123	RNA 3'-end processing	0.0064582688953236
BP	GO:0007088	regulation of mitotic nuclear division	0.00647465139569889
BP	GO:0010389	regulation of G2/M transition of mitotic cell cycle	0.00669521366267222
MF	GO:0042165	neurotransmitter binding	0.00669521366267222
BP	GO:0007154	cell communication	0.00676587898106463
CC	GO:0099146	intrinsic component of postsynaptic density membrane	0.00676587898106463
MF	GO:0140097	catalytic activity, acting on DNA	0.0069654587356516
BP	GO:0051173	positive regulation of nitrogen compound metabolic process	0.0073325157426857
MF	GO:0001228	DNA-binding transcription activator activity, RNA polymerase II-specific	0.0073325157426857
BP	GO:0061061	muscle structure development	0.00748768280169252
BP	GO:0040007	growth	0.00773874292519907
BP	GO:0008150	biological_process	0.00773874292519907
BP	GO:0022610	biological adhesion	0.00780950531760182
BP	GO:2000144	positive regulation of DNA-templated transcription, initiation	0.00784192013311463
BP	GO:0051962	positive regulation of nervous system development	0.00784192013311463
BP	GO:0048646	anatomical structure formation involved in morphogenesis	0.00784192013311463
BP	GO:0000380	alternative mRNA splicing, via spliceosome	0.00784192013311463
BP	GO:0042127	regulation of cell proliferation	0.00788804840734355
BP	GO:1901992	positive regulation of mitotic cell cycle phase transition	0.0078944101298468
BP	GO:0051303	establishment of chromosome localization	0.00808629792316183
BP	GO:0009887	animal organ morphogenesis	0.00808629792316183
BP	GO:0042391	regulation of membrane potential	0.00814696123751074
BP	GO:0008283	cell proliferation	0.00835259897053814
BP	GO:1902100	negative regulation of metaphase/anaphase transition of cell cycle	0.00840548432000322
BP	GO:0034641	cellular nitrogen compound metabolic process	0.00841750579378866
BP	GO:0045595	regulation of cell differentiation	0.00847853450962773
BP	GO:0045787	positive regulation of cell cycle	0.00879936588127589
BP	GO:0071174	mitotic spindle checkpoint	0.00932676131167778
BP	GO:0022008	neurogenesis	0.00934298027934654
BP	GO:0045839	negative regulation of mitotic nuclear division	0.00937317337370088
BP	GO:0051726	regulation of cell cycle	0.00937450447107442
BP	GO:0051052	regulation of DNA metabolic process	0.00940597545747741
BP	GO:0023052	signaling	0.00940677940987584
BP	GO:0031577	spindle checkpoint	0.00940677940987584
CC	GO:0000940	condensed chromosome outer kinetochore	0.00940677940987584
CC	GO:0099080	supramolecular complex	0.00940677940987584
CC	GO:0099081	supramolecular polymer	0.00940677940987584
BP	GO:0048589	developmental growth	0.00947250909799398
BP	GO:0060538	skeletal muscle organ development	0.00977265037203203
CC	GO:0030424	axon	0.00991570164473834
MF	GO:0003729	mRNA binding	0.00991570164473834
BP	GO:0006954	inflammatory response	0.00996348548718596
BP	GO:0061041	regulation of wound healing	0.0108258212687876
BP	GO:0007155	cell adhesion	0.0110410194634789
BP	GO:0008285	negative regulation of cell proliferation	0.0112358735023804
BP	GO:0048285	organelle fission	0.0113159357506857
BP	GO:0003418	growth plate cartilage chondrocyte differentiation	0.011437499240469
BP	GO:0043170	macromolecule metabolic process	0.011437499240469
BP	GO:0050000	chromosome localization	0.0114969166375004
BP	GO:0050806	positive regulation of synaptic transmission	0.0119994824366623
BP	GO:0014902	myotube differentiation	0.0120370081996385
CC	GO:0099512	supramolecular fiber	0.0122309867990722
CC	GO:0016604	nuclear body	0.0122430673111011
BP	GO:0065004	protein-DNA complex assembly	0.0125758699391933
CC	GO:0000785	chromatin	0.0129319303352374
BP	GO:0031326	regulation of cellular biosynthetic process	0.0130306623359966
BP	GO:0002063	chondrocyte development	0.0133613106319434
BP	GO:0007080	mitotic metaphase plate congression	0.013499481256311
BP	GO:0006936	muscle contraction	0.013499481256311
BP	GO:0010467	gene expression	0.0135176368891852
MF	GO:0042623	ATPase activity, coupled	0.0136674999363509
BP	GO:0051252	regulation of RNA metabolic process	0.0139458822612789
BP	GO:0009889	regulation of biosynthetic process	0.0142069159265514
BP	GO:0051985	negative regulation of chromosome segregation	0.0147265250810708
MF	GO:0060089	molecular transducer activity	0.0148951154369446
BP	GO:0051130	positive regulation of cellular component organization	0.0148951154369446
BP	GO:0000086	G2/M transition of mitotic cell cycle	0.015190540578483
BP	GO:1900046	regulation of hemostasis	0.0153567134635523
CC	GO:0030314	junctional membrane complex	0.0160832775814242
CC	GO:0098878	neurotransmitter receptor complex	0.0163231392712415
BP	GO:0003433	chondrocyte development involved in endochondral bone morphogenesis	0.0163442248684681
BP	GO:0010556	regulation of macromolecule biosynthetic process	0.0164041921986619
BP	GO:0060351	cartilage development involved in endochondral bone morphogenesis	0.0166399505186995
BP	GO:0008543	fibroblast growth factor receptor signaling pathway	0.0167553184146056
BP	GO:0045931	positive regulation of mitotic cell cycle	0.0171298206626073
BP	GO:0007416	synapse assembly	0.0171298206626073
BP	GO:0003422	growth plate cartilage morphogenesis	0.0171298206626073
BP	GO:0010468	regulation of gene expression	0.0178567606485683
CC	GO:0005819	spindle	0.0182935352337696
MF	GO:0016887	ATPase activity	0.0199042505429811
BP	GO:0003071	renal system process involved in regulation of systemic arterial blood pressure	0.0201555668858753
BP	GO:0001662	behavioral fear response	0.0202005945521408
BP	GO:0045087	innate immune response	0.0203657994093181
BP	GO:2000112	regulation of cellular macromolecule biosynthetic process	0.0205738258727952
BP	GO:0035641	locomotory exploration behavior	0.0221367281582898
MF	GO:0004970	ionotropic glutamate receptor activity	0.0221367281582898
BP	GO:0009719	response to endogenous stimulus	0.0221681811375144
BP	GO:0051093	negative regulation of developmental process	0.0222835834116329
BP	GO:0034508	centromere complex assembly	0.0224835544030546
CC	GO:0098839	postsynaptic density membrane	0.0225132296582941
BP	GO:0010605	negative regulation of macromolecule metabolic process	0.0228448603963397
CC	GO:0008328	ionotropic glutamate receptor complex	0.022983810792497
BP	GO:0009605	response to external stimulus	0.023089161487489
MF	GO:0015079	potassium ion transmembrane transporter activity	0.0231283549077825
BP	GO:0007156	homophilic cell adhesion via plasma membrane adhesion molecules	0.0238213078933191
MF	GO:0030545	receptor regulator activity	0.0244184477297502
BP	GO:0003009	skeletal muscle contraction	0.024498779901289
BP	GO:0048699	generation of neurons	0.0254113453160559
BP	GO:0060537	muscle tissue development	0.0254113453160559
BP	GO:0030193	regulation of blood coagulation	0.0255675250828292
BP	GO:0007094	mitotic spindle assembly checkpoint	0.0255675250828292
BP	GO:0071173	spindle assembly checkpoint	0.0255675250828292
BP	GO:0097190	apoptotic signaling pathway	0.0255675250828292
MF	GO:0005244	voltage-gated ion channel activity	0.0255675250828292
MF	GO:0022832	voltage-gated channel activity	0.0255675250828292
BP	GO:0072376	protein activation cascade	0.0255675250828292
BP	GO:0015931	nucleobase-containing compound transport	0.0255764798961877
BP	GO:0050808	synapse organization	0.0256416655393432
BP	GO:0042116	macrophage activation	0.0256478714445606
CC	GO:0005667	transcription factor complex	0.0256478714445606
CC	GO:0071007	U2-type catalytic step 2 spliceosome	0.0262451995712209
BP	GO:0042063	gliogenesis	0.0262451995712209
BP	GO:0008037	cell recognition	0.0263772467115057
CC	GO:0000796	condensin complex	0.026636516311973
BP	GO:0003413	chondrocyte differentiation involved in endochondral bone morphogenesis	0.026636516311973
BP	GO:0030001	metal ion transport	0.0269833076299735
MF	GO:0097159	organic cyclic compound binding	0.0269833076299735
BP	GO:0071103	DNA conformation change	0.0275131307798524
CC	GO:0005604	basement membrane	0.0278554298161357
BP	GO:0007610	behavior	0.0278554298161357
BP	GO:0010466	negative regulation of peptidase activity	0.0281724885254935
BP	GO:0007519	skeletal muscle tissue development	0.0285738794860821
BP	GO:0042596	fear response	0.0285738794860821
BP	GO:0048002	antigen processing and presentation of peptide antigen	0.0285738794860821
BP	GO:0051123	RNA polymerase II preinitiation complex assembly	0.0286651235004062
CC	GO:0098644	complex of collagen trimers	0.0294516900315566
BP	GO:0010873	positive regulation of cholesterol esterification	0.0295683855476987
CC	GO:0045120	pronucleus	0.0297512180787377
BP	GO:0002209	behavioral defense response	0.0297512180787377
MF	GO:0004867	serine-type endopeptidase inhibitor activity	0.0297700531205826
MF	GO:0005267	potassium channel activity	0.0299256768517154
BP	GO:0060291	long-term synaptic potentiation	0.030486138499291
BP	GO:0051146	striated muscle cell differentiation	0.0305340614075307
BP	GO:0060536	cartilage morphogenesis	0.0320119528502962
CC	GO:0099061	integral component of postsynaptic density membrane	0.0320973907986174
BP	GO:0070897	transcription preinitiation complex assembly	0.0321588163207338
MF	GO:0005262	calcium channel activity	0.0321588163207338
MF	GO:0001540	amyloid-beta binding	0.0321588163207338
CC	GO:0005583	fibrillar collagen trimer	0.0321588163207338
CC	GO:0098643	banded collagen fibril	0.0321588163207338
BP	GO:0003414	chondrocyte morphogenesis involved in endochondral bone morphogenesis	0.0323153372780935
BP	GO:0003429	growth plate cartilage chondrocyte morphogenesis	0.0323153372780935
BP	GO:0090171	chondrocyte morphogenesis	0.0323153372780935
BP	GO:1904645	response to amyloid-beta	0.0324497379475187
BP	GO:0031349	positive regulation of defense response	0.0331773388332616
BP	GO:0007423	sensory organ development	0.0337180717434648
BP	GO:0032755	positive regulation of interleukin-6 production	0.0337180717434648
BP	GO:0031347	regulation of defense response	0.0337180717434648
BP	GO:0050982	detection of mechanical stimulus	0.0338620247522192
MF	GO:0005104	fibroblast growth factor receptor binding	0.034090279759556
MF	GO:0008307	structural constituent of muscle	0.034090279759556
BP	GO:0051783	regulation of nuclear division	0.0341363325077913
BP	GO:0010604	positive regulation of macromolecule metabolic process	0.0345161841775358
BP	GO:0051128	regulation of cellular component organization	0.0346647956823487
BP	GO:0000381	regulation of alternative mRNA splicing, via spliceosome	0.0351479530910361
BP	GO:0008015	blood circulation	0.0357450241738596
BP	GO:0014706	striated muscle tissue development	0.0357705092584256
BP	GO:0009617	response to bacterium	0.0360993271679021
BP	GO:0003013	circulatory system process	0.0360993271679021
BP	GO:0032101	regulation of response to external stimulus	0.0362484996643892
CC	GO:0005921	gap junction	0.0363034503682464
BP	GO:0033993	response to lipid	0.0364480884758082
BP	GO:0048880	sensory system development	0.0373513013663445
BP	GO:2000679	positive regulation of transcription regulatory region DNA binding	0.0373513013663445
BP	GO:0006941	striated muscle contraction	0.0376794889728876
BP	GO:0050818	regulation of coagulation	0.037705555688877
BP	GO:0050684	regulation of mRNA processing	0.0381186248960192
BP	GO:0031323	regulation of cellular metabolic process	0.0392691731786059
MF	GO:0071813	lipoprotein particle binding	0.0392691731786059
MF	GO:0071814	protein-lipid complex binding	0.0392691731786059
BP	GO:0010647	positive regulation of cell communication	0.040298353744088
MF	GO:0005230	extracellular ligand-gated ion channel activity	0.0407378120280469
CC	GO:0098590	plasma membrane region	0.0407378120280469
BP	GO:0051315	attachment of mitotic spindle microtubules to kinetochore	0.0413893174445821
BP	GO:2000142	regulation of DNA-templated transcription, initiation	0.0417782524667423
MF	GO:0016462	pyrophosphatase activity	0.0420508669388273
BP	GO:1901361	organic cyclic compound catabolic process	0.0421174204245556
BP	GO:0032392	DNA geometric change	0.0428541769930923
BP	GO:0042221	response to chemical	0.0431191893045599
BP	GO:0034220	ion transmembrane transport	0.0435472141805095
BP	GO:0060284	regulation of cell development	0.0435644695733179
MF	GO:0005004	GPI-linked ephrin receptor activity	0.0436037659467742
MF	GO:1901363	heterocyclic compound binding	0.0438603779515953
BP	GO:0034765	regulation of ion transmembrane transport	0.0446562660154764
BP	GO:0019226	transmission of nerve impulse	0.0447822159159963
BP	GO:0042692	muscle cell differentiation	0.0453137309916052
BP	GO:2001141	regulation of RNA biosynthetic process	0.0453375442623483
BP	GO:0051053	negative regulation of DNA metabolic process	0.0455448562354139
MF	GO:0048018	receptor ligand activity	0.04564998477646
CC	GO:0097525	spliceosomal snRNP complex	0.0457269467459381
BP	GO:0051784	negative regulation of nuclear division	0.0457269467459381
BP	GO:0010212	response to ionizing radiation	0.0457457024953319
BP	GO:0032103	positive regulation of response to external stimulus	0.0457630077089013
BP	GO:0006357	regulation of transcription by RNA polymerase II	0.0459814314722182
CC	GO:0042734	presynaptic membrane	0.0459814314722182
CC	GO:0098889	intrinsic component of presynaptic membrane	0.0462737459121485
CC	GO:0005684	U2-type spliceosomal complex	0.0471386810170286
MF	GO:0015085	calcium ion transmembrane transporter activity	0.0476190232769415
BP	GO:0006807	nitrogen compound metabolic process	0.0476190232769415
CC	GO:0034705	potassium channel complex	0.0478761363119783
BP	GO:0023056	positive regulation of signaling	0.048224275711368
BP	GO:0006956	complement activation	0.0486941135093226
BP	GO:1903034	regulation of response to wounding	0.0491766303945193
MF	GO:0043121	neurotrophin binding	0.0492835750702419
CC	GO:0098797	plasma membrane protein complex	0.0493637621033746
BP	GO:0055002	striated muscle cell development	0.0493637621033746
BP	GO:0003417	growth plate cartilage development	0.0499092630862076
