# Supplementary material for: Dedicated transcriptomics combined with power analysis lead to functional understanding of genes with weak phenotypic changes in knockout lines
Source: PLoS Comput Biol. 2020 Nov 12;16(11):e1008354. doi: 10.1371/journal.pcbi.1008354 (PMC7685438; doi:10.1371/journal.pcbi.1008354)
Supplement: S2 File — (GZ) [file pcbi.1008354.s016.gz › S2_File/gon5/574.tsv]

ontology	category	term	BH
MF	GO:0005201	extracellular matrix structural constituent	3.40112096781049e-07
CC	GO:0005581	collagen trimer	3.9450822808279e-07
CC	GO:0031012	extracellular matrix	1.59333077057271e-06
CC	GO:0044421	extracellular region part	3.16553184487814e-06
MF	GO:0030020	extracellular matrix structural constituent conferring tensile strength	3.20241929744886e-05
CC	GO:0005576	extracellular region	3.54389582759541e-05
CC	GO:0062023	collagen-containing extracellular matrix	3.61123758820384e-05
BP	GO:0009987	cellular process	3.61123758820384e-05
CC	GO:0005615	extracellular space	0.000183971325829303
MF	GO:0005515	protein binding	0.000200999915879845
CC	GO:0043292	contractile fiber	0.000341913731006837
BP	GO:0006397	mRNA processing	0.000341913731006837
CC	GO:0000776	kinetochore	0.000362797460686031
CC	GO:0000779	condensed chromosome, centromeric region	0.00110800584100328
BP	GO:0008380	RNA splicing	0.00110800584100328
CC	GO:0000775	chromosome, centromeric region	0.00121262777483583
BP	GO:0032501	multicellular organismal process	0.00124294751213942
CC	GO:0005681	spliceosomal complex	0.00157838560525001
CC	GO:0000778	condensed nuclear chromosome kinetochore	0.00157838560525001
CC	GO:0000777	condensed chromosome kinetochore	0.00157838560525001
BP	GO:0000375	RNA splicing, via transesterification reactions	0.00157838560525001
BP	GO:0000377	RNA splicing, via transesterification reactions with bulged adenosine as nucleophile	0.00157838560525001
BP	GO:0000398	mRNA splicing, via spliceosome	0.00157838560525001
CC	GO:0099080	supramolecular complex	0.00157838560525001
CC	GO:0099081	supramolecular polymer	0.00157838560525001
BP	GO:0043062	extracellular structure organization	0.00195257904559495
BP	GO:0003009	skeletal muscle contraction	0.00195257904559495
CC	GO:0099512	supramolecular fiber	0.00209912334340966
BP	GO:0030198	extracellular matrix organization	0.00284810778312388
CC	GO:0000780	condensed nuclear chromosome, centromeric region	0.0049163302495649
CC	GO:0044427	chromosomal part	0.0057220549270961
BP	GO:0006936	muscle contraction	0.00837363563517962
CC	GO:0044449	contractile fiber part	0.0107197136399652
BP	GO:0065007	biological regulation	0.0125258448153288
BP	GO:0003012	muscle system process	0.014225043358025
CC	GO:0030016	myofibril	0.0144548303979944
BP	GO:0050789	regulation of biological process	0.0161374775450352
CC	GO:0071013	catalytic step 2 spliceosome	0.0183598532111793
MF	GO:0005198	structural molecule activity	0.0225622738256534
BP	GO:0006941	striated muscle contraction	0.0242043521503058
CC	GO:0030017	sarcomere	0.0291542033456012
BP	GO:0034508	centromere complex assembly	0.034144819292047
CC	GO:0005694	chromosome	0.034490112319632
BP	GO:0060351	cartilage development involved in endochondral bone morphogenesis	0.0417283341567848
BP	GO:0060350	endochondral bone morphogenesis	0.0459328040994769
BP	GO:0016071	mRNA metabolic process	0.0459328040994769
BP	GO:0050684	regulation of mRNA processing	0.0459328040994769
BP	GO:0060349	bone morphogenesis	0.0495244911405941
