# Supplementary material for: Dedicated transcriptomics combined with power analysis lead to functional understanding of genes with weak phenotypic changes in knockout lines
Source: PLoS Comput Biol. 2020 Nov 12;16(11):e1008354. doi: 10.1371/journal.pcbi.1008354 (PMC7685438; doi:10.1371/journal.pcbi.1008354)
Supplement: S2 File — (GZ) [file pcbi.1008354.s016.gz › S2_File/gon5/528.tsv]

ontology	category	term	BH
CC	GO:0031012	extracellular matrix	1.81549519158475e-08
MF	GO:0005201	extracellular matrix structural constituent	2.6421000454503e-07
CC	GO:0062023	collagen-containing extracellular matrix	2.88732514452406e-07
BP	GO:0009987	cellular process	3.66838113697159e-07
MF	GO:0005515	protein binding	1.55874571535712e-06
BP	GO:0065007	biological regulation	1.55874571535712e-06
BP	GO:0050789	regulation of biological process	2.31986487108952e-06
MF	GO:0005488	binding	2.31986487108952e-06
CC	GO:0044421	extracellular region part	2.84523249440412e-06
BP	GO:0032501	multicellular organismal process	4.40761745714807e-06
BP	GO:0099536	synaptic signaling	5.62876891120573e-06
CC	GO:0005581	collagen trimer	9.59697558672311e-06
CC	GO:0097060	synaptic membrane	9.59697558672311e-06
CC	GO:0005615	extracellular space	9.59697558672311e-06
BP	GO:0007268	chemical synaptic transmission	9.59697558672311e-06
BP	GO:0098916	anterograde trans-synaptic signaling	9.59697558672311e-06
BP	GO:0099537	trans-synaptic signaling	9.59697558672311e-06
CC	GO:0045202	synapse	9.83125589010692e-06
CC	GO:0000775	chromosome, centromeric region	3.90747806267725e-05
CC	GO:0005681	spliceosomal complex	5.79790183599196e-05
MF	GO:0030020	extracellular matrix structural constituent conferring tensile strength	6.25688864217301e-05
CC	GO:0097458	neuron part	7.54309928083679e-05
BP	GO:0048731	system development	7.54309928083679e-05
BP	GO:0050794	regulation of cellular process	7.54309928083679e-05
BP	GO:0006397	mRNA processing	7.62154489153461e-05
BP	GO:0008380	RNA splicing	9.29404665478069e-05
CC	GO:0000776	kinetochore	9.29404665478069e-05
CC	GO:0005576	extracellular region	9.83691234173363e-05
BP	GO:0000375	RNA splicing, via transesterification reactions	0.000103426907950699
BP	GO:0000377	RNA splicing, via transesterification reactions with bulged adenosine as nucleophile	0.000103426907950699
BP	GO:0000398	mRNA splicing, via spliceosome	0.000103426907950699
CC	GO:0031226	intrinsic component of plasma membrane	0.000104313703636228
CC	GO:0044456	synapse part	0.000122847578161357
MF	GO:0044877	protein-containing complex binding	0.000175823505978973
BP	GO:0048856	anatomical structure development	0.000216870228628689
BP	GO:0032502	developmental process	0.000278372697794379
CC	GO:0099240	intrinsic component of synaptic membrane	0.00029172959403541
BP	GO:0007275	multicellular organism development	0.000307129026013986
CC	GO:0045211	postsynaptic membrane	0.000320298849832147
MF	GO:0046873	metal ion transmembrane transporter activity	0.0003569902312215
CC	GO:0005694	chromosome	0.00044925696089683
CC	GO:0043292	contractile fiber	0.000524661878702435
CC	GO:0000777	condensed chromosome kinetochore	0.000974010652258045
CC	GO:0032991	protein-containing complex	0.00104007862115427
CC	GO:0036477	somatodendritic compartment	0.00105508580832833
CC	GO:0005887	integral component of plasma membrane	0.00109769917339544
CC	GO:0043005	neuron projection	0.00114840170129144
BP	GO:0050804	modulation of chemical synaptic transmission	0.00119061128356229
CC	GO:0000778	condensed nuclear chromosome kinetochore	0.00128393179108011
BP	GO:0099177	regulation of trans-synaptic signaling	0.00134422640341868
CC	GO:0098936	intrinsic component of postsynaptic membrane	0.00154025140917657
BP	GO:0048167	regulation of synaptic plasticity	0.00258637056057892
CC	GO:0044297	cell body	0.00271942115835169
CC	GO:0044459	plasma membrane part	0.00306173917625088
BP	GO:0016071	mRNA metabolic process	0.00306173917625088
BP	GO:0002062	chondrocyte differentiation	0.00315619446602364
CC	GO:0044427	chromosomal part	0.00318073469811146
CC	GO:0099512	supramolecular fiber	0.0032098458154418
CC	GO:0099634	postsynaptic specialization membrane	0.0032098458154418
CC	GO:0098793	presynapse	0.0032098458154418
CC	GO:0098687	chromosomal region	0.0033600997885184
BP	GO:0060351	cartilage development involved in endochondral bone morphogenesis	0.0033600997885184
BP	GO:0071840	cellular component organization or biogenesis	0.0033600997885184
BP	GO:0034508	centromere complex assembly	0.0033600997885184
CC	GO:0043025	neuronal cell body	0.0033600997885184
MF	GO:0008094	DNA-dependent ATPase activity	0.0033600997885184
CC	GO:0099080	supramolecular complex	0.0034361938817112
CC	GO:0099081	supramolecular polymer	0.0034361938817112
CC	GO:0005634	nucleus	0.0034361938817112
MF	GO:0005509	calcium ion binding	0.0034361938817112
BP	GO:0003418	growth plate cartilage chondrocyte differentiation	0.00363581350634957
CC	GO:0099699	integral component of synaptic membrane	0.00369049646465833
CC	GO:0098982	GABA-ergic synapse	0.00369049646465833
CC	GO:0098590	plasma membrane region	0.00369686462356973
CC	GO:0097447	dendritic tree	0.00371288629286984
CC	GO:0044428	nuclear part	0.00387972597302373
CC	GO:0043228	non-membrane-bounded organelle	0.00387972597302373
BP	GO:0003008	system process	0.00398544918537077
CC	GO:0000779	condensed chromosome, centromeric region	0.00427711263473927
CC	GO:0005819	spindle	0.00590543824844062
BP	GO:0000070	mitotic sister chromatid segregation	0.00591141900774734
BP	GO:0007611	learning or memory	0.00620023741037312
CC	GO:0005886	plasma membrane	0.00662055836091232
BP	GO:0090304	nucleic acid metabolic process	0.00662055836091232
CC	GO:0043232	intracellular non-membrane-bounded organelle	0.00666805290178199
CC	GO:0030425	dendrite	0.00712812409258003
BP	GO:0043062	extracellular structure organization	0.00824955367061966
BP	GO:0007059	chromosome segregation	0.00899453744433627
BP	GO:0016043	cellular component organization	0.00899453744433627
BP	GO:0048168	regulation of neuronal synaptic plasticity	0.00914690497531575
CC	GO:0098948	intrinsic component of postsynaptic specialization membrane	0.00914690497531575
BP	GO:0051216	cartilage development	0.00919261048896645
MF	GO:0042623	ATPase activity, coupled	0.00924879420868594
CC	GO:0030424	axon	0.00927268918059136
BP	GO:0000819	sister chromatid segregation	0.0104742845807642
BP	GO:0007610	behavior	0.0107029260375289
BP	GO:0030198	extracellular matrix organization	0.0111486941735717
CC	GO:0071944	cell periphery	0.0114818764274042
CC	GO:0030016	myofibril	0.0114953730839273
BP	GO:0061448	connective tissue development	0.0122344032726884
BP	GO:0003009	skeletal muscle contraction	0.0122344032726884
BP	GO:0000278	mitotic cell cycle	0.0122344032726884
BP	GO:0051239	regulation of multicellular organismal process	0.0124565902002208
BP	GO:0006396	RNA processing	0.0134638171416431
BP	GO:0060255	regulation of macromolecule metabolic process	0.0139775400198458
BP	GO:0007049	cell cycle	0.0162835045922192
BP	GO:1901700	response to oxygen-containing compound	0.01642076156823
BP	GO:0031055	chromatin remodeling at centromere	0.0165254196014343
BP	GO:0050793	regulation of developmental process	0.016744111161812
CC	GO:0099055	integral component of postsynaptic membrane	0.0189950466314834
MF	GO:0005261	cation channel activity	0.0189950466314834
MF	GO:0022836	gated channel activity	0.0192039323312962
BP	GO:0060350	endochondral bone morphogenesis	0.0195632235991389
BP	GO:0003413	chondrocyte differentiation involved in endochondral bone morphogenesis	0.0196233618923924
CC	GO:0044430	cytoskeletal part	0.0196233618923924
BP	GO:0003414	chondrocyte morphogenesis involved in endochondral bone morphogenesis	0.0196233618923924
BP	GO:0003429	growth plate cartilage chondrocyte morphogenesis	0.0196233618923924
BP	GO:0090171	chondrocyte morphogenesis	0.0196233618923924
BP	GO:0050808	synapse organization	0.0196418861050079
CC	GO:0042995	cell projection	0.0196418861050079
BP	GO:0006352	DNA-templated transcription, initiation	0.0196418861050079
BP	GO:0014070	response to organic cyclic compound	0.0201321381199782
MF	GO:0005198	structural molecule activity	0.0201321381199782
MF	GO:0016887	ATPase activity	0.0207181935362559
MF	GO:0022839	ion gated channel activity	0.0207181935362559
CC	GO:0098839	postsynaptic density membrane	0.0209722758947302
BP	GO:0051301	cell division	0.0214046830043769
BP	GO:0003433	chondrocyte development involved in endochondral bone morphogenesis	0.0214046830043769
BP	GO:0007399	nervous system development	0.0214752724081702
CC	GO:0042734	presynaptic membrane	0.0218925483696154
CC	GO:0030054	cell junction	0.0222794494132467
CC	GO:0044449	contractile fiber part	0.0225940039961515
BP	GO:0046483	heterocycle metabolic process	0.0260750030624509
CC	GO:0120025	plasma membrane bounded cell projection	0.0260750030624509
CC	GO:0000793	condensed chromosome	0.0260750030624509
CC	GO:0005813	centrosome	0.0260750030624509
BP	GO:0050890	cognition	0.0260750030624509
CC	GO:0098794	postsynapse	0.0260750030624509
BP	GO:0007080	mitotic metaphase plate congression	0.0272570249726356
BP	GO:0050896	response to stimulus	0.0297939004506174
BP	GO:0003012	muscle system process	0.0300684534397264
CC	GO:0031981	nuclear lumen	0.0303827503181426
CC	GO:0099146	intrinsic component of postsynaptic density membrane	0.031033651327802
BP	GO:0030154	cell differentiation	0.0319501364683768
BP	GO:0001505	regulation of neurotransmitter levels	0.0341153500647397
BP	GO:0007269	neurotransmitter secretion	0.0341153500647397
BP	GO:0071248	cellular response to metal ion	0.0341650615482481
BP	GO:0006139	nucleobase-containing compound metabolic process	0.0353239937541171
BP	GO:0007215	glutamate receptor signaling pathway	0.036299626791322
BP	GO:0006725	cellular aromatic compound metabolic process	0.0369976493248222
BP	GO:0048518	positive regulation of biological process	0.0369976493248222
BP	GO:0034080	CENP-A containing nucleosome assembly	0.037571821716262
BP	GO:0061641	CENP-A containing chromatin organization	0.037571821716262
CC	GO:0030017	sarcomere	0.0384504318423751
MF	GO:0022890	inorganic cation transmembrane transporter activity	0.0386219250153121
MF	GO:0022843	voltage-gated cation channel activity	0.0386219250153121
BP	GO:0099643	signal release from synapse	0.0386219250153121
BP	GO:0003422	growth plate cartilage morphogenesis	0.0386219250153121
BP	GO:1901360	organic cyclic compound metabolic process	0.0389967658398771
CC	GO:0005856	cytoskeleton	0.0424222934638154
BP	GO:0007093	mitotic cell cycle checkpoint	0.0424810161705316
CC	GO:0000780	condensed nuclear chromosome, centromeric region	0.0426406557410332
MF	GO:0015267	channel activity	0.0426406557410332
MF	GO:0022803	passive transmembrane transporter activity	0.0426406557410332
CC	GO:0098978	glutamatergic synapse	0.0426406557410332
BP	GO:0006936	muscle contraction	0.0442829089138036
BP	GO:0071241	cellular response to inorganic substance	0.0442829089138036
CC	GO:0009986	cell surface	0.0442829089138036
BP	GO:0048699	generation of neurons	0.0443280119589802
CC	GO:0044463	cell projection part	0.0443280119589802
CC	GO:0120038	plasma membrane bounded cell projection part	0.0443280119589802
BP	GO:0055082	cellular chemical homeostasis	0.0443280119589802
BP	GO:0048468	cell development	0.0445165441611162
BP	GO:0051171	regulation of nitrogen compound metabolic process	0.0467444479070713
BP	GO:0048869	cellular developmental process	0.0472040075154559
BP	GO:0060349	bone morphogenesis	0.0473523338751245
MF	GO:0005212	structural constituent of eye lens	0.0473523338751245
BP	GO:0051241	negative regulation of multicellular organismal process	0.0473523338751245
CC	GO:0099025	anchored component of postsynaptic membrane	0.047951570804851
CC	GO:0032809	neuronal cell body membrane	0.0487330592009512
