# Supplementary material for: Dedicated transcriptomics combined with power analysis lead to functional understanding of genes with weak phenotypic changes in knockout lines
Source: PLoS Comput Biol. 2020 Nov 12;16(11):e1008354. doi: 10.1371/journal.pcbi.1008354 (PMC7685438; doi:10.1371/journal.pcbi.1008354)
Supplement: S2 File — (GZ) [file pcbi.1008354.s016.gz › S2_File/gon5/768.tsv]

ontology	category	term	BH
CC	GO:0005576	extracellular region	7.10085598261463e-10
CC	GO:0044421	extracellular region part	2.6787086086228e-09
CC	GO:0031012	extracellular matrix	4.36987250751057e-08
CC	GO:0005615	extracellular space	1.46451662263765e-06
CC	GO:0005581	collagen trimer	0.000172697166253984
CC	GO:0062023	collagen-containing extracellular matrix	0.00225281950107781
BP	GO:0030198	extracellular matrix organization	0.0052904800092505
BP	GO:0043062	extracellular structure organization	0.025896519796052
MF	GO:0005201	extracellular matrix structural constituent	0.0328165270457798
