# Supplementary material for: Dedicated transcriptomics combined with power analysis lead to functional understanding of genes with weak phenotypic changes in knockout lines
Source: PLoS Comput Biol. 2020 Nov 12;16(11):e1008354. doi: 10.1371/journal.pcbi.1008354 (PMC7685438; doi:10.1371/journal.pcbi.1008354)
Supplement: S2 File — (GZ) [file pcbi.1008354.s016.gz › S2_File/gon5/312.tsv]

ontology	category	term	BH
CC	GO:0031012	extracellular matrix	8.5172650377719e-14
MF	GO:0005201	extracellular matrix structural constituent	2.62993662514213e-13
CC	GO:0062023	collagen-containing extracellular matrix	3.21236131034556e-12
CC	GO:0032991	protein-containing complex	6.81484183590702e-11
CC	GO:0044421	extracellular region part	6.81484183590702e-11
CC	GO:0005694	chromosome	8.46231907538827e-11
CC	GO:0044427	chromosomal part	7.25720287694066e-10
CC	GO:0005576	extracellular region	1.19058202571018e-09
CC	GO:0005581	collagen trimer	1.40734365363281e-09
CC	GO:0000775	chromosome, centromeric region	1.79995739841493e-09
MF	GO:0005198	structural molecule activity	6.30491253934574e-09
CC	GO:0043228	non-membrane-bounded organelle	1.09616444335443e-08
MF	GO:0030020	extracellular matrix structural constituent conferring tensile strength	1.84887523245805e-08
CC	GO:0043232	intracellular non-membrane-bounded organelle	2.12003902470577e-08
BP	GO:0009987	cellular process	3.03964709810483e-08
CC	GO:0044428	nuclear part	3.38063491272377e-08
BP	GO:0000375	RNA splicing, via transesterification reactions	3.38063491272377e-08
BP	GO:0000377	RNA splicing, via transesterification reactions with bulged adenosine as nucleophile	3.38063491272377e-08
BP	GO:0000398	mRNA splicing, via spliceosome	3.38063491272377e-08
BP	GO:0006396	RNA processing	7.70221942668039e-08
CC	GO:0005615	extracellular space	8.89304919561268e-08
CC	GO:0000777	condensed chromosome kinetochore	8.89304919561268e-08
BP	GO:0008380	RNA splicing	1.18815863552627e-07
CC	GO:0000776	kinetochore	1.30937288780779e-07
BP	GO:0071840	cellular component organization or biogenesis	2.21895101896065e-07
CC	GO:0098687	chromosomal region	2.50783612749382e-07
CC	GO:0031981	nuclear lumen	2.91373034290474e-07
BP	GO:0006259	DNA metabolic process	4.36736631489157e-07
CC	GO:0000779	condensed chromosome, centromeric region	4.9626860824272e-07
BP	GO:0006397	mRNA processing	4.9626860824272e-07
BP	GO:0090304	nucleic acid metabolic process	9.51522088183222e-07
BP	GO:0006260	DNA replication	1.02309401778683e-06
BP	GO:0032501	multicellular organismal process	1.14419373601631e-06
MF	GO:0005515	protein binding	1.26127107205116e-06
CC	GO:0005657	replication fork	1.87099751816799e-06
BP	GO:0032502	developmental process	3.37555621569163e-06
BP	GO:0006974	cellular response to DNA damage stimulus	4.52627272671089e-06
CC	GO:0097060	synaptic membrane	5.4419439930007e-06
CC	GO:0070013	intracellular organelle lumen	5.67454487471391e-06
CC	GO:0031974	membrane-enclosed lumen	5.72753593085568e-06
CC	GO:0043233	organelle lumen	5.72753593085568e-06
BP	GO:0007275	multicellular organism development	6.68235109395616e-06
BP	GO:0048856	anatomical structure development	7.40647107575627e-06
CC	GO:0044420	extracellular matrix component	9.64777823755762e-06
CC	GO:0000228	nuclear chromosome	1.38390033251579e-05
BP	GO:0022613	ribonucleoprotein complex biogenesis	1.5562266373924e-05
BP	GO:0016071	mRNA metabolic process	1.59465554843988e-05
MF	GO:0005488	binding	1.6638800094675e-05
BP	GO:0006261	DNA-dependent DNA replication	1.84645079128502e-05
BP	GO:0048731	system development	1.87883488993534e-05
BP	GO:0006139	nucleobase-containing compound metabolic process	2.22909620244486e-05
CC	GO:0099634	postsynaptic specialization membrane	2.29056438991096e-05
BP	GO:0006403	RNA localization	2.95391149394649e-05
CC	GO:0099240	intrinsic component of synaptic membrane	3.10277396033889e-05
BP	GO:0016043	cellular component organization	3.43580779243595e-05
BP	GO:0046483	heterocycle metabolic process	4.22995148739561e-05
CC	GO:0044454	nuclear chromosome part	5.29065268169775e-05
BP	GO:0000278	mitotic cell cycle	6.35999454168394e-05
CC	GO:0005634	nucleus	6.56283803868057e-05
CC	GO:0000793	condensed chromosome	6.56283803868057e-05
BP	GO:0003433	chondrocyte development involved in endochondral bone morphogenesis	7.05670826306673e-05
BP	GO:0051236	establishment of RNA localization	8.30469439167751e-05
BP	GO:0030198	extracellular matrix organization	8.30469439167751e-05
BP	GO:0050657	nucleic acid transport	8.30469439167751e-05
BP	GO:0050658	RNA transport	8.30469439167751e-05
MF	GO:0044877	protein-containing complex binding	8.3620810140752e-05
CC	GO:0098982	GABA-ergic synapse	8.72996992453224e-05
BP	GO:0006281	DNA repair	0.000119180179838614
BP	GO:0007268	chemical synaptic transmission	0.000119180179838614
BP	GO:0098916	anterograde trans-synaptic signaling	0.000119180179838614
BP	GO:0000070	mitotic sister chromatid segregation	0.000132333836380066
BP	GO:0099537	trans-synaptic signaling	0.000133490118588807
BP	GO:0099536	synaptic signaling	0.000144288083967437
CC	GO:0098936	intrinsic component of postsynaptic membrane	0.000144288083967437
BP	GO:0050789	regulation of biological process	0.000182194098025353
CC	GO:0045211	postsynaptic membrane	0.000203390172835834
CC	GO:0098839	postsynaptic density membrane	0.000204378880843576
BP	GO:0015931	nucleobase-containing compound transport	0.000229365609783869
BP	GO:0065007	biological regulation	0.000288937690811348
BP	GO:0003413	chondrocyte differentiation involved in endochondral bone morphogenesis	0.000288937690811348
BP	GO:0003418	growth plate cartilage chondrocyte differentiation	0.000288937690811348
BP	GO:0007059	chromosome segregation	0.00029435996954347
BP	GO:0000380	alternative mRNA splicing, via spliceosome	0.000302780331413949
BP	GO:0006725	cellular aromatic compound metabolic process	0.000333894146407423
CC	GO:0098948	intrinsic component of postsynaptic specialization membrane	0.000358090085547063
CC	GO:0000778	condensed nuclear chromosome kinetochore	0.00039494907015038
BP	GO:0003414	chondrocyte morphogenesis involved in endochondral bone morphogenesis	0.000459670413269625
BP	GO:0003429	growth plate cartilage chondrocyte morphogenesis	0.000459670413269625
BP	GO:0090171	chondrocyte morphogenesis	0.000459670413269625
BP	GO:0140014	mitotic nuclear division	0.000475382981932496
BP	GO:0000819	sister chromatid segregation	0.000603737544552753
BP	GO:0006310	DNA recombination	0.000625467074719713
CC	GO:0099699	integral component of synaptic membrane	0.000625467074719713
CC	GO:0031226	intrinsic component of plasma membrane	0.000627852778711124
BP	GO:0060350	endochondral bone morphogenesis	0.000684867542192235
BP	GO:1901990	regulation of mitotic cell cycle phase transition	0.000713690415045069
CC	GO:0099055	integral component of postsynaptic membrane	0.000759939490985529
CC	GO:0005819	spindle	0.000760314600547429
MF	GO:0016887	ATPase activity	0.000829663259404717
BP	GO:1901360	organic cyclic compound metabolic process	0.000879664436193127
CC	GO:0099146	intrinsic component of postsynaptic density membrane	0.000885704392113802
BP	GO:0043062	extracellular structure organization	0.000898194504852596
CC	GO:0005604	basement membrane	0.00100536156307537
BP	GO:0060349	bone morphogenesis	0.00101447263957891
MF	GO:0008094	DNA-dependent ATPase activity	0.00103057295113431
CC	GO:0005887	integral component of plasma membrane	0.00112182095690712
CC	GO:0071013	catalytic step 2 spliceosome	0.00112559920289111
BP	GO:1905818	regulation of chromosome separation	0.00118691407966707
BP	GO:0003422	growth plate cartilage morphogenesis	0.00122479561803261
CC	GO:0005654	nucleoplasm	0.00122597768700034
CC	GO:1990904	ribonucleoprotein complex	0.00123527083732438
CC	GO:0000940	condensed chromosome outer kinetochore	0.0012658719092768
BP	GO:0061448	connective tissue development	0.00129702262888175
BP	GO:0000075	cell cycle checkpoint	0.00132603368021587
BP	GO:0010965	regulation of mitotic sister chromatid separation	0.00132603368021587
BP	GO:0048519	negative regulation of biological process	0.00135650738501377
BP	GO:1902749	regulation of cell cycle G2/M phase transition	0.00138721808590943
BP	GO:0034641	cellular nitrogen compound metabolic process	0.00148552607303932
CC	GO:0005681	spliceosomal complex	0.00163763470413555
CC	GO:0043596	nuclear replication fork	0.00164912597912232
BP	GO:0030199	collagen fibril organization	0.00176511378754083
BP	GO:0051983	regulation of chromosome segregation	0.00176511378754083
BP	GO:1903047	mitotic cell cycle process	0.00182311063199613
BP	GO:0003009	skeletal muscle contraction	0.00190087195040288
BP	GO:2000816	negative regulation of mitotic sister chromatid separation	0.00192129838730106
CC	GO:0099060	integral component of postsynaptic specialization membrane	0.00202896010274983
BP	GO:0051216	cartilage development	0.00252769050349348
BP	GO:0007091	metaphase/anaphase transition of mitotic cell cycle	0.00270179049266579
BP	GO:0048024	regulation of mRNA splicing, via spliceosome	0.00270179049266579
MF	GO:0003723	RNA binding	0.00271726026936867
MF	GO:0016462	pyrophosphatase activity	0.00278516668655365
CC	GO:0030054	cell junction	0.0027916471153316
BP	GO:0060351	cartilage development involved in endochondral bone morphogenesis	0.0027916471153316
BP	GO:0050684	regulation of mRNA processing	0.00280901118526997
BP	GO:0016070	RNA metabolic process	0.00280901118526997
BP	GO:0042254	ribosome biogenesis	0.00295904148334021
CC	GO:0000780	condensed nuclear chromosome, centromeric region	0.00295904148334021
BP	GO:0007093	mitotic cell cycle checkpoint	0.00297215548073067
BP	GO:0050794	regulation of cellular process	0.00303175792368389
BP	GO:1901987	regulation of cell cycle phase transition	0.00303175792368389
MF	GO:0005509	calcium ion binding	0.00328436577044804
BP	GO:0010389	regulation of G2/M transition of mitotic cell cycle	0.00328436577044804
MF	GO:0016817	hydrolase activity, acting on acid anhydrides	0.00329222280145035
MF	GO:0016818	hydrolase activity, acting on acid anhydrides, in phosphorus-containing anhydrides	0.00329222280145035
BP	GO:0045935	positive regulation of nucleobase-containing compound metabolic process	0.00334630895045034
BP	GO:0007346	regulation of mitotic cell cycle	0.00334630895045034
MF	GO:0042623	ATPase activity, coupled	0.00334630895045034
BP	GO:0000381	regulation of alternative mRNA splicing, via spliceosome	0.00334630895045034
BP	GO:0006364	rRNA processing	0.00334630895045034
CC	GO:0072686	mitotic spindle	0.00341255732618045
BP	GO:0008608	attachment of spindle microtubules to kinetochore	0.00342067569237786
BP	GO:0002062	chondrocyte differentiation	0.00342067569237786
BP	GO:1905819	negative regulation of chromosome separation	0.00343029780720574
CC	GO:0044422	organelle part	0.00350510495590532
BP	GO:0003417	growth plate cartilage development	0.00371617093495353
BP	GO:0051306	mitotic sister chromatid separation	0.00371617093495353
CC	GO:0099080	supramolecular complex	0.00371712916609592
CC	GO:0099081	supramolecular polymer	0.00371712916609592
BP	GO:0045841	negative regulation of mitotic metaphase/anaphase transition	0.00375033098677618
BP	GO:0033047	regulation of mitotic sister chromatid segregation	0.00376859734453057
BP	GO:0030071	regulation of mitotic metaphase/anaphase transition	0.0040943000862626
CC	GO:0045202	synapse	0.00425658755738247
MF	GO:0005539	glycosaminoglycan binding	0.00459477110788921
BP	GO:0051028	mRNA transport	0.00463936499771561
BP	GO:0022610	biological adhesion	0.00463936499771561
CC	GO:0099512	supramolecular fiber	0.00470112690579716
BP	GO:0051726	regulation of cell cycle	0.00472210372862475
BP	GO:0044784	metaphase/anaphase transition of cell cycle	0.00487607574112243
BP	GO:0010467	gene expression	0.00509923053409447
CC	GO:0099061	integral component of postsynaptic density membrane	0.00511499043050018
BP	GO:0033044	regulation of chromosome organization	0.00529633454346577
BP	GO:0002063	chondrocyte development	0.00532509694657946
CC	GO:0005643	nuclear pore	0.00532509694657946
BP	GO:0033045	regulation of sister chromatid segregation	0.00599155170974283
BP	GO:0007155	cell adhesion	0.00626810451851827
MF	GO:0022839	ion gated channel activity	0.00629080614884447
MF	GO:0004386	helicase activity	0.00629080614884447
MF	GO:0017111	nucleoside-triphosphatase activity	0.00677434688392277
BP	GO:0033048	negative regulation of mitotic sister chromatid segregation	0.00677434688392277
BP	GO:1902100	negative regulation of metaphase/anaphase transition of cell cycle	0.00696040064752529
MF	GO:0005212	structural constituent of eye lens	0.00703603332735169
BP	GO:0003008	system process	0.00720104135861118
CC	GO:0043292	contractile fiber	0.00720104135861118
BP	GO:0098813	nuclear chromosome segregation	0.00728863875620803
BP	GO:0060536	cartilage morphogenesis	0.00744547614920241
BP	GO:1902099	regulation of metaphase/anaphase transition of cell cycle	0.00837783150523525
BP	GO:0000280	nuclear division	0.00852131416767797
BP	GO:0051304	chromosome separation	0.00888497676964474
BP	GO:0008150	biological_process	0.00889976965904794
BP	GO:0016072	rRNA metabolic process	0.00889976965904794
BP	GO:0045839	negative regulation of mitotic nuclear division	0.00909086923824786
MF	GO:0022836	gated channel activity	0.00946783427358293
BP	GO:0000724	double-strand break repair via homologous recombination	0.0100312144285602
BP	GO:0000725	recombinational repair	0.0100312144285602
BP	GO:0090068	positive regulation of cell cycle process	0.0100312144285602
CC	GO:0032040	small-subunit processome	0.0100312144285602
BP	GO:0000245	spliceosomal complex assembly	0.0103143936315262
BP	GO:0044839	cell cycle G2/M phase transition	0.0106469305657079
BP	GO:0031577	spindle checkpoint	0.010733951601484
BP	GO:0060538	skeletal muscle organ development	0.0107596079242092
BP	GO:0051315	attachment of mitotic spindle microtubules to kinetochore	0.0107596079242092
BP	GO:0051052	regulation of DNA metabolic process	0.0111547949679707
BP	GO:0048589	developmental growth	0.0111554224383239
BP	GO:0050879	multicellular organismal movement	0.0111554224383239
BP	GO:0050881	musculoskeletal movement	0.0111554224383239
MF	GO:0003729	mRNA binding	0.011351528561947
CC	GO:0000502	proteasome complex	0.0118407505778924
BP	GO:0006376	mRNA splice site selection	0.0120497253890179
BP	GO:0007088	regulation of mitotic nuclear division	0.0120497253890179
BP	GO:0010564	regulation of cell cycle process	0.0120657634091637
BP	GO:0051254	positive regulation of RNA metabolic process	0.0124191839700603
BP	GO:0007049	cell cycle	0.0128433053380747
BP	GO:0043170	macromolecule metabolic process	0.0129110980801262
MF	GO:0000217	DNA secondary structure binding	0.0129889561336788
BP	GO:0071214	cellular response to abiotic stimulus	0.0129889561336788
BP	GO:0104004	cellular response to environmental stimulus	0.0129889561336788
BP	GO:0098742	cell-cell adhesion via plasma-membrane adhesion molecules	0.0133579117998086
BP	GO:0033046	negative regulation of sister chromatid segregation	0.0134313380619433
BP	GO:0044772	mitotic cell cycle phase transition	0.0135121960897528
BP	GO:0051784	negative regulation of nuclear division	0.0135378468687812
BP	GO:0071174	mitotic spindle checkpoint	0.0140125922183112
BP	GO:0048168	regulation of neuronal synaptic plasticity	0.0140125922183112
CC	GO:0005583	fibrillar collagen trimer	0.0140125922183112
CC	GO:0098643	banded collagen fibril	0.0140125922183112
BP	GO:0007519	skeletal muscle tissue development	0.014707494326145
BP	GO:0040007	growth	0.014821452829122
BP	GO:0034470	ncRNA processing	0.0149245465390265
CC	GO:1905369	endopeptidase complex	0.0150138907946632
BP	GO:0051096	positive regulation of helicase activity	0.0153043240213232
MF	GO:0015267	channel activity	0.0162976040299515
MF	GO:0022803	passive transmembrane transporter activity	0.0162976040299515
BP	GO:0022402	cell cycle process	0.0163520995074444
BP	GO:0048167	regulation of synaptic plasticity	0.0166375283237121
MF	GO:0005261	cation channel activity	0.0175606538149315
BP	GO:0048285	organelle fission	0.0177353461885681
BP	GO:1901991	negative regulation of mitotic cell cycle phase transition	0.0197150855142545
BP	GO:0051239	regulation of multicellular organismal process	0.019822118252411
CC	GO:0098644	complex of collagen trimers	0.0199410288086965
CC	GO:0098590	plasma membrane region	0.0199410288086965
BP	GO:0044085	cellular component biogenesis	0.0199410288086965
MF	GO:0015276	ligand-gated ion channel activity	0.0200860422841394
MF	GO:0097367	carbohydrate derivative binding	0.0200860422841394
BP	GO:0010948	negative regulation of cell cycle process	0.0200860422841394
BP	GO:0006999	nuclear pore organization	0.0200860422841394
BP	GO:0051276	chromosome organization	0.0200860422841394
CC	GO:0008328	ionotropic glutamate receptor complex	0.0201532319662615
BP	GO:0000086	G2/M transition of mitotic cell cycle	0.0204177706851002
CC	GO:0042734	presynaptic membrane	0.0207160429301336
BP	GO:0050808	synapse organization	0.0207160429301336
MF	GO:0022838	substrate-specific channel activity	0.0214918209721706
BP	GO:0010557	positive regulation of macromolecule biosynthetic process	0.022667425708316
BP	GO:0007610	behavior	0.0226955631015085
CC	GO:0031080	nuclear pore outer ring	0.0233921236836948
BP	GO:1903311	regulation of mRNA metabolic process	0.0234332444511064
BP	GO:0048523	negative regulation of cellular process	0.0234332444511064
BP	GO:0031570	DNA integrity checkpoint	0.0234332444511064
CC	GO:0098878	neurotransmitter receptor complex	0.0234332444511064
MF	GO:0098960	postsynaptic neurotransmitter receptor activity	0.0234332444511064
BP	GO:0050804	modulation of chemical synaptic transmission	0.0239238637274598
BP	GO:0043484	regulation of RNA splicing	0.0243011095760995
BP	GO:0050793	regulation of developmental process	0.0243011095760995
BP	GO:0014902	myotube differentiation	0.0244004292304281
BP	GO:0032392	DNA geometric change	0.0252856231400466
MF	GO:0005216	ion channel activity	0.0256659521024196
BP	GO:0085029	extracellular matrix assembly	0.0256659521024196
BP	GO:1901988	negative regulation of cell cycle phase transition	0.025725509654584
BP	GO:0045944	positive regulation of transcription by RNA polymerase II	0.0259575208246367
BP	GO:0099177	regulation of trans-synaptic signaling	0.0259778839067515
BP	GO:0071625	vocalization behavior	0.0259778839067515
CC	GO:0044456	synapse part	0.0259778839067515
BP	GO:0098868	bone growth	0.0268370261878168
MF	GO:0005524	ATP binding	0.0271447637976036
CC	GO:0044451	nucleoplasm part	0.0275986952300044
BP	GO:0051985	negative regulation of chromosome segregation	0.0278168622213122
MF	GO:0008201	heparin binding	0.0280902593219415
BP	GO:0044770	cell cycle phase transition	0.0285717468277142
BP	GO:0006936	muscle contraction	0.0289028390979358
BP	GO:2000650	negative regulation of sodium ion transmembrane transporter activity	0.0289028390979358
BP	GO:0071459	protein localization to chromosome, centromeric region	0.0292024362474088
MF	GO:0017056	structural constituent of nuclear pore	0.0294837351950401
BP	GO:0045787	positive regulation of cell cycle	0.029751940052919
MF	GO:0046873	metal ion transmembrane transporter activity	0.0300466731479219
CC	GO:0044446	intracellular organelle part	0.030166268666538
MF	GO:0030594	neurotransmitter receptor activity	0.0309166390134098
MF	GO:0003697	single-stranded DNA binding	0.0319648818508303
MF	GO:0022834	ligand-gated channel activity	0.0327604129428341
CC	GO:0005730	nucleolus	0.0333201898450538
BP	GO:2000026	regulation of multicellular organismal development	0.033498096045615
BP	GO:0044786	cell cycle DNA replication	0.033498096045615
BP	GO:0007517	muscle organ development	0.033498096045615
BP	GO:0051716	cellular response to stimulus	0.0335502028181254
BP	GO:1902680	positive regulation of RNA biosynthetic process	0.0343548820085719
BP	GO:0002018	renin-angiotensin regulation of aldosterone production	0.0344646259531683
BP	GO:0003012	muscle system process	0.0347894097218393
MF	GO:0008066	glutamate receptor activity	0.0359516772774527
BP	GO:0003416	endochondral bone growth	0.0365696933047381
BP	GO:0006950	response to stress	0.0370863712652254
BP	GO:2000767	positive regulation of cytoplasmic translation	0.0372189815331854
BP	GO:0044774	mitotic DNA integrity checkpoint	0.0382076309363203
CC	GO:0071005	U2-type precatalytic spliceosome	0.0382076309363203
BP	GO:2001252	positive regulation of chromosome organization	0.0382076309363203
BP	GO:0010830	regulation of myotube differentiation	0.0382076309363203
CC	GO:0046540	U4/U6 x U5 tri-snRNP complex	0.0385741787902514
CC	GO:0097526	spliceosomal tri-snRNP complex	0.0385741787902514
MF	GO:0017116	single-stranded DNA-dependent ATP-dependent DNA helicase activity	0.0386988900740755
MF	GO:0043142	single-stranded DNA-dependent ATPase activity	0.0386988900740755
BP	GO:0034660	ncRNA metabolic process	0.0386988900740755
BP	GO:0045893	positive regulation of transcription, DNA-templated	0.0386988900740755
BP	GO:1903508	positive regulation of nucleic acid-templated transcription	0.038787671158164
MF	GO:0008144	drug binding	0.0389084225038869
BP	GO:0061061	muscle structure development	0.0390311617185335
BP	GO:0048251	elastic fiber assembly	0.0404811613904682
CC	GO:0000794	condensed nuclear chromosome	0.0405938287360288
BP	GO:1902750	negative regulation of cell cycle G2/M phase transition	0.0415518312015621
MF	GO:0022843	voltage-gated cation channel activity	0.0415518312015621
BP	GO:0032413	negative regulation of ion transmembrane transporter activity	0.0423334007492213
BP	GO:0030154	cell differentiation	0.0431722348225898
CC	GO:0000939	condensed chromosome inner kinetochore	0.0435919065636488
BP	GO:0033313	meiotic cell cycle checkpoint	0.0436375102519904
BP	GO:0032508	DNA duplex unwinding	0.0436375102519904
MF	GO:0099094	ligand-gated cation channel activity	0.0442888624233804
CC	GO:0048786	presynaptic active zone	0.0442888624233804
BP	GO:0048747	muscle fiber development	0.0446013721431342
MF	GO:0005262	calcium channel activity	0.0461232782759639
BP	GO:0045786	negative regulation of cell cycle	0.0466282306102424
BP	GO:0071103	DNA conformation change	0.0471334074247607
BP	GO:0034508	centromere complex assembly	0.0473675723666415
BP	GO:0060537	muscle tissue development	0.0473856597333107
BP	GO:0045930	negative regulation of mitotic cell cycle	0.0476956920028766
BP	GO:0071897	DNA biosynthetic process	0.0479010070214253
BP	GO:0007094	mitotic spindle assembly checkpoint	0.0479010070214253
BP	GO:0071173	spindle assembly checkpoint	0.0479010070214253
CC	GO:0030016	myofibril	0.048768853185852
CC	GO:0097458	neuron part	0.0493968944129861
CC	GO:0071011	precatalytic spliceosome	0.0493968944129861
BP	GO:0007568	aging	0.0493968944129861
MF	GO:0015085	calcium ion transmembrane transporter activity	0.0493968944129861
MF	GO:0048407	platelet-derived growth factor binding	0.0494585386835996
BP	GO:0051093	negative regulation of developmental process	0.049670662602545
