# Supplementary material for: Dedicated transcriptomics combined with power analysis lead to functional understanding of genes with weak phenotypic changes in knockout lines
Source: PLoS Comput Biol. 2020 Nov 12;16(11):e1008354. doi: 10.1371/journal.pcbi.1008354 (PMC7685438; doi:10.1371/journal.pcbi.1008354)
Supplement: S2 File — (GZ) [file pcbi.1008354.s016.gz › S2_File/gon5/10.tsv]

ontology	category	term	BH
CC	GO:0032991	protein-containing complex	2.67058336739731e-07
CC	GO:0031012	extracellular matrix	1.16671758619409e-06
MF	GO:0005198	structural molecule activity	1.16671758619409e-06
CC	GO:0044421	extracellular region part	1.16671758619409e-06
CC	GO:0062023	collagen-containing extracellular matrix	4.43010194598841e-06
BP	GO:0009987	cellular process	4.43010194598841e-06
CC	GO:0005615	extracellular space	4.89815620505017e-06
CC	GO:0005576	extracellular region	7.93144947518635e-06
BP	GO:0032501	multicellular organismal process	8.33374487764261e-06
BP	GO:0071840	cellular component organization or biogenesis	8.76341766908942e-06
CC	GO:0031226	intrinsic component of plasma membrane	3.22549385063227e-05
MF	GO:0005201	extracellular matrix structural constituent	4.81792261887968e-05
CC	GO:0045202	synapse	7.00879992916015e-05
CC	GO:0005887	integral component of plasma membrane	7.75956537190154e-05
BP	GO:0016043	cellular component organization	0.000103658470871228
MF	GO:0005515	protein binding	0.000103658470871228
BP	GO:0048731	system development	0.000103658470871228
CC	GO:0097060	synaptic membrane	0.000114642204069922
BP	GO:0007275	multicellular organism development	0.000153740211225717
BP	GO:0099537	trans-synaptic signaling	0.000169480123583245
BP	GO:0099536	synaptic signaling	0.000171653096557886
BP	GO:0007268	chemical synaptic transmission	0.000198476499905163
BP	GO:0098916	anterograde trans-synaptic signaling	0.000198476499905163
BP	GO:0006396	RNA processing	0.000210188481969867
CC	GO:0097458	neuron part	0.000223013348702453
CC	GO:1990904	ribonucleoprotein complex	0.000255342283667393
CC	GO:0030424	axon	0.000364603611410382
CC	GO:0043228	non-membrane-bounded organelle	0.000416489887438772
CC	GO:0000775	chromosome, centromeric region	0.000576469675629072
CC	GO:0000776	kinetochore	0.000971164854287547
MF	GO:0005488	binding	0.0012970496829871
CC	GO:0099240	intrinsic component of synaptic membrane	0.00159794964214086
CC	GO:0044420	extracellular matrix component	0.00185678215683208
CC	GO:0043232	intracellular non-membrane-bounded organelle	0.00185678215683208
BP	GO:0032502	developmental process	0.00194127145299399
BP	GO:0099177	regulation of trans-synaptic signaling	0.00194127145299399
BP	GO:0048856	anatomical structure development	0.00195582240057131
CC	GO:0043005	neuron projection	0.00197944282348697
CC	GO:0045211	postsynaptic membrane	0.00206190007332704
BP	GO:0050804	modulation of chemical synaptic transmission	0.00212741953823375
CC	GO:0044456	synapse part	0.00328699233587056
BP	GO:0007399	nervous system development	0.00329353260930541
CC	GO:0034703	cation channel complex	0.00515013513925846
CC	GO:0000777	condensed chromosome kinetochore	0.0056031476842305
CC	GO:0098878	neurotransmitter receptor complex	0.00600799080371148
BP	GO:0050789	regulation of biological process	0.00600799080371148
CC	GO:0098982	GABA-ergic synapse	0.00600799080371148
BP	GO:0003008	system process	0.00618193203655988
BP	GO:0000070	mitotic sister chromatid segregation	0.00649814053381889
BP	GO:0051239	regulation of multicellular organismal process	0.0067493818879014
BP	GO:0008380	RNA splicing	0.00737172359322558
CC	GO:0005581	collagen trimer	0.00746230867878039
CC	GO:0008328	ionotropic glutamate receptor complex	0.00750667532237663
BP	GO:0050808	synapse organization	0.00769752563165744
BP	GO:0065007	biological regulation	0.00789745182651059
MF	GO:0030020	extracellular matrix structural constituent conferring tensile strength	0.00848831001784335
BP	GO:0060350	endochondral bone morphogenesis	0.00848831001784335
BP	GO:0048699	generation of neurons	0.00861452559763617
CC	GO:0099699	integral component of synaptic membrane	0.00886912144177744
MF	GO:0044877	protein-containing complex binding	0.00927596887803815
CC	GO:0098936	intrinsic component of postsynaptic membrane	0.00983999970353916
CC	GO:0030054	cell junction	0.010180107036431
BP	GO:0050806	positive regulation of synaptic transmission	0.0117019679143446
CC	GO:1902495	transmembrane transporter complex	0.0119023868658512
BP	GO:0022008	neurogenesis	0.012014533453844
CC	GO:0032809	neuronal cell body membrane	0.0125013062227963
CC	GO:0005694	chromosome	0.0133853125387942
CC	GO:0044428	nuclear part	0.0133853125387942
CC	GO:0044459	plasma membrane part	0.0140038355301429
BP	GO:0060349	bone morphogenesis	0.0153834085192371
CC	GO:0099634	postsynaptic specialization membrane	0.0153834085192371
BP	GO:0000375	RNA splicing, via transesterification reactions	0.0153834085192371
BP	GO:0000377	RNA splicing, via transesterification reactions with bulged adenosine as nucleophile	0.0153834085192371
BP	GO:0000398	mRNA splicing, via spliceosome	0.0153834085192371
CC	GO:0034702	ion channel complex	0.0153834085192371
CC	GO:0031981	nuclear lumen	0.0153834085192371
BP	GO:0007093	mitotic cell cycle checkpoint	0.0159227176712555
BP	GO:0050794	regulation of cellular process	0.0163190921114099
CC	GO:0043292	contractile fiber	0.0168844200720801
BP	GO:0048468	cell development	0.0176137655136633
BP	GO:0007416	synapse assembly	0.0182503211493095
CC	GO:0005813	centrosome	0.0182503211493095
BP	GO:0022610	biological adhesion	0.018610727634545
BP	GO:0007155	cell adhesion	0.0211603552372559
CC	GO:1990351	transporter complex	0.0211603552372559
BP	GO:0048167	regulation of synaptic plasticity	0.0212310624015968
MF	GO:0022836	gated channel activity	0.0212310624015968
MF	GO:0015267	channel activity	0.0212310624015968
MF	GO:0022803	passive transmembrane transporter activity	0.0212310624015968
CC	GO:0070013	intracellular organelle lumen	0.0212310624015968
CC	GO:0036477	somatodendritic compartment	0.021623660333697
CC	GO:0044427	chromosomal part	0.021623660333697
CC	GO:0031974	membrane-enclosed lumen	0.021623660333697
CC	GO:0043233	organelle lumen	0.021623660333697
BP	GO:0000278	mitotic cell cycle	0.021623660333697
CC	GO:0098687	chromosomal region	0.021623660333697
BP	GO:0022613	ribonucleoprotein complex biogenesis	0.021623660333697
BP	GO:0035249	synaptic transmission, glutamatergic	0.0230797969741045
CC	GO:0000779	condensed chromosome, centromeric region	0.0235546012112734
BP	GO:0061448	connective tissue development	0.0235546012112734
CC	GO:0000793	condensed chromosome	0.0237480702121987
CC	GO:0044305	calyx of Held	0.0237480702121987
BP	GO:1905475	regulation of protein localization to membrane	0.0237480702121987
BP	GO:0006397	mRNA processing	0.0240040123960454
BP	GO:0051965	positive regulation of synapse assembly	0.0244536264866649
BP	GO:0030182	neuron differentiation	0.0247233749399605
BP	GO:0060351	cartilage development involved in endochondral bone morphogenesis	0.0253518056689593
BP	GO:0003009	skeletal muscle contraction	0.0263795324249659
BP	GO:1905477	positive regulation of protein localization to membrane	0.0267613649173841
BP	GO:0007611	learning or memory	0.026986545956951
BP	GO:0000819	sister chromatid segregation	0.0272219837952525
CC	GO:0005681	spliceosomal complex	0.031809119946595
CC	GO:0044298	cell body membrane	0.031809119946595
CC	GO:0098793	presynapse	0.0334992042608185
BP	GO:0040007	growth	0.0340338620814825
MF	GO:0005261	cation channel activity	0.0342021081358786
MF	GO:0022838	substrate-specific channel activity	0.0354440030302325
BP	GO:0007215	glutamate receptor signaling pathway	0.0360390135353958
MF	GO:0022839	ion gated channel activity	0.0360390135353958
MF	GO:0005212	structural constituent of eye lens	0.0360390135353958
CC	GO:0034705	potassium channel complex	0.0360390135353958
MF	GO:0005509	calcium ion binding	0.039912335533594
CC	GO:0099055	integral component of postsynaptic membrane	0.0399311608818659
BP	GO:0050877	nervous system process	0.0411974660461225
BP	GO:0051310	metaphase plate congression	0.0423738795885703
BP	GO:0003012	muscle system process	0.0427975712397924
BP	GO:1902750	negative regulation of cell cycle G2/M phase transition	0.0452339215278099
CC	GO:0000228	nuclear chromosome	0.0459962131388106
BP	GO:0051216	cartilage development	0.0467480258036954
CC	GO:0098839	postsynaptic density membrane	0.0467480258036954
BP	GO:1901343	negative regulation of vasculature development	0.0470184311667689
BP	GO:0000075	cell cycle checkpoint	0.0486599358218761
BP	GO:0048666	neuron development	0.0496330520957677
