# Supplementary material for: Dedicated transcriptomics combined with power analysis lead to functional understanding of genes with weak phenotypic changes in knockout lines
Source: PLoS Comput Biol. 2020 Nov 12;16(11):e1008354. doi: 10.1371/journal.pcbi.1008354 (PMC7685438; doi:10.1371/journal.pcbi.1008354)
Supplement: S2 File — (GZ) [file pcbi.1008354.s016.gz › S2_File/gon5/656.tsv]

ontology	category	term	BH
CC	GO:0031012	extracellular matrix	1.18456734699419e-12
CC	GO:0005576	extracellular region	2.70781077934465e-11
CC	GO:0044421	extracellular region part	5.12577397360606e-11
CC	GO:0005694	chromosome	7.8304117580917e-10
CC	GO:0062023	collagen-containing extracellular matrix	1.26451943588790e-09
MF	GO:0005201	extracellular matrix structural constituent	1.26451943588790e-09
BP	GO:0090304	nucleic acid metabolic process	1.45151984241693e-09
CC	GO:0005581	collagen trimer	2.35502560182003e-09
BP	GO:0032501	multicellular organismal process	2.62998593899862e-09
BP	GO:0065007	biological regulation	2.62998593899862e-09
BP	GO:0050789	regulation of biological process	2.62998593899862e-09
CC	GO:0044427	chromosomal part	2.90076040140034e-09
CC	GO:0005615	extracellular space	6.77641456569562e-09
CC	GO:0044428	nuclear part	4.3632326205384e-08
BP	GO:0050794	regulation of cellular process	6.28486070455771e-08
BP	GO:0006139	nucleobase-containing compound metabolic process	9.38399569462262e-08
BP	GO:0006259	DNA metabolic process	9.86498302166508e-08
CC	GO:0000228	nuclear chromosome	1.45561629782239e-07
BP	GO:0006396	RNA processing	3.94636642068885e-07
BP	GO:0032502	developmental process	4.35477461340487e-07
CC	GO:0031981	nuclear lumen	4.44529278914543e-07
CC	GO:0044454	nuclear chromosome part	6.85059889457177e-07
BP	GO:0046483	heterocycle metabolic process	6.85059889457177e-07
BP	GO:0048856	anatomical structure development	1.77868731787625e-06
BP	GO:0048731	system development	1.77868731787625e-06
BP	GO:0006260	DNA replication	1.77868731787625e-06
BP	GO:0007275	multicellular organism development	1.80115673072768e-06
BP	GO:0006261	DNA-dependent DNA replication	1.95039916920644e-06
BP	GO:0006725	cellular aromatic compound metabolic process	2.07188354515956e-06
BP	GO:0006974	cellular response to DNA damage stimulus	2.17123017140722e-06
MF	GO:0005488	binding	2.17123017140722e-06
MF	GO:0005515	protein binding	3.34342323203199e-06
MF	GO:0030020	extracellular matrix structural constituent conferring tensile strength	3.89388243592984e-06
BP	GO:0051983	regulation of chromosome segregation	3.89388243592984e-06
CC	GO:0005634	nucleus	3.89388243592984e-06
CC	GO:0000775	chromosome, centromeric region	6.76442635064555e-06
BP	GO:0045935	positive regulation of nucleobase-containing compound metabolic process	7.17438302498532e-06
BP	GO:0016070	RNA metabolic process	7.17438302498532e-06
BP	GO:0051276	chromosome organization	7.17438302498532e-06
MF	GO:0003676	nucleic acid binding	7.22756916707273e-06
BP	GO:0000070	mitotic sister chromatid segregation	9.56672447550391e-06
BP	GO:0006281	DNA repair	1.0102174946654e-05
BP	GO:0006397	mRNA processing	1.02107251520011e-05
CC	GO:0043228	non-membrane-bounded organelle	1.10119477277652e-05
BP	GO:0009987	cellular process	1.10119477277652e-05
BP	GO:0090068	positive regulation of cell cycle process	1.10119477277652e-05
CC	GO:0000776	kinetochore	1.20082119869886e-05
CC	GO:0043232	intracellular non-membrane-bounded organelle	1.29983492601529e-05
BP	GO:0010564	regulation of cell cycle process	1.31468749735421e-05
BP	GO:0016071	mRNA metabolic process	1.37376501524857e-05
BP	GO:0019219	regulation of nucleobase-containing compound metabolic process	1.44127407438545e-05
BP	GO:0048519	negative regulation of biological process	1.55102447917479e-05
BP	GO:1901360	organic cyclic compound metabolic process	1.55102447917479e-05
CC	GO:0098687	chromosomal region	1.94544581522621e-05
BP	GO:0033044	regulation of chromosome organization	2.01136963108383e-05
CC	GO:0000793	condensed chromosome	2.05021419924321e-05
BP	GO:0051726	regulation of cell cycle	2.85468376236066e-05
BP	GO:0060255	regulation of macromolecule metabolic process	3.06082308386909e-05
MF	GO:0003677	DNA binding	3.18157524739048e-05
BP	GO:0071840	cellular component organization or biogenesis	3.27941615804152e-05
BP	GO:0033047	regulation of mitotic sister chromatid segregation	3.52467483593274e-05
BP	GO:0000278	mitotic cell cycle	3.58972373062926e-05
BP	GO:0003433	chondrocyte development involved in endochondral bone morphogenesis	3.80378394267339e-05
MF	GO:0003682	chromatin binding	3.97346411841068e-05
BP	GO:0007059	chromosome segregation	4.03285970996023e-05
CC	GO:0005654	nucleoplasm	4.03285970996023e-05
BP	GO:0000819	sister chromatid segregation	4.05363149267349e-05
BP	GO:0051171	regulation of nitrogen compound metabolic process	4.7092467511099e-05
BP	GO:0051052	regulation of DNA metabolic process	5.26499353000471e-05
MF	GO:0003690	double-stranded DNA binding	6.37842549228722e-05
BP	GO:0051254	positive regulation of RNA metabolic process	7.21987669238883e-05
BP	GO:0140014	mitotic nuclear division	8.67164320910356e-05
BP	GO:0033045	regulation of sister chromatid segregation	8.88010102526409e-05
BP	GO:1903047	mitotic cell cycle process	9.91055239701428e-05
BP	GO:0008380	RNA splicing	0.000115739848717712
BP	GO:0030199	collagen fibril organization	0.000129794844330294
BP	GO:0007346	regulation of mitotic cell cycle	0.000177822808902114
MF	GO:0008094	DNA-dependent ATPase activity	0.000177984858869958
BP	GO:0060351	cartilage development involved in endochondral bone morphogenesis	0.000177984858869958
BP	GO:0003418	growth plate cartilage chondrocyte differentiation	0.000177984858869958
BP	GO:0003413	chondrocyte differentiation involved in endochondral bone morphogenesis	0.000182595783335323
BP	GO:0007088	regulation of mitotic nuclear division	0.00019594237848907
BP	GO:0048523	negative regulation of cellular process	0.000227844647453312
BP	GO:1901991	negative regulation of mitotic cell cycle phase transition	0.000227844647453312
BP	GO:1901990	regulation of mitotic cell cycle phase transition	0.000258730756257508
CC	GO:0000777	condensed chromosome kinetochore	0.000268326102352342
BP	GO:0098813	nuclear chromosome segregation	0.000273947766214711
BP	GO:0003414	chondrocyte morphogenesis involved in endochondral bone morphogenesis	0.000279514329781548
BP	GO:0003429	growth plate cartilage chondrocyte morphogenesis	0.000279514329781548
BP	GO:0090171	chondrocyte morphogenesis	0.000279514329781548
BP	GO:0007049	cell cycle	0.000288729529715929
CC	GO:0000779	condensed chromosome, centromeric region	0.000293193191443769
BP	GO:0080090	regulation of primary metabolic process	0.000318457332216935
MF	GO:0004386	helicase activity	0.000325043526140352
BP	GO:0048285	organelle fission	0.000325043526140352
BP	GO:0045944	positive regulation of transcription by RNA polymerase II	0.00034570615008992
BP	GO:0000280	nuclear division	0.000351846418461516
BP	GO:0006403	RNA localization	0.000404960718977453
BP	GO:0048518	positive regulation of biological process	0.000450591718910287
BP	GO:0051783	regulation of nuclear division	0.00045799243801469
CC	GO:0005657	replication fork	0.00059483819817573
MF	GO:1990837	sequence-specific double-stranded DNA binding	0.000679816548741951
BP	GO:0003417	growth plate cartilage development	0.000694915017997423
CC	GO:0099512	supramolecular fiber	0.000694915017997423
BP	GO:0051236	establishment of RNA localization	0.000694915017997423
BP	GO:0034641	cellular nitrogen compound metabolic process	0.000697963826833643
BP	GO:0045841	negative regulation of mitotic metaphase/anaphase transition	0.000697963826833643
BP	GO:0003422	growth plate cartilage morphogenesis	0.000738599740718549
BP	GO:0022402	cell cycle process	0.000759744342886091
MF	GO:0005212	structural constituent of eye lens	0.000785222079811471
BP	GO:1901988	negative regulation of cell cycle phase transition	0.000799883518114525
BP	GO:1902680	positive regulation of RNA biosynthetic process	0.000799883518114525
CC	GO:0000940	condensed chromosome outer kinetochore	0.000830984001494239
BP	GO:0010212	response to ionizing radiation	0.00086316460227512
BP	GO:0060350	endochondral bone morphogenesis	0.000888330748680983
BP	GO:0009891	positive regulation of biosynthetic process	0.000952428204817309
BP	GO:0045787	positive regulation of cell cycle	0.000990121971799511
BP	GO:1903508	positive regulation of nucleic acid-templated transcription	0.00102416539201755
BP	GO:0002063	chondrocyte development	0.0010452521548188
BP	GO:2000816	negative regulation of mitotic sister chromatid separation	0.0010452521548188
BP	GO:0007093	mitotic cell cycle checkpoint	0.0010452521548188
BP	GO:0000375	RNA splicing, via transesterification reactions	0.0010452521548188
BP	GO:0000377	RNA splicing, via transesterification reactions with bulged adenosine as nucleophile	0.0010452521548188
BP	GO:0000398	mRNA splicing, via spliceosome	0.0010452521548188
CC	GO:0099080	supramolecular complex	0.00105616703181057
CC	GO:0099081	supramolecular polymer	0.00105616703181057
BP	GO:0030198	extracellular matrix organization	0.00114692293973812
BP	GO:0051216	cartilage development	0.00122615650922558
MF	GO:0043565	sequence-specific DNA binding	0.00125176034636215
BP	GO:0051252	regulation of RNA metabolic process	0.00129086287840261
BP	GO:0033048	negative regulation of mitotic sister chromatid segregation	0.00129086287840261
BP	GO:0045893	positive regulation of transcription, DNA-templated	0.00129086287840261
BP	GO:0007091	metaphase/anaphase transition of mitotic cell cycle	0.00130478928657392
MF	GO:0016887	ATPase activity	0.00130478928657392
BP	GO:0000075	cell cycle checkpoint	0.00130478928657392
BP	GO:1902100	negative regulation of metaphase/anaphase transition of cell cycle	0.00130478928657392
BP	GO:0050657	nucleic acid transport	0.00131568927693862
BP	GO:0050658	RNA transport	0.00131568927693862
BP	GO:0031123	RNA 3'-end processing	0.00133262804408367
BP	GO:0050793	regulation of developmental process	0.00135417488336643
CC	GO:0044451	nucleoplasm part	0.00135417488336643
BP	GO:0043170	macromolecule metabolic process	0.00135417488336643
MF	GO:0000977	RNA polymerase II regulatory region sequence-specific DNA binding	0.0013966768960376
BP	GO:1905818	regulation of chromosome separation	0.00147758694412313
BP	GO:0022613	ribonucleoprotein complex biogenesis	0.00147758694412313
BP	GO:0006310	DNA recombination	0.00152899024405915
BP	GO:0031328	positive regulation of cellular biosynthetic process	0.00154806148092553
BP	GO:0010965	regulation of mitotic sister chromatid separation	0.00175716348983852
BP	GO:1905819	negative regulation of chromosome separation	0.00191742437944794
MF	GO:0008301	DNA binding, bending	0.00191750388099207
BP	GO:0061448	connective tissue development	0.00194547971970422
BP	GO:0098868	bone growth	0.00194718231860429
BP	GO:0031577	spindle checkpoint	0.00194718231860429
MF	GO:0001012	RNA polymerase II regulatory region DNA binding	0.00206126414695746
BP	GO:2001252	positive regulation of chromosome organization	0.00208223418804512
CC	GO:0070013	intracellular organelle lumen	0.00216263717037863
BP	GO:0071214	cellular response to abiotic stimulus	0.00216263717037863
BP	GO:0104004	cellular response to environmental stimulus	0.00216263717037863
BP	GO:0016043	cellular component organization	0.00216263717037863
CC	GO:0043292	contractile fiber	0.00216263717037863
MF	GO:0001067	regulatory region nucleic acid binding	0.00218135036264607
CC	GO:0031974	membrane-enclosed lumen	0.00220231730422032
CC	GO:0043233	organelle lumen	0.00220231730422032
MF	GO:0001228	DNA-binding transcription activator activity, RNA polymerase II-specific	0.00221868821399192
BP	GO:0010557	positive regulation of macromolecule biosynthetic process	0.00244944096955553
BP	GO:0034502	protein localization to chromosome	0.00247417169961452
CC	GO:0043596	nuclear replication fork	0.00260024876869809
MF	GO:0044212	transcription regulatory region DNA binding	0.00260024876869809
BP	GO:0044784	metaphase/anaphase transition of cell cycle	0.00260024876869809
BP	GO:0071174	mitotic spindle checkpoint	0.00261871742258729
BP	GO:1903311	regulation of mRNA metabolic process	0.00261943483660763
BP	GO:0033046	negative regulation of sister chromatid segregation	0.00261943483660763
BP	GO:0003416	endochondral bone growth	0.002743471659967
BP	GO:0048513	animal organ development	0.00294468530404592
BP	GO:1901987	regulation of cell cycle phase transition	0.00294468530404592
BP	GO:0010467	gene expression	0.00308816185435617
BP	GO:0044772	mitotic cell cycle phase transition	0.00308816185435617
BP	GO:0031124	mRNA 3'-end processing	0.00314136323158708
BP	GO:0010628	positive regulation of gene expression	0.00322833435917655
BP	GO:0048522	positive regulation of cellular process	0.00331740765177199
BP	GO:0003012	muscle system process	0.00340367560263282
BP	GO:0045930	negative regulation of mitotic cell cycle	0.00345775904974693
BP	GO:0051304	chromosome separation	0.00347564975585363
BP	GO:0010556	regulation of macromolecule biosynthetic process	0.00353087898138874
BP	GO:0048869	cellular developmental process	0.00366093651059607
BP	GO:0060536	cartilage morphogenesis	0.00376130255514857
BP	GO:0045005	DNA-dependent DNA replication maintenance of fidelity	0.00399421723801265
BP	GO:0051173	positive regulation of nitrogen compound metabolic process	0.00406828192264145
BP	GO:2000112	regulation of cellular macromolecule biosynthetic process	0.00421719085922674
MF	GO:0005524	ATP binding	0.00424845691272708
BP	GO:0031323	regulation of cellular metabolic process	0.00424989071379378
BP	GO:0045839	negative regulation of mitotic nuclear division	0.00454354771705946
BP	GO:0031297	replication fork processing	0.00456555472408603
BP	GO:0051306	mitotic sister chromatid separation	0.00476768410485295
CC	GO:0016604	nuclear body	0.00499191680355902
BP	GO:0071479	cellular response to ionizing radiation	0.00509676115495092
BP	GO:2001251	negative regulation of chromosome organization	0.00514816214759621
CC	GO:0032040	small-subunit processome	0.00523218872602747
BP	GO:0051784	negative regulation of nuclear division	0.00524833265452249
BP	GO:0010948	negative regulation of cell cycle process	0.00538146251617003
BP	GO:0050684	regulation of mRNA processing	0.00551298026772285
BP	GO:0002062	chondrocyte differentiation	0.00559785448236157
BP	GO:0031326	regulation of cellular biosynthetic process	0.00582453473158928
BP	GO:0030071	regulation of mitotic metaphase/anaphase transition	0.00582453473158928
BP	GO:0009889	regulation of biosynthetic process	0.00626193623273478
BP	GO:0030154	cell differentiation	0.00628733046936139
BP	GO:0071103	DNA conformation change	0.00628733046936139
BP	GO:0051985	negative regulation of chromosome segregation	0.00640745980277739
BP	GO:0010605	negative regulation of macromolecule metabolic process	0.00662006645989317
CC	GO:0005819	spindle	0.00662006645989317
BP	GO:0043062	extracellular structure organization	0.00679530628434907
BP	GO:0006936	muscle contraction	0.00688686716972216
BP	GO:0003008	system process	0.00701785197506045
MF	GO:0000976	transcription regulatory region sequence-specific DNA binding	0.00701785197506045
MF	GO:0042623	ATPase activity, coupled	0.00702247904351605
CC	GO:0000785	chromatin	0.00706002057760271
BP	GO:0070199	establishment of protein localization to chromosome	0.00720884262801745
CC	GO:0044420	extracellular matrix component	0.00731239354097565
BP	GO:0045931	positive regulation of mitotic cell cycle	0.00731239354097565
BP	GO:0010604	positive regulation of macromolecule metabolic process	0.00731239354097565
BP	GO:0071897	DNA biosynthetic process	0.00736547111585555
CC	GO:0071013	catalytic step 2 spliceosome	0.00736582474988592
BP	GO:0051239	regulation of multicellular organismal process	0.00737404112436846
BP	GO:0019222	regulation of metabolic process	0.00741900928722542
BP	GO:0060349	bone morphogenesis	0.00741900928722542
BP	GO:0008608	attachment of spindle microtubules to kinetochore	0.00781972478783245
BP	GO:0010389	regulation of G2/M transition of mitotic cell cycle	0.00818396394010429
CC	GO:0000778	condensed nuclear chromosome kinetochore	0.00880623579381741
BP	GO:0045876	positive regulation of sister chromatid cohesion	0.00900290287284824
BP	GO:0003009	skeletal muscle contraction	0.0090496377672948
BP	GO:0071241	cellular response to inorganic substance	0.00942936517164014
BP	GO:0051172	negative regulation of nitrogen compound metabolic process	0.00960433979660324
MF	GO:0005509	calcium ion binding	0.0100285101565464
MF	GO:1901363	heterocyclic compound binding	0.0100285101565464
BP	GO:0010831	positive regulation of myotube differentiation	0.0102202779173319
BP	GO:0044770	cell cycle phase transition	0.0105533340456058
BP	GO:2000026	regulation of multicellular organismal development	0.0107373981558524
MF	GO:0008144	drug binding	0.0111881097903863
BP	GO:0070202	regulation of establishment of protein localization to chromosome	0.0113751336456518
BP	GO:0007094	mitotic spindle assembly checkpoint	0.0113751336456518
BP	GO:0071173	spindle assembly checkpoint	0.0113751336456518
BP	GO:1902099	regulation of metaphase/anaphase transition of cell cycle	0.0113751336456518
BP	GO:0006275	regulation of DNA replication	0.0114700839281669
BP	GO:0010165	response to X-ray	0.0114700839281669
MF	GO:0005539	glycosaminoglycan binding	0.0115171441580309
BP	GO:0010972	negative regulation of G2/M transition of mitotic cell cycle	0.0131972780027787
BP	GO:1902749	regulation of cell cycle G2/M phase transition	0.0134373266649818
BP	GO:0034654	nucleobase-containing compound biosynthetic process	0.0141194274263874
CC	GO:0005813	centrosome	0.0142995908121929
MF	GO:0097159	organic cyclic compound binding	0.0143500870497016
BP	GO:0051984	positive regulation of chromosome segregation	0.0143500870497016
BP	GO:0051301	cell division	0.0144591164768797
BP	GO:0006999	nuclear pore organization	0.0145311137520271
CC	GO:0005583	fibrillar collagen trimer	0.0154741108924404
CC	GO:0098643	banded collagen fibril	0.0154741108924404
BP	GO:0071478	cellular response to radiation	0.0155235885631487
BP	GO:0009892	negative regulation of metabolic process	0.0155256452349871
BP	GO:0045088	regulation of innate immune response	0.0160065354660323
BP	GO:0032755	positive regulation of interleukin-6 production	0.0166153243069489
MF	GO:0032559	adenyl ribonucleotide binding	0.0169088531154258
CC	GO:0005681	spliceosomal complex	0.0169088531154258
CC	GO:0005865	striated muscle thin filament	0.0169473075988565
BP	GO:0071248	cellular response to metal ion	0.0173433363492656
BP	GO:0031325	positive regulation of cellular metabolic process	0.0173433363492656
MF	GO:0003723	RNA binding	0.0174459583396704
BP	GO:0015931	nucleobase-containing compound transport	0.0176064826694871
BP	GO:0000724	double-strand break repair via homologous recombination	0.018144630529268
BP	GO:0000725	recombinational repair	0.018144630529268
BP	GO:0061061	muscle structure development	0.0181894806060551
BP	GO:0085029	extracellular matrix assembly	0.0185340250545545
BP	GO:0009314	response to radiation	0.0195177260765959
BP	GO:0010468	regulation of gene expression	0.0199448164488611
CC	GO:0030016	myofibril	0.0199778091914197
BP	GO:0071277	cellular response to calcium ion	0.0212029498040696
MF	GO:0001786	phosphatidylserine binding	0.0221044394375151
BP	GO:0009888	tissue development	0.0221420247809874
MF	GO:0030554	adenyl nucleotide binding	0.0223473154679148
BP	GO:0032774	RNA biosynthetic process	0.0227752170819662
CC	GO:0044449	contractile fiber part	0.0227752170819662
MF	GO:0030545	receptor regulator activity	0.0227752170819662
CC	GO:0000796	condensin complex	0.0227752170819662
MF	GO:0017056	structural constituent of nuclear pore	0.0231471324741773
BP	GO:0031324	negative regulation of cellular metabolic process	0.0232563828023034
BP	GO:1904814	regulation of protein localization to chromosome, telomeric region	0.0232563828023034
CC	GO:0000780	condensed nuclear chromosome, centromeric region	0.0232563828023034
BP	GO:1902750	negative regulation of cell cycle G2/M phase transition	0.0238928615367007
CC	GO:0000794	condensed nuclear chromosome	0.0238928615367007
BP	GO:0051053	negative regulation of DNA metabolic process	0.0246188730295832
BP	GO:0045595	regulation of cell differentiation	0.025012436982868
CC	GO:0044430	cytoskeletal part	0.025303622621407
BP	GO:2001141	regulation of RNA biosynthetic process	0.0254856938272433
CC	GO:0030017	sarcomere	0.0255900996664421
BP	GO:0000076	DNA replication checkpoint	0.0256930404534227
BP	GO:0045786	negative regulation of cell cycle	0.0276082104034436
MF	GO:0005198	structural molecule activity	0.0278323038427881
BP	GO:0060538	skeletal muscle organ development	0.0281734274412954
BP	GO:0006302	double-strand break repair	0.0281734274412954
BP	GO:0000380	alternative mRNA splicing, via spliceosome	0.0283241862678339
BP	GO:0045934	negative regulation of nucleobase-containing compound metabolic process	0.0288432139175215
BP	GO:0018130	heterocycle biosynthetic process	0.0314348934796408
BP	GO:0001501	skeletal system development	0.0317855681629981
BP	GO:0051093	negative regulation of developmental process	0.0317855681629981
CC	GO:0042382	paraspeckles	0.0317855681629981
BP	GO:0006355	regulation of transcription, DNA-templated	0.0318845438813343
BP	GO:1903506	regulation of nucleic acid-templated transcription	0.0321048265438209
BP	GO:0051716	cellular response to stimulus	0.0325276950448382
BP	GO:0070203	regulation of establishment of protein localization to telomere	0.032762032760882
BP	GO:0006351	transcription, DNA-templated	0.0328919012129189
CC	GO:0098982	GABA-ergic synapse	0.0328919012129189
BP	GO:0097659	nucleic acid-templated transcription	0.0328919012129189
MF	GO:0048018	receptor ligand activity	0.0328919012129189
BP	GO:0008150	biological_process	0.0328919012129189
MF	GO:0016462	pyrophosphatase activity	0.0328919012129189
BP	GO:0019438	aromatic compound biosynthetic process	0.0328919012129189
BP	GO:0048251	elastic fiber assembly	0.0328919012129189
BP	GO:1903046	meiotic cell cycle process	0.0335147502121743
BP	GO:0006364	rRNA processing	0.0336549519832515
CC	GO:0005643	nuclear pore	0.0343671992527757
BP	GO:0051028	mRNA transport	0.0351124326900901
BP	GO:0006941	striated muscle contraction	0.0351237893301294
BP	GO:0031570	DNA integrity checkpoint	0.035734221826194
CC	GO:0036379	myofilament	0.0357976958374846
BP	GO:0070200	establishment of protein localization to telomere	0.0359615287042676
BP	GO:1990823	response to leukemia inhibitory factor	0.0362108402739408
BP	GO:1990830	cellular response to leukemia inhibitory factor	0.0362108402739408
BP	GO:0070593	dendrite self-avoidance	0.0364599671843956
BP	GO:0033314	mitotic DNA replication checkpoint	0.0369205453213672
BP	GO:0009893	positive regulation of metabolic process	0.0369205453213672
BP	GO:0002018	renin-angiotensin regulation of aldosterone production	0.0369205453213672
CC	GO:0090734	site of DNA damage	0.0370084402270543
MF	GO:0016817	hydrolase activity, acting on acid anhydrides	0.0370084402270543
MF	GO:0016818	hydrolase activity, acting on acid anhydrides, in phosphorus-containing anhydrides	0.0370084402270543
BP	GO:0006357	regulation of transcription by RNA polymerase II	0.0370177532105347
BP	GO:0031327	negative regulation of cellular biosynthetic process	0.0394391587681105
BP	GO:0035930	corticosteroid hormone secretion	0.0396671932265519
BP	GO:0007519	skeletal muscle tissue development	0.0401822916856557
MF	GO:0017111	nucleoside-triphosphatase activity	0.0407000713562904
BP	GO:0032392	DNA geometric change	0.0408380560127845
CC	GO:0031519	PcG protein complex	0.0412509431853527
BP	GO:0051315	attachment of mitotic spindle microtubules to kinetochore	0.0423463041402226
BP	GO:0006366	transcription by RNA polymerase II	0.0435555589618965
BP	GO:0044774	mitotic DNA integrity checkpoint	0.0448070408696868
CC	GO:0072686	mitotic spindle	0.0448070408696868
BP	GO:0006950	response to stress	0.0450865608773578
BP	GO:0051128	regulation of cellular component organization	0.0457826621171445
BP	GO:0008156	negative regulation of DNA replication	0.0467595164957496
MF	GO:0097367	carbohydrate derivative binding	0.0471678237322082
BP	GO:0007517	muscle organ development	0.0482462217435461
BP	GO:0048646	anatomical structure formation involved in morphogenesis	0.0487103483427621
CC	GO:0005604	basement membrane	0.0490773765233402
