# Supplementary material for: Dedicated transcriptomics combined with power analysis lead to functional understanding of genes with weak phenotypic changes in knockout lines
Source: PLoS Comput Biol. 2020 Nov 12;16(11):e1008354. doi: 10.1371/journal.pcbi.1008354 (PMC7685438; doi:10.1371/journal.pcbi.1008354)
Supplement: S2 File — (GZ) [file pcbi.1008354.s016.gz › S2_File/gon5/307.tsv]

ontology	category	term	BH
CC	GO:0032991	protein-containing complex	1.97819890091063e-08
CC	GO:0043228	non-membrane-bounded organelle	9.48677017431984e-07
CC	GO:0097458	neuron part	9.48677017431984e-07
CC	GO:0043232	intracellular non-membrane-bounded organelle	2.091241583916e-06
CC	GO:0097060	synaptic membrane	2.091241583916e-06
CC	GO:0045202	synapse	2.9147159196208e-06
CC	GO:0030424	axon	3.63687941036931e-06
BP	GO:0071840	cellular component organization or biogenesis	6.06235912600147e-06
BP	GO:0099536	synaptic signaling	6.06235912600147e-06
MF	GO:0005201	extracellular matrix structural constituent	6.06235912600147e-06
CC	GO:0036477	somatodendritic compartment	6.06235912600147e-06
CC	GO:0045211	postsynaptic membrane	6.06235912600147e-06
CC	GO:0031012	extracellular matrix	6.06235912600147e-06
BP	GO:0099537	trans-synaptic signaling	6.06235912600147e-06
CC	GO:0043005	neuron projection	6.2445976698621e-06
BP	GO:0007268	chemical synaptic transmission	6.2445976698621e-06
BP	GO:0098916	anterograde trans-synaptic signaling	6.2445976698621e-06
CC	GO:0044456	synapse part	9.47510253092763e-06
MF	GO:0005198	structural molecule activity	1.66224595812375e-05
BP	GO:0050808	synapse organization	3.1492437467816e-05
CC	GO:0044297	cell body	3.42735578826969e-05
BP	GO:0007215	glutamate receptor signaling pathway	4.18730947644441e-05
BP	GO:0016043	cellular component organization	5.34166991659141e-05
CC	GO:0043025	neuronal cell body	5.34166991659141e-05
CC	GO:0033267	axon part	5.70773317045621e-05
BP	GO:0050804	modulation of chemical synaptic transmission	5.70773317045621e-05
BP	GO:0009987	cellular process	5.70773317045621e-05
CC	GO:0099240	intrinsic component of synaptic membrane	5.78433360428085e-05
BP	GO:0099177	regulation of trans-synaptic signaling	6.40308783843314e-05
CC	GO:0043292	contractile fiber	0.000101284601219212
CC	GO:0030054	cell junction	0.000121685217159735
CC	GO:0098936	intrinsic component of postsynaptic membrane	0.000141839802403397
CC	GO:0044421	extracellular region part	0.000198517816394044
BP	GO:1900449	regulation of glutamate receptor signaling pathway	0.000230181826061256
CC	GO:0098878	neurotransmitter receptor complex	0.000351409071460523
CC	GO:0000776	kinetochore	0.00044801397641897
BP	GO:0099601	regulation of neurotransmitter receptor activity	0.00047079776277472
CC	GO:0099699	integral component of synaptic membrane	0.000709934707157687
CC	GO:0099634	postsynaptic specialization membrane	0.000786461935018441
CC	GO:0000775	chromosome, centromeric region	0.000797277471684174
CC	GO:0008328	ionotropic glutamate receptor complex	0.000797277471684174
BP	GO:0006396	RNA processing	0.000840027970679197
CC	GO:0030016	myofibril	0.00093301701922881
CC	GO:0099055	integral component of postsynaptic membrane	0.00112933685542096
CC	GO:0044449	contractile fiber part	0.00138629688579846
BP	GO:0048167	regulation of synaptic plasticity	0.00138629688579846
CC	GO:0044422	organelle part	0.00140476960403974
CC	GO:0031226	intrinsic component of plasma membrane	0.00161520763830085
CC	GO:1990904	ribonucleoprotein complex	0.00203604715584413
CC	GO:0005887	integral component of plasma membrane	0.00221707102785712
BP	GO:0007416	synapse assembly	0.00227215531389519
CC	GO:0098948	intrinsic component of postsynaptic specialization membrane	0.00246317174016642
BP	GO:0007155	cell adhesion	0.00249746689256856
CC	GO:0098798	mitochondrial protein complex	0.00249746689256856
CC	GO:0097447	dendritic tree	0.00249746689256856
CC	GO:0030017	sarcomere	0.00266445565272804
CC	GO:0098793	presynapse	0.00269431426184849
BP	GO:0034508	centromere complex assembly	0.00295774998922485
MF	GO:0030020	extracellular matrix structural constituent conferring tensile strength	0.00305490350906349
CC	GO:0062023	collagen-containing extracellular matrix	0.00336141336762392
CC	GO:0030425	dendrite	0.00339060982342503
CC	GO:0098794	postsynapse	0.00339060982342503
BP	GO:0022610	biological adhesion	0.00339060982342503
BP	GO:0048168	regulation of neuronal synaptic plasticity	0.00352311041656234
CC	GO:0005581	collagen trimer	0.00370162348307819
CC	GO:0070013	intracellular organelle lumen	0.00395472735144381
CC	GO:0098839	postsynaptic density membrane	0.00403567289708549
MF	GO:0005515	protein binding	0.00403567289708549
CC	GO:0031974	membrane-enclosed lumen	0.00404027244743862
CC	GO:0043233	organelle lumen	0.00404027244743862
CC	GO:0034703	cation channel complex	0.00428792277389704
MF	GO:0022839	ion gated channel activity	0.00513782103949908
MF	GO:0005261	cation channel activity	0.0051951170187599
BP	GO:0008380	RNA splicing	0.00532710074452369
CC	GO:0005576	extracellular region	0.00543202589640566
CC	GO:0044463	cell projection part	0.00547756762935229
CC	GO:0120038	plasma membrane bounded cell projection part	0.00547756762935229
CC	GO:0044427	chromosomal part	0.00547756762935229
CC	GO:0005681	spliceosomal complex	0.00553471503922774
CC	GO:0099146	intrinsic component of postsynaptic density membrane	0.00579667954898641
BP	GO:2000311	regulation of AMPA receptor activity	0.0059504172540096
CC	GO:0000777	condensed chromosome kinetochore	0.00610800645716223
CC	GO:0042995	cell projection	0.00610800645716223
BP	GO:0007156	homophilic cell adhesion via plasma membrane adhesion molecules	0.00664487716169283
MF	GO:0022843	voltage-gated cation channel activity	0.00669672658949278
BP	GO:0044085	cellular component biogenesis	0.00669672658949278
CC	GO:0098590	plasma membrane region	0.00669672658949278
CC	GO:0150034	distal axon	0.00669672658949278
CC	GO:0005615	extracellular space	0.00670980341771953
CC	GO:0044428	nuclear part	0.00703474365616714
CC	GO:0099080	supramolecular complex	0.00724172789038846
CC	GO:0099081	supramolecular polymer	0.00724172789038846
CC	GO:0031674	I band	0.00724172789038846
CC	GO:0005813	centrosome	0.00724172789038846
CC	GO:0031981	nuclear lumen	0.00738788427214211
CC	GO:0099512	supramolecular fiber	0.00749482046025469
MF	GO:0022836	gated channel activity	0.00749736392278732
CC	GO:0005694	chromosome	0.00749736392278732
BP	GO:0000375	RNA splicing, via transesterification reactions	0.00749736392278732
BP	GO:0000377	RNA splicing, via transesterification reactions with bulged adenosine as nucleophile	0.00749736392278732
BP	GO:0000398	mRNA splicing, via spliceosome	0.00749736392278732
CC	GO:1902495	transmembrane transporter complex	0.00764497390056081
CC	GO:0120025	plasma membrane bounded cell projection	0.00808875669076587
BP	GO:0060350	endochondral bone morphogenesis	0.00887486041901945
CC	GO:0099060	integral component of postsynaptic specialization membrane	0.00929407666797822
CC	GO:0044459	plasma membrane part	0.00929407666797822
BP	GO:0060349	bone morphogenesis	0.00947966413331546
BP	GO:0035249	synaptic transmission, glutamatergic	0.0112646438809745
CC	GO:0034702	ion channel complex	0.0118306521874465
BP	GO:0051965	positive regulation of synapse assembly	0.0125124481502455
CC	GO:1990351	transporter complex	0.012639406276075
BP	GO:0032501	multicellular organismal process	0.0126517588256734
CC	GO:0030018	Z disc	0.0140477831680322
CC	GO:0000228	nuclear chromosome	0.0140477831680322
BP	GO:0097305	response to alcohol	0.014953561224882
BP	GO:0051963	regulation of synapse assembly	0.0156972534148397
CC	GO:0044454	nuclear chromosome part	0.0168829511864152
BP	GO:0002062	chondrocyte differentiation	0.0183069420083661
CC	GO:0005856	cytoskeleton	0.0183069420083661
BP	GO:0060351	cartilage development involved in endochondral bone morphogenesis	0.0193895518355556
CC	GO:0043235	receptor complex	0.0197521568396162
BP	GO:0060074	synapse maturation	0.0238027574970081
BP	GO:0050974	detection of mechanical stimulus involved in sensory perception	0.0272467118651301
BP	GO:0006336	DNA replication-independent nucleosome assembly	0.0289533201914112
CC	GO:0098687	chromosomal region	0.0310292558530701
BP	GO:0050982	detection of mechanical stimulus	0.0313525823580899
CC	GO:0099061	integral component of postsynaptic density membrane	0.0316597651234136
CC	GO:0044446	intracellular organelle part	0.0324536326572764
CC	GO:0005839	proteasome core complex	0.0332320712335265
CC	GO:0000779	condensed chromosome, centromeric region	0.0356463880096198
MF	GO:0022838	substrate-specific channel activity	0.0375044531444129
MF	GO:0015267	channel activity	0.0394778496506891
MF	GO:0022803	passive transmembrane transporter activity	0.0394778496506891
BP	GO:2000310	regulation of NMDA receptor activity	0.0418287046781578
CC	GO:0017146	NMDA selective glutamate receptor complex	0.0429343203671866
BP	GO:0007267	cell-cell signaling	0.0496865439552824
MF	GO:0005262	calcium channel activity	0.0496865439552824
