# Supplementary material for: Dedicated transcriptomics combined with power analysis lead to functional understanding of genes with weak phenotypic changes in knockout lines
Source: PLoS Comput Biol. 2020 Nov 12;16(11):e1008354. doi: 10.1371/journal.pcbi.1008354 (PMC7685438; doi:10.1371/journal.pcbi.1008354)
Supplement: S2 File — (GZ) [file pcbi.1008354.s016.gz › S2_File/gon5/386.tsv]

ontology	category	term	BH
MF	GO:0005201	extracellular matrix structural constituent	1.53452398374731e-10
CC	GO:0031012	extracellular matrix	1.66260078875848e-08
CC	GO:0005581	collagen trimer	2.48046339693109e-07
CC	GO:0062023	collagen-containing extracellular matrix	7.21772349533305e-07
MF	GO:0030020	extracellular matrix structural constituent conferring tensile strength	7.21772349533305e-07
CC	GO:0005694	chromosome	1.38979860866933e-05
CC	GO:0044421	extracellular region part	1.48817980601313e-05
CC	GO:0000776	kinetochore	2.46515257222856e-05
CC	GO:0000775	chromosome, centromeric region	2.58690023131744e-05
CC	GO:0044427	chromosomal part	5.13634654803587e-05
BP	GO:0030198	extracellular matrix organization	0.000107439921677167
BP	GO:0007059	chromosome segregation	0.000163533742589326
MF	GO:0005524	ATP binding	0.000186165097647173
CC	GO:0000779	condensed chromosome, centromeric region	0.000187109965358896
MF	GO:0008144	drug binding	0.000187960056494919
BP	GO:0071840	cellular component organization or biogenesis	0.000187960056494919
BP	GO:0006974	cellular response to DNA damage stimulus	0.000189815558517386
CC	GO:0000793	condensed chromosome	0.000224621366107228
CC	GO:0098687	chromosomal region	0.000226428124451838
BP	GO:0043062	extracellular structure organization	0.000240372033541178
BP	GO:0003009	skeletal muscle contraction	0.000240372033541178
CC	GO:0005615	extracellular space	0.000240372033541178
MF	GO:0097367	carbohydrate derivative binding	0.00025941406700303
CC	GO:0005576	extracellular region	0.000303930362670754
CC	GO:0000777	condensed chromosome kinetochore	0.000318710873747851
MF	GO:0032559	adenyl ribonucleotide binding	0.000323837974412065
BP	GO:0003413	chondrocyte differentiation involved in endochondral bone morphogenesis	0.000383714569085621
CC	GO:0036379	myofilament	0.000383714569085621
BP	GO:0060351	cartilage development involved in endochondral bone morphogenesis	0.0006814849749106
CC	GO:0005865	striated muscle thin filament	0.0006814849749106
BP	GO:0003418	growth plate cartilage chondrocyte differentiation	0.000951721440737734
MF	GO:0030554	adenyl nucleotide binding	0.00110426259811387
CC	GO:0099512	supramolecular fiber	0.00140418413693944
BP	GO:0006259	DNA metabolic process	0.00140418413693944
BP	GO:0003433	chondrocyte development involved in endochondral bone morphogenesis	0.00153196824627741
CC	GO:0000940	condensed chromosome outer kinetochore	0.00174323699998658
BP	GO:0006397	mRNA processing	0.00186081825601493
MF	GO:0005198	structural molecule activity	0.00188770739295393
CC	GO:0099080	supramolecular complex	0.00199842582614328
CC	GO:0099081	supramolecular polymer	0.00199842582614328
CC	GO:0043228	non-membrane-bounded organelle	0.00240723969227477
CC	GO:0043232	intracellular non-membrane-bounded organelle	0.00247453599876986
BP	GO:0009987	cellular process	0.00259445221173473
BP	GO:0006396	RNA processing	0.00267527118222124
BP	GO:0051983	regulation of chromosome segregation	0.00272984344923912
CC	GO:0000778	condensed nuclear chromosome kinetochore	0.00272984344923912
BP	GO:0006936	muscle contraction	0.00277526735225664
BP	GO:0051315	attachment of mitotic spindle microtubules to kinetochore	0.00318839259999758
BP	GO:0000070	mitotic sister chromatid segregation	0.00355596019398396
CC	GO:0000228	nuclear chromosome	0.00372808531471009
BP	GO:0000278	mitotic cell cycle	0.00374975321976004
MF	GO:0035639	purine ribonucleoside triphosphate binding	0.00392677227269731
BP	GO:0098813	nuclear chromosome segregation	0.00395058777681384
BP	GO:0002062	chondrocyte differentiation	0.00424525902488154
BP	GO:0060350	endochondral bone morphogenesis	0.00449839858723495
BP	GO:0000280	nuclear division	0.00476053227208932
BP	GO:0003012	muscle system process	0.0049848557709329
CC	GO:0043292	contractile fiber	0.0049848557709329
BP	GO:0140014	mitotic nuclear division	0.00504044628757621
CC	GO:0005819	spindle	0.0052073214141528
BP	GO:0050684	regulation of mRNA processing	0.00581982803887088
BP	GO:0002063	chondrocyte development	0.00623357252731387
BP	GO:0051383	kinetochore organization	0.0062859908254271
BP	GO:0016043	cellular component organization	0.0062859908254271
BP	GO:0006941	striated muscle contraction	0.00636005883434261
BP	GO:0003422	growth plate cartilage morphogenesis	0.00636005883434261
BP	GO:0006403	RNA localization	0.00636005883434261
BP	GO:0006281	DNA repair	0.0064527699791468
BP	GO:0003008	system process	0.0064527699791468
MF	GO:0043168	anion binding	0.00675715110293093
BP	GO:0016071	mRNA metabolic process	0.0071708045100446
BP	GO:0007093	mitotic cell cycle checkpoint	0.00727686647659555
BP	GO:0000380	alternative mRNA splicing, via spliceosome	0.00771772583927259
BP	GO:2000816	negative regulation of mitotic sister chromatid separation	0.00803514150963812
BP	GO:0033044	regulation of chromosome organization	0.00804339276493252
BP	GO:0007049	cell cycle	0.00804339276493252
CC	GO:0030016	myofibril	0.00804339276493252
BP	GO:0003417	growth plate cartilage development	0.00833125949177419
BP	GO:0006310	DNA recombination	0.00835727320125613
MF	GO:0032555	purine ribonucleotide binding	0.00840764329563272
BP	GO:0000819	sister chromatid segregation	0.00840764329563272
BP	GO:0006260	DNA replication	0.00840764329563272
BP	GO:0051276	chromosome organization	0.00840764329563272
BP	GO:0030199	collagen fibril organization	0.00859077550256711
BP	GO:0008380	RNA splicing	0.009966454649679
BP	GO:1905819	negative regulation of chromosome separation	0.0100895825345897
BP	GO:0033045	regulation of sister chromatid segregation	0.0101527789979577
CC	GO:0030017	sarcomere	0.0106619435769583
BP	GO:0010965	regulation of mitotic sister chromatid separation	0.011276098153483
BP	GO:0000375	RNA splicing, via transesterification reactions	0.0114595156089782
BP	GO:0000377	RNA splicing, via transesterification reactions with bulged adenosine as nucleophile	0.0114595156089782
BP	GO:0000398	mRNA splicing, via spliceosome	0.0114595156089782
CC	GO:0044428	nuclear part	0.0115472290363974
MF	GO:0017076	purine nucleotide binding	0.0128878630911286
MF	GO:0032553	ribonucleotide binding	0.0129479979428474
BP	GO:0008608	attachment of spindle microtubules to kinetochore	0.0132353006641238
BP	GO:1905818	regulation of chromosome separation	0.0142746500962701
CC	GO:0044454	nuclear chromosome part	0.0143363170796917
BP	GO:0051301	cell division	0.0146371038847825
BP	GO:0033047	regulation of mitotic sister chromatid segregation	0.0154071149156505
BP	GO:0048285	organelle fission	0.0154071149156505
BP	GO:0050879	multicellular organismal movement	0.0154071149156505
BP	GO:0050881	musculoskeletal movement	0.0154071149156505
CC	GO:0000780	condensed nuclear chromosome, centromeric region	0.0154071149156505
BP	GO:0045841	negative regulation of mitotic metaphase/anaphase transition	0.016065319510028
BP	GO:0003414	chondrocyte morphogenesis involved in endochondral bone morphogenesis	0.0167524822057302
BP	GO:0003429	growth plate cartilage chondrocyte morphogenesis	0.0167524822057302
BP	GO:0090171	chondrocyte morphogenesis	0.0167524822057302
BP	GO:0051304	chromosome separation	0.0173138356770471
BP	GO:1903047	mitotic cell cycle process	0.0175351830145452
CC	GO:0044449	contractile fiber part	0.0181553142966332
BP	GO:0030071	regulation of mitotic metaphase/anaphase transition	0.0181553142966332
BP	GO:0097193	intrinsic apoptotic signaling pathway	0.0181553142966332
BP	GO:0022402	cell cycle process	0.0181553142966332
BP	GO:1903311	regulation of mRNA metabolic process	0.0181553142966332
BP	GO:0007099	centriole replication	0.0181553142966332
BP	GO:0098534	centriole assembly	0.0181553142966332
BP	GO:0033048	negative regulation of mitotic sister chromatid segregation	0.0191185273563656
BP	GO:0051236	establishment of RNA localization	0.0193919189384739
BP	GO:1902100	negative regulation of metaphase/anaphase transition of cell cycle	0.0200350388118689
MF	GO:0005539	glycosaminoglycan binding	0.0203596587106722
BP	GO:0007091	metaphase/anaphase transition of mitotic cell cycle	0.0203942040165222
BP	GO:0006261	DNA-dependent DNA replication	0.0204914597671088
CC	GO:0005643	nuclear pore	0.0207608039013048
MF	GO:0036094	small molecule binding	0.0207608039013048
MF	GO:0000166	nucleotide binding	0.0211007531557977
MF	GO:1901265	nucleoside phosphate binding	0.0211007531557977
BP	GO:0051306	mitotic sister chromatid separation	0.0213447119265764
BP	GO:0071174	mitotic spindle checkpoint	0.0215179826305718
BP	GO:0060349	bone morphogenesis	0.0223120956172769
BP	GO:0051784	negative regulation of nuclear division	0.0223120956172769
BP	GO:0050657	nucleic acid transport	0.0223120956172769
BP	GO:0050658	RNA transport	0.0223120956172769
BP	GO:1902099	regulation of metaphase/anaphase transition of cell cycle	0.0248665374885057
CC	GO:0044451	nucleoplasm part	0.0255314007460294
MF	GO:0005515	protein binding	0.025774130522391
BP	GO:2001243	negative regulation of intrinsic apoptotic signaling pathway	0.0266227854278504
CC	GO:0000922	spindle pole	0.0275756824084993
BP	GO:0060536	cartilage morphogenesis	0.0277960146374319
BP	GO:0044784	metaphase/anaphase transition of cell cycle	0.0277960146374319
BP	GO:0098868	bone growth	0.0280594745621366
BP	GO:0045839	negative regulation of mitotic nuclear division	0.0281378451792525
BP	GO:0032963	collagen metabolic process	0.028357023340877
CC	GO:0044430	cytoskeletal part	0.028357023340877
CC	GO:0097060	synaptic membrane	0.0288393140086226
BP	GO:0032501	multicellular organismal process	0.0288393140086226
BP	GO:0071824	protein-DNA complex subunit organization	0.029464098627768
BP	GO:0033046	negative regulation of sister chromatid segregation	0.0302729565990133
MF	GO:0016887	ATPase activity	0.0302729565990133
BP	GO:0051321	meiotic cell cycle	0.0334446378943109
CC	GO:0036477	somatodendritic compartment	0.0342789514218922
MF	GO:0016462	pyrophosphatase activity	0.0348440515585383
BP	GO:0007346	regulation of mitotic cell cycle	0.0348440515585383
BP	GO:0007080	mitotic metaphase plate congression	0.0361430918079602
BP	GO:0031577	spindle checkpoint	0.0372112837081368
CC	GO:0005635	nuclear envelope	0.0377565514705264
BP	GO:0007088	regulation of mitotic nuclear division	0.0377565514705264
CC	GO:0005861	troponin complex	0.0377565514705264
BP	GO:0051052	regulation of DNA metabolic process	0.0378194271720908
MF	GO:0016817	hydrolase activity, acting on acid anhydrides	0.0383054132809482
MF	GO:0016818	hydrolase activity, acting on acid anhydrides, in phosphorus-containing anhydrides	0.0383054132809482
BP	GO:0051216	cartilage development	0.0390080865655004
CC	GO:0000794	condensed nuclear chromosome	0.0397855961272292
BP	GO:0000075	cell cycle checkpoint	0.0397855961272292
BP	GO:0065004	protein-DNA complex assembly	0.0397855961272292
CC	GO:0016604	nuclear body	0.0411674033088322
CC	GO:0005583	fibrillar collagen trimer	0.042954146911011
CC	GO:0098643	banded collagen fibril	0.042954146911011
BP	GO:0003416	endochondral bone growth	0.0448231343375453
BP	GO:0085029	extracellular matrix assembly	0.0464090961992704
BP	GO:0051985	negative regulation of chromosome segregation	0.0470647213139742
BP	GO:0090304	nucleic acid metabolic process	0.0470647213139742
BP	GO:1901990	regulation of mitotic cell cycle phase transition	0.0475654542734823
BP	GO:0061448	connective tissue development	0.0490595564899512
MF	GO:0004386	helicase activity	0.0490595564899512
MF	GO:0005488	binding	0.0490595564899512
BP	GO:0000381	regulation of alternative mRNA splicing, via spliceosome	0.0494923855189389
