# Supplementary material for: Dedicated transcriptomics combined with power analysis lead to functional understanding of genes with weak phenotypic changes in knockout lines
Source: PLoS Comput Biol. 2020 Nov 12;16(11):e1008354. doi: 10.1371/journal.pcbi.1008354 (PMC7685438; doi:10.1371/journal.pcbi.1008354)
Supplement: S2 File — (GZ) [file pcbi.1008354.s016.gz › S2_File/gon5/754.tsv]

ontology	category	term	BH
CC	GO:0031012	extracellular matrix	1.53538700863813e-09
BP	GO:0090304	nucleic acid metabolic process	1.06654719193375e-07
MF	GO:0005201	extracellular matrix structural constituent	1.06654719193375e-07
MF	GO:0005515	protein binding	1.06654719193375e-07
BP	GO:0032501	multicellular organismal process	2.37290076888143e-07
CC	GO:0062023	collagen-containing extracellular matrix	4.52599710509077e-07
CC	GO:0044421	extracellular region part	8.64846412838034e-07
BP	GO:0009987	cellular process	8.78981254079434e-07
BP	GO:0006396	RNA processing	8.78981254079434e-07
CC	GO:0044428	nuclear part	1.0573665155799e-06
CC	GO:0005576	extracellular region	1.47723388385642e-06
BP	GO:0006139	nucleobase-containing compound metabolic process	2.05322690871889e-06
BP	GO:0065007	biological regulation	2.05322690871889e-06
CC	GO:0005615	extracellular space	2.38149527826448e-06
BP	GO:0046483	heterocycle metabolic process	3.42087865016885e-06
BP	GO:0050789	regulation of biological process	3.42087865016885e-06
CC	GO:0005581	collagen trimer	3.68951420996527e-06
BP	GO:0006725	cellular aromatic compound metabolic process	4.95265523398138e-06
CC	GO:0000775	chromosome, centromeric region	4.95265523398138e-06
BP	GO:0006397	mRNA processing	4.95265523398138e-06
BP	GO:0007275	multicellular organism development	4.95265523398138e-06
BP	GO:0048731	system development	5.20580653123934e-06
BP	GO:0006259	DNA metabolic process	5.3101264186089e-06
CC	GO:0005694	chromosome	5.3101264186089e-06
CC	GO:0031981	nuclear lumen	5.3101264186089e-06
BP	GO:0008380	RNA splicing	8.10195625239965e-06
CC	GO:0044427	chromosomal part	9.29017512789714e-06
CC	GO:0043228	non-membrane-bounded organelle	9.35536087538397e-06
BP	GO:1901360	organic cyclic compound metabolic process	9.35536087538397e-06
BP	GO:0032502	developmental process	9.35536087538397e-06
BP	GO:0048856	anatomical structure development	9.87624024811804e-06
MF	GO:0005488	binding	1.19805679011655e-05
CC	GO:0043232	intracellular non-membrane-bounded organelle	1.44605470695848e-05
BP	GO:0050794	regulation of cellular process	2.19445259119936e-05
CC	GO:0032991	protein-containing complex	2.19798508424221e-05
BP	GO:0016071	mRNA metabolic process	3.19304536400155e-05
MF	GO:0030020	extracellular matrix structural constituent conferring tensile strength	3.44144340650473e-05
BP	GO:0006974	cellular response to DNA damage stimulus	3.45951952095287e-05
CC	GO:0097060	synaptic membrane	4.29754612399147e-05
CC	GO:0005634	nucleus	5.07679470791368e-05
BP	GO:0016070	RNA metabolic process	5.07679470791368e-05
BP	GO:0000375	RNA splicing, via transesterification reactions	5.90828168448933e-05
BP	GO:0000377	RNA splicing, via transesterification reactions with bulged adenosine as nucleophile	5.90828168448933e-05
BP	GO:0000398	mRNA splicing, via spliceosome	5.90828168448933e-05
BP	GO:0034641	cellular nitrogen compound metabolic process	5.92689292182487e-05
BP	GO:0051216	cartilage development	6.48595294339071e-05
CC	GO:0098687	chromosomal region	7.65998171940458e-05
BP	GO:0061448	connective tissue development	9.71655781278931e-05
BP	GO:0002062	chondrocyte differentiation	9.7870206060267e-05
BP	GO:0000278	mitotic cell cycle	9.82590085817294e-05
BP	GO:0007049	cell cycle	9.87274683046242e-05
CC	GO:0043292	contractile fiber	0.000125362284561577
CC	GO:0000776	kinetochore	0.00014788245313656
BP	GO:0030198	extracellular matrix organization	0.000179136851131585
CC	GO:0005654	nucleoplasm	0.000434449116799231
BP	GO:0043170	macromolecule metabolic process	0.000434449116799231
BP	GO:0043062	extracellular structure organization	0.000488978245660039
BP	GO:0000070	mitotic sister chromatid segregation	0.000575981451734236
BP	GO:0060538	skeletal muscle organ development	0.000625619663315075
MF	GO:0008094	DNA-dependent ATPase activity	0.000794770128504729
BP	GO:0006281	DNA repair	0.000813497856425681
CC	GO:0005681	spliceosomal complex	0.000830798281124715
BP	GO:0006260	DNA replication	0.00102868143729975
CC	GO:0099240	intrinsic component of synaptic membrane	0.00106296948994499
BP	GO:0051726	regulation of cell cycle	0.00109205621033362
CC	GO:0000777	condensed chromosome kinetochore	0.00122685418910024
BP	GO:0048519	negative regulation of biological process	0.00124743115775105
BP	GO:0000245	spliceosomal complex assembly	0.00154632919903559
BP	GO:0007519	skeletal muscle tissue development	0.00157508698214772
BP	GO:0060255	regulation of macromolecule metabolic process	0.0016028732142457
CC	GO:0030016	myofibril	0.00174070103217471
MF	GO:0003676	nucleic acid binding	0.00199113963819963
CC	GO:0005657	replication fork	0.00201759818712405
MF	GO:0005198	structural molecule activity	0.00211446951647562
BP	GO:0060351	cartilage development involved in endochondral bone morphogenesis	0.00222868953145885
BP	GO:0006403	RNA localization	0.00226108197302752
BP	GO:0071840	cellular component organization or biogenesis	0.00231152546029471
MF	GO:0005212	structural constituent of eye lens	0.00260451707116147
MF	GO:0016887	ATPase activity	0.00275730540870934
MF	GO:0046873	metal ion transmembrane transporter activity	0.00280100592112395
CC	GO:0070013	intracellular organelle lumen	0.00293316634745056
CC	GO:0000228	nuclear chromosome	0.00294106432326935
BP	GO:0000819	sister chromatid segregation	0.00296216624332294
CC	GO:0031974	membrane-enclosed lumen	0.00297499513052789
CC	GO:0043233	organelle lumen	0.00297499513052789
BP	GO:1902749	regulation of cell cycle G2/M phase transition	0.0030184175746907
CC	GO:0005865	striated muscle thin filament	0.00304252245456581
BP	GO:0060350	endochondral bone morphogenesis	0.00313645216808658
CC	GO:0036379	myofilament	0.00324203642381817
BP	GO:0048523	negative regulation of cellular process	0.00324203642381817
CC	GO:0099080	supramolecular complex	0.00360127781883995
CC	GO:0099081	supramolecular polymer	0.00360127781883995
CC	GO:0099512	supramolecular fiber	0.00383158210740929
CC	GO:0000778	condensed nuclear chromosome kinetochore	0.00385583345102618
BP	GO:0019219	regulation of nucleobase-containing compound metabolic process	0.00434680909219488
CC	GO:0000779	condensed chromosome, centromeric region	0.00434680909219488
CC	GO:0000793	condensed chromosome	0.00438423474458683
BP	GO:0007346	regulation of mitotic cell cycle	0.00440917963702732
BP	GO:0003413	chondrocyte differentiation involved in endochondral bone morphogenesis	0.00518396929053074
CC	GO:0044449	contractile fiber part	0.00530114526446817
CC	GO:0044454	nuclear chromosome part	0.00536389696785296
BP	GO:0007093	mitotic cell cycle checkpoint	0.00559804835317821
BP	GO:0007517	muscle organ development	0.00590593744811037
BP	GO:0051094	positive regulation of developmental process	0.00600455364373774
BP	GO:0010467	gene expression	0.00602688517625837
CC	GO:0099699	integral component of synaptic membrane	0.00604961601548605
BP	GO:0007059	chromosome segregation	0.00612724642275917
BP	GO:0051983	regulation of chromosome segregation	0.00616372076046244
MF	GO:0022839	ion gated channel activity	0.00627976844019823
MF	GO:0022836	gated channel activity	0.00669010195541954
CC	GO:0030017	sarcomere	0.00678589021031997
CC	GO:0071013	catalytic step 2 spliceosome	0.00688588088594917
MF	GO:0042623	ATPase activity, coupled	0.00699969301863979
CC	GO:0016604	nuclear body	0.00705444117072088
BP	GO:0006261	DNA-dependent DNA replication	0.00705444117072088
CC	GO:0044420	extracellular matrix component	0.00771036348900985
BP	GO:0051239	regulation of multicellular organismal process	0.00774455782688611
BP	GO:0051171	regulation of nitrogen compound metabolic process	0.00774455782688611
BP	GO:0007091	metaphase/anaphase transition of mitotic cell cycle	0.00774455782688611
CC	GO:0044451	nucleoplasm part	0.00774455782688611
BP	GO:0003418	growth plate cartilage chondrocyte differentiation	0.00774455782688611
MF	GO:0005261	cation channel activity	0.00774455782688611
BP	GO:1901987	regulation of cell cycle phase transition	0.00774455782688611
CC	GO:0098936	intrinsic component of postsynaptic membrane	0.00774455782688611
BP	GO:0051301	cell division	0.00777089868560987
BP	GO:0051052	regulation of DNA metabolic process	0.00785732039500149
BP	GO:1901990	regulation of mitotic cell cycle phase transition	0.00793639694836579
BP	GO:0000075	cell cycle checkpoint	0.00793639694836579
MF	GO:0003690	double-stranded DNA binding	0.0084245578904964
CC	GO:0045211	postsynaptic membrane	0.00874649048606869
MF	GO:0008134	transcription factor binding	0.00937005030516228
BP	GO:0060537	muscle tissue development	0.0094174233749489
BP	GO:0016043	cellular component organization	0.00991434442495429
BP	GO:0060349	bone morphogenesis	0.00991434442495429
BP	GO:0045597	positive regulation of cell differentiation	0.0105127253801955
MF	GO:0003729	mRNA binding	0.0105127253801955
BP	GO:0099536	synaptic signaling	0.01067375794313
BP	GO:0140014	mitotic nuclear division	0.0108114898543332
BP	GO:0065004	protein-DNA complex assembly	0.0109319166884183
BP	GO:0010965	regulation of mitotic sister chromatid separation	0.0110532259130675
BP	GO:0003433	chondrocyte development involved in endochondral bone morphogenesis	0.0112141538711497
BP	GO:0051236	establishment of RNA localization	0.0112796794344642
CC	GO:0098982	GABA-ergic synapse	0.0114898329418875
BP	GO:0048747	muscle fiber development	0.0117648458945376
BP	GO:0071248	cellular response to metal ion	0.0122915615451859
BP	GO:0014706	striated muscle tissue development	0.0122915615451859
BP	GO:0030154	cell differentiation	0.0124245793416441
MF	GO:0003677	DNA binding	0.0124245793416441
BP	GO:0003422	growth plate cartilage morphogenesis	0.0126286023780721
BP	GO:0099537	trans-synaptic signaling	0.0128564792483959
BP	GO:0045935	positive regulation of nucleobase-containing compound metabolic process	0.0131554182383517
MF	GO:0003723	RNA binding	0.0132579845722063
BP	GO:0044770	cell cycle phase transition	0.013788249112391
BP	GO:0070897	transcription preinitiation complex assembly	0.013788249112391
BP	GO:2000144	positive regulation of DNA-templated transcription, initiation	0.0138108207886621
BP	GO:0006807	nitrogen compound metabolic process	0.0138717873238481
CC	GO:0031226	intrinsic component of plasma membrane	0.0138717873238481
BP	GO:0033047	regulation of mitotic sister chromatid segregation	0.0141788579505034
BP	GO:0050793	regulation of developmental process	0.0142231090602363
BP	GO:1903047	mitotic cell cycle process	0.0144461429717428
BP	GO:1905818	regulation of chromosome separation	0.0150663793030342
BP	GO:0007268	chemical synaptic transmission	0.0150663793030342
BP	GO:0098916	anterograde trans-synaptic signaling	0.0150663793030342
BP	GO:0033045	regulation of sister chromatid segregation	0.0150663793030342
BP	GO:0061061	muscle structure development	0.0154948233992289
BP	GO:0048641	regulation of skeletal muscle tissue development	0.0155622659143793
BP	GO:0050657	nucleic acid transport	0.0158602670631456
BP	GO:0050658	RNA transport	0.0158602670631456
BP	GO:0006936	muscle contraction	0.0163311033362309
CC	GO:0042734	presynaptic membrane	0.0163369737145701
BP	GO:0044784	metaphase/anaphase transition of cell cycle	0.0164996096114802
BP	GO:1902750	negative regulation of cell cycle G2/M phase transition	0.0164996096114802
MF	GO:0022890	inorganic cation transmembrane transporter activity	0.0164996096114802
CC	GO:0044430	cytoskeletal part	0.0164996096114802
MF	GO:0003678	DNA helicase activity	0.0164996096114802
MF	GO:0003697	single-stranded DNA binding	0.0164996096114802
BP	GO:0003012	muscle system process	0.0164996096114802
CC	GO:0005813	centrosome	0.0164996096114802
MF	GO:0022824	transmitter-gated ion channel activity	0.0164996096114802
MF	GO:0022835	transmitter-gated channel activity	0.0164996096114802
MF	GO:0016817	hydrolase activity, acting on acid anhydrides	0.0164996096114802
MF	GO:0016818	hydrolase activity, acting on acid anhydrides, in phosphorus-containing anhydrides	0.0164996096114802
MF	GO:0004386	helicase activity	0.0165035476843162
BP	GO:0048869	cellular developmental process	0.0165035476843162
MF	GO:0016462	pyrophosphatase activity	0.0165035476843162
BP	GO:0030071	regulation of mitotic metaphase/anaphase transition	0.0166540821560697
BP	GO:0048518	positive regulation of biological process	0.0172994490798991
BP	GO:0031123	RNA 3'-end processing	0.017471134108978
BP	GO:0006941	striated muscle contraction	0.0178222674886638
BP	GO:0071824	protein-DNA complex subunit organization	0.0182636324072623
MF	GO:1990837	sequence-specific double-stranded DNA binding	0.0197426616324757
BP	GO:0003009	skeletal muscle contraction	0.0198583585040715
BP	GO:0003417	growth plate cartilage development	0.0201956404464288
CC	GO:0099634	postsynaptic specialization membrane	0.0201956404464288
BP	GO:0001501	skeletal system development	0.0205275607821324
BP	GO:1901988	negative regulation of cell cycle phase transition	0.0214846075714715
BP	GO:2000026	regulation of multicellular organismal development	0.0215898313648874
CC	GO:0099055	integral component of postsynaptic membrane	0.0216020149140401
MF	GO:0017111	nucleoside-triphosphatase activity	0.0216020149140401
CC	GO:0005887	integral component of plasma membrane	0.0216020149140401
BP	GO:0003008	system process	0.0217328515857526
BP	GO:0048513	animal organ development	0.0221798376696504
BP	GO:0051252	regulation of RNA metabolic process	0.022212974158608
BP	GO:0044772	mitotic cell cycle phase transition	0.022212974158608
BP	GO:0046530	photoreceptor cell differentiation	0.022212974158608
BP	GO:0006352	DNA-templated transcription, initiation	0.022212974158608
CC	GO:0098590	plasma membrane region	0.022212974158608
BP	GO:0003414	chondrocyte morphogenesis involved in endochondral bone morphogenesis	0.022212974158608
BP	GO:0003429	growth plate cartilage chondrocyte morphogenesis	0.022212974158608
BP	GO:0090171	chondrocyte morphogenesis	0.022212974158608
BP	GO:0071241	cellular response to inorganic substance	0.0224080939793054
BP	GO:0001754	eye photoreceptor cell differentiation	0.0224080939793054
CC	GO:0005856	cytoskeleton	0.0224080939793054
BP	GO:0010556	regulation of macromolecule biosynthetic process	0.0224080939793054
MF	GO:0001012	RNA polymerase II regulatory region DNA binding	0.0224080939793054
BP	GO:0050684	regulation of mRNA processing	0.0224080939793054
BP	GO:0044839	cell cycle G2/M phase transition	0.0224080939793054
BP	GO:0051716	cellular response to stimulus	0.0225030219436555
BP	GO:0098659	inorganic cation import across plasma membrane	0.0231142377221086
BP	GO:0099587	inorganic ion import across plasma membrane	0.0231142377221086
MF	GO:0003682	chromatin binding	0.023972877410914
BP	GO:0010389	regulation of G2/M transition of mitotic cell cycle	0.0242572527625005
MF	GO:0043565	sequence-specific DNA binding	0.0244397809501716
BP	GO:0030199	collagen fibril organization	0.0256107089078258
BP	GO:0022402	cell cycle process	0.0257666211406037
CC	GO:0030054	cell junction	0.0259519659958504
BP	GO:0080090	regulation of primary metabolic process	0.0259519659958504
MF	GO:0017116	single-stranded DNA-dependent ATP-dependent DNA helicase activity	0.0265252912454273
MF	GO:0043142	single-stranded DNA-dependent ATPase activity	0.0265252912454273
BP	GO:0071276	cellular response to cadmium ion	0.0265670748592898
BP	GO:1904645	response to amyloid-beta	0.0273450825399209
BP	GO:0006310	DNA recombination	0.0273973226453314
BP	GO:0051306	mitotic sister chromatid separation	0.0286587235674946
BP	GO:0071479	cellular response to ionizing radiation	0.0298464365961742
BP	GO:2000112	regulation of cellular macromolecule biosynthetic process	0.0299226306749629
MF	GO:1901363	heterocyclic compound binding	0.0299993468047423
BP	GO:0031570	DNA integrity checkpoint	0.0299993468047423
BP	GO:0050871	positive regulation of B cell activation	0.0299993468047423
BP	GO:0008608	attachment of spindle microtubules to kinetochore	0.0299993468047423
MF	GO:0030594	neurotransmitter receptor activity	0.0302378954545468
BP	GO:0045841	negative regulation of mitotic metaphase/anaphase transition	0.0308758920468455
BP	GO:0051276	chromosome organization	0.0308758920468455
MF	GO:0097159	organic cyclic compound binding	0.0308758920468455
MF	GO:0004003	ATP-dependent DNA helicase activity	0.0309939530898648
MF	GO:0008026	ATP-dependent helicase activity	0.0309939530898648
MF	GO:0070035	purine NTP-dependent helicase activity	0.0309939530898648
MF	GO:0005216	ion channel activity	0.0316692159294673
BP	GO:1901989	positive regulation of cell cycle phase transition	0.0326513389747813
BP	GO:0045595	regulation of cell differentiation	0.0328406195455253
BP	GO:0051315	attachment of mitotic spindle microtubules to kinetochore	0.0331382838305022
MF	GO:0008324	cation transmembrane transporter activity	0.0333147807323744
MF	GO:0000977	RNA polymerase II regulatory region sequence-specific DNA binding	0.0342325681074095
BP	GO:0046686	response to cadmium ion	0.0342325681074095
CC	GO:0098948	intrinsic component of postsynaptic specialization membrane	0.0344349330660315
BP	GO:1902099	regulation of metaphase/anaphase transition of cell cycle	0.0350541051657507
BP	GO:0008630	intrinsic apoptotic signaling pathway in response to DNA damage	0.035233265287608
BP	GO:0051123	RNA polymerase II preinitiation complex assembly	0.0353900036175897
BP	GO:0090068	positive regulation of cell cycle process	0.0354623305106129
BP	GO:0034508	centromere complex assembly	0.0370672402436004
CC	GO:0098793	presynapse	0.0372006127573103
MF	GO:0022838	substrate-specific channel activity	0.0372171263210052
BP	GO:0007080	mitotic metaphase plate congression	0.0380259112248384
MF	GO:0008066	glutamate receptor activity	0.0380259112248384
CC	GO:0044456	synapse part	0.0380259112248384
BP	GO:0097435	supramolecular fiber organization	0.0389063322185449
CC	GO:0043596	nuclear replication fork	0.0391705678702558
BP	GO:0034654	nucleobase-containing compound biosynthetic process	0.0394574445648965
BP	GO:0048522	positive regulation of cellular process	0.0396512466752936
BP	GO:0009888	tissue development	0.0401717905081509
MF	GO:0015267	channel activity	0.040254622991518
MF	GO:0022803	passive transmembrane transporter activity	0.040254622991518
BP	GO:1901991	negative regulation of mitotic cell cycle phase transition	0.0406010793474006
BP	GO:0045944	positive regulation of transcription by RNA polymerase II	0.0416125108889534
MF	GO:0004970	ionotropic glutamate receptor activity	0.0420030508362776
BP	GO:0048468	cell development	0.0433749570392135
MF	GO:0098960	postsynaptic neurotransmitter receptor activity	0.0433749570392135
CC	GO:0098878	neurotransmitter receptor complex	0.0433749570392135
MF	GO:0003688	DNA replication origin binding	0.0433749570392135
BP	GO:0072395	signal transduction involved in cell cycle checkpoint	0.0433749570392135
BP	GO:0072401	signal transduction involved in DNA integrity checkpoint	0.0433749570392135
BP	GO:0072422	signal transduction involved in DNA damage checkpoint	0.0433749570392135
BP	GO:2000816	negative regulation of mitotic sister chromatid separation	0.0449420645567915
BP	GO:0031099	regeneration	0.0467421562268821
CC	GO:0045202	synapse	0.0468861556998565
BP	GO:0042391	regulation of membrane potential	0.0479472953699835
BP	GO:0070208	protein heterotrimerization	0.0479603270079692
BP	GO:0098868	bone growth	0.0479603270079692
BP	GO:0051254	positive regulation of RNA metabolic process	0.0479603270079692
CC	GO:0005819	spindle	0.0479603270079692
CC	GO:0044305	calyx of Held	0.0481014794958773
BP	GO:0060536	cartilage morphogenesis	0.0489419978180269
