# Supplementary material for: Dedicated transcriptomics combined with power analysis lead to functional understanding of genes with weak phenotypic changes in knockout lines
Source: PLoS Comput Biol. 2020 Nov 12;16(11):e1008354. doi: 10.1371/journal.pcbi.1008354 (PMC7685438; doi:10.1371/journal.pcbi.1008354)
Supplement: S2 File — (GZ) [file pcbi.1008354.s016.gz › S2_File/gon5/654.tsv]

ontology	category	term	BH
CC	GO:0031012	extracellular matrix	1.76233197485269e-11
CC	GO:0005581	collagen trimer	9.03930919265466e-11
MF	GO:0005201	extracellular matrix structural constituent	5.93008034916468e-10
CC	GO:0062023	collagen-containing extracellular matrix	8.22158388516231e-10
CC	GO:0005576	extracellular region	2.09652336728486e-08
CC	GO:0044421	extracellular region part	2.09652336728486e-08
MF	GO:0030020	extracellular matrix structural constituent conferring tensile strength	4.53123048326741e-07
CC	GO:0000793	condensed chromosome	3.86315357445621e-06
CC	GO:0005694	chromosome	4.45827970703104e-06
CC	GO:0005615	extracellular space	3.2403723120753e-05
CC	GO:0044427	chromosomal part	3.89522193112339e-05
CC	GO:0000779	condensed chromosome, centromeric region	4.21983276356275e-05
CC	GO:0098687	chromosomal region	4.21983276356275e-05
BP	GO:0030198	extracellular matrix organization	4.61308478641237e-05
CC	GO:0000777	condensed chromosome kinetochore	4.61308478641237e-05
BP	GO:0051216	cartilage development	4.69992635188781e-05
BP	GO:0003433	chondrocyte development involved in endochondral bone morphogenesis	7.7467037173717e-05
MF	GO:0005212	structural constituent of eye lens	7.95195687798792e-05
MF	GO:0008144	drug binding	7.95195687798792e-05
BP	GO:0061448	connective tissue development	8.38124363090969e-05
BP	GO:0002063	chondrocyte development	0.00012725692580328
CC	GO:0000776	kinetochore	0.00012725692580328
BP	GO:0060350	endochondral bone morphogenesis	0.00012725692580328
BP	GO:0006974	cellular response to DNA damage stimulus	0.000142641716288434
BP	GO:0003012	muscle system process	0.000142641716288434
BP	GO:0003413	chondrocyte differentiation involved in endochondral bone morphogenesis	0.000159263589409367
MF	GO:0005524	ATP binding	0.000167040625922252
BP	GO:0060351	cartilage development involved in endochondral bone morphogenesis	0.000180003194703702
CC	GO:0000775	chromosome, centromeric region	0.000205066741942799
BP	GO:0003418	growth plate cartilage chondrocyte differentiation	0.000239325689439336
CC	GO:0099512	supramolecular fiber	0.000261472482829359
BP	GO:0043062	extracellular structure organization	0.000267986663215586
BP	GO:0003009	skeletal muscle contraction	0.000314228227558784
CC	GO:0000940	condensed chromosome outer kinetochore	0.000315518750294267
BP	GO:0002062	chondrocyte differentiation	0.000319317960267366
BP	GO:0006403	RNA localization	0.000337158878655524
CC	GO:0099080	supramolecular complex	0.000549779333334277
CC	GO:0099081	supramolecular polymer	0.000549779333334277
BP	GO:0003414	chondrocyte morphogenesis involved in endochondral bone morphogenesis	0.000700697726943469
BP	GO:0003429	growth plate cartilage chondrocyte morphogenesis	0.000700697726943469
BP	GO:0090171	chondrocyte morphogenesis	0.000700697726943469
BP	GO:0006397	mRNA processing	0.000825058425370377
BP	GO:0032501	multicellular organismal process	0.00086024041250606
MF	GO:0005198	structural molecule activity	0.000948535614096668
BP	GO:0006281	DNA repair	0.00114715885350565
BP	GO:0051983	regulation of chromosome segregation	0.00120356798158085
MF	GO:0032559	adenyl ribonucleotide binding	0.00142773670746447
CC	GO:0043292	contractile fiber	0.00147290625132685
MF	GO:0030554	adenyl nucleotide binding	0.00147290625132685
BP	GO:0003422	growth plate cartilage morphogenesis	0.00147726022951164
BP	GO:0003417	growth plate cartilage development	0.0016352978476923
BP	GO:0010212	response to ionizing radiation	0.00167767972267504
BP	GO:0016071	mRNA metabolic process	0.00183192413189878
BP	GO:0006396	RNA processing	0.00244967767714889
BP	GO:0000070	mitotic sister chromatid segregation	0.00249942286484349
BP	GO:0060349	bone morphogenesis	0.00285870326992434
CC	GO:0036379	myofilament	0.00293600470649767
BP	GO:0007049	cell cycle	0.00300929395422783
BP	GO:0006310	DNA recombination	0.00317408070020808
BP	GO:0000819	sister chromatid segregation	0.00347364880190233
BP	GO:0060536	cartilage morphogenesis	0.00363150776731172
BP	GO:0033045	regulation of sister chromatid segregation	0.00384376274134704
CC	GO:0000228	nuclear chromosome	0.00385141335317974
BP	GO:0030199	collagen fibril organization	0.00392690499364617
BP	GO:0007059	chromosome segregation	0.00400901544620942
BP	GO:0051236	establishment of RNA localization	0.00413729284661022
BP	GO:0032502	developmental process	0.00419738994289879
CC	GO:0005865	striated muscle thin filament	0.00454910084964897
CC	GO:0044428	nuclear part	0.00454910084964897
BP	GO:0050657	nucleic acid transport	0.00478920365838452
BP	GO:0050658	RNA transport	0.00478920365838452
BP	GO:0006936	muscle contraction	0.00561260688205598
BP	GO:0006259	DNA metabolic process	0.00588567140979135
BP	GO:0033044	regulation of chromosome organization	0.00609748981442665
BP	GO:0048856	anatomical structure development	0.00614115889044813
BP	GO:0000278	mitotic cell cycle	0.00665418582541217
BP	GO:0031123	RNA 3'-end processing	0.0068944205134752
CC	GO:0030016	myofibril	0.00760421230972416
BP	GO:0010831	positive regulation of myotube differentiation	0.00766078106017341
BP	GO:0098868	bone growth	0.00951915074603192
BP	GO:0033047	regulation of mitotic sister chromatid segregation	0.00963648338114023
CC	GO:0043232	intracellular non-membrane-bounded organelle	0.0105070685057275
BP	GO:0071479	cellular response to ionizing radiation	0.0105070685057275
BP	GO:0050684	regulation of mRNA processing	0.0111630193687063
BP	GO:0050879	multicellular organismal movement	0.0111630193687063
BP	GO:0050881	musculoskeletal movement	0.0111630193687063
BP	GO:0001501	skeletal system development	0.0124878087302507
CC	GO:0043228	non-membrane-bounded organelle	0.0124878087302507
BP	GO:0048705	skeletal system morphogenesis	0.0139521454987234
MF	GO:0097367	carbohydrate derivative binding	0.0139521454987234
CC	GO:0005643	nuclear pore	0.0139521454987234
BP	GO:0000075	cell cycle checkpoint	0.0146977940607583
BP	GO:0003416	endochondral bone growth	0.015914959979353
BP	GO:0009987	cellular process	0.0166919234001804
BP	GO:0140014	mitotic nuclear division	0.0172089605739155
BP	GO:0006941	striated muscle contraction	0.0173881717158524
BP	GO:0090304	nucleic acid metabolic process	0.0184193001330716
CC	GO:0044454	nuclear chromosome part	0.0197835684408289
BP	GO:0065007	biological regulation	0.0201656215196418
MF	GO:0035639	purine ribonucleoside triphosphate binding	0.0201656215196418
BP	GO:0010830	regulation of myotube differentiation	0.0206045293549535
BP	GO:1903047	mitotic cell cycle process	0.020935723222892
BP	GO:1903311	regulation of mRNA metabolic process	0.0211653033016646
BP	GO:0051052	regulation of DNA metabolic process	0.0211653033016646
CC	GO:0000778	condensed nuclear chromosome kinetochore	0.0215431434022426
BP	GO:0048731	system development	0.022173219060643
BP	GO:0006302	double-strand break repair	0.0234532536119822
BP	GO:0055001	muscle cell development	0.0237695979780412
BP	GO:0048251	elastic fiber assembly	0.0242504488521251
BP	GO:0007091	metaphase/anaphase transition of mitotic cell cycle	0.0243070593868955
CC	GO:0030017	sarcomere	0.024485321341409
BP	GO:0014888	striated muscle adaptation	0.024614699678203
BP	GO:0007088	regulation of mitotic nuclear division	0.0259136556711023
BP	GO:0007093	mitotic cell cycle checkpoint	0.0259136556711023
BP	GO:1901990	regulation of mitotic cell cycle phase transition	0.0259136556711023
BP	GO:0007346	regulation of mitotic cell cycle	0.0259136556711023
BP	GO:0031440	regulation of mRNA 3'-end processing	0.0264043287804135
CC	GO:0044430	cytoskeletal part	0.0268534172576196
BP	GO:0007517	muscle organ development	0.0268534172576196
BP	GO:0085029	extracellular matrix assembly	0.0268534172576196
BP	GO:0007275	multicellular organism development	0.0268979968381863
CC	GO:0044449	contractile fiber part	0.0268979968381863
BP	GO:0051301	cell division	0.0268979968381863
BP	GO:0010965	regulation of mitotic sister chromatid separation	0.0281096155989445
BP	GO:0000280	nuclear division	0.0291129818315479
BP	GO:0022402	cell cycle process	0.0291129818315479
BP	GO:0098813	nuclear chromosome segregation	0.0291129818315479
BP	GO:0033046	negative regulation of sister chromatid segregation	0.0291129818315479
MF	GO:0003729	mRNA binding	0.0291129818315479
BP	GO:0015931	nucleobase-containing compound transport	0.0291129818315479
BP	GO:0045930	negative regulation of mitotic cell cycle	0.0299014707829259
BP	GO:0006139	nucleobase-containing compound metabolic process	0.0317146327359557
BP	GO:0071214	cellular response to abiotic stimulus	0.0320500777358294
BP	GO:0104004	cellular response to environmental stimulus	0.0320500777358294
BP	GO:0010332	response to gamma radiation	0.032762634626424
BP	GO:0046483	heterocycle metabolic process	0.0332329188348785
BP	GO:0055002	striated muscle cell development	0.0336260767718504
BP	GO:0045841	negative regulation of mitotic metaphase/anaphase transition	0.0338754672315899
BP	GO:0000245	spliceosomal complex assembly	0.0343260220073151
MF	GO:1901363	heterocyclic compound binding	0.0343260220073151
BP	GO:0055069	zinc ion homeostasis	0.0343260220073151
BP	GO:0044784	metaphase/anaphase transition of cell cycle	0.0347505542398563
BP	GO:1901991	negative regulation of mitotic cell cycle phase transition	0.0355318080183886
BP	GO:2001020	regulation of response to DNA damage stimulus	0.035885038271406
CC	GO:0031981	nuclear lumen	0.0365401303187358
BP	GO:0050789	regulation of biological process	0.0365401303187358
BP	GO:0008380	RNA splicing	0.0375616048046533
CC	GO:0042382	paraspeckles	0.037682693728449
BP	GO:0048747	muscle fiber development	0.037682693728449
BP	GO:1905818	regulation of chromosome separation	0.037682693728449
BP	GO:0000375	RNA splicing, via transesterification reactions	0.037682693728449
BP	GO:0000377	RNA splicing, via transesterification reactions with bulged adenosine as nucleophile	0.037682693728449
BP	GO:0000398	mRNA splicing, via spliceosome	0.037682693728449
BP	GO:2001252	positive regulation of chromosome organization	0.0383945931906554
BP	GO:0051726	regulation of cell cycle	0.0383945931906554
BP	GO:1903367	positive regulation of fear response	0.0383945931906554
BP	GO:2000987	positive regulation of behavioral fear response	0.0383945931906554
BP	GO:0006999	nuclear pore organization	0.0387344988650231
BP	GO:0051276	chromosome organization	0.0387344988650231
MF	GO:0005488	binding	0.0387344988650231
BP	GO:0032963	collagen metabolic process	0.0391123184184655
BP	GO:2000816	negative regulation of mitotic sister chromatid separation	0.0391123184184655
BP	GO:0033048	negative regulation of mitotic sister chromatid segregation	0.0391123184184655
MF	GO:0097159	organic cyclic compound binding	0.0391123184184655
BP	GO:0030071	regulation of mitotic metaphase/anaphase transition	0.0391704316128383
BP	GO:0031124	mRNA 3'-end processing	0.0395859797596671
BP	GO:0034502	protein localization to chromosome	0.0411754119915709
BP	GO:0046831	regulation of RNA export from nucleus	0.0419806722123156
BP	GO:0071174	mitotic spindle checkpoint	0.0420488990945168
BP	GO:0051028	mRNA transport	0.0430721119573638
BP	GO:0044772	mitotic cell cycle phase transition	0.043449092531201
BP	GO:0048285	organelle fission	0.0436073808484502
BP	GO:0014902	myotube differentiation	0.0440016912725102
BP	GO:1902100	negative regulation of metaphase/anaphase transition of cell cycle	0.0448464651694435
BP	GO:0051985	negative regulation of chromosome segregation	0.0455150754148625
MF	GO:0032555	purine ribonucleotide binding	0.0474392453244827
CC	GO:0005861	troponin complex	0.0474392453244827
MF	GO:0017076	purine nucleotide binding	0.047673891825099
