# Supplementary material for: Dedicated transcriptomics combined with power analysis lead to functional understanding of genes with weak phenotypic changes in knockout lines
Source: PLoS Comput Biol. 2020 Nov 12;16(11):e1008354. doi: 10.1371/journal.pcbi.1008354 (PMC7685438; doi:10.1371/journal.pcbi.1008354)
Supplement: S2 File — (GZ) [file pcbi.1008354.s016.gz › S2_File/gon5/853.tsv]

ontology	category	term	BH
MF	GO:0005201	extracellular matrix structural constituent	1.00913978299977e-09
CC	GO:0031012	extracellular matrix	1.00913978299977e-09
CC	GO:0062023	collagen-containing extracellular matrix	2.57526143942595e-07
CC	GO:0044421	extracellular region part	2.7219503815687e-07
CC	GO:0043228	non-membrane-bounded organelle	3.13063054816128e-07
CC	GO:0043232	intracellular non-membrane-bounded organelle	6.31352014175594e-07
CC	GO:0005576	extracellular region	9.92401128377539e-07
CC	GO:0005694	chromosome	1.28739595453177e-06
CC	GO:0005581	collagen trimer	1.28739595453177e-06
CC	GO:0044428	nuclear part	1.28739595453177e-06
CC	GO:0044427	chromosomal part	2.58629300442338e-06
CC	GO:0031981	nuclear lumen	2.58629300442338e-06
CC	GO:0005615	extracellular space	5.01099442512099e-06
MF	GO:0005515	protein binding	1.23806250298419e-05
MF	GO:0005198	structural molecule activity	2.08484996497594e-05
MF	GO:0030020	extracellular matrix structural constituent conferring tensile strength	2.64634384485146e-05
MF	GO:0005488	binding	2.87638948389571e-05
BP	GO:0051983	regulation of chromosome segregation	5.14378020238206e-05
BP	GO:0030198	extracellular matrix organization	8.58860501225324e-05
MF	GO:0005212	structural constituent of eye lens	0.000112600971050894
BP	GO:0050794	regulation of cellular process	0.000118036054074439
BP	GO:0050789	regulation of biological process	0.000118036054074439
BP	GO:0071840	cellular component organization or biogenesis	0.000136872481605069
BP	GO:0051216	cartilage development	0.000136872481605069
CC	GO:0098687	chromosomal region	0.000136872481605069
CC	GO:0000775	chromosome, centromeric region	0.000145553913122466
BP	GO:0006259	DNA metabolic process	0.000145553913122466
BP	GO:0043062	extracellular structure organization	0.000145553913122466
CC	GO:0000776	kinetochore	0.000149455947956094
BP	GO:0009987	cellular process	0.000152808372131311
CC	GO:0044420	extracellular matrix component	0.000245784090946321
BP	GO:0051726	regulation of cell cycle	0.000318147287738142
BP	GO:0033047	regulation of mitotic sister chromatid segregation	0.000350406465771602
BP	GO:0033045	regulation of sister chromatid segregation	0.000357204451708298
BP	GO:0016071	mRNA metabolic process	0.000382205289972527
BP	GO:0061448	connective tissue development	0.000426837872304017
BP	GO:0065007	biological regulation	0.000478489009684304
BP	GO:0006261	DNA-dependent DNA replication	0.00050399394077231
CC	GO:0000793	condensed chromosome	0.000529331456632722
BP	GO:0006396	RNA processing	0.000572487394378279
CC	GO:0000228	nuclear chromosome	0.000589036713388438
CC	GO:0005654	nucleoplasm	0.000607304271032752
BP	GO:0007346	regulation of mitotic cell cycle	0.000607304271032752
MF	GO:0003729	mRNA binding	0.00066033559902212
CC	GO:0032991	protein-containing complex	0.000782456656281958
BP	GO:0000278	mitotic cell cycle	0.000819707673114782
CC	GO:0099080	supramolecular complex	0.000860725078113906
CC	GO:0099081	supramolecular polymer	0.000860725078113906
CC	GO:0099512	supramolecular fiber	0.000962753762762209
CC	GO:0044454	nuclear chromosome part	0.000977310322529374
BP	GO:0090304	nucleic acid metabolic process	0.00116534291808132
BP	GO:0060350	endochondral bone morphogenesis	0.00118670249815506
CC	GO:0044430	cytoskeletal part	0.00155795426567485
BP	GO:0006397	mRNA processing	0.00155795426567485
MF	GO:0008094	DNA-dependent ATPase activity	0.00155795426567485
BP	GO:0006260	DNA replication	0.00159213435805732
BP	GO:0090068	positive regulation of cell cycle process	0.00168060372339009
BP	GO:0000070	mitotic sister chromatid segregation	0.00183281045918674
BP	GO:0016043	cellular component organization	0.00183281045918674
CC	GO:0005856	cytoskeleton	0.00183281045918674
BP	GO:0007049	cell cycle	0.0022240031968253
CC	GO:0070013	intracellular organelle lumen	0.00223853367256826
BP	GO:0060351	cartilage development involved in endochondral bone morphogenesis	0.00226199129439535
CC	GO:0031974	membrane-enclosed lumen	0.00227227255219695
CC	GO:0043233	organelle lumen	0.00227227255219695
BP	GO:0002062	chondrocyte differentiation	0.00235006504701248
BP	GO:0010564	regulation of cell cycle process	0.00235006504701248
BP	GO:0007091	metaphase/anaphase transition of mitotic cell cycle	0.00237784570429938
BP	GO:0140014	mitotic nuclear division	0.00304603866346269
BP	GO:0003433	chondrocyte development involved in endochondral bone morphogenesis	0.00309926013561722
BP	GO:0030199	collagen fibril organization	0.00317222517429354
BP	GO:1901990	regulation of mitotic cell cycle phase transition	0.00343844378043048
BP	GO:0000819	sister chromatid segregation	0.00343844378043048
CC	GO:0005604	basement membrane	0.00343844378043048
BP	GO:0010965	regulation of mitotic sister chromatid separation	0.00352484382616038
BP	GO:0032501	multicellular organismal process	0.00492415805320809
BP	GO:1905818	regulation of chromosome separation	0.00495489327566713
CC	GO:0005634	nucleus	0.00503679772135184
BP	GO:0071214	cellular response to abiotic stimulus	0.00503679772135184
BP	GO:0104004	cellular response to environmental stimulus	0.00503679772135184
BP	GO:0050684	regulation of mRNA processing	0.00503679772135184
MF	GO:0008144	drug binding	0.00509041784193233
BP	GO:0008380	RNA splicing	0.00543739741880239
BP	GO:0044784	metaphase/anaphase transition of cell cycle	0.00563481894308889
BP	GO:0030071	regulation of mitotic metaphase/anaphase transition	0.00721469157082079
BP	GO:0031123	RNA 3'-end processing	0.00732889816311059
BP	GO:0007059	chromosome segregation	0.00732889816311059
BP	GO:0000375	RNA splicing, via transesterification reactions	0.00732889816311059
BP	GO:0000377	RNA splicing, via transesterification reactions with bulged adenosine as nucleophile	0.00732889816311059
BP	GO:0000398	mRNA splicing, via spliceosome	0.00732889816311059
BP	GO:0006139	nucleobase-containing compound metabolic process	0.00783269610690294
BP	GO:0003414	chondrocyte morphogenesis involved in endochondral bone morphogenesis	0.00783269610690294
BP	GO:0003429	growth plate cartilage chondrocyte morphogenesis	0.00783269610690294
BP	GO:0090171	chondrocyte morphogenesis	0.00783269610690294
CC	GO:0043596	nuclear replication fork	0.00800496493861957
MF	GO:0044877	protein-containing complex binding	0.00857537365227688
BP	GO:0003418	growth plate cartilage chondrocyte differentiation	0.00881808340789699
CC	GO:0005657	replication fork	0.00926693950987044
BP	GO:0006281	DNA repair	0.00944333932157582
BP	GO:0007088	regulation of mitotic nuclear division	0.00944333932157582
BP	GO:0051984	positive regulation of chromosome segregation	0.00950556175667397
BP	GO:0032502	developmental process	0.00955019092567407
CC	GO:0043292	contractile fiber	0.00955019092567407
BP	GO:0060349	bone morphogenesis	0.0113536642539663
BP	GO:0046483	heterocycle metabolic process	0.0116335546115753
BP	GO:1901987	regulation of cell cycle phase transition	0.0116335546115753
BP	GO:0006974	cellular response to DNA damage stimulus	0.0116335546115753
BP	GO:0051306	mitotic sister chromatid separation	0.0119936848831908
BP	GO:0048519	negative regulation of biological process	0.012887400851421
BP	GO:0045787	positive regulation of cell cycle	0.0129618749663036
BP	GO:0000280	nuclear division	0.0129635187154153
BP	GO:0003413	chondrocyte differentiation involved in endochondral bone morphogenesis	0.0136066577441424
BP	GO:1902099	regulation of metaphase/anaphase transition of cell cycle	0.0150195207378937
CC	GO:0097060	synaptic membrane	0.0150195207378937
BP	GO:0003012	muscle system process	0.0157587279672358
BP	GO:0003009	skeletal muscle contraction	0.0157587279672358
BP	GO:1903047	mitotic cell cycle process	0.0157587279672358
CC	GO:0000777	condensed chromosome kinetochore	0.017130999976393
CC	GO:0000779	condensed chromosome, centromeric region	0.0172031627468575
BP	GO:0048731	system development	0.0172031627468575
BP	GO:0007093	mitotic cell cycle checkpoint	0.0175044332976482
BP	GO:0003422	growth plate cartilage morphogenesis	0.0175044332976482
BP	GO:0045931	positive regulation of mitotic cell cycle	0.018860212421545
BP	GO:0043170	macromolecule metabolic process	0.018860212421545
BP	GO:0048856	anatomical structure development	0.018860212421545
MF	GO:0005524	ATP binding	0.0190120929076025
BP	GO:0000380	alternative mRNA splicing, via spliceosome	0.0192822156848549
BP	GO:0033044	regulation of chromosome organization	0.0197036290421057
CC	GO:0005813	centrosome	0.0202835159083993
BP	GO:0000075	cell cycle checkpoint	0.0207369999140723
BP	GO:0002063	chondrocyte development	0.0209558067247905
BP	GO:0071897	DNA biosynthetic process	0.022763692449621
BP	GO:1901988	negative regulation of cell cycle phase transition	0.0236998737674662
BP	GO:1901991	negative regulation of mitotic cell cycle phase transition	0.0255268172002026
MF	GO:0003723	RNA binding	0.0255268172002026
BP	GO:0062033	positive regulation of mitotic sister chromatid segregation	0.0258675171930941
BP	GO:0006936	muscle contraction	0.0258675171930941
BP	GO:0048285	organelle fission	0.027469503107672
BP	GO:0006725	cellular aromatic compound metabolic process	0.0278522427465941
CC	GO:0044451	nucleoplasm part	0.0278522427465941
CC	GO:0098590	plasma membrane region	0.0301857578400594
BP	GO:0022402	cell cycle process	0.0301857578400594
BP	GO:0048523	negative regulation of cellular process	0.0317704777551368
CC	GO:0015630	microtubule cytoskeleton	0.0317704777551368
BP	GO:0007275	multicellular organism development	0.0334200007365855
BP	GO:1903311	regulation of mRNA metabolic process	0.0337433425169205
BP	GO:0006941	striated muscle contraction	0.034518862879864
BP	GO:2000767	positive regulation of cytoplasmic translation	0.034518862879864
BP	GO:0001991	regulation of systemic arterial blood pressure by circulatory renin-angiotensin	0.0359409659281655
BP	GO:0031124	mRNA 3'-end processing	0.0398738605014331
BP	GO:0080009	mRNA methylation	0.040240549460143
BP	GO:0045841	negative regulation of mitotic metaphase/anaphase transition	0.0416671645685065
MF	GO:0097367	carbohydrate derivative binding	0.0416671645685065
BP	GO:0060538	skeletal muscle organ development	0.0448485943794291
MF	GO:1990825	sequence-specific mRNA binding	0.0466551829154276
BP	GO:0051783	regulation of nuclear division	0.0467098701307714
BP	GO:0051052	regulation of DNA metabolic process	0.0467098701307714
BP	GO:0051304	chromosome separation	0.0478107333601471
BP	GO:0003417	growth plate cartilage development	0.0486834769263707
MF	GO:0032559	adenyl ribonucleotide binding	0.0492049166163218
