# Supplementary material for: Dedicated transcriptomics combined with power analysis lead to functional understanding of genes with weak phenotypic changes in knockout lines
Source: PLoS Comput Biol. 2020 Nov 12;16(11):e1008354. doi: 10.1371/journal.pcbi.1008354 (PMC7685438; doi:10.1371/journal.pcbi.1008354)
Supplement: S2 File — (GZ) [file pcbi.1008354.s016.gz › S2_File/gon5/79.tsv]

ontology	category	term	BH
MF	GO:0005201	extracellular matrix structural constituent	8.41990534681089e-07
CC	GO:0031012	extracellular matrix	1.94358442042782e-06
CC	GO:0044428	nuclear part	5.08731977578052e-06
CC	GO:0031981	nuclear lumen	5.08731977578052e-06
BP	GO:0065007	biological regulation	5.08731977578052e-06
BP	GO:0050789	regulation of biological process	5.53830910030326e-06
BP	GO:0032502	developmental process	7.40566967836893e-06
CC	GO:0062023	collagen-containing extracellular matrix	9.66432315747264e-06
BP	GO:0032501	multicellular organismal process	1.37883162471244e-05
BP	GO:0050794	regulation of cellular process	2.6735044990841e-05
BP	GO:0048856	anatomical structure development	4.25274061078393e-05
BP	GO:0009987	cellular process	6.78312698300608e-05
BP	GO:0048731	system development	6.78312698300608e-05
CC	GO:0032991	protein-containing complex	8.91081972838013e-05
BP	GO:0007275	multicellular organism development	0.000105640478118192
MF	GO:0005515	protein binding	0.000155331599432174
CC	GO:0005654	nucleoplasm	0.000155331599432174
CC	GO:0005581	collagen trimer	0.000425836180084151
CC	GO:0000775	chromosome, centromeric region	0.000725223124602038
CC	GO:0043228	non-membrane-bounded organelle	0.000857922764119347
CC	GO:0070013	intracellular organelle lumen	0.000865459577909559
CC	GO:0031974	membrane-enclosed lumen	0.000865459577909559
CC	GO:0043233	organelle lumen	0.000865459577909559
CC	GO:0000776	kinetochore	0.000865459577909559
BP	GO:0051216	cartilage development	0.00100037973169075
MF	GO:0030020	extracellular matrix structural constituent conferring tensile strength	0.00132245691948677
CC	GO:0005634	nucleus	0.00236598454541095
MF	GO:0003729	mRNA binding	0.00258072226623559
CC	GO:0043232	intracellular non-membrane-bounded organelle	0.00258072226623559
CC	GO:0044420	extracellular matrix component	0.00296172976783955
BP	GO:0007059	chromosome segregation	0.00296172976783955
BP	GO:0051726	regulation of cell cycle	0.00297317244795816
MF	GO:0005488	binding	0.00311061892984055
BP	GO:0000245	spliceosomal complex assembly	0.00362457584554535
CC	GO:0098687	chromosomal region	0.0040617767691656
BP	GO:0071840	cellular component organization or biogenesis	0.00473974017501454
CC	GO:0005694	chromosome	0.005812350312632
BP	GO:0007049	cell cycle	0.0061834850693168
CC	GO:0044421	extracellular region part	0.0061834850693168
CC	GO:0044427	chromosomal part	0.0061834850693168
MF	GO:0005212	structural constituent of eye lens	0.00638941856070892
BP	GO:0031123	RNA 3'-end processing	0.00638941856070892
BP	GO:0007346	regulation of mitotic cell cycle	0.00638941856070892
BP	GO:0006396	RNA processing	0.00691910132198523
BP	GO:0006403	RNA localization	0.00691910132198523
BP	GO:0048869	cellular developmental process	0.00853437419681314
BP	GO:0016071	mRNA metabolic process	0.0087811966346594
BP	GO:0030198	extracellular matrix organization	0.0104803816071742
BP	GO:0090304	nucleic acid metabolic process	0.0105222369600069
CC	GO:0000777	condensed chromosome kinetochore	0.0108453839041728
BP	GO:0000070	mitotic sister chromatid segregation	0.0114928134848072
BP	GO:0007399	nervous system development	0.0138985415252266
CC	GO:0005615	extracellular space	0.0139898734754336
BP	GO:0000819	sister chromatid segregation	0.0141875762205011
BP	GO:0016043	cellular component organization	0.0156994198683794
CC	GO:0000793	condensed chromosome	0.0158425827356528
BP	GO:0048519	negative regulation of biological process	0.0168886951993325
BP	GO:0033047	regulation of mitotic sister chromatid segregation	0.0181614074624308
BP	GO:0060351	cartilage development involved in endochondral bone morphogenesis	0.0186094683942502
BP	GO:0002062	chondrocyte differentiation	0.0186094683942502
BP	GO:0003422	growth plate cartilage morphogenesis	0.0186094683942502
BP	GO:1902749	regulation of cell cycle G2/M phase transition	0.0186094683942502
BP	GO:0061448	connective tissue development	0.0186094683942502
BP	GO:0006941	striated muscle contraction	0.0217886033313733
CC	GO:0005865	striated muscle thin filament	0.0221165416243848
BP	GO:0003418	growth plate cartilage chondrocyte differentiation	0.024742259019284
BP	GO:0060350	endochondral bone morphogenesis	0.024742259019284
BP	GO:0051983	regulation of chromosome segregation	0.024742259019284
BP	GO:0006397	mRNA processing	0.024742259019284
BP	GO:0003009	skeletal muscle contraction	0.0247556528369942
BP	GO:0051128	regulation of cellular component organization	0.0247556528369942
CC	GO:0099512	supramolecular fiber	0.0247556528369942
CC	GO:0036379	myofilament	0.0247556528369942
BP	GO:0030154	cell differentiation	0.0247556528369942
CC	GO:0005576	extracellular region	0.0247556528369942
CC	GO:0097060	synaptic membrane	0.0247556528369942
CC	GO:0099080	supramolecular complex	0.0247556528369942
CC	GO:0099081	supramolecular polymer	0.0247556528369942
CC	GO:0043292	contractile fiber	0.0255998236018425
MF	GO:0003723	RNA binding	0.0269913778225715
BP	GO:0000375	RNA splicing, via transesterification reactions	0.0291445852555123
BP	GO:0000377	RNA splicing, via transesterification reactions with bulged adenosine as nucleophile	0.0291445852555123
BP	GO:0000398	mRNA splicing, via spliceosome	0.0291445852555123
BP	GO:0006259	DNA metabolic process	0.0291445852555123
BP	GO:0098813	nuclear chromosome segregation	0.0291445852555123
BP	GO:0006260	DNA replication	0.0294356466110924
MF	GO:1904047	S-adenosyl-L-methionine binding	0.0301249217472661
BP	GO:0008380	RNA splicing	0.0302572852680999
BP	GO:0003433	chondrocyte development involved in endochondral bone morphogenesis	0.0310758603689292
BP	GO:0006139	nucleobase-containing compound metabolic process	0.0310758603689292
BP	GO:0003414	chondrocyte morphogenesis involved in endochondral bone morphogenesis	0.0310758603689292
BP	GO:0003429	growth plate cartilage chondrocyte morphogenesis	0.0310758603689292
BP	GO:0090171	chondrocyte morphogenesis	0.0310758603689292
CC	GO:0031594	neuromuscular junction	0.0310758603689292
BP	GO:0007088	regulation of mitotic nuclear division	0.0310758603689292
BP	GO:0033045	regulation of sister chromatid segregation	0.0310758603689292
BP	GO:0007091	metaphase/anaphase transition of mitotic cell cycle	0.0319557162859876
BP	GO:0051236	establishment of RNA localization	0.0322005695798869
BP	GO:0044784	metaphase/anaphase transition of cell cycle	0.035598572388722
BP	GO:0003008	system process	0.0396986573557294
BP	GO:0043170	macromolecule metabolic process	0.0396986573557294
BP	GO:0043062	extracellular structure organization	0.0396986573557294
CC	GO:0098590	plasma membrane region	0.0396986573557294
BP	GO:0009888	tissue development	0.041418926610018
CC	GO:0044422	organelle part	0.0415190565560667
BP	GO:0050793	regulation of developmental process	0.0430159391822377
BP	GO:0070208	protein heterotrimerization	0.0430159391822377
BP	GO:0048523	negative regulation of cellular process	0.0430159391822377
BP	GO:0033044	regulation of chromosome organization	0.0430973878112704
BP	GO:0051301	cell division	0.0430973878112704
BP	GO:0006281	DNA repair	0.043955310797815
BP	GO:0085029	extracellular matrix assembly	0.043955310797815
BP	GO:0140014	mitotic nuclear division	0.043955310797815
BP	GO:0090068	positive regulation of cell cycle process	0.043955310797815
CC	GO:0000779	condensed chromosome, centromeric region	0.043955310797815
BP	GO:0051239	regulation of multicellular organismal process	0.043955310797815
BP	GO:0010965	regulation of mitotic sister chromatid separation	0.043955310797815
CC	GO:0005813	centrosome	0.0444673013733318
BP	GO:0048747	muscle fiber development	0.0486437697549543
