# Supplementary material for: Dedicated transcriptomics combined with power analysis lead to functional understanding of genes with weak phenotypic changes in knockout lines
Source: PLoS Comput Biol. 2020 Nov 12;16(11):e1008354. doi: 10.1371/journal.pcbi.1008354 (PMC7685438; doi:10.1371/journal.pcbi.1008354)
Supplement: S2 File — (GZ) [file pcbi.1008354.s016.gz › S2_File/gon5/592.tsv]

ontology	category	term	BH
CC	GO:0032991	protein-containing complex	5.49599624114764e-15
BP	GO:0071840	cellular component organization or biogenesis	7.95180449829221e-14
BP	GO:0016043	cellular component organization	2.17564728980733e-11
MF	GO:0005198	structural molecule activity	9.43604837381779e-11
BP	GO:0009987	cellular process	1.03157074751765e-10
CC	GO:0043228	non-membrane-bounded organelle	4.80030615348332e-10
CC	GO:0043232	intracellular non-membrane-bounded organelle	1.20964084069953e-09
CC	GO:0045202	synapse	1.85961455066705e-08
CC	GO:0097060	synaptic membrane	1.95170984880266e-08
CC	GO:0031226	intrinsic component of plasma membrane	4.62424761683843e-08
CC	GO:0005887	integral component of plasma membrane	1.53325287794036e-07
CC	GO:0044422	organelle part	2.32675109974799e-07
MF	GO:0005515	protein binding	2.45554836350506e-07
CC	GO:0030424	axon	3.20654070908112e-07
BP	GO:0007399	nervous system development	4.18988081748431e-07
CC	GO:0031012	extracellular matrix	4.47736529693617e-07
CC	GO:0099240	intrinsic component of synaptic membrane	5.32177061850891e-07
MF	GO:0005201	extracellular matrix structural constituent	5.32177061850891e-07
CC	GO:0070013	intracellular organelle lumen	5.32177061850891e-07
CC	GO:0044456	synapse part	5.32177061850891e-07
CC	GO:0031974	membrane-enclosed lumen	5.32177061850891e-07
CC	GO:0043233	organelle lumen	5.32177061850891e-07
BP	GO:0048731	system development	5.32177061850891e-07
BP	GO:0044085	cellular component biogenesis	5.50181468305315e-07
CC	GO:0031981	nuclear lumen	5.50181468305315e-07
CC	GO:0044428	nuclear part	5.73325922375689e-07
BP	GO:0048699	generation of neurons	6.46561253362649e-07
BP	GO:0007275	multicellular organism development	6.46561253362649e-07
BP	GO:0022008	neurogenesis	7.57963715334513e-07
BP	GO:0030182	neuron differentiation	9.01803605458991e-07
BP	GO:0032501	multicellular organismal process	1.13256476581118e-06
CC	GO:0097458	neuron part	1.4402689007021e-06
BP	GO:0048666	neuron development	2.50197388837046e-06
BP	GO:0032990	cell part morphogenesis	2.50197388837046e-06
BP	GO:0120039	plasma membrane bounded cell projection morphogenesis	2.67109216782102e-06
BP	GO:0048812	neuron projection morphogenesis	5.3122715985148e-06
BP	GO:0048858	cell projection morphogenesis	5.3122715985148e-06
BP	GO:0032502	developmental process	5.38715537084276e-06
BP	GO:0048856	anatomical structure development	5.64003516059663e-06
BP	GO:0031175	neuron projection development	5.64003516059663e-06
CC	GO:1990904	ribonucleoprotein complex	5.972452023144e-06
CC	GO:0045211	postsynaptic membrane	6.18475884751241e-06
BP	GO:0006396	RNA processing	7.65175831323297e-06
CC	GO:0044446	intracellular organelle part	1.334981035397e-05
CC	GO:0098982	GABA-ergic synapse	1.334981035397e-05
CC	GO:0099699	integral component of synaptic membrane	1.42543282870294e-05
BP	GO:0048468	cell development	2.14655430436477e-05
CC	GO:0099634	postsynaptic specialization membrane	2.15321798302579e-05
CC	GO:0033267	axon part	2.27801757713497e-05
BP	GO:0032989	cellular component morphogenesis	2.3088848421744e-05
BP	GO:0099536	synaptic signaling	3.15722579655754e-05
BP	GO:0051965	positive regulation of synapse assembly	3.32385851586588e-05
BP	GO:0099537	trans-synaptic signaling	3.74126902709778e-05
BP	GO:0007416	synapse assembly	4.13577665217647e-05
BP	GO:0007268	chemical synaptic transmission	4.23400294819755e-05
BP	GO:0098916	anterograde trans-synaptic signaling	4.23400294819755e-05
BP	GO:0008150	biological_process	4.29264455527777e-05
BP	GO:0022607	cellular component assembly	4.34114076773149e-05
BP	GO:0050808	synapse organization	4.34114076773149e-05
CC	GO:0098936	intrinsic component of postsynaptic membrane	4.68709651210848e-05
CC	GO:0044459	plasma membrane part	5.10700162008992e-05
CC	GO:0062023	collagen-containing extracellular matrix	5.55362028623441e-05
CC	GO:0098978	glutamatergic synapse	5.69491906302115e-05
CC	GO:0005654	nucleoplasm	5.9733245147113e-05
CC	GO:0005623	cell	6.38252360397155e-05
CC	GO:0044464	cell part	7.15871815183443e-05
CC	GO:0043005	neuron projection	7.90734082619526e-05
BP	GO:0000902	cell morphogenesis	9.94203427571462e-05
MF	GO:0005509	calcium ion binding	0.000129851747594549
BP	GO:0051962	positive regulation of nervous system development	0.000130356904907639
MF	GO:0005488	binding	0.000137653750931611
CC	GO:0000775	chromosome, centromeric region	0.000140411658630991
CC	GO:0098948	intrinsic component of postsynaptic specialization membrane	0.000145649673766086
BP	GO:0007411	axon guidance	0.000153030324717765
CC	GO:0098794	postsynapse	0.000168684821242463
BP	GO:0051963	regulation of synapse assembly	0.000204908099650944
BP	GO:0097485	neuron projection guidance	0.000211262650982896
BP	GO:0065007	biological regulation	0.000271964473800642
CC	GO:0098839	postsynaptic density membrane	0.000298583137845188
CC	GO:0099055	integral component of postsynaptic membrane	0.000342754616056471
BP	GO:0002062	chondrocyte differentiation	0.000346669040635521
CC	GO:0098793	presynapse	0.000348729224515105
CC	GO:1902495	transmembrane transporter complex	0.000387626282073088
BP	GO:0050789	regulation of biological process	0.000406381565321253
BP	GO:0051960	regulation of nervous system development	0.000424079218027981
CC	GO:0098798	mitochondrial protein complex	0.000424079218027981
BP	GO:0048667	cell morphogenesis involved in neuron differentiation	0.000424079218027981
CC	GO:0000776	kinetochore	0.000511493658345399
BP	GO:0022613	ribonucleoprotein complex biogenesis	0.000662987401240017
BP	GO:0051094	positive regulation of developmental process	0.000685356219219747
BP	GO:0040007	growth	0.000685356219219747
CC	GO:0044427	chromosomal part	0.000752070232530222
CC	GO:0099146	intrinsic component of postsynaptic density membrane	0.000752801637382085
CC	GO:0036477	somatodendritic compartment	0.000903462107254866
BP	GO:0120036	plasma membrane bounded cell projection organization	0.00103256426543474
CC	GO:0030054	cell junction	0.00105409546229373
MF	GO:0044877	protein-containing complex binding	0.00105409546229373
BP	GO:0022610	biological adhesion	0.00105409546229373
BP	GO:0061564	axon development	0.00105409546229373
BP	GO:0050794	regulation of cellular process	0.00105409546229373
CC	GO:1990351	transporter complex	0.00105409546229373
MF	GO:0005261	cation channel activity	0.00110788199900608
BP	GO:0050793	regulation of developmental process	0.00111716485802471
BP	GO:0034641	cellular nitrogen compound metabolic process	0.00111716485802471
CC	GO:0099572	postsynaptic specialization	0.00112232215920496
CC	GO:0099060	integral component of postsynaptic specialization membrane	0.00112777465754101
BP	GO:0007155	cell adhesion	0.00114069755521357
BP	GO:0048589	developmental growth	0.00114910903292275
CC	GO:0005694	chromosome	0.00117152816008741
BP	GO:0008380	RNA splicing	0.00117152816008741
BP	GO:0000904	cell morphogenesis involved in differentiation	0.00117152816008741
CC	GO:0034702	ion channel complex	0.0011773713723406
BP	GO:0090304	nucleic acid metabolic process	0.00118361784065361
BP	GO:0006139	nucleobase-containing compound metabolic process	0.00131528089668233
BP	GO:0030154	cell differentiation	0.00133823840064446
CC	GO:0005634	nucleus	0.00134399302553898
MF	GO:0022836	gated channel activity	0.00144475866840362
MF	GO:0005212	structural constituent of eye lens	0.00150306931132677
CC	GO:0098878	neurotransmitter receptor complex	0.00152942651298057
BP	GO:0007409	axonogenesis	0.00152942651298057
CC	GO:0043292	contractile fiber	0.00154206114525153
CC	GO:0044421	extracellular region part	0.00158407224102071
CC	GO:0034703	cation channel complex	0.00158407224102071
BP	GO:0099177	regulation of trans-synaptic signaling	0.00160766350130687
BP	GO:0051130	positive regulation of cellular component organization	0.00177173709521141
CC	GO:0044391	ribosomal subunit	0.00178027630688391
BP	GO:0060350	endochondral bone morphogenesis	0.00178027630688391
CC	GO:0005813	centrosome	0.00178027630688391
MF	GO:0022839	ion gated channel activity	0.00181435612371903
BP	GO:0050804	modulation of chemical synaptic transmission	0.00183029411985523
BP	GO:0006974	cellular response to DNA damage stimulus	0.00185457068386795
BP	GO:0048869	cellular developmental process	0.00191536151485313
CC	GO:0008328	ionotropic glutamate receptor complex	0.00196027016708786
CC	GO:0150034	distal axon	0.00202713893511311
CC	GO:0000777	condensed chromosome kinetochore	0.00202713893511311
BP	GO:0030030	cell projection organization	0.00210843971124056
MF	GO:0015267	channel activity	0.00219989863624229
MF	GO:0022803	passive transmembrane transporter activity	0.00219989863624229
BP	GO:0000278	mitotic cell cycle	0.00248389740083464
CC	GO:0044305	calyx of Held	0.00250520776796867
CC	GO:0098590	plasma membrane region	0.00265502473975023
BP	GO:2000026	regulation of multicellular organismal development	0.00276640971950451
CC	GO:0000779	condensed chromosome, centromeric region	0.00287834172824048
BP	GO:0048167	regulation of synaptic plasticity	0.00305618501410524
MF	GO:0005216	ion channel activity	0.00315064830613288
BP	GO:0060351	cartilage development involved in endochondral bone morphogenesis	0.00316703795672729
CC	GO:0042734	presynaptic membrane	0.00316703795672729
CC	GO:0044420	extracellular matrix component	0.00317963471137898
CC	GO:0005856	cytoskeleton	0.00317963471137898
CC	GO:0005581	collagen trimer	0.00327501872691579
BP	GO:0006261	DNA-dependent DNA replication	0.00331341244286161
BP	GO:0051216	cartilage development	0.00335880398266886
BP	GO:0010467	gene expression	0.00341356862358058
CC	GO:0043226	organelle	0.00350623972238074
MF	GO:0022838	substrate-specific channel activity	0.00350682290353042
MF	GO:0030020	extracellular matrix structural constituent conferring tensile strength	0.00352635905823528
BP	GO:0043933	protein-containing complex subunit organization	0.0039613780976293
BP	GO:0007215	glutamate receptor signaling pathway	0.00403299695714889
CC	GO:0098984	neuron to neuron synapse	0.00403299695714889
CC	GO:0032279	asymmetric synapse	0.00403299695714889
CC	GO:0043679	axon terminus	0.00491828776866448
BP	GO:0006281	DNA repair	0.00491828776866448
BP	GO:0098742	cell-cell adhesion via plasma-membrane adhesion molecules	0.00495224038040089
CC	GO:0014069	postsynaptic density	0.00539566083834302
BP	GO:0045595	regulation of cell differentiation	0.00556413544404176
CC	GO:0099061	integral component of postsynaptic density membrane	0.00556726643022786
MF	GO:0022843	voltage-gated cation channel activity	0.00559839566865458
BP	GO:0046483	heterocycle metabolic process	0.00693776895677043
CC	GO:0099080	supramolecular complex	0.00693776895677043
CC	GO:0099081	supramolecular polymer	0.00693776895677043
CC	GO:0005681	spliceosomal complex	0.00747253688741418
CC	GO:0098687	chromosomal region	0.00747253688741418
BP	GO:0000070	mitotic sister chromatid segregation	0.00753015177736495
BP	GO:0003422	growth plate cartilage morphogenesis	0.00753015177736495
CC	GO:0005576	extracellular region	0.0076769555192712
CC	GO:0042995	cell projection	0.00777376361085388
BP	GO:0000375	RNA splicing, via transesterification reactions	0.00777376361085388
BP	GO:0000377	RNA splicing, via transesterification reactions with bulged adenosine as nucleophile	0.00777376361085388
BP	GO:0000398	mRNA splicing, via spliceosome	0.00777376361085388
CC	GO:0099512	supramolecular fiber	0.00780924329252557
BP	GO:0045597	positive regulation of cell differentiation	0.00846811057249275
BP	GO:1903319	positive regulation of protein maturation	0.0088210494576236
BP	GO:0050767	regulation of neurogenesis	0.00896741686011648
BP	GO:0060284	regulation of cell development	0.00896741686011648
BP	GO:0043170	macromolecule metabolic process	0.00901896990317884
BP	GO:0099560	synaptic membrane adhesion	0.00930982530027729
BP	GO:0060349	bone morphogenesis	0.00932068264788329
CC	GO:0044454	nuclear chromosome part	0.00941556633103636
CC	GO:0015934	large ribosomal subunit	0.00941556633103636
CC	GO:0000228	nuclear chromosome	0.00944214608710091
BP	GO:0007049	cell cycle	0.00975317868186126
BP	GO:0045664	regulation of neuron differentiation	0.00988841191475189
CC	GO:0097447	dendritic tree	0.00991228030499356
MF	GO:0005244	voltage-gated ion channel activity	0.00994296332429398
MF	GO:0022832	voltage-gated channel activity	0.00994296332429398
CC	GO:0030016	myofibril	0.00994296332429398
BP	GO:0006725	cellular aromatic compound metabolic process	0.0102060025577441
CC	GO:0005840	ribosome	0.0102827051553774
BP	GO:0048522	positive regulation of cellular process	0.0104956320640619
BP	GO:0050769	positive regulation of neurogenesis	0.0109114596729905
CC	GO:0044463	cell projection part	0.0113096148567004
CC	GO:0120038	plasma membrane bounded cell projection part	0.0113096148567004
BP	GO:0061448	connective tissue development	0.0113721397845792
BP	GO:0002063	chondrocyte development	0.0113817978234633
BP	GO:0048168	regulation of neuronal synaptic plasticity	0.0115568350002414
BP	GO:0051726	regulation of cell cycle	0.0116026230716455
BP	GO:0008038	neuron recognition	0.012273643206739
BP	GO:0045666	positive regulation of neuron differentiation	0.0123224668767187
BP	GO:0003414	chondrocyte morphogenesis involved in endochondral bone morphogenesis	0.012881520789498
BP	GO:0003429	growth plate cartilage chondrocyte morphogenesis	0.012881520789498
BP	GO:0090171	chondrocyte morphogenesis	0.012881520789498
BP	GO:0035418	protein localization to synapse	0.0132452700512465
CC	GO:0120025	plasma membrane bounded cell projection	0.0139149315853779
CC	GO:0030425	dendrite	0.0147337175422898
BP	GO:0065003	protein-containing complex assembly	0.0147337175422898
MF	GO:0046873	metal ion transmembrane transporter activity	0.0147337175422898
BP	GO:0003009	skeletal muscle contraction	0.014734733139825
BP	GO:0007346	regulation of mitotic cell cycle	0.014734733139825
BP	GO:0008037	cell recognition	0.0148811578311594
CC	GO:0005615	extracellular space	0.015236968375904
BP	GO:0044089	positive regulation of cellular component biogenesis	0.015236968375904
CC	GO:0043235	receptor complex	0.0155957356254447
MF	GO:0003697	single-stranded DNA binding	0.0158944064437861
MF	GO:0008094	DNA-dependent ATPase activity	0.016082744800418
BP	GO:0006397	mRNA processing	0.0162187009451349
BP	GO:0051128	regulation of cellular component organization	0.0162454641596396
CC	GO:0044449	contractile fiber part	0.0162730924232525
CC	GO:0048786	presynaptic active zone	0.0164871987407158
BP	GO:0140014	mitotic nuclear division	0.0168235244685637
CC	GO:0005657	replication fork	0.017019395972145
BP	GO:0010720	positive regulation of cell development	0.0174344341331295
BP	GO:1903047	mitotic cell cycle process	0.0174344341331295
CC	GO:1902494	catalytic complex	0.0174344341331295
BP	GO:0006259	DNA metabolic process	0.0177110125900242
BP	GO:0008630	intrinsic apoptotic signaling pathway in response to DNA damage	0.0181815373700826
CC	GO:0044306	neuron projection terminus	0.0184003924163409
CC	GO:0098889	intrinsic component of presynaptic membrane	0.0194019242083398
BP	GO:0060538	skeletal muscle organ development	0.0195156446404327
BP	GO:0016070	RNA metabolic process	0.019658798006109
BP	GO:0006403	RNA localization	0.0201430082167021
BP	GO:0003433	chondrocyte development involved in endochondral bone morphogenesis	0.0204633554792533
BP	GO:0035249	synaptic transmission, glutamatergic	0.020758872319133
BP	GO:0034470	ncRNA processing	0.0207873494035439
BP	GO:0006260	DNA replication	0.0209749990000413
BP	GO:0009653	anatomical structure morphogenesis	0.0218633489097763
BP	GO:0042254	ribosome biogenesis	0.0223613421148682
BP	GO:0010954	positive regulation of protein processing	0.0223613421148682
BP	GO:0010499	proteasomal ubiquitin-independent protein catabolic process	0.0225048550564949
MF	GO:0003735	structural constituent of ribosome	0.0226073659210591
BP	GO:1900449	regulation of glutamate receptor signaling pathway	0.0226073659210591
CC	GO:0034705	potassium channel complex	0.0229140712512086
CC	GO:0044430	cytoskeletal part	0.0238451154626521
BP	GO:0003413	chondrocyte differentiation involved in endochondral bone morphogenesis	0.0251794347340306
BP	GO:0007093	mitotic cell cycle checkpoint	0.0255907849566234
MF	GO:0005262	calcium channel activity	0.0256962841515259
BP	GO:1902231	positive regulation of intrinsic apoptotic signaling pathway in response to DNA damage	0.0256962841515259
BP	GO:0019226	transmission of nerve impulse	0.0257591314406433
BP	GO:0007156	homophilic cell adhesion via plasma membrane adhesion molecules	0.0272442682491702
BP	GO:0051239	regulation of multicellular organismal process	0.0275516831915795
BP	GO:0006412	translation	0.0275516831915795
BP	GO:0050806	positive regulation of synaptic transmission	0.0300830354863918
CC	GO:0000793	condensed chromosome	0.030145212365285
CC	GO:0043229	intracellular organelle	0.0301748946351542
BP	GO:0042391	regulation of membrane potential	0.0322002418972506
CC	GO:0005839	proteasome core complex	0.0329514111181853
BP	GO:0000819	sister chromatid segregation	0.0362826320325725
MF	GO:0016887	ATPase activity	0.0367327903642987
BP	GO:0006941	striated muscle contraction	0.0390161541928694
BP	GO:0007059	chromosome segregation	0.0394541478206233
BP	GO:0120035	regulation of plasma membrane bounded cell projection organization	0.0394541478206233
BP	GO:0048518	positive regulation of biological process	0.0401379656950654
BP	GO:0000075	cell cycle checkpoint	0.041290804927547
CC	GO:0044297	cell body	0.041646454661943
BP	GO:0050807	regulation of synapse organization	0.0416842501127037
BP	GO:0051301	cell division	0.0422516880055171
BP	GO:0051236	establishment of RNA localization	0.0424134029963888
MF	GO:0022890	inorganic cation transmembrane transporter activity	0.042962510158729
BP	GO:0034622	cellular protein-containing complex assembly	0.0441427656960537
BP	GO:0090068	positive regulation of cell cycle process	0.0444871973219123
MF	GO:0098879	structural constituent of postsynaptic specialization	0.0447252528504033
MF	GO:0015079	potassium ion transmembrane transporter activity	0.0459403517682045
CC	GO:0098796	membrane protein complex	0.046251066102829
MF	GO:0003723	RNA binding	0.0469935800165477
MF	GO:0005267	potassium channel activity	0.0470507561451164
BP	GO:0048169	regulation of long-term neuronal synaptic plasticity	0.0475793879642447
BP	GO:0050657	nucleic acid transport	0.0496781676723617
BP	GO:0050658	RNA transport	0.0496781676723617
