# Supplementary material for: Dedicated transcriptomics combined with power analysis lead to functional understanding of genes with weak phenotypic changes in knockout lines
Source: PLoS Comput Biol. 2020 Nov 12;16(11):e1008354. doi: 10.1371/journal.pcbi.1008354 (PMC7685438; doi:10.1371/journal.pcbi.1008354)
Supplement: S2 File — (GZ) [file pcbi.1008354.s016.gz › S2_File/gon5/716.tsv]

ontology	category	term	BH
CC	GO:0031012	extracellular matrix	2.14504332689513e-10
CC	GO:0062023	collagen-containing extracellular matrix	1.30385126057728e-08
CC	GO:0044421	extracellular region part	9.67888797575672e-08
MF	GO:0005201	extracellular matrix structural constituent	1.12164083664041e-07
CC	GO:0005581	collagen trimer	1.22927866657284e-07
CC	GO:0005576	extracellular region	8.07676353566919e-07
CC	GO:0005615	extracellular space	3.40856167692675e-06
MF	GO:0005515	protein binding	2.44721346970319e-05
BP	GO:0071840	cellular component organization or biogenesis	0.000227537246502794
BP	GO:0009987	cellular process	0.000244355448205391
CC	GO:0005694	chromosome	0.000294095531663218
MF	GO:0005488	binding	0.000318271823265679
CC	GO:0000775	chromosome, centromeric region	0.000537923231401934
BP	GO:0016071	mRNA metabolic process	0.000592089625290903
CC	GO:0044427	chromosomal part	0.000751625198072304
CC	GO:0000776	kinetochore	0.000886468314641139
BP	GO:0006397	mRNA processing	0.00159759400593257
BP	GO:0032501	multicellular organismal process	0.00176194590858995
CC	GO:0000793	condensed chromosome	0.00178033643947967
MF	GO:0003729	mRNA binding	0.00194175336280681
BP	GO:0051130	positive regulation of cellular component organization	0.0023026092141054
BP	GO:0000245	spliceosomal complex assembly	0.0023026092141054
BP	GO:0051983	regulation of chromosome segregation	0.00299019247353725
BP	GO:0065007	biological regulation	0.00299019247353725
BP	GO:0140014	mitotic nuclear division	0.00306244445636032
MF	GO:0030020	extracellular matrix structural constituent conferring tensile strength	0.00311282352280466
CC	GO:0098687	chromosomal region	0.0031509456200523
CC	GO:0043228	non-membrane-bounded organelle	0.0031509456200523
BP	GO:0000375	RNA splicing, via transesterification reactions	0.0031509456200523
BP	GO:0000377	RNA splicing, via transesterification reactions with bulged adenosine as nucleophile	0.0031509456200523
BP	GO:0000398	mRNA splicing, via spliceosome	0.0031509456200523
BP	GO:0007088	regulation of mitotic nuclear division	0.00315317231894689
BP	GO:0016043	cellular component organization	0.00363683567364593
BP	GO:0030199	collagen fibril organization	0.00363683567364593
CC	GO:0043232	intracellular non-membrane-bounded organelle	0.00363683567364593
BP	GO:0071214	cellular response to abiotic stimulus	0.00363683567364593
BP	GO:0104004	cellular response to environmental stimulus	0.00363683567364593
BP	GO:0006396	RNA processing	0.00382373817145737
BP	GO:0000278	mitotic cell cycle	0.00423083042700361
MF	GO:0005524	ATP binding	0.00443516650036187
CC	GO:0044428	nuclear part	0.00504108405141872
MF	GO:0097367	carbohydrate derivative binding	0.00504108405141872
BP	GO:0003009	skeletal muscle contraction	0.00504108405141872
MF	GO:0044877	protein-containing complex binding	0.0054413600827231
BP	GO:0030198	extracellular matrix organization	0.00659916955554898
MF	GO:0008144	drug binding	0.00698614150747702
BP	GO:0007346	regulation of mitotic cell cycle	0.00714142584233657
BP	GO:0007059	chromosome segregation	0.00714142584233657
BP	GO:0003418	growth plate cartilage chondrocyte differentiation	0.0074802003682881
CC	GO:0005657	replication fork	0.0074802003682881
BP	GO:0031123	RNA 3'-end processing	0.0074802003682881
CC	GO:0000779	condensed chromosome, centromeric region	0.0074802003682881
BP	GO:0033047	regulation of mitotic sister chromatid segregation	0.0080417099228237
CC	GO:0016604	nuclear body	0.0081078454877715
BP	GO:0006259	DNA metabolic process	0.0081078454877715
BP	GO:0008380	RNA splicing	0.00857428384225341
BP	GO:0006376	mRNA splice site selection	0.00857428384225341
BP	GO:0000070	mitotic sister chromatid segregation	0.00859708319471136
BP	GO:0003433	chondrocyte development involved in endochondral bone morphogenesis	0.00937611982084748
BP	GO:0003413	chondrocyte differentiation involved in endochondral bone morphogenesis	0.00937611982084748
BP	GO:0000280	nuclear division	0.00937611982084748
BP	GO:0033044	regulation of chromosome organization	0.00975198457671371
BP	GO:0051783	regulation of nuclear division	0.00975198457671371
BP	GO:0000819	sister chromatid segregation	0.00975198457671371
BP	GO:0033045	regulation of sister chromatid segregation	0.00975198457671371
BP	GO:0051216	cartilage development	0.0101815443744738
BP	GO:0050789	regulation of biological process	0.0101815443744738
BP	GO:0002063	chondrocyte development	0.0104293730377335
BP	GO:0048285	organelle fission	0.0104293730377335
BP	GO:0050684	regulation of mRNA processing	0.0113176540678944
BP	GO:0022613	ribonucleoprotein complex biogenesis	0.0117331749183407
MF	GO:0035639	purine ribonucleoside triphosphate binding	0.0146409338979418
MF	GO:0032559	adenyl ribonucleotide binding	0.0146409338979418
MF	GO:0030554	adenyl nucleotide binding	0.0146409338979418
BP	GO:0061448	connective tissue development	0.0146531319578151
BP	GO:0008037	cell recognition	0.0148239159103433
BP	GO:0060351	cartilage development involved in endochondral bone morphogenesis	0.0148489742061269
CC	GO:0099512	supramolecular fiber	0.0150214690261304
CC	GO:0044451	nucleoplasm part	0.0153382008567863
CC	GO:0031981	nuclear lumen	0.0153382008567863
BP	GO:0090068	positive regulation of cell cycle process	0.0153382008567863
BP	GO:0006974	cellular response to DNA damage stimulus	0.0160870803089177
CC	GO:0099080	supramolecular complex	0.0165571549406865
CC	GO:0099081	supramolecular polymer	0.0165571549406865
BP	GO:0060350	endochondral bone morphogenesis	0.0178282345970275
BP	GO:0050794	regulation of cellular process	0.0182090647342075
BP	GO:0070202	regulation of establishment of protein localization to chromosome	0.0186937706326771
CC	GO:0000780	condensed nuclear chromosome, centromeric region	0.0196591453158985
BP	GO:0043062	extracellular structure organization	0.0201205555690465
BP	GO:0070593	dendrite self-avoidance	0.0205856329160254
BP	GO:1903311	regulation of mRNA metabolic process	0.0223699829805398
BP	GO:0045931	positive regulation of mitotic cell cycle	0.0228287179102286
MF	GO:0043168	anion binding	0.0239333172912669
BP	GO:0032963	collagen metabolic process	0.0239333172912669
BP	GO:0002062	chondrocyte differentiation	0.0265506148430155
BP	GO:0048856	anatomical structure development	0.0265506148430155
BP	GO:0051052	regulation of DNA metabolic process	0.0277506950051318
BP	GO:0071479	cellular response to ionizing radiation	0.0277506950051318
BP	GO:0098813	nuclear chromosome segregation	0.028502395070174
BP	GO:0007091	metaphase/anaphase transition of mitotic cell cycle	0.0291456758780197
CC	GO:0044420	extracellular matrix component	0.0293722859270301
BP	GO:0010564	regulation of cell cycle process	0.0304926829419165
BP	GO:0010212	response to ionizing radiation	0.0304926829419165
BP	GO:0003414	chondrocyte morphogenesis involved in endochondral bone morphogenesis	0.0304926829419165
BP	GO:0003429	growth plate cartilage chondrocyte morphogenesis	0.0304926829419165
BP	GO:0090171	chondrocyte morphogenesis	0.0304926829419165
CC	GO:0044430	cytoskeletal part	0.0306895846983193
BP	GO:0031124	mRNA 3'-end processing	0.03128866175613
BP	GO:0032964	collagen biosynthetic process	0.0328618783455035
BP	GO:0032502	developmental process	0.0346045306893063
CC	GO:0000778	condensed nuclear chromosome kinetochore	0.0378961387507887
BP	GO:0010965	regulation of mitotic sister chromatid separation	0.0378961387507887
BP	GO:0006281	DNA repair	0.0378961387507887
BP	GO:0000380	alternative mRNA splicing, via spliceosome	0.038823202673869
CC	GO:0005856	cytoskeleton	0.0416809342134573
BP	GO:0071478	cellular response to radiation	0.0420779694682841
BP	GO:0051984	positive regulation of chromosome segregation	0.0436683956177752
BP	GO:0070203	regulation of establishment of protein localization to telomere	0.0436683956177752
MF	GO:0008094	DNA-dependent ATPase activity	0.0436683956177752
BP	GO:0051726	regulation of cell cycle	0.0436683956177752
MF	GO:0032555	purine ribonucleotide binding	0.0458854429382923
BP	GO:0007049	cell cycle	0.0461299956764783
MF	GO:0017076	purine nucleotide binding	0.0480484541876859
BP	GO:1903047	mitotic cell cycle process	0.049693714899822
