# Supplementary material for: Dedicated transcriptomics combined with power analysis lead to functional understanding of genes with weak phenotypic changes in knockout lines
Source: PLoS Comput Biol. 2020 Nov 12;16(11):e1008354. doi: 10.1371/journal.pcbi.1008354 (PMC7685438; doi:10.1371/journal.pcbi.1008354)
Supplement: S2 File — (GZ) [file pcbi.1008354.s016.gz › S2_File/gon5/293.tsv]

ontology	category	term	BH
CC	GO:0005576	extracellular region	3.33392899584055e-20
CC	GO:0044421	extracellular region part	4.41083510600982e-18
CC	GO:0005615	extracellular space	2.14489169042903e-16
CC	GO:0031012	extracellular matrix	6.68267415384929e-14
BP	GO:0065007	biological regulation	1.65824380914306e-12
CC	GO:0062023	collagen-containing extracellular matrix	6.09972837105602e-12
BP	GO:0050789	regulation of biological process	2.55710551170273e-11
BP	GO:0032501	multicellular organismal process	3.55222589302877e-11
MF	GO:0005515	protein binding	3.34067303711443e-09
MF	GO:0005201	extracellular matrix structural constituent	1.23606527206759e-08
CC	GO:0005581	collagen trimer	1.93863056373986e-08
BP	GO:0048856	anatomical structure development	2.1915144075407e-08
BP	GO:0050794	regulation of cellular process	3.10563111430543e-08
BP	GO:0032502	developmental process	1.15004438244498e-07
BP	GO:0007275	multicellular organism development	1.15004438244498e-07
BP	GO:0003008	system process	1.15004438244498e-07
CC	GO:0005694	chromosome	1.40352152225497e-07
BP	GO:0048731	system development	3.1728909853703e-07
MF	GO:0005488	binding	4.94415699584196e-07
BP	GO:0030198	extracellular matrix organization	1.1523585794152e-06
BP	GO:0060255	regulation of macromolecule metabolic process	1.18825675008746e-06
BP	GO:0043062	extracellular structure organization	2.78379171523857e-06
BP	GO:0050793	regulation of developmental process	3.16363447262288e-06
CC	GO:0044427	chromosomal part	3.16363447262288e-06
BP	GO:0051239	regulation of multicellular organismal process	4.11961014184694e-06
BP	GO:0048518	positive regulation of biological process	4.15033370541889e-06
BP	GO:0051171	regulation of nitrogen compound metabolic process	4.17514098533331e-06
BP	GO:0050896	response to stimulus	4.19794267195241e-06
BP	GO:0080090	regulation of primary metabolic process	7.93688506409057e-06
BP	GO:0009987	cellular process	9.28328679106323e-06
BP	GO:0048523	negative regulation of cellular process	9.28328679106323e-06
BP	GO:0003012	muscle system process	9.28328679106323e-06
BP	GO:0007059	chromosome segregation	2.30753635438491e-05
BP	GO:0030199	collagen fibril organization	2.7509215483793e-05
BP	GO:0090304	nucleic acid metabolic process	2.78331126353532e-05
CC	GO:0000776	kinetochore	2.78331126353532e-05
CC	GO:0000793	condensed chromosome	3.7662327371593e-05
BP	GO:0031323	regulation of cellular metabolic process	3.80631776925702e-05
BP	GO:0048519	negative regulation of biological process	4.14710893350075e-05
BP	GO:0051983	regulation of chromosome segregation	4.48348461936274e-05
BP	GO:0007049	cell cycle	4.9186839928391e-05
BP	GO:0019219	regulation of nucleobase-containing compound metabolic process	5.1062850262951e-05
BP	GO:0000070	mitotic sister chromatid segregation	5.1062850262951e-05
BP	GO:0001501	skeletal system development	5.65870423046556e-05
BP	GO:0006936	muscle contraction	5.86001748239629e-05
BP	GO:0016043	cellular component organization	6.47604237087316e-05
BP	GO:0019222	regulation of metabolic process	6.47604237087316e-05
BP	GO:0048522	positive regulation of cellular process	6.47604237087316e-05
BP	GO:0090068	positive regulation of cell cycle process	6.71308395968735e-05
BP	GO:0000819	sister chromatid segregation	7.14993509782052e-05
BP	GO:0051241	negative regulation of multicellular organismal process	7.19544013165394e-05
CC	GO:0000775	chromosome, centromeric region	8.25591317451859e-05
BP	GO:0048513	animal organ development	9.78994689975893e-05
BP	GO:0006260	DNA replication	9.81968630268534e-05
MF	GO:0005212	structural constituent of eye lens	0.000113871973795172
BP	GO:0007154	cell communication	0.000118317863779814
BP	GO:0051093	negative regulation of developmental process	0.000136506044081789
BP	GO:0051216	cartilage development	0.000139420886840941
BP	GO:0016071	mRNA metabolic process	0.00016604304332521
BP	GO:0051094	positive regulation of developmental process	0.000215922242655726
BP	GO:0006397	mRNA processing	0.000248804393203865
BP	GO:0071840	cellular component organization or biogenesis	0.000251476326426093
BP	GO:0061041	regulation of wound healing	0.000379227397260738
BP	GO:0023052	signaling	0.000379227397260738
MF	GO:0030020	extracellular matrix structural constituent conferring tensile strength	0.000384155750400755
BP	GO:0030154	cell differentiation	0.000393672491817108
BP	GO:0048869	cellular developmental process	0.000393672491817108
BP	GO:0032963	collagen metabolic process	0.000410705592311639
CC	GO:0044459	plasma membrane part	0.000414175388045637
BP	GO:0003413	chondrocyte differentiation involved in endochondral bone morphogenesis	0.00046711327833524
BP	GO:0006941	striated muscle contraction	0.000520621137361423
BP	GO:0002063	chondrocyte development	0.000522305952311431
BP	GO:0061448	connective tissue development	0.000531008081871716
BP	GO:0051716	cellular response to stimulus	0.000533524566151159
BP	GO:0006259	DNA metabolic process	0.000533524566151159
CC	GO:0043292	contractile fiber	0.000566936678481959
BP	GO:0140014	mitotic nuclear division	0.00059879533664978
BP	GO:0002062	chondrocyte differentiation	0.000626159608347726
CC	GO:0000779	condensed chromosome, centromeric region	0.000639507604317578
CC	GO:0000777	condensed chromosome kinetochore	0.000647584259571141
CC	GO:0098687	chromosomal region	0.000754417298756641
BP	GO:0051252	regulation of RNA metabolic process	0.000827407101091182
BP	GO:1903047	mitotic cell cycle process	0.000831901436451837
BP	GO:2000112	regulation of cellular macromolecule biosynthetic process	0.000831901436451837
BP	GO:0000278	mitotic cell cycle	0.000839609889504341
BP	GO:0008015	blood circulation	0.000840757944775371
BP	GO:0003013	circulatory system process	0.000840757944775371
BP	GO:0010556	regulation of macromolecule biosynthetic process	0.000840757944775371
BP	GO:0045595	regulation of cell differentiation	0.000860382696672435
BP	GO:0046483	heterocycle metabolic process	0.000860382696672435
BP	GO:0006139	nucleobase-containing compound metabolic process	0.000961743096606613
CC	GO:0005887	integral component of plasma membrane	0.000994138103839118
BP	GO:0060351	cartilage development involved in endochondral bone morphogenesis	0.000994138103839118
MF	GO:0003677	DNA binding	0.000996311241715628
CC	GO:0030054	cell junction	0.000996311241715628
BP	GO:0051301	cell division	0.000996311241715628
BP	GO:0022402	cell cycle process	0.000997879021855596
BP	GO:0033045	regulation of sister chromatid segregation	0.00103249314454343
BP	GO:1901360	organic cyclic compound metabolic process	0.00103942190223392
CC	GO:0099512	supramolecular fiber	0.00106847139048294
BP	GO:0009888	tissue development	0.00109543512477636
CC	GO:0097060	synaptic membrane	0.00116009030554824
BP	GO:2000026	regulation of multicellular organismal development	0.00120029409865579
BP	GO:0098813	nuclear chromosome segregation	0.0013031088129865
CC	GO:0031594	neuromuscular junction	0.00142158490851033
BP	GO:0003418	growth plate cartilage chondrocyte differentiation	0.00143271042327196
BP	GO:0060350	endochondral bone morphogenesis	0.00158184687022581
BP	GO:0007267	cell-cell signaling	0.00163019740816828
CC	GO:0099080	supramolecular complex	0.00169707277149543
CC	GO:0099081	supramolecular polymer	0.00169707277149543
BP	GO:0006950	response to stress	0.00174180938846422
BP	GO:0010165	response to X-ray	0.00182654128576604
BP	GO:0010468	regulation of gene expression	0.00219732238065056
BP	GO:0003433	chondrocyte development involved in endochondral bone morphogenesis	0.00232529454269325
BP	GO:0006725	cellular aromatic compound metabolic process	0.00238556911363369
BP	GO:0007517	muscle organ development	0.0024711047262902
BP	GO:0009653	anatomical structure morphogenesis	0.00248179160393639
BP	GO:0061061	muscle structure development	0.0027270773986162
BP	GO:0010628	positive regulation of gene expression	0.00277832660223504
CC	GO:0031226	intrinsic component of plasma membrane	0.00278890507657842
BP	GO:0045935	positive regulation of nucleobase-containing compound metabolic process	0.00279339645022709
CC	GO:0098590	plasma membrane region	0.00333199513908442
BP	GO:0045597	positive regulation of cell differentiation	0.00334574556156912
BP	GO:0051240	positive regulation of multicellular organismal process	0.0033775387543575
BP	GO:0045787	positive regulation of cell cycle	0.00341981362347171
BP	GO:0051173	positive regulation of nitrogen compound metabolic process	0.00346126431201725
BP	GO:0051172	negative regulation of nitrogen compound metabolic process	0.00373671203521499
BP	GO:0010564	regulation of cell cycle process	0.00373671203521499
BP	GO:0097435	supramolecular fiber organization	0.00385166681672425
BP	GO:0010605	negative regulation of macromolecule metabolic process	0.00386370613688113
BP	GO:0034654	nucleobase-containing compound biosynthetic process	0.00429741059128782
BP	GO:1900046	regulation of hemostasis	0.00429741059128782
BP	GO:0003009	skeletal muscle contraction	0.00441465298670372
BP	GO:0048747	muscle fiber development	0.00448036936917771
CC	GO:0043679	axon terminus	0.00448376579874322
BP	GO:0001991	regulation of systemic arterial blood pressure by circulatory renin-angiotensin	0.00466956754184685
CC	GO:0000228	nuclear chromosome	0.00472922683380932
BP	GO:0051254	positive regulation of RNA metabolic process	0.00474563939909316
BP	GO:0010604	positive regulation of macromolecule metabolic process	0.00476075758209214
BP	GO:0006261	DNA-dependent DNA replication	0.00477270737829944
BP	GO:0048584	positive regulation of response to stimulus	0.00477270737829944
BP	GO:0003422	growth plate cartilage morphogenesis	0.00477270737829944
CC	GO:0030016	myofibril	0.00477270737829944
MF	GO:0005509	calcium ion binding	0.00480485948445306
BP	GO:0033047	regulation of mitotic sister chromatid segregation	0.00494782115946152
BP	GO:1901362	organic cyclic compound biosynthetic process	0.00513357493910146
BP	GO:0031326	regulation of cellular biosynthetic process	0.00539616397365704
CC	GO:0045202	synapse	0.00539616397365704
BP	GO:1903311	regulation of mRNA metabolic process	0.00547693340935868
BP	GO:0007091	metaphase/anaphase transition of mitotic cell cycle	0.00553853851296092
BP	GO:0007166	cell surface receptor signaling pathway	0.00555134683380375
MF	GO:1990837	sequence-specific double-stranded DNA binding	0.00557414962664027
BP	GO:0051276	chromosome organization	0.00572175670859186
CC	GO:0044456	synapse part	0.00574221572225004
BP	GO:0003417	growth plate cartilage development	0.00574221572225004
BP	GO:1901990	regulation of mitotic cell cycle phase transition	0.00574221572225004
BP	GO:0048705	skeletal system morphogenesis	0.00593618690731154
BP	GO:0044772	mitotic cell cycle phase transition	0.00598116283151525
BP	GO:0051726	regulation of cell cycle	0.0061930122031754
BP	GO:0003071	renal system process involved in regulation of systemic arterial blood pressure	0.00629141845282288
BP	GO:0006956	complement activation	0.00652909082292046
BP	GO:0009889	regulation of biosynthetic process	0.00652909082292046
BP	GO:0031325	positive regulation of cellular metabolic process	0.00652909082292046
BP	GO:0072376	protein activation cascade	0.00665290967463014
MF	GO:0030545	receptor regulator activity	0.00683632758895147
BP	GO:0044770	cell cycle phase transition	0.0068381611172615
CC	GO:0000778	condensed nuclear chromosome kinetochore	0.0068381611172615
BP	GO:0008283	cell proliferation	0.0068607365772093
BP	GO:0018130	heterocycle biosynthetic process	0.00693914892882859
CC	GO:0009986	cell surface	0.00696837265463319
BP	GO:0019438	aromatic compound biosynthetic process	0.00713884555591987
MF	GO:0003682	chromatin binding	0.00713884555591987
BP	GO:1905818	regulation of chromosome separation	0.00713884555591987
BP	GO:0010965	regulation of mitotic sister chromatid separation	0.00725359296324782
BP	GO:0030193	regulation of blood coagulation	0.00725359296324782
MF	GO:0005102	signaling receptor binding	0.0074880598081032
MF	GO:0003690	double-stranded DNA binding	0.00764464764500747
BP	GO:0009893	positive regulation of metabolic process	0.00779036686321669
BP	GO:0016070	RNA metabolic process	0.00779036686321669
BP	GO:2001141	regulation of RNA biosynthetic process	0.00812298181802676
CC	GO:0044306	neuron projection terminus	0.0082693588529858
BP	GO:0060536	cartilage morphogenesis	0.00849199475388717
BP	GO:0050818	regulation of coagulation	0.00884833098199543
BP	GO:0032964	collagen biosynthetic process	0.00890226431319952
BP	GO:0048468	cell development	0.00890226431319952
MF	GO:0008301	DNA binding, bending	0.00894262910801051
CC	GO:0005657	replication fork	0.00925316107198769
BP	GO:0006974	cellular response to DNA damage stimulus	0.00925316107198769
BP	GO:0051128	regulation of cellular component organization	0.00925316107198769
BP	GO:0050877	nervous system process	0.00943153928522929
BP	GO:0000280	nuclear division	0.00964101238994142
BP	GO:0006959	humoral immune response	0.0096710702374431
BP	GO:0042060	wound healing	0.00970855058812484
BP	GO:0050684	regulation of mRNA processing	0.00979122063061483
BP	GO:0006355	regulation of transcription, DNA-templated	0.0103621341635626
BP	GO:1903508	positive regulation of nucleic acid-templated transcription	0.0103621341635626
BP	GO:0044784	metaphase/anaphase transition of cell cycle	0.0103621341635626
BP	GO:0003414	chondrocyte morphogenesis involved in endochondral bone morphogenesis	0.0103621341635626
BP	GO:0003429	growth plate cartilage chondrocyte morphogenesis	0.0103621341635626
BP	GO:0090171	chondrocyte morphogenesis	0.0103621341635626
BP	GO:0010557	positive regulation of macromolecule biosynthetic process	0.0103621341635626
MF	GO:0005261	cation channel activity	0.0103621341635626
BP	GO:0065008	regulation of biological quality	0.0103621341635626
MF	GO:0048018	receptor ligand activity	0.0103621341635626
BP	GO:0007600	sensory perception	0.0103621341635626
BP	GO:0044057	regulation of system process	0.0103621341635626
BP	GO:1903034	regulation of response to wounding	0.0104548878102884
BP	GO:1903506	regulation of nucleic acid-templated transcription	0.0105175713599514
BP	GO:1902680	positive regulation of RNA biosynthetic process	0.0105175713599514
BP	GO:0051304	chromosome separation	0.0108382542854829
CC	GO:0030424	axon	0.0108382542854829
BP	GO:0008608	attachment of spindle microtubules to kinetochore	0.0109039834754336
MF	GO:0043565	sequence-specific DNA binding	0.011543201795558
CC	GO:0044454	nuclear chromosome part	0.011543201795558
CC	GO:0005886	plasma membrane	0.011543201795558
BP	GO:0060537	muscle tissue development	0.0116128776493887
BP	GO:0099536	synaptic signaling	0.0120907751965945
BP	GO:0031324	negative regulation of cellular metabolic process	0.0122658946339265
BP	GO:0007165	signal transduction	0.0123699999602101
BP	GO:0045944	positive regulation of transcription by RNA polymerase II	0.0127029963115423
BP	GO:0040007	growth	0.0127029963115423
MF	GO:0000977	RNA polymerase II regulatory region sequence-specific DNA binding	0.0130884968582247
BP	GO:0031577	spindle checkpoint	0.0132737624644092
BP	GO:0042127	regulation of cell proliferation	0.013308594588155
CC	GO:0098978	glutamatergic synapse	0.013308594588155
BP	GO:0032774	RNA biosynthetic process	0.0136671757384584
MF	GO:0001012	RNA polymerase II regulatory region DNA binding	0.0140594693581892
BP	GO:0045841	negative regulation of mitotic metaphase/anaphase transition	0.0141697075817376
BP	GO:0007088	regulation of mitotic nuclear division	0.014178795088157
BP	GO:0045893	positive regulation of transcription, DNA-templated	0.014178795088157
BP	GO:0014706	striated muscle tissue development	0.0142572855908036
BP	GO:0009891	positive regulation of biosynthetic process	0.0149032861616519
BP	GO:0060538	skeletal muscle organ development	0.0152203119943876
BP	GO:0014902	myotube differentiation	0.0155356711367838
BP	GO:0060348	bone development	0.0156276343399459
MF	GO:0005539	glycosaminoglycan binding	0.0156475172048551
CC	GO:0044449	contractile fiber part	0.0158158260222282
CC	GO:0000940	condensed chromosome outer kinetochore	0.0161022127344997
BP	GO:0060349	bone morphogenesis	0.0161319873234608
BP	GO:0051130	positive regulation of cellular component organization	0.016259044652618
BP	GO:0006281	DNA repair	0.0164526446516933
MF	GO:0004386	helicase activity	0.0164526446516933
BP	GO:0071174	mitotic spindle checkpoint	0.0164526446516933
BP	GO:0002455	humoral immune response mediated by circulating immunoglobulin	0.016985520417705
BP	GO:0048589	developmental growth	0.016985520417705
BP	GO:0001999	renal response to blood flow involved in circulatory renin-angiotensin regulation of systemic arterial blood pressure	0.016985520417705
CC	GO:0005634	nucleus	0.016985520417705
BP	GO:0006351	transcription, DNA-templated	0.016985520417705
BP	GO:0030071	regulation of mitotic metaphase/anaphase transition	0.0171309698410622
BP	GO:0051306	mitotic sister chromatid separation	0.0174180621875261
MF	GO:0098960	postsynaptic neurotransmitter receptor activity	0.0177955248014145
BP	GO:0097659	nucleic acid-templated transcription	0.0177955248014145
BP	GO:0007155	cell adhesion	0.0182584531157206
BP	GO:0010212	response to ionizing radiation	0.0182754662144678
MF	GO:0030594	neurotransmitter receptor activity	0.0186596892694299
BP	GO:0022610	biological adhesion	0.0193963816165369
BP	GO:0031328	positive regulation of cellular biosynthetic process	0.0196444285810819
BP	GO:0051960	regulation of nervous system development	0.0196834996791512
BP	GO:0033046	negative regulation of sister chromatid segregation	0.0197031186326533
BP	GO:2000816	negative regulation of mitotic sister chromatid separation	0.019746522877474
BP	GO:0098868	bone growth	0.0203238743786512
BP	GO:0008380	RNA splicing	0.0203238743786512
CC	GO:0005819	spindle	0.0203878598358032
CC	GO:0044420	extracellular matrix component	0.0207777609638334
BP	GO:0009892	negative regulation of metabolic process	0.0211694205452704
BP	GO:1901987	regulation of cell cycle phase transition	0.0211694205452704
BP	GO:0048172	regulation of short-term neuronal synaptic plasticity	0.0211694205452704
CC	GO:0045211	postsynaptic membrane	0.0212786523966174
CC	GO:0030017	sarcomere	0.0218867616067475
MF	GO:0003676	nucleic acid binding	0.0218867616067475
MF	GO:0015267	channel activity	0.0218867616067475
MF	GO:0022803	passive transmembrane transporter activity	0.0218867616067475
MF	GO:0044877	protein-containing complex binding	0.0222971613244229
BP	GO:0007346	regulation of mitotic cell cycle	0.022719108691653
CC	GO:0045120	pronucleus	0.022719108691653
BP	GO:0099537	trans-synaptic signaling	0.0229958877145838
MF	GO:0004867	serine-type endopeptidase inhibitor activity	0.0231483919229863
BP	GO:0006310	DNA recombination	0.0231483919229863
MF	GO:0008066	glutamate receptor activity	0.0235250872630635
BP	GO:1902100	negative regulation of metaphase/anaphase transition of cell cycle	0.0237010362567373
BP	GO:0031123	RNA 3'-end processing	0.0237010362567373
BP	GO:0031297	replication fork processing	0.0237010362567373
BP	GO:0098659	inorganic cation import across plasma membrane	0.0237010362567373
BP	GO:0099587	inorganic ion import across plasma membrane	0.0237010362567373
BP	GO:0033048	negative regulation of mitotic sister chromatid segregation	0.0237532268402778
BP	GO:0099550	trans-synaptic signaling, modulating synaptic transmission	0.0238581972634782
MF	GO:0046873	metal ion transmembrane transporter activity	0.0238581972634782
BP	GO:0000375	RNA splicing, via transesterification reactions	0.0238581972634782
BP	GO:0000377	RNA splicing, via transesterification reactions with bulged adenosine as nucleophile	0.0238581972634782
BP	GO:0000398	mRNA splicing, via spliceosome	0.0238581972634782
MF	GO:0001067	regulatory region nucleic acid binding	0.0239749236213902
BP	GO:0060242	contact inhibition	0.0239749236213902
BP	GO:0050879	multicellular organismal movement	0.0244395719649463
BP	GO:0050881	musculoskeletal movement	0.0244395719649463
BP	GO:0003416	endochondral bone growth	0.0246275811821606
BP	GO:0045005	DNA-dependent DNA replication maintenance of fidelity	0.0246981473902812
BP	GO:0045931	positive regulation of mitotic cell cycle	0.0248372829958593
BP	GO:0007268	chemical synaptic transmission	0.0250748452462486
BP	GO:0098916	anterograde trans-synaptic signaling	0.0250748452462486
MF	GO:0038023	signaling receptor activity	0.025525097015355
BP	GO:0001932	regulation of protein phosphorylation	0.025525097015355
BP	GO:0048285	organelle fission	0.025525097015355
BP	GO:0010831	positive regulation of myotube differentiation	0.025525097015355
BP	GO:0031124	mRNA 3'-end processing	0.025525097015355
BP	GO:0048168	regulation of neuronal synaptic plasticity	0.0257425352214606
CC	GO:0071944	cell periphery	0.025750052590272
BP	GO:0007167	enzyme linked receptor protein signaling pathway	0.0260061394627755
MF	GO:0044212	transcription regulatory region DNA binding	0.0260061394627755
CC	GO:0150034	distal axon	0.0260325860852207
BP	GO:0051146	striated muscle cell differentiation	0.0260325860852207
BP	GO:0007519	skeletal muscle tissue development	0.0266915430910779
BP	GO:0048583	regulation of response to stimulus	0.0269741848260601
MF	GO:0001228	DNA-binding transcription activator activity, RNA polymerase II-specific	0.0269741848260601
BP	GO:0071248	cellular response to metal ion	0.0270112773759502
BP	GO:0003015	heart process	0.0273863813789908
MF	GO:0000976	transcription regulatory region sequence-specific DNA binding	0.0273863813789908
BP	GO:0009719	response to endogenous stimulus	0.0273863813789908
BP	GO:0035931	mineralocorticoid secretion	0.0288069619201674
BP	GO:0035932	aldosterone secretion	0.0288069619201674
BP	GO:2000855	regulation of mineralocorticoid secretion	0.0288069619201674
BP	GO:2000858	regulation of aldosterone secretion	0.0288069619201674
BP	GO:0007399	nervous system development	0.029066241392984
BP	GO:0000380	alternative mRNA splicing, via spliceosome	0.0291266127016082
MF	GO:0022838	substrate-specific channel activity	0.0298517468178674
MF	GO:1904315	transmitter-gated ion channel activity involved in regulation of postsynaptic membrane potential	0.0298721672805242
BP	GO:0008037	cell recognition	0.0299903670273788
BP	GO:0060047	heart contraction	0.0301095012149402
BP	GO:1902099	regulation of metaphase/anaphase transition of cell cycle	0.0301580494658009
BP	GO:0070593	dendrite self-avoidance	0.0303092204916899
BP	GO:0030001	metal ion transport	0.0303092204916899
BP	GO:0015722	canalicular bile acid transport	0.030492797998781
BP	GO:1905819	negative regulation of chromosome separation	0.0305998958137861
BP	GO:0072503	cellular divalent inorganic cation homeostasis	0.0308828656786299
MF	GO:0003729	mRNA binding	0.031337353407618
MF	GO:0022824	transmitter-gated ion channel activity	0.0315942238156276
MF	GO:0022835	transmitter-gated channel activity	0.0315942238156276
CC	GO:0099634	postsynaptic specialization membrane	0.0319780570786917
BP	GO:0045839	negative regulation of mitotic nuclear division	0.0328342354130611
BP	GO:1901991	negative regulation of mitotic cell cycle phase transition	0.0329932818900349
BP	GO:0048880	sensory system development	0.0332859837743764
MF	GO:0004888	transmembrane signaling receptor activity	0.033473556336504
BP	GO:0009887	animal organ morphogenesis	0.0336387931875621
BP	GO:0006357	regulation of transcription by RNA polymerase II	0.0336387931875621
BP	GO:0006468	protein phosphorylation	0.0347730856928056
BP	GO:0071241	cellular response to inorganic substance	0.0357192144077128
BP	GO:0001568	blood vessel development	0.0362994111240327
BP	GO:0051783	regulation of nuclear division	0.0381373421328296
MF	GO:0008201	heparin binding	0.0398648297756284
BP	GO:0051985	negative regulation of chromosome segregation	0.0400737081134998
CC	GO:0000780	condensed nuclear chromosome, centromeric region	0.0409418501872475
BP	GO:0010647	positive regulation of cell communication	0.0420183770148587
BP	GO:0006360	transcription by RNA polymerase I	0.0425683478035878
MF	GO:0060089	molecular transducer activity	0.0427821425543796
BP	GO:0006952	defense response	0.0442197861534373
BP	GO:0007093	mitotic cell cycle checkpoint	0.044663268402765
MF	GO:0003697	single-stranded DNA binding	0.0467266474231509
BP	GO:0008217	regulation of blood pressure	0.0467266474231509
CC	GO:0033267	axon part	0.0468124538443006
MF	GO:0022839	ion gated channel activity	0.0468124538443006
BP	GO:0023056	positive regulation of signaling	0.046852086328848
BP	GO:0006366	transcription by RNA polymerase II	0.0475666594408266
BP	GO:0042330	taxis	0.0475666594408266
BP	GO:0001754	eye photoreceptor cell differentiation	0.0476422192769809
BP	GO:0045934	negative regulation of nucleobase-containing compound metabolic process	0.0480622002319569
BP	GO:0071103	DNA conformation change	0.0488317914949644
BP	GO:0006935	chemotaxis	0.0488317914949644
BP	GO:0090303	positive regulation of wound healing	0.0488317914949644
MF	GO:0046983	protein dimerization activity	0.0488317914949644
BP	GO:0010873	positive regulation of cholesterol esterification	0.0488958190090677
BP	GO:0050808	synapse organization	0.0499811770984864
BP	GO:0007094	mitotic spindle assembly checkpoint	0.0499811770984864
BP	GO:0071173	spindle assembly checkpoint	0.0499811770984864
