# Supplementary material for: Dedicated transcriptomics combined with power analysis lead to functional understanding of genes with weak phenotypic changes in knockout lines
Source: PLoS Comput Biol. 2020 Nov 12;16(11):e1008354. doi: 10.1371/journal.pcbi.1008354 (PMC7685438; doi:10.1371/journal.pcbi.1008354)
Supplement: S2 File — (GZ) [file pcbi.1008354.s016.gz › S2_File/gon5/185.tsv]

ontology	category	term	BH
CC	GO:0044446	intracellular organelle part	2.00504080864711e-09
CC	GO:0044422	organelle part	8.78983493294074e-09
CC	GO:0032991	protein-containing complex	9.41024492656129e-07
MF	GO:0005198	structural molecule activity	4.83125567184939e-06
CC	GO:0043228	non-membrane-bounded organelle	5.95230589126176e-05
CC	GO:0070013	intracellular organelle lumen	5.95230589126176e-05
CC	GO:0031974	membrane-enclosed lumen	5.95230589126176e-05
CC	GO:0043233	organelle lumen	5.95230589126176e-05
CC	GO:0043232	intracellular non-membrane-bounded organelle	7.58653897552929e-05
CC	GO:0098798	mitochondrial protein complex	0.000299445172937957
CC	GO:0015934	large ribosomal subunit	0.00585483463883359
CC	GO:0031981	nuclear lumen	0.00649420710030879
CC	GO:0043226	organelle	0.00696952075858003
CC	GO:0044428	nuclear part	0.00696952075858003
CC	GO:0043229	intracellular organelle	0.00715871278918034
CC	GO:0044391	ribosomal subunit	0.00847190535112703
CC	GO:0005840	ribosome	0.0207615291475078
MF	GO:0003735	structural constituent of ribosome	0.0215768987460378
CC	GO:0005622	intracellular	0.0230327865886081
CC	GO:0044424	intracellular part	0.0230327865886081
CC	GO:1902494	catalytic complex	0.0308489160170832
BP	GO:0071840	cellular component organization or biogenesis	0.0360522520681218
CC	GO:0005654	nucleoplasm	0.0410017521398431
