# Supplementary material for: Dedicated transcriptomics combined with power analysis lead to functional understanding of genes with weak phenotypic changes in knockout lines
Source: PLoS Comput Biol. 2020 Nov 12;16(11):e1008354. doi: 10.1371/journal.pcbi.1008354 (PMC7685438; doi:10.1371/journal.pcbi.1008354)
Supplement: S2 File — (GZ) [file pcbi.1008354.s016.gz › S2_File/gon5/410.tsv]

ontology	category	term	BH
CC	GO:0031012	extracellular matrix	9.04381683448909e-05
MF	GO:0005201	extracellular matrix structural constituent	0.000170034796948559
CC	GO:0044428	nuclear part	0.000337338825431994
CC	GO:0043228	non-membrane-bounded organelle	0.000337338825431994
CC	GO:0043232	intracellular non-membrane-bounded organelle	0.000337338825431994
CC	GO:0005694	chromosome	0.000390334230190748
CC	GO:0044427	chromosomal part	0.000423850331473115
CC	GO:0031981	nuclear lumen	0.000554035958016029
BP	GO:0065007	biological regulation	0.00115994989208251
CC	GO:0062023	collagen-containing extracellular matrix	0.00115994989208251
BP	GO:0003009	skeletal muscle contraction	0.00115994989208251
BP	GO:0006260	DNA replication	0.00135974773850769
BP	GO:0071840	cellular component organization or biogenesis	0.00135974773850769
CC	GO:0000775	chromosome, centromeric region	0.00208657096264935
BP	GO:0060351	cartilage development involved in endochondral bone morphogenesis	0.00270970176199564
BP	GO:0030198	extracellular matrix organization	0.00343534627887515
BP	GO:0006259	DNA metabolic process	0.00380311039813251
BP	GO:0050789	regulation of biological process	0.00380311039813251
CC	GO:0044430	cytoskeletal part	0.00455943385092309
BP	GO:0060350	endochondral bone morphogenesis	0.00510893566493334
BP	GO:0006941	striated muscle contraction	0.00704362551156945
CC	GO:0000776	kinetochore	0.00787105056066372
BP	GO:0009987	cellular process	0.00792662450020023
CC	GO:0044421	extracellular region part	0.00978459596097571
BP	GO:0016043	cellular component organization	0.0101659008526458
BP	GO:0050794	regulation of cellular process	0.0105488908854205
CC	GO:0098687	chromosomal region	0.010718874605286
CC	GO:0005581	collagen trimer	0.0117210085238294
BP	GO:0007088	regulation of mitotic nuclear division	0.0117210085238294
BP	GO:0006974	cellular response to DNA damage stimulus	0.0117210085238294
BP	GO:0050879	multicellular organismal movement	0.0120280101968909
BP	GO:0050881	musculoskeletal movement	0.0120280101968909
BP	GO:0051216	cartilage development	0.0120280101968909
CC	GO:0000793	condensed chromosome	0.0120280101968909
MF	GO:0005524	ATP binding	0.0120280101968909
CC	GO:0005813	centrosome	0.0120280101968909
MF	GO:0003729	mRNA binding	0.0135157397790572
CC	GO:0005856	cytoskeleton	0.0135324110643684
MF	GO:0097367	carbohydrate derivative binding	0.0137333990845976
MF	GO:0030020	extracellular matrix structural constituent conferring tensile strength	0.0137333990845976
BP	GO:0007049	cell cycle	0.0153890855469429
MF	GO:0008144	drug binding	0.0164551146005605
BP	GO:0140014	mitotic nuclear division	0.0178208158259175
BP	GO:0043062	extracellular structure organization	0.0178208158259175
MF	GO:0032559	adenyl ribonucleotide binding	0.018012870097518
MF	GO:0030554	adenyl nucleotide binding	0.0180545176931947
MF	GO:0005212	structural constituent of eye lens	0.0215507023906451
BP	GO:0060349	bone morphogenesis	0.0231306990124842
BP	GO:0031123	RNA 3'-end processing	0.0235029161864795
BP	GO:0006281	DNA repair	0.0238315812918588
BP	GO:0090304	nucleic acid metabolic process	0.0259342790407005
MF	GO:0005515	protein binding	0.0259342790407005
CC	GO:0005654	nucleoplasm	0.0286259847228023
BP	GO:0006396	RNA processing	0.0286259847228023
BP	GO:0061448	connective tissue development	0.0295438418296959
MF	GO:0035639	purine ribonucleoside triphosphate binding	0.0313179576432118
BP	GO:0051726	regulation of cell cycle	0.0377121201181227
BP	GO:0051783	regulation of nuclear division	0.0390217535635866
CC	GO:0070013	intracellular organelle lumen	0.0427354101263573
BP	GO:0006936	muscle contraction	0.0427354101263573
CC	GO:0005615	extracellular space	0.0427354101263573
CC	GO:0031974	membrane-enclosed lumen	0.0427354101263573
CC	GO:0043233	organelle lumen	0.0427354101263573
BP	GO:0006261	DNA-dependent DNA replication	0.0432749229369994
MF	GO:0032555	purine ribonucleotide binding	0.0432749229369994
BP	GO:0006403	RNA localization	0.0434442518629444
MF	GO:0017076	purine nucleotide binding	0.0463613408364818
BP	GO:0003012	muscle system process	0.0485897335071056
BP	GO:0051984	positive regulation of chromosome segregation	0.0485897335071056
CC	GO:0005634	nucleus	0.0485897335071056
