# Supplementary material for: Dedicated transcriptomics combined with power analysis lead to functional understanding of genes with weak phenotypic changes in knockout lines
Source: PLoS Comput Biol. 2020 Nov 12;16(11):e1008354. doi: 10.1371/journal.pcbi.1008354 (PMC7685438; doi:10.1371/journal.pcbi.1008354)
Supplement: S2 File — (GZ) [file pcbi.1008354.s016.gz › S2_File/gon5/199.tsv]

ontology	category	term	BH
CC	GO:0031012	extracellular matrix	0.000169787210176313
MF	GO:0005201	extracellular matrix structural constituent	0.000169787210176313
CC	GO:0005581	collagen trimer	0.000169787210176313
CC	GO:0044421	extracellular region part	0.000169787210176313
BP	GO:0030199	collagen fibril organization	0.000200692361336257
CC	GO:0062023	collagen-containing extracellular matrix	0.000375655722939571
BP	GO:0071840	cellular component organization or biogenesis	0.000777561487985686
CC	GO:0005576	extracellular region	0.00113176715763178
BP	GO:0030198	extracellular matrix organization	0.00113176715763178
MF	GO:0030020	extracellular matrix structural constituent conferring tensile strength	0.00113176715763178
BP	GO:0022613	ribonucleoprotein complex biogenesis	0.00148555307023682
BP	GO:0003433	chondrocyte development involved in endochondral bone morphogenesis	0.00331906709369665
BP	GO:0003413	chondrocyte differentiation involved in endochondral bone morphogenesis	0.00388544455512642
MF	GO:0005515	protein binding	0.00388544455512642
BP	GO:0060351	cartilage development involved in endochondral bone morphogenesis	0.00615335106417375
BP	GO:0043062	extracellular structure organization	0.00696596622557788
BP	GO:0002062	chondrocyte differentiation	0.00805743079964106
CC	GO:0099512	supramolecular fiber	0.0110436450163886
CC	GO:0005615	extracellular space	0.0116448996147114
BP	GO:0002063	chondrocyte development	0.0116448996147114
CC	GO:0099080	supramolecular complex	0.0118690432626245
CC	GO:0099081	supramolecular polymer	0.0118690432626245
BP	GO:0051315	attachment of mitotic spindle microtubules to kinetochore	0.0120293861927585
BP	GO:0006936	muscle contraction	0.0174263413921915
BP	GO:0032963	collagen metabolic process	0.0175653713330554
MF	GO:0005198	structural molecule activity	0.0175653713330554
MF	GO:0005524	ATP binding	0.0256992389146239
MF	GO:0005488	binding	0.0279585466255293
CC	GO:0000793	condensed chromosome	0.0282932855292011
BP	GO:0003012	muscle system process	0.0315374203678088
BP	GO:0060349	bone morphogenesis	0.0430303960728814
BP	GO:0016043	cellular component organization	0.046323384575919
BP	GO:0060350	endochondral bone morphogenesis	0.0469968820389062
MF	GO:0008144	drug binding	0.047479269221232
CC	GO:0034399	nuclear periphery	0.047479269221232
