# Supplementary material for: Dedicated transcriptomics combined with power analysis lead to functional understanding of genes with weak phenotypic changes in knockout lines
Source: PLoS Comput Biol. 2020 Nov 12;16(11):e1008354. doi: 10.1371/journal.pcbi.1008354 (PMC7685438; doi:10.1371/journal.pcbi.1008354)
Supplement: S2 File — (GZ) [file pcbi.1008354.s016.gz › S2_File/gon5/722.tsv]

ontology	category	term	BH
CC	GO:0031012	extracellular matrix	2.46082860498141e-17
CC	GO:0044421	extracellular region part	1.20881374927658e-15
CC	GO:0062023	collagen-containing extracellular matrix	2.60569327004392e-14
CC	GO:0005576	extracellular region	6.78598663443482e-14
MF	GO:0005201	extracellular matrix structural constituent	1.27202717507437e-13
CC	GO:0005615	extracellular space	6.39741579401271e-12
CC	GO:0005581	collagen trimer	2.08103933125761e-10
BP	GO:0030198	extracellular matrix organization	7.10553771391411e-07
CC	GO:0005694	chromosome	1.28988560868972e-06
MF	GO:0030020	extracellular matrix structural constituent conferring tensile strength	1.71742763535951e-06
BP	GO:0009987	cellular process	4.05251928274589e-06
BP	GO:0043062	extracellular structure organization	4.05251928274589e-06
BP	GO:0060350	endochondral bone morphogenesis	9.16403130639978e-06
CC	GO:0000777	condensed chromosome kinetochore	9.58357007496177e-06
CC	GO:0044427	chromosomal part	1.20499029885476e-05
MF	GO:0005515	protein binding	1.23929315494538e-05
CC	GO:0043228	non-membrane-bounded organelle	1.25002177100903e-05
BP	GO:0071840	cellular component organization or biogenesis	1.29677242857648e-05
MF	GO:0005198	structural molecule activity	1.33861599557349e-05
BP	GO:0060349	bone morphogenesis	1.8353667808209e-05
BP	GO:0051216	cartilage development	2.90879234380973e-05
CC	GO:0043232	intracellular non-membrane-bounded organelle	3.59588158460398e-05
BP	GO:0060351	cartilage development involved in endochondral bone morphogenesis	3.82388960527382e-05
BP	GO:0032501	multicellular organismal process	3.82388960527382e-05
BP	GO:0008380	RNA splicing	3.92090470165579e-05
BP	GO:0000278	mitotic cell cycle	3.98403813489866e-05
CC	GO:0000779	condensed chromosome, centromeric region	6.95464386513382e-05
BP	GO:0002062	chondrocyte differentiation	6.95464386513382e-05
BP	GO:0006397	mRNA processing	7.43230213048055e-05
BP	GO:0061448	connective tissue development	0.000109330174480554
CC	GO:0005657	replication fork	0.000140385674056017
BP	GO:0065007	biological regulation	0.000140385674056017
BP	GO:0048731	system development	0.00014197213550371
BP	GO:1901990	regulation of mitotic cell cycle phase transition	0.00015494811377071
BP	GO:1903047	mitotic cell cycle process	0.000161260977205548
BP	GO:0000375	RNA splicing, via transesterification reactions	0.000161260977205548
BP	GO:0000377	RNA splicing, via transesterification reactions with bulged adenosine as nucleophile	0.000161260977205548
BP	GO:0000398	mRNA splicing, via spliceosome	0.000161260977205548
BP	GO:0007049	cell cycle	0.00017284991337221
CC	GO:0000776	kinetochore	0.000218761628827832
CC	GO:0000778	condensed nuclear chromosome kinetochore	0.000247258612679585
BP	GO:0006260	DNA replication	0.000247258612679585
CC	GO:0000228	nuclear chromosome	0.000296734621704667
CC	GO:0000793	condensed chromosome	0.000299954645511241
BP	GO:0007093	mitotic cell cycle checkpoint	0.000301779416649196
BP	GO:0016043	cellular component organization	0.000338694780238409
CC	GO:0000775	chromosome, centromeric region	0.000610190828039754
BP	GO:0030071	regulation of mitotic metaphase/anaphase transition	0.000636469954471726
BP	GO:0000075	cell cycle checkpoint	0.000638061233036169
BP	GO:0030199	collagen fibril organization	0.000736515935209794
BP	GO:0003418	growth plate cartilage chondrocyte differentiation	0.00077466305460359
BP	GO:0007091	metaphase/anaphase transition of mitotic cell cycle	0.000803106585506142
BP	GO:0000070	mitotic sister chromatid segregation	0.000803106585506142
CC	GO:0099080	supramolecular complex	0.000835164689565348
CC	GO:0099081	supramolecular polymer	0.000835164689565348
CC	GO:0099512	supramolecular fiber	0.0008416774821136
BP	GO:0044772	mitotic cell cycle phase transition	0.000957098371240905
BP	GO:0010965	regulation of mitotic sister chromatid separation	0.00105083964806905
BP	GO:1901991	negative regulation of mitotic cell cycle phase transition	0.00105083964806905
BP	GO:0003433	chondrocyte development involved in endochondral bone morphogenesis	0.00107413971587932
BP	GO:0061061	muscle structure development	0.00107413971587932
BP	GO:0006974	cellular response to DNA damage stimulus	0.00107413971587932
BP	GO:0031577	spindle checkpoint	0.00111626942857596
BP	GO:0006396	RNA processing	0.00111626942857596
BP	GO:1902099	regulation of metaphase/anaphase transition of cell cycle	0.00114336562479015
BP	GO:0050789	regulation of biological process	0.00114336562479015
BP	GO:0045841	negative regulation of mitotic metaphase/anaphase transition	0.00114336562479015
BP	GO:0006261	DNA-dependent DNA replication	0.00114336562479015
CC	GO:0044454	nuclear chromosome part	0.00117407427472694
CC	GO:0043292	contractile fiber	0.00120649670749351
BP	GO:0003413	chondrocyte differentiation involved in endochondral bone morphogenesis	0.00121404854783558
BP	GO:0060348	bone development	0.00133643712318914
BP	GO:0044784	metaphase/anaphase transition of cell cycle	0.00133643712318914
BP	GO:0006259	DNA metabolic process	0.00135999700310901
BP	GO:0032963	collagen metabolic process	0.00140870772649797
BP	GO:1905818	regulation of chromosome separation	0.00156061555704212
BP	GO:2000816	negative regulation of mitotic sister chromatid separation	0.0015873391930767
MF	GO:0008094	DNA-dependent ATPase activity	0.00160970132279283
BP	GO:0071174	mitotic spindle checkpoint	0.00166658290085469
BP	GO:0050794	regulation of cellular process	0.00169361323237317
CC	GO:0044420	extracellular matrix component	0.00185188183781125
BP	GO:0003417	growth plate cartilage development	0.00186116573408868
BP	GO:1902100	negative regulation of metaphase/anaphase transition of cell cycle	0.00191892341906843
CC	GO:0098687	chromosomal region	0.00209158393753111
MF	GO:0005488	binding	0.00221075531671129
BP	GO:0140014	mitotic nuclear division	0.00225245058773197
BP	GO:0051306	mitotic sister chromatid separation	0.00229490382320125
BP	GO:0085029	extracellular matrix assembly	0.00262852973941079
BP	GO:0007275	multicellular organism development	0.00262852973941079
CC	GO:0000780	condensed nuclear chromosome, centromeric region	0.00268721923848188
BP	GO:1905819	negative regulation of chromosome separation	0.00268721923848188
BP	GO:0003414	chondrocyte morphogenesis involved in endochondral bone morphogenesis	0.00272959137200824
BP	GO:0003429	growth plate cartilage chondrocyte morphogenesis	0.00272959137200824
BP	GO:0090171	chondrocyte morphogenesis	0.00272959137200824
CC	GO:0005583	fibrillar collagen trimer	0.00298265881954615
CC	GO:0098643	banded collagen fibril	0.00298265881954615
BP	GO:1901988	negative regulation of cell cycle phase transition	0.00299967478369904
BP	GO:0098868	bone growth	0.00304533054835412
BP	GO:0048856	anatomical structure development	0.00305289212577248
CC	GO:0032991	protein-containing complex	0.00305491560516539
BP	GO:0008283	cell proliferation	0.00311095106471085
BP	GO:0033047	regulation of mitotic sister chromatid segregation	0.00333382733598993
CC	GO:0005681	spliceosomal complex	0.00375617441083279
BP	GO:0006310	DNA recombination	0.00415304357783291
BP	GO:0002063	chondrocyte development	0.00418461474456532
BP	GO:0001501	skeletal system development	0.00418461474456532
BP	GO:0033048	negative regulation of mitotic sister chromatid segregation	0.00473050476862702
BP	GO:0010389	regulation of G2/M transition of mitotic cell cycle	0.00492369379246136
BP	GO:0003012	muscle system process	0.00499694035337268
BP	GO:0070208	protein heterotrimerization	0.00501503290261448
BP	GO:0007517	muscle organ development	0.00502598462560272
BP	GO:0003416	endochondral bone growth	0.00502598462560272
CC	GO:0000940	condensed chromosome outer kinetochore	0.00520180576208206
BP	GO:0003422	growth plate cartilage morphogenesis	0.00520180576208206
BP	GO:1901987	regulation of cell cycle phase transition	0.00548476699589225
BP	GO:0051304	chromosome separation	0.00586635247389558
BP	GO:0003008	system process	0.0062492843767078
BP	GO:0008608	attachment of spindle microtubules to kinetochore	0.00729278450724813
BP	GO:0032502	developmental process	0.00732215955991117
MF	GO:0005509	calcium ion binding	0.00802113625463289
BP	GO:0008285	negative regulation of cell proliferation	0.00802113625463289
CC	GO:0009986	cell surface	0.0084092454236026
BP	GO:0006936	muscle contraction	0.0084092454236026
BP	GO:0060536	cartilage morphogenesis	0.0084092454236026
BP	GO:0051784	negative regulation of nuclear division	0.0084092454236026
BP	GO:0090304	nucleic acid metabolic process	0.0084092454236026
BP	GO:0048705	skeletal system morphogenesis	0.0084092454236026
BP	GO:0033046	negative regulation of sister chromatid segregation	0.00859293812716837
BP	GO:0060537	muscle tissue development	0.00859293812716837
BP	GO:0007094	mitotic spindle assembly checkpoint	0.00874659968422335
BP	GO:0071173	spindle assembly checkpoint	0.00874659968422335
BP	GO:0045839	negative regulation of mitotic nuclear division	0.00874659968422335
BP	GO:0051301	cell division	0.0088106601572779
BP	GO:0044770	cell cycle phase transition	0.00890823643808892
CC	GO:0044430	cytoskeletal part	0.00890823643808892
CC	GO:0031594	neuromuscular junction	0.00903736582210541
MF	GO:0044877	protein-containing complex binding	0.00939727202020703
MF	GO:0005539	glycosaminoglycan binding	0.00944816543863582
BP	GO:0051315	attachment of mitotic spindle microtubules to kinetochore	0.00944816543863582
MF	GO:0030021	extracellular matrix structural constituent conferring compression resistance	0.00946569442743902
BP	GO:0050684	regulation of mRNA processing	0.0102464729905407
CC	GO:0071013	catalytic step 2 spliceosome	0.0106005541728745
MF	GO:0048407	platelet-derived growth factor binding	0.0106005541728745
BP	GO:0051983	regulation of chromosome segregation	0.0106081360203043
BP	GO:0048251	elastic fiber assembly	0.0108022894703399
BP	GO:0022402	cell cycle process	0.0109186804568734
BP	GO:0006281	DNA repair	0.0109186804568734
BP	GO:0042060	wound healing	0.0111670376570411
BP	GO:0003009	skeletal muscle contraction	0.0113162494463129
CC	GO:0030016	myofibril	0.0119084704651304
CC	GO:0043596	nuclear replication fork	0.0122247344370669
BP	GO:0022610	biological adhesion	0.0122247344370669
MF	GO:0004003	ATP-dependent DNA helicase activity	0.0122247344370669
MF	GO:0008026	ATP-dependent helicase activity	0.0122247344370669
MF	GO:0070035	purine NTP-dependent helicase activity	0.0122247344370669
BP	GO:0000819	sister chromatid segregation	0.0126224670122425
CC	GO:0044428	nuclear part	0.0129253483650684
BP	GO:0000380	alternative mRNA splicing, via spliceosome	0.0129253483650684
BP	GO:0007059	chromosome segregation	0.013361035226623
BP	GO:0007346	regulation of mitotic cell cycle	0.013361035226623
BP	GO:0007088	regulation of mitotic nuclear division	0.0136006941233763
BP	GO:0007155	cell adhesion	0.0139085843566365
BP	GO:0051726	regulation of cell cycle	0.0139662263329795
CC	GO:0036379	myofilament	0.0143680333892412
CC	GO:0098644	complex of collagen trimers	0.01453713024409
BP	GO:0000245	spliceosomal complex assembly	0.0152149833970739
BP	GO:0014706	striated muscle tissue development	0.0152149833970739
MF	GO:0016887	ATPase activity	0.0152149833970739
BP	GO:0051985	negative regulation of chromosome segregation	0.0156646212885536
CC	GO:0044449	contractile fiber part	0.0158471648076147
MF	GO:0005114	type II transforming growth factor beta receptor binding	0.0160889634301578
BP	GO:0000280	nuclear division	0.016208335725837
BP	GO:0097435	supramolecular fiber organization	0.0167873924909193
MF	GO:0017116	single-stranded DNA-dependent ATP-dependent DNA helicase activity	0.0172830745861666
MF	GO:0043142	single-stranded DNA-dependent ATPase activity	0.0172830745861666
BP	GO:1902749	regulation of cell cycle G2/M phase transition	0.0180523615804042
BP	GO:0051783	regulation of nuclear division	0.0194002841124785
BP	GO:0014902	myotube differentiation	0.0195733084305861
BP	GO:0051146	striated muscle cell differentiation	0.0196436319001294
BP	GO:0061041	regulation of wound healing	0.021460568016769
BP	GO:0045930	negative regulation of mitotic cell cycle	0.0214613586924919
BP	GO:0048513	animal organ development	0.0218749035847317
BP	GO:0042127	regulation of cell proliferation	0.0220306472899786
BP	GO:0055002	striated muscle cell development	0.0236204344566056
BP	GO:0010972	negative regulation of G2/M transition of mitotic cell cycle	0.0236257203975163
BP	GO:0090068	positive regulation of cell cycle process	0.0236257203975163
CC	GO:0005865	striated muscle thin filament	0.0237147920801752
BP	GO:0016071	mRNA metabolic process	0.0237147920801752
BP	GO:0051093	negative regulation of developmental process	0.0240230125623229
BP	GO:0060538	skeletal muscle organ development	0.0258261887054084
BP	GO:0033045	regulation of sister chromatid segregation	0.025892576311707
BP	GO:0001958	endochondral ossification	0.0270984107888013
BP	GO:0036075	replacement ossification	0.0270984107888013
BP	GO:0048589	developmental growth	0.0271328216022457
BP	GO:0045595	regulation of cell differentiation	0.0271328216022457
CC	GO:0030017	sarcomere	0.0283540900681369
CC	GO:0005819	spindle	0.0284454066038957
BP	GO:0007519	skeletal muscle tissue development	0.0290713018311921
BP	GO:0040007	growth	0.0318744619914682
BP	GO:0014908	myotube differentiation involved in skeletal muscle regeneration	0.0318744619914682
BP	GO:0010831	positive regulation of myotube differentiation	0.0343582452529767
CC	GO:0031981	nuclear lumen	0.034945319741797
BP	GO:0042692	muscle cell differentiation	0.0359767822319802
CC	GO:0005861	troponin complex	0.0359767822319802
BP	GO:0000724	double-strand break repair via homologous recombination	0.0366256307425469
BP	GO:0000725	recombinational repair	0.0366256307425469
MF	GO:0008201	heparin binding	0.0366683717172152
BP	GO:0055001	muscle cell development	0.0375525606711638
BP	GO:0048747	muscle fiber development	0.0376599781832957
BP	GO:0048285	organelle fission	0.0387730818407318
MF	GO:0015185	gamma-aminobutyric acid transmembrane transporter activity	0.0389778063860581
BP	GO:0071459	protein localization to chromosome, centromeric region	0.0394400971082782
BP	GO:0010948	negative regulation of cell cycle process	0.0394643817675948
BP	GO:0030154	cell differentiation	0.0394643817675948
CC	GO:0099634	postsynaptic specialization membrane	0.0394643817675948
BP	GO:0071214	cellular response to abiotic stimulus	0.0394643817675948
BP	GO:0104004	cellular response to environmental stimulus	0.0394643817675948
BP	GO:0044818	mitotic G2/M transition checkpoint	0.0399977108618473
BP	GO:0034508	centromere complex assembly	0.0399977108618473
BP	GO:0050879	multicellular organismal movement	0.0404932528915515
BP	GO:0050881	musculoskeletal movement	0.0404932528915515
BP	GO:0006950	response to stress	0.0404932528915515
CC	GO:0044297	cell body	0.0416563566170466
BP	GO:0045787	positive regulation of cell cycle	0.0487128096825529
