# Supplementary material for: Dedicated transcriptomics combined with power analysis lead to functional understanding of genes with weak phenotypic changes in knockout lines
Source: PLoS Comput Biol. 2020 Nov 12;16(11):e1008354. doi: 10.1371/journal.pcbi.1008354 (PMC7685438; doi:10.1371/journal.pcbi.1008354)
Supplement: S2 File — (GZ) [file pcbi.1008354.s016.gz › S2_File/gon5/729.tsv]

ontology	category	term	BH
CC	GO:0031012	extracellular matrix	7.33435715374481e-09
CC	GO:0005581	collagen trimer	7.33435715374481e-09
MF	GO:0005201	extracellular matrix structural constituent	7.33435715374481e-09
CC	GO:0044421	extracellular region part	7.38580967882683e-09
CC	GO:0062023	collagen-containing extracellular matrix	6.35943354272239e-08
CC	GO:0005576	extracellular region	9.39126138528378e-08
MF	GO:0030020	extracellular matrix structural constituent conferring tensile strength	1.5117965282865e-06
CC	GO:0005615	extracellular space	1.60748959559033e-06
BP	GO:0065007	biological regulation	4.98433584495298e-06
CC	GO:0097060	synaptic membrane	5.63304506242926e-06
BP	GO:0032501	multicellular organismal process	7.62278791164056e-06
BP	GO:0050789	regulation of biological process	1.24153920330876e-05
BP	GO:0099536	synaptic signaling	5.28821648712864e-05
BP	GO:0099537	trans-synaptic signaling	6.93447916384755e-05
BP	GO:0006397	mRNA processing	6.93447916384755e-05
CC	GO:0044456	synapse part	8.20900978768473e-05
BP	GO:0007268	chemical synaptic transmission	8.33689487959375e-05
BP	GO:0098916	anterograde trans-synaptic signaling	8.33689487959375e-05
CC	GO:0045202	synapse	9.32192987803708e-05
CC	GO:0043292	contractile fiber	9.32192987803708e-05
BP	GO:0006396	RNA processing	9.32192987803708e-05
MF	GO:0005515	protein binding	0.000100015761041172
CC	GO:0099080	supramolecular complex	0.000193238614139811
CC	GO:0099081	supramolecular polymer	0.000193238614139811
CC	GO:0099512	supramolecular fiber	0.000256312843211766
BP	GO:0009987	cellular process	0.000257313582087594
CC	GO:0098793	presynapse	0.000257313582087594
BP	GO:0030198	extracellular matrix organization	0.000269854972793885
BP	GO:0043062	extracellular structure organization	0.000281491785448128
MF	GO:0005509	calcium ion binding	0.000346430565613777
BP	GO:0003009	skeletal muscle contraction	0.000609274668996228
BP	GO:0071840	cellular component organization or biogenesis	0.000640677656074009
CC	GO:0000777	condensed chromosome kinetochore	0.000791956924086639
CC	GO:0030016	myofibril	0.000894498622102539
BP	GO:0032502	developmental process	0.00104022436258769
BP	GO:0000375	RNA splicing, via transesterification reactions	0.00104022436258769
BP	GO:0000377	RNA splicing, via transesterification reactions with bulged adenosine as nucleophile	0.00104022436258769
BP	GO:0000398	mRNA splicing, via spliceosome	0.00104022436258769
CC	GO:0098590	plasma membrane region	0.00118569866327718
MF	GO:0005488	binding	0.00118569866327718
BP	GO:0008380	RNA splicing	0.00118569866327718
CC	GO:0043228	non-membrane-bounded organelle	0.00129945888176048
CC	GO:0097458	neuron part	0.00134737483772984
CC	GO:0045211	postsynaptic membrane	0.00136232114500095
CC	GO:0043005	neuron projection	0.00142549361743071
BP	GO:0002062	chondrocyte differentiation	0.00152552164839677
CC	GO:0099240	intrinsic component of synaptic membrane	0.001531745162213
BP	GO:0098742	cell-cell adhesion via plasma-membrane adhesion molecules	0.00158695864751517
BP	GO:0050794	regulation of cellular process	0.00164536897603093
CC	GO:0044449	contractile fiber part	0.00171367185439897
CC	GO:0099634	postsynaptic specialization membrane	0.00173683595170103
CC	GO:0030017	sarcomere	0.00175813131057648
CC	GO:0043232	intracellular non-membrane-bounded organelle	0.0018604430407486
CC	GO:0099699	integral component of synaptic membrane	0.00189617593645045
CC	GO:0000779	condensed chromosome, centromeric region	0.00217683046599269
BP	GO:0051216	cartilage development	0.00227487551338816
BP	GO:0070208	protein heterotrimerization	0.00227487551338816
CC	GO:0098936	intrinsic component of postsynaptic membrane	0.00229979460364396
CC	GO:0071944	cell periphery	0.00262475924160575
BP	GO:0071248	cellular response to metal ion	0.00269136865602588
CC	GO:0005886	plasma membrane	0.00269136865602588
BP	GO:0048731	system development	0.00269136865602588
CC	GO:0000776	kinetochore	0.00269136865602588
BP	GO:0007267	cell-cell signaling	0.00269136865602588
CC	GO:0099055	integral component of postsynaptic membrane	0.00285519738157512
CC	GO:0000775	chromosome, centromeric region	0.00285519738157512
BP	GO:0071241	cellular response to inorganic substance	0.00293433430566312
BP	GO:0003008	system process	0.00311849781778005
CC	GO:0030054	cell junction	0.00311849781778005
BP	GO:0006941	striated muscle contraction	0.00317602626966905
BP	GO:0016043	cellular component organization	0.00317602626966905
BP	GO:0006936	muscle contraction	0.00317602626966905
BP	GO:0050808	synapse organization	0.00346132761109087
CC	GO:0000778	condensed nuclear chromosome kinetochore	0.00346867352162024
CC	GO:0005887	integral component of plasma membrane	0.00370782281717476
CC	GO:0098982	GABA-ergic synapse	0.00375881319545443
CC	GO:0030424	axon	0.0042174758424003
BP	GO:0003012	muscle system process	0.00444078939244713
BP	GO:0007275	multicellular organism development	0.00497052036021204
CC	GO:0098948	intrinsic component of postsynaptic specialization membrane	0.00499913422133889
CC	GO:0005694	chromosome	0.00597841523666834
BP	GO:0061448	connective tissue development	0.0060888351513798
CC	GO:0031226	intrinsic component of plasma membrane	0.0061113391601841
BP	GO:0060349	bone morphogenesis	0.00680794031186943
CC	GO:0000793	condensed chromosome	0.00698921442537015
BP	GO:0006403	RNA localization	0.00723107805717672
CC	GO:0036379	myofilament	0.00755012454800409
CC	GO:0044427	chromosomal part	0.00849081852236204
BP	GO:0016071	mRNA metabolic process	0.00849081852236204
BP	GO:0060350	endochondral bone morphogenesis	0.00849081852236204
MF	GO:0005198	structural molecule activity	0.00856231661721418
CC	GO:0099146	intrinsic component of postsynaptic density membrane	0.00878079583107433
CC	GO:0044459	plasma membrane part	0.00878079583107433
BP	GO:0003418	growth plate cartilage chondrocyte differentiation	0.00878079583107433
CC	GO:0036477	somatodendritic compartment	0.00888446198925669
BP	GO:0000380	alternative mRNA splicing, via spliceosome	0.00890015524729596
BP	GO:0085029	extracellular matrix assembly	0.00895994752094912
CC	GO:0005681	spliceosomal complex	0.00937821332950416
BP	GO:0030154	cell differentiation	0.00978840120265674
CC	GO:0005865	striated muscle thin filament	0.00978840120265674
BP	GO:0048856	anatomical structure development	0.00978840120265674
CC	GO:0044430	cytoskeletal part	0.0099970436590292
BP	GO:0090304	nucleic acid metabolic process	0.0106363024847776
BP	GO:0048869	cellular developmental process	0.0106384259963797
BP	GO:0050804	modulation of chemical synaptic transmission	0.0109851816128978
BP	GO:0000245	spliceosomal complex assembly	0.0109851816128978
CC	GO:0099060	integral component of postsynaptic specialization membrane	0.011951660339849
BP	GO:0003433	chondrocyte development involved in endochondral bone morphogenesis	0.0120330527048589
BP	GO:0099177	regulation of trans-synaptic signaling	0.0120448464699808
BP	GO:0007155	cell adhesion	0.012976923724788
BP	GO:0050684	regulation of mRNA processing	0.013074107061074
CC	GO:0042995	cell projection	0.0142571394558693
BP	GO:0022610	biological adhesion	0.0157885723851908
CC	GO:0000228	nuclear chromosome	0.0157885723851908
MF	GO:0005261	cation channel activity	0.0175767650118696
MF	GO:0046873	metal ion transmembrane transporter activity	0.0177979122423259
CC	GO:0098839	postsynaptic density membrane	0.018345321618595
CC	GO:0048786	presynaptic active zone	0.019185477115687
CC	GO:0044454	nuclear chromosome part	0.0192106655889374
BP	GO:0003413	chondrocyte differentiation involved in endochondral bone morphogenesis	0.019745262756037
BP	GO:0060351	cartilage development involved in endochondral bone morphogenesis	0.0201136362364918
CC	GO:0005861	troponin complex	0.0201136362364918
BP	GO:0003414	chondrocyte morphogenesis involved in endochondral bone morphogenesis	0.0209711167164649
BP	GO:0003429	growth plate cartilage chondrocyte morphogenesis	0.0209711167164649
BP	GO:0090171	chondrocyte morphogenesis	0.0209711167164649
BP	GO:0007156	homophilic cell adhesion via plasma membrane adhesion molecules	0.0209711167164649
BP	GO:1990823	response to leukemia inhibitory factor	0.0209711167164649
BP	GO:1990830	cellular response to leukemia inhibitory factor	0.0209711167164649
CC	GO:0099061	integral component of postsynaptic density membrane	0.0217134813461609
BP	GO:0031123	RNA 3'-end processing	0.023589975621544
CC	GO:0098687	chromosomal region	0.0261925913287225
BP	GO:0060537	muscle tissue development	0.028321444018667
BP	GO:0060074	synapse maturation	0.0298078768997457
BP	GO:0030199	collagen fibril organization	0.0299613306341018
CC	GO:0098794	postsynapse	0.0299613306341018
CC	GO:0044297	cell body	0.0312677674635428
BP	GO:0048168	regulation of neuronal synaptic plasticity	0.0320890943984512
MF	GO:0050839	cell adhesion molecule binding	0.0331241564428893
MF	GO:0022836	gated channel activity	0.0331241564428893
CC	GO:0120025	plasma membrane bounded cell projection	0.0352647181432077
MF	GO:0072341	modified amino acid binding	0.0367711535490848
CC	GO:0031981	nuclear lumen	0.0371912034977695
CC	GO:0044428	nuclear part	0.0371912034977695
BP	GO:0006259	DNA metabolic process	0.03775145058736
BP	GO:0022613	ribonucleoprotein complex biogenesis	0.03775145058736
CC	GO:0042734	presynaptic membrane	0.03775145058736
MF	GO:0022839	ion gated channel activity	0.03775145058736
BP	GO:0003422	growth plate cartilage morphogenesis	0.0390995678868741
CC	GO:0097447	dendritic tree	0.0407904868865781
CC	GO:0044306	neuron projection terminus	0.0432264274590777
BP	GO:0007517	muscle organ development	0.0442582050012509
CC	GO:0030425	dendrite	0.0451750804875615
CC	GO:0005856	cytoskeleton	0.0467260756952791
CC	GO:0000780	condensed nuclear chromosome, centromeric region	0.0467260756952791
MF	GO:0005216	ion channel activity	0.0467260756952791
BP	GO:0014706	striated muscle tissue development	0.0467260756952791
BP	GO:0007093	mitotic cell cycle checkpoint	0.0473964286770719
