# Supplementary material for: Dedicated transcriptomics combined with power analysis lead to functional understanding of genes with weak phenotypic changes in knockout lines
Source: PLoS Comput Biol. 2020 Nov 12;16(11):e1008354. doi: 10.1371/journal.pcbi.1008354 (PMC7685438; doi:10.1371/journal.pcbi.1008354)
Supplement: S2 File — (GZ) [file pcbi.1008354.s016.gz › S2_File/gon5/14.tsv]

ontology	category	term	BH
CC	GO:0005887	integral component of plasma membrane	1.54526366334329e-14
CC	GO:0031226	intrinsic component of plasma membrane	1.54526366334329e-14
MF	GO:0005198	structural molecule activity	1.21347311780757e-12
CC	GO:0044421	extracellular region part	2.64583769092939e-12
CC	GO:0005576	extracellular region	2.64583769092939e-12
CC	GO:0097060	synaptic membrane	1.40922071577361e-11
CC	GO:0099240	intrinsic component of synaptic membrane	1.64632860352254e-11
CC	GO:0062023	collagen-containing extracellular matrix	4.1565359402379e-11
CC	GO:0031012	extracellular matrix	4.1565359402379e-11
BP	GO:0007268	chemical synaptic transmission	4.1565359402379e-11
BP	GO:0098916	anterograde trans-synaptic signaling	4.1565359402379e-11
BP	GO:0099537	trans-synaptic signaling	5.48034743645938e-11
CC	GO:1902495	transmembrane transporter complex	1.17635728218556e-10
BP	GO:0099536	synaptic signaling	1.17635728218556e-10
CC	GO:0034702	ion channel complex	1.71965144158544e-10
CC	GO:0045202	synapse	2.11038660694424e-10
CC	GO:0032991	protein-containing complex	4.45964437163871e-10
CC	GO:0099699	integral component of synaptic membrane	4.45964437163871e-10
CC	GO:1990351	transporter complex	6.83376246014009e-10
MF	GO:0022839	ion gated channel activity	9.4131305636532e-10
CC	GO:0044456	synapse part	1.04124719635122e-09
CC	GO:0005615	extracellular space	1.06299699406321e-09
CC	GO:0030424	axon	1.26152255698583e-09
CC	GO:0097458	neuron part	1.70962850185234e-09
MF	GO:0005216	ion channel activity	1.70962850185234e-09
BP	GO:0003008	system process	1.88219700606442e-09
MF	GO:0005201	extracellular matrix structural constituent	2.64513296514358e-09
BP	GO:0009987	cellular process	2.64513296514358e-09
MF	GO:0022838	substrate-specific channel activity	2.64513296514358e-09
MF	GO:0022836	gated channel activity	2.64513296514358e-09
BP	GO:0050877	nervous system process	3.59502759933976e-09
CC	GO:0045211	postsynaptic membrane	4.25454848991325e-09
CC	GO:0036477	somatodendritic compartment	5.1353547387081e-09
CC	GO:0043005	neuron projection	5.47705505301814e-09
CC	GO:0099634	postsynaptic specialization membrane	5.67612258147158e-09
CC	GO:0098936	intrinsic component of postsynaptic membrane	6.63698245411108e-09
MF	GO:0015267	channel activity	9.3020437866252e-09
MF	GO:0022803	passive transmembrane transporter activity	9.3020437866252e-09
BP	GO:0007610	behavior	1.03771723533349e-08
BP	GO:0007399	nervous system development	1.09630709505277e-08
CC	GO:0034703	cation channel complex	1.25258964614199e-08
BP	GO:0022008	neurogenesis	2.02712045595996e-08
MF	GO:0005261	cation channel activity	2.02712045595996e-08
CC	GO:1990904	ribonucleoprotein complex	3.01686087595027e-08
CC	GO:0099060	integral component of postsynaptic specialization membrane	3.14344985776256e-08
CC	GO:0098948	intrinsic component of postsynaptic specialization membrane	3.14344985776256e-08
CC	GO:0099055	integral component of postsynaptic membrane	3.14344985776256e-08
BP	GO:0006396	RNA processing	3.9852545315923e-08
BP	GO:0032501	multicellular organismal process	4.42378880588181e-08
BP	GO:0048699	generation of neurons	8.75423071076537e-08
BP	GO:0050804	modulation of chemical synaptic transmission	1.14858839632026e-07
BP	GO:0099177	regulation of trans-synaptic signaling	1.43080029453832e-07
CC	GO:0097447	dendritic tree	2.32525921035637e-07
CC	GO:0098978	glutamatergic synapse	3.31323674648146e-07
CC	GO:0098794	postsynapse	3.31522605205071e-07
BP	GO:0071840	cellular component organization or biogenesis	3.49913831406614e-07
CC	GO:0044459	plasma membrane part	5.27518975270098e-07
CC	GO:0030425	dendrite	5.31154796444246e-07
BP	GO:0008380	RNA splicing	5.71256369299466e-07
BP	GO:0051960	regulation of nervous system development	7.51280840953069e-07
CC	GO:0042734	presynaptic membrane	8.96669068203777e-07
BP	GO:0019226	transmission of nerve impulse	1.04487556076708e-06
MF	GO:0005244	voltage-gated ion channel activity	1.08420934443864e-06
MF	GO:0022832	voltage-gated channel activity	1.08420934443864e-06
BP	GO:0000375	RNA splicing, via transesterification reactions	1.23479046850835e-06
BP	GO:0000377	RNA splicing, via transesterification reactions with bulged adenosine as nucleophile	1.23479046850835e-06
BP	GO:0000398	mRNA splicing, via spliceosome	1.23479046850835e-06
BP	GO:0048731	system development	1.52308606849544e-06
CC	GO:0044297	cell body	2.12031305280684e-06
MF	GO:0005509	calcium ion binding	2.12031305280684e-06
BP	GO:0016043	cellular component organization	2.41477928784598e-06
MF	GO:0022843	voltage-gated cation channel activity	2.69262659032876e-06
CC	GO:0043025	neuronal cell body	2.69262659032876e-06
CC	GO:0033267	axon part	2.70577319466735e-06
CC	GO:0099572	postsynaptic specialization	2.75593664288067e-06
CC	GO:0098878	neurotransmitter receptor complex	3.56960887476854e-06
BP	GO:0030182	neuron differentiation	5.49991879992628e-06
CC	GO:0099061	integral component of postsynaptic density membrane	5.62885173278804e-06
CC	GO:0099146	intrinsic component of postsynaptic density membrane	5.81177191649834e-06
CC	GO:0098839	postsynaptic density membrane	6.539745884183e-06
CC	GO:0098793	presynapse	8.10028778051699e-06
BP	GO:0061061	muscle structure development	8.32461379976675e-06
BP	GO:0007275	multicellular organism development	9.36243129330268e-06
CC	GO:0098889	intrinsic component of presynaptic membrane	1.01013859177475e-05
BP	GO:0045595	regulation of cell differentiation	1.07983223946728e-05
BP	GO:0050767	regulation of neurogenesis	1.48924382334526e-05
CC	GO:0098982	GABA-ergic synapse	1.48924382334526e-05
BP	GO:0008150	biological_process	1.55222735765572e-05
CC	GO:0005681	spliceosomal complex	1.55460314381091e-05
MF	GO:0005539	glycosaminoglycan binding	1.55606965666795e-05
BP	GO:0050808	synapse organization	1.73156744817516e-05
MF	GO:0022824	transmitter-gated ion channel activity	1.826321871321e-05
MF	GO:0022835	transmitter-gated channel activity	1.826321871321e-05
CC	GO:0005581	collagen trimer	2.05247230014721e-05
BP	GO:0006397	mRNA processing	2.215039565448e-05
BP	GO:0042391	regulation of membrane potential	2.22843873079335e-05
CC	GO:0008328	ionotropic glutamate receptor complex	2.32065015863118e-05
BP	GO:0065007	biological regulation	2.3220221821189e-05
BP	GO:0051239	regulation of multicellular organismal process	2.54691269404852e-05
CC	GO:0043292	contractile fiber	2.61033044582316e-05
CC	GO:0043228	non-membrane-bounded organelle	2.65083515957478e-05
MF	GO:0098960	postsynaptic neurotransmitter receptor activity	2.65083515957478e-05
BP	GO:0048167	regulation of synaptic plasticity	2.67130683660147e-05
BP	GO:0060284	regulation of cell development	3.06067516755272e-05
MF	GO:1904315	transmitter-gated ion channel activity involved in regulation of postsynaptic membrane potential	3.18427157780701e-05
BP	GO:0007215	glutamate receptor signaling pathway	3.20188923121439e-05
CC	GO:0098984	neuron to neuron synapse	3.31178226011321e-05
CC	GO:0009986	cell surface	3.36019145537746e-05
CC	GO:0071013	catalytic step 2 spliceosome	4.1585007089398e-05
CC	GO:0032279	asymmetric synapse	4.3574594905855e-05
MF	GO:0030594	neurotransmitter receptor activity	5.05010517640001e-05
BP	GO:0007267	cell-cell signaling	5.67574042465992e-05
CC	GO:0005694	chromosome	6.24674044213372e-05
CC	GO:0043232	intracellular non-membrane-bounded organelle	7.07237281956467e-05
CC	GO:0014069	postsynaptic density	7.16288579416056e-05
BP	GO:0006260	DNA replication	7.98401620321235e-05
BP	GO:0060537	muscle tissue development	7.98401620321235e-05
BP	GO:0098742	cell-cell adhesion via plasma-membrane adhesion molecules	9.86959761393714e-05
MF	GO:0017116	single-stranded DNA-dependent ATP-dependent DNA helicase activity	0.000102824018461423
MF	GO:0043142	single-stranded DNA-dependent ATPase activity	0.000102824018461423
BP	GO:0007626	locomotory behavior	0.000107210301665684
MF	GO:0008066	glutamate receptor activity	0.000107210301665684
MF	GO:0015276	ligand-gated ion channel activity	0.000146842607936978
BP	GO:0048666	neuron development	0.000148671359256287
CC	GO:0070013	intracellular organelle lumen	0.000150734396827507
MF	GO:0099529	neurotransmitter receptor activity involved in regulation of postsynaptic membrane potential	0.000151856998015878
CC	GO:0031974	membrane-enclosed lumen	0.000157712091177745
CC	GO:0043233	organelle lumen	0.000157712091177745
BP	GO:0014706	striated muscle tissue development	0.000173909024710571
MF	GO:0004003	ATP-dependent DNA helicase activity	0.000175795614115186
MF	GO:0008026	ATP-dependent helicase activity	0.000175795614115186
MF	GO:0070035	purine NTP-dependent helicase activity	0.000175795614115186
BP	GO:0050789	regulation of biological process	0.000201042601737163
CC	GO:0030016	myofibril	0.000210211332049145
CC	GO:0000776	kinetochore	0.000233107251882668
CC	GO:0005886	plasma membrane	0.000235997455188017
CC	GO:0044304	main axon	0.000238992676428578
CC	GO:0044420	extracellular matrix component	0.000238992676428578
BP	GO:0022613	ribonucleoprotein complex biogenesis	0.00025717953920637
BP	GO:0007611	learning or memory	0.00025717953920637
BP	GO:0007517	muscle organ development	0.000291619642335778
CC	GO:0099056	integral component of presynaptic membrane	0.000311667290713909
CC	GO:0000313	organellar ribosome	0.000342216764054214
CC	GO:0005761	mitochondrial ribosome	0.000342216764054214
CC	GO:0030054	cell junction	0.000373703838199388
MF	GO:0022834	ligand-gated channel activity	0.000379845842310498
CC	GO:0044449	contractile fiber part	0.000379845842310498
BP	GO:0048468	cell development	0.000466962228446489
CC	GO:0098687	chromosomal region	0.000488377816278226
BP	GO:0022610	biological adhesion	0.000493281641445544
BP	GO:0032990	cell part morphogenesis	0.000508081697278766
BP	GO:0035637	multicellular organismal signaling	0.000533501494826176
BP	GO:0006261	DNA-dependent DNA replication	0.000570383425489619
BP	GO:2000026	regulation of multicellular organismal development	0.000575542880267848
CC	GO:0000775	chromosome, centromeric region	0.000578459282828655
CC	GO:0005657	replication fork	0.000578459282828655
MF	GO:0004888	transmembrane signaling receptor activity	0.000595639003613161
MF	GO:0030020	extracellular matrix structural constituent conferring tensile strength	0.000626845018289544
BP	GO:0035249	synaptic transmission, glutamatergic	0.000643919760564778
BP	GO:0050890	cognition	0.000655593732796297
BP	GO:0048812	neuron projection morphogenesis	0.000681264971862432
MF	GO:0008201	heparin binding	0.000681264971862432
MF	GO:0005230	extracellular ligand-gated ion channel activity	0.000685848210231963
BP	GO:0097090	presynaptic membrane organization	0.00070631625648375
BP	GO:0048858	cell projection morphogenesis	0.000718563669487006
BP	GO:0007416	synapse assembly	0.000724184199834644
BP	GO:0120039	plasma membrane bounded cell projection morphogenesis	0.000724184199834644
MF	GO:0022890	inorganic cation transmembrane transporter activity	0.000724184199834644
BP	GO:0007155	cell adhesion	0.00074831857775543
BP	GO:0051962	positive regulation of nervous system development	0.00074831857775543
MF	GO:0038023	signaling receptor activity	0.000750771330139894
CC	GO:0071944	cell periphery	0.000777766341628233
BP	GO:0007600	sensory perception	0.000926027340357925
CC	GO:0030017	sarcomere	0.000926027340357925
BP	GO:0031175	neuron projection development	0.000940116208879567
MF	GO:0046873	metal ion transmembrane transporter activity	0.000950088048909055
BP	GO:0050905	neuromuscular process	0.00109076307775331
CC	GO:0098590	plasma membrane region	0.00109076307775331
BP	GO:0032502	developmental process	0.00112235270391649
BP	GO:0048856	anatomical structure development	0.00122531944366699
MF	GO:0005262	calcium channel activity	0.00147541737898476
CC	GO:0044428	nuclear part	0.00149101979044022
BP	GO:0060042	retina morphogenesis in camera-type eye	0.00158304249360303
BP	GO:0045664	regulation of neuron differentiation	0.00165703422143659
BP	GO:0050793	regulation of developmental process	0.00165703422143659
MF	GO:0015079	potassium ion transmembrane transporter activity	0.00165754341716639
MF	GO:0015318	inorganic molecular entity transmembrane transporter activity	0.0016619707754823
BP	GO:0016071	mRNA metabolic process	0.00175135008697422
BP	GO:0060349	bone morphogenesis	0.0019016633203065
MF	GO:0004970	ionotropic glutamate receptor activity	0.00192082860573177
BP	GO:0048589	developmental growth	0.00193596340474761
MF	GO:0044877	protein-containing complex binding	0.00195069219054146
BP	GO:0034622	cellular protein-containing complex assembly	0.00204849671315451
BP	GO:0008037	cell recognition	0.00210315395443229
BP	GO:0034508	centromere complex assembly	0.00216885251309929
CC	GO:0098798	mitochondrial protein complex	0.00230456051117186
CC	GO:0098797	plasma membrane protein complex	0.00233153245160581
BP	GO:0050806	positive regulation of synaptic transmission	0.00233153245160581
MF	GO:0015085	calcium ion transmembrane transporter activity	0.00236054589142845
CC	GO:0048786	presynaptic active zone	0.00236054589142845
BP	GO:0050794	regulation of cellular process	0.00248243184450932
CC	GO:0005839	proteasome core complex	0.00248634168255883
CC	GO:0044463	cell projection part	0.00259001605044163
CC	GO:0120038	plasma membrane bounded cell projection part	0.00259001605044163
BP	GO:0000070	mitotic sister chromatid segregation	0.0025916607087002
BP	GO:0030198	extracellular matrix organization	0.0025916607087002
CC	GO:0044427	chromosomal part	0.00263922238333563
CC	GO:0034705	potassium channel complex	0.00285368472242685
BP	GO:0002062	chondrocyte differentiation	0.00288695711715674
CC	GO:0000777	condensed chromosome kinetochore	0.0029040208193943
BP	GO:0140014	mitotic nuclear division	0.00305357005298539
CC	GO:0031981	nuclear lumen	0.00305357005298539
CC	GO:0005687	U4 snRNP	0.00306495830876577
BP	GO:0040007	growth	0.00318956513202174
CC	GO:0071007	U2-type catalytic step 2 spliceosome	0.00334944129413774
CC	GO:0043194	axon initial segment	0.00334944129413774
BP	GO:0001508	action potential	0.00336525662193153
CC	GO:0043235	receptor complex	0.00361796554517399
CC	GO:0060077	inhibitory synapse	0.00365171584000876
BP	GO:0048168	regulation of neuronal synaptic plasticity	0.0038290736411442
CC	GO:0046540	U4/U6 x U5 tri-snRNP complex	0.00385615392252842
CC	GO:0097526	spliceosomal tri-snRNP complex	0.00385615392252842
BP	GO:0060350	endochondral bone morphogenesis	0.00386333561348888
BP	GO:0034220	ion transmembrane transport	0.00388081997436855
BP	GO:2000311	regulation of AMPA receptor activity	0.00428963263644305
BP	GO:0035418	protein localization to synapse	0.00483033718780792
BP	GO:0051668	localization within membrane	0.0048733824056081
MF	GO:0060089	molecular transducer activity	0.00500626265798827
BP	GO:0007059	chromosome segregation	0.00501051181457216
BP	GO:0051146	striated muscle cell differentiation	0.00511375126657562
BP	GO:0060538	skeletal muscle organ development	0.00520005044252597
CC	GO:0099080	supramolecular complex	0.00529897979620928
CC	GO:0099081	supramolecular polymer	0.00529897979620928
CC	GO:0120025	plasma membrane bounded cell projection	0.00544381415091069
BP	GO:0034765	regulation of ion transmembrane transport	0.00568190353705019
CC	GO:0099512	supramolecular fiber	0.00568190353705019
BP	GO:0044085	cellular component biogenesis	0.0058923711050797
BP	GO:0042692	muscle cell differentiation	0.00639414147942317
BP	GO:0043113	receptor clustering	0.00650450916889319
MF	GO:0003678	DNA helicase activity	0.00666408001167551
BP	GO:0007519	skeletal muscle tissue development	0.00681120004218721
BP	GO:0043486	histone exchange	0.00689034504109216
BP	GO:0030154	cell differentiation	0.00717271328051725
CC	GO:0005865	striated muscle thin filament	0.00733992417398732
CC	GO:0000315	organellar large ribosomal subunit	0.00746787883642113
CC	GO:0005762	mitochondrial large ribosomal subunit	0.00746787883642113
BP	GO:0060074	synapse maturation	0.00756705110603289
CC	GO:0036379	myofilament	0.00766408915931604
CC	GO:0120114	Sm-like protein family complex	0.00767626050745489
BP	GO:0043269	regulation of ion transport	0.0080259802948347
BP	GO:0034641	cellular nitrogen compound metabolic process	0.00832579612115136
MF	GO:0005267	potassium channel activity	0.00834079197018218
BP	GO:0098655	cation transmembrane transport	0.00930640435204708
BP	GO:1900449	regulation of glutamate receptor signaling pathway	0.00961112651837787
BP	GO:2001257	regulation of cation channel activity	0.00973529731129063
BP	GO:0001964	startle response	0.00978726013451283
BP	GO:0019228	neuronal action potential	0.0102085887935001
BP	GO:0045596	negative regulation of cell differentiation	0.0102085887935001
MF	GO:0008324	cation transmembrane transporter activity	0.0102721986353507
MF	GO:0004298	threonine-type endopeptidase activity	0.010814283544852
MF	GO:0070003	threonine-type peptidase activity	0.010814283544852
CC	GO:0150034	distal axon	0.0108810251869584
BP	GO:0044057	regulation of system process	0.0109859893378636
CC	GO:0032809	neuronal cell body membrane	0.0110346286115944
CC	GO:0000228	nuclear chromosome	0.0110768510666942
BP	GO:0061564	axon development	0.011203751064235
CC	GO:0017146	NMDA selective glutamate receptor complex	0.0112169517409836
MF	GO:0099094	ligand-gated cation channel activity	0.0112613945432002
BP	GO:0051094	positive regulation of developmental process	0.0112847201534549
MF	GO:0005515	protein binding	0.0116148838875266
BP	GO:0048667	cell morphogenesis involved in neuron differentiation	0.0116388118516119
BP	GO:0035641	locomotory exploration behavior	0.0116388118516119
BP	GO:0097105	presynaptic membrane assembly	0.0119191918180074
BP	GO:0048747	muscle fiber development	0.0121499270535532
MF	GO:0008094	DNA-dependent ATPase activity	0.0121499270535532
BP	GO:0000280	nuclear division	0.0121499270535532
BP	GO:0007409	axonogenesis	0.0127211127891007
MF	GO:0005488	binding	0.0131123388288955
BP	GO:0051240	positive regulation of multicellular organismal process	0.0131123388288955
CC	GO:0042995	cell projection	0.0131123388288955
BP	GO:0003012	muscle system process	0.0131222431205861
CC	GO:0005819	spindle	0.0131836100396389
CC	GO:0043679	axon terminus	0.0132661534364849
BP	GO:0006364	rRNA processing	0.013268959994684
CC	GO:0031674	I band	0.013268959994684
BP	GO:0070593	dendrite self-avoidance	0.0133502120672205
CC	GO:0044306	neuron projection terminus	0.0137849752707276
BP	GO:0043062	extracellular structure organization	0.0138462258421905
BP	GO:0055002	striated muscle cell development	0.0138727998914643
BP	GO:0030199	collagen fibril organization	0.0139806111789533
BP	GO:0007411	axon guidance	0.0146262579114107
BP	GO:0071804	cellular potassium ion transport	0.0147753981833868
BP	GO:0071805	potassium ion transmembrane transport	0.0147753981833868
MF	GO:0098632	cell-cell adhesion mediator activity	0.0149780193324413
CC	GO:0043596	nuclear replication fork	0.0155279739742546
BP	GO:0097091	synaptic vesicle clustering	0.0155868856376072
MF	GO:0005272	sodium channel activity	0.0155868856376072
MF	GO:0003723	RNA binding	0.0155868856376072
BP	GO:0031055	chromatin remodeling at centromere	0.0156760139824028
CC	GO:0000778	condensed nuclear chromosome kinetochore	0.0157736826127513
BP	GO:0010499	proteasomal ubiquitin-independent protein catabolic process	0.0160187723575199
BP	GO:0055001	muscle cell development	0.0169062771922561
CC	GO:0031390	Ctf18 RFC-like complex	0.0169742521562368
BP	GO:0097485	neuron projection guidance	0.0172201435103832
BP	GO:0098660	inorganic ion transmembrane transport	0.0174513934560475
BP	GO:0050769	positive regulation of neurogenesis	0.0175340290084411
BP	GO:0060078	regulation of postsynaptic membrane potential	0.0175409298874309
CC	GO:0000779	condensed chromosome, centromeric region	0.018369376736797
MF	GO:0019838	growth factor binding	0.0184868746769994
MF	GO:0008307	structural constituent of muscle	0.0185475120300206
MF	GO:0005245	voltage-gated calcium channel activity	0.0186306759310098
CC	GO:0030018	Z disc	0.019104274792212
BP	GO:0051093	negative regulation of developmental process	0.019104274792212
CC	GO:0043197	dendritic spine	0.019104274792212
BP	GO:0065008	regulation of biological quality	0.0192142448550851
MF	GO:0098631	cell adhesion mediator activity	0.0192142448550851
BP	GO:0090304	nucleic acid metabolic process	0.0192670240351358
CC	GO:0044309	neuron spine	0.0192998433667637
BP	GO:0042254	ribosome biogenesis	0.0192998433667637
BP	GO:0034470	ncRNA processing	0.0192998433667637
BP	GO:0032412	regulation of ion transmembrane transporter activity	0.0196402953377607
MF	GO:0004499	N,N-dimethylaniline monooxygenase activity	0.0200949041611458
BP	GO:0051216	cartilage development	0.0201077232569626
MF	GO:0099508	voltage-gated ion channel activity involved in regulation of presynaptic membrane potential	0.0205465122442407
BP	GO:0051966	regulation of synaptic transmission, glutamatergic	0.0205465122442407
BP	GO:0060348	bone development	0.0209052995910072
BP	GO:0000278	mitotic cell cycle	0.0210095052941384
BP	GO:0000819	sister chromatid segregation	0.0218066850849508
BP	GO:0050807	regulation of synapse organization	0.0224163719248339
CC	GO:0000793	condensed chromosome	0.0225602733729218
BP	GO:0045597	positive regulation of cell differentiation	0.0226147577773348
CC	GO:0005759	mitochondrial matrix	0.0228555515984749
BP	GO:0050803	regulation of synapse structure or activity	0.0232425712369959
MF	GO:0015075	ion transmembrane transporter activity	0.0232425712369959
BP	GO:0051480	regulation of cytosolic calcium ion concentration	0.023505781598483
CC	GO:0008076	voltage-gated potassium channel complex	0.0236350239101532
BP	GO:0048869	cellular developmental process	0.0242290788640616
BP	GO:0042273	ribosomal large subunit biogenesis	0.0244153484170214
BP	GO:0061448	connective tissue development	0.0249557489839726
BP	GO:0051932	synaptic transmission, GABAergic	0.0252732879582321
BP	GO:0022898	regulation of transmembrane transporter activity	0.0254208040590701
BP	GO:0006310	DNA recombination	0.0254208040590701
BP	GO:0001941	postsynaptic membrane organization	0.0256159035405348
BP	GO:0071824	protein-DNA complex subunit organization	0.0256647580599044
MF	GO:0022857	transmembrane transporter activity	0.0256647580599044
BP	GO:0006139	nucleobase-containing compound metabolic process	0.0257293485886031
BP	GO:0065004	protein-DNA complex assembly	0.0257458273953809
CC	GO:0044422	organelle part	0.0257458273953809
CC	GO:0044298	cell body membrane	0.0259095419060228
BP	GO:0008038	neuron recognition	0.0262933056726595
BP	GO:0006813	potassium ion transport	0.026676966784046
BP	GO:0019233	sensory perception of pain	0.0267236910786344
BP	GO:0007093	mitotic cell cycle checkpoint	0.0268284880563188
BP	GO:0033260	nuclear DNA replication	0.0278366386166564
BP	GO:0051241	negative regulation of multicellular organismal process	0.0278760577970353
BP	GO:0050896	response to stimulus	0.0280821907846903
BP	GO:0006874	cellular calcium ion homeostasis	0.0292071905242496
BP	GO:0099601	regulation of neurotransmitter receptor activity	0.0292766189343956
BP	GO:1905809	negative regulation of synapse organization	0.0299062293097858
CC	GO:0033268	node of Ranvier	0.0301762853341532
BP	GO:0010975	regulation of neuron projection development	0.0307380472459739
BP	GO:1903047	mitotic cell cycle process	0.031583957861271
CC	GO:0097525	spliceosomal snRNP complex	0.0321505616837547
CC	GO:0044305	calyx of Held	0.0321698322223308
BP	GO:0007617	mating behavior	0.0326639576589071
BP	GO:0030071	regulation of mitotic metaphase/anaphase transition	0.0332943487741169
CC	GO:0034707	chloride channel complex	0.0332943487741169
MF	GO:0005102	signaling receptor binding	0.0334668816858513
CC	GO:0044454	nuclear chromosome part	0.0341207524870011
CC	GO:0034709	methylosome	0.0343086650521059
MF	GO:0070990	snRNP binding	0.0343646607212028
BP	GO:0000380	alternative mRNA splicing, via spliceosome	0.0356814033649706
BP	GO:0006281	DNA repair	0.0360955102176987
BP	GO:0051965	positive regulation of synapse assembly	0.0368174076715417
BP	GO:0030240	skeletal muscle thin filament assembly	0.0370171665173477
MF	GO:0005249	voltage-gated potassium channel activity	0.0370570819065187
BP	GO:0019098	reproductive behavior	0.0378834255375141
BP	GO:0034080	CENP-A containing nucleosome assembly	0.0378834255375141
BP	GO:0061641	CENP-A containing chromatin organization	0.0378834255375141
MF	GO:0015077	monovalent inorganic cation transmembrane transporter activity	0.037963088055651
CC	GO:0098802	plasma membrane receptor complex	0.0388746616001219
CC	GO:0030532	small nuclear ribonucleoprotein complex	0.0390391100806107
BP	GO:0051028	mRNA transport	0.0404026289937274
BP	GO:0043933	protein-containing complex subunit organization	0.0408144046594483
BP	GO:0009581	detection of external stimulus	0.0411051600488335
BP	GO:0032392	DNA geometric change	0.0411051600488335
BP	GO:0010965	regulation of mitotic sister chromatid separation	0.0419588589315015
BP	GO:0099054	presynapse assembly	0.0423431135758989
BP	GO:0022618	ribonucleoprotein complex assembly	0.0428659521259952
BP	GO:0042063	gliogenesis	0.0429015083971541
MF	GO:0003735	structural constituent of ribosome	0.0441669900302727
BP	GO:0060351	cartilage development involved in endochondral bone morphogenesis	0.044883593302919
CC	GO:0005684	U2-type spliceosomal complex	0.044883593302919
BP	GO:0032508	DNA duplex unwinding	0.044883593302919
BP	GO:0048285	organelle fission	0.0449126774847319
BP	GO:0055074	calcium ion homeostasis	0.0452207416581714
BP	GO:1901654	response to ketone	0.0460621939225124
BP	GO:0006936	muscle contraction	0.0464880697987143
BP	GO:0000724	double-strand break repair via homologous recombination	0.0464880697987143
BP	GO:0000725	recombinational repair	0.0464880697987143
BP	GO:0006259	DNA metabolic process	0.0464880697987143
BP	GO:0060536	cartilage morphogenesis	0.0475102844523557
BP	GO:0034762	regulation of transmembrane transport	0.0478458350683836
BP	GO:0051963	regulation of synapse assembly	0.0491682380769872
BP	GO:0060291	long-term synaptic potentiation	0.0492295155491329
BP	GO:0022607	cellular component assembly	0.0499046475971232
