# Supplementary material for: Dedicated transcriptomics combined with power analysis lead to functional understanding of genes with weak phenotypic changes in knockout lines
Source: PLoS Comput Biol. 2020 Nov 12;16(11):e1008354. doi: 10.1371/journal.pcbi.1008354 (PMC7685438; doi:10.1371/journal.pcbi.1008354)
Supplement: S2 File — (GZ) [file pcbi.1008354.s016.gz › S2_File/gon5/276.tsv]

ontology	category	term	BH
BP	GO:0007263	nitric oxide mediated signal transduction	0.00536866996625205
BP	GO:0010273	detoxification of copper ion	0.0223785160484857
BP	GO:1990169	stress response to copper ion	0.0223785160484857
BP	GO:0061687	detoxification of inorganic compound	0.0296185729282874
BP	GO:0097501	stress response to metal ion	0.0296185729282874
