# Supplementary material for: Dedicated transcriptomics combined with power analysis lead to functional understanding of genes with weak phenotypic changes in knockout lines
Source: PLoS Comput Biol. 2020 Nov 12;16(11):e1008354. doi: 10.1371/journal.pcbi.1008354 (PMC7685438; doi:10.1371/journal.pcbi.1008354)
Supplement: S2 File — (GZ) [file pcbi.1008354.s016.gz › S2_File/gon5/21.tsv]

ontology	category	term	BH
CC	GO:0031012	extracellular matrix	1.40186093875679e-15
MF	GO:0005201	extracellular matrix structural constituent	3.11011632122558e-13
CC	GO:0044421	extracellular region part	2.29252876533425e-12
CC	GO:0005576	extracellular region	5.53510539513271e-12
CC	GO:0062023	collagen-containing extracellular matrix	5.53510539513271e-12
MF	GO:0005198	structural molecule activity	9.93996628629686e-10
CC	GO:0005581	collagen trimer	1.10154279470668e-09
CC	GO:0005615	extracellular space	7.5518388968048e-09
BP	GO:0030198	extracellular matrix organization	1.28019252897781e-07
BP	GO:0043062	extracellular structure organization	1.33001238996221e-06
MF	GO:0030020	extracellular matrix structural constituent conferring tensile strength	1.35952563848983e-06
BP	GO:0060351	cartilage development involved in endochondral bone morphogenesis	1.16875555582077e-05
BP	GO:0032501	multicellular organismal process	3.57805514121208e-05
BP	GO:0030199	collagen fibril organization	3.71720127108361e-05
BP	GO:0003433	chondrocyte development involved in endochondral bone morphogenesis	4.5470871201435e-05
CC	GO:0099512	supramolecular fiber	4.71548648437956e-05
CC	GO:0099080	supramolecular complex	5.85675065278673e-05
CC	GO:0099081	supramolecular polymer	5.85675065278673e-05
BP	GO:0003012	muscle system process	9.18325898788847e-05
BP	GO:0003413	chondrocyte differentiation involved in endochondral bone morphogenesis	0.000155314306392708
MF	GO:0005212	structural constituent of eye lens	0.000167757737498212
MF	GO:0005509	calcium ion binding	0.000170382827920784
BP	GO:0060349	bone morphogenesis	0.00027015920246688
BP	GO:0060350	endochondral bone morphogenesis	0.00027547508854192
BP	GO:0006936	muscle contraction	0.000343481025462388
BP	GO:0002063	chondrocyte development	0.000410303849301603
BP	GO:0002062	chondrocyte differentiation	0.000473764320766284
BP	GO:0051216	cartilage development	0.000861376534452952
CC	GO:0044420	extracellular matrix component	0.000998826615473777
CC	GO:0005583	fibrillar collagen trimer	0.00137040420678018
CC	GO:0098643	banded collagen fibril	0.00137040420678018
BP	GO:0003009	skeletal muscle contraction	0.00155207753874859
BP	GO:0003418	growth plate cartilage chondrocyte differentiation	0.00186232976360671
BP	GO:0048731	system development	0.00239223305055212
BP	GO:0060348	bone development	0.00261431673994355
BP	GO:0071840	cellular component organization or biogenesis	0.00404515738543531
CC	GO:0005694	chromosome	0.0041423309555613
BP	GO:0003417	growth plate cartilage development	0.00417498262021776
BP	GO:0007275	multicellular organism development	0.00525848260360601
BP	GO:0003414	chondrocyte morphogenesis involved in endochondral bone morphogenesis	0.00525848260360601
BP	GO:0003429	growth plate cartilage chondrocyte morphogenesis	0.00525848260360601
BP	GO:0090171	chondrocyte morphogenesis	0.00525848260360601
BP	GO:0097435	supramolecular fiber organization	0.00708198442341319
CC	GO:0005865	striated muscle thin filament	0.00756663316457684
BP	GO:0061448	connective tissue development	0.0089637058327577
BP	GO:0003422	growth plate cartilage morphogenesis	0.0089637058327577
BP	GO:0098868	bone growth	0.0093608854451352
BP	GO:0048856	anatomical structure development	0.0129074342242568
BP	GO:0060536	cartilage morphogenesis	0.0141495254724074
CC	GO:0036379	myofilament	0.0141495254724074
BP	GO:0001501	skeletal system development	0.0149477740834859
BP	GO:0048705	skeletal system morphogenesis	0.0152253653701063
CC	GO:0044430	cytoskeletal part	0.0165003050836407
BP	GO:0016043	cellular component organization	0.0173449795886257
BP	GO:0006941	striated muscle contraction	0.0189424003639834
BP	GO:0003008	system process	0.0189424003639834
BP	GO:0003416	endochondral bone growth	0.0219441868571224
BP	GO:0050879	multicellular organismal movement	0.0231233973922447
BP	GO:0050881	musculoskeletal movement	0.0231233973922447
CC	GO:0098644	complex of collagen trimers	0.0232266251774135
BP	GO:0048513	animal organ development	0.0232479157150122
BP	GO:0050684	regulation of mRNA processing	0.0247170161664845
CC	GO:0000793	condensed chromosome	0.0247170161664845
MF	GO:0008144	drug binding	0.0256547873273849
BP	GO:0032963	collagen metabolic process	0.0290601699803034
CC	GO:0044427	chromosomal part	0.0292153386749738
CC	GO:0043228	non-membrane-bounded organelle	0.03156459886212
CC	GO:0043292	contractile fiber	0.03156459886212
BP	GO:0007093	mitotic cell cycle checkpoint	0.03156459886212
BP	GO:0032502	developmental process	0.03156459886212
CC	GO:0043232	intracellular non-membrane-bounded organelle	0.0331461520453511
MF	GO:0005515	protein binding	0.0332377580845299
BP	GO:0000075	cell cycle checkpoint	0.033272915164885
CC	GO:0042383	sarcolemma	0.0379373969519033
BP	GO:0014888	striated muscle adaptation	0.0388031339107507
CC	GO:0000776	kinetochore	0.0449110455591168
MF	GO:0005524	ATP binding	0.046419785131142
