# Supplementary material for: Dedicated transcriptomics combined with power analysis lead to functional understanding of genes with weak phenotypic changes in knockout lines
Source: PLoS Comput Biol. 2020 Nov 12;16(11):e1008354. doi: 10.1371/journal.pcbi.1008354 (PMC7685438; doi:10.1371/journal.pcbi.1008354)
Supplement: S2 File — (GZ) [file pcbi.1008354.s016.gz › S2_File/gon5/281.tsv]

ontology	category	term	BH
CC	GO:0031012	extracellular matrix	1.26530397773697e-11
CC	GO:0062023	collagen-containing extracellular matrix	8.38399639500402e-10
CC	GO:0005694	chromosome	8.60308577619946e-10
CC	GO:0005576	extracellular region	9.25510973416817e-10
MF	GO:0005201	extracellular matrix structural constituent	1.85412464186499e-09
CC	GO:0000793	condensed chromosome	4.06188514319955e-09
CC	GO:0044421	extracellular region part	4.06188514319955e-09
CC	GO:0044427	chromosomal part	2.87131983433848e-08
BP	GO:0032501	multicellular organismal process	4.23019183480902e-08
BP	GO:0006259	DNA metabolic process	4.23019183480902e-08
BP	GO:0006260	DNA replication	4.47983327774328e-08
CC	GO:0005581	collagen trimer	1.47364948216398e-07
BP	GO:0065007	biological regulation	1.58948188026769e-07
BP	GO:0050789	regulation of biological process	2.25381732018864e-07
CC	GO:0000228	nuclear chromosome	4.8471816607175e-07
BP	GO:0051276	chromosome organization	7.881848667729e-07
BP	GO:0006974	cellular response to DNA damage stimulus	1.05105389149098e-06
MF	GO:0005488	binding	1.08541096422753e-06
CC	GO:0005615	extracellular space	1.34133322223644e-06
CC	GO:0044454	nuclear chromosome part	1.77762483876378e-06
BP	GO:0030199	collagen fibril organization	2.14119607829096e-06
BP	GO:0050794	regulation of cellular process	2.45536916608326e-06
BP	GO:0090304	nucleic acid metabolic process	2.79425176241011e-06
BP	GO:0000070	mitotic sister chromatid segregation	2.79425176241011e-06
BP	GO:0006261	DNA-dependent DNA replication	3.48739709097401e-06
BP	GO:0000819	sister chromatid segregation	4.53359247229129e-06
CC	GO:0000779	condensed chromosome, centromeric region	4.78400105645705e-06
MF	GO:0005212	structural constituent of eye lens	5.87296398283908e-06
BP	GO:0007049	cell cycle	6.73697334019659e-06
BP	GO:0006281	DNA repair	6.73697334019659e-06
CC	GO:0098687	chromosomal region	7.57540922335298e-06
BP	GO:0007059	chromosome segregation	8.41864832576205e-06
MF	GO:0005515	protein binding	9.21205195535529e-06
CC	GO:0000776	kinetochore	1.05910646431036e-05
BP	GO:0000278	mitotic cell cycle	1.12689429057435e-05
BP	GO:0003433	chondrocyte development involved in endochondral bone morphogenesis	1.3873809706285e-05
CC	GO:0000777	condensed chromosome kinetochore	1.61478872064501e-05
BP	GO:0051983	regulation of chromosome segregation	1.82410949653947e-05
BP	GO:0006139	nucleobase-containing compound metabolic process	2.05566092105648e-05
CC	GO:0000775	chromosome, centromeric region	2.1163492734202e-05
BP	GO:0007275	multicellular organism development	2.50286299122197e-05
BP	GO:0048731	system development	3.12953062104055e-05
BP	GO:0098813	nuclear chromosome segregation	3.28207567209396e-05
BP	GO:0003422	growth plate cartilage morphogenesis	3.28207567209396e-05
BP	GO:0030198	extracellular matrix organization	3.89636778117781e-05
BP	GO:0003009	skeletal muscle contraction	4.72077437475599e-05
BP	GO:0006310	DNA recombination	5.04720400992015e-05
BP	GO:0022402	cell cycle process	5.07765400520908e-05
BP	GO:0006941	striated muscle contraction	5.1618521044706e-05
BP	GO:0003413	chondrocyte differentiation involved in endochondral bone morphogenesis	5.19106880844459e-05
BP	GO:0003008	system process	5.7346129029363e-05
BP	GO:0003418	growth plate cartilage chondrocyte differentiation	5.7346129029363e-05
BP	GO:0003012	muscle system process	5.7346129029363e-05
BP	GO:0033044	regulation of chromosome organization	5.90395836304619e-05
MF	GO:0003677	DNA binding	6.14268690091127e-05
MF	GO:0005198	structural molecule activity	6.15252669363085e-05
BP	GO:0032502	developmental process	6.15252669363085e-05
BP	GO:0002063	chondrocyte development	6.55647545800359e-05
BP	GO:0007093	mitotic cell cycle checkpoint	7.30099063727246e-05
BP	GO:0051301	cell division	8.49256459131556e-05
BP	GO:0033045	regulation of sister chromatid segregation	8.76323845494666e-05
MF	GO:0004386	helicase activity	9.16142764316053e-05
BP	GO:1903047	mitotic cell cycle process	9.24241815701774e-05
BP	GO:0051726	regulation of cell cycle	9.47220198257186e-05
BP	GO:0090068	positive regulation of cell cycle process	9.94183271866739e-05
BP	GO:0003414	chondrocyte morphogenesis involved in endochondral bone morphogenesis	0.000100487208681051
BP	GO:0003429	growth plate cartilage chondrocyte morphogenesis	0.000100487208681051
BP	GO:0090171	chondrocyte morphogenesis	0.000100487208681051
BP	GO:0060351	cartilage development involved in endochondral bone morphogenesis	0.000105690951680967
BP	GO:0000280	nuclear division	0.000110742568486359
BP	GO:0009987	cellular process	0.000114945578343194
MF	GO:0005524	ATP binding	0.000114945578343194
BP	GO:0010564	regulation of cell cycle process	0.000121053136015286
MF	GO:0003682	chromatin binding	0.000134960297317283
BP	GO:0048856	anatomical structure development	0.000138682465977788
BP	GO:0033047	regulation of mitotic sister chromatid segregation	0.000142045536159172
BP	GO:0003417	growth plate cartilage development	0.000157906956626772
CC	GO:0097060	synaptic membrane	0.000157906956626772
BP	GO:0140014	mitotic nuclear division	0.000174634857677807
BP	GO:0007346	regulation of mitotic cell cycle	0.000175316655754318
BP	GO:0043062	extracellular structure organization	0.000188816520342575
BP	GO:0046483	heterocycle metabolic process	0.000194041279420686
BP	GO:0060536	cartilage morphogenesis	0.000282053587872806
BP	GO:0007091	metaphase/anaphase transition of mitotic cell cycle	0.000282053587872806
CC	GO:0000794	condensed nuclear chromosome	0.000285353410366384
MF	GO:0008144	drug binding	0.000319247233803171
BP	GO:0060350	endochondral bone morphogenesis	0.000335946558518871
MF	GO:0030020	extracellular matrix structural constituent conferring tensile strength	0.000351624212205416
MF	GO:0003676	nucleic acid binding	0.000351624212205416
CC	GO:0000940	condensed chromosome outer kinetochore	0.000351624212205416
BP	GO:0006936	muscle contraction	0.000365136603414166
BP	GO:0010965	regulation of mitotic sister chromatid separation	0.00038768987739006
BP	GO:1901990	regulation of mitotic cell cycle phase transition	0.000430317979627392
BP	GO:0098868	bone growth	0.000504820458664367
CC	GO:0043232	intracellular non-membrane-bounded organelle	0.000523289102163215
BP	GO:0000075	cell cycle checkpoint	0.000537971814208245
CC	GO:0043228	non-membrane-bounded organelle	0.000579712679860984
BP	GO:0044784	metaphase/anaphase transition of cell cycle	0.000604078012123899
BP	GO:0006725	cellular aromatic compound metabolic process	0.00062175837918676
BP	GO:0003416	endochondral bone growth	0.00083240344346648
BP	GO:1905818	regulation of chromosome separation	0.000906753313805638
MF	GO:0032559	adenyl ribonucleotide binding	0.000969851891848379
BP	GO:0051216	cartilage development	0.00114324213288723
BP	GO:0051052	regulation of DNA metabolic process	0.0011529982506546
CC	GO:0099512	supramolecular fiber	0.00118749487396723
BP	GO:0050879	multicellular organismal movement	0.00121028602091663
BP	GO:0050881	musculoskeletal movement	0.00121028602091663
BP	GO:0000724	double-strand break repair via homologous recombination	0.00122341563985921
BP	GO:0000725	recombinational repair	0.00122341563985921
BP	GO:0048285	organelle fission	0.00122341563985921
BP	GO:0010165	response to X-ray	0.00123653665667189
BP	GO:0051306	mitotic sister chromatid separation	0.00124083875132126
BP	GO:0044772	mitotic cell cycle phase transition	0.00124083875132126
BP	GO:0071840	cellular component organization or biogenesis	0.00125203907617208
BP	GO:0051304	chromosome separation	0.00145017279343346
BP	GO:1901991	negative regulation of mitotic cell cycle phase transition	0.00147631233825555
BP	GO:0002062	chondrocyte differentiation	0.00148318183607783
MF	GO:0097367	carbohydrate derivative binding	0.00155102865489478
CC	GO:0099080	supramolecular complex	0.00168375024356542
CC	GO:0099081	supramolecular polymer	0.00168375024356542
CC	GO:0005657	replication fork	0.00168375024356542
BP	GO:0030071	regulation of mitotic metaphase/anaphase transition	0.00168375024356542
BP	GO:0071248	cellular response to metal ion	0.00169608002089987
MF	GO:0030554	adenyl nucleotide binding	0.00169608002089987
MF	GO:0005261	cation channel activity	0.00179952827221396
CC	GO:0043292	contractile fiber	0.00181711432598361
BP	GO:0031577	spindle checkpoint	0.00194684042603991
BP	GO:0006302	double-strand break repair	0.00198482988449759
BP	GO:0007088	regulation of mitotic nuclear division	0.00201124493814646
BP	GO:0048523	negative regulation of cellular process	0.002097998690447
BP	GO:0022616	DNA strand elongation	0.00210020536561455
BP	GO:0060349	bone morphogenesis	0.00210020536561455
BP	GO:0045841	negative regulation of mitotic metaphase/anaphase transition	0.00210020536561455
BP	GO:0048519	negative regulation of biological process	0.00218185766757609
BP	GO:0033046	negative regulation of sister chromatid segregation	0.00232188895743014
BP	GO:0061448	connective tissue development	0.00239595181992526
CC	GO:0044420	extracellular matrix component	0.00243482982813362
CC	GO:0000780	condensed nuclear chromosome, centromeric region	0.0028912273334799
BP	GO:0071174	mitotic spindle checkpoint	0.0028912273334799
BP	GO:0016071	mRNA metabolic process	0.00302968390942099
BP	GO:2000816	negative regulation of mitotic sister chromatid separation	0.00306744301226749
BP	GO:1901988	negative regulation of cell cycle phase transition	0.00324391594408859
BP	GO:1902099	regulation of metaphase/anaphase transition of cell cycle	0.00332319474521655
MF	GO:0008094	DNA-dependent ATPase activity	0.00344048713623628
BP	GO:0045787	positive regulation of cell cycle	0.00345840817451184
BP	GO:0033048	negative regulation of mitotic sister chromatid segregation	0.00345840817451184
BP	GO:1901360	organic cyclic compound metabolic process	0.00376421149957615
MF	GO:0016887	ATPase activity	0.0037732571711428
BP	GO:1902100	negative regulation of metaphase/anaphase transition of cell cycle	0.0037732571711428
CC	GO:0045202	synapse	0.00394630691441927
MF	GO:0043168	anion binding	0.00413859763763948
BP	GO:0016043	cellular component organization	0.00459321351184956
CC	GO:0000778	condensed nuclear chromosome kinetochore	0.00481839056317454
BP	GO:0071241	cellular response to inorganic substance	0.00529380392314279
BP	GO:0006396	RNA processing	0.005345202892346
BP	GO:0045930	negative regulation of mitotic cell cycle	0.00535868282009641
BP	GO:1905819	negative regulation of chromosome separation	0.00535868282009641
BP	GO:0051985	negative regulation of chromosome segregation	0.00540484564683287
MF	GO:0016462	pyrophosphatase activity	0.00547339779832603
BP	GO:0044770	cell cycle phase transition	0.00548624793377871
MF	GO:0001786	phosphatidylserine binding	0.00627626035491799
CC	GO:0005861	troponin complex	0.00641023286293746
MF	GO:0016817	hydrolase activity, acting on acid anhydrides	0.00641023286293746
MF	GO:0016818	hydrolase activity, acting on acid anhydrides, in phosphorus-containing anhydrides	0.00641023286293746
BP	GO:1901987	regulation of cell cycle phase transition	0.00657905910797494
BP	GO:0010212	response to ionizing radiation	0.00657905910797494
MF	GO:0008301	DNA binding, bending	0.00666828114989553
BP	GO:0016070	RNA metabolic process	0.00700392645419294
CC	GO:0030054	cell junction	0.00700392645419294
CC	GO:0030017	sarcomere	0.00753332380967925
MF	GO:0022839	ion gated channel activity	0.0076081914881565
BP	GO:2001251	negative regulation of chromosome organization	0.00767073523236204
CC	GO:0030016	myofibril	0.00792122669995458
MF	GO:0005509	calcium ion binding	0.00861237773730132
BP	GO:0051783	regulation of nuclear division	0.00897050764315908
BP	GO:0045839	negative regulation of mitotic nuclear division	0.00913782176970969
BP	GO:0085029	extracellular matrix assembly	0.00931716795172
MF	GO:0043167	ion binding	0.00978745622619053
MF	GO:0017111	nucleoside-triphosphatase activity	0.00978745622619053
BP	GO:0010389	regulation of G2/M transition of mitotic cell cycle	0.00979529813992809
BP	GO:0048705	skeletal system morphogenesis	0.00979529813992809
CC	GO:0044449	contractile fiber part	0.0101925266367207
BP	GO:0010332	response to gamma radiation	0.0109995303861159
BP	GO:0045931	positive regulation of mitotic cell cycle	0.0118855686643566
BP	GO:0051321	meiotic cell cycle	0.0119289500132012
BP	GO:0060348	bone development	0.0122885158150542
BP	GO:1903046	meiotic cell cycle process	0.0125765600592734
BP	GO:0008608	attachment of spindle microtubules to kinetochore	0.0125989072344645
BP	GO:0071103	DNA conformation change	0.0125989072344645
BP	GO:0006397	mRNA processing	0.0127358843638603
MF	GO:0046873	metal ion transmembrane transporter activity	0.0136297977172017
BP	GO:0045005	DNA-dependent DNA replication maintenance of fidelity	0.0136363083876473
BP	GO:0007094	mitotic spindle assembly checkpoint	0.0141371512230263
BP	GO:0071173	spindle assembly checkpoint	0.0141371512230263
MF	GO:0015267	channel activity	0.0148843180786314
MF	GO:0022803	passive transmembrane transporter activity	0.0148843180786314
BP	GO:0001501	skeletal system development	0.0153545482232265
MF	GO:0042623	ATPase activity, coupled	0.015538427778986
MF	GO:0022836	gated channel activity	0.0156732336026053
CC	GO:0036477	somatodendritic compartment	0.0156732336026053
BP	GO:0006271	DNA strand elongation involved in DNA replication	0.0161256326927651
CC	GO:0036379	myofilament	0.0161256326927651
CC	GO:0044456	synapse part	0.0170681957400794
MF	GO:0022838	substrate-specific channel activity	0.0173759759745516
CC	GO:0000796	condensin complex	0.0175172639838634
CC	GO:0031674	I band	0.0185213666559581
BP	GO:0042391	regulation of membrane potential	0.0185213666559581
CC	GO:0044428	nuclear part	0.0190501298496413
BP	GO:2001252	positive regulation of chromosome organization	0.0200431635848307
BP	GO:0070593	dendrite self-avoidance	0.0206629257692749
MF	GO:0043565	sequence-specific DNA binding	0.021026206993157
BP	GO:0048513	animal organ development	0.0210705039542881
MF	GO:0035639	purine ribonucleoside triphosphate binding	0.0216648167208365
BP	GO:0031297	replication fork processing	0.022374346528218
BP	GO:0051784	negative regulation of nuclear division	0.0231333156510218
MF	GO:0005216	ion channel activity	0.0233304707143851
BP	GO:0048251	elastic fiber assembly	0.0243161199776307
MF	GO:0035064	methylated histone binding	0.0243161199776307
MF	GO:0140034	methylation-dependent protein binding	0.0243161199776307
CC	GO:0099240	intrinsic component of synaptic membrane	0.0244276718629339
BP	GO:0006403	RNA localization	0.0244276718629339
CC	GO:0005865	striated muscle thin filament	0.0246205705904037
BP	GO:1902749	regulation of cell cycle G2/M phase transition	0.0252323440169833
CC	GO:0043596	nuclear replication fork	0.0255362080612615
CC	GO:0005819	spindle	0.0255891770391935
BP	GO:0010948	negative regulation of cell cycle process	0.0267390249703202
CC	GO:0005634	nucleus	0.0268681865548203
BP	GO:0048172	regulation of short-term neuronal synaptic plasticity	0.028129793849157
BP	GO:0019219	regulation of nucleobase-containing compound metabolic process	0.0282520201376106
CC	GO:0030424	axon	0.02964919303733
MF	GO:0015079	potassium ion transmembrane transporter activity	0.0301808523686233
MF	GO:0003690	double-stranded DNA binding	0.0301808523686233
CC	GO:0045211	postsynaptic membrane	0.0325780194651377
BP	GO:0002826	negative regulation of T-helper 1 type immune response	0.0325780194651377
BP	GO:0071480	cellular response to gamma radiation	0.033481783182528
BP	GO:0044774	mitotic DNA integrity checkpoint	0.033481783182528
MF	GO:0003729	mRNA binding	0.0335774222151557
CC	GO:0044297	cell body	0.0335774222151557
BP	GO:0030154	cell differentiation	0.0335774222151557
BP	GO:0045935	positive regulation of nucleobase-containing compound metabolic process	0.0338811084691819
BP	GO:0048869	cellular developmental process	0.0366742319016823
BP	GO:0045944	positive regulation of transcription by RNA polymerase II	0.0388211654253774
BP	GO:0031123	RNA 3'-end processing	0.0394554870384743
BP	GO:0006813	potassium ion transport	0.0395697801984636
MF	GO:0030594	neurotransmitter receptor activity	0.0395697801984636
BP	GO:0010972	negative regulation of G2/M transition of mitotic cell cycle	0.0397380847525551
BP	GO:0051716	cellular response to stimulus	0.0398495457865995
BP	GO:0099536	synaptic signaling	0.0409269343327072
CC	GO:0099699	integral component of synaptic membrane	0.0427602802879211
MF	GO:1990837	sequence-specific double-stranded DNA binding	0.0427602802879211
BP	GO:0045876	positive regulation of sister chromatid cohesion	0.0432905496619697
CC	GO:0034703	cation channel complex	0.0437772027599691
MF	GO:0072341	modified amino acid binding	0.0437772027599691
BP	GO:0071804	cellular potassium ion transport	0.0440391920996256
BP	GO:0071805	potassium ion transmembrane transport	0.0440391920996256
CC	GO:0005604	basement membrane	0.0440391920996256
BP	GO:0097435	supramolecular fiber organization	0.0440391920996256
BP	GO:0071479	cellular response to ionizing radiation	0.0444661802143072
MF	GO:0005539	glycosaminoglycan binding	0.0453685366924258
BP	GO:0034641	cellular nitrogen compound metabolic process	0.0453893003825421
MF	GO:1901363	heterocyclic compound binding	0.0453893003825421
CC	GO:0031226	intrinsic component of plasma membrane	0.0458924043319381
BP	GO:0071897	DNA biosynthetic process	0.0464276099261329
CC	GO:0031981	nuclear lumen	0.0464276099261329
BP	GO:0000086	G2/M transition of mitotic cell cycle	0.0473703799808398
BP	GO:1902750	negative regulation of cell cycle G2/M phase transition	0.0496245574638787
MF	GO:0097159	organic cyclic compound binding	0.0496245574638787
