# Supplementary material for: Dedicated transcriptomics combined with power analysis lead to functional understanding of genes with weak phenotypic changes in knockout lines
Source: PLoS Comput Biol. 2020 Nov 12;16(11):e1008354. doi: 10.1371/journal.pcbi.1008354 (PMC7685438; doi:10.1371/journal.pcbi.1008354)
Supplement: S2 File — (GZ) [file pcbi.1008354.s016.gz › S2_File/gon5/81.tsv]

ontology	category	term	BH
CC	GO:0031012	extracellular matrix	1.86183675649277e-10
CC	GO:0044421	extracellular region part	6.91392182254736e-10
CC	GO:0062023	collagen-containing extracellular matrix	1.15003034192758e-09
MF	GO:0005201	extracellular matrix structural constituent	2.40663375377982e-09
CC	GO:0005576	extracellular region	4.34357389524386e-08
MF	GO:0005198	structural molecule activity	1.0774438505542e-07
CC	GO:0005615	extracellular space	7.45779331853517e-07
CC	GO:0005581	collagen trimer	3.69894581322727e-06
BP	GO:0030198	extracellular matrix organization	6.93120701058549e-06
MF	GO:0030020	extracellular matrix structural constituent conferring tensile strength	1.59419046606566e-05
BP	GO:0043062	extracellular structure organization	5.93146934075463e-05
CC	GO:0099512	supramolecular fiber	0.000151152977242002
CC	GO:0099080	supramolecular complex	0.000177951619013607
CC	GO:0099081	supramolecular polymer	0.000177951619013607
MF	GO:0005212	structural constituent of eye lens	0.000177951619013607
BP	GO:0030199	collagen fibril organization	0.000315251923300641
BP	GO:0032963	collagen metabolic process	0.00150230048849624
CC	GO:0044420	extracellular matrix component	0.00253553830220913
BP	GO:0002063	chondrocyte development	0.00269059617372302
MF	GO:0005515	protein binding	0.00288890890728341
BP	GO:0003433	chondrocyte development involved in endochondral bone morphogenesis	0.012716778852023
BP	GO:0032501	multicellular organismal process	0.0209018604313038
BP	GO:0003413	chondrocyte differentiation involved in endochondral bone morphogenesis	0.0265745273071162
BP	GO:0085029	extracellular matrix assembly	0.0265745273071162
BP	GO:0071840	cellular component organization or biogenesis	0.0310165242440644
BP	GO:0032964	collagen biosynthetic process	0.0310742505393774
BP	GO:0060351	cartilage development involved in endochondral bone morphogenesis	0.0315816838306669
BP	GO:0048251	elastic fiber assembly	0.0410782307901136
CC	GO:0044430	cytoskeletal part	0.0496665476312632
BP	GO:0016043	cellular component organization	0.0499097901391659
