# Supplementary material for: Dedicated transcriptomics combined with power analysis lead to functional understanding of genes with weak phenotypic changes in knockout lines
Source: PLoS Comput Biol. 2020 Nov 12;16(11):e1008354. doi: 10.1371/journal.pcbi.1008354 (PMC7685438; doi:10.1371/journal.pcbi.1008354)
Supplement: S2 File — (GZ) [file pcbi.1008354.s016.gz › S2_File/gon5/667.tsv]

ontology	category	term	BH
CC	GO:0045202	synapse	1.9331500685763e-13
CC	GO:0097060	synaptic membrane	1.33331221466304e-12
CC	GO:0032991	protein-containing complex	5.10406724831026e-11
CC	GO:0044456	synapse part	9.70234510908425e-11
MF	GO:0005198	structural molecule activity	1.68973297421459e-10
CC	GO:0099240	intrinsic component of synaptic membrane	4.76148476786106e-10
CC	GO:0097458	neuron part	4.76148476786106e-10
CC	GO:0099634	postsynaptic specialization membrane	2.23644063392691e-09
CC	GO:0098936	intrinsic component of postsynaptic membrane	5.50760221626939e-09
CC	GO:0045211	postsynaptic membrane	1.07060092977501e-08
CC	GO:0043005	neuron projection	1.53118869486523e-08
CC	GO:0031226	intrinsic component of plasma membrane	1.58469904520165e-08
CC	GO:0099699	integral component of synaptic membrane	2.05346836868665e-08
CC	GO:0005887	integral component of plasma membrane	2.2174071381886e-08
CC	GO:0030424	axon	2.70022202244132e-08
BP	GO:0099536	synaptic signaling	2.83235924007981e-08
BP	GO:0007268	chemical synaptic transmission	2.83235924007981e-08
BP	GO:0098916	anterograde trans-synaptic signaling	2.83235924007981e-08
BP	GO:0099537	trans-synaptic signaling	3.53458828051648e-08
BP	GO:0071840	cellular component organization or biogenesis	5.43216388290725e-08
CC	GO:0099055	integral component of postsynaptic membrane	1.84759965364766e-07
CC	GO:0098948	intrinsic component of postsynaptic specialization membrane	3.41568898924035e-07
CC	GO:0098794	postsynapse	3.47111484127758e-07
CC	GO:0043228	non-membrane-bounded organelle	6.31587291099394e-07
CC	GO:0098978	glutamatergic synapse	9.79836368646683e-07
CC	GO:0031012	extracellular matrix	9.79836368646683e-07
CC	GO:0036477	somatodendritic compartment	9.79836368646683e-07
CC	GO:0043232	intracellular non-membrane-bounded organelle	9.95039035808425e-07
CC	GO:0044421	extracellular region part	9.95039035808425e-07
BP	GO:0050808	synapse organization	1.01537980371075e-06
CC	GO:0030054	cell junction	1.10353773079452e-06
CC	GO:0099572	postsynaptic specialization	1.72232276646384e-06
CC	GO:0005576	extracellular region	1.72232276646384e-06
CC	GO:0098839	postsynaptic density membrane	1.72232276646384e-06
BP	GO:0009987	cellular process	2.11653900559869e-06
BP	GO:0016043	cellular component organization	2.20357719115077e-06
CC	GO:0099060	integral component of postsynaptic specialization membrane	3.09814457824752e-06
BP	GO:0050804	modulation of chemical synaptic transmission	5.39863873295908e-06
CC	GO:0098793	presynapse	5.76269958888963e-06
CC	GO:1990904	ribonucleoprotein complex	5.80128215071299e-06
MF	GO:0005201	extracellular matrix structural constituent	5.8376814684206e-06
BP	GO:0099177	regulation of trans-synaptic signaling	6.19931139534861e-06
CC	GO:0098984	neuron to neuron synapse	6.69175730072056e-06
CC	GO:0000775	chromosome, centromeric region	7.14143636214033e-06
CC	GO:0032279	asymmetric synapse	9.8394104137525e-06
CC	GO:0099146	intrinsic component of postsynaptic density membrane	1.47618869955513e-05
MF	GO:0005509	calcium ion binding	1.75075999017303e-05
CC	GO:0098590	plasma membrane region	1.75075999017303e-05
BP	GO:0032501	multicellular organismal process	1.81605192757907e-05
CC	GO:0062023	collagen-containing extracellular matrix	1.88796371703645e-05
BP	GO:0098742	cell-cell adhesion via plasma-membrane adhesion molecules	2.15945628851682e-05
CC	GO:0043292	contractile fiber	2.39041273132349e-05
BP	GO:0007416	synapse assembly	2.40298561353386e-05
CC	GO:0014069	postsynaptic density	2.60718992240202e-05
CC	GO:0098982	GABA-ergic synapse	2.6115374763852e-05
CC	GO:0098878	neurotransmitter receptor complex	2.6115374763852e-05
CC	GO:0005581	collagen trimer	2.6115374763852e-05
BP	GO:0006396	RNA processing	2.65143179004498e-05
CC	GO:0000776	kinetochore	2.78810707545827e-05
CC	GO:0044297	cell body	2.9226096567437e-05
BP	GO:0140014	mitotic nuclear division	3.35903976092009e-05
CC	GO:0043025	neuronal cell body	3.36214525766721e-05
CC	GO:0005615	extracellular space	4.14275697774081e-05
BP	GO:0007399	nervous system development	4.54143622038753e-05
BP	GO:0048167	regulation of synaptic plasticity	5.1246184350616e-05
CC	GO:0033267	axon part	5.85974657601561e-05
CC	GO:0097447	dendritic tree	5.95446427189342e-05
CC	GO:0005694	chromosome	5.95446427189342e-05
CC	GO:0008328	ionotropic glutamate receptor complex	5.99375469512794e-05
CC	GO:1902495	transmembrane transporter complex	6.27913570092838e-05
BP	GO:0003008	system process	6.92915935275407e-05
BP	GO:0048699	generation of neurons	7.0569932737637e-05
BP	GO:0000070	mitotic sister chromatid segregation	7.19422142118302e-05
CC	GO:0030425	dendrite	8.06476483376738e-05
BP	GO:0048731	system development	9.25884905441105e-05
CC	GO:0042734	presynaptic membrane	9.25884905441105e-05
BP	GO:0007155	cell adhesion	9.33841267479358e-05
CC	GO:0000777	condensed chromosome kinetochore	0.000101071132342987
CC	GO:1990351	transporter complex	0.000104349106859081
BP	GO:0048666	neuron development	0.000120995923308148
CC	GO:0099061	integral component of postsynaptic density membrane	0.000125374420442664
CC	GO:0000779	condensed chromosome, centromeric region	0.000141861685372629
CC	GO:0030016	myofibril	0.000149380841592861
MF	GO:0005261	cation channel activity	0.000165712546951063
CC	GO:0034702	ion channel complex	0.000167128339426203
CC	GO:0098687	chromosomal region	0.000196672406383712
CC	GO:0042995	cell projection	0.000196672406383712
CC	GO:0044459	plasma membrane part	0.000207016699287502
BP	GO:0050877	nervous system process	0.000218357052140889
BP	GO:0022610	biological adhesion	0.000227817525484149
BP	GO:0006261	DNA-dependent DNA replication	0.00027732484622184
BP	GO:0048812	neuron projection morphogenesis	0.000297451874129106
BP	GO:0051962	positive regulation of nervous system development	0.000303591813685251
BP	GO:0120039	plasma membrane bounded cell projection morphogenesis	0.000344826701323789
BP	GO:0022008	neurogenesis	0.000357452031193185
CC	GO:0034703	cation channel complex	0.000410697086572195
CC	GO:0120025	plasma membrane bounded cell projection	0.000416260156482036
BP	GO:0022613	ribonucleoprotein complex biogenesis	0.000422494203876551
BP	GO:0007215	glutamate receptor signaling pathway	0.000441415106502242
BP	GO:2000311	regulation of AMPA receptor activity	0.000495113592878421
CC	GO:0044449	contractile fiber part	0.000516530365270906
MF	GO:0044877	protein-containing complex binding	0.000529354631097007
BP	GO:0051960	regulation of nervous system development	0.000532266803791846
CC	GO:0030017	sarcomere	0.000593785164979357
MF	GO:0005515	protein binding	0.000621848360793675
BP	GO:0048468	cell development	0.000645307966107849
BP	GO:0048858	cell projection morphogenesis	0.000645307966107849
MF	GO:0046873	metal ion transmembrane transporter activity	0.000645307966107849
BP	GO:0032990	cell part morphogenesis	0.000657794035456735
BP	GO:0051965	positive regulation of synapse assembly	0.000760123797289046
BP	GO:0031175	neuron projection development	0.000913223145864358
BP	GO:0007275	multicellular organism development	0.000953340602504451
CC	GO:0099080	supramolecular complex	0.00096403342112539
CC	GO:0099081	supramolecular polymer	0.00096403342112539
CC	GO:0099512	supramolecular fiber	0.00100712841817128
BP	GO:0008380	RNA splicing	0.00100712841817128
CC	GO:0044427	chromosomal part	0.00107386224236029
BP	GO:0051963	regulation of synapse assembly	0.00131841381339645
BP	GO:0007610	behavior	0.00132296103342057
MF	GO:0030020	extracellular matrix structural constituent conferring tensile strength	0.00147905910206035
BP	GO:0000375	RNA splicing, via transesterification reactions	0.00147905910206035
BP	GO:0000377	RNA splicing, via transesterification reactions with bulged adenosine as nucleophile	0.00147905910206035
BP	GO:0000398	mRNA splicing, via spliceosome	0.00147905910206035
BP	GO:0098698	postsynaptic specialization assembly	0.00147968983799439
BP	GO:0048667	cell morphogenesis involved in neuron differentiation	0.0016765918077931
BP	GO:0050807	regulation of synapse organization	0.00171420340125682
BP	GO:0030182	neuron differentiation	0.00195260611642048
CC	GO:0048786	presynaptic active zone	0.00291845910338888
BP	GO:0000819	sister chromatid segregation	0.00299468782882533
BP	GO:0000280	nuclear division	0.00315002625962648
BP	GO:0006260	DNA replication	0.00381732527971443
MF	GO:0005216	ion channel activity	0.00406732191732921
MF	GO:0030594	neurotransmitter receptor activity	0.0041808117879278
MF	GO:0005539	glycosaminoglycan binding	0.00435272599148628
MF	GO:0022838	substrate-specific channel activity	0.00452360554830558
BP	GO:0035418	protein localization to synapse	0.00453753004109095
MF	GO:0022890	inorganic cation transmembrane transporter activity	0.00466416291555674
CC	GO:0031674	I band	0.0047212818618499
CC	GO:0044428	nuclear part	0.0047212818618499
BP	GO:0007156	homophilic cell adhesion via plasma membrane adhesion molecules	0.00498035166311979
BP	GO:0050803	regulation of synapse structure or activity	0.00545306098781603
CC	GO:0044463	cell projection part	0.00585424939790748
CC	GO:0120038	plasma membrane bounded cell projection part	0.00585424939790748
MF	GO:0005212	structural constituent of eye lens	0.00630304434547924
CC	GO:0043197	dendritic spine	0.00701088340175571
CC	GO:0044422	organelle part	0.00701088340175571
BP	GO:0010499	proteasomal ubiquitin-independent protein catabolic process	0.00711381514029675
BP	GO:0033047	regulation of mitotic sister chromatid segregation	0.00730566743703217
CC	GO:0098889	intrinsic component of presynaptic membrane	0.00744756281478163
CC	GO:0000793	condensed chromosome	0.00773909766131754
CC	GO:0070013	intracellular organelle lumen	0.00776140124215136
BP	GO:0032502	developmental process	0.00796814283162241
BP	GO:0003012	muscle system process	0.00799464131711999
CC	GO:0031981	nuclear lumen	0.00799464131711999
CC	GO:0031974	membrane-enclosed lumen	0.00799464131711999
CC	GO:0043233	organelle lumen	0.00799464131711999
BP	GO:0099068	postsynapse assembly	0.00812612582277853
MF	GO:0005262	calcium channel activity	0.00824731163225627
BP	GO:0007088	regulation of mitotic nuclear division	0.00870683833551106
MF	GO:0015085	calcium ion transmembrane transporter activity	0.00905278293757418
BP	GO:0048589	developmental growth	0.00905278293757418
CC	GO:0044420	extracellular matrix component	0.00951622469772185
CC	GO:0000228	nuclear chromosome	0.0098651017241809
BP	GO:0010965	regulation of mitotic sister chromatid separation	0.00990163140483621
MF	GO:0022839	ion gated channel activity	0.00990163140483621
CC	GO:0030018	Z disc	0.00990163140483621
BP	GO:0048856	anatomical structure development	0.0100668779267702
BP	GO:0007059	chromosome segregation	0.0101855205395575
BP	GO:0042391	regulation of membrane potential	0.0111950217218559
BP	GO:0007267	cell-cell signaling	0.0111950217218559
BP	GO:0097107	postsynaptic density assembly	0.0111950217218559
CC	GO:0044309	neuron spine	0.0112464915042599
MF	GO:0098960	postsynaptic neurotransmitter receptor activity	0.0118964077179246
CC	GO:0000940	condensed chromosome outer kinetochore	0.0122106579325315
BP	GO:0060350	endochondral bone morphogenesis	0.0123376672109133
MF	GO:0022843	voltage-gated cation channel activity	0.0134015734564211
BP	GO:0006397	mRNA processing	0.0136614259953973
CC	GO:0000502	proteasome complex	0.0138190676245928
CC	GO:0098798	mitochondrial protein complex	0.0140280536871272
BP	GO:0050769	positive regulation of neurogenesis	0.0140658476495784
CC	GO:0150034	distal axon	0.0148642919996566
MF	GO:0003697	single-stranded DNA binding	0.0148642919996566
BP	GO:2000816	negative regulation of mitotic sister chromatid separation	0.0148642919996566
BP	GO:0000278	mitotic cell cycle	0.0148642919996566
CC	GO:0005681	spliceosomal complex	0.0148642919996566
BP	GO:1905818	regulation of chromosome separation	0.0149068060622773
MF	GO:0015267	channel activity	0.0151994699475996
MF	GO:0022803	passive transmembrane transporter activity	0.0151994699475996
BP	GO:0044085	cellular component biogenesis	0.0151994699475996
CC	GO:0098797	plasma membrane protein complex	0.0153001339335011
BP	GO:0030071	regulation of mitotic metaphase/anaphase transition	0.0154188258509407
CC	GO:0044306	neuron projection terminus	0.015443227044317
BP	GO:0007091	metaphase/anaphase transition of mitotic cell cycle	0.0154620872854632
BP	GO:0006936	muscle contraction	0.0158375218421098
MF	GO:0003723	RNA binding	0.0160664433168738
BP	GO:0003015	heart process	0.0162097558897354
BP	GO:0034508	centromere complex assembly	0.0162097558897354
BP	GO:0033045	regulation of sister chromatid segregation	0.0168517620869042
CC	GO:0015934	large ribosomal subunit	0.0168882561284736
BP	GO:1905606	regulation of presynapse assembly	0.0168882561284736
BP	GO:2000026	regulation of multicellular organismal development	0.0168882561284736
BP	GO:0045597	positive regulation of cell differentiation	0.017343857392433
CC	GO:0005839	proteasome core complex	0.0179902193565404
BP	GO:0099174	regulation of presynapse organization	0.0179902193565404
BP	GO:0006403	RNA localization	0.018328471009896
BP	GO:0099054	presynapse assembly	0.01855752047666
BP	GO:0060047	heart contraction	0.0185925258841255
BP	GO:0040007	growth	0.0185925258841255
CC	GO:1905369	endopeptidase complex	0.0185925258841255
BP	GO:0065004	protein-DNA complex assembly	0.0189468494194656
BP	GO:0007626	locomotory behavior	0.0189468494194656
BP	GO:0050767	regulation of neurogenesis	0.0208025006041234
BP	GO:0051783	regulation of nuclear division	0.0210355211801435
BP	GO:0045595	regulation of cell differentiation	0.0211561612855906
MF	GO:0022836	gated channel activity	0.0218109711593632
BP	GO:0035249	synaptic transmission, glutamatergic	0.0218109711593632
CC	GO:0043679	axon terminus	0.0229188402178895
BP	GO:0060284	regulation of cell development	0.0231165260154336
BP	GO:0099172	presynapse organization	0.0238396776790174
BP	GO:0030198	extracellular matrix organization	0.0240862217905555
BP	GO:0045841	negative regulation of mitotic metaphase/anaphase transition	0.0240862217905555
MF	GO:0015318	inorganic molecular entity transmembrane transporter activity	0.0244685513064465
MF	GO:0008201	heparin binding	0.0244685513064465
BP	GO:0099560	synaptic membrane adhesion	0.0245187607172936
BP	GO:0051239	regulation of multicellular organismal process	0.0253533615865733
CC	GO:0044391	ribosomal subunit	0.0253533615865733
CC	GO:0005891	voltage-gated calcium channel complex	0.0266314228112893
CC	GO:0000778	condensed nuclear chromosome kinetochore	0.0269717437095593
BP	GO:0006941	striated muscle contraction	0.0272215346216926
BP	GO:0003009	skeletal muscle contraction	0.0274313985265137
BP	GO:0060349	bone morphogenesis	0.0277058842990903
CC	GO:0036379	myofilament	0.0277058842990903
CC	GO:0005865	striated muscle thin filament	0.0277850545688106
BP	GO:1905819	negative regulation of chromosome separation	0.0280587556026813
BP	GO:0007411	axon guidance	0.028454290454219
BP	GO:0042254	ribosome biogenesis	0.0288732775451951
MF	GO:0005488	binding	0.0290807822115807
BP	GO:0051094	positive regulation of developmental process	0.0294810724394834
CC	GO:0044304	main axon	0.0294810724394834
BP	GO:0001764	neuron migration	0.0299292226344686
MF	GO:0008324	cation transmembrane transporter activity	0.0300888166188295
BP	GO:0060351	cartilage development involved in endochondral bone morphogenesis	0.0300888166188295
BP	GO:0051306	mitotic sister chromatid separation	0.0305585763872689
MF	GO:0008066	glutamate receptor activity	0.0319510208833939
BP	GO:1900449	regulation of glutamate receptor signaling pathway	0.032084157639037
BP	GO:0007611	learning or memory	0.0327810254842898
BP	GO:0044784	metaphase/anaphase transition of cell cycle	0.0328398162206081
CC	GO:0005856	cytoskeleton	0.0330877252118295
BP	GO:0003433	chondrocyte development involved in endochondral bone morphogenesis	0.0330877252118295
BP	GO:0097485	neuron projection guidance	0.0330877252118295
BP	GO:1902099	regulation of metaphase/anaphase transition of cell cycle	0.0334998656428701
BP	GO:0071625	vocalization behavior	0.0334998656428701
CC	GO:0099056	integral component of presynaptic membrane	0.0334998656428701
CC	GO:0043198	dendritic shaft	0.034008192792712
CC	GO:0044454	nuclear chromosome part	0.034008192792712
MF	GO:0098879	structural constituent of postsynaptic specialization	0.0358841128966903
CC	GO:0005840	ribosome	0.0361032569691848
BP	GO:0048285	organelle fission	0.0367001902601745
BP	GO:0051216	cartilage development	0.037739062208406
BP	GO:0060079	excitatory postsynaptic potential	0.0385393359467513
MF	GO:0017116	single-stranded DNA-dependent ATP-dependent DNA helicase activity	0.0385393359467513
MF	GO:0043142	single-stranded DNA-dependent ATPase activity	0.0385393359467513
BP	GO:0003422	growth plate cartilage morphogenesis	0.0385955995120163
BP	GO:2000767	positive regulation of cytoplasmic translation	0.0385955995120163
BP	GO:0010720	positive regulation of cell development	0.0387678352641039
MF	GO:0099529	neurotransmitter receptor activity involved in regulation of postsynaptic membrane potential	0.0399683324192248
BP	GO:0007517	muscle organ development	0.0399683324192248
BP	GO:0000245	spliceosomal complex assembly	0.0401800226646186
CC	GO:0071944	cell periphery	0.0406831335154152
BP	GO:0048588	developmental cell growth	0.040896511947705
BP	GO:0034470	ncRNA processing	0.041041672685352
BP	GO:0099601	regulation of neurotransmitter receptor activity	0.0415003366147014
BP	GO:0050890	cognition	0.0422474733535264
CC	GO:0044305	calyx of Held	0.0422474733535264
MF	GO:0016887	ATPase activity	0.0422474733535264
BP	GO:0007613	memory	0.0422474733535264
BP	GO:0019226	transmission of nerve impulse	0.0422474733535264
BP	GO:0098813	nuclear chromosome segregation	0.0435569862781806
CC	GO:0098802	plasma membrane receptor complex	0.0436652166937685
BP	GO:0099084	postsynaptic specialization organization	0.0438031203380819
BP	GO:1902100	negative regulation of metaphase/anaphase transition of cell cycle	0.0438031203380819
BP	GO:0030240	skeletal muscle thin filament assembly	0.043886491468768
BP	GO:0065007	biological regulation	0.0439492453247624
BP	GO:0051983	regulation of chromosome segregation	0.0442587729177111
BP	GO:0045666	positive regulation of neuron differentiation	0.0445098939526671
BP	GO:0050806	positive regulation of synaptic transmission	0.0445098939526671
CC	GO:0120114	Sm-like protein family complex	0.0450385601988715
BP	GO:1903047	mitotic cell cycle process	0.0453996601355214
CC	GO:0005886	plasma membrane	0.0454740944125379
CC	GO:0032809	neuronal cell body membrane	0.0480411493907729
BP	GO:0061448	connective tissue development	0.048332102932081
BP	GO:0090129	positive regulation of synapse maturation	0.048332102932081
BP	GO:0048168	regulation of neuronal synaptic plasticity	0.0488589634175228
