# Supplementary material for: Dedicated transcriptomics combined with power analysis lead to functional understanding of genes with weak phenotypic changes in knockout lines
Source: PLoS Comput Biol. 2020 Nov 12;16(11):e1008354. doi: 10.1371/journal.pcbi.1008354 (PMC7685438; doi:10.1371/journal.pcbi.1008354)
Supplement: S2 File — (GZ) [file pcbi.1008354.s016.gz › S2_File/gon5/343.tsv]

ontology	category	term	BH
CC	GO:0005581	collagen trimer	1.47445860281204e-07
MF	GO:0005198	structural molecule activity	1.47445860281204e-07
MF	GO:0005201	extracellular matrix structural constituent	2.30364935130584e-07
CC	GO:0031012	extracellular matrix	1.94085300234667e-06
CC	GO:0062023	collagen-containing extracellular matrix	2.48292276690933e-05
MF	GO:0030020	extracellular matrix structural constituent conferring tensile strength	6.46957973463926e-05
CC	GO:0000228	nuclear chromosome	0.00438334873285834
CC	GO:0044421	extracellular region part	0.0141211175283119
CC	GO:0044420	extracellular matrix component	0.017476846728287
CC	GO:0044454	nuclear chromosome part	0.035338257164842
MF	GO:0005524	ATP binding	0.0360547454647097
CC	GO:0005576	extracellular region	0.0368760074603912
MF	GO:0097367	carbohydrate derivative binding	0.0368760074603912
