# Supplementary material for: Dedicated transcriptomics combined with power analysis lead to functional understanding of genes with weak phenotypic changes in knockout lines
Source: PLoS Comput Biol. 2020 Nov 12;16(11):e1008354. doi: 10.1371/journal.pcbi.1008354 (PMC7685438; doi:10.1371/journal.pcbi.1008354)
Supplement: S2 File — (GZ) [file pcbi.1008354.s016.gz › S2_File/gon5/206.tsv]

ontology	category	term	BH
CC	GO:0031012	extracellular matrix	1.94574469983945e-06
MF	GO:0005201	extracellular matrix structural constituent	2.0445547856371e-06
BP	GO:0003012	muscle system process	2.0445547856371e-06
BP	GO:0006941	striated muscle contraction	4.59550746606454e-06
BP	GO:0006936	muscle contraction	4.59550746606454e-06
BP	GO:0003422	growth plate cartilage morphogenesis	1.71953672487305e-05
CC	GO:0005581	collagen trimer	1.71953672487305e-05
CC	GO:0062023	collagen-containing extracellular matrix	1.71953672487305e-05
BP	GO:0003009	skeletal muscle contraction	3.28582429841659e-05
BP	GO:0003433	chondrocyte development involved in endochondral bone morphogenesis	5.41800542406575e-05
BP	GO:0003414	chondrocyte morphogenesis involved in endochondral bone morphogenesis	5.64016778602552e-05
BP	GO:0003429	growth plate cartilage chondrocyte morphogenesis	5.64016778602552e-05
BP	GO:0090171	chondrocyte morphogenesis	5.64016778602552e-05
BP	GO:0002063	chondrocyte development	6.67179754882644e-05
BP	GO:0003413	chondrocyte differentiation involved in endochondral bone morphogenesis	6.67179754882644e-05
BP	GO:0060536	cartilage morphogenesis	9.41373260573201e-05
BP	GO:0003418	growth plate cartilage chondrocyte differentiation	0.000103619072774436
CC	GO:0005694	chromosome	0.000248741081912326
BP	GO:0060351	cartilage development involved in endochondral bone morphogenesis	0.000250915445338327
BP	GO:0002062	chondrocyte differentiation	0.000703540828552387
MF	GO:0030020	extracellular matrix structural constituent conferring tensile strength	0.000813515991178984
BP	GO:0003417	growth plate cartilage development	0.000870331243105924
CC	GO:0005576	extracellular region	0.000870331243105924
BP	GO:0030198	extracellular matrix organization	0.00124663405297446
BP	GO:0006403	RNA localization	0.00171859504316099
BP	GO:0098868	bone growth	0.0017940991516486
BP	GO:0050879	multicellular organismal movement	0.00265170600130633
BP	GO:0050881	musculoskeletal movement	0.00265170600130633
BP	GO:0060350	endochondral bone morphogenesis	0.00265834572242888
CC	GO:0098687	chromosomal region	0.00273320736062212
BP	GO:0051216	cartilage development	0.00284247605136638
BP	GO:0003416	endochondral bone growth	0.00305117639633228
CC	GO:0000793	condensed chromosome	0.00324053600976734
CC	GO:0044427	chromosomal part	0.00324053600976734
BP	GO:0003008	system process	0.00430176760016583
CC	GO:0000779	condensed chromosome, centromeric region	0.00465329189812709
MF	GO:0005524	ATP binding	0.00592633904349988
BP	GO:0061448	connective tissue development	0.00592633904349988
BP	GO:0006259	DNA metabolic process	0.00762851571126879
MF	GO:0005261	cation channel activity	0.00765025356007006
BP	GO:0007274	neuromuscular synaptic transmission	0.0077032116147125
BP	GO:0051052	regulation of DNA metabolic process	0.0077032116147125
BP	GO:0030199	collagen fibril organization	0.00816469397885418
CC	GO:0044421	extracellular region part	0.0090928066881927
BP	GO:0010564	regulation of cell cycle process	0.0102585100108826
CC	GO:0000777	condensed chromosome kinetochore	0.011968279875293
MF	GO:0004386	helicase activity	0.0130989441839943
MF	GO:0003729	mRNA binding	0.0131555318085863
BP	GO:0048285	organelle fission	0.0133872488882094
MF	GO:0008144	drug binding	0.0140226655287923
BP	GO:0060048	cardiac muscle contraction	0.0150546735903716
BP	GO:0043062	extracellular structure organization	0.0162409460401934
BP	GO:0060047	heart contraction	0.0164629919377564
MF	GO:0032559	adenyl ribonucleotide binding	0.0171597471831593
BP	GO:0000280	nuclear division	0.0180191366333723
BP	GO:0051783	regulation of nuclear division	0.0211819000868716
MF	GO:0030554	adenyl nucleotide binding	0.0211819000868716
BP	GO:0007346	regulation of mitotic cell cycle	0.0219157421408577
BP	GO:0006260	DNA replication	0.0219157421408577
BP	GO:0060349	bone morphogenesis	0.0221425114889676
MF	GO:0097367	carbohydrate derivative binding	0.0226326476267423
BP	GO:0007088	regulation of mitotic nuclear division	0.0272206028840744
BP	GO:0006974	cellular response to DNA damage stimulus	0.0272206028840744
MF	GO:0015267	channel activity	0.0272206028840744
MF	GO:0022803	passive transmembrane transporter activity	0.0272206028840744
MF	GO:0005488	binding	0.0272206028840744
CC	GO:0000776	kinetochore	0.0272206028840744
BP	GO:0003015	heart process	0.0272206028840744
CC	GO:0000228	nuclear chromosome	0.0272206028840744
CC	GO:0090734	site of DNA damage	0.0276773017799776
BP	GO:0032501	multicellular organismal process	0.0276773017799776
CC	GO:0000775	chromosome, centromeric region	0.0283594464735378
CC	GO:0099512	supramolecular fiber	0.040552437322956
BP	GO:0007059	chromosome segregation	0.0431530561013975
MF	GO:0022838	substrate-specific channel activity	0.0435500186822834
MF	GO:0016462	pyrophosphatase activity	0.0472773489876979
MF	GO:0003723	RNA binding	0.0488752772247348
