# Supplementary material for: Dedicated transcriptomics combined with power analysis lead to functional understanding of genes with weak phenotypic changes in knockout lines
Source: PLoS Comput Biol. 2020 Nov 12;16(11):e1008354. doi: 10.1371/journal.pcbi.1008354 (PMC7685438; doi:10.1371/journal.pcbi.1008354)
Supplement: S2 File — (GZ) [file pcbi.1008354.s016.gz › S2_File/gon5/994.tsv]

ontology	category	term	BH
CC	GO:0044421	extracellular region part	3.65774094270459e-16
CC	GO:0005576	extracellular region	8.3237495374699e-15
CC	GO:0005615	extracellular space	4.63098956560844e-14
CC	GO:0031012	extracellular matrix	5.3203114953153e-13
MF	GO:0005198	structural molecule activity	9.1530750502363e-13
CC	GO:0032991	protein-containing complex	1.27445650197022e-12
CC	GO:0062023	collagen-containing extracellular matrix	1.43063745653257e-12
BP	GO:0009987	cellular process	1.69718623249143e-10
CC	GO:0097060	synaptic membrane	3.69147239853276e-09
BP	GO:0071840	cellular component organization or biogenesis	5.66400075818026e-09
CC	GO:0099240	intrinsic component of synaptic membrane	1.14730253342159e-08
MF	GO:0005201	extracellular matrix structural constituent	2.31910292826459e-08
CC	GO:0031226	intrinsic component of plasma membrane	3.91309468341425e-08
BP	GO:0007268	chemical synaptic transmission	3.91309468341425e-08
BP	GO:0098916	anterograde trans-synaptic signaling	3.91309468341425e-08
CC	GO:0045202	synapse	5.02936562240451e-08
CC	GO:0005887	integral component of plasma membrane	5.48347574683978e-08
BP	GO:0099537	trans-synaptic signaling	5.48347574683978e-08
CC	GO:0097458	neuron part	6.03027669044696e-08
BP	GO:0016043	cellular component organization	6.21531699684781e-08
BP	GO:0099536	synaptic signaling	7.55141986156888e-08
CC	GO:0044456	synapse part	8.51147355019732e-08
CC	GO:0099699	integral component of synaptic membrane	1.15532449791648e-07
BP	GO:0032501	multicellular organismal process	1.5625544837946e-07
CC	GO:0030424	axon	4.67737099763858e-07
BP	GO:0003008	system process	1.27121378647822e-06
CC	GO:0036477	somatodendritic compartment	1.87044796610738e-06
CC	GO:0045211	postsynaptic membrane	2.63944555761274e-06
MF	GO:0005515	protein binding	2.86363809792031e-06
CC	GO:0098936	intrinsic component of postsynaptic membrane	3.34646019235047e-06
BP	GO:0050804	modulation of chemical synaptic transmission	4.04069614019242e-06
CC	GO:0043228	non-membrane-bounded organelle	4.45702886181698e-06
BP	GO:0099177	regulation of trans-synaptic signaling	4.80079695024323e-06
BP	GO:0051239	regulation of multicellular organismal process	4.80079695024323e-06
CC	GO:0043005	neuron projection	5.0512108568988e-06
CC	GO:0098948	intrinsic component of postsynaptic specialization membrane	5.0512108568988e-06
CC	GO:0099634	postsynaptic specialization membrane	6.89472868621624e-06
CC	GO:0005581	collagen trimer	8.41325351479515e-06
CC	GO:0099055	integral component of postsynaptic membrane	8.77160599440569e-06
BP	GO:0065007	biological regulation	8.77160599440569e-06
CC	GO:0043232	intracellular non-membrane-bounded organelle	8.77160599440569e-06
CC	GO:0099060	integral component of postsynaptic specialization membrane	1.05709450226546e-05
BP	GO:0050789	regulation of biological process	1.1227416035662e-05
BP	GO:0048731	system development	1.51676903006894e-05
BP	GO:0050808	synapse organization	2.00315752825731e-05
BP	GO:0008150	biological_process	2.05088354140838e-05
CC	GO:0098794	postsynapse	2.2897163186743e-05
BP	GO:0007215	glutamate receptor signaling pathway	2.2897163186743e-05
BP	GO:0044085	cellular component biogenesis	2.63698072630868e-05
CC	GO:0044297	cell body	3.03700162469647e-05
MF	GO:0005539	glycosaminoglycan binding	3.31574764090515e-05
CC	GO:0043292	contractile fiber	4.45985915037907e-05
MF	GO:0005261	cation channel activity	5.31976953435455e-05
BP	GO:0034508	centromere complex assembly	5.49313423110607e-05
BP	GO:0008380	RNA splicing	5.49313423110607e-05
CC	GO:0098978	glutamatergic synapse	5.49313423110607e-05
CC	GO:0030054	cell junction	5.63662643052088e-05
CC	GO:1990904	ribonucleoprotein complex	5.80657158905782e-05
CC	GO:0043025	neuronal cell body	5.88514400122484e-05
MF	GO:0022838	substrate-specific channel activity	5.9063728096063e-05
BP	GO:0048699	generation of neurons	6.44507549062768e-05
BP	GO:0022008	neurogenesis	6.44507549062768e-05
MF	GO:0022839	ion gated channel activity	6.44507549062768e-05
CC	GO:1902495	transmembrane transporter complex	7.58519224014816e-05
MF	GO:0015267	channel activity	7.58519224014816e-05
MF	GO:0022803	passive transmembrane transporter activity	7.58519224014816e-05
BP	GO:0043062	extracellular structure organization	8.07303273339646e-05
BP	GO:0007399	nervous system development	8.18806337723447e-05
CC	GO:0099146	intrinsic component of postsynaptic density membrane	0.000102948026784562
MF	GO:0022836	gated channel activity	0.000102948026784562
CC	GO:0098982	GABA-ergic synapse	0.000116601536078589
CC	GO:0044459	plasma membrane part	0.000124465324414759
CC	GO:0099572	postsynaptic specialization	0.000133157315740662
CC	GO:0034702	ion channel complex	0.000133157315740662
BP	GO:0006396	RNA processing	0.000133157315740662
CC	GO:0000776	kinetochore	0.000142253648422745
BP	GO:0060348	bone development	0.000143816983706241
CC	GO:1990351	transporter complex	0.000151655155355192
BP	GO:0007610	behavior	0.0001785736256795
CC	GO:0097447	dendritic tree	0.000179743665018177
CC	GO:0098590	plasma membrane region	0.000186106040171227
CC	GO:0099061	integral component of postsynaptic density membrane	0.000214927117048686
CC	GO:0000777	condensed chromosome kinetochore	0.000219414467960176
BP	GO:0030198	extracellular matrix organization	0.000254128149401095
MF	GO:0005212	structural constituent of eye lens	0.000258883487220078
CC	GO:0098878	neurotransmitter receptor complex	0.000267448833617152
BP	GO:0007267	cell-cell signaling	0.000273047370638409
CC	GO:0030016	myofibril	0.000320731491545119
MF	GO:0008201	heparin binding	0.000357793477433594
CC	GO:0042734	presynaptic membrane	0.00038115717476702
MF	GO:0005488	binding	0.00038115717476702
BP	GO:0050794	regulation of cellular process	0.000385732723495192
MF	GO:0030020	extracellular matrix structural constituent conferring tensile strength	0.000385732723495192
BP	GO:0007275	multicellular organism development	0.000426678490687219
MF	GO:0022890	inorganic cation transmembrane transporter activity	0.00044018684557215
CC	GO:0000775	chromosome, centromeric region	0.000462213815796337
MF	GO:0005216	ion channel activity	0.000473931150964537
CC	GO:0098839	postsynaptic density membrane	0.000522067035714799
BP	GO:0048167	regulation of synaptic plasticity	0.000532544481963572
CC	GO:0034703	cation channel complex	0.000532544481963572
BP	GO:0000375	RNA splicing, via transesterification reactions	0.000532544481963572
BP	GO:0000377	RNA splicing, via transesterification reactions with bulged adenosine as nucleophile	0.000532544481963572
BP	GO:0000398	mRNA splicing, via spliceosome	0.000532544481963572
BP	GO:0065008	regulation of biological quality	0.000553015061556583
BP	GO:0072376	protein activation cascade	0.000559051527311849
CC	GO:0030425	dendrite	0.00056668124374692
BP	GO:0050793	regulation of developmental process	0.000572053964147537
BP	GO:0045595	regulation of cell differentiation	0.000667358430527195
BP	GO:1900449	regulation of glutamate receptor signaling pathway	0.000693234764005762
BP	GO:0050877	nervous system process	0.000737204610206894
CC	GO:0098793	presynapse	0.000737204610206894
CC	GO:0044449	contractile fiber part	0.000738509895560632
MF	GO:0046873	metal ion transmembrane transporter activity	0.000771643244139692
BP	GO:0022607	cellular component assembly	0.00089088241466152
CC	GO:0098889	intrinsic component of presynaptic membrane	0.000958710569490376
BP	GO:0032502	developmental process	0.00105489264316175
BP	GO:0048856	anatomical structure development	0.00112675553498652
CC	GO:0008328	ionotropic glutamate receptor complex	0.001137122162039
BP	GO:0060538	skeletal muscle organ development	0.00117416274165665
CC	GO:0098984	neuron to neuron synapse	0.00117597022451538
MF	GO:0017116	single-stranded DNA-dependent ATP-dependent DNA helicase activity	0.00126219331095235
MF	GO:0043142	single-stranded DNA-dependent ATPase activity	0.00126219331095235
BP	GO:0010038	response to metal ion	0.00133758400237758
CC	GO:0005865	striated muscle thin filament	0.00149210480077876
MF	GO:1901681	sulfur compound binding	0.00152251319334494
CC	GO:0033267	axon part	0.00152570702360591
MF	GO:0008066	glutamate receptor activity	0.00163816501798054
BP	GO:0061061	muscle structure development	0.00163816501798054
BP	GO:2000026	regulation of multicellular organismal development	0.00182840777175669
MF	GO:0005509	calcium ion binding	0.00185514212800097
CC	GO:0044420	extracellular matrix component	0.00187853116896981
CC	GO:0036379	myofilament	0.00199151400123613
BP	GO:0007519	skeletal muscle tissue development	0.00200503004340833
CC	GO:0032279	asymmetric synapse	0.00221674554731799
MF	GO:0004003	ATP-dependent DNA helicase activity	0.00235685534006248
MF	GO:0008026	ATP-dependent helicase activity	0.00235685534006248
MF	GO:0070035	purine NTP-dependent helicase activity	0.00235685534006248
BP	GO:0048468	cell development	0.00235685534006248
BP	GO:0051960	regulation of nervous system development	0.00236093125711477
BP	GO:0050896	response to stimulus	0.00266139420326598
BP	GO:0030182	neuron differentiation	0.00333504691929684
BP	GO:0003013	circulatory system process	0.00341276519576005
BP	GO:0007416	synapse assembly	0.0034254784984333
CC	GO:0009986	cell surface	0.00346877146307757
CC	GO:0030017	sarcomere	0.00348383394263126
MF	GO:0015318	inorganic molecular entity transmembrane transporter activity	0.00369956000729868
BP	GO:0006397	mRNA processing	0.00379498791796149
BP	GO:0060349	bone morphogenesis	0.00399032607267739
BP	GO:0060537	muscle tissue development	0.00407583171812748
BP	GO:0099601	regulation of neurotransmitter receptor activity	0.00409053858359778
BP	GO:0040007	growth	0.00419835605457407
BP	GO:0000278	mitotic cell cycle	0.00428919454688803
BP	GO:0098698	postsynaptic specialization assembly	0.00436926462847488
CC	GO:0099080	supramolecular complex	0.00440795836631795
CC	GO:0099081	supramolecular polymer	0.00440795836631795
BP	GO:0042391	regulation of membrane potential	0.00468351769339901
CC	GO:0014069	postsynaptic density	0.00468889101896396
BP	GO:0044057	regulation of system process	0.00482310544834771
BP	GO:0007517	muscle organ development	0.0048323982904718
BP	GO:0009611	response to wounding	0.00513706253670342
BP	GO:0032879	regulation of localization	0.00513706253670342
BP	GO:0003012	muscle system process	0.00515004959920024
BP	GO:0042060	wound healing	0.00543712594592329
BP	GO:0060042	retina morphogenesis in camera-type eye	0.00543712594592329
BP	GO:0030154	cell differentiation	0.00543712594592329
BP	GO:0006956	complement activation	0.0054665310069539
CC	GO:0099512	supramolecular fiber	0.0055651347376476
BP	GO:0007155	cell adhesion	0.00587185163052436
CC	GO:0005694	chromosome	0.00587185163052436
BP	GO:0022610	biological adhesion	0.00594863312865261
MF	GO:0008324	cation transmembrane transporter activity	0.00640593282464602
CC	GO:0071013	catalytic step 2 spliceosome	0.00640593282464602
BP	GO:0098742	cell-cell adhesion via plasma-membrane adhesion molecules	0.00657532930560994
BP	GO:0010035	response to inorganic substance	0.006590152968932
CC	GO:0071944	cell periphery	0.00662722506259055
BP	GO:0051094	positive regulation of developmental process	0.00723159623605338
BP	GO:0051241	negative regulation of multicellular organismal process	0.00734870398820174
CC	GO:0044428	nuclear part	0.00734870398820174
BP	GO:0031055	chromatin remodeling at centromere	0.00763250952923818
BP	GO:0008015	blood circulation	0.00786733682793456
BP	GO:0051301	cell division	0.00826925992317834
BP	GO:0010499	proteasomal ubiquitin-independent protein catabolic process	0.00856975385641182
BP	GO:1900046	regulation of hemostasis	0.00932205820488325
BP	GO:0006936	muscle contraction	0.00934777014492268
MF	GO:0008094	DNA-dependent ATPase activity	0.00934777014492268
BP	GO:0061041	regulation of wound healing	0.00944825850713872
BP	GO:0065004	protein-DNA complex assembly	0.00948021130367718
CC	GO:0044463	cell projection part	0.00979978646833014
CC	GO:0120038	plasma membrane bounded cell projection part	0.00979978646833014
CC	GO:0043235	receptor complex	0.00991629366354856
BP	GO:2000311	regulation of AMPA receptor activity	0.00991629366354856
BP	GO:0099068	postsynapse assembly	0.0101781011396518
CC	GO:0044305	calyx of Held	0.0101886067568346
CC	GO:0099056	integral component of presynaptic membrane	0.010388246114139
MF	GO:0030594	neurotransmitter receptor activity	0.0107976619687259
CC	GO:0005681	spliceosomal complex	0.0108728437145478
BP	GO:0034622	cellular protein-containing complex assembly	0.0111756925502011
CC	GO:0005657	replication fork	0.0111756925502011
MF	GO:0022843	voltage-gated cation channel activity	0.011262885186439
CC	GO:0044427	chromosomal part	0.0113061039059959
BP	GO:0019226	transmission of nerve impulse	0.0113061039059959
CC	GO:0005886	plasma membrane	0.0113108831830463
CC	GO:0000502	proteasome complex	0.0114639628303751
MF	GO:0005215	transporter activity	0.0118431767778217
BP	GO:0048589	developmental growth	0.0120990372637414
BP	GO:0003015	heart process	0.0120990372637414
BP	GO:0035249	synaptic transmission, glutamatergic	0.0124731958152551
MF	GO:0005262	calcium channel activity	0.0127298064971138
MF	GO:0022857	transmembrane transporter activity	0.0128584072337269
BP	GO:0097305	response to alcohol	0.0128914079278373
BP	GO:0098655	cation transmembrane transport	0.0131040300348288
BP	GO:0014706	striated muscle tissue development	0.013222764933684
MF	GO:0044877	protein-containing complex binding	0.0133527717171234
BP	GO:0048519	negative regulation of biological process	0.0134840220475798
BP	GO:0007611	learning or memory	0.0135035464394337
BP	GO:0060350	endochondral bone morphogenesis	0.0135064730348667
BP	GO:0048858	cell projection morphogenesis	0.0136288459974517
CC	GO:0048786	presynaptic active zone	0.0136991020594123
BP	GO:0051179	localization	0.0137553277019852
BP	GO:0032990	cell part morphogenesis	0.0137712528139694
BP	GO:0051962	positive regulation of nervous system development	0.014234677180908
BP	GO:0030193	regulation of blood coagulation	0.0145855490893877
CC	GO:0098798	mitochondrial protein complex	0.0146317658938429
BP	GO:0065003	protein-containing complex assembly	0.0151921810113242
BP	GO:0050767	regulation of neurogenesis	0.0151921810113242
BP	GO:0048666	neuron development	0.0151921810113242
CC	GO:0000778	condensed nuclear chromosome kinetochore	0.0151921810113242
BP	GO:0120039	plasma membrane bounded cell projection morphogenesis	0.0165997636905247
BP	GO:0048812	neuron projection morphogenesis	0.0168351768933199
CC	GO:1905369	endopeptidase complex	0.0168629729544104
BP	GO:2000310	regulation of NMDA receptor activity	0.0169246062335042
BP	GO:0071248	cellular response to metal ion	0.0170040912462886
CC	GO:0005839	proteasome core complex	0.0175504967699926
BP	GO:0048168	regulation of neuronal synaptic plasticity	0.0176753478842365
BP	GO:1900047	negative regulation of hemostasis	0.0176753478842365
BP	GO:0048641	regulation of skeletal muscle tissue development	0.0176936643549686
BP	GO:0048869	cellular developmental process	0.0176936643549686
CC	GO:0005604	basement membrane	0.0181404218257218
BP	GO:0045597	positive regulation of cell differentiation	0.0182894568049681
BP	GO:1903047	mitotic cell cycle process	0.0183092552401903
CC	GO:0005819	spindle	0.0183092552401903
MF	GO:0008289	lipid binding	0.0183092552401903
BP	GO:1903035	negative regulation of response to wounding	0.0190438978004006
CC	GO:0098687	chromosomal region	0.0190438978004006
MF	GO:0015276	ligand-gated ion channel activity	0.0195227761840023
BP	GO:0006811	ion transport	0.0199242627435628
CC	GO:0000779	condensed chromosome, centromeric region	0.0204631005880489
BP	GO:0034220	ion transmembrane transport	0.0206425443910523
BP	GO:0002062	chondrocyte differentiation	0.0207397874502714
BP	GO:0060078	regulation of postsynaptic membrane potential	0.0207397874502714
BP	GO:0043269	regulation of ion transport	0.0207397874502714
CC	GO:0042995	cell projection	0.0207397874502714
BP	GO:0050807	regulation of synapse organization	0.0207397874502714
BP	GO:0000070	mitotic sister chromatid segregation	0.022627426628408
MF	GO:0022834	ligand-gated channel activity	0.0231896767072661
MF	GO:0022824	transmitter-gated ion channel activity	0.0231968956002177
MF	GO:0022835	transmitter-gated channel activity	0.0231968956002177
BP	GO:0060074	synapse maturation	0.0234061814054886
BP	GO:0097306	cellular response to alcohol	0.0237013546922587
BP	GO:0050818	regulation of coagulation	0.0243190584215551
BP	GO:0051128	regulation of cellular component organization	0.0243190584215551
BP	GO:0140014	mitotic nuclear division	0.0244276726327718
BP	GO:0051146	striated muscle cell differentiation	0.0245625857155507
CC	GO:0043596	nuclear replication fork	0.0248225586228203
BP	GO:0006812	cation transport	0.0252120629925397
CC	GO:0031974	membrane-enclosed lumen	0.0252120629925397
CC	GO:0043233	organelle lumen	0.0252120629925397
BP	GO:0051240	positive regulation of multicellular organismal process	0.0254479126066804
BP	GO:0071241	cellular response to inorganic substance	0.0254479126066804
BP	GO:0060047	heart contraction	0.0254479126066804
BP	GO:0051095	regulation of helicase activity	0.0254479126066804
MF	GO:0015085	calcium ion transmembrane transporter activity	0.0254479126066804
MF	GO:0005244	voltage-gated ion channel activity	0.0254479126066804
MF	GO:0022832	voltage-gated channel activity	0.0254479126066804
MF	GO:0003678	DNA helicase activity	0.0264352497324926
CC	GO:0070013	intracellular organelle lumen	0.0264920471380814
CC	GO:0120025	plasma membrane bounded cell projection	0.0264920471380814
BP	GO:0034765	regulation of ion transmembrane transport	0.0265014652427292
BP	GO:0016049	cell growth	0.0270899615403056
BP	GO:0007613	memory	0.0275436169928766
BP	GO:1901654	response to ketone	0.0278745640058192
BP	GO:0006281	DNA repair	0.0282443390996488
BP	GO:0043170	macromolecule metabolic process	0.0282925924129276
BP	GO:0007600	sensory perception	0.0288115355478593
BP	GO:0048642	negative regulation of skeletal muscle tissue development	0.0299564084235416
BP	GO:0030195	negative regulation of blood coagulation	0.0304852500046946
BP	GO:0050806	positive regulation of synaptic transmission	0.0304852500046946
BP	GO:1902749	regulation of cell cycle G2/M phase transition	0.0306008038985306
CC	GO:0000932	P-body	0.0313552904123007
BP	GO:0061045	negative regulation of wound healing	0.0320902772996435
BP	GO:0050890	cognition	0.033478564538785
BP	GO:0002693	positive regulation of cellular extravasation	0.0342890233404159
BP	GO:0034641	cellular nitrogen compound metabolic process	0.0347247643120302
CC	GO:0044422	organelle part	0.0347247643120302
CC	GO:0098802	plasma membrane receptor complex	0.034766737543589
BP	GO:0060284	regulation of cell development	0.0351219134303381
BP	GO:0032412	regulation of ion transmembrane transporter activity	0.0352962470901188
BP	GO:0050803	regulation of synapse structure or activity	0.035839638983443
CC	GO:0044298	cell body membrane	0.035839638983443
BP	GO:0048523	negative regulation of cellular process	0.0364569782479573
BP	GO:0043933	protein-containing complex subunit organization	0.036952457788459
BP	GO:0042246	tissue regeneration	0.0375344387920086
CC	GO:0032809	neuronal cell body membrane	0.0384536993458331
CC	GO:0031981	nuclear lumen	0.0399782572538451
BP	GO:0010389	regulation of G2/M transition of mitotic cell cycle	0.0405994061920031
CC	GO:0017146	NMDA selective glutamate receptor complex	0.0406897752214912
BP	GO:2001257	regulation of cation channel activity	0.0406897752214912
BP	GO:0007059	chromosome segregation	0.0407486873579458
BP	GO:0006813	potassium ion transport	0.0413611447132832
MF	GO:0005102	signaling receptor binding	0.0413611447132832
BP	GO:0031175	neuron projection development	0.0421224970930965
BP	GO:0006941	striated muscle contraction	0.0421224970930965
BP	GO:0001503	ossification	0.0422879410888584
BP	GO:0001501	skeletal system development	0.0424442013934416
BP	GO:0042221	response to chemical	0.0424442013934416
BP	GO:1903034	regulation of response to wounding	0.0425885873220423
CC	GO:0150034	distal axon	0.0433703684190052
BP	GO:0007093	mitotic cell cycle checkpoint	0.0434262929712759
CC	GO:0005838	proteasome regulatory particle	0.0434262929712759
BP	GO:0009653	anatomical structure morphogenesis	0.0436331941701053
MF	GO:0004499	N,N-dimethylaniline monooxygenase activity	0.0442196382607958
CC	GO:1905368	peptidase complex	0.0446240866757857
BP	GO:0051963	regulation of synapse assembly	0.0466555999678223
BP	GO:0051093	negative regulation of developmental process	0.0466555999678223
BP	GO:0002691	regulation of cellular extravasation	0.046832910466853
CC	GO:0098797	plasma membrane protein complex	0.0471409178924944
BP	GO:0035914	skeletal muscle cell differentiation	0.0471409178924944
BP	GO:0023052	signaling	0.0477021890271037
BP	GO:0051234	establishment of localization	0.0477021890271037
MF	GO:0004970	ionotropic glutamate receptor activity	0.0477021890271037
BP	GO:0070588	calcium ion transmembrane transport	0.0491045587388164
BP	GO:0060351	cartilage development involved in endochondral bone morphogenesis	0.0494385010215032
