# Supplementary material for: Dedicated transcriptomics combined with power analysis lead to functional understanding of genes with weak phenotypic changes in knockout lines
Source: PLoS Comput Biol. 2020 Nov 12;16(11):e1008354. doi: 10.1371/journal.pcbi.1008354 (PMC7685438; doi:10.1371/journal.pcbi.1008354)
Supplement: S2 File — (GZ) [file pcbi.1008354.s016.gz › S2_File/gon5/713.tsv]

ontology	category	term	BH
CC	GO:0044422	organelle part	9.00206297531699e-10
CC	GO:0044446	intracellular organelle part	9.00206297531699e-10
CC	GO:0043228	non-membrane-bounded organelle	5.24518009789758e-07
CC	GO:0043232	intracellular non-membrane-bounded organelle	6.84938557662839e-07
CC	GO:0032991	protein-containing complex	3.14589964206875e-06
CC	GO:0070013	intracellular organelle lumen	9.01526975085356e-06
CC	GO:0031974	membrane-enclosed lumen	9.01526975085356e-06
CC	GO:0043233	organelle lumen	9.01526975085356e-06
CC	GO:0044428	nuclear part	3.81070855539922e-05
CC	GO:0031981	nuclear lumen	3.81070855539922e-05
BP	GO:0022613	ribonucleoprotein complex biogenesis	0.00661821440164708
CC	GO:0043226	organelle	0.00661821440164708
CC	GO:0005654	nucleoplasm	0.00935110148869995
CC	GO:0043229	intracellular organelle	0.0163936683465612
CC	GO:1990904	ribonucleoprotein complex	0.0200525324487172
CC	GO:0005622	intracellular	0.0223347056825655
CC	GO:0044424	intracellular part	0.0225572866064145
BP	GO:0006396	RNA processing	0.0270902443710207
CC	GO:0015934	large ribosomal subunit	0.0435744532804334
CC	GO:0005813	centrosome	0.048605505353993
