# Supplementary material for: Dedicated transcriptomics combined with power analysis lead to functional understanding of genes with weak phenotypic changes in knockout lines
Source: PLoS Comput Biol. 2020 Nov 12;16(11):e1008354. doi: 10.1371/journal.pcbi.1008354 (PMC7685438; doi:10.1371/journal.pcbi.1008354)
Supplement: S2 File — (GZ) [file pcbi.1008354.s016.gz › S2_File/gon5/179.tsv]

ontology	category	term	BH
CC	GO:0031012	extracellular matrix	1.29968254245628e-10
MF	GO:0005201	extracellular matrix structural constituent	6.6612746398404e-10
CC	GO:0062023	collagen-containing extracellular matrix	3.92853243768587e-09
CC	GO:0005581	collagen trimer	2.72693735748252e-08
CC	GO:0044421	extracellular region part	1.06756360414184e-07
MF	GO:0030020	extracellular matrix structural constituent conferring tensile strength	7.75804821636818e-07
BP	GO:0002062	chondrocyte differentiation	7.75804821636818e-07
CC	GO:0005576	extracellular region	2.61186819880555e-06
CC	GO:0043292	contractile fiber	3.19647405132393e-06
BP	GO:0030198	extracellular matrix organization	3.29694486470373e-06
CC	GO:0005615	extracellular space	5.25413631705514e-06
CC	GO:0030016	myofibril	1.49272285810462e-05
BP	GO:0060350	endochondral bone morphogenesis	1.63414356041306e-05
BP	GO:0061448	connective tissue development	1.63414356041306e-05
BP	GO:0051216	cartilage development	2.08528414742375e-05
BP	GO:0043062	extracellular structure organization	2.67052457284624e-05
BP	GO:0050789	regulation of biological process	5.60882618950443e-05
CC	GO:0097060	synaptic membrane	6.30757203287905e-05
BP	GO:0065007	biological regulation	6.30757203287905e-05
BP	GO:0032501	multicellular organismal process	7.98139233329165e-05
CC	GO:0044449	contractile fiber part	7.98139233329165e-05
CC	GO:0099080	supramolecular complex	7.98139233329165e-05
CC	GO:0099081	supramolecular polymer	7.98139233329165e-05
CC	GO:0030017	sarcomere	7.98139233329165e-05
CC	GO:0099512	supramolecular fiber	0.000108077175012012
BP	GO:0003009	skeletal muscle contraction	0.000124541798975197
BP	GO:0007517	muscle organ development	0.000128445287539737
BP	GO:0060349	bone morphogenesis	0.000229201915300457
BP	GO:0003012	muscle system process	0.000414505530206486
BP	GO:0085029	extracellular matrix assembly	0.000414505530206486
CC	GO:0000778	condensed nuclear chromosome kinetochore	0.000498648783417053
BP	GO:0003008	system process	0.000506278854058191
CC	GO:0036379	myofilament	0.000506278854058191
BP	GO:0060351	cartilage development involved in endochondral bone morphogenesis	0.00069187988090843
CC	GO:0005865	striated muscle thin filament	0.00069187988090843
MF	GO:0005509	calcium ion binding	0.000887657328144952
BP	GO:0006936	muscle contraction	0.00125084574509492
CC	GO:0000779	condensed chromosome, centromeric region	0.00167064872448062
BP	GO:0003422	growth plate cartilage morphogenesis	0.00167064872448062
CC	GO:0000777	condensed chromosome kinetochore	0.00203492881672995
BP	GO:0006941	striated muscle contraction	0.00204727219641601
BP	GO:0050794	regulation of cellular process	0.00208151522586983
BP	GO:0003418	growth plate cartilage chondrocyte differentiation	0.00216410790340351
BP	GO:0007519	skeletal muscle tissue development	0.00231475631175271
MF	GO:0005198	structural molecule activity	0.002339113675146
CC	GO:0000775	chromosome, centromeric region	0.0025303687170556
BP	GO:0060538	skeletal muscle organ development	0.00279212133945384
BP	GO:0003433	chondrocyte development involved in endochondral bone morphogenesis	0.00296016173457773
CC	GO:0000776	kinetochore	0.00313481443918737
CC	GO:0000780	condensed nuclear chromosome, centromeric region	0.00341214249110329
BP	GO:0003417	growth plate cartilage development	0.00352270375416755
BP	GO:0060537	muscle tissue development	0.00356483770988208
CC	GO:0045202	synapse	0.00416292444108429
BP	GO:0032502	developmental process	0.00416292444108429
MF	GO:0005212	structural constituent of eye lens	0.00416292444108429
CC	GO:0044427	chromosomal part	0.00422313595869617
BP	GO:0003414	chondrocyte morphogenesis involved in endochondral bone morphogenesis	0.00422313595869617
BP	GO:0003429	growth plate cartilage chondrocyte morphogenesis	0.00422313595869617
BP	GO:0090171	chondrocyte morphogenesis	0.00422313595869617
BP	GO:0048856	anatomical structure development	0.00455659374340518
BP	GO:0002063	chondrocyte development	0.00533044494743084
BP	GO:0061061	muscle structure development	0.005471106476235
BP	GO:0048731	system development	0.00570706411085489
BP	GO:0003413	chondrocyte differentiation involved in endochondral bone morphogenesis	0.0057784608359751
BP	GO:0014706	striated muscle tissue development	0.00672508135855712
BP	GO:0007275	multicellular organism development	0.00672508135855712
CC	GO:0045211	postsynaptic membrane	0.00713097210795922
BP	GO:0048747	muscle fiber development	0.00890045742924383
BP	GO:0060348	bone development	0.00893460482205925
CC	GO:0044420	extracellular matrix component	0.00903886417684651
BP	GO:0030199	collagen fibril organization	0.0108239398441533
CC	GO:0031674	I band	0.0111414657050978
BP	GO:0009987	cellular process	0.0114327220193553
BP	GO:0060047	heart contraction	0.0130599798288502
BP	GO:0045597	positive regulation of cell differentiation	0.014207658167972
BP	GO:0055002	striated muscle cell development	0.014416510186636
MF	GO:0005515	protein binding	0.0156456795930035
CC	GO:0098590	plasma membrane region	0.0185808625145854
CC	GO:0005694	chromosome	0.0189421798942354
BP	GO:1903311	regulation of mRNA metabolic process	0.020923755197581
CC	GO:0005604	basement membrane	0.0216228091827236
BP	GO:0099536	synaptic signaling	0.022063524408766
BP	GO:0008015	blood circulation	0.0226087710223995
CC	GO:0005861	troponin complex	0.0252966234188126
CC	GO:0099240	intrinsic component of synaptic membrane	0.0258368982588648
BP	GO:0003015	heart process	0.028190853610143
BP	GO:0098868	bone growth	0.028721629616195
MF	GO:0001224	RNA polymerase II transcription cofactor binding	0.030235993297499
BP	GO:0050879	multicellular organismal movement	0.0321984340557575
BP	GO:0050881	musculoskeletal movement	0.0321984340557575
CC	GO:0044297	cell body	0.0321984340557575
CC	GO:0098687	chromosomal region	0.0322862009097677
BP	GO:0060536	cartilage morphogenesis	0.0326156236386534
CC	GO:0043025	neuronal cell body	0.0326156236386534
BP	GO:0051301	cell division	0.0326156236386534
CC	GO:0036477	somatodendritic compartment	0.033293307784126
BP	GO:0055001	muscle cell development	0.0334785125794198
BP	GO:0006397	mRNA processing	0.0334785125794198
CC	GO:0099699	integral component of synaptic membrane	0.0336199331998121
BP	GO:0000375	RNA splicing, via transesterification reactions	0.0336199331998121
BP	GO:0000377	RNA splicing, via transesterification reactions with bulged adenosine as nucleophile	0.0336199331998121
BP	GO:0000398	mRNA splicing, via spliceosome	0.0336199331998121
CC	GO:0005887	integral component of plasma membrane	0.0336199331998121
BP	GO:0001958	endochondral ossification	0.0353191334157744
BP	GO:0036075	replacement ossification	0.0353191334157744
BP	GO:0003013	circulatory system process	0.0353336692671461
BP	GO:0099537	trans-synaptic signaling	0.0355649012887428
CC	GO:0044456	synapse part	0.0361146798167834
BP	GO:0003416	endochondral bone growth	0.0361146798167834
BP	GO:0050808	synapse organization	0.0361146798167834
CC	GO:0044454	nuclear chromosome part	0.0366346532305962
CC	GO:0031594	neuromuscular junction	0.0404986483723227
BP	GO:0071840	cellular component organization or biogenesis	0.0440689101491377
BP	GO:0070208	protein heterotrimerization	0.0449769658444448
CC	GO:0098839	postsynaptic density membrane	0.0452595094323928
BP	GO:0007268	chemical synaptic transmission	0.0452595094323928
BP	GO:0098916	anterograde trans-synaptic signaling	0.0452595094323928
BP	GO:0071248	cellular response to metal ion	0.0453719384748993
CC	GO:0030018	Z disc	0.0453719384748993
CC	GO:0099634	postsynaptic specialization membrane	0.0463127294623825
CC	GO:0031226	intrinsic component of plasma membrane	0.0471718013476695
BP	GO:0016071	mRNA metabolic process	0.0479067681538585
BP	GO:0048513	animal organ development	0.0479067681538585
BP	GO:2000767	positive regulation of cytoplasmic translation	0.0484670339589849
CC	GO:0000940	condensed chromosome outer kinetochore	0.0486293670303553
