# Supplementary material for: Dedicated transcriptomics combined with power analysis lead to functional understanding of genes with weak phenotypic changes in knockout lines
Source: PLoS Comput Biol. 2020 Nov 12;16(11):e1008354. doi: 10.1371/journal.pcbi.1008354 (PMC7685438; doi:10.1371/journal.pcbi.1008354)
Supplement: S2 File — (GZ) [file pcbi.1008354.s016.gz › S2_File/gon5/468.tsv]

ontology	category	term	BH
CC	GO:0043228	non-membrane-bounded organelle	5.08056367484933e-09
CC	GO:0043232	intracellular non-membrane-bounded organelle	8.34395732812367e-09
CC	GO:0032991	protein-containing complex	1.79730850952418e-08
MF	GO:0005198	structural molecule activity	1.90918587137418e-08
BP	GO:0071840	cellular component organization or biogenesis	3.43788619364661e-08
CC	GO:0097060	synaptic membrane	4.88629972698786e-08
BP	GO:0099537	trans-synaptic signaling	5.87192588002012e-08
BP	GO:0007268	chemical synaptic transmission	6.43769041399492e-08
BP	GO:0098916	anterograde trans-synaptic signaling	6.43769041399492e-08
BP	GO:0099536	synaptic signaling	9.20373740377811e-08
CC	GO:0045202	synapse	2.26852545088136e-07
MF	GO:0005201	extracellular matrix structural constituent	3.95492534279845e-07
BP	GO:0009987	cellular process	4.97427118223118e-07
BP	GO:0016043	cellular component organization	6.12732710719215e-07
BP	GO:0099177	regulation of trans-synaptic signaling	6.87289430955871e-07
BP	GO:0050804	modulation of chemical synaptic transmission	9.31248415960835e-07
CC	GO:0097458	neuron part	9.31248415960835e-07
CC	GO:0030424	axon	1.07305363607549e-06
CC	GO:0044456	synapse part	4.53352808562807e-06
CC	GO:0036477	somatodendritic compartment	5.41538574073069e-06
CC	GO:0044297	cell body	1.20404628115222e-05
BP	GO:0048167	regulation of synaptic plasticity	1.24054754589551e-05
CC	GO:0043005	neuron projection	3.27634724972208e-05
CC	GO:0043025	neuronal cell body	3.54146350666705e-05
CC	GO:0033267	axon part	3.82291242163867e-05
CC	GO:0043292	contractile fiber	4.02441994331579e-05
CC	GO:0005694	chromosome	4.36752028173115e-05
CC	GO:0045211	postsynaptic membrane	5.22353784803543e-05
CC	GO:0000228	nuclear chromosome	5.22353784803543e-05
CC	GO:0031012	extracellular matrix	8.13631014828581e-05
BP	GO:0032501	multicellular organismal process	0.00010611545363053
CC	GO:0044427	chromosomal part	0.000109472215996682
CC	GO:0044454	nuclear chromosome part	0.000123588859191573
CC	GO:0030054	cell junction	0.000125953573150376
CC	GO:0000777	condensed chromosome kinetochore	0.000138187341261692
MF	GO:0030020	extracellular matrix structural constituent conferring tensile strength	0.000147573576871117
BP	GO:0030198	extracellular matrix organization	0.000147573576871117
CC	GO:0000776	kinetochore	0.000155311999285559
CC	GO:0098793	presynapse	0.000173449074418901
CC	GO:0000775	chromosome, centromeric region	0.000210348942190659
CC	GO:0099240	intrinsic component of synaptic membrane	0.000217386174391486
CC	GO:0030016	myofibril	0.000222030067319983
BP	GO:0006396	RNA processing	0.000279529315846746
MF	GO:0022843	voltage-gated cation channel activity	0.000279529315846746
BP	GO:0043062	extracellular structure organization	0.000307241297622317
BP	GO:0050806	positive regulation of synaptic transmission	0.000547079058813605
BP	GO:0007156	homophilic cell adhesion via plasma membrane adhesion molecules	0.0005612180052442
BP	GO:0003008	system process	0.0005612180052442
CC	GO:0098798	mitochondrial protein complex	0.0005612180052442
CC	GO:0005840	ribosome	0.000694303915471098
CC	GO:0030017	sarcomere	0.000775587283801107
CC	GO:0000313	organellar ribosome	0.000807221617659193
CC	GO:0005761	mitochondrial ribosome	0.000807221617659193
BP	GO:0006261	DNA-dependent DNA replication	0.000821367104359156
BP	GO:0098742	cell-cell adhesion via plasma-membrane adhesion molecules	0.00084830202837984
CC	GO:0000779	condensed chromosome, centromeric region	0.00084830202837984
MF	GO:0005509	calcium ion binding	0.00084830202837984
CC	GO:0062023	collagen-containing extracellular matrix	0.000994317637834709
BP	GO:0007416	synapse assembly	0.0011747448354715
BP	GO:0000278	mitotic cell cycle	0.00118259125184228
CC	GO:0000778	condensed nuclear chromosome kinetochore	0.0012238330192248
BP	GO:0006260	DNA replication	0.00148021454143668
BP	GO:0050808	synapse organization	0.00148021454143668
BP	GO:0007093	mitotic cell cycle checkpoint	0.00161225586347582
CC	GO:0070013	intracellular organelle lumen	0.00173065460368575
CC	GO:0031974	membrane-enclosed lumen	0.00183192896106005
CC	GO:0043233	organelle lumen	0.00183192896106005
BP	GO:1903047	mitotic cell cycle process	0.00190272552820397
CC	GO:1990904	ribonucleoprotein complex	0.00191193792998551
CC	GO:0099080	supramolecular complex	0.00192268565790576
CC	GO:0099081	supramolecular polymer	0.00192268565790576
BP	GO:0051726	regulation of cell cycle	0.00207204202891594
CC	GO:0098687	chromosomal region	0.00210334050437792
CC	GO:0044391	ribosomal subunit	0.00218496991515991
CC	GO:0034703	cation channel complex	0.00220780622034443
CC	GO:0099512	supramolecular fiber	0.00239249252913476
BP	GO:0034508	centromere complex assembly	0.002446912680488
CC	GO:0044449	contractile fiber part	0.00246155325431151
CC	GO:0031674	I band	0.0024678776138437
CC	GO:0097447	dendritic tree	0.00262643391534181
BP	GO:0120039	plasma membrane bounded cell projection morphogenesis	0.00292597899276101
BP	GO:0007399	nervous system development	0.00292597899276101
BP	GO:0044085	cellular component biogenesis	0.00308344617810555
BP	GO:0008037	cell recognition	0.0032825306846016
CC	GO:0098982	GABA-ergic synapse	0.00328952668294363
BP	GO:0048858	cell projection morphogenesis	0.00335968745554408
CC	GO:0150034	distal axon	0.00341505045740167
BP	GO:0007049	cell cycle	0.00341505045740167
BP	GO:0060349	bone morphogenesis	0.00372161790194121
BP	GO:0002062	chondrocyte differentiation	0.00379142723667557
BP	GO:0032990	cell part morphogenesis	0.00403793083359209
CC	GO:0044422	organelle part	0.004050017621003
CC	GO:0099699	integral component of synaptic membrane	0.00412721672120987
MF	GO:0022839	ion gated channel activity	0.00412721672120987
BP	GO:0048812	neuron projection morphogenesis	0.00412721672120987
CC	GO:1902495	transmembrane transporter complex	0.00413408724597572
BP	GO:0007275	multicellular organism development	0.00429591726932436
BP	GO:0048168	regulation of neuronal synaptic plasticity	0.00450065162247249
MF	GO:0005515	protein binding	0.0048927638735304
CC	GO:0044420	extracellular matrix component	0.00539544558099434
BP	GO:0007610	behavior	0.00548981489721182
CC	GO:0030425	dendrite	0.00548981489721182
CC	GO:0042734	presynaptic membrane	0.00548981489721182
CC	GO:0000315	organellar large ribosomal subunit	0.00564930353863495
CC	GO:0005762	mitochondrial large ribosomal subunit	0.00564930353863495
MF	GO:0005244	voltage-gated ion channel activity	0.00564930353863495
MF	GO:0022832	voltage-gated channel activity	0.00564930353863495
MF	GO:0022836	gated channel activity	0.00564930353863495
CC	GO:0098936	intrinsic component of postsynaptic membrane	0.00575847425471069
CC	GO:0044421	extracellular region part	0.00605827735419598
BP	GO:0000075	cell cycle checkpoint	0.00637751544180014
BP	GO:0060350	endochondral bone morphogenesis	0.00659412450661763
CC	GO:0031226	intrinsic component of plasma membrane	0.00659412450661763
BP	GO:0022610	biological adhesion	0.00659754725325929
CC	GO:1990351	transporter complex	0.00666037681025479
BP	GO:0031175	neuron projection development	0.00666037681025479
CC	GO:0098878	neurotransmitter receptor complex	0.00676666077050619
BP	GO:0048666	neuron development	0.00735882582198497
BP	GO:0007613	memory	0.00735882582198497
BP	GO:0007155	cell adhesion	0.00755694132727295
BP	GO:0007346	regulation of mitotic cell cycle	0.00766376637022504
CC	GO:0044463	cell projection part	0.00773699755581947
CC	GO:0120038	plasma membrane bounded cell projection part	0.00773699755581947
CC	GO:0005891	voltage-gated calcium channel complex	0.00809022691838185
CC	GO:0000780	condensed nuclear chromosome, centromeric region	0.00812877910240137
BP	GO:0048731	system development	0.00838798483206477
BP	GO:0045930	negative regulation of mitotic cell cycle	0.00866090119181248
BP	GO:0008380	RNA splicing	0.00872282153211129
CC	GO:0005839	proteasome core complex	0.00884531155366284
CC	GO:0098794	postsynapse	0.00928952976473238
BP	GO:0017158	regulation of calcium ion-dependent exocytosis	0.00934166043261956
MF	GO:0005245	voltage-gated calcium channel activity	0.00970333060540139
MF	GO:0005261	cation channel activity	0.00973505663806446
CC	GO:0030018	Z disc	0.0110253279735281
BP	GO:0140014	mitotic nuclear division	0.0110407370959878
BP	GO:0060074	synapse maturation	0.011186975577905
CC	GO:0034702	ion channel complex	0.0120637704008848
CC	GO:0015934	large ribosomal subunit	0.0123642268827801
BP	GO:0006336	DNA replication-independent nucleosome assembly	0.0123914024671369
BP	GO:0090068	positive regulation of cell cycle process	0.0124966197070926
CC	GO:0005581	collagen trimer	0.0125709631780135
BP	GO:0022613	ribonucleoprotein complex biogenesis	0.013083441217751
CC	GO:0031981	nuclear lumen	0.0136779075847644
CC	GO:0098839	postsynaptic density membrane	0.0137960759264537
BP	GO:0007267	cell-cell signaling	0.0137960759264537
BP	GO:0051963	regulation of synapse assembly	0.0137960759264537
BP	GO:0007411	axon guidance	0.0147449129581076
CC	GO:0044305	calyx of Held	0.0147449129581076
CC	GO:0008328	ionotropic glutamate receptor complex	0.0147449129581076
CC	GO:0098590	plasma membrane region	0.0147665271845382
CC	GO:0042995	cell projection	0.0155175102718581
BP	GO:0022402	cell cycle process	0.0165481996677787
CC	GO:0000793	condensed chromosome	0.0166723575881987
BP	GO:0048699	generation of neurons	0.0167161431093852
BP	GO:0097485	neuron projection guidance	0.0167161431093852
CC	GO:0098889	intrinsic component of presynaptic membrane	0.0167161431093852
BP	GO:0000375	RNA splicing, via transesterification reactions	0.0167161431093852
BP	GO:0000377	RNA splicing, via transesterification reactions with bulged adenosine as nucleophile	0.0167161431093852
BP	GO:0000398	mRNA splicing, via spliceosome	0.0167161431093852
CC	GO:0005887	integral component of plasma membrane	0.0169430633980963
BP	GO:0090304	nucleic acid metabolic process	0.0170663810400588
BP	GO:0006941	striated muscle contraction	0.0172092521247228
CC	GO:0000940	condensed chromosome outer kinetochore	0.0179025897482891
BP	GO:0048468	cell development	0.0195874625626204
BP	GO:0060348	bone development	0.0203950248368544
CC	GO:0005615	extracellular space	0.0212474096659776
MF	GO:0004298	threonine-type endopeptidase activity	0.0213771743443927
MF	GO:0070003	threonine-type peptidase activity	0.0213771743443927
CC	GO:0044430	cytoskeletal part	0.0217706324206737
BP	GO:0007215	glutamate receptor signaling pathway	0.0218221567156287
BP	GO:0044772	mitotic cell cycle phase transition	0.0220144937305083
BP	GO:0050877	nervous system process	0.0223407661099546
BP	GO:0007269	neurotransmitter secretion	0.0223407661099546
CC	GO:0120025	plasma membrane bounded cell projection	0.023636645761851
BP	GO:0034724	DNA replication-independent nucleosome organization	0.0241239618899107
BP	GO:0003012	muscle system process	0.024527892182857
CC	GO:0044428	nuclear part	0.024527892182857
CC	GO:0098978	glutamatergic synapse	0.0245700235781339
BP	GO:0099643	signal release from synapse	0.0245700235781339
BP	GO:1901990	regulation of mitotic cell cycle phase transition	0.0246289040320164
BP	GO:0061564	axon development	0.0249589011590656
BP	GO:0060047	heart contraction	0.0249993289244923
BP	GO:0022008	neurogenesis	0.0249993289244923
BP	GO:0007088	regulation of mitotic nuclear division	0.0249993289244923
BP	GO:0010499	proteasomal ubiquitin-independent protein catabolic process	0.0271952681505575
BP	GO:0008150	biological_process	0.0282985781201026
BP	GO:0003422	growth plate cartilage morphogenesis	0.0295428744292676
BP	GO:0035249	synaptic transmission, glutamatergic	0.0295428744292676
BP	GO:0045786	negative regulation of cell cycle	0.0296074562760525
CC	GO:0099146	intrinsic component of postsynaptic density membrane	0.0296074562760525
BP	GO:0048856	anatomical structure development	0.0311514553427002
BP	GO:0008038	neuron recognition	0.0315148528296424
BP	GO:0048667	cell morphogenesis involved in neuron differentiation	0.0315148528296424
BP	GO:0032502	developmental process	0.0316235868615499
CC	GO:0019773	proteasome core complex, alpha-subunit complex	0.031785664805706
CC	GO:0044446	intracellular organelle part	0.034065647722838
BP	GO:0061448	connective tissue development	0.0344926958811877
BP	GO:0021700	developmental maturation	0.0347920816151018
CC	GO:0099055	integral component of postsynaptic membrane	0.0354889891649982
MF	GO:0015085	calcium ion transmembrane transporter activity	0.0355465938108675
MF	GO:0005216	ion channel activity	0.0355465938108675
CC	GO:0098984	neuron to neuron synapse	0.0367638128596617
MF	GO:0015267	channel activity	0.0367638128596617
MF	GO:0022803	passive transmembrane transporter activity	0.0367638128596617
MF	GO:0022838	substrate-specific channel activity	0.0368899849933446
CC	GO:0099572	postsynaptic specialization	0.0382227268834651
BP	GO:0022607	cellular component assembly	0.0382227268834651
CC	GO:0048786	presynaptic active zone	0.0382227268834651
BP	GO:0007409	axonogenesis	0.038616859993467
BP	GO:0060351	cartilage development involved in endochondral bone morphogenesis	0.0388012242564132
CC	GO:0031225	anchored component of membrane	0.0392744769254368
BP	GO:0050794	regulation of cellular process	0.0399286229116041
BP	GO:0003433	chondrocyte development involved in endochondral bone morphogenesis	0.04011457378767
CC	GO:0099634	postsynaptic specialization membrane	0.0402810072493195
BP	GO:0034470	ncRNA processing	0.0409183099618038
CC	GO:0014069	postsynaptic density	0.0409183099618038
BP	GO:0006397	mRNA processing	0.0409183099618038
BP	GO:0000086	G2/M transition of mitotic cell cycle	0.0409183099618038
CC	GO:0044459	plasma membrane part	0.0409183099618038
CC	GO:0043679	axon terminus	0.0411092346931799
BP	GO:0044774	mitotic DNA integrity checkpoint	0.0411092346931799
BP	GO:0017156	calcium ion regulated exocytosis	0.0411092346931799
BP	GO:0070593	dendrite self-avoidance	0.0413180147378028
CC	GO:0005813	centrosome	0.0413180147378028
CC	GO:0005657	replication fork	0.0418792513527814
BP	GO:0051960	regulation of nervous system development	0.041972780057037
BP	GO:0006259	DNA metabolic process	0.0435498571847224
MF	GO:0019212	phosphatase inhibitor activity	0.0439598149404556
BP	GO:0030182	neuron differentiation	0.044859984441112
BP	GO:0030154	cell differentiation	0.0451464587434419
MF	GO:0047429	nucleoside-triphosphate diphosphatase activity	0.0451905352523792
MF	GO:0005539	glycosaminoglycan binding	0.0454268101032
BP	GO:0050789	regulation of biological process	0.0470896736363786
CC	GO:0098797	plasma membrane protein complex	0.0470896736363786
CC	GO:0032279	asymmetric synapse	0.0470896736363786
BP	GO:0007617	mating behavior	0.0480127843764953
BP	GO:0003015	heart process	0.0481796178943759
BP	GO:0006139	nucleobase-containing compound metabolic process	0.0481796178943759
BP	GO:0050982	detection of mechanical stimulus	0.0481796178943759
MF	GO:0046873	metal ion transmembrane transporter activity	0.0481796178943759
CC	GO:0005759	mitochondrial matrix	0.0491703354307452
