# Supplementary material for: Dedicated transcriptomics combined with power analysis lead to functional understanding of genes with weak phenotypic changes in knockout lines
Source: PLoS Comput Biol. 2020 Nov 12;16(11):e1008354. doi: 10.1371/journal.pcbi.1008354 (PMC7685438; doi:10.1371/journal.pcbi.1008354)
Supplement: S2 File — (GZ) [file pcbi.1008354.s016.gz › S2_File/gon5/953.tsv]

ontology	category	term	BH
MF	GO:0005201	extracellular matrix structural constituent	6.06967357849191e-08
BP	GO:0090304	nucleic acid metabolic process	3.33238328731825e-07
CC	GO:0005694	chromosome	5.16986454734274e-07
BP	GO:0006259	DNA metabolic process	4.4426834109765e-06
CC	GO:0044428	nuclear part	4.4426834109765e-06
CC	GO:0031012	extracellular matrix	7.47649920335352e-06
BP	GO:0006396	RNA processing	7.47649920335352e-06
CC	GO:0044427	chromosomal part	7.47649920335352e-06
CC	GO:0031981	nuclear lumen	7.47649920335352e-06
BP	GO:0006139	nucleobase-containing compound metabolic process	7.47649920335352e-06
CC	GO:0005581	collagen trimer	8.04717009258142e-06
CC	GO:0005634	nucleus	1.0076531154962e-05
CC	GO:0062023	collagen-containing extracellular matrix	2.48007101144402e-05
BP	GO:0050789	regulation of biological process	3.33386883921311e-05
MF	GO:0030020	extracellular matrix structural constituent conferring tensile strength	3.83108012798122e-05
BP	GO:0065007	biological regulation	4.07239831228219e-05
BP	GO:0046483	heterocycle metabolic process	4.07239831228219e-05
CC	GO:0000776	kinetochore	4.07239831228219e-05
BP	GO:0006281	DNA repair	4.21487943178176e-05
CC	GO:0043228	non-membrane-bounded organelle	5.31596749975354e-05
BP	GO:0006974	cellular response to DNA damage stimulus	5.560609418721e-05
BP	GO:0050794	regulation of cellular process	5.84055442868706e-05
CC	GO:0043232	intracellular non-membrane-bounded organelle	6.31206002553834e-05
BP	GO:0016071	mRNA metabolic process	6.31206002553834e-05
CC	GO:0000793	condensed chromosome	6.34220661882407e-05
BP	GO:0006725	cellular aromatic compound metabolic process	9.84437681039091e-05
CC	GO:0000775	chromosome, centromeric region	0.000169861770388548
BP	GO:0051276	chromosome organization	0.000175689710964933
BP	GO:0009987	cellular process	0.000176451248186871
MF	GO:0003676	nucleic acid binding	0.000299506292011756
CC	GO:0098687	chromosomal region	0.000419742248311231
BP	GO:0006397	mRNA processing	0.0004370380205239
BP	GO:0007049	cell cycle	0.0004370380205239
BP	GO:0003418	growth plate cartilage chondrocyte differentiation	0.0004370380205239
BP	GO:0000819	sister chromatid segregation	0.000456539390605461
BP	GO:0006403	RNA localization	0.000479430715519938
BP	GO:0031123	RNA 3'-end processing	0.000481148205889211
CC	GO:0000777	condensed chromosome kinetochore	0.000522274879853935
BP	GO:0007059	chromosome segregation	0.000628583249770151
CC	GO:0005654	nucleoplasm	0.000670441452204924
BP	GO:0003433	chondrocyte development involved in endochondral bone morphogenesis	0.000673800585170286
BP	GO:0016070	RNA metabolic process	0.000750897143255917
BP	GO:0006260	DNA replication	0.000928280027475333
BP	GO:0033044	regulation of chromosome organization	0.000959936758974686
BP	GO:0000070	mitotic sister chromatid segregation	0.00130493862082773
BP	GO:0003413	chondrocyte differentiation involved in endochondral bone morphogenesis	0.00130638727627062
BP	GO:0003414	chondrocyte morphogenesis involved in endochondral bone morphogenesis	0.00137747764563637
BP	GO:0003429	growth plate cartilage chondrocyte morphogenesis	0.00137747764563637
BP	GO:0090171	chondrocyte morphogenesis	0.00137747764563637
BP	GO:0051983	regulation of chromosome segregation	0.00137747764563637
BP	GO:1901360	organic cyclic compound metabolic process	0.00166165369163099
BP	GO:0051052	regulation of DNA metabolic process	0.00189960995223386
BP	GO:0003009	skeletal muscle contraction	0.00195166335535629
MF	GO:0003723	RNA binding	0.00199997579719984
MF	GO:0005488	binding	0.00225318204480346
BP	GO:0098813	nuclear chromosome segregation	0.00239739373407661
BP	GO:0051236	establishment of RNA localization	0.00239739373407661
BP	GO:0022613	ribonucleoprotein complex biogenesis	0.00282145840203891
CC	GO:0000228	nuclear chromosome	0.0029254395907653
BP	GO:0060351	cartilage development involved in endochondral bone morphogenesis	0.0029254395907653
CC	GO:0000779	condensed chromosome, centromeric region	0.00313094640282918
CC	GO:0070013	intracellular organelle lumen	0.00361711709371564
CC	GO:0031974	membrane-enclosed lumen	0.00373317689506298
CC	GO:0043233	organelle lumen	0.00373317689506298
BP	GO:0050657	nucleic acid transport	0.00378957766088975
BP	GO:0050658	RNA transport	0.00378957766088975
BP	GO:0003422	growth plate cartilage morphogenesis	0.00378957766088975
BP	GO:0060349	bone morphogenesis	0.00382766261751914
BP	GO:0032502	developmental process	0.00525129755337714
BP	GO:0000245	spliceosomal complex assembly	0.00590671075849065
BP	GO:0000278	mitotic cell cycle	0.0059202737419471
BP	GO:0032501	multicellular organismal process	0.00595314713138111
BP	GO:0033047	regulation of mitotic sister chromatid segregation	0.00595314713138111
BP	GO:0051216	cartilage development	0.00609825718643098
BP	GO:0048251	elastic fiber assembly	0.00620469930237128
BP	GO:0003417	growth plate cartilage development	0.00722194485558242
CC	GO:0044421	extracellular region part	0.00734390107978616
BP	GO:0060350	endochondral bone morphogenesis	0.00807449785235499
BP	GO:2001252	positive regulation of chromosome organization	0.00807449785235499
CC	GO:0044454	nuclear chromosome part	0.0105361325648333
BP	GO:0022402	cell cycle process	0.0105479790742902
BP	GO:0033045	regulation of sister chromatid segregation	0.0106374075688515
BP	GO:0030199	collagen fibril organization	0.0113677439291177
CC	GO:0032040	small-subunit processome	0.0136144685501822
BP	GO:0006261	DNA-dependent DNA replication	0.0136144685501822
BP	GO:0051726	regulation of cell cycle	0.0143488151828257
BP	GO:0006302	double-strand break repair	0.0143488151828257
CC	GO:0044451	nucleoplasm part	0.0143488151828257
MF	GO:0003677	DNA binding	0.0143488151828257
BP	GO:0006941	striated muscle contraction	0.0153789855683638
BP	GO:0000375	RNA splicing, via transesterification reactions	0.0153789855683638
BP	GO:0000377	RNA splicing, via transesterification reactions with bulged adenosine as nucleophile	0.0153789855683638
BP	GO:0000398	mRNA splicing, via spliceosome	0.0153789855683638
BP	GO:1902749	regulation of cell cycle G2/M phase transition	0.016110578441533
MF	GO:0003729	mRNA binding	0.0165810003141356
BP	GO:0071214	cellular response to abiotic stimulus	0.0170571345899505
BP	GO:0104004	cellular response to environmental stimulus	0.0170571345899505
BP	GO:0007346	regulation of mitotic cell cycle	0.0179541179700909
CC	GO:0044420	extracellular matrix component	0.0194383103006921
BP	GO:0061448	connective tissue development	0.019867096895966
MF	GO:0005212	structural constituent of eye lens	0.0203125759579466
BP	GO:0010165	response to X-ray	0.0214001735894388
BP	GO:0034641	cellular nitrogen compound metabolic process	0.0214001735894388
BP	GO:0051321	meiotic cell cycle	0.0221340911225572
BP	GO:0008380	RNA splicing	0.0221952720349389
CC	GO:0016604	nuclear body	0.0221952720349389
BP	GO:0001501	skeletal system development	0.023261201372277
BP	GO:0030198	extracellular matrix organization	0.0242317384520422
BP	GO:0019219	regulation of nucleobase-containing compound metabolic process	0.0250978663788014
CC	GO:0005813	centrosome	0.0266367245423221
BP	GO:1902750	negative regulation of cell cycle G2/M phase transition	0.0288345499802048
BP	GO:1901990	regulation of mitotic cell cycle phase transition	0.0291249957786591
CC	GO:0030684	preribosome	0.0298834847857484
BP	GO:0010389	regulation of G2/M transition of mitotic cell cycle	0.0304331636581231
BP	GO:1901991	negative regulation of mitotic cell cycle phase transition	0.0327949259496276
BP	GO:0008608	attachment of spindle microtubules to kinetochore	0.0327968423699613
BP	GO:0010212	response to ionizing radiation	0.0333182668156818
BP	GO:0090068	positive regulation of cell cycle process	0.0337988109943932
BP	GO:0010972	negative regulation of G2/M transition of mitotic cell cycle	0.0343397843700674
BP	GO:0098868	bone growth	0.0343397843700674
BP	GO:0015931	nucleobase-containing compound transport	0.0343397843700674
BP	GO:0044839	cell cycle G2/M phase transition	0.0350567012107825
MF	GO:0005524	ATP binding	0.0350567012107825
CC	GO:0035098	ESC/E(Z) complex	0.0354185855194722
BP	GO:0002062	chondrocyte differentiation	0.0354185855194722
MF	GO:0003682	chromatin binding	0.0369592829146064
CC	GO:0000940	condensed chromosome outer kinetochore	0.0372426456576845
BP	GO:0048856	anatomical structure development	0.0372426456576845
CC	GO:0005615	extracellular space	0.0381313313109333
MF	GO:0140030	modification-dependent protein binding	0.0388248410185508
BP	GO:0048731	system development	0.0394963675733428
MF	GO:0008094	DNA-dependent ATPase activity	0.0394963675733428
BP	GO:0048523	negative regulation of cellular process	0.0394963675733428
BP	GO:0003416	endochondral bone growth	0.0394963675733428
BP	GO:0007091	metaphase/anaphase transition of mitotic cell cycle	0.0394963675733428
BP	GO:0071840	cellular component organization or biogenesis	0.0394963675733428
BP	GO:2000767	positive regulation of cytoplasmic translation	0.0394963675733428
MF	GO:0032559	adenyl ribonucleotide binding	0.0403038959414119
BP	GO:0043170	macromolecule metabolic process	0.0405805593889325
MF	GO:0030554	adenyl nucleotide binding	0.0415826528272643
BP	GO:0000280	nuclear division	0.0424482200579725
BP	GO:0048285	organelle fission	0.0438721850176014
BP	GO:0048705	skeletal system morphogenesis	0.0438721850176014
BP	GO:1901988	negative regulation of cell cycle phase transition	0.0451246432076893
BP	GO:1903047	mitotic cell cycle process	0.0451246432076893
MF	GO:0005515	protein binding	0.0454015778877313
BP	GO:0048747	muscle fiber development	0.0454015778877313
BP	GO:0140014	mitotic nuclear division	0.0454015778877313
CC	GO:0005576	extracellular region	0.0454015778877313
BP	GO:0051028	mRNA transport	0.0454015778877313
BP	GO:0010564	regulation of cell cycle process	0.0454015778877313
BP	GO:0048519	negative regulation of biological process	0.0454015778877313
CC	GO:0005681	spliceosomal complex	0.0466298877624862
BP	GO:0006310	DNA recombination	0.0478819243939828
BP	GO:0007088	regulation of mitotic nuclear division	0.0478819243939828
BP	GO:0070208	protein heterotrimerization	0.0478819243939828
CC	GO:0005815	microtubule organizing center	0.0482350489688903
BP	GO:0000086	G2/M transition of mitotic cell cycle	0.0482350489688903
BP	GO:0010965	regulation of mitotic sister chromatid separation	0.0486668470967127
