# Supplementary material for: Dedicated transcriptomics combined with power analysis lead to functional understanding of genes with weak phenotypic changes in knockout lines
Source: PLoS Comput Biol. 2020 Nov 12;16(11):e1008354. doi: 10.1371/journal.pcbi.1008354 (PMC7685438; doi:10.1371/journal.pcbi.1008354)
Supplement: S2 File — (GZ) [file pcbi.1008354.s016.gz › S2_File/gon5/757.tsv]

ontology	category	term	BH
CC	GO:0005576	extracellular region	1.81610843697559e-22
CC	GO:0044421	extracellular region part	1.21367857924752e-21
CC	GO:0005615	extracellular space	2.73691325824693e-19
BP	GO:0032501	multicellular organismal process	2.73691325824693e-19
BP	GO:0065007	biological regulation	1.41461926346012e-17
BP	GO:0050789	regulation of biological process	3.94784540161121e-16
BP	GO:0032502	developmental process	4.88543213596481e-15
BP	GO:0048856	anatomical structure development	6.76891355669663e-15
CC	GO:0031012	extracellular matrix	4.7810037256784e-14
BP	GO:0007275	multicellular organism development	5.29026607233789e-14
BP	GO:0048731	system development	5.29026607233789e-14
BP	GO:0050794	regulation of cellular process	4.38143215971085e-12
CC	GO:0062023	collagen-containing extracellular matrix	6.1328166386033e-12
MF	GO:0005488	binding	9.43454273849552e-12
BP	GO:0051239	regulation of multicellular organismal process	2.21904759698116e-11
BP	GO:0050793	regulation of developmental process	1.34538822333532e-10
BP	GO:0050896	response to stimulus	1.36902746917249e-10
BP	GO:0003008	system process	1.50083599318293e-10
BP	GO:0009888	tissue development	1.51331299329371e-09
BP	GO:0048513	animal organ development	1.51331299329371e-09
MF	GO:0005515	protein binding	2.05581974673628e-09
CC	GO:0031226	intrinsic component of plasma membrane	1.05221303565527e-08
BP	GO:2000026	regulation of multicellular organismal development	1.05221303565527e-08
BP	GO:0048869	cellular developmental process	1.44645314763975e-08
BP	GO:0009987	cellular process	1.63048345074932e-08
CC	GO:0005887	integral component of plasma membrane	1.77858269977796e-08
BP	GO:0030154	cell differentiation	2.09907114566074e-08
CC	GO:0005581	collagen trimer	4.08192253427407e-08
CC	GO:0005694	chromosome	8.76486928759621e-08
BP	GO:0001501	skeletal system development	1.11530951560417e-07
BP	GO:0048518	positive regulation of biological process	1.16940149800155e-07
BP	GO:0061448	connective tissue development	1.26463737427532e-07
MF	GO:0005201	extracellular matrix structural constituent	1.26463737427532e-07
BP	GO:0051094	positive regulation of developmental process	1.50515048242922e-07
BP	GO:0009653	anatomical structure morphogenesis	2.08658274702475e-07
CC	GO:0044427	chromosomal part	2.64723374778481e-07
BP	GO:0051216	cartilage development	2.70429877369489e-07
BP	GO:0007517	muscle organ development	3.87376450107503e-07
BP	GO:0051716	cellular response to stimulus	5.45952135836183e-07
BP	GO:0090304	nucleic acid metabolic process	5.70393142211074e-07
CC	GO:0000793	condensed chromosome	7.18216489235624e-07
BP	GO:0048522	positive regulation of cellular process	8.14806863063413e-07
MF	GO:0003677	DNA binding	1.40038497368504e-06
BP	GO:0010628	positive regulation of gene expression	1.49864565944036e-06
BP	GO:0051241	negative regulation of multicellular organismal process	2.26449587326686e-06
MF	GO:0003690	double-stranded DNA binding	2.42665933434644e-06
BP	GO:0048519	negative regulation of biological process	3.24065640432762e-06
BP	GO:0051240	positive regulation of multicellular organismal process	3.39482961966874e-06
BP	GO:0014706	striated muscle tissue development	3.71627244843173e-06
BP	GO:0060255	regulation of macromolecule metabolic process	4.11214839531182e-06
BP	GO:0060537	muscle tissue development	4.1502627964464e-06
CC	GO:0071944	cell periphery	4.1877722137043e-06
MF	GO:0043565	sequence-specific DNA binding	4.58931364044948e-06
BP	GO:0061061	muscle structure development	4.58931364044948e-06
MF	GO:0008094	DNA-dependent ATPase activity	5.66077693216978e-06
BP	GO:0051171	regulation of nitrogen compound metabolic process	5.66077693216978e-06
BP	GO:0007154	cell communication	5.98779452750789e-06
BP	GO:0042060	wound healing	5.99403710209132e-06
MF	GO:1990837	sequence-specific double-stranded DNA binding	6.13222369427206e-06
BP	GO:0023052	signaling	6.13222369427206e-06
CC	GO:0005886	plasma membrane	7.20677773325261e-06
BP	GO:0003012	muscle system process	7.49799012527576e-06
BP	GO:0048523	negative regulation of cellular process	7.97360183239973e-06
BP	GO:0051093	negative regulation of developmental process	7.97360183239973e-06
BP	GO:0009887	animal organ morphogenesis	7.97360183239973e-06
BP	GO:0002062	chondrocyte differentiation	8.76619387880297e-06
BP	GO:0065008	regulation of biological quality	9.08625182286404e-06
MF	GO:0098960	postsynaptic neurotransmitter receptor activity	9.45536994496145e-06
BP	GO:0048468	cell development	9.49517283133475e-06
MF	GO:1904315	transmitter-gated ion channel activity involved in regulation of postsynaptic membrane potential	9.70006434853262e-06
BP	GO:0007423	sensory organ development	1.00339434265196e-05
BP	GO:0080090	regulation of primary metabolic process	1.1197457448526e-05
CC	GO:0030054	cell junction	1.2869215316095e-05
CC	GO:0043292	contractile fiber	1.33847349405432e-05
MF	GO:0005509	calcium ion binding	1.33847349405432e-05
MF	GO:0003676	nucleic acid binding	1.40088111052392e-05
BP	GO:0048646	anatomical structure formation involved in morphogenesis	1.40088111052392e-05
MF	GO:0003682	chromatin binding	1.50826134458579e-05
BP	GO:0045595	regulation of cell differentiation	1.75609088351979e-05
CC	GO:0097060	synaptic membrane	1.8911318370273e-05
BP	GO:0007267	cell-cell signaling	1.93785022975866e-05
BP	GO:0030198	extracellular matrix organization	1.99602523941462e-05
BP	GO:0071840	cellular component organization or biogenesis	2.00965804261018e-05
BP	GO:0019219	regulation of nucleobase-containing compound metabolic process	2.07963085554096e-05
BP	GO:0043062	extracellular structure organization	2.0867315356855e-05
BP	GO:0007399	nervous system development	2.23879133097576e-05
BP	GO:0006139	nucleobase-containing compound metabolic process	2.24406370844868e-05
CC	GO:0044428	nuclear part	2.32630260738037e-05
BP	GO:0048705	skeletal system morphogenesis	2.42517793350168e-05
BP	GO:0048589	developmental growth	2.42946937761706e-05
MF	GO:0001012	RNA polymerase II regulatory region DNA binding	2.5190886936083e-05
CC	GO:0044459	plasma membrane part	2.56141893822274e-05
BP	GO:0009891	positive regulation of biosynthetic process	2.62701483276442e-05
MF	GO:0022824	transmitter-gated ion channel activity	2.62701483276442e-05
MF	GO:0022835	transmitter-gated channel activity	2.62701483276442e-05
BP	GO:0030199	collagen fibril organization	2.79156691553511e-05
MF	GO:0000977	RNA polymerase II regulatory region sequence-specific DNA binding	2.85263107062647e-05
CC	GO:0000776	kinetochore	3.33661351632625e-05
BP	GO:0051254	positive regulation of RNA metabolic process	3.33661351632625e-05
BP	GO:0061041	regulation of wound healing	3.43481550531018e-05
BP	GO:0010557	positive regulation of macromolecule biosynthetic process	3.50025299241946e-05
BP	GO:0045935	positive regulation of nucleobase-containing compound metabolic process	3.97885472979719e-05
CC	GO:0000775	chromosome, centromeric region	4.08054853599939e-05
MF	GO:0022839	ion gated channel activity	4.25660354137987e-05
MF	GO:0099529	neurotransmitter receptor activity involved in regulation of postsynaptic membrane potential	4.57779897846011e-05
BP	GO:0040007	growth	4.68877386992105e-05
BP	GO:0007049	cell cycle	4.74646841422332e-05
BP	GO:0050877	nervous system process	5.02067719666586e-05
CC	GO:0099240	intrinsic component of synaptic membrane	5.2462430915944e-05
BP	GO:0006259	DNA metabolic process	5.33734909569677e-05
MF	GO:0044212	transcription regulatory region DNA binding	5.44997425229625e-05
MF	GO:0015267	channel activity	5.44997425229625e-05
MF	GO:0022803	passive transmembrane transporter activity	5.44997425229625e-05
BP	GO:0031328	positive regulation of cellular biosynthetic process	5.90826997227718e-05
CC	GO:0000228	nuclear chromosome	6.10737457764525e-05
MF	GO:0022836	gated channel activity	6.10737457764525e-05
CC	GO:0000777	condensed chromosome kinetochore	6.10737457764525e-05
MF	GO:0001067	regulatory region nucleic acid binding	6.39968914132562e-05
CC	GO:0000779	condensed chromosome, centromeric region	6.78868421987036e-05
MF	GO:0000976	transcription regulatory region sequence-specific DNA binding	7.16252362516306e-05
BP	GO:0000070	mitotic sister chromatid segregation	7.39463980002556e-05
BP	GO:0000819	sister chromatid segregation	7.89575071954342e-05
BP	GO:0046483	heterocycle metabolic process	9.12723263023385e-05
BP	GO:0016043	cellular component organization	9.17208289548841e-05
CC	GO:0030016	myofibril	9.19754176542313e-05
CC	GO:0099699	integral component of synaptic membrane	0.000106057601124449
CC	GO:0031981	nuclear lumen	0.000106154332082168
BP	GO:0006281	DNA repair	0.000127183845029109
BP	GO:0007059	chromosome segregation	0.000127183845029109
BP	GO:0045597	positive regulation of cell differentiation	0.000133501197636526
BP	GO:0022402	cell cycle process	0.000133501197636526
BP	GO:0007166	cell surface receptor signaling pathway	0.000148003585565864
MF	GO:0005261	cation channel activity	0.00015019130094583
BP	GO:0006974	cellular response to DNA damage stimulus	0.000155500557611663
BP	GO:0006950	response to stress	0.000164211498873944
BP	GO:1903508	positive regulation of nucleic acid-templated transcription	0.000176580787455676
BP	GO:0008150	biological_process	0.000187979908416129
BP	GO:1902680	positive regulation of RNA biosynthetic process	0.00018931872553159
BP	GO:0045893	positive regulation of transcription, DNA-templated	0.000214489700058457
MF	GO:0022838	substrate-specific channel activity	0.000218233692145233
MF	GO:0005539	glycosaminoglycan binding	0.000218233692145233
BP	GO:1901360	organic cyclic compound metabolic process	0.000227437319013584
BP	GO:0006397	mRNA processing	0.000247709075590461
MF	GO:0001228	DNA-binding transcription activator activity, RNA polymerase II-specific	0.000249945388534207
CC	GO:0044454	nuclear chromosome part	0.000252474062905199
MF	GO:0008066	glutamate receptor activity	0.000253444607892697
BP	GO:0048880	sensory system development	0.00025348063804728
MF	GO:0030594	neurotransmitter receptor activity	0.00025541451642795
CC	GO:0009986	cell surface	0.000266864830981543
BP	GO:0072376	protein activation cascade	0.000266864830981543
BP	GO:0045944	positive regulation of transcription by RNA polymerase II	0.000283860761200254
MF	GO:0005230	extracellular ligand-gated ion channel activity	0.000283860761200254
MF	GO:0046873	metal ion transmembrane transporter activity	0.000287347226917832
BP	GO:0051173	positive regulation of nitrogen compound metabolic process	0.000311181020393949
BP	GO:0000278	mitotic cell cycle	0.000311181020393949
BP	GO:0051146	striated muscle cell differentiation	0.000341902309202953
CC	GO:0044449	contractile fiber part	0.000345268062067474
BP	GO:0050974	detection of mechanical stimulus involved in sensory perception	0.000345268062067474
BP	GO:0060351	cartilage development involved in endochondral bone morphogenesis	0.000345488039721657
MF	GO:0017116	single-stranded DNA-dependent ATP-dependent DNA helicase activity	0.000345488039721657
MF	GO:0043142	single-stranded DNA-dependent ATPase activity	0.000345488039721657
CC	GO:0036379	myofilament	0.000348995482230071
MF	GO:0008201	heparin binding	0.000348995482230071
BP	GO:0010604	positive regulation of macromolecule metabolic process	0.000352130356286438
BP	GO:1903047	mitotic cell cycle process	0.000359526998180124
BP	GO:0051252	regulation of RNA metabolic process	0.00036350944858766
CC	GO:0005865	striated muscle thin filament	0.000379389477692037
BP	GO:0006261	DNA-dependent DNA replication	0.00040290158973789
BP	GO:0010556	regulation of macromolecule biosynthetic process	0.000414107600370992
BP	GO:0051983	regulation of chromosome segregation	0.000436734365831669
CC	GO:0098982	GABA-ergic synapse	0.000436734365831669
MF	GO:0004003	ATP-dependent DNA helicase activity	0.000439428473660954
MF	GO:0008026	ATP-dependent helicase activity	0.000439428473660954
MF	GO:0070035	purine NTP-dependent helicase activity	0.000439428473660954
MF	GO:0003678	DNA helicase activity	0.000443414220622818
MF	GO:0005216	ion channel activity	0.00046664077383649
BP	GO:0050982	detection of mechanical stimulus	0.0004779725463184
BP	GO:0060538	skeletal muscle organ development	0.000486089449342713
BP	GO:0048584	positive regulation of response to stimulus	0.00049812858725491
CC	GO:0045211	postsynaptic membrane	0.000510659017639958
BP	GO:0060348	bone development	0.000532412047190005
CC	GO:0099634	postsynaptic specialization membrane	0.000548383419227344
BP	GO:0032964	collagen biosynthetic process	0.000548383419227344
MF	GO:0004386	helicase activity	0.00055033386240388
BP	GO:0006260	DNA replication	0.000611917472973688
BP	GO:0009605	response to external stimulus	0.000613110706763561
BP	GO:0007165	signal transduction	0.000615015677888842
BP	GO:0010468	regulation of gene expression	0.000657333608717864
CC	GO:0030017	sarcomere	0.000704452548802421
MF	GO:0005212	structural constituent of eye lens	0.00071010455548132
BP	GO:0060429	epithelium development	0.000712354776358943
BP	GO:0006725	cellular aromatic compound metabolic process	0.000727300669377451
BP	GO:0009611	response to wounding	0.000731994845994488
BP	GO:0150063	visual system development	0.000750683408022913
BP	GO:0006941	striated muscle contraction	0.000777614948027244
BP	GO:0042692	muscle cell differentiation	0.000795480490827906
CC	GO:0098687	chromosomal region	0.000829515054465347
BP	GO:0042221	response to chemical	0.000875293432540265
BP	GO:0007519	skeletal muscle tissue development	0.000904946965222564
MF	GO:0030020	extracellular matrix structural constituent conferring tensile strength	0.000923631172141471
BP	GO:0016070	RNA metabolic process	0.000923631172141471
BP	GO:0003009	skeletal muscle contraction	0.0009817421571008
BP	GO:0042127	regulation of cell proliferation	0.000984545356845224
BP	GO:0006936	muscle contraction	0.00100659805440822
BP	GO:0031323	regulation of cellular metabolic process	0.00101007301626439
BP	GO:0032963	collagen metabolic process	0.00103389481040272
BP	GO:0031325	positive regulation of cellular metabolic process	0.00103389481040272
BP	GO:0055002	striated muscle cell development	0.00103696211067437
BP	GO:2000112	regulation of cellular macromolecule biosynthetic process	0.00103696211067437
BP	GO:0006310	DNA recombination	0.00103866958259426
BP	GO:0022008	neurogenesis	0.00109332540159919
CC	GO:0098936	intrinsic component of postsynaptic membrane	0.00109610301185725
BP	GO:0008283	cell proliferation	0.00109610301185725
BP	GO:0001568	blood vessel development	0.00112897520331276
BP	GO:0019222	regulation of metabolic process	0.00113115983741415
BP	GO:0022610	biological adhesion	0.00116776622094777
BP	GO:0072359	circulatory system development	0.00122508115178288
BP	GO:0001654	eye development	0.00128328009884994
BP	GO:0001944	vasculature development	0.00131322327934901
BP	GO:0048747	muscle fiber development	0.00131322327934901
BP	GO:0140014	mitotic nuclear division	0.00131584823536804
BP	GO:0009889	regulation of biosynthetic process	0.00134447670620642
CC	GO:0000794	condensed nuclear chromosome	0.00134447670620642
CC	GO:0000778	condensed nuclear chromosome kinetochore	0.00134686281540292
BP	GO:0032101	regulation of response to external stimulus	0.00137230005627796
BP	GO:0048583	regulation of response to stimulus	0.00137606785992142
BP	GO:0006956	complement activation	0.00137763966303461
BP	GO:0055001	muscle cell development	0.00148365441590055
BP	GO:0009893	positive regulation of metabolic process	0.00159991470594612
BP	GO:0072358	cardiovascular system development	0.00159991470594612
BP	GO:0051960	regulation of nervous system development	0.00159991470594612
BP	GO:0007155	cell adhesion	0.00163737322537089
MF	GO:0046983	protein dimerization activity	0.00166498938906035
BP	GO:0050905	neuromuscular process	0.00167842531998039
BP	GO:0051276	chromosome organization	0.00167842531998039
CC	GO:0099512	supramolecular fiber	0.00179183095127188
BP	GO:0031326	regulation of cellular biosynthetic process	0.00183411760383873
CC	GO:0099055	integral component of postsynaptic membrane	0.00183411760383873
MF	GO:0004888	transmembrane signaling receptor activity	0.00193206356934604
CC	GO:0005654	nucleoplasm	0.0020531149749357
CC	GO:0098948	intrinsic component of postsynaptic specialization membrane	0.0020843536670021
BP	GO:0048514	blood vessel morphogenesis	0.00216387422952851
BP	GO:0003002	regionalization	0.00217376996393793
BP	GO:0060349	bone morphogenesis	0.00218912234284392
MF	GO:0015276	ligand-gated ion channel activity	0.00228238419447355
BP	GO:0048699	generation of neurons	0.00229648545846449
MF	GO:0140097	catalytic activity, acting on DNA	0.00236760007838226
BP	GO:0035295	tube development	0.00249177042126191
BP	GO:0000280	nuclear division	0.00253077307500549
BP	GO:0007600	sensory perception	0.00257631690891768
BP	GO:0006952	defense response	0.00260171663222032
BP	GO:0070887	cellular response to chemical stimulus	0.00262969599978819
BP	GO:0090068	positive regulation of cell cycle process	0.00262969599978819
BP	GO:0098813	nuclear chromosome segregation	0.00262969599978819
BP	GO:0060350	endochondral bone morphogenesis	0.0026626581964938
MF	GO:0003697	single-stranded DNA binding	0.00268950999050684
CC	GO:0099080	supramolecular complex	0.00275955550085488
CC	GO:0099081	supramolecular polymer	0.00275955550085488
BP	GO:0016071	mRNA metabolic process	0.00275955550085488
BP	GO:1901990	regulation of mitotic cell cycle phase transition	0.00275955550085488
CC	GO:0005634	nucleus	0.00281891820172131
CC	GO:0044451	nucleoplasm part	0.00287432201296454
MF	GO:0038023	signaling receptor activity	0.00287956068140157
MF	GO:0016462	pyrophosphatase activity	0.00289316316612071
BP	GO:0051301	cell division	0.0030185961058012
BP	GO:0014902	myotube differentiation	0.00309867309558008
BP	GO:0006396	RNA processing	0.0031082326687133
BP	GO:0035239	tube morphogenesis	0.0032394302965519
BP	GO:0002063	chondrocyte development	0.00341799894703126
BP	GO:0003413	chondrocyte differentiation involved in endochondral bone morphogenesis	0.00343772343722793
BP	GO:0099537	trans-synaptic signaling	0.00343772343722793
BP	GO:0010647	positive regulation of cell communication	0.00351915355915804
BP	GO:0045841	negative regulation of mitotic metaphase/anaphase transition	0.00351915355915804
BP	GO:0044772	mitotic cell cycle phase transition	0.00355935386159023
MF	GO:0016817	hydrolase activity, acting on acid anhydrides	0.00360784566388359
MF	GO:0016818	hydrolase activity, acting on acid anhydrides, in phosphorus-containing anhydrides	0.00360784566388359
BP	GO:1900046	regulation of hemostasis	0.00360784566388359
BP	GO:1903034	regulation of response to wounding	0.00362133955695671
BP	GO:0007268	chemical synaptic transmission	0.00362133955695671
BP	GO:0098916	anterograde trans-synaptic signaling	0.00362133955695671
MF	GO:0000981	DNA-binding transcription factor activity, RNA polymerase II-specific	0.00362133955695671
BP	GO:2001141	regulation of RNA biosynthetic process	0.0036543433742864
CC	GO:0099060	integral component of postsynaptic specialization membrane	0.00368198616537669
CC	GO:1902495	transmembrane transporter complex	0.00384285650145508
BP	GO:0060536	cartilage morphogenesis	0.00387054747471715
BP	GO:0006357	regulation of transcription by RNA polymerase II	0.00390446317226078
BP	GO:0023056	positive regulation of signaling	0.00403737589853895
BP	GO:0009952	anterior/posterior pattern specification	0.00414039180036653
BP	GO:0099536	synaptic signaling	0.00414039180036653
BP	GO:0003013	circulatory system process	0.00429870999319235
BP	GO:0010212	response to ionizing radiation	0.00430282922244416
MF	GO:0022834	ligand-gated channel activity	0.00446004152701376
BP	GO:0051128	regulation of cellular component organization	0.00460100273654698
BP	GO:0007091	metaphase/anaphase transition of mitotic cell cycle	0.00461242035008571
BP	GO:0008380	RNA splicing	0.00489023783194868
CC	GO:0034702	ion channel complex	0.00503425818205041
BP	GO:0034654	nucleobase-containing compound biosynthetic process	0.00503425818205041
BP	GO:0009719	response to endogenous stimulus	0.00507578668361395
BP	GO:0045214	sarcomere organization	0.0052691108160244
BP	GO:0042246	tissue regeneration	0.00533072541342969
MF	GO:0005518	collagen binding	0.00533072541342969
CC	GO:0016604	nuclear body	0.00533072541342969
BP	GO:0006355	regulation of transcription, DNA-templated	0.00533072541342969
BP	GO:0001991	regulation of systemic arterial blood pressure by circulatory renin-angiotensin	0.0053560909084395
BP	GO:2000816	negative regulation of mitotic sister chromatid separation	0.0054169003905967
BP	GO:0048729	tissue morphogenesis	0.00564706588386853
MF	GO:0005102	signaling receptor binding	0.00565934163410868
CC	GO:0098590	plasma membrane region	0.00565934163410868
BP	GO:0008015	blood circulation	0.00572023804691474
BP	GO:0002088	lens development in camera-type eye	0.00572023804691474
MF	GO:0017111	nucleoside-triphosphatase activity	0.00573423972078661
BP	GO:0071248	cellular response to metal ion	0.0058915970873934
MF	GO:0004252	serine-type endopeptidase activity	0.00604393052162435
BP	GO:0051304	chromosome separation	0.0063157624910619
BP	GO:0030193	regulation of blood coagulation	0.00635259820738018
BP	GO:0000375	RNA splicing, via transesterification reactions	0.00635259820738018
BP	GO:0000377	RNA splicing, via transesterification reactions with bulged adenosine as nucleophile	0.00635259820738018
BP	GO:0000398	mRNA splicing, via spliceosome	0.00635259820738018
BP	GO:0010033	response to organic substance	0.00635589879246767
MF	GO:0004970	ionotropic glutamate receptor activity	0.00635589879246767
BP	GO:0061045	negative regulation of wound healing	0.00636264193329043
BP	GO:0001525	angiogenesis	0.00639730112511328
BP	GO:0010965	regulation of mitotic sister chromatid separation	0.00644543525357957
BP	GO:0033045	regulation of sister chromatid segregation	0.00658812235754303
BP	GO:0030239	myofibril assembly	0.0066264347633935
BP	GO:1903506	regulation of nucleic acid-templated transcription	0.0066264347633935
BP	GO:0097435	supramolecular fiber organization	0.00670951062665457
BP	GO:0071241	cellular response to inorganic substance	0.00675419973468075
MF	GO:0097159	organic cyclic compound binding	0.00682207539522521
BP	GO:0044786	cell cycle DNA replication	0.00684019100193123
BP	GO:0045087	innate immune response	0.00716098170913737
CC	GO:1990351	transporter complex	0.00727433341118439
BP	GO:1902100	negative regulation of metaphase/anaphase transition of cell cycle	0.00728305286350455
BP	GO:0098868	bone growth	0.00749260800903386
BP	GO:1905818	regulation of chromosome separation	0.00753470759024814
MF	GO:0005004	GPI-linked ephrin receptor activity	0.00762733484333288
MF	GO:0060089	molecular transducer activity	0.0077502095889663
CC	GO:0045202	synapse	0.00790525763080037
BP	GO:0006366	transcription by RNA polymerase II	0.0080745031727835
BP	GO:0045787	positive regulation of cell cycle	0.00811324873319041
CC	GO:0005667	transcription factor complex	0.00814504198428355
BP	GO:0043010	camera-type eye development	0.00818162131920073
BP	GO:0044770	cell cycle phase transition	0.00818162131920073
BP	GO:0000380	alternative mRNA splicing, via spliceosome	0.00822327515515996
BP	GO:0050818	regulation of coagulation	0.00827649890864447
BP	GO:0042391	regulation of membrane potential	0.00863729560545444
BP	GO:1900047	negative regulation of hemostasis	0.00864597276949644
BP	GO:0010389	regulation of G2/M transition of mitotic cell cycle	0.00886080457307053
MF	GO:0042165	neurotransmitter binding	0.00892789433996923
MF	GO:0044877	protein-containing complex binding	0.00893680755065324
BP	GO:0006302	double-strand break repair	0.0089418856769968
BP	GO:0048285	organelle fission	0.00901416281953192
BP	GO:0031577	spindle checkpoint	0.00919214216693691
BP	GO:0010605	negative regulation of macromolecule metabolic process	0.00924281277978243
BP	GO:0003071	renal system process involved in regulation of systemic arterial blood pressure	0.00934811973430925
MF	GO:0003700	DNA-binding transcription factor activity	0.00945098179091321
MF	GO:0016887	ATPase activity	0.00969729744196213
BP	GO:0003418	growth plate cartilage chondrocyte differentiation	0.00998384646943625
BP	GO:0044839	cell cycle G2/M phase transition	0.00998384646943625
BP	GO:0043170	macromolecule metabolic process	0.00998384646943625
BP	GO:0032774	RNA biosynthetic process	0.0104220837125116
CC	GO:0005657	replication fork	0.0104768578102929
BP	GO:0050684	regulation of mRNA processing	0.0105368901756693
BP	GO:0032612	interleukin-1 production	0.0105680588264931
BP	GO:0044784	metaphase/anaphase transition of cell cycle	0.01056877797565
BP	GO:0044057	regulation of system process	0.0106479395690357
BP	GO:0060284	regulation of cell development	0.010662851448799
BP	GO:0033047	regulation of mitotic sister chromatid segregation	0.0107012809575913
BP	GO:1905819	negative regulation of chromosome separation	0.0107012809575913
BP	GO:0007389	pattern specification process	0.0109160994885452
BP	GO:0032103	positive regulation of response to external stimulus	0.0109663385249808
BP	GO:0071174	mitotic spindle checkpoint	0.0110458134143314
BP	GO:0003417	growth plate cartilage development	0.0113036325652252
CC	GO:0000780	condensed nuclear chromosome, centromeric region	0.0114774168183358
BP	GO:0032879	regulation of localization	0.0114774168183358
BP	GO:0000086	G2/M transition of mitotic cell cycle	0.0114774168183358
BP	GO:0071310	cellular response to organic substance	0.011973486483619
BP	GO:0030855	epithelial cell differentiation	0.0122201613571285
BP	GO:0006351	transcription, DNA-templated	0.0122201613571285
MF	GO:0000987	proximal promoter sequence-specific DNA binding	0.0122201613780962
BP	GO:0032965	regulation of collagen biosynthetic process	0.0125394973684052
BP	GO:0030001	metal ion transport	0.0125774582370821
BP	GO:0045165	cell fate commitment	0.0125774582370821
BP	GO:0009617	response to bacterium	0.0127777207453259
BP	GO:0007093	mitotic cell cycle checkpoint	0.0129026990412497
BP	GO:1902749	regulation of cell cycle G2/M phase transition	0.013176782130058
BP	GO:0006955	immune response	0.013176782130058
BP	GO:0003433	chondrocyte development involved in endochondral bone morphogenesis	0.0131987364734063
BP	GO:0031953	negative regulation of protein autophosphorylation	0.0135892783904871
MF	GO:0070063	RNA polymerase binding	0.0135892783904871
BP	GO:0045596	negative regulation of cell differentiation	0.0135892783904871
MF	GO:0042802	identical protein binding	0.0137929182512763
MF	GO:0000978	RNA polymerase II proximal promoter sequence-specific DNA binding	0.0138744425373967
MF	GO:0004529	exodeoxyribonuclease activity	0.0139490514928807
BP	GO:0048706	embryonic skeletal system development	0.0139490514928807
BP	GO:0010564	regulation of cell cycle process	0.0144063449414713
BP	GO:0006954	inflammatory response	0.0146223751855727
BP	GO:0010467	gene expression	0.0151130636475654
BP	GO:0042063	gliogenesis	0.0151130636475654
BP	GO:0097659	nucleic acid-templated transcription	0.0151130636475654
BP	GO:0030071	regulation of mitotic metaphase/anaphase transition	0.0151226599162747
BP	GO:0051726	regulation of cell cycle	0.0154754470601363
MF	GO:1901363	heterocyclic compound binding	0.0156384997082284
BP	GO:0050954	sensory perception of mechanical stimulus	0.01578779003142
CC	GO:0098797	plasma membrane protein complex	0.0157930579694912
BP	GO:0031347	regulation of defense response	0.0158704654269117
MF	GO:0001540	amyloid-beta binding	0.0163006942912051
BP	GO:0030195	negative regulation of blood coagulation	0.0163006942912051
CC	GO:0034703	cation channel complex	0.0163079452989913
BP	GO:0010646	regulation of cell communication	0.0163079452989913
BP	GO:0006959	humoral immune response	0.0163705055809601
BP	GO:1901987	regulation of cell cycle phase transition	0.0163705055809601
BP	GO:0065009	regulation of molecular function	0.0163766443626128
MF	GO:0000993	RNA polymerase II complex binding	0.0164186376514789
BP	GO:0048704	embryonic skeletal system morphogenesis	0.0164186376514789
BP	GO:0009892	negative regulation of metabolic process	0.0164962511820998
MF	GO:0005244	voltage-gated ion channel activity	0.0164962511820998
MF	GO:0022832	voltage-gated channel activity	0.0164962511820998
CC	GO:0044456	synapse part	0.0164962511820998
BP	GO:0031349	positive regulation of defense response	0.0170205327200266
BP	GO:0007346	regulation of mitotic cell cycle	0.0170205327200266
BP	GO:0051306	mitotic sister chromatid separation	0.0171932963596585
CC	GO:0017146	NMDA selective glutamate receptor complex	0.0173054173296366
BP	GO:0009967	positive regulation of signal transduction	0.0173821551003443
MF	GO:0016895	exodeoxyribonuclease activity, producing 5'-phosphomonoesters	0.0173821551003443
BP	GO:0071622	regulation of granulocyte chemotaxis	0.0178409674876372
BP	GO:0044848	biological phase	0.0181179845311677
BP	GO:0009581	detection of external stimulus	0.0182735376043907
CC	GO:0043235	receptor complex	0.0182735376043907
BP	GO:0010942	positive regulation of cell death	0.0184291078867313
BP	GO:0033048	negative regulation of mitotic sister chromatid segregation	0.0187081533670062
CC	GO:0000940	condensed chromosome outer kinetochore	0.0188101151433543
BP	GO:0060042	retina morphogenesis in camera-type eye	0.0188684171311279
MF	GO:0004867	serine-type endopeptidase inhibitor activity	0.018908817038968
BP	GO:0050776	regulation of immune response	0.019149381103708
MF	GO:0048018	receptor ligand activity	0.0193595339350764
BP	GO:0032392	DNA geometric change	0.0196719768490985
BP	GO:0051172	negative regulation of nitrogen compound metabolic process	0.0196967927560004
BP	GO:1901362	organic cyclic compound biosynthetic process	0.0198178234769297
BP	GO:0018130	heterocycle biosynthetic process	0.0200848242855596
BP	GO:0035265	organ growth	0.0205841219052738
BP	GO:0055090	acylglycerol homeostasis	0.0211644224367796
BP	GO:0070328	triglyceride homeostasis	0.0211644224367796
BP	GO:0051053	negative regulation of DNA metabolic process	0.0212721068685999
BP	GO:0052547	regulation of peptidase activity	0.0219126902753015
BP	GO:0031638	zymogen activation	0.0219976283186381
CC	GO:0098802	plasma membrane receptor complex	0.0221920439290452
BP	GO:0019438	aromatic compound biosynthetic process	0.0222952600898211
BP	GO:0051962	positive regulation of nervous system development	0.0229382500025259
BP	GO:0071103	DNA conformation change	0.0229382500025259
MF	GO:0030545	receptor regulator activity	0.0232681178252288
BP	GO:0003416	endochondral bone growth	0.0233316470893047
BP	GO:0048663	neuron fate commitment	0.0239761492275902
BP	GO:0010755	regulation of plasminogen activation	0.0240361503196034
MF	GO:0015079	potassium ion transmembrane transporter activity	0.0240983313809645
CC	GO:0098978	glutamatergic synapse	0.0242744202308205
BP	GO:1901342	regulation of vasculature development	0.0242842031921233
BP	GO:0032508	DNA duplex unwinding	0.0243872988945713
BP	GO:0023051	regulation of signaling	0.0244041962493735
MF	GO:0008083	growth factor activity	0.0245725541207601
BP	GO:0098742	cell-cell adhesion via plasma-membrane adhesion molecules	0.0251012187669718
MF	GO:0017147	Wnt-protein binding	0.0255591257233575
BP	GO:0071495	cellular response to endogenous stimulus	0.0257019644089963
BP	GO:0000075	cell cycle checkpoint	0.0257019644089963
BP	GO:0034097	response to cytokine	0.0263905782642872
BP	GO:0002455	humoral immune response mediated by circulating immunoglobulin	0.0266975808313829
BP	GO:0048754	branching morphogenesis of an epithelial tube	0.0269488985923054
BP	GO:0000724	double-strand break repair via homologous recombination	0.0270440720993004
BP	GO:0000725	recombinational repair	0.0270440720993004
BP	GO:0009582	detection of abiotic stimulus	0.0274125475240527
BP	GO:0003422	growth plate cartilage morphogenesis	0.0283560272302292
BP	GO:0071479	cellular response to ionizing radiation	0.0287553877361098
BP	GO:0050819	negative regulation of coagulation	0.0287553877361098
BP	GO:0048739	cardiac muscle fiber development	0.0289652604668964
BP	GO:0031324	negative regulation of cellular metabolic process	0.0296186159337329
CC	GO:0005861	troponin complex	0.0298983750612415
BP	GO:0050879	multicellular organismal movement	0.0299507577403269
BP	GO:0050881	musculoskeletal movement	0.0299507577403269
MF	GO:0004866	endopeptidase inhibitor activity	0.0300643625462675
CC	GO:0098878	neurotransmitter receptor complex	0.03012588595737
BP	GO:0034641	cellular nitrogen compound metabolic process	0.0303858211362379
BP	GO:0050966	detection of mechanical stimulus involved in sensory perception of pain	0.0305060637097198
BP	GO:0035270	endocrine system development	0.0309229702284988
BP	GO:0006811	ion transport	0.0312152907577079
BP	GO:0070202	regulation of establishment of protein localization to chromosome	0.0313963846901735
MF	GO:0042623	ATPase activity, coupled	0.0316644771821457
BP	GO:0002700	regulation of production of molecular mediator of immune response	0.0316644771821457
MF	GO:0043177	organic acid binding	0.0316644771821457
BP	GO:0001999	renal response to blood flow involved in circulatory renin-angiotensin regulation of systemic arterial blood pressure	0.0322698854883273
BP	GO:0032652	regulation of interleukin-1 production	0.0322698854883273
BP	GO:0010165	response to X-ray	0.0322698854883273
BP	GO:1902099	regulation of metaphase/anaphase transition of cell cycle	0.0322927973315769
BP	GO:0051130	positive regulation of cellular component organization	0.0327523651035168
BP	GO:0098659	inorganic cation import across plasma membrane	0.0327689551810129
BP	GO:0099587	inorganic ion import across plasma membrane	0.0327689551810129
BP	GO:0048172	regulation of short-term neuronal synaptic plasticity	0.0334419148238552
BP	GO:0051310	metaphase plate congression	0.0336799521983177
MF	GO:0022849	glutamate-gated calcium ion channel activity	0.0340126772116233
BP	GO:0045839	negative regulation of mitotic nuclear division	0.034137567929967
CC	GO:0031674	I band	0.034137567929967
BP	GO:0085029	extracellular matrix assembly	0.034137567929967
BP	GO:0045843	negative regulation of striated muscle tissue development	0.0344444150823697
BP	GO:0080134	regulation of response to stress	0.0345239795310005
BP	GO:0008285	negative regulation of cell proliferation	0.0348282406537009
BP	GO:0045765	regulation of angiogenesis	0.0348652481458332
BP	GO:0072503	cellular divalent inorganic cation homeostasis	0.034960409743481
BP	GO:1901216	positive regulation of neuron death	0.034960409743481
BP	GO:0007094	mitotic spindle assembly checkpoint	0.034960409743481
BP	GO:0071173	spindle assembly checkpoint	0.034960409743481
BP	GO:0043500	muscle adaptation	0.035187256633491
BP	GO:0030240	skeletal muscle thin filament assembly	0.0355220137075186
CC	GO:0042383	sarcolemma	0.0363037500881208
BP	GO:1990823	response to leukemia inhibitory factor	0.0363037500881208
BP	GO:1990830	cellular response to leukemia inhibitory factor	0.0363037500881208
BP	GO:0033046	negative regulation of sister chromatid segregation	0.0366310834194095
BP	GO:0031639	plasminogen activation	0.0366554190104014
BP	GO:0003015	heart process	0.037232971226082
BP	GO:0048634	regulation of muscle organ development	0.0373436575314167
BP	GO:0010927	cellular component assembly involved in morphogenesis	0.0375380091952768
BP	GO:0051052	regulation of DNA metabolic process	0.0381227919782849
BP	GO:0032967	positive regulation of collagen biosynthetic process	0.0384490880900898
BP	GO:0001964	startle response	0.0385011735534841
BP	GO:0010038	response to metal ion	0.0385011735534841
MF	GO:0030414	peptidase inhibitor activity	0.0387408186076953
BP	GO:0032755	positive regulation of interleukin-6 production	0.0387408186076953
BP	GO:0001816	cytokine production	0.0387938563642864
MF	GO:0043175	RNA polymerase core enzyme binding	0.0388909074706951
BP	GO:0016202	regulation of striated muscle tissue development	0.0392780458419751
MF	GO:0031406	carboxylic acid binding	0.03974892162412
BP	GO:0072132	mesenchyme morphogenesis	0.0401569992897033
BP	GO:0051917	regulation of fibrinolysis	0.0406058004077142
MF	GO:0001085	RNA polymerase II transcription factor binding	0.0410487812332121
BP	GO:0033993	response to lipid	0.0410487812332121
BP	GO:0044092	negative regulation of molecular function	0.0410754029092936
BP	GO:0071345	cellular response to cytokine stimulus	0.0410754029092936
BP	GO:1901862	negative regulation of muscle tissue development	0.0410754029092936
CC	GO:0042555	MCM complex	0.0412081815033341
CC	GO:0008328	ionotropic glutamate receptor complex	0.0415781029306496
BP	GO:0090303	positive regulation of wound healing	0.042158703298341
BP	GO:1902969	mitotic DNA replication	0.042158703298341
BP	GO:0010001	glial cell differentiation	0.042158703298341
CC	GO:0005583	fibrillar collagen trimer	0.0422146431609993
CC	GO:0098643	banded collagen fibril	0.0422146431609993
BP	GO:0003081	regulation of systemic arterial blood pressure by renin-angiotensin	0.042287043439051
BP	GO:0048738	cardiac muscle tissue development	0.042287043439051
BP	GO:0046903	secretion	0.0423856620511469
MF	GO:0099507	ligand-gated ion channel activity involved in regulation of presynaptic membrane potential	0.0423856620511469
CC	GO:0042734	presynaptic membrane	0.0430231021979254
MF	GO:0033613	activating transcription factor binding	0.0430231021979254
BP	GO:0006999	nuclear pore organization	0.0430608458856039
BP	GO:0048635	negative regulation of muscle organ development	0.0430818957354876
BP	GO:0010466	negative regulation of peptidase activity	0.0431032568408773
BP	GO:0050767	regulation of neurogenesis	0.0435080270191977
BP	GO:0090596	sensory organ morphogenesis	0.0435080270191977
BP	GO:0048168	regulation of neuronal synaptic plasticity	0.0437982232213214
CC	GO:0098839	postsynaptic density membrane	0.044222727752036
BP	GO:0019228	neuronal action potential	0.0442969066299414
BP	GO:0001823	mesonephros development	0.0442969066299414
BP	GO:0051784	negative regulation of nuclear division	0.0442969066299414
MF	GO:0004972	NMDA glutamate receptor activity	0.0442969066299414
BP	GO:0008608	attachment of spindle microtubules to kinetochore	0.0451657165599012
BP	GO:0007088	regulation of mitotic nuclear division	0.0453196632369154
BP	GO:0070593	dendrite self-avoidance	0.045605744793151
CC	GO:0098831	presynaptic active zone cytoplasmic component	0.045605744793151
MF	GO:0005267	potassium channel activity	0.046007675639736
CC	GO:0044420	extracellular matrix component	0.0467992913641476
BP	GO:0050906	detection of stimulus involved in sensory perception	0.0474559950680633
BP	GO:0048385	regulation of retinoic acid receptor signaling pathway	0.0484118431137749
BP	GO:0070278	extracellular matrix constituent secretion	0.0495217490754478
BP	GO:0045934	negative regulation of nucleobase-containing compound metabolic process	0.0495217490754478
CC	GO:0042382	paraspeckles	0.0497816042214951
MF	GO:0022843	voltage-gated cation channel activity	0.0499140206765729
BP	GO:0050727	regulation of inflammatory response	0.0499981277126693
