# Supplementary material for: Dedicated transcriptomics combined with power analysis lead to functional understanding of genes with weak phenotypic changes in knockout lines
Source: PLoS Comput Biol. 2020 Nov 12;16(11):e1008354. doi: 10.1371/journal.pcbi.1008354 (PMC7685438; doi:10.1371/journal.pcbi.1008354)
Supplement: S2 File — (GZ) [file pcbi.1008354.s016.gz › S2_File/gon5/608.tsv]

ontology	category	term	BH
CC	GO:0005576	extracellular region	2.75262746069095e-26
CC	GO:0044421	extracellular region part	4.67951727380505e-25
CC	GO:0005615	extracellular space	6.71658349128708e-21
CC	GO:0031012	extracellular matrix	4.92941421808967e-20
CC	GO:0062023	collagen-containing extracellular matrix	9.82859166807692e-17
BP	GO:0032501	multicellular organismal process	1.37082862174629e-11
MF	GO:0005201	extracellular matrix structural constituent	5.09889731301105e-11
BP	GO:0048731	system development	1.84812958496347e-09
BP	GO:0007275	multicellular organism development	4.73593796465326e-09
CC	GO:0005581	collagen trimer	4.73593796465326e-09
BP	GO:0048856	anatomical structure development	2.81218338015627e-08
BP	GO:0032502	developmental process	8.95284657383174e-08
BP	GO:0051216	cartilage development	1.11498581170595e-07
BP	GO:0048513	animal organ development	4.13596513778937e-07
BP	GO:0003012	muscle system process	7.79894298216606e-07
BP	GO:0002063	chondrocyte development	1.0892112742533e-06
MF	GO:0005515	protein binding	1.66171197141563e-06
MF	GO:0005488	binding	1.76514731106043e-06
BP	GO:0002062	chondrocyte differentiation	1.85991494446322e-06
BP	GO:0061448	connective tissue development	1.85991494446322e-06
MF	GO:0005509	calcium ion binding	1.90987937914793e-06
BP	GO:0051241	negative regulation of multicellular organismal process	2.14383120235016e-06
BP	GO:0048705	skeletal system morphogenesis	3.98637794747312e-06
BP	GO:0065007	biological regulation	6.59559925438941e-06
BP	GO:0003413	chondrocyte differentiation involved in endochondral bone morphogenesis	1.05859511442267e-05
BP	GO:0003008	system process	1.05859511442267e-05
BP	GO:0003418	growth plate cartilage chondrocyte differentiation	1.35236372412806e-05
BP	GO:0050789	regulation of biological process	1.35236372412806e-05
BP	GO:0030154	cell differentiation	1.35236372412806e-05
BP	GO:0051239	regulation of multicellular organismal process	1.35236372412806e-05
BP	GO:0001501	skeletal system development	1.35236372412806e-05
BP	GO:0048869	cellular developmental process	1.35236372412806e-05
BP	GO:0003433	chondrocyte development involved in endochondral bone morphogenesis	1.46327458589278e-05
MF	GO:0030020	extracellular matrix structural constituent conferring tensile strength	2.04487814436066e-05
BP	GO:0050793	regulation of developmental process	2.22501676977595e-05
BP	GO:0007517	muscle organ development	2.26602245448336e-05
BP	GO:0009888	tissue development	2.40993101510429e-05
BP	GO:0051093	negative regulation of developmental process	2.99005434487836e-05
CC	GO:0099512	supramolecular fiber	3.10734217218293e-05
BP	GO:0006936	muscle contraction	4.00041045525623e-05
CC	GO:0099080	supramolecular complex	4.00041045525623e-05
CC	GO:0099081	supramolecular polymer	4.00041045525623e-05
BP	GO:0098868	bone growth	4.13765049032538e-05
BP	GO:0061061	muscle structure development	6.54409360119695e-05
CC	GO:0044420	extracellular matrix component	6.62567496367612e-05
BP	GO:0003417	growth plate cartilage development	7.1369636992537e-05
BP	GO:0003416	endochondral bone growth	0.000119715974587381
BP	GO:0060538	skeletal muscle organ development	0.000119715974587381
BP	GO:0060351	cartilage development involved in endochondral bone morphogenesis	0.000124641763128592
BP	GO:0060537	muscle tissue development	0.000159531427117692
BP	GO:0030198	extracellular matrix organization	0.000230216981236511
BP	GO:0045596	negative regulation of cell differentiation	0.000243585415803314
BP	GO:0003414	chondrocyte morphogenesis involved in endochondral bone morphogenesis	0.000259530001999816
BP	GO:0003429	growth plate cartilage chondrocyte morphogenesis	0.000259530001999816
BP	GO:0090171	chondrocyte morphogenesis	0.000259530001999816
BP	GO:0045595	regulation of cell differentiation	0.000305472952528905
BP	GO:0050794	regulation of cellular process	0.000332973152917263
BP	GO:0060349	bone morphogenesis	0.000408818071243756
BP	GO:0003422	growth plate cartilage morphogenesis	0.000507455016798997
BP	GO:0060350	endochondral bone morphogenesis	0.000538682599112492
BP	GO:0007519	skeletal muscle tissue development	0.000635623558582757
BP	GO:0014706	striated muscle tissue development	0.000635623558582757
BP	GO:0043062	extracellular structure organization	0.000865328316378364
BP	GO:0003009	skeletal muscle contraction	0.000924439595243405
BP	GO:2000026	regulation of multicellular organismal development	0.000937535629590563
BP	GO:0060536	cartilage morphogenesis	0.00111297943140708
CC	GO:0043292	contractile fiber	0.00144638233405079
BP	GO:0061041	regulation of wound healing	0.00161934307642649
BP	GO:0048468	cell development	0.00198523748424346
MF	GO:0005198	structural molecule activity	0.00228669892847622
BP	GO:0051094	positive regulation of developmental process	0.00280667222394855
BP	GO:0030199	collagen fibril organization	0.00317477277044297
BP	GO:0007399	nervous system development	0.0032112169580435
BP	GO:0097435	supramolecular fiber organization	0.003665118068882
BP	GO:0050879	multicellular organismal movement	0.00375187980342573
BP	GO:0050881	musculoskeletal movement	0.00375187980342573
CC	GO:0030016	myofibril	0.00420971265241359
MF	GO:0005539	glycosaminoglycan binding	0.00474231761395586
BP	GO:0006941	striated muscle contraction	0.00482447583023233
BP	GO:0040007	growth	0.00696542422885636
BP	GO:0009887	animal organ morphogenesis	0.00696542422885636
BP	GO:0009653	anatomical structure morphogenesis	0.00703820010912853
BP	GO:0050896	response to stimulus	0.00760027012274258
BP	GO:0048589	developmental growth	0.0094188337356244
CC	GO:0044449	contractile fiber part	0.0097702087743983
BP	GO:0010721	negative regulation of cell development	0.0101135229458565
BP	GO:0060348	bone development	0.0107257647823494
CC	GO:0030017	sarcomere	0.0122672951049813
CC	GO:0005593	FACIT collagen trimer	0.0153014502092468
BP	GO:0009987	cellular process	0.0155570391393186
BP	GO:1900046	regulation of hemostasis	0.0160374921193369
CC	GO:0005865	striated muscle thin filament	0.0186390757142261
MF	GO:0048018	receptor ligand activity	0.0191597907306929
CC	GO:0009986	cell surface	0.0193867405059004
BP	GO:0070593	dendrite self-avoidance	0.0206359869636211
BP	GO:0048519	negative regulation of biological process	0.020876620670498
BP	GO:0048630	skeletal muscle tissue growth	0.020876620670498
BP	GO:0042060	wound healing	0.0238709223027407
BP	GO:0030282	bone mineralization	0.0243445100771897
BP	GO:0045597	positive regulation of cell differentiation	0.0243445100771897
BP	GO:0051961	negative regulation of nervous system development	0.0243445100771897
MF	GO:0019955	cytokine binding	0.026255590546702
CC	GO:0000940	condensed chromosome outer kinetochore	0.0262631059291676
MF	GO:0044877	protein-containing complex binding	0.0275857655188493
CC	GO:0031594	neuromuscular junction	0.0280122905789504
BP	GO:0022008	neurogenesis	0.0281456251730381
CC	GO:0036379	myofilament	0.0303605489779222
BP	GO:0050768	negative regulation of neurogenesis	0.0318790082046496
MF	GO:0030545	receptor regulator activity	0.0324594806444566
BP	GO:1903034	regulation of response to wounding	0.0333415224047264
CC	GO:0005861	troponin complex	0.0356846924717998
BP	GO:0060284	regulation of cell development	0.0363443342308942
BP	GO:0030193	regulation of blood coagulation	0.0383379017715949
MF	GO:0038023	signaling receptor activity	0.0412409476943514
BP	GO:0048523	negative regulation of cellular process	0.041609152715644
MF	GO:0008201	heparin binding	0.0419819949116029
BP	GO:0016043	cellular component organization	0.0429501851101269
BP	GO:0051146	striated muscle cell differentiation	0.0471913677121444
BP	GO:0001991	regulation of systemic arterial blood pressure by circulatory renin-angiotensin	0.0471913677121444
