# Supplementary material for: Dedicated transcriptomics combined with power analysis lead to functional understanding of genes with weak phenotypic changes in knockout lines
Source: PLoS Comput Biol. 2020 Nov 12;16(11):e1008354. doi: 10.1371/journal.pcbi.1008354 (PMC7685438; doi:10.1371/journal.pcbi.1008354)
Supplement: S2 File — (GZ) [file pcbi.1008354.s016.gz › S2_File/gon5/619.tsv]

ontology	category	term	BH
MF	GO:0005201	extracellular matrix structural constituent	0.000140093392421348
CC	GO:0031012	extracellular matrix	0.00042748702743362
CC	GO:0062023	collagen-containing extracellular matrix	0.00042748702743362
CC	GO:0005581	collagen trimer	0.00121258408038803
CC	GO:0005694	chromosome	0.00212547188652951
CC	GO:0000793	condensed chromosome	0.00234862549844307
BP	GO:0002063	chondrocyte development	0.00253036431901655
BP	GO:0030199	collagen fibril organization	0.00420375322186501
MF	GO:0030020	extracellular matrix structural constituent conferring tensile strength	0.00967302730631482
BP	GO:0033044	regulation of chromosome organization	0.00967302730631482
BP	GO:0051052	regulation of DNA metabolic process	0.00992216734510674
BP	GO:0003433	chondrocyte development involved in endochondral bone morphogenesis	0.00992216734510674
BP	GO:0051983	regulation of chromosome segregation	0.0145518983536077
MF	GO:0005212	structural constituent of eye lens	0.0145518983536077
CC	GO:0044427	chromosomal part	0.0145518983536077
BP	GO:0003414	chondrocyte morphogenesis involved in endochondral bone morphogenesis	0.0146455249428667
BP	GO:0003429	growth plate cartilage chondrocyte morphogenesis	0.0146455249428667
BP	GO:0090171	chondrocyte morphogenesis	0.0146455249428667
BP	GO:0006259	DNA metabolic process	0.0146455249428667
BP	GO:0007088	regulation of mitotic nuclear division	0.016175950993373
BP	GO:0090304	nucleic acid metabolic process	0.0166055685139904
BP	GO:0007346	regulation of mitotic cell cycle	0.0189867075154834
MF	GO:0003676	nucleic acid binding	0.0189867075154834
CC	GO:0098687	chromosomal region	0.0189867075154834
BP	GO:0003009	skeletal muscle contraction	0.0189867075154834
BP	GO:0007059	chromosome segregation	0.0189867075154834
BP	GO:0051276	chromosome organization	0.0189867075154834
BP	GO:0003422	growth plate cartilage morphogenesis	0.0192711251088215
BP	GO:0002062	chondrocyte differentiation	0.0204980686637889
BP	GO:0033045	regulation of sister chromatid segregation	0.0205703791131342
CC	GO:0000779	condensed chromosome, centromeric region	0.0205938666161567
BP	GO:1901991	negative regulation of mitotic cell cycle phase transition	0.020877169552224
BP	GO:0033047	regulation of mitotic sister chromatid segregation	0.020877169552224
BP	GO:0030198	extracellular matrix organization	0.0225374449697972
BP	GO:0090068	positive regulation of cell cycle process	0.024636663769446
BP	GO:0061448	connective tissue development	0.0249186759774102
BP	GO:0003012	muscle system process	0.0249186759774102
BP	GO:1901990	regulation of mitotic cell cycle phase transition	0.0252975020083309
BP	GO:0003413	chondrocyte differentiation involved in endochondral bone morphogenesis	0.0273957092224991
BP	GO:0051216	cartilage development	0.0280658049641414
BP	GO:0006936	muscle contraction	0.0283260894710999
BP	GO:0000280	nuclear division	0.0314418074571309
BP	GO:0051783	regulation of nuclear division	0.0315488597644339
BP	GO:0006403	RNA localization	0.0338885521875463
BP	GO:0050789	regulation of biological process	0.0338885521875463
MF	GO:0005524	ATP binding	0.0338885521875463
BP	GO:0007049	cell cycle	0.0338885521875463
BP	GO:0046831	regulation of RNA export from nucleus	0.0345199903376979
BP	GO:0016071	mRNA metabolic process	0.0355201293817348
CC	GO:0090734	site of DNA damage	0.035890904802667
BP	GO:0065007	biological regulation	0.0405992868586067
BP	GO:0051726	regulation of cell cycle	0.0405992868586067
BP	GO:0010564	regulation of cell cycle process	0.0408062850225848
BP	GO:0044772	mitotic cell cycle phase transition	0.0416233038704918
BP	GO:0000278	mitotic cell cycle	0.0464135294275553
BP	GO:1901988	negative regulation of cell cycle phase transition	0.0464135294275553
BP	GO:0001501	skeletal system development	0.0470778361918054
BP	GO:0098813	nuclear chromosome segregation	0.0470778361918054
