# Supplementary material for: Dedicated transcriptomics combined with power analysis lead to functional understanding of genes with weak phenotypic changes in knockout lines
Source: PLoS Comput Biol. 2020 Nov 12;16(11):e1008354. doi: 10.1371/journal.pcbi.1008354 (PMC7685438; doi:10.1371/journal.pcbi.1008354)
Supplement: S2 File — (GZ) [file pcbi.1008354.s016.gz › S2_File/gon5/364.tsv]

ontology	category	term	BH
CC	GO:0031012	extracellular matrix	3.74035276231676e-08
CC	GO:0044421	extracellular region part	3.74035276231676e-08
CC	GO:0005576	extracellular region	3.74035276231676e-08
CC	GO:0097060	synaptic membrane	7.50450987677012e-08
MF	GO:0005201	extracellular matrix structural constituent	1.50771758447926e-07
BP	GO:0003008	system process	1.42026326388416e-06
CC	GO:0005615	extracellular space	1.75495950087118e-06
CC	GO:0062023	collagen-containing extracellular matrix	2.56318544273449e-06
BP	GO:0099536	synaptic signaling	2.73462305646817e-06
BP	GO:0007268	chemical synaptic transmission	2.73462305646817e-06
BP	GO:0098916	anterograde trans-synaptic signaling	2.73462305646817e-06
BP	GO:0099537	trans-synaptic signaling	3.28416379565761e-06
CC	GO:0044456	synapse part	7.13201309666775e-06
CC	GO:0031226	intrinsic component of plasma membrane	7.89552762863609e-06
CC	GO:0045202	synapse	7.89552762863609e-06
CC	GO:0045211	postsynaptic membrane	1.13047725066438e-05
CC	GO:0097458	neuron part	1.52182388047675e-05
CC	GO:0030424	axon	2.03953544127012e-05
BP	GO:0032501	multicellular organismal process	2.44946482288864e-05
CC	GO:0005887	integral component of plasma membrane	2.71989103656778e-05
MF	GO:0005509	calcium ion binding	3.26982072334102e-05
CC	GO:0099240	intrinsic component of synaptic membrane	3.26982072334102e-05
BP	GO:0050808	synapse organization	3.81989303525099e-05
CC	GO:0099634	postsynaptic specialization membrane	5.17434456793616e-05
CC	GO:0098839	postsynaptic density membrane	6.32190597400068e-05
CC	GO:0036477	somatodendritic compartment	6.32190597400068e-05
BP	GO:0050804	modulation of chemical synaptic transmission	8.24715111889775e-05
CC	GO:0098936	intrinsic component of postsynaptic membrane	8.76251819014215e-05
BP	GO:0099177	regulation of trans-synaptic signaling	9.20222333529725e-05
CC	GO:0043005	neuron projection	0.00010915331775291
CC	GO:0098982	GABA-ergic synapse	0.000128241557695605
BP	GO:0007399	nervous system development	0.000144553564478602
CC	GO:0098794	postsynapse	0.000150436997466253
CC	GO:0099146	intrinsic component of postsynaptic density membrane	0.000164030628078754
CC	GO:0044297	cell body	0.000180468672792058
BP	GO:0050877	nervous system process	0.000182378322146391
CC	GO:0033267	axon part	0.000184491060749157
CC	GO:0098590	plasma membrane region	0.000190786077260445
CC	GO:0099699	integral component of synaptic membrane	0.000388807256533297
CC	GO:0098948	intrinsic component of postsynaptic specialization membrane	0.000506368299839418
CC	GO:0005581	collagen trimer	0.000845217860434048
MF	GO:0030020	extracellular matrix structural constituent conferring tensile strength	0.000852293193912427
CC	GO:0099055	integral component of postsynaptic membrane	0.000889990679372726
BP	GO:0098742	cell-cell adhesion via plasma-membrane adhesion molecules	0.000996245743577694
BP	GO:0071840	cellular component organization or biogenesis	0.00105804669816987
BP	GO:0016043	cellular component organization	0.00130870545229155
CC	GO:0044459	plasma membrane part	0.00137575268447561
BP	GO:0030198	extracellular matrix organization	0.00137585403531473
CC	GO:0043025	neuronal cell body	0.0016640720839483
BP	GO:0008015	blood circulation	0.00188042632578287
BP	GO:0048167	regulation of synaptic plasticity	0.00188042632578287
CC	GO:0098978	glutamatergic synapse	0.00250663007563953
BP	GO:0003013	circulatory system process	0.00305223174671518
BP	GO:0051216	cartilage development	0.00305223174671518
CC	GO:0099061	integral component of postsynaptic density membrane	0.00343840723761414
BP	GO:0009987	cellular process	0.00351270711079424
BP	GO:0043062	extracellular structure organization	0.00386517007042159
BP	GO:0060350	endochondral bone morphogenesis	0.00402702130672576
BP	GO:0051960	regulation of nervous system development	0.00428185021057873
CC	GO:0044420	extracellular matrix component	0.00433422346767186
BP	GO:0065007	biological regulation	0.00437138873332129
BP	GO:0007267	cell-cell signaling	0.00445520336591521
BP	GO:0007416	synapse assembly	0.00474985518169004
BP	GO:0000278	mitotic cell cycle	0.00606029714292621
BP	GO:0060351	cartilage development involved in endochondral bone morphogenesis	0.00606029714292621
BP	GO:2000311	regulation of AMPA receptor activity	0.00606029714292621
BP	GO:0003418	growth plate cartilage chondrocyte differentiation	0.00613003117809124
CC	GO:0099060	integral component of postsynaptic specialization membrane	0.00634997745106363
BP	GO:0061448	connective tissue development	0.00634997745106363
BP	GO:0007155	cell adhesion	0.00703875672109642
BP	GO:0048699	generation of neurons	0.00730676492902177
BP	GO:0048731	system development	0.00730676492902177
MF	GO:0005488	binding	0.0075083611244112
BP	GO:0090068	positive regulation of cell cycle process	0.0075083611244112
CC	GO:0099572	postsynaptic specialization	0.0075083611244112
BP	GO:0002062	chondrocyte differentiation	0.00757176874471733
BP	GO:0050806	positive regulation of synaptic transmission	0.00769576654794268
BP	GO:0007215	glutamate receptor signaling pathway	0.00771210217483915
CC	GO:0030054	cell junction	0.00800098235661074
CC	GO:0000776	kinetochore	0.00800098235661074
CC	GO:0097447	dendritic tree	0.00800098235661074
BP	GO:0003433	chondrocyte development involved in endochondral bone morphogenesis	0.00810896501551124
BP	GO:0022610	biological adhesion	0.00810896501551124
CC	GO:0044430	cytoskeletal part	0.00836904854483446
BP	GO:0003414	chondrocyte morphogenesis involved in endochondral bone morphogenesis	0.00886780271728256
BP	GO:0003429	growth plate cartilage chondrocyte morphogenesis	0.00886780271728256
BP	GO:0090171	chondrocyte morphogenesis	0.00886780271728256
CC	GO:0008328	ionotropic glutamate receptor complex	0.0089827051114207
BP	GO:0048168	regulation of neuronal synaptic plasticity	0.0089827051114207
BP	GO:0022008	neurogenesis	0.00915489066990461
CC	GO:0000775	chromosome, centromeric region	0.00915489066990461
CC	GO:0042734	presynaptic membrane	0.00950977886270405
BP	GO:0050789	regulation of biological process	0.0101306236414493
CC	GO:0000778	condensed nuclear chromosome kinetochore	0.0103035602433888
BP	GO:0050905	neuromuscular process	0.0104705320292507
CC	GO:0000777	condensed chromosome kinetochore	0.0104705320292507
CC	GO:0098878	neurotransmitter receptor complex	0.0104852106152321
BP	GO:0007275	multicellular organism development	0.0104852183489178
CC	GO:0005813	centrosome	0.0109167858315354
BP	GO:0050794	regulation of cellular process	0.01230721904313
CC	GO:0000779	condensed chromosome, centromeric region	0.0124767805902552
BP	GO:0048642	negative regulation of skeletal muscle tissue development	0.0131802377244232
MF	GO:0005539	glycosaminoglycan binding	0.0133621411648538
CC	GO:0032279	asymmetric synapse	0.0134938479937348
BP	GO:2001015	negative regulation of skeletal muscle cell differentiation	0.0136451578530074
CC	GO:0044463	cell projection part	0.0136451578530074
CC	GO:0120038	plasma membrane bounded cell projection part	0.0136451578530074
CC	GO:0098793	presynapse	0.0138421007351071
CC	GO:0030425	dendrite	0.0140364009931485
CC	GO:0099512	supramolecular fiber	0.0140364009931485
CC	GO:0014069	postsynaptic density	0.0148823164465194
BP	GO:0060047	heart contraction	0.0152593332751253
BP	GO:0007600	sensory perception	0.0160757356207617
BP	GO:0003422	growth plate cartilage morphogenesis	0.0166931453848379
BP	GO:0003413	chondrocyte differentiation involved in endochondral bone morphogenesis	0.016856100302796
BP	GO:0032502	developmental process	0.0169267435203861
MF	GO:0005515	protein binding	0.0172078019366382
BP	GO:0035418	protein localization to synapse	0.0179059364384363
MF	GO:0005198	structural molecule activity	0.0182090769468487
CC	GO:0099080	supramolecular complex	0.0198142070147888
CC	GO:0099081	supramolecular polymer	0.0198142070147888
MF	GO:0008066	glutamate receptor activity	0.0208088124762457
MF	GO:0030021	extracellular matrix structural constituent conferring compression resistance	0.0208088124762457
CC	GO:0017146	NMDA selective glutamate receptor complex	0.021606660981831
BP	GO:0003015	heart process	0.0216574125315219
BP	GO:0002063	chondrocyte development	0.0224000818559636
BP	GO:0085029	extracellular matrix assembly	0.0248530483320269
BP	GO:0051130	positive regulation of cellular component organization	0.0261570653650309
BP	GO:0042391	regulation of membrane potential	0.026855038958345
BP	GO:0099601	regulation of neurotransmitter receptor activity	0.0283575216992546
BP	GO:0003012	muscle system process	0.0289358091312031
CC	GO:0005815	microtubule organizing center	0.0289358091312031
BP	GO:0060074	synapse maturation	0.0291878831269356
BP	GO:0044772	mitotic cell cycle phase transition	0.0308646118325454
BP	GO:0006548	histidine catabolic process	0.0313215630392124
CC	GO:0005856	cytoskeleton	0.0317136075104743
BP	GO:0070208	protein heterotrimerization	0.0323131864447283
CC	GO:0098984	neuron to neuron synapse	0.0323131864447283
BP	GO:0006936	muscle contraction	0.0327358097780889
BP	GO:0048856	anatomical structure development	0.0363999630284125
CC	GO:0031594	neuromuscular junction	0.0392244774789337
MF	GO:0098879	structural constituent of postsynaptic specialization	0.0403166692014471
BP	GO:1900273	positive regulation of long-term synaptic potentiation	0.0433416408860503
BP	GO:0060349	bone morphogenesis	0.0435826126113539
BP	GO:1903047	mitotic cell cycle process	0.0437077030779385
BP	GO:0003071	renal system process involved in regulation of systemic arterial blood pressure	0.0464689452615475
CC	GO:0000780	condensed nuclear chromosome, centromeric region	0.0464689452615475
CC	GO:0005657	replication fork	0.0470215786577036
BP	GO:0035249	synaptic transmission, glutamatergic	0.0472599547497227
BP	GO:0050767	regulation of neurogenesis	0.0476083595058727
CC	GO:0000793	condensed chromosome	0.0476083595058727
