# Supplementary material for: Dedicated transcriptomics combined with power analysis lead to functional understanding of genes with weak phenotypic changes in knockout lines
Source: PLoS Comput Biol. 2020 Nov 12;16(11):e1008354. doi: 10.1371/journal.pcbi.1008354 (PMC7685438; doi:10.1371/journal.pcbi.1008354)
Supplement: S2 File — (GZ) [file pcbi.1008354.s016.gz › S2_File/gon5/950.tsv]

ontology	category	term	BH
CC	GO:0044428	nuclear part	1.01692754608298e-09
BP	GO:0090304	nucleic acid metabolic process	3.94203010009553e-09
CC	GO:0031981	nuclear lumen	3.94203010009553e-09
CC	GO:0005694	chromosome	2.7146389327121e-08
BP	GO:0006139	nucleobase-containing compound metabolic process	6.45396529429314e-08
CC	GO:0031012	extracellular matrix	9.38401553516478e-08
CC	GO:0044427	chromosomal part	1.22089393760687e-07
CC	GO:0005634	nucleus	1.3018244096039e-07
MF	GO:0005201	extracellular matrix structural constituent	1.3018244096039e-07
CC	GO:0043228	non-membrane-bounded organelle	2.08243654418481e-07
CC	GO:0070013	intracellular organelle lumen	2.08736213050271e-07
BP	GO:0009987	cellular process	2.08736213050271e-07
CC	GO:0031974	membrane-enclosed lumen	2.08736213050271e-07
CC	GO:0043233	organelle lumen	2.08736213050271e-07
BP	GO:0046483	heterocycle metabolic process	2.12627548223265e-07
CC	GO:0043232	intracellular non-membrane-bounded organelle	2.54832265281055e-07
BP	GO:0032501	multicellular organismal process	3.14981074634229e-07
BP	GO:0006725	cellular aromatic compound metabolic process	4.98614865607552e-07
CC	GO:0062023	collagen-containing extracellular matrix	6.03784120674296e-07
BP	GO:0032502	developmental process	6.03784120674296e-07
BP	GO:0050789	regulation of biological process	6.46712272336888e-07
BP	GO:0065007	biological regulation	7.35296933666845e-07
BP	GO:0006396	RNA processing	7.35296933666845e-07
BP	GO:0006259	DNA metabolic process	8.88150003022296e-07
BP	GO:0048856	anatomical structure development	1.47319829657117e-06
CC	GO:0005654	nucleoplasm	1.47319829657117e-06
MF	GO:0005515	protein binding	2.06926405559644e-06
BP	GO:0051216	cartilage development	2.1730086052995e-06
BP	GO:0007275	multicellular organism development	3.45774415411505e-06
BP	GO:1901360	organic cyclic compound metabolic process	3.45774415411505e-06
BP	GO:0071840	cellular component organization or biogenesis	3.52490730907274e-06
BP	GO:0016070	RNA metabolic process	4.25115598838338e-06
BP	GO:0048731	system development	4.96767845249239e-06
BP	GO:0016071	mRNA metabolic process	7.1631006978013e-06
BP	GO:0048519	negative regulation of biological process	7.67893366807192e-06
BP	GO:0061448	connective tissue development	8.83205236053026e-06
CC	GO:0000228	nuclear chromosome	1.05796073190419e-05
BP	GO:0006281	DNA repair	1.14344148167387e-05
MF	GO:0003676	nucleic acid binding	1.15428734457751e-05
BP	GO:0006974	cellular response to DNA damage stimulus	1.23678594575765e-05
BP	GO:0034641	cellular nitrogen compound metabolic process	1.25280150209154e-05
BP	GO:0050794	regulation of cellular process	1.30563086416149e-05
CC	GO:0032991	protein-containing complex	1.36391808089129e-05
BP	GO:0006397	mRNA processing	1.37626641126151e-05
BP	GO:0008380	RNA splicing	2.50712270144615e-05
CC	GO:0044454	nuclear chromosome part	2.62812815771714e-05
MF	GO:0005488	binding	3.13712139776397e-05
CC	GO:0044421	extracellular region part	3.14477947158921e-05
BP	GO:0016043	cellular component organization	3.90357713169917e-05
BP	GO:0010467	gene expression	4.22864612966319e-05
BP	GO:0043170	macromolecule metabolic process	5.09794676400598e-05
BP	GO:0002062	chondrocyte differentiation	5.18788154915274e-05
BP	GO:0006260	DNA replication	5.20665680102932e-05
CC	GO:0005581	collagen trimer	6.30194243963697e-05
CC	GO:0005576	extracellular region	7.11404081991705e-05
CC	GO:0044451	nucleoplasm part	9.25215324410831e-05
CC	GO:0000775	chromosome, centromeric region	0.000107490354010044
BP	GO:0000375	RNA splicing, via transesterification reactions	0.000108362607640195
BP	GO:0000377	RNA splicing, via transesterification reactions with bulged adenosine as nucleophile	0.000108362607640195
BP	GO:0000398	mRNA splicing, via spliceosome	0.000108362607640195
CC	GO:0000793	condensed chromosome	0.000109956100359369
CC	GO:0098687	chromosomal region	0.000114206749823739
MF	GO:0003682	chromatin binding	0.000175642953032094
BP	GO:0048523	negative regulation of cellular process	0.000227306923232237
CC	GO:0005615	extracellular space	0.000251403388109139
BP	GO:0007059	chromosome segregation	0.000308885683078954
BP	GO:0019219	regulation of nucleobase-containing compound metabolic process	0.000324231617352355
CC	GO:0000779	condensed chromosome, centromeric region	0.000342677116177032
BP	GO:0000245	spliceosomal complex assembly	0.000519185936446155
CC	GO:0000777	condensed chromosome kinetochore	0.000755352644902416
BP	GO:0007049	cell cycle	0.000818815731028448
BP	GO:0060255	regulation of macromolecule metabolic process	0.000898736153644905
BP	GO:0001501	skeletal system development	0.00096715408334054
MF	GO:0030020	extracellular matrix structural constituent conferring tensile strength	0.00096715408334054
MF	GO:0008094	DNA-dependent ATPase activity	0.00096715408334054
BP	GO:0000819	sister chromatid segregation	0.00128014206061266
CC	GO:0016604	nuclear body	0.00135250986855994
BP	GO:0000070	mitotic sister chromatid segregation	0.00141647249889769
MF	GO:0003723	RNA binding	0.00145814829233295
BP	GO:0006261	DNA-dependent DNA replication	0.00158124515915369
BP	GO:0006403	RNA localization	0.00177130985734559
BP	GO:0048518	positive regulation of biological process	0.0019658397866347
MF	GO:0004386	helicase activity	0.0019658397866347
BP	GO:0051276	chromosome organization	0.0019658397866347
BP	GO:0060351	cartilage development involved in endochondral bone morphogenesis	0.0026927961988853
BP	GO:0031123	RNA 3'-end processing	0.00279098668257176
BP	GO:0048522	positive regulation of cellular process	0.00285642150374895
MF	GO:0003677	DNA binding	0.00302068126924824
BP	GO:0051983	regulation of chromosome segregation	0.00344375547767435
BP	GO:0051236	establishment of RNA localization	0.00346493923148489
BP	GO:0022613	ribonucleoprotein complex biogenesis	0.00367655599704176
BP	GO:0000278	mitotic cell cycle	0.00378955626742709
BP	GO:0060350	endochondral bone morphogenesis	0.0038311030500768
BP	GO:0006310	DNA recombination	0.0038311030500768
BP	GO:0030198	extracellular matrix organization	0.0038311030500768
BP	GO:0033044	regulation of chromosome organization	0.00388149352545947
MF	GO:0005198	structural molecule activity	0.0038905139714085
BP	GO:0030199	collagen fibril organization	0.00395845512298632
BP	GO:1902749	regulation of cell cycle G2/M phase transition	0.00443436303361191
CC	GO:0000776	kinetochore	0.00454919156659381
MF	GO:0016887	ATPase activity	0.00454919156659381
BP	GO:0045935	positive regulation of nucleobase-containing compound metabolic process	0.00564659395274517
BP	GO:0051171	regulation of nitrogen compound metabolic process	0.00583571709101183
BP	GO:2001252	positive regulation of chromosome organization	0.00614092989472752
MF	GO:0005212	structural constituent of eye lens	0.00690026300236964
BP	GO:0051252	regulation of RNA metabolic process	0.00690026300236964
MF	GO:0003729	mRNA binding	0.00739349064330824
BP	GO:0045944	positive regulation of transcription by RNA polymerase II	0.00813586494062331
CC	GO:0098982	GABA-ergic synapse	0.00837783156723396
BP	GO:0050657	nucleic acid transport	0.00868043979588483
BP	GO:0050658	RNA transport	0.00868043979588483
BP	GO:0051052	regulation of DNA metabolic process	0.0088200615761224
CC	GO:0005813	centrosome	0.0088200615761224
BP	GO:0048869	cellular developmental process	0.00955231974381572
BP	GO:0033045	regulation of sister chromatid segregation	0.009684537610373
BP	GO:0048705	skeletal system morphogenesis	0.0104274820556501
BP	GO:0010468	regulation of gene expression	0.0109635632739654
BP	GO:0033047	regulation of mitotic sister chromatid segregation	0.01124662125059
CC	GO:0044420	extracellular matrix component	0.0115923171335348
BP	GO:0080090	regulation of primary metabolic process	0.0115923171335348
CC	GO:0005819	spindle	0.0115923171335348
BP	GO:0010556	regulation of macromolecule biosynthetic process	0.012833923465148
MF	GO:1901363	heterocyclic compound binding	0.012833923465148
CC	GO:0005681	spliceosomal complex	0.014555755221763
BP	GO:0006376	mRNA splice site selection	0.0145610384786896
BP	GO:0034654	nucleobase-containing compound biosynthetic process	0.0145610384786896
BP	GO:1902750	negative regulation of cell cycle G2/M phase transition	0.0148155419877555
BP	GO:0051726	regulation of cell cycle	0.0148317815171745
BP	GO:0030154	cell differentiation	0.0156635145370605
BP	GO:0051254	positive regulation of RNA metabolic process	0.0157075096923996
BP	GO:0003417	growth plate cartilage development	0.0159222647486527
CC	GO:0000778	condensed nuclear chromosome kinetochore	0.0164107302162054
CC	GO:0005657	replication fork	0.0165470431242235
BP	GO:0010628	positive regulation of gene expression	0.0177705962385751
BP	GO:0006302	double-strand break repair	0.0181854917024071
BP	GO:0031328	positive regulation of cellular biosynthetic process	0.0183068569065931
BP	GO:2000112	regulation of cellular macromolecule biosynthetic process	0.0183068569065931
BP	GO:0009891	positive regulation of biosynthetic process	0.0184994999099825
BP	GO:0031326	regulation of cellular biosynthetic process	0.0188840423432929
BP	GO:1903508	positive regulation of nucleic acid-templated transcription	0.0189321646456295
BP	GO:0000724	double-strand break repair via homologous recombination	0.0190505381863934
BP	GO:0000725	recombinational repair	0.0190505381863934
MF	GO:0097159	organic cyclic compound binding	0.019052929827423
MF	GO:0005102	signaling receptor binding	0.0191626286245115
BP	GO:0060349	bone morphogenesis	0.019928942495347
BP	GO:1902680	positive regulation of RNA biosynthetic process	0.019928942495347
BP	GO:0048251	elastic fiber assembly	0.0211882184123125
BP	GO:0006352	DNA-templated transcription, initiation	0.0218778389958019
CC	GO:0000785	chromatin	0.0222792259279947
BP	GO:0071103	DNA conformation change	0.0229706495810382
BP	GO:0045893	positive regulation of transcription, DNA-templated	0.0235357672674956
BP	GO:0051716	cellular response to stimulus	0.0235481465114324
BP	GO:0043062	extracellular structure organization	0.0235481465114324
BP	GO:0009889	regulation of biosynthetic process	0.02365078766658
BP	GO:0006807	nitrogen compound metabolic process	0.0237177562740399
MF	GO:0042623	ATPase activity, coupled	0.0247873415812601
CC	GO:0044422	organelle part	0.0260548824806326
CC	GO:0048786	presynaptic active zone	0.0261886320783471
BP	GO:0051239	regulation of multicellular organismal process	0.0280548345725308
CC	GO:0005643	nuclear pore	0.0280548345725308
BP	GO:0010557	positive regulation of macromolecule biosynthetic process	0.0280548345725308
BP	GO:0098813	nuclear chromosome segregation	0.0280548345725308
BP	GO:0010389	regulation of G2/M transition of mitotic cell cycle	0.0280548345725308
BP	GO:0032774	RNA biosynthetic process	0.0284157749088477
BP	GO:0022402	cell cycle process	0.0287724421928894
BP	GO:0009059	macromolecule biosynthetic process	0.0289475087480629
BP	GO:0019438	aromatic compound biosynthetic process	0.0292808480487505
BP	GO:0051093	negative regulation of developmental process	0.0292808480487505
MF	GO:0016462	pyrophosphatase activity	0.0292808480487505
CC	GO:0099080	supramolecular complex	0.0292808480487505
CC	GO:0099081	supramolecular polymer	0.0292808480487505
BP	GO:0003418	growth plate cartilage chondrocyte differentiation	0.0292808480487505
BP	GO:0019222	regulation of metabolic process	0.0292808480487505
BP	GO:2001141	regulation of RNA biosynthetic process	0.0292808480487505
CC	GO:0099512	supramolecular fiber	0.0292808480487505
BP	GO:0044839	cell cycle G2/M phase transition	0.0297737759032564
CC	GO:0071013	catalytic step 2 spliceosome	0.0299650949706898
BP	GO:0007346	regulation of mitotic cell cycle	0.0303540890627135
BP	GO:0006351	transcription, DNA-templated	0.0324783672446406
BP	GO:0090068	positive regulation of cell cycle process	0.0326332520617848
BP	GO:0050793	regulation of developmental process	0.0336165164936666
BP	GO:0051301	cell division	0.0337637222739555
MF	GO:0003690	double-stranded DNA binding	0.0337637222739555
BP	GO:0097659	nucleic acid-templated transcription	0.0337637222739555
BP	GO:0034645	cellular macromolecule biosynthetic process	0.0351010183359723
BP	GO:0051028	mRNA transport	0.0359393836847814
MF	GO:0016817	hydrolase activity, acting on acid anhydrides	0.0359393836847814
MF	GO:0016818	hydrolase activity, acting on acid anhydrides, in phosphorus-containing anhydrides	0.0359393836847814
BP	GO:0007091	metaphase/anaphase transition of mitotic cell cycle	0.0360091714078807
BP	GO:0006355	regulation of transcription, DNA-templated	0.0370304211681242
BP	GO:0003422	growth plate cartilage morphogenesis	0.0382166928596884
BP	GO:1903506	regulation of nucleic acid-templated transcription	0.0391663488472926
BP	GO:0060538	skeletal muscle organ development	0.0392652145072092
MF	GO:0022836	gated channel activity	0.0392652145072092
BP	GO:0140014	mitotic nuclear division	0.039743277304587
CC	GO:0043292	contractile fiber	0.0398875757111739
BP	GO:0003433	chondrocyte development involved in endochondral bone morphogenesis	0.0409816392969478
BP	GO:0006941	striated muscle contraction	0.0420134950238795
CC	GO:0097060	synaptic membrane	0.0420134950238795
CC	GO:0005730	nucleolus	0.042718645664352
BP	GO:0018130	heterocycle biosynthetic process	0.0445494716292677
BP	GO:0008150	biological_process	0.0446220091114839
BP	GO:0000380	alternative mRNA splicing, via spliceosome	0.0447292201216836
BP	GO:0009888	tissue development	0.0455631222239385
MF	GO:0017111	nucleoside-triphosphatase activity	0.0461790320982889
BP	GO:0050829	defense response to Gram-negative bacterium	0.0486982414012408
