# Supplementary material for: Dedicated transcriptomics combined with power analysis lead to functional understanding of genes with weak phenotypic changes in knockout lines
Source: PLoS Comput Biol. 2020 Nov 12;16(11):e1008354. doi: 10.1371/journal.pcbi.1008354 (PMC7685438; doi:10.1371/journal.pcbi.1008354)
Supplement: S2 File — (GZ) [file pcbi.1008354.s016.gz › S2_File/gon5/589.tsv]

ontology	category	term	BH
CC	GO:0032991	protein-containing complex	1.36954594907042e-11
BP	GO:0071840	cellular component organization or biogenesis	1.14768450305915e-09
BP	GO:0016043	cellular component organization	3.51697476371341e-08
BP	GO:0009987	cellular process	5.79675759174036e-08
CC	GO:0031981	nuclear lumen	5.79675759174036e-08
CC	GO:0070013	intracellular organelle lumen	6.9198229820117e-08
CC	GO:0044428	nuclear part	6.9198229820117e-08
CC	GO:0031974	membrane-enclosed lumen	6.9198229820117e-08
CC	GO:0043233	organelle lumen	6.9198229820117e-08
MF	GO:0005515	protein binding	9.27850690089961e-08
CC	GO:0043228	non-membrane-bounded organelle	1.35975110578131e-07
CC	GO:1990904	ribonucleoprotein complex	1.4804264533571e-07
MF	GO:0005488	binding	1.62040457767989e-07
CC	GO:0005654	nucleoplasm	1.62040457767989e-07
CC	GO:0030424	axon	2.13258901638995e-07
MF	GO:0005198	structural molecule activity	2.74109291160642e-07
CC	GO:0043232	intracellular non-membrane-bounded organelle	2.94919361776508e-07
CC	GO:0097060	synaptic membrane	3.00835295465983e-07
BP	GO:0006139	nucleobase-containing compound metabolic process	3.00835295465983e-07
CC	GO:0031226	intrinsic component of plasma membrane	3.09329464124094e-07
BP	GO:0034641	cellular nitrogen compound metabolic process	3.09329464124094e-07
CC	GO:0044422	organelle part	3.50567995197612e-07
CC	GO:0005887	integral component of plasma membrane	3.50567995197612e-07
CC	GO:0097458	neuron part	3.66101620185352e-07
BP	GO:0007399	nervous system development	5.58572451499403e-07
CC	GO:0045202	synapse	6.13012065123373e-07
BP	GO:0006396	RNA processing	7.94882020940326e-07
BP	GO:0010467	gene expression	1.14927399127149e-06
BP	GO:0090304	nucleic acid metabolic process	1.14927399127149e-06
CC	GO:0044456	synapse part	1.37829144712776e-06
BP	GO:0048731	system development	2.2531187154789e-06
CC	GO:0031012	extracellular matrix	2.42708586311007e-06
CC	GO:0099240	intrinsic component of synaptic membrane	2.5520361033819e-06
BP	GO:0046483	heterocycle metabolic process	3.5045767725481e-06
BP	GO:0007275	multicellular organism development	4.73002666200639e-06
BP	GO:0006725	cellular aromatic compound metabolic process	4.88979066434446e-06
BP	GO:0008380	RNA splicing	6.52597294212043e-06
CC	GO:0044446	intracellular organelle part	6.84313166695218e-06
BP	GO:0032501	multicellular organismal process	7.84845990410006e-06
BP	GO:1901360	organic cyclic compound metabolic process	8.15475244632588e-06
BP	GO:0099536	synaptic signaling	9.26132899634726e-06
BP	GO:0032502	developmental process	1.28487573035486e-05
CC	GO:0062023	collagen-containing extracellular matrix	1.41466478032907e-05
BP	GO:0099537	trans-synaptic signaling	1.73624388988593e-05
CC	GO:0030054	cell junction	1.75047899057304e-05
BP	GO:0022008	neurogenesis	1.76101267893055e-05
BP	GO:0048856	anatomical structure development	1.96542181860526e-05
BP	GO:0007268	chemical synaptic transmission	2.00441069879282e-05
BP	GO:0098916	anterograde trans-synaptic signaling	2.00441069879282e-05
BP	GO:0016070	RNA metabolic process	3.19392965024163e-05
CC	GO:0043005	neuron projection	4.4536937571803e-05
MF	GO:0005201	extracellular matrix structural constituent	4.4950565026612e-05
BP	GO:0048468	cell development	4.4950565026612e-05
BP	GO:0006397	mRNA processing	4.75707919150189e-05
BP	GO:0016071	mRNA metabolic process	5.53503330034035e-05
BP	GO:0048699	generation of neurons	6.48266769127883e-05
CC	GO:0045211	postsynaptic membrane	7.29038814570272e-05
CC	GO:0036477	somatodendritic compartment	9.23966415953909e-05
CC	GO:0033267	axon part	9.84036852459741e-05
CC	GO:0099699	integral component of synaptic membrane	0.000102384529076216
CC	GO:0098793	presynapse	0.000108461393472836
BP	GO:0044085	cellular component biogenesis	0.000141339040742121
BP	GO:0000375	RNA splicing, via transesterification reactions	0.000141482402446889
BP	GO:0000377	RNA splicing, via transesterification reactions with bulged adenosine as nucleophile	0.000141482402446889
BP	GO:0000398	mRNA splicing, via spliceosome	0.000141482402446889
CC	GO:0098878	neurotransmitter receptor complex	0.000150294897171922
CC	GO:0008328	ionotropic glutamate receptor complex	0.000150294897171922
BP	GO:0043170	macromolecule metabolic process	0.000239244237394772
CC	GO:0098936	intrinsic component of postsynaptic membrane	0.000294148665325754
CC	GO:0005681	spliceosomal complex	0.000320059681114506
CC	GO:0042734	presynaptic membrane	0.000363572994313742
CC	GO:0098978	glutamatergic synapse	0.000370628555706213
BP	GO:0022613	ribonucleoprotein complex biogenesis	0.000408814630488004
BP	GO:0050789	regulation of biological process	0.000408814630488004
BP	GO:0065007	biological regulation	0.000408814630488004
BP	GO:0040007	growth	0.000467921707376401
BP	GO:0009059	macromolecule biosynthetic process	0.000471497052441325
CC	GO:0098794	postsynapse	0.000482541030318444
CC	GO:0099634	postsynaptic specialization membrane	0.00049267092722216
BP	GO:0030182	neuron differentiation	0.000529804901308686
CC	GO:0005634	nucleus	0.000570257779091391
CC	GO:0044459	plasma membrane part	0.000654267235345399
BP	GO:0048589	developmental growth	0.000708991585216347
MF	GO:0022836	gated channel activity	0.00105196136698437
BP	GO:0050806	positive regulation of synaptic transmission	0.0010898168217797
BP	GO:0006807	nitrogen compound metabolic process	0.001142313194872
BP	GO:0034645	cellular macromolecule biosynthetic process	0.00121977573430629
BP	GO:0007215	glutamate receptor signaling pathway	0.00121977573430629
MF	GO:0008066	glutamate receptor activity	0.00133331197164548
MF	GO:0015267	channel activity	0.00135925944147686
MF	GO:0022803	passive transmembrane transporter activity	0.00135925944147686
MF	GO:0005212	structural constituent of eye lens	0.00155071867203805
BP	GO:0050794	regulation of cellular process	0.00163794985946202
BP	GO:0006412	translation	0.00163887553334989
CC	GO:0099572	postsynaptic specialization	0.00166240987556844
CC	GO:0098982	GABA-ergic synapse	0.0016819100906057
CC	GO:1902495	transmembrane transporter complex	0.00178037566337311
CC	GO:0034702	ion channel complex	0.00179387147412679
CC	GO:0044421	extracellular region part	0.00184026084057799
MF	GO:0022839	ion gated channel activity	0.00184026084057799
CC	GO:0099055	integral component of postsynaptic membrane	0.00202591035441185
BP	GO:0044271	cellular nitrogen compound biosynthetic process	0.00206537655442518
BP	GO:0051962	positive regulation of nervous system development	0.00228027204266887
BP	GO:0035249	synaptic transmission, glutamatergic	0.00244882904643976
BP	GO:0051239	regulation of multicellular organismal process	0.00244882904643976
BP	GO:0048666	neuron development	0.00250168908106013
MF	GO:0005244	voltage-gated ion channel activity	0.00250168908106013
MF	GO:0022832	voltage-gated channel activity	0.00250168908106013
CC	GO:1990351	transporter complex	0.00250168908106013
BP	GO:0099177	regulation of trans-synaptic signaling	0.00268117552883051
CC	GO:0034703	cation channel complex	0.0027009296027978
BP	GO:0032990	cell part morphogenesis	0.00293666320377386
MF	GO:0044877	protein-containing complex binding	0.0029662220238964
BP	GO:0050804	modulation of chemical synaptic transmission	0.0029662220238964
BP	GO:0006260	DNA replication	0.00307551961901917
BP	GO:0060350	endochondral bone morphogenesis	0.00318109548247059
BP	GO:0051960	regulation of nervous system development	0.00319044536254294
BP	GO:0048519	negative regulation of biological process	0.00321961204682291
MF	GO:0022838	substrate-specific channel activity	0.00322106643436336
BP	GO:0006261	DNA-dependent DNA replication	0.00322337563620196
MF	GO:0003676	nucleic acid binding	0.00387361291690904
MF	GO:0005261	cation channel activity	0.00387361291690904
CC	GO:0032279	asymmetric synapse	0.00389035708959865
BP	GO:0048858	cell projection morphogenesis	0.00410974899224802
CC	GO:0005615	extracellular space	0.00413287606509376
CC	GO:0098984	neuron to neuron synapse	0.00414498636767802
BP	GO:0048869	cellular developmental process	0.00443684236195451
BP	GO:0022607	cellular component assembly	0.00471591552052796
CC	GO:0098889	intrinsic component of presynaptic membrane	0.00471701903012016
BP	GO:0048522	positive regulation of cellular process	0.00508443869341644
CC	GO:0000777	condensed chromosome kinetochore	0.00511328701083494
BP	GO:0031175	neuron projection development	0.00511328701083494
CC	GO:0098839	postsynaptic density membrane	0.00511328701083494
CC	GO:0000775	chromosome, centromeric region	0.00511328701083494
BP	GO:0120039	plasma membrane bounded cell projection morphogenesis	0.00511328701083494
MF	GO:0022843	voltage-gated cation channel activity	0.00556037425636134
BP	GO:0030154	cell differentiation	0.00558208157908329
BP	GO:0032989	cellular component morphogenesis	0.00577441722418418
CC	GO:0000776	kinetochore	0.00594831214903011
BP	GO:0048523	negative regulation of cellular process	0.00609943175870663
BP	GO:0048167	regulation of synaptic plasticity	0.00612196071433275
BP	GO:0007416	synapse assembly	0.00612196071433275
BP	GO:0030030	cell projection organization	0.00615238447966728
CC	GO:0098948	intrinsic component of postsynaptic specialization membrane	0.00615238447966728
BP	GO:0031326	regulation of cellular biosynthetic process	0.00637546494305211
CC	GO:0044451	nucleoplasm part	0.00647098701303703
BP	GO:0009653	anatomical structure morphogenesis	0.00647098701303703
CC	GO:0014069	postsynaptic density	0.00649466037068005
BP	GO:0060349	bone morphogenesis	0.00649466037068005
MF	GO:0003723	RNA binding	0.00674006603712216
CC	GO:0097447	dendritic tree	0.0069864208214445
BP	GO:0048518	positive regulation of biological process	0.00708225628445899
BP	GO:0120036	plasma membrane bounded cell projection organization	0.00715035454722142
BP	GO:0044249	cellular biosynthetic process	0.00715243771838479
BP	GO:0045595	regulation of cell differentiation	0.00722160291806008
BP	GO:0000245	spliceosomal complex assembly	0.00743582997021153
BP	GO:0048812	neuron projection morphogenesis	0.00760797890740898
BP	GO:0009058	biosynthetic process	0.00836266759121874
MF	GO:0005216	ion channel activity	0.00858870486050563
BP	GO:0043043	peptide biosynthetic process	0.00875901511021342
BP	GO:0001501	skeletal system development	0.00875901511021342
BP	GO:0060255	regulation of macromolecule metabolic process	0.00875901511021342
CC	GO:0005581	collagen trimer	0.00875901511021342
CC	GO:0044464	cell part	0.00905053584178287
MF	GO:0003729	mRNA binding	0.00905053584178287
CC	GO:0043226	organelle	0.00942626135989614
CC	GO:0000779	condensed chromosome, centromeric region	0.00958460464035314
BP	GO:0009889	regulation of biosynthetic process	0.00958460464035314
CC	GO:0005623	cell	0.00962923452155974
CC	GO:0030425	dendrite	0.00964101126461721
BP	GO:0051179	localization	0.0100011858797997
BP	GO:0050808	synapse organization	0.0100011858797997
BP	GO:0007267	cell-cell signaling	0.0103052697050607
BP	GO:0050769	positive regulation of neurogenesis	0.0104828069704328
MF	GO:0046873	metal ion transmembrane transporter activity	0.0104828069704328
CC	GO:0150034	distal axon	0.0105722880011969
BP	GO:0034654	nucleobase-containing compound biosynthetic process	0.0106424100400855
BP	GO:0010556	regulation of macromolecule biosynthetic process	0.0106813080477768
CC	GO:0044454	nuclear chromosome part	0.0107665757537754
CC	GO:0043025	neuronal cell body	0.0112093374055062
BP	GO:1901576	organic substance biosynthetic process	0.0114844137419078
BP	GO:0050767	regulation of neurogenesis	0.012158196273017
CC	GO:0044427	chromosomal part	0.0124083273661734
CC	GO:0098590	plasma membrane region	0.0124083273661734
MF	GO:0008134	transcription factor binding	0.0124083273661734
BP	GO:0051094	positive regulation of developmental process	0.0135131410453536
CC	GO:0044297	cell body	0.0135131410453536
BP	GO:0050793	regulation of developmental process	0.0135131410453536
BP	GO:2000026	regulation of multicellular organismal development	0.0135898836197032
BP	GO:0060351	cartilage development involved in endochondral bone morphogenesis	0.0136129823264707
CC	GO:0000228	nuclear chromosome	0.013736609615326
BP	GO:0000902	cell morphogenesis	0.0140701248727829
BP	GO:0051171	regulation of nitrogen compound metabolic process	0.0147459170079664
CC	GO:0005694	chromosome	0.0147459170079664
BP	GO:0008150	biological_process	0.0153177513648389
BP	GO:0044238	primary metabolic process	0.0157306014100084
BP	GO:0019219	regulation of nucleobase-containing compound metabolic process	0.0157306014100084
BP	GO:0050877	nervous system process	0.0157306014100084
MF	GO:0030020	extracellular matrix structural constituent conferring tensile strength	0.0157306014100084
CC	GO:0099146	intrinsic component of postsynaptic density membrane	0.0166184161896828
BP	GO:0003008	system process	0.0166184161896828
CC	GO:0042995	cell projection	0.0167291268201723
BP	GO:0050890	cognition	0.0167818655001781
CC	GO:0043229	intracellular organelle	0.0168463818952333
BP	GO:0006518	peptide metabolic process	0.0170592284026861
BP	GO:0007611	learning or memory	0.0170592284026861
BP	GO:0006403	RNA localization	0.0170592284026861
BP	GO:0044260	cellular macromolecule metabolic process	0.0172437652478521
CC	GO:0044305	calyx of Held	0.0175673367521969
BP	GO:0098655	cation transmembrane transport	0.0178536123765267
BP	GO:1902749	regulation of cell cycle G2/M phase transition	0.019963456505528
BP	GO:2000112	regulation of cellular macromolecule biosynthetic process	0.0200756801665246
CC	GO:0120025	plasma membrane bounded cell projection	0.0201117188610336
CC	GO:0099144	anchored component of synaptic membrane	0.0208183017679403
CC	GO:0099060	integral component of postsynaptic specialization membrane	0.021925383870292
BP	GO:0060284	regulation of cell development	0.021925383870292
CC	GO:0071013	catalytic step 2 spliceosome	0.0224257790275208
BP	GO:1900449	regulation of glutamate receptor signaling pathway	0.022844613325064
CC	GO:0034705	potassium channel complex	0.0229622625546429
BP	GO:0007411	axon guidance	0.0254620908617599
BP	GO:0051252	regulation of RNA metabolic process	0.0254624085970422
CC	GO:0048786	presynaptic active zone	0.0258007431067409
CC	GO:0099092	postsynaptic density, intracellular component	0.0260697382939286
BP	GO:0060348	bone development	0.0263971268181419
BP	GO:0031328	positive regulation of cellular biosynthetic process	0.0264361848509916
BP	GO:0042221	response to chemical	0.0264361848509916
BP	GO:0061564	axon development	0.0264361848509916
BP	GO:0080090	regulation of primary metabolic process	0.0264361848509916
BP	GO:0007610	behavior	0.0264361848509916
BP	GO:0010468	regulation of gene expression	0.0264361848509916
CC	GO:0005925	focal adhesion	0.0268825855463785
BP	GO:0043604	amide biosynthetic process	0.0277896825264123
BP	GO:0032412	regulation of ion transmembrane transporter activity	0.027831141189275
BP	GO:0044786	cell cycle DNA replication	0.0281483681173517
BP	GO:0010720	positive regulation of cell development	0.0283561053753529
BP	GO:0051966	regulation of synaptic transmission, glutamatergic	0.0283561053753529
BP	GO:0033260	nuclear DNA replication	0.0292006414312321
BP	GO:0002062	chondrocyte differentiation	0.0292638820221731
BP	GO:0098742	cell-cell adhesion via plasma-membrane adhesion molecules	0.0294593601141547
BP	GO:0010389	regulation of G2/M transition of mitotic cell cycle	0.0301556387587306
BP	GO:0043933	protein-containing complex subunit organization	0.0304335586079028
CC	GO:0098687	chromosomal region	0.0312063844277583
BP	GO:0034762	regulation of transmembrane transport	0.0313460939368228
BP	GO:0022898	regulation of transmembrane transporter activity	0.0316371405283388
BP	GO:0097485	neuron projection guidance	0.0317647874812784
BP	GO:0009891	positive regulation of biosynthetic process	0.0317647874812784
CC	GO:0005576	extracellular region	0.031824930647307
BP	GO:0048168	regulation of neuronal synaptic plasticity	0.0320748808735729
BP	GO:0000278	mitotic cell cycle	0.0320748808735729
CC	GO:0005924	cell-substrate adherens junction	0.0320748808735729
BP	GO:0007613	memory	0.0335353911480172
BP	GO:0000070	mitotic sister chromatid segregation	0.0335353911480172
CC	GO:0044391	ribosomal subunit	0.0335353911480172
BP	GO:0051216	cartilage development	0.0341093190288845
MF	GO:0005267	potassium channel activity	0.0345333887972847
BP	GO:0051236	establishment of RNA localization	0.0348725593809644
MF	GO:0004970	ionotropic glutamate receptor activity	0.03509969786615
BP	GO:0006281	DNA repair	0.036101639018944
BP	GO:0007409	axonogenesis	0.0361431431549387
BP	GO:0048667	cell morphogenesis involved in neuron differentiation	0.0361431431549387
MF	GO:0005509	calcium ion binding	0.036272729711295
BP	GO:0010557	positive regulation of macromolecule biosynthetic process	0.0382274409866795
BP	GO:0000904	cell morphogenesis involved in differentiation	0.038500776139551
CC	GO:0099056	integral component of presynaptic membrane	0.0385928313714821
BP	GO:0018130	heterocycle biosynthetic process	0.0387789579896667
BP	GO:0045664	regulation of neuron differentiation	0.0387789579896667
BP	GO:0045597	positive regulation of cell differentiation	0.0390600798986338
CC	GO:0032809	neuronal cell body membrane	0.0395485893308908
MF	GO:0051427	hormone receptor binding	0.0396641350312542
CC	GO:0044463	cell projection part	0.0401128214845802
CC	GO:0120038	plasma membrane bounded cell projection part	0.0401128214845802
BP	GO:0009719	response to endogenous stimulus	0.0405591731308334
BP	GO:0061448	connective tissue development	0.0408954239821176
CC	GO:0005657	replication fork	0.0414094255952775
BP	GO:0010628	positive regulation of gene expression	0.0417143247360445
BP	GO:0008152	metabolic process	0.0417143247360445
BP	GO:0019438	aromatic compound biosynthetic process	0.042543794206686
BP	GO:0071704	organic substance metabolic process	0.0430177036459914
MF	GO:0008094	DNA-dependent ATPase activity	0.0433443785172341
MF	GO:0035257	nuclear hormone receptor binding	0.0446592316027648
BP	GO:0071495	cellular response to endogenous stimulus	0.0451703355963141
MF	GO:0001012	RNA polymerase II regulatory region DNA binding	0.0452904608709071
BP	GO:0032879	regulation of localization	0.0452904608709071
MF	GO:0000977	RNA polymerase II regulatory region sequence-specific DNA binding	0.045449041543553
CC	GO:0005813	centrosome	0.045449041543553
CC	GO:0030055	cell-substrate junction	0.0457289837261951
CC	GO:0044420	extracellular matrix component	0.0463496924947132
BP	GO:0051130	positive regulation of cellular component organization	0.0467942122379126
BP	GO:0006974	cellular response to DNA damage stimulus	0.0475200208707934
BP	GO:0120035	regulation of plasma membrane bounded cell projection organization	0.0481652256293924
BP	GO:0008037	cell recognition	0.0481753845181483
BP	GO:2000463	positive regulation of excitatory postsynaptic potential	0.0481753845181483
CC	GO:0071944	cell periphery	0.0481753845181483
BP	GO:0030001	metal ion transport	0.0482240754188199
BP	GO:0016049	cell growth	0.049748191257931
BP	GO:0034765	regulation of ion transmembrane transport	0.049748191257931
