# Supplementary material for: Dedicated transcriptomics combined with power analysis lead to functional understanding of genes with weak phenotypic changes in knockout lines
Source: PLoS Comput Biol. 2020 Nov 12;16(11):e1008354. doi: 10.1371/journal.pcbi.1008354 (PMC7685438; doi:10.1371/journal.pcbi.1008354)
Supplement: S2 File — (GZ) [file pcbi.1008354.s016.gz › S2_File/gon5/204.tsv]

ontology	category	term	BH
BP	GO:0065007	biological regulation	2.48023618150833e-11
BP	GO:0009987	cellular process	2.48023618150833e-11
BP	GO:0050789	regulation of biological process	2.48023618150833e-11
BP	GO:0050794	regulation of cellular process	8.17481297366666e-11
CC	GO:0032991	protein-containing complex	7.009650968118e-10
CC	GO:0044428	nuclear part	7.439496592655e-10
BP	GO:0071840	cellular component organization or biogenesis	8.06855260548956e-10
MF	GO:0005515	protein binding	8.06855260548956e-10
BP	GO:0048519	negative regulation of biological process	4.82690516732285e-09
BP	GO:0032501	multicellular organismal process	4.82690516732285e-09
BP	GO:0032502	developmental process	4.90924094248326e-09
MF	GO:0005488	binding	4.94268753880376e-09
BP	GO:0048523	negative regulation of cellular process	7.5252669232629e-09
CC	GO:0031012	extracellular matrix	9.81691795269715e-09
BP	GO:0016043	cellular component organization	1.03591314981387e-08
CC	GO:0031981	nuclear lumen	1.19403822833763e-08
BP	GO:0007275	multicellular organism development	1.75703480279121e-08
BP	GO:0090304	nucleic acid metabolic process	1.79052450080755e-08
BP	GO:0043170	macromolecule metabolic process	2.10800948564823e-08
BP	GO:0048856	anatomical structure development	3.66683302792119e-08
CC	GO:0070013	intracellular organelle lumen	7.20102306843281e-08
CC	GO:0031974	membrane-enclosed lumen	7.54299794888531e-08
CC	GO:0043233	organelle lumen	7.54299794888531e-08
BP	GO:0048731	system development	1.05707395197984e-07
CC	GO:0062023	collagen-containing extracellular matrix	1.41915117681894e-07
BP	GO:0010467	gene expression	1.57253024609783e-07
BP	GO:0007399	nervous system development	2.39560998990836e-07
CC	GO:0043228	non-membrane-bounded organelle	3.96960798203663e-07
BP	GO:0006139	nucleobase-containing compound metabolic process	3.99121128375016e-07
BP	GO:0060255	regulation of macromolecule metabolic process	4.61737879326813e-07
BP	GO:0048522	positive regulation of cellular process	4.7606730926977e-07
BP	GO:0048518	positive regulation of biological process	5.59022435168213e-07
CC	GO:0005694	chromosome	6.98358668620003e-07
CC	GO:0044427	chromosomal part	8.47739568168437e-07
BP	GO:0051239	regulation of multicellular organismal process	1.03608705995523e-06
CC	GO:0043232	intracellular non-membrane-bounded organelle	1.34128317809552e-06
BP	GO:0051171	regulation of nitrogen compound metabolic process	2.03818262689133e-06
CC	GO:0044421	extracellular region part	2.19362876706422e-06
BP	GO:0016070	RNA metabolic process	2.60394881288807e-06
CC	GO:0005634	nucleus	2.82941461287146e-06
CC	GO:0005615	extracellular space	3.52424779629831e-06
BP	GO:0046483	heterocycle metabolic process	3.97207211738741e-06
CC	GO:0005654	nucleoplasm	4.25900905018366e-06
BP	GO:0006396	RNA processing	5.00079232029493e-06
BP	GO:0006807	nitrogen compound metabolic process	5.86614310125954e-06
BP	GO:0006725	cellular aromatic compound metabolic process	8.97944477867347e-06
BP	GO:0050793	regulation of developmental process	1.33412719930723e-05
CC	GO:0097060	synaptic membrane	1.41960880567172e-05
BP	GO:2000026	regulation of multicellular organismal development	1.43437625858784e-05
BP	GO:0051128	regulation of cellular component organization	1.5691175988851e-05
BP	GO:0034641	cellular nitrogen compound metabolic process	1.66088975206025e-05
BP	GO:0080090	regulation of primary metabolic process	1.66088975206025e-05
BP	GO:1901360	organic cyclic compound metabolic process	1.66088975206025e-05
BP	GO:0040007	growth	1.71636065403581e-05
BP	GO:0044260	cellular macromolecule metabolic process	1.82978165479457e-05
BP	GO:0051094	positive regulation of developmental process	1.96565748378196e-05
BP	GO:0016071	mRNA metabolic process	1.97915645078187e-05
BP	GO:0051130	positive regulation of cellular component organization	2.23578688166098e-05
CC	GO:0045202	synapse	3.16882580281269e-05
CC	GO:0005576	extracellular region	3.55012503341086e-05
BP	GO:0006397	mRNA processing	4.01936801554754e-05
BP	GO:0008380	RNA splicing	4.10429547261984e-05
CC	GO:0030424	axon	4.35296211949201e-05
BP	GO:0006260	DNA replication	5.13225866456623e-05
BP	GO:0099536	synaptic signaling	6.39231678944507e-05
BP	GO:0006281	DNA repair	7.54772501556523e-05
BP	GO:0051960	regulation of nervous system development	9.52007729170686e-05
CC	GO:0098687	chromosomal region	9.61220739802896e-05
BP	GO:0001501	skeletal system development	0.000119811087775607
CC	GO:0000228	nuclear chromosome	0.000138190902930247
BP	GO:0048869	cellular developmental process	0.000141037076345601
CC	GO:0044422	organelle part	0.000162830175189851
CC	GO:0044454	nuclear chromosome part	0.000162830175189851
BP	GO:0099537	trans-synaptic signaling	0.000171301323621984
BP	GO:0010605	negative regulation of macromolecule metabolic process	0.000195651323923154
CC	GO:0031226	intrinsic component of plasma membrane	0.000218653287095631
BP	GO:0031323	regulation of cellular metabolic process	0.000218653287095631
BP	GO:0051216	cartilage development	0.000218653287095631
BP	GO:0007268	chemical synaptic transmission	0.000218653287095631
BP	GO:0098916	anterograde trans-synaptic signaling	0.000218653287095631
BP	GO:0000375	RNA splicing, via transesterification reactions	0.000248609547272965
BP	GO:0000377	RNA splicing, via transesterification reactions with bulged adenosine as nucleophile	0.000248609547272965
BP	GO:0000398	mRNA splicing, via spliceosome	0.000248609547272965
BP	GO:0009059	macromolecule biosynthetic process	0.000273647116269397
CC	GO:0045211	postsynaptic membrane	0.000335494193266617
BP	GO:0006261	DNA-dependent DNA replication	0.000335494193266617
BP	GO:0048589	developmental growth	0.000356920833827165
CC	GO:0000775	chromosome, centromeric region	0.000367152001409058
CC	GO:0005681	spliceosomal complex	0.000367152001409058
BP	GO:0032268	regulation of cellular protein metabolic process	0.000381192764850096
BP	GO:0031326	regulation of cellular biosynthetic process	0.000383721272030674
CC	GO:0005887	integral component of plasma membrane	0.000410657252822088
BP	GO:0030154	cell differentiation	0.000418542237517627
BP	GO:0019222	regulation of metabolic process	0.000428646397643473
BP	GO:0010556	regulation of macromolecule biosynthetic process	0.000462351938603598
MF	GO:0005201	extracellular matrix structural constituent	0.000462351938603598
BP	GO:0022008	neurogenesis	0.000508136257834716
BP	GO:0051246	regulation of protein metabolic process	0.000551101282125939
CC	GO:0030054	cell junction	0.000558861301576378
BP	GO:0051240	positive regulation of multicellular organismal process	0.00065660637189714
BP	GO:0034645	cellular macromolecule biosynthetic process	0.000660415269880241
CC	GO:0044456	synapse part	0.000736600567113181
BP	GO:0006259	DNA metabolic process	0.000746668462178928
CC	GO:0000776	kinetochore	0.000766882933172795
BP	GO:0042221	response to chemical	0.000788190631721227
BP	GO:0045595	regulation of cell differentiation	0.000803974323059966
BP	GO:0007154	cell communication	0.000803974323059966
BP	GO:0007267	cell-cell signaling	0.000867184446933242
BP	GO:0044238	primary metabolic process	0.000897393741871801
BP	GO:0051716	cellular response to stimulus	0.000905027046180896
CC	GO:0098878	neurotransmitter receptor complex	0.000916103360882709
BP	GO:2000112	regulation of cellular macromolecule biosynthetic process	0.000978144823579157
BP	GO:0008150	biological_process	0.00100385427546579
CC	GO:0008328	ionotropic glutamate receptor complex	0.0010213540569061
BP	GO:0023052	signaling	0.00104862086019993
BP	GO:0010468	regulation of gene expression	0.00109057033258954
BP	GO:0006974	cellular response to DNA damage stimulus	0.00110731687087804
BP	GO:0050896	response to stimulus	0.00110731687087804
CC	GO:1990904	ribonucleoprotein complex	0.00116264487780919
BP	GO:0009653	anatomical structure morphogenesis	0.00116264487780919
CC	GO:0097458	neuron part	0.00116264487780919
CC	GO:0099240	intrinsic component of synaptic membrane	0.00116440478269621
BP	GO:0002062	chondrocyte differentiation	0.00119840409658785
BP	GO:0009889	regulation of biosynthetic process	0.00126434671509342
CC	GO:0098978	glutamatergic synapse	0.00148498335308538
BP	GO:0019219	regulation of nucleobase-containing compound metabolic process	0.00175929282491713
BP	GO:0048699	generation of neurons	0.00186996947806967
BP	GO:0030198	extracellular matrix organization	0.00222253112022934
CC	GO:0044327	dendritic spine head	0.00222253112022934
BP	GO:0045597	positive regulation of cell differentiation	0.00239927814149216
BP	GO:0048468	cell development	0.0025018682322545
BP	GO:0009892	negative regulation of metabolic process	0.0025018682322545
BP	GO:0051173	positive regulation of nitrogen compound metabolic process	0.00260718472687912
BP	GO:0034654	nucleobase-containing compound biosynthetic process	0.00270004938668238
MF	GO:0003676	nucleic acid binding	0.00278639107022335
BP	GO:0048168	regulation of neuronal synaptic plasticity	0.00285502237828684
MF	GO:0003697	single-stranded DNA binding	0.00302018485555412
CC	GO:0000779	condensed chromosome, centromeric region	0.00324673017436502
BP	GO:0040008	regulation of growth	0.00324673017436502
CC	GO:0044446	intracellular organelle part	0.00324673017436502
MF	GO:0005212	structural constituent of eye lens	0.00372738795776377
CC	GO:0033267	axon part	0.00422051592601444
BP	GO:0010604	positive regulation of macromolecule metabolic process	0.00422051592601444
CC	GO:0098936	intrinsic component of postsynaptic membrane	0.00429369250331189
BP	GO:0061448	connective tissue development	0.0044575457685008
BP	GO:0031328	positive regulation of cellular biosynthetic process	0.0044575457685008
BP	GO:0070887	cellular response to chemical stimulus	0.00475998138615037
BP	GO:0051962	positive regulation of nervous system development	0.00482073989077295
BP	GO:0043062	extracellular structure organization	0.00496415145307897
CC	GO:0099699	integral component of synaptic membrane	0.00505065826165277
BP	GO:0071704	organic substance metabolic process	0.00518651848885685
BP	GO:0050767	regulation of neurogenesis	0.00531988931587642
CC	GO:0044451	nucleoplasm part	0.00554322384502429
BP	GO:0051252	regulation of RNA metabolic process	0.00558518644538563
MF	GO:0003723	RNA binding	0.00558518644538563
BP	GO:0009891	positive regulation of biosynthetic process	0.00564894889109092
BP	GO:0030182	neuron differentiation	0.00666227121493505
BP	GO:0007166	cell surface receptor signaling pathway	0.00666227121493505
MF	GO:0005198	structural molecule activity	0.00666227121493505
MF	GO:0005539	glycosaminoglycan binding	0.00666227121493505
MF	GO:0003729	mRNA binding	0.00670912889087984
BP	GO:0003071	renal system process involved in regulation of systemic arterial blood pressure	0.00672775996304047
BP	GO:0065009	regulation of molecular function	0.00711953314181414
BP	GO:0032963	collagen metabolic process	0.00733994484727233
BP	GO:0045935	positive regulation of nucleobase-containing compound metabolic process	0.00745670623691005
BP	GO:0032774	RNA biosynthetic process	0.00745670623691005
BP	GO:0007049	cell cycle	0.00752492642196907
MF	GO:0044877	protein-containing complex binding	0.00752492642196907
BP	GO:0031325	positive regulation of cellular metabolic process	0.00791813147587105
MF	GO:0005509	calcium ion binding	0.00791813147587105
BP	GO:0008152	metabolic process	0.00791813147587105
BP	GO:0010557	positive regulation of macromolecule biosynthetic process	0.00791813147587105
CC	GO:0000777	condensed chromosome kinetochore	0.00801458969565878
BP	GO:0006403	RNA localization	0.00801458969565878
BP	GO:0120035	regulation of plasma membrane bounded cell projection organization	0.00823356863595587
BP	GO:0051172	negative regulation of nitrogen compound metabolic process	0.00833190182178266
BP	GO:0048169	regulation of long-term neuronal synaptic plasticity	0.00839340282011593
BP	GO:0060350	endochondral bone morphogenesis	0.0089800272283484
BP	GO:0010628	positive regulation of gene expression	0.00916243175206905
BP	GO:0000245	spliceosomal complex assembly	0.00925905257124563
BP	GO:0031123	RNA 3'-end processing	0.00942859645970552
BP	GO:0097435	supramolecular fiber organization	0.00955382531747712
BP	GO:0006302	double-strand break repair	0.00955382531747712
CC	GO:0044464	cell part	0.00965261513633853
BP	GO:0008283	cell proliferation	0.00974394716501292
BP	GO:0010033	response to organic substance	0.0101991518449566
CC	GO:0098794	postsynapse	0.0102250621655729
BP	GO:0042127	regulation of cell proliferation	0.0102250621655729
CC	GO:0005623	cell	0.0102250621655729
BP	GO:0097659	nucleic acid-templated transcription	0.0103427844088082
CC	GO:0048786	presynaptic active zone	0.0103427844088082
BP	GO:0003008	system process	0.0103858882223746
BP	GO:0006351	transcription, DNA-templated	0.0106278718218817
MF	GO:0003682	chromatin binding	0.0106278718218817
BP	GO:0019538	protein metabolic process	0.0106793943841235
BP	GO:0044786	cell cycle DNA replication	0.0108154667135554
CC	GO:0099092	postsynaptic density, intracellular component	0.0108936660669151
CC	GO:0044459	plasma membrane part	0.0113738561558214
BP	GO:0044267	cellular protein metabolic process	0.0117718425654506
BP	GO:0060284	regulation of cell development	0.0120071127393062
BP	GO:0048666	neuron development	0.012036777467774
CC	GO:0098590	plasma membrane region	0.0120679146112495
BP	GO:0033260	nuclear DNA replication	0.0129982708098566
BP	GO:0031344	regulation of cell projection organization	0.0129982708098566
MF	GO:0008134	transcription factor binding	0.0130265514922552
BP	GO:0071310	cellular response to organic substance	0.0130265514922552
BP	GO:0060349	bone morphogenesis	0.0138863400395913
BP	GO:0018130	heterocycle biosynthetic process	0.0140197251779202
BP	GO:0044271	cellular nitrogen compound biosynthetic process	0.0140197251779202
CC	GO:0099055	integral component of postsynaptic membrane	0.0140427927211474
BP	GO:0098655	cation transmembrane transport	0.0141599528142445
BP	GO:0051241	negative regulation of multicellular organismal process	0.0142001460426708
BP	GO:0007155	cell adhesion	0.0142001460426708
CC	GO:0036477	somatodendritic compartment	0.0148613345348191
BP	GO:2001141	regulation of RNA biosynthetic process	0.0150051897111849
BP	GO:0019438	aromatic compound biosynthetic process	0.015071713354644
BP	GO:0050804	modulation of chemical synaptic transmission	0.0154662412041524
BP	GO:0032412	regulation of ion transmembrane transporter activity	0.0155611602226263
BP	GO:0030001	metal ion transport	0.0162208826002995
CC	GO:0042734	presynaptic membrane	0.0162914474058677
CC	GO:0044297	cell body	0.0164475267760279
BP	GO:0007215	glutamate receptor signaling pathway	0.0166175918186591
BP	GO:0045944	positive regulation of transcription by RNA polymerase II	0.0168626428382293
BP	GO:0051726	regulation of cell cycle	0.0171036712303981
BP	GO:0050808	synapse organization	0.0171777297827576
BP	GO:0044089	positive regulation of cellular component biogenesis	0.017347071373343
MF	GO:0008201	heparin binding	0.0181042822653889
BP	GO:0022610	biological adhesion	0.0181389787395124
BP	GO:0099177	regulation of trans-synaptic signaling	0.0182792347490864
BP	GO:0042330	taxis	0.0195000707858511
BP	GO:0098742	cell-cell adhesion via plasma-membrane adhesion molecules	0.0199248999110418
BP	GO:0044249	cellular biosynthetic process	0.0200217420714688
BP	GO:0006935	chemotaxis	0.0201758624554135
BP	GO:1901362	organic cyclic compound biosynthetic process	0.0201883530277902
BP	GO:0044085	cellular component biogenesis	0.0202681245092573
BP	GO:0031175	neuron projection development	0.0202856269083661
BP	GO:0000278	mitotic cell cycle	0.0202856269083661
BP	GO:0051236	establishment of RNA localization	0.0202856269083661
CC	GO:0005581	collagen trimer	0.0209930400127621
MF	GO:0046873	metal ion transmembrane transporter activity	0.0214757961838281
BP	GO:1903506	regulation of nucleic acid-templated transcription	0.0216056290607792
MF	GO:0003688	DNA replication origin binding	0.0216056290607792
BP	GO:0008037	cell recognition	0.0216056290607792
BP	GO:0048583	regulation of response to stimulus	0.0217861907334584
BP	GO:0051179	localization	0.0217861907334584
BP	GO:0006355	regulation of transcription, DNA-templated	0.0221370253079717
BP	GO:0009058	biosynthetic process	0.0221946395695871
CC	GO:0009986	cell surface	0.022345314386015
BP	GO:0051254	positive regulation of RNA metabolic process	0.0223712312846972
BP	GO:0032879	regulation of localization	0.0226032079260413
BP	GO:0006941	striated muscle contraction	0.0227603160270463
CC	GO:0098982	GABA-ergic synapse	0.0228650760172312
CC	GO:0099634	postsynaptic specialization membrane	0.0228650760172312
CC	GO:0031594	neuromuscular junction	0.0232221410620114
BP	GO:0048705	skeletal system morphogenesis	0.0232887675261729
BP	GO:0065008	regulation of biological quality	0.0232917389438209
BP	GO:1901576	organic substance biosynthetic process	0.0240202197731003
CC	GO:0005657	replication fork	0.0254251362025579
BP	GO:0007416	synapse assembly	0.025571110175645
BP	GO:0006275	regulation of DNA replication	0.025571110175645
CC	GO:0043025	neuronal cell body	0.0258159983471168
BP	GO:0007165	signal transduction	0.025900955831751
MF	GO:0005102	signaling receptor binding	0.0262035388214307
MF	GO:0004386	helicase activity	0.0262035388214307
BP	GO:0007346	regulation of mitotic cell cycle	0.0267079053831221
MF	GO:0016895	exodeoxyribonuclease activity, producing 5'-phosphomonoesters	0.0267079053831221
BP	GO:0031324	negative regulation of cellular metabolic process	0.0269127776135668
CC	GO:0098831	presynaptic active zone cytoplasmic component	0.027174705934794
MF	GO:0008066	glutamate receptor activity	0.0277229748444284
BP	GO:0070588	calcium ion transmembrane transport	0.0281422534871634
BP	GO:0060351	cartilage development involved in endochondral bone morphogenesis	0.0281422534871634
CC	GO:0000785	chromatin	0.0282249692981776
BP	GO:0022613	ribonucleoprotein complex biogenesis	0.0282249692981776
BP	GO:0098659	inorganic cation import across plasma membrane	0.0294023924263585
BP	GO:0099587	inorganic ion import across plasma membrane	0.0294023924263585
BP	GO:0009890	negative regulation of biosynthetic process	0.0296036202291346
BP	GO:0051965	positive regulation of synapse assembly	0.0297576872694018
BP	GO:0009893	positive regulation of metabolic process	0.0305536887081785
BP	GO:0050806	positive regulation of synaptic transmission	0.0309592061495706
BP	GO:0009719	response to endogenous stimulus	0.0309592061495706
BP	GO:0051093	negative regulation of developmental process	0.0319123634323232
BP	GO:2001257	regulation of cation channel activity	0.0325399302224071
BP	GO:0033554	cellular response to stress	0.0327226151981247
CC	GO:0071944	cell periphery	0.0327335968966598
CC	GO:0044420	extracellular matrix component	0.0338920663195225
BP	GO:0044237	cellular metabolic process	0.0342465468239688
BP	GO:0050657	nucleic acid transport	0.0342465468239688
BP	GO:0050658	RNA transport	0.0342465468239688
BP	GO:0048167	regulation of synaptic plasticity	0.0342465468239688
BP	GO:0031327	negative regulation of cellular biosynthetic process	0.0342688111393342
BP	GO:0120036	plasma membrane bounded cell projection organization	0.0343742621354269
BP	GO:0009888	tissue development	0.0347017206721091
BP	GO:0022898	regulation of transmembrane transporter activity	0.0347102411337231
CC	GO:0005886	plasma membrane	0.0349228338914155
BP	GO:1900449	regulation of glutamate receptor signaling pathway	0.0350745523731637
CC	GO:0099091	postsynaptic specialization, intracellular component	0.0350745523731637
MF	GO:0005044	scavenger receptor activity	0.0350745523731637
BP	GO:0035418	protein localization to synapse	0.0350745523731637
BP	GO:0006950	response to stress	0.0359959452694814
BP	GO:0060348	bone development	0.0359959452694814
BP	GO:1902680	positive regulation of RNA biosynthetic process	0.0370890073357835
BP	GO:0070838	divalent metal ion transport	0.0373251853268706
BP	GO:0010646	regulation of cell communication	0.0377333557768576
BP	GO:0048584	positive regulation of response to stimulus	0.0377864500529883
BP	GO:0072511	divalent inorganic cation transport	0.0378795875554207
BP	GO:0030030	cell projection organization	0.0380171286434616
BP	GO:1901700	response to oxygen-containing compound	0.0380199814458101
BP	GO:0045664	regulation of neuron differentiation	0.0388308386618863
BP	GO:1903508	positive regulation of nucleic acid-templated transcription	0.0392033594350975
BP	GO:1904062	regulation of cation transmembrane transport	0.039763325213467
BP	GO:0002237	response to molecule of bacterial origin	0.0400713858338271
MF	GO:1901363	heterocyclic compound binding	0.0400713858338271
BP	GO:0034765	regulation of ion transmembrane transport	0.0400713858338271
MF	GO:0097159	organic cyclic compound binding	0.0400713858338271
BP	GO:0050769	positive regulation of neurogenesis	0.0400713858338271
MF	GO:0004529	exodeoxyribonuclease activity	0.0400713858338271
BP	GO:0010558	negative regulation of macromolecule biosynthetic process	0.0400713858338271
BP	GO:0051052	regulation of DNA metabolic process	0.0406447695880695
CC	GO:0043596	nuclear replication fork	0.0410058973870618
CC	GO:0032809	neuronal cell body membrane	0.0411086116971469
BP	GO:0006816	calcium ion transport	0.0421683450060739
CC	GO:0098793	presynapse	0.0422600012961191
BP	GO:0045893	positive regulation of transcription, DNA-templated	0.0424421696543793
BP	GO:0003417	growth plate cartilage development	0.0427309111156442
CC	GO:0000793	condensed chromosome	0.0427309111156442
BP	GO:0071495	cellular response to endogenous stimulus	0.0429773795959363
BP	GO:2001022	positive regulation of response to DNA damage stimulus	0.0433482693641768
BP	GO:0006357	regulation of transcription by RNA polymerase II	0.0443529048838265
BP	GO:0006366	transcription by RNA polymerase II	0.0471060585801005
CC	GO:0043005	neuron projection	0.0471060585801005
BP	GO:0032496	response to lipopolysaccharide	0.0481156471958924
BP	GO:0120039	plasma membrane bounded cell projection morphogenesis	0.0482857551609953
MF	GO:0044325	ion channel binding	0.0487382025231268
BP	GO:0043933	protein-containing complex subunit organization	0.0487382025231268
BP	GO:0003009	skeletal muscle contraction	0.0492638170685622
