# Supplementary material for: Dedicated transcriptomics combined with power analysis lead to functional understanding of genes with weak phenotypic changes in knockout lines
Source: PLoS Comput Biol. 2020 Nov 12;16(11):e1008354. doi: 10.1371/journal.pcbi.1008354 (PMC7685438; doi:10.1371/journal.pcbi.1008354)
Supplement: S2 File — (GZ) [file pcbi.1008354.s016.gz › S2_File/gon5/802.tsv]

ontology	category	term	BH
CC	GO:0005576	extracellular region	1.94640286096957e-35
CC	GO:0044421	extracellular region part	1.98062224140015e-33
CC	GO:0031012	extracellular matrix	3.46390854500167e-29
CC	GO:0005615	extracellular space	1.5271532452142e-27
CC	GO:0062023	collagen-containing extracellular matrix	8.46658984477246e-24
BP	GO:0032501	multicellular organismal process	1.11753873976261e-15
MF	GO:0005201	extracellular matrix structural constituent	4.46935625841807e-15
MF	GO:0005509	calcium ion binding	2.13282355494921e-11
BP	GO:0007275	multicellular organism development	2.23323845288271e-11
BP	GO:0048731	system development	2.84209170975655e-11
BP	GO:0048856	anatomical structure development	7.68648017385715e-11
BP	GO:0003008	system process	1.25724976580709e-10
BP	GO:0032502	developmental process	4.12485835717999e-10
BP	GO:0030198	extracellular matrix organization	4.12485835717999e-10
CC	GO:0005581	collagen trimer	4.72860350426925e-10
BP	GO:0051239	regulation of multicellular organismal process	6.90990400053714e-10
BP	GO:0043062	extracellular structure organization	9.34611619559032e-10
BP	GO:0009888	tissue development	9.7869280169143e-10
BP	GO:0065007	biological regulation	1.50696460062249e-09
BP	GO:0007517	muscle organ development	1.81196212285546e-09
BP	GO:0003012	muscle system process	3.45506240607823e-09
BP	GO:0050789	regulation of biological process	8.86368077740382e-09
BP	GO:0061061	muscle structure development	6.505310421214e-08
BP	GO:0051216	cartilage development	6.505310421214e-08
BP	GO:0061448	connective tissue development	1.13570401776765e-07
BP	GO:0006936	muscle contraction	1.89880507912106e-07
BP	GO:0048513	animal organ development	1.98527673613036e-07
CC	GO:0043292	contractile fiber	3.3059268641336e-07
MF	GO:0005488	binding	3.3692788712275e-07
BP	GO:0051241	negative regulation of multicellular organismal process	3.51219093835106e-07
MF	GO:0005539	glycosaminoglycan binding	6.51388346386704e-07
BP	GO:0030199	collagen fibril organization	7.15471435250907e-07
BP	GO:0050793	regulation of developmental process	1.04400862969078e-06
CC	GO:0099512	supramolecular fiber	1.82273274212275e-06
BP	GO:0060537	muscle tissue development	1.82273274212275e-06
CC	GO:0009986	cell surface	1.82273274212275e-06
BP	GO:0050794	regulation of cellular process	1.82273274212275e-06
CC	GO:0099080	supramolecular complex	2.42021233617789e-06
CC	GO:0099081	supramolecular polymer	2.42021233617789e-06
BP	GO:0030154	cell differentiation	2.49127164236851e-06
BP	GO:0060538	skeletal muscle organ development	2.49127164236851e-06
BP	GO:0001501	skeletal system development	2.76679832674673e-06
BP	GO:0002062	chondrocyte differentiation	3.38307470503522e-06
CC	GO:0030016	myofibril	3.38307470503522e-06
CC	GO:0044449	contractile fiber part	3.4365845800238e-06
BP	GO:2000026	regulation of multicellular organismal development	3.96641597599492e-06
BP	GO:0009653	anatomical structure morphogenesis	4.48685351240992e-06
BP	GO:0014706	striated muscle tissue development	4.70107072503063e-06
BP	GO:0002063	chondrocyte development	5.22949789722387e-06
BP	GO:0051094	positive regulation of developmental process	6.92139272324707e-06
BP	GO:0048869	cellular developmental process	7.78837087835017e-06
BP	GO:0007155	cell adhesion	7.81393643375503e-06
BP	GO:0045595	regulation of cell differentiation	1.19119302140658e-05
BP	GO:0022610	biological adhesion	1.31042332599374e-05
BP	GO:0051093	negative regulation of developmental process	1.43805412786537e-05
BP	GO:0003413	chondrocyte differentiation involved in endochondral bone morphogenesis	1.4732874808924e-05
CC	GO:0030017	sarcomere	1.48463330045265e-05
MF	GO:0005515	protein binding	2.09334883309699e-05
BP	GO:0007519	skeletal muscle tissue development	2.42860326324537e-05
BP	GO:0098868	bone growth	3.38301283148379e-05
BP	GO:0007399	nervous system development	3.46038483061344e-05
BP	GO:0048468	cell development	3.48035881364054e-05
MF	GO:0008201	heparin binding	4.23813070580132e-05
BP	GO:0044057	regulation of system process	4.28751430817527e-05
CC	GO:0005887	integral component of plasma membrane	4.89514190725939e-05
BP	GO:0042060	wound healing	5.38463632986232e-05
CC	GO:0031226	intrinsic component of plasma membrane	5.40181683358324e-05
MF	GO:0030020	extracellular matrix structural constituent conferring tensile strength	5.54110982176989e-05
BP	GO:0051240	positive regulation of multicellular organismal process	8.44708390216374e-05
BP	GO:0061041	regulation of wound healing	0.000101426248202547
BP	GO:0003418	growth plate cartilage chondrocyte differentiation	0.000103287332483818
MF	GO:0005198	structural molecule activity	0.000103287332483818
BP	GO:0003013	circulatory system process	0.000107417475237289
BP	GO:0060351	cartilage development involved in endochondral bone morphogenesis	0.000129837344872048
BP	GO:0003433	chondrocyte development involved in endochondral bone morphogenesis	0.000136562532072276
BP	GO:0008015	blood circulation	0.000144776320993313
BP	GO:0045596	negative regulation of cell differentiation	0.000144839640070175
BP	GO:0003417	growth plate cartilage development	0.000160508689104063
CC	GO:0005865	striated muscle thin filament	0.000168493075515362
CC	GO:0071944	cell periphery	0.000187806485491655
CC	GO:0005886	plasma membrane	0.000316436860724668
CC	GO:0044420	extracellular matrix component	0.000341252988646949
BP	GO:0006941	striated muscle contraction	0.000341252988646949
BP	GO:0003416	endochondral bone growth	0.000375364813508518
BP	GO:0055002	striated muscle cell development	0.000381357470098657
CC	GO:0036379	myofilament	0.000437524262619178
BP	GO:0055001	muscle cell development	0.000461733707297939
BP	GO:0051960	regulation of nervous system development	0.000496200354326868
CC	GO:0044459	plasma membrane part	0.000576487914099448
BP	GO:0009887	animal organ morphogenesis	0.0007097845977935
BP	GO:1900046	regulation of hemostasis	0.00075498129960845
BP	GO:0016043	cellular component organization	0.000801094548482079
BP	GO:0051146	striated muscle cell differentiation	0.000818270225369243
MF	GO:0044877	protein-containing complex binding	0.000824289450270319
BP	GO:0071840	cellular component organization or biogenesis	0.001197384668883
BP	GO:0032963	collagen metabolic process	0.00131050785360928
BP	GO:0060350	endochondral bone morphogenesis	0.00134673409055013
BP	GO:0003414	chondrocyte morphogenesis involved in endochondral bone morphogenesis	0.00139854168869951
BP	GO:0003429	growth plate cartilage chondrocyte morphogenesis	0.00139854168869951
BP	GO:0090171	chondrocyte morphogenesis	0.00139854168869951
BP	GO:0048589	developmental growth	0.00147539287737115
BP	GO:0045597	positive regulation of cell differentiation	0.00160042345128492
MF	GO:0030545	receptor regulator activity	0.00160042345128492
BP	GO:0048646	anatomical structure formation involved in morphogenesis	0.00171567638860154
MF	GO:0046873	metal ion transmembrane transporter activity	0.00174072611074739
BP	GO:0003009	skeletal muscle contraction	0.0017835574297462
BP	GO:0030193	regulation of blood coagulation	0.00200551570149221
BP	GO:0009611	response to wounding	0.00217340446873139
BP	GO:0008283	cell proliferation	0.00220715019025952
BP	GO:0050896	response to stimulus	0.00233818008600176
MF	GO:0004003	ATP-dependent DNA helicase activity	0.00237725353783573
MF	GO:0008026	ATP-dependent helicase activity	0.00237725353783573
MF	GO:0070035	purine NTP-dependent helicase activity	0.00237725353783573
BP	GO:0097435	supramolecular fiber organization	0.00237725353783573
BP	GO:0003422	growth plate cartilage morphogenesis	0.00252723691351224
BP	GO:0060349	bone morphogenesis	0.00272087539463829
BP	GO:0040007	growth	0.00287537293598999
BP	GO:0022008	neurogenesis	0.00296107893668631
MF	GO:0005261	cation channel activity	0.00316647378288762
MF	GO:0048018	receptor ligand activity	0.00317647499183694
BP	GO:0042127	regulation of cell proliferation	0.00333303529362977
BP	GO:0050877	nervous system process	0.00365565207129743
BP	GO:0050818	regulation of coagulation	0.00423161721460145
BP	GO:0060284	regulation of cell development	0.00428303368725032
BP	GO:0072359	circulatory system development	0.00483315649161929
MF	GO:0038023	signaling receptor activity	0.00489879249650344
MF	GO:0017116	single-stranded DNA-dependent ATP-dependent DNA helicase activity	0.00489879249650344
MF	GO:0043142	single-stranded DNA-dependent ATPase activity	0.00489879249650344
BP	GO:0060348	bone development	0.00514104860592318
MF	GO:0019955	cytokine binding	0.0054721137780743
MF	GO:0050840	extracellular matrix binding	0.00560548448962558
BP	GO:0098742	cell-cell adhesion via plasma-membrane adhesion molecules	0.00581534153380809
MF	GO:0071813	lipoprotein particle binding	0.00599259329599412
MF	GO:0071814	protein-lipid complex binding	0.00599259329599412
BP	GO:1900047	negative regulation of hemostasis	0.00602690257286955
BP	GO:0035239	tube morphogenesis	0.00604394328658984
BP	GO:0048705	skeletal system morphogenesis	0.00658493748058295
MF	GO:0004888	transmembrane signaling receptor activity	0.00658493748058295
BP	GO:0048699	generation of neurons	0.00665376055783471
CC	GO:0005861	troponin complex	0.00678501862265815
MF	GO:0022839	ion gated channel activity	0.00712909467456336
CC	GO:0030054	cell junction	0.00713431016548215
CC	GO:0031674	I band	0.00742160137153487
BP	GO:0060536	cartilage morphogenesis	0.00742160137153487
CC	GO:0005604	basement membrane	0.00742160137153487
BP	GO:1903034	regulation of response to wounding	0.00768528088279391
MF	GO:1901681	sulfur compound binding	0.00768528088279391
BP	GO:0070593	dendrite self-avoidance	0.00786871608129116
MF	GO:0008301	DNA binding, bending	0.00816412807287878
BP	GO:0070252	actin-mediated cell contraction	0.00816412807287878
MF	GO:0005102	signaling receptor binding	0.00843169685507157
MF	GO:0015267	channel activity	0.00843169685507157
MF	GO:0022803	passive transmembrane transporter activity	0.00843169685507157
BP	GO:0048519	negative regulation of biological process	0.00843169685507157
BP	GO:0003015	heart process	0.00843169685507157
BP	GO:0042692	muscle cell differentiation	0.00951690368141775
BP	GO:0009987	cellular process	0.00977825426012611
BP	GO:0001991	regulation of systemic arterial blood pressure by circulatory renin-angiotensin	0.00992763405424182
BP	GO:0001568	blood vessel development	0.0101438114890562
BP	GO:0050879	multicellular organismal movement	0.0104504239652529
BP	GO:0050881	musculoskeletal movement	0.0104504239652529
MF	GO:0022838	substrate-specific channel activity	0.0104504239652529
BP	GO:0035295	tube development	0.0107838596228437
BP	GO:0048518	positive regulation of biological process	0.0108878768030433
BP	GO:0001503	ossification	0.0111657973241511
CC	GO:0097060	synaptic membrane	0.0111657973241511
BP	GO:0085029	extracellular matrix assembly	0.0112348710357298
BP	GO:1990000	amyloid fibril formation	0.0115548921081991
BP	GO:0050767	regulation of neurogenesis	0.0121135947048057
MF	GO:0043167	ion binding	0.0121135947048057
BP	GO:0060047	heart contraction	0.0121135947048057
BP	GO:0090257	regulation of muscle system process	0.0124375334615724
BP	GO:0048514	blood vessel morphogenesis	0.0125345751573749
CC	GO:0031594	neuromuscular junction	0.0127629512634024
BP	GO:0015850	organic hydroxy compound transport	0.0129721061531164
BP	GO:0014902	myotube differentiation	0.0132701379228111
BP	GO:0001944	vasculature development	0.0148515916909243
BP	GO:0061045	negative regulation of wound healing	0.0148515916909243
MF	GO:0005044	scavenger receptor activity	0.0153570906828945
BP	GO:0030195	negative regulation of blood coagulation	0.0154939299193094
BP	GO:0051346	negative regulation of hydrolase activity	0.0161285575181481
BP	GO:0008217	regulation of blood pressure	0.016451166851873
MF	GO:0005216	ion channel activity	0.0165602775555322
MF	GO:0022836	gated channel activity	0.0172098730917551
BP	GO:0010466	negative regulation of peptidase activity	0.0179421744228107
BP	GO:0014839	myoblast migration involved in skeletal muscle regeneration	0.0179561182728261
BP	GO:0072358	cardiovascular system development	0.0181646808809734
MF	GO:0030021	extracellular matrix structural constituent conferring compression resistance	0.0183652755461752
BP	GO:0071248	cellular response to metal ion	0.0183652755461752
BP	GO:0007600	sensory perception	0.018458919729181
BP	GO:0034381	plasma lipoprotein particle clearance	0.0190657024956956
BP	GO:0019835	cytolysis	0.019252137908948
BP	GO:0071363	cellular response to growth factor stimulus	0.0200342138166287
BP	GO:0060048	cardiac muscle contraction	0.0202939361771684
BP	GO:0008285	negative regulation of cell proliferation	0.0219049722313528
BP	GO:0000278	mitotic cell cycle	0.0220915089818047
CC	GO:0005593	FACIT collagen trimer	0.0220915089818047
BP	GO:0050819	negative regulation of coagulation	0.0223516287240295
CC	GO:0098982	GABA-ergic synapse	0.0229204344709685
MF	GO:0016887	ATPase activity	0.0229204344709685
BP	GO:0007178	transmembrane receptor protein serine/threonine kinase signaling pathway	0.0229204344709685
BP	GO:0071241	cellular response to inorganic substance	0.0234712057255325
BP	GO:0030182	neuron differentiation	0.0243873787269779
BP	GO:0048729	tissue morphogenesis	0.0245859433413544
MF	GO:0060089	molecular transducer activity	0.0245859433413544
BP	GO:0048523	negative regulation of cellular process	0.0256292314122399
BP	GO:1903047	mitotic cell cycle process	0.0271385295103284
MF	GO:0050431	transforming growth factor beta binding	0.0271385295103284
MF	GO:0008083	growth factor activity	0.0272582477525888
BP	GO:0045214	sarcomere organization	0.0275825712069084
BP	GO:0010038	response to metal ion	0.029281169965087
BP	GO:0043086	negative regulation of catalytic activity	0.029281169965087
BP	GO:0010721	negative regulation of cell development	0.0293336487101205
BP	GO:0051961	negative regulation of nervous system development	0.0309039623589718
BP	GO:0010951	negative regulation of endopeptidase activity	0.0312114854657484
CC	GO:0099240	intrinsic component of synaptic membrane	0.0331367568822343
BP	GO:0000070	mitotic sister chromatid segregation	0.0331367568822343
BP	GO:0031214	biomineral tissue development	0.0335393700898978
MF	GO:0008094	DNA-dependent ATPase activity	0.0345285177802024
BP	GO:0052547	regulation of peptidase activity	0.0349954865489626
CC	GO:0045202	synapse	0.0349954865489626
BP	GO:0051171	regulation of nitrogen compound metabolic process	0.0366054875820361
MF	GO:0001228	DNA-binding transcription activator activity, RNA polymerase II-specific	0.0370326535956873
BP	GO:0040011	locomotion	0.0377836619693749
MF	GO:0015079	potassium ion transmembrane transporter activity	0.0382697710945885
BP	GO:0070848	response to growth factor	0.0388959917048254
BP	GO:0001525	angiogenesis	0.0390265560426577
BP	GO:0014888	striated muscle adaptation	0.0390265560426577
CC	GO:0030424	axon	0.0390265560426577
MF	GO:0005518	collagen binding	0.0397007789841926
BP	GO:0006928	movement of cell or subcellular component	0.0397007789841926
BP	GO:1904018	positive regulation of vasculature development	0.0397487462964367
BP	GO:0065008	regulation of biological quality	0.0424338264092465
CC	GO:0099699	integral component of synaptic membrane	0.0433460540083488
BP	GO:0048747	muscle fiber development	0.0437091966234705
BP	GO:0035265	organ growth	0.0440673586298843
BP	GO:0006260	DNA replication	0.0440673586298843
BP	GO:0050768	negative regulation of neurogenesis	0.0446170964888046
BP	GO:0007520	myoblast fusion	0.0454962544219088
BP	GO:0009719	response to endogenous stimulus	0.0455311642971337
BP	GO:0032989	cellular component morphogenesis	0.0474561879560709
BP	GO:0007596	blood coagulation	0.0493705200131756
BP	GO:0000819	sister chromatid segregation	0.0494773510314077
BP	GO:0048522	positive regulation of cellular process	0.0498806897950122
MF	GO:0098960	postsynaptic neurotransmitter receptor activity	0.0499641677941712
CC	GO:0098590	plasma membrane region	0.0499641677941712
BP	GO:0019233	sensory perception of pain	0.0499641677941712
