# Supplementary material for: Dedicated transcriptomics combined with power analysis lead to functional understanding of genes with weak phenotypic changes in knockout lines
Source: PLoS Comput Biol. 2020 Nov 12;16(11):e1008354. doi: 10.1371/journal.pcbi.1008354 (PMC7685438; doi:10.1371/journal.pcbi.1008354)
Supplement: S2 File — (GZ) [file pcbi.1008354.s016.gz › S2_File/gon5/575.tsv]

ontology	category	term	BH
CC	GO:0031012	extracellular matrix	1.55707441640653e-10
MF	GO:0005201	extracellular matrix structural constituent	2.00910887472605e-08
CC	GO:0044428	nuclear part	2.00910887472605e-08
BP	GO:0009987	cellular process	5.09655788269102e-08
BP	GO:0071840	cellular component organization or biogenesis	5.09655788269102e-08
CC	GO:0032991	protein-containing complex	5.09655788269102e-08
CC	GO:0044421	extracellular region part	5.09655788269102e-08
BP	GO:0006396	RNA processing	5.79345753999388e-08
CC	GO:0062023	collagen-containing extracellular matrix	7.62402347499529e-08
CC	GO:0005576	extracellular region	1.78612006741535e-07
CC	GO:0005581	collagen trimer	1.87999624586983e-07
BP	GO:0090304	nucleic acid metabolic process	2.08307224107204e-07
BP	GO:0032501	multicellular organismal process	3.98758261841788e-07
CC	GO:0031981	nuclear lumen	4.65199766630554e-07
CC	GO:0005615	extracellular space	5.48700692611658e-07
BP	GO:0006397	mRNA processing	9.65986517347832e-07
BP	GO:0065007	biological regulation	1.28881810488941e-06
BP	GO:0016043	cellular component organization	1.48827054868219e-06
BP	GO:0008380	RNA splicing	1.66793273919682e-06
BP	GO:0050789	regulation of biological process	5.49030518913273e-06
CC	GO:0005694	chromosome	6.45560239628033e-06
CC	GO:0044427	chromosomal part	6.70903452885122e-06
BP	GO:0006139	nucleobase-containing compound metabolic process	7.621343100745e-06
CC	GO:0070013	intracellular organelle lumen	7.621343100745e-06
CC	GO:0005887	integral component of plasma membrane	7.621343100745e-06
CC	GO:0000775	chromosome, centromeric region	7.621343100745e-06
CC	GO:0031974	membrane-enclosed lumen	7.621343100745e-06
CC	GO:0043233	organelle lumen	7.621343100745e-06
CC	GO:0043228	non-membrane-bounded organelle	7.73399114492423e-06
BP	GO:0016071	mRNA metabolic process	8.78674200255822e-06
CC	GO:0005634	nucleus	8.93598142653257e-06
CC	GO:0031226	intrinsic component of plasma membrane	1.05189448353364e-05
CC	GO:0043232	intracellular non-membrane-bounded organelle	1.2522406304828e-05
BP	GO:0002062	chondrocyte differentiation	1.2522406304828e-05
BP	GO:0046483	heterocycle metabolic process	1.3767343394181e-05
MF	GO:0005515	protein binding	1.3767343394181e-05
CC	GO:0000776	kinetochore	1.52224800409411e-05
BP	GO:0007275	multicellular organism development	1.9190296992576e-05
BP	GO:0048856	anatomical structure development	1.9190296992576e-05
BP	GO:0000278	mitotic cell cycle	2.89028254072622e-05
BP	GO:0032502	developmental process	2.98205186941183e-05
BP	GO:0006725	cellular aromatic compound metabolic process	3.00524967363979e-05
BP	GO:0048731	system development	3.01413073099574e-05
BP	GO:1901360	organic cyclic compound metabolic process	3.01413073099574e-05
MF	GO:0005488	binding	3.01413073099574e-05
BP	GO:0006259	DNA metabolic process	7.14048059980568e-05
MF	GO:0005261	cation channel activity	7.47770547561672e-05
MF	GO:0046873	metal ion transmembrane transporter activity	7.47770547561672e-05
CC	GO:0000777	condensed chromosome kinetochore	7.52193815431761e-05
CC	GO:0098687	chromosomal region	7.58591889761244e-05
BP	GO:0000375	RNA splicing, via transesterification reactions	7.58591889761244e-05
BP	GO:0000377	RNA splicing, via transesterification reactions with bulged adenosine as nucleophile	7.58591889761244e-05
BP	GO:0000398	mRNA splicing, via spliceosome	7.58591889761244e-05
BP	GO:0000070	mitotic sister chromatid segregation	8.46792301458422e-05
BP	GO:0060350	endochondral bone morphogenesis	0.000135403260189281
MF	GO:0030020	extracellular matrix structural constituent conferring tensile strength	0.000140573594090821
CC	GO:0005654	nucleoplasm	0.000148512886185256
MF	GO:0022836	gated channel activity	0.000150881499589447
CC	GO:0000779	condensed chromosome, centromeric region	0.000157494124997256
MF	GO:0022839	ion gated channel activity	0.000169020197870767
MF	GO:0005198	structural molecule activity	0.000170012019616167
BP	GO:0140014	mitotic nuclear division	0.000184979585282122
CC	GO:0097060	synaptic membrane	0.000214353393206442
BP	GO:0030198	extracellular matrix organization	0.000214353393206442
CC	GO:0005681	spliceosomal complex	0.000225839402020606
BP	GO:0061448	connective tissue development	0.000253931113780947
BP	GO:0051216	cartilage development	0.000270210981816328
BP	GO:0043062	extracellular structure organization	0.000285306839002823
BP	GO:0007059	chromosome segregation	0.000292869099527694
BP	GO:0000819	sister chromatid segregation	0.000323920863984839
BP	GO:1903047	mitotic cell cycle process	0.000421811745845
BP	GO:0048468	cell development	0.000459369282056143
BP	GO:0016070	RNA metabolic process	0.000459369282056143
BP	GO:0034641	cellular nitrogen compound metabolic process	0.000600765811843008
BP	GO:0030199	collagen fibril organization	0.000805140068239452
BP	GO:0006403	RNA localization	0.00094458810853793
CC	GO:0000793	condensed chromosome	0.000951460983704197
MF	GO:0005509	calcium ion binding	0.00115640516373951
CC	GO:0098982	GABA-ergic synapse	0.00150352495482659
BP	GO:0050794	regulation of cellular process	0.00150352495482659
MF	GO:0015267	channel activity	0.00155493445702718
MF	GO:0022803	passive transmembrane transporter activity	0.00155493445702718
BP	GO:0060349	bone morphogenesis	0.00155493445702718
BP	GO:0007049	cell cycle	0.00158352202851537
CC	GO:1990904	ribonucleoprotein complex	0.0016375930550454
BP	GO:0006974	cellular response to DNA damage stimulus	0.00172286058853751
MF	GO:0022838	substrate-specific channel activity	0.00206308460972569
MF	GO:0005216	ion channel activity	0.00227020391209071
BP	GO:0060538	skeletal muscle organ development	0.00248156540525474
CC	GO:0044420	extracellular matrix component	0.00254784860371163
BP	GO:0051983	regulation of chromosome segregation	0.00310771958759207
CC	GO:0000228	nuclear chromosome	0.00320330186568049
BP	GO:0001501	skeletal system development	0.00330427880014023
MF	GO:0005244	voltage-gated ion channel activity	0.00338355637184606
MF	GO:0022832	voltage-gated channel activity	0.00338355637184606
BP	GO:0006260	DNA replication	0.00343458165171235
CC	GO:0005657	replication fork	0.00373747366934189
BP	GO:0008150	biological_process	0.00379489018830241
BP	GO:0007346	regulation of mitotic cell cycle	0.00391278413009113
MF	GO:0003697	single-stranded DNA binding	0.00392975893689217
BP	GO:0051130	positive regulation of cellular component organization	0.00409274726825796
BP	GO:0051239	regulation of multicellular organismal process	0.00411669662050789
BP	GO:0060348	bone development	0.00466444672833833
BP	GO:0007519	skeletal muscle tissue development	0.00466444672833833
CC	GO:0030054	cell junction	0.00467930845666459
BP	GO:0003071	renal system process involved in regulation of systemic arterial blood pressure	0.00468829807050447
BP	GO:0006281	DNA repair	0.0049323228476862
BP	GO:0099536	synaptic signaling	0.00499470087514789
BP	GO:0051094	positive regulation of developmental process	0.00511626574513461
BP	GO:0043170	macromolecule metabolic process	0.00526470747734752
MF	GO:0044877	protein-containing complex binding	0.00526470747734752
CC	GO:0099240	intrinsic component of synaptic membrane	0.00526470747734752
BP	GO:0050793	regulation of developmental process	0.00557794282238052
CC	GO:0044459	plasma membrane part	0.00582026526282874
BP	GO:0022610	biological adhesion	0.00618769389755398
MF	GO:0003723	RNA binding	0.006432543452796
BP	GO:0051236	establishment of RNA localization	0.00660975029251092
BP	GO:0007155	cell adhesion	0.00754369297021817
CC	GO:0044454	nuclear chromosome part	0.0075623998664873
BP	GO:0010467	gene expression	0.0075623998664873
BP	GO:0099537	trans-synaptic signaling	0.0075623998664873
CC	GO:0005813	centrosome	0.0076251266431929
BP	GO:0044770	cell cycle phase transition	0.00765503000116753
BP	GO:0007268	chemical synaptic transmission	0.00835245508634059
BP	GO:0098916	anterograde trans-synaptic signaling	0.00835245508634059
MF	GO:0022890	inorganic cation transmembrane transporter activity	0.00835245508634059
CC	GO:0043292	contractile fiber	0.00929408985006332
BP	GO:0050657	nucleic acid transport	0.00929408985006332
BP	GO:0050658	RNA transport	0.00929408985006332
BP	GO:0033045	regulation of sister chromatid segregation	0.00980112104154
BP	GO:0007399	nervous system development	0.00981911017706713
BP	GO:0003008	system process	0.00996089229470291
BP	GO:0045595	regulation of cell differentiation	0.0102667452264616
CC	GO:0000778	condensed nuclear chromosome kinetochore	0.0107259380265718
BP	GO:1905818	regulation of chromosome separation	0.0110645740708822
BP	GO:0048518	positive regulation of biological process	0.0112133111357162
BP	GO:0030154	cell differentiation	0.0115550549025908
CC	GO:0044451	nucleoplasm part	0.0116819727460223
BP	GO:0033047	regulation of mitotic sister chromatid segregation	0.0117232741438325
BP	GO:0003009	skeletal muscle contraction	0.0124112312244301
BP	GO:0001958	endochondral ossification	0.0127032216423158
BP	GO:0036075	replacement ossification	0.0127032216423158
BP	GO:0060351	cartilage development involved in endochondral bone morphogenesis	0.0127032216423158
BP	GO:0045597	positive regulation of cell differentiation	0.0132449928823483
BP	GO:0051962	positive regulation of nervous system development	0.0134181973977687
BP	GO:0010965	regulation of mitotic sister chromatid separation	0.013896790618264
BP	GO:0022402	cell cycle process	0.0140432990268414
BP	GO:0022613	ribonucleoprotein complex biogenesis	0.0142049033233765
BP	GO:0090068	positive regulation of cell cycle process	0.014322075377233
MF	GO:0008094	DNA-dependent ATPase activity	0.0143228601552787
BP	GO:0098813	nuclear chromosome segregation	0.0149822987578352
BP	GO:0060074	synapse maturation	0.0159131222081515
MF	GO:0016887	ATPase activity	0.0159131222081515
BP	GO:0044839	cell cycle G2/M phase transition	0.0165717947412688
CC	GO:0099699	integral component of synaptic membrane	0.0165717947412688
BP	GO:0051726	regulation of cell cycle	0.0170340271385451
BP	GO:2000026	regulation of multicellular organismal development	0.0170552853872699
BP	GO:0098742	cell-cell adhesion via plasma-membrane adhesion molecules	0.0183339379054331
MF	GO:0015079	potassium ion transmembrane transporter activity	0.0183930913514373
BP	GO:1902749	regulation of cell cycle G2/M phase transition	0.0183983247531824
BP	GO:0048519	negative regulation of biological process	0.0186363796107072
BP	GO:0050806	positive regulation of synaptic transmission	0.0186718118838867
MF	GO:0022843	voltage-gated cation channel activity	0.0187432827462057
CC	GO:0045202	synapse	0.0187643465025311
BP	GO:0042391	regulation of membrane potential	0.0193032845408314
BP	GO:0048869	cellular developmental process	0.0198136474979257
BP	GO:0000280	nuclear division	0.0200152078285338
BP	GO:0006941	striated muscle contraction	0.0204602778158023
BP	GO:0007091	metaphase/anaphase transition of mitotic cell cycle	0.020603305243941
BP	GO:0006950	response to stress	0.0206330502254748
CC	GO:0016604	nuclear body	0.0209229533989098
BP	GO:0006261	DNA-dependent DNA replication	0.0209229533989098
BP	GO:0048641	regulation of skeletal muscle tissue development	0.0215329311528833
MF	GO:0003676	nucleic acid binding	0.0228724259914382
BP	GO:0044772	mitotic cell cycle phase transition	0.0228724259914382
BP	GO:0003418	growth plate cartilage chondrocyte differentiation	0.0230381288387341
BP	GO:0044784	metaphase/anaphase transition of cell cycle	0.0231111922139429
BP	GO:0008037	cell recognition	0.0233436138477863
BP	GO:0022008	neurogenesis	0.0234677114288375
CC	GO:0098590	plasma membrane region	0.0234677114288375
MF	GO:0008324	cation transmembrane transporter activity	0.0234677114288375
BP	GO:0007088	regulation of mitotic nuclear division	0.0234677114288375
BP	GO:1901987	regulation of cell cycle phase transition	0.0238679275301532
CC	GO:0005819	spindle	0.0240290897688824
CC	GO:0044297	cell body	0.0240290897688824
BP	GO:0048167	regulation of synaptic plasticity	0.0243962379113143
BP	GO:0048747	muscle fiber development	0.0243962379113143
BP	GO:1901990	regulation of mitotic cell cycle phase transition	0.0246010570112023
BP	GO:0051960	regulation of nervous system development	0.0248132982131369
BP	GO:0098659	inorganic cation import across plasma membrane	0.0248132982131369
BP	GO:0099587	inorganic ion import across plasma membrane	0.0248132982131369
CC	GO:0098936	intrinsic component of postsynaptic membrane	0.0248132982131369
CC	GO:0045211	postsynaptic membrane	0.025852389505857
BP	GO:0010830	regulation of myotube differentiation	0.0273618946694911
CC	GO:0071013	catalytic step 2 spliceosome	0.0283542685861211
BP	GO:0002063	chondrocyte development	0.0286329341004726
BP	GO:0051093	negative regulation of developmental process	0.0293527184526874
BP	GO:0000724	double-strand break repair via homologous recombination	0.0293527184526874
BP	GO:0000725	recombinational repair	0.0293527184526874
MF	GO:0005262	calcium channel activity	0.0296818810714142
BP	GO:0051276	chromosome organization	0.0303815950083338
BP	GO:0003422	growth plate cartilage morphogenesis	0.0303815950083338
CC	GO:0043596	nuclear replication fork	0.0303815950083338
MF	GO:0015085	calcium ion transmembrane transporter activity	0.0303815950083338
BP	GO:0003433	chondrocyte development involved in endochondral bone morphogenesis	0.0304333269062332
CC	GO:0099634	postsynaptic specialization membrane	0.0331383666962985
BP	GO:0051128	regulation of cellular component organization	0.0331383666962985
CC	GO:0036477	somatodendritic compartment	0.0331383666962985
CC	GO:0071011	precatalytic spliceosome	0.0333523061042015
MF	GO:0005212	structural constituent of eye lens	0.0338608716401623
BP	GO:0044085	cellular component biogenesis	0.0339118629393991
BP	GO:0071103	DNA conformation change	0.0340665097014722
BP	GO:0045931	positive regulation of mitotic cell cycle	0.0340665097014722
BP	GO:0048699	generation of neurons	0.0341948522763048
BP	GO:0006310	DNA recombination	0.0344337772752838
BP	GO:0050896	response to stimulus	0.0344337772752838
MF	GO:0042623	ATPase activity, coupled	0.0344337772752838
CC	GO:0005604	basement membrane	0.0355697296446802
BP	GO:0051301	cell division	0.0384023894282949
BP	GO:0051716	cellular response to stimulus	0.0385671073366724
CC	GO:0120114	Sm-like protein family complex	0.0393665909857693
CC	GO:0044456	synapse part	0.0394463140526217
CC	GO:0005684	U2-type spliceosomal complex	0.0396939151780334
MF	GO:0008201	heparin binding	0.0404585739458165
MF	GO:0005539	glycosaminoglycan binding	0.0413351651240596
BP	GO:0030071	regulation of mitotic metaphase/anaphase transition	0.0418222253213892
BP	GO:0048285	organelle fission	0.0418222253213892
BP	GO:0051306	mitotic sister chromatid separation	0.0418222253213892
CC	GO:0043025	neuronal cell body	0.0423747800162171
BP	GO:0065004	protein-DNA complex assembly	0.0435296620191134
CC	GO:0030424	axon	0.0435296620191134
CC	GO:0034705	potassium channel complex	0.0443087018924907
BP	GO:0003015	heart process	0.0447635318569509
BP	GO:0050808	synapse organization	0.0447635318569509
BP	GO:0045935	positive regulation of nucleobase-containing compound metabolic process	0.0447635318569509
MF	GO:0005267	potassium channel activity	0.0447635318569509
BP	GO:0048589	developmental growth	0.0448853715313655
BP	GO:1902099	regulation of metaphase/anaphase transition of cell cycle	0.0457933397181909
BP	GO:0051240	positive regulation of multicellular organismal process	0.0462377861613646
BP	GO:0051052	regulation of DNA metabolic process	0.0462377861613646
BP	GO:0007517	muscle organ development	0.0462377861613646
MF	GO:0004386	helicase activity	0.0462581522734157
BP	GO:0051304	chromosome separation	0.0463444889332032
BP	GO:0000245	spliceosomal complex assembly	0.0463444889332032
BP	GO:0051028	mRNA transport	0.0465371799350565
BP	GO:0034220	ion transmembrane transport	0.0468767385408215
BP	GO:0034508	centromere complex assembly	0.0468767385408215
CC	GO:0071005	U2-type precatalytic spliceosome	0.0468767385408215
BP	GO:0015931	nucleobase-containing compound transport	0.046894561138443
BP	GO:0006364	rRNA processing	0.0473768115565228
CC	GO:0030016	myofibril	0.0476939240932174
BP	GO:0003413	chondrocyte differentiation involved in endochondral bone morphogenesis	0.0476939240932174
MF	GO:0008134	transcription factor binding	0.048155943433604
