# Supplementary material for: Dedicated transcriptomics combined with power analysis lead to functional understanding of genes with weak phenotypic changes in knockout lines
Source: PLoS Comput Biol. 2020 Nov 12;16(11):e1008354. doi: 10.1371/journal.pcbi.1008354 (PMC7685438; doi:10.1371/journal.pcbi.1008354)
Supplement: S2 File — (GZ) [file pcbi.1008354.s016.gz › S2_File/gon5/160.tsv]

ontology	category	term	BH
CC	GO:0044422	organelle part	0.00135647304804034
CC	GO:0044446	intracellular organelle part	0.00135647304804034
BP	GO:0099536	synaptic signaling	0.00135647304804034
BP	GO:0099177	regulation of trans-synaptic signaling	0.00135647304804034
CC	GO:0032991	protein-containing complex	0.00135647304804034
BP	GO:0050804	modulation of chemical synaptic transmission	0.00140501319085869
BP	GO:0007268	chemical synaptic transmission	0.00142702993040108
BP	GO:0098916	anterograde trans-synaptic signaling	0.00142702993040108
BP	GO:0099537	trans-synaptic signaling	0.00242366266307687
CC	GO:0044456	synapse part	0.0156479430391147
CC	GO:0097458	neuron part	0.0247868652522347
CC	GO:0043228	non-membrane-bounded organelle	0.0435007337690474
