# Supplementary material for: Dedicated transcriptomics combined with power analysis lead to functional understanding of genes with weak phenotypic changes in knockout lines
Source: PLoS Comput Biol. 2020 Nov 12;16(11):e1008354. doi: 10.1371/journal.pcbi.1008354 (PMC7685438; doi:10.1371/journal.pcbi.1008354)
Supplement: S2 File — (GZ) [file pcbi.1008354.s016.gz › S2_File/gon5/710.tsv]

ontology	category	term	BH
CC	GO:0044422	organelle part	2.72203536291568e-05
CC	GO:0044446	intracellular organelle part	3.94956933021567e-05
CC	GO:0044428	nuclear part	0.000142533124959288
MF	GO:0005201	extracellular matrix structural constituent	0.000142533124959288
CC	GO:0031981	nuclear lumen	0.00018289462736658
CC	GO:0043228	non-membrane-bounded organelle	0.000421824383796296
MF	GO:0005198	structural molecule activity	0.00106047696523627
CC	GO:0044427	chromosomal part	0.00118236652517406
CC	GO:0070013	intracellular organelle lumen	0.00118236652517406
CC	GO:0031974	membrane-enclosed lumen	0.00118236652517406
CC	GO:0043233	organelle lumen	0.00118236652517406
CC	GO:0032991	protein-containing complex	0.00152208132970236
CC	GO:0043232	intracellular non-membrane-bounded organelle	0.00202119811317371
MF	GO:0005212	structural constituent of eye lens	0.0021565973894078
CC	GO:0005694	chromosome	0.00248077009921144
CC	GO:0005634	nucleus	0.00405570003818718
BP	GO:0009987	cellular process	0.00833015438465087
CC	GO:0005654	nucleoplasm	0.0138973136776256
CC	GO:0000228	nuclear chromosome	0.0225751415944444
BP	GO:2000114	regulation of establishment of cell polarity	0.0240664072043835
MF	GO:0030020	extracellular matrix structural constituent conferring tensile strength	0.0335406846576988
BP	GO:0060351	cartilage development involved in endochondral bone morphogenesis	0.0437478164549186
