# Supplementary material for: Dedicated transcriptomics combined with power analysis lead to functional understanding of genes with weak phenotypic changes in knockout lines
Source: PLoS Comput Biol. 2020 Nov 12;16(11):e1008354. doi: 10.1371/journal.pcbi.1008354 (PMC7685438; doi:10.1371/journal.pcbi.1008354)
Supplement: S2 File — (GZ) [file pcbi.1008354.s016.gz › S2_File/gon5/926.tsv]

ontology	category	term	BH
BP	GO:0032501	multicellular organismal process	8.4975150355668e-09
CC	GO:0031012	extracellular matrix	8.4975150355668e-09
BP	GO:0048731	system development	3.55405231126545e-08
CC	GO:0062023	collagen-containing extracellular matrix	4.06703576184002e-08
BP	GO:0032502	developmental process	4.83519254674921e-08
BP	GO:0065007	biological regulation	4.83519254674921e-08
BP	GO:0007275	multicellular organism development	5.36193425682491e-08
BP	GO:0048856	anatomical structure development	6.11749542425601e-08
CC	GO:0005576	extracellular region	1.20917589529916e-07
MF	GO:0005201	extracellular matrix structural constituent	1.24555333320656e-07
BP	GO:0009987	cellular process	1.31371757412645e-07
BP	GO:0050789	regulation of biological process	1.63783083423817e-07
CC	GO:0044421	extracellular region part	2.18104881723101e-07
BP	GO:0071840	cellular component organization or biogenesis	2.34521367170631e-07
CC	GO:0005615	extracellular space	1.32366824396997e-06
BP	GO:0016043	cellular component organization	2.03330440843938e-06
CC	GO:0097060	synaptic membrane	4.53040141292838e-06
BP	GO:0050794	regulation of cellular process	4.54813803441008e-06
MF	GO:0005515	protein binding	7.81549281465111e-06
CC	GO:0045202	synapse	1.25242077745157e-05
BP	GO:0007399	nervous system development	1.70914598828272e-05
CC	GO:0005581	collagen trimer	1.73764179213814e-05
MF	GO:0005488	binding	2.98395067549592e-05
CC	GO:0044456	synapse part	4.54594265375406e-05
BP	GO:0048468	cell development	4.93097800949726e-05
CC	GO:0031981	nuclear lumen	5.15901999346076e-05
CC	GO:0000775	chromosome, centromeric region	5.59793784992926e-05
CC	GO:0005694	chromosome	5.99756039831964e-05
MF	GO:0005198	structural molecule activity	5.99756039831964e-05
CC	GO:0044427	chromosomal part	7.6953627802853e-05
CC	GO:0044428	nuclear part	9.27181356345295e-05
CC	GO:0044420	extracellular matrix component	0.000140900752568595
CC	GO:0098687	chromosomal region	0.000179466861476309
CC	GO:0000776	kinetochore	0.000200902560789057
BP	GO:0051130	positive regulation of cellular component organization	0.000228254222956549
BP	GO:0051216	cartilage development	0.000228254222956549
BP	GO:0050793	regulation of developmental process	0.000262191327168857
CC	GO:0045211	postsynaptic membrane	0.000281246410896825
CC	GO:0032991	protein-containing complex	0.000281246410896825
BP	GO:0030154	cell differentiation	0.000321775233277834
MF	GO:0030020	extracellular matrix structural constituent conferring tensile strength	0.000399710413010244
BP	GO:0048869	cellular developmental process	0.000413632528779831
MF	GO:0005212	structural constituent of eye lens	0.000468621257296578
CC	GO:0036477	somatodendritic compartment	0.000484687528402032
BP	GO:0002062	chondrocyte differentiation	0.000484687528402032
MF	GO:0003729	mRNA binding	0.000484687528402032
BP	GO:0061448	connective tissue development	0.000536002143571965
BP	GO:0000070	mitotic sister chromatid segregation	0.000545031387538985
BP	GO:0051094	positive regulation of developmental process	0.000545031387538985
BP	GO:0007059	chromosome segregation	0.000545031387538985
CC	GO:0097458	neuron part	0.00055433297202801
BP	GO:0051983	regulation of chromosome segregation	0.000826761515996999
CC	GO:0005654	nucleoplasm	0.000827662933570718
BP	GO:0000819	sister chromatid segregation	0.000998997384798707
CC	GO:0098936	intrinsic component of postsynaptic membrane	0.00117594980245579
CC	GO:0099240	intrinsic component of synaptic membrane	0.00122725950725207
BP	GO:2000026	regulation of multicellular organismal development	0.00122725950725207
CC	GO:0099080	supramolecular complex	0.00122725950725207
CC	GO:0099081	supramolecular polymer	0.00122725950725207
BP	GO:0051239	regulation of multicellular organismal process	0.00122725950725207
CC	GO:0099512	supramolecular fiber	0.00132212993122853
CC	GO:0043228	non-membrane-bounded organelle	0.00162673441240838
BP	GO:0016071	mRNA metabolic process	0.0017381406142584
BP	GO:0030198	extracellular matrix organization	0.0017883400617601
CC	GO:0043005	neuron projection	0.00179102430865556
BP	GO:0048699	generation of neurons	0.00179102430865556
CC	GO:0030424	axon	0.00185621742200667
BP	GO:0048519	negative regulation of biological process	0.0020128512700684
CC	GO:0030054	cell junction	0.0020128512700684
BP	GO:0048513	animal organ development	0.002198688657661
BP	GO:0099536	synaptic signaling	0.00221632346277926
CC	GO:0031226	intrinsic component of plasma membrane	0.00226352501982471
BP	GO:0030182	neuron differentiation	0.00229353849736541
CC	GO:0098794	postsynapse	0.0023137969637529
BP	GO:0003008	system process	0.00264916600426643
BP	GO:0060351	cartilage development involved in endochondral bone morphogenesis	0.00279557254014566
BP	GO:0045595	regulation of cell differentiation	0.00279557254014566
CC	GO:0043232	intracellular non-membrane-bounded organelle	0.0028421505962491
BP	GO:0048518	positive regulation of biological process	0.00292368385932865
BP	GO:0006396	RNA processing	0.00308435288725189
CC	GO:0099634	postsynaptic specialization membrane	0.00314378835373574
BP	GO:0043062	extracellular structure organization	0.00314378835373574
BP	GO:0006403	RNA localization	0.00316497587487363
CC	GO:0043292	contractile fiber	0.00316497587487363
BP	GO:0022008	neurogenesis	0.00339025961131787
BP	GO:0006397	mRNA processing	0.00341472922386033
BP	GO:0048666	neuron development	0.00344116419919558
BP	GO:0008380	RNA splicing	0.00367973778379084
BP	GO:0051962	positive regulation of nervous system development	0.00381926755683537
BP	GO:0033045	regulation of sister chromatid segregation	0.00414053774680337
BP	GO:0060284	regulation of cell development	0.00414053774680337
CC	GO:0099699	integral component of synaptic membrane	0.0042072139462418
BP	GO:0045597	positive regulation of cell differentiation	0.0042527435928434
BP	GO:0099537	trans-synaptic signaling	0.00453986773157481
CC	GO:0044297	cell body	0.00459615696449376
CC	GO:0005887	integral component of plasma membrane	0.0046010438772168
BP	GO:0048523	negative regulation of cellular process	0.00467361356684703
MF	GO:0005509	calcium ion binding	0.00468243283294321
BP	GO:0051960	regulation of nervous system development	0.00468243283294321
BP	GO:0090068	positive regulation of cell cycle process	0.00471229389213154
BP	GO:0033047	regulation of mitotic sister chromatid segregation	0.00471229389213154
BP	GO:0051726	regulation of cell cycle	0.00471229389213154
BP	GO:0007268	chemical synaptic transmission	0.00471229389213154
BP	GO:0098916	anterograde trans-synaptic signaling	0.00471229389213154
BP	GO:0007346	regulation of mitotic cell cycle	0.00496248911328383
BP	GO:0006941	striated muscle contraction	0.00504112066578908
BP	GO:0003422	growth plate cartilage morphogenesis	0.00504112066578908
BP	GO:0003418	growth plate cartilage chondrocyte differentiation	0.00514876336630794
BP	GO:0048167	regulation of synaptic plasticity	0.0051822670487504
BP	GO:0050808	synapse organization	0.00529633077780599
BP	GO:0007155	cell adhesion	0.00529633077780599
BP	GO:0000278	mitotic cell cycle	0.00529633077780599
BP	GO:0006260	DNA replication	0.00613396630208018
BP	GO:0048522	positive regulation of cellular process	0.00653880052859858
BP	GO:0031123	RNA 3'-end processing	0.0072855688234115
MF	GO:0005261	cation channel activity	0.00765539884573002
CC	GO:0070013	intracellular organelle lumen	0.00765539884573002
BP	GO:0030199	collagen fibril organization	0.00765539884573002
CC	GO:0043025	neuronal cell body	0.0076872392435359
BP	GO:0003433	chondrocyte development involved in endochondral bone morphogenesis	0.00778276517236058
MF	GO:0005539	glycosaminoglycan binding	0.00778276517236058
BP	GO:0022610	biological adhesion	0.00778276517236058
CC	GO:0031974	membrane-enclosed lumen	0.00778276517236058
CC	GO:0043233	organelle lumen	0.00778276517236058
BP	GO:0051984	positive regulation of chromosome segregation	0.00778499601298434
CC	GO:0099055	integral component of postsynaptic membrane	0.00787337066201789
CC	GO:0097447	dendritic tree	0.00822955979859573
BP	GO:0045666	positive regulation of neuron differentiation	0.00844109935654236
CC	GO:0098590	plasma membrane region	0.00864064364319324
BP	GO:0045876	positive regulation of sister chromatid cohesion	0.00951160671592104
BP	GO:0050767	regulation of neurogenesis	0.0095811117225956
CC	GO:0032809	neuronal cell body membrane	0.0095811117225956
BP	GO:0051128	regulation of cellular component organization	0.00975983989653715
CC	GO:0005813	centrosome	0.00975983989653715
BP	GO:0090304	nucleic acid metabolic process	0.00994096672432434
BP	GO:0003414	chondrocyte morphogenesis involved in endochondral bone morphogenesis	0.00994096672432434
BP	GO:0003429	growth plate cartilage chondrocyte morphogenesis	0.00994096672432434
BP	GO:0090171	chondrocyte morphogenesis	0.00994096672432434
BP	GO:0098659	inorganic cation import across plasma membrane	0.00994096672432434
BP	GO:0099587	inorganic ion import across plasma membrane	0.00994096672432434
CC	GO:0016604	nuclear body	0.0100283768462236
CC	GO:0000228	nuclear chromosome	0.0103143219683241
MF	GO:0044877	protein-containing complex binding	0.0103143219683241
BP	GO:0031175	neuron projection development	0.0110677128939476
BP	GO:0060349	bone morphogenesis	0.0111481912126722
CC	GO:0030016	myofibril	0.0111481912126722
BP	GO:0060350	endochondral bone morphogenesis	0.0115984690743377
BP	GO:0010720	positive regulation of cell development	0.0115984690743377
BP	GO:0045931	positive regulation of mitotic cell cycle	0.0115984690743377
CC	GO:0098839	postsynaptic density membrane	0.0120403273165978
BP	GO:0001501	skeletal system development	0.0120466666267882
CC	GO:0030425	dendrite	0.0128821706336888
BP	GO:0008037	cell recognition	0.0130015632390738
BP	GO:0007049	cell cycle	0.0143478681518177
BP	GO:0009653	anatomical structure morphogenesis	0.0144698866939358
CC	GO:0044304	main axon	0.0148445483968581
CC	GO:0044430	cytoskeletal part	0.0156302900990713
BP	GO:0007091	metaphase/anaphase transition of mitotic cell cycle	0.0160922953182108
BP	GO:0003413	chondrocyte differentiation involved in endochondral bone morphogenesis	0.0165788539458261
BP	GO:0050769	positive regulation of neurogenesis	0.0166134250966703
BP	GO:0060538	skeletal muscle organ development	0.0167449099809167
BP	GO:0048589	developmental growth	0.0167449099809167
BP	GO:0006261	DNA-dependent DNA replication	0.0167449099809167
BP	GO:0050877	nervous system process	0.0167571430595888
BP	GO:0006259	DNA metabolic process	0.0167838919811665
CC	GO:0009986	cell surface	0.0169963093107024
BP	GO:0003009	skeletal muscle contraction	0.0175955393506637
CC	GO:0033267	axon part	0.0177092389357434
BP	GO:0007154	cell communication	0.0189144637858528
BP	GO:0040007	growth	0.0190349620331929
CC	GO:0005634	nucleus	0.0190349620331929
BP	GO:0045664	regulation of neuron differentiation	0.0201996762116855
CC	GO:0098978	glutamatergic synapse	0.0203441573160654
BP	GO:0000375	RNA splicing, via transesterification reactions	0.0205226292248835
BP	GO:0000377	RNA splicing, via transesterification reactions with bulged adenosine as nucleophile	0.0205226292248835
BP	GO:0000398	mRNA splicing, via spliceosome	0.0205226292248835
CC	GO:0044451	nucleoplasm part	0.0209971306274794
CC	GO:0043596	nuclear replication fork	0.0210954456138994
BP	GO:0140014	mitotic nuclear division	0.0223130891141173
CC	GO:0008328	ionotropic glutamate receptor complex	0.0230190862808141
BP	GO:0010965	regulation of mitotic sister chromatid separation	0.0230645363245006
CC	GO:0000793	condensed chromosome	0.0230645363245006
CC	GO:0044298	cell body membrane	0.0230645363245006
BP	GO:0023052	signaling	0.0230645363245006
BP	GO:0006974	cellular response to DNA damage stimulus	0.0233092309320097
BP	GO:0051236	establishment of RNA localization	0.0242237581189597
BP	GO:1902749	regulation of cell cycle G2/M phase transition	0.0244762141250526
BP	GO:0045787	positive regulation of cell cycle	0.0250960594350136
CC	GO:0044459	plasma membrane part	0.0250960594350136
BP	GO:0006281	DNA repair	0.0256587536494616
BP	GO:0006936	muscle contraction	0.0262678863782113
CC	GO:0044449	contractile fiber part	0.0263249531490731
BP	GO:0022402	cell cycle process	0.0268923908633493
CC	GO:0005657	replication fork	0.0274791968787768
BP	GO:0051093	negative regulation of developmental process	0.0278552851005374
BP	GO:0051716	cellular response to stimulus	0.0278552851005374
BP	GO:0060348	bone development	0.0279709562615573
BP	GO:0007267	cell-cell signaling	0.0295919855267855
CC	GO:0000777	condensed chromosome kinetochore	0.0295919855267855
BP	GO:0042391	regulation of membrane potential	0.0296321734494204
BP	GO:1900273	positive regulation of long-term synaptic potentiation	0.0309755787939034
MF	GO:0008201	heparin binding	0.0309755787939034
BP	GO:0098813	nuclear chromosome segregation	0.0311708046081417
BP	GO:0002063	chondrocyte development	0.0311708046081417
BP	GO:0030071	regulation of mitotic metaphase/anaphase transition	0.0311708046081417
CC	GO:0098948	intrinsic component of postsynaptic specialization membrane	0.0313237839118
BP	GO:0000245	spliceosomal complex assembly	0.0314098727890351
CC	GO:0031594	neuromuscular junction	0.032347781184579
CC	GO:0098878	neurotransmitter receptor complex	0.0324180766896623
BP	GO:0007517	muscle organ development	0.0342232548245732
CC	GO:0005865	striated muscle thin filament	0.0344093161894006
BP	GO:0044784	metaphase/anaphase transition of cell cycle	0.0352292901283334
CC	GO:0044454	nuclear chromosome part	0.0352292901283334
BP	GO:0009888	tissue development	0.0354175740310355
BP	GO:1903311	regulation of mRNA metabolic process	0.0356583084399368
BP	GO:1905818	regulation of chromosome separation	0.0357014070491383
BP	GO:0050804	modulation of chemical synaptic transmission	0.035955513940521
BP	GO:0003012	muscle system process	0.036023770408528
CC	GO:0036379	myofilament	0.036023770408528
BP	GO:0003417	growth plate cartilage development	0.0376739289840142
BP	GO:0070208	protein heterotrimerization	0.0380288845090619
BP	GO:1901990	regulation of mitotic cell cycle phase transition	0.0392726759322082
MF	GO:0008094	DNA-dependent ATPase activity	0.0396055179622179
CC	GO:0030017	sarcomere	0.0403388065474552
BP	GO:0099177	regulation of trans-synaptic signaling	0.0406120988496539
BP	GO:0010389	regulation of G2/M transition of mitotic cell cycle	0.0410116953034789
BP	GO:0051301	cell division	0.0417783429820084
CC	GO:0043197	dendritic spine	0.0419386157108817
BP	GO:0120036	plasma membrane bounded cell projection organization	0.0429581269539113
BP	GO:0050806	positive regulation of synaptic transmission	0.0433622021192365
BP	GO:0048747	muscle fiber development	0.0447190259789987
CC	GO:0005815	microtubule organizing center	0.0447326642708646
BP	GO:0030030	cell projection organization	0.0447326642708646
BP	GO:1901989	positive regulation of cell cycle phase transition	0.0450904261355093
MF	GO:0042623	ATPase activity, coupled	0.0455662659197105
BP	GO:0098739	import across plasma membrane	0.0457631165369792
BP	GO:0099565	chemical synaptic transmission, postsynaptic	0.0458958134018205
BP	GO:0060536	cartilage morphogenesis	0.047070143849243
BP	GO:0034508	centromere complex assembly	0.0487970127599315
MF	GO:0046873	metal ion transmembrane transporter activity	0.0495228728936488
BP	GO:0003071	renal system process involved in regulation of systemic arterial blood pressure	0.0495228728936488
BP	GO:0050657	nucleic acid transport	0.0495228728936488
BP	GO:0050658	RNA transport	0.0495228728936488
CC	GO:0099572	postsynaptic specialization	0.0498830686890894
BP	GO:0048168	regulation of neuronal synaptic plasticity	0.0498830686890894
