# Supplementary material for: Dedicated transcriptomics combined with power analysis lead to functional understanding of genes with weak phenotypic changes in knockout lines
Source: PLoS Comput Biol. 2020 Nov 12;16(11):e1008354. doi: 10.1371/journal.pcbi.1008354 (PMC7685438; doi:10.1371/journal.pcbi.1008354)
Supplement: S2 File — (GZ) [file pcbi.1008354.s016.gz › S2_File/gon5/584.tsv]

ontology	category	term	BH
CC	GO:0031012	extracellular matrix	8.765495514607e-14
CC	GO:0044421	extracellular region part	1.97479751475807e-13
CC	GO:0005576	extracellular region	7.37975181741271e-12
CC	GO:0005615	extracellular space	3.15767633111264e-11
CC	GO:0062023	collagen-containing extracellular matrix	2.19789327029198e-09
MF	GO:0005201	extracellular matrix structural constituent	1.02098810843253e-08
BP	GO:0032501	multicellular organismal process	1.63293282241887e-07
BP	GO:0043062	extracellular structure organization	1.03544288808252e-06
BP	GO:0003008	system process	3.08592816136505e-06
BP	GO:0030198	extracellular matrix organization	3.08592816136505e-06
CC	GO:0099512	supramolecular fiber	5.35986587692246e-06
CC	GO:0099080	supramolecular complex	5.86002705579308e-06
CC	GO:0099081	supramolecular polymer	5.86002705579308e-06
BP	GO:0007275	multicellular organism development	6.08231140111405e-06
BP	GO:0048856	anatomical structure development	2.31769304614046e-05
BP	GO:0048731	system development	2.39439176104027e-05
CC	GO:0043292	contractile fiber	2.62765099622079e-05
CC	GO:0044449	contractile fiber part	3.9908662625671e-05
MF	GO:0005509	calcium ion binding	5.90170427366856e-05
MF	GO:0005539	glycosaminoglycan binding	0.00010518140096324
CC	GO:0030017	sarcomere	0.000122827092058269
BP	GO:0003012	muscle system process	0.000124683252114651
CC	GO:0005865	striated muscle thin filament	0.000137353014355637
BP	GO:0032502	developmental process	0.000143545532113422
BP	GO:0002063	chondrocyte development	0.000143545532113422
CC	GO:0005581	collagen trimer	0.000173656897323216
MF	GO:0030020	extracellular matrix structural constituent conferring tensile strength	0.000173656897323216
MF	GO:0008201	heparin binding	0.00018626217239392
BP	GO:0030199	collagen fibril organization	0.000200192774565735
CC	GO:0030016	myofibril	0.000201607223241007
CC	GO:0036379	myofilament	0.000211843509759709
CC	GO:0071944	cell periphery	0.000232379809486583
CC	GO:0005886	plasma membrane	0.000246748862331716
BP	GO:0006936	muscle contraction	0.00026720329670983
BP	GO:0060351	cartilage development involved in endochondral bone morphogenesis	0.000267401945188334
BP	GO:0051216	cartilage development	0.000546951089393173
CC	GO:0045202	synapse	0.00120423172240652
BP	GO:0060349	bone morphogenesis	0.00120423172240652
MF	GO:0005198	structural molecule activity	0.0020701051430167
MF	GO:1901681	sulfur compound binding	0.0025423858939412
CC	GO:0033267	axon part	0.00266808803796287
BP	GO:0061448	connective tissue development	0.00266808803796287
BP	GO:0007517	muscle organ development	0.00266808803796287
BP	GO:0060350	endochondral bone morphogenesis	0.00266808803796287
BP	GO:0002062	chondrocyte differentiation	0.00328181740777794
MF	GO:0019838	growth factor binding	0.00334282344063093
MF	GO:0043167	ion binding	0.00396884974953856
CC	GO:0031594	neuromuscular junction	0.0041261309032938
CC	GO:0097458	neuron part	0.005727027572195
BP	GO:0007519	skeletal muscle tissue development	0.00585891899781996
BP	GO:0097435	supramolecular fiber organization	0.0072833024927588
MF	GO:0050840	extracellular matrix binding	0.00766198460001828
CC	GO:0030424	axon	0.00910378517646449
MF	GO:0005515	protein binding	0.00910378517646449
BP	GO:0003422	growth plate cartilage morphogenesis	0.0108290401096182
MF	GO:0005488	binding	0.0108290401096182
BP	GO:0060538	skeletal muscle organ development	0.0108290401096182
CC	GO:0044430	cytoskeletal part	0.0108290401096182
BP	GO:0085029	extracellular matrix assembly	0.0108290401096182
BP	GO:0098868	bone growth	0.0114949373697297
BP	GO:0060537	muscle tissue development	0.0120649656533789
BP	GO:0048513	animal organ development	0.0127885647360558
CC	GO:0044420	extracellular matrix component	0.0127885647360558
BP	GO:0003417	growth plate cartilage development	0.0127885647360558
BP	GO:0048705	skeletal system morphogenesis	0.0128464765194492
BP	GO:0016043	cellular component organization	0.0139532212911726
BP	GO:0061061	muscle structure development	0.0139532212911726
BP	GO:0060219	camera-type eye photoreceptor cell differentiation	0.014504967465409
CC	GO:0009986	cell surface	0.0147156771429599
CC	GO:0015629	actin cytoskeleton	0.0147634720378782
BP	GO:0071840	cellular component organization or biogenesis	0.0165324874136362
CC	GO:0005583	fibrillar collagen trimer	0.0165324874136362
CC	GO:0098643	banded collagen fibril	0.0165324874136362
CC	GO:0030054	cell junction	0.0193014729898958
MF	GO:0050839	cell adhesion molecule binding	0.0197299456902823
BP	GO:0060536	cartilage morphogenesis	0.0201030570569501
MF	GO:0046872	metal ion binding	0.0202418784887538
BP	GO:0098742	cell-cell adhesion via plasma-membrane adhesion molecules	0.0202418784887538
BP	GO:0007156	homophilic cell adhesion via plasma membrane adhesion molecules	0.0202418784887538
BP	GO:0050808	synapse organization	0.021162127068304
BP	GO:0003009	skeletal muscle contraction	0.0213947441198569
BP	GO:0048869	cellular developmental process	0.0280811121189024
CC	GO:0016528	sarcoplasm	0.0287046600674452
BP	GO:0022610	biological adhesion	0.0287047975712856
BP	GO:0003413	chondrocyte differentiation involved in endochondral bone morphogenesis	0.0287047975712856
BP	GO:0009987	cellular process	0.0331939615084898
CC	GO:0031674	I band	0.0353678493881928
BP	GO:0003416	endochondral bone growth	0.0354742586851063
BP	GO:0007155	cell adhesion	0.0359308314075691
BP	GO:0030154	cell differentiation	0.0359308314075691
MF	GO:0043169	cation binding	0.0363897069546022
BP	GO:0001501	skeletal system development	0.0364295805224185
CC	GO:0043005	neuron projection	0.0379021714643994
BP	GO:0099537	trans-synaptic signaling	0.0386659708662074
BP	GO:0003433	chondrocyte development involved in endochondral bone morphogenesis	0.0386659708662074
BP	GO:0051241	negative regulation of multicellular organismal process	0.0387212745300585
BP	GO:0060042	retina morphogenesis in camera-type eye	0.0387212745300585
BP	GO:0007154	cell communication	0.0412714561370799
CC	GO:0005861	troponin complex	0.0412714561370799
MF	GO:0097367	carbohydrate derivative binding	0.0412843662687184
BP	GO:0051146	striated muscle cell differentiation	0.0428609636952383
BP	GO:0008015	blood circulation	0.0465441927895073
BP	GO:0048167	regulation of synaptic plasticity	0.0465441927895073
BP	GO:0023052	signaling	0.0478182516730499
BP	GO:0099536	synaptic signaling	0.0483225948600681
BP	GO:0007617	mating behavior	0.0487317231055548
BP	GO:0060074	synapse maturation	0.0487317231055548
BP	GO:0050879	multicellular organismal movement	0.0487317231055548
BP	GO:0050881	musculoskeletal movement	0.0487317231055548
BP	GO:0048747	muscle fiber development	0.0487317231055548
BP	GO:0003414	chondrocyte morphogenesis involved in endochondral bone morphogenesis	0.0491200984287094
BP	GO:0003429	growth plate cartilage chondrocyte morphogenesis	0.0491200984287094
BP	GO:0090171	chondrocyte morphogenesis	0.0491200984287094
