# Supplementary material for: Dedicated transcriptomics combined with power analysis lead to functional understanding of genes with weak phenotypic changes in knockout lines
Source: PLoS Comput Biol. 2020 Nov 12;16(11):e1008354. doi: 10.1371/journal.pcbi.1008354 (PMC7685438; doi:10.1371/journal.pcbi.1008354)
Supplement: S2 File — (GZ) [file pcbi.1008354.s016.gz › S2_File/gon5/874.tsv]

ontology	category	term	BH
CC	GO:0005576	extracellular region	3.09430140784831e-14
CC	GO:0044421	extracellular region part	4.95716941298237e-14
CC	GO:0031012	extracellular matrix	1.364381445375e-12
CC	GO:0062023	collagen-containing extracellular matrix	2.94972990558456e-11
MF	GO:0005201	extracellular matrix structural constituent	5.25955816140125e-11
CC	GO:0005615	extracellular space	3.699542661142e-09
CC	GO:0005581	collagen trimer	1.32233152641693e-07
BP	GO:0003012	muscle system process	1.58536489920935e-07
BP	GO:0032501	multicellular organismal process	1.20897053291432e-06
BP	GO:0030198	extracellular matrix organization	1.57698013776594e-06
BP	GO:0006936	muscle contraction	1.57698013776594e-06
BP	GO:0003008	system process	7.61647267472756e-06
BP	GO:0048731	system development	1.05854412159888e-05
BP	GO:0043062	extracellular structure organization	1.34179482307841e-05
MF	GO:0030020	extracellular matrix structural constituent conferring tensile strength	1.35264182942679e-05
MF	GO:0005509	calcium ion binding	2.17469355368374e-05
MF	GO:0005198	structural molecule activity	5.42812042497698e-05
BP	GO:0003418	growth plate cartilage chondrocyte differentiation	6.76687670313218e-05
BP	GO:0003009	skeletal muscle contraction	7.54074132150597e-05
CC	GO:0000776	kinetochore	7.87451544159072e-05
BP	GO:0032502	developmental process	7.87451544159072e-05
BP	GO:0003433	chondrocyte development involved in endochondral bone morphogenesis	7.87451544159072e-05
BP	GO:0003413	chondrocyte differentiation involved in endochondral bone morphogenesis	7.87451544159072e-05
BP	GO:0051216	cartilage development	7.94206761806735e-05
CC	GO:0099512	supramolecular fiber	9.000800532392e-05
CC	GO:0099080	supramolecular complex	0.000120615976205688
CC	GO:0099081	supramolecular polymer	0.000120615976205688
BP	GO:0007275	multicellular organism development	0.000157474875173427
BP	GO:0060351	cartilage development involved in endochondral bone morphogenesis	0.000157474875173427
BP	GO:0006941	striated muscle contraction	0.000165675119684207
BP	GO:0065007	biological regulation	0.000170792805402284
BP	GO:0048856	anatomical structure development	0.000188028874070883
BP	GO:0002062	chondrocyte differentiation	0.000221490486453276
BP	GO:0009987	cellular process	0.000249900195833754
CC	GO:0043292	contractile fiber	0.000332012989549046
CC	GO:0000777	condensed chromosome kinetochore	0.000378456337513359
BP	GO:0003414	chondrocyte morphogenesis involved in endochondral bone morphogenesis	0.000441652644708903
BP	GO:0003429	growth plate cartilage chondrocyte morphogenesis	0.000441652644708903
BP	GO:0090171	chondrocyte morphogenesis	0.000441652644708903
BP	GO:0002063	chondrocyte development	0.000576550049327228
BP	GO:0050789	regulation of biological process	0.000607351014847451
BP	GO:0003417	growth plate cartilage development	0.000617917705821581
BP	GO:0098868	bone growth	0.000640116961761936
BP	GO:0003422	growth plate cartilage morphogenesis	0.000941694927985651
BP	GO:0050879	multicellular organismal movement	0.000985790823556669
BP	GO:0050881	musculoskeletal movement	0.000985790823556669
CC	GO:0000778	condensed nuclear chromosome kinetochore	0.00130164325169583
CC	GO:0000775	chromosome, centromeric region	0.00130705546772281
BP	GO:0003416	endochondral bone growth	0.00134947984175782
CC	GO:0097060	synaptic membrane	0.00138615920792883
BP	GO:0061448	connective tissue development	0.00161426022625395
CC	GO:0000779	condensed chromosome, centromeric region	0.00209902033936277
CC	GO:0030016	myofibril	0.00265180889782832
BP	GO:0030199	collagen fibril organization	0.00448665813903734
CC	GO:0045202	synapse	0.00458686630617185
CC	GO:0044449	contractile fiber part	0.0046187250519356
CC	GO:0000780	condensed nuclear chromosome, centromeric region	0.00481260524136524
BP	GO:0060536	cartilage morphogenesis	0.00484954720432394
BP	GO:0000070	mitotic sister chromatid segregation	0.00503922275026029
BP	GO:0060349	bone morphogenesis	0.00524339732206702
CC	GO:0005887	integral component of plasma membrane	0.0052663114807787
BP	GO:0060350	endochondral bone morphogenesis	0.00535126953348024
BP	GO:0048513	animal organ development	0.00535323670215851
CC	GO:0000940	condensed chromosome outer kinetochore	0.00543249906303017
BP	GO:0001501	skeletal system development	0.00598821534937537
CC	GO:0031226	intrinsic component of plasma membrane	0.00603796327201456
CC	GO:0030017	sarcomere	0.00689820910291321
BP	GO:0008608	attachment of spindle microtubules to kinetochore	0.00804468205393376
BP	GO:0000375	RNA splicing, via transesterification reactions	0.00804855154569453
BP	GO:0000377	RNA splicing, via transesterification reactions with bulged adenosine as nucleophile	0.00804855154569453
BP	GO:0000398	mRNA splicing, via spliceosome	0.00804855154569453
BP	GO:0006260	DNA replication	0.00874072429205291
CC	GO:0000793	condensed chromosome	0.0098500583123906
CC	GO:0044456	synapse part	0.0136076222458692
CC	GO:0005865	striated muscle thin filament	0.0142409647460274
MF	GO:0005488	binding	0.0143072008307248
BP	GO:0000278	mitotic cell cycle	0.0156665005197309
CC	GO:0005861	troponin complex	0.0164876917779188
BP	GO:0006397	mRNA processing	0.0164876917779188
CC	GO:0098982	GABA-ergic synapse	0.0173837541745412
CC	GO:0045211	postsynaptic membrane	0.0187833426675556
CC	GO:0036477	somatodendritic compartment	0.0201272192021618
CC	GO:0044459	plasma membrane part	0.0211092483225597
BP	GO:0050794	regulation of cellular process	0.0223785105157414
MF	GO:0005539	glycosaminoglycan binding	0.0223785105157414
BP	GO:0070208	protein heterotrimerization	0.0223785105157414
MF	GO:0046873	metal ion transmembrane transporter activity	0.0223785105157414
MF	GO:0022839	ion gated channel activity	0.0228530978419786
CC	GO:0005694	chromosome	0.0238309361839065
CC	GO:0042383	sarcolemma	0.0244207804661582
BP	GO:0001991	regulation of systemic arterial blood pressure by circulatory renin-angiotensin	0.0248948015402087
CC	GO:0036379	myofilament	0.0256177838381247
CC	GO:0098687	chromosomal region	0.0260102559169985
BP	GO:0048869	cellular developmental process	0.0263262137805232
CC	GO:0008282	inward rectifying potassium channel	0.0268113214971661
CC	GO:0005819	spindle	0.0286875045999823
BP	GO:0007093	mitotic cell cycle checkpoint	0.0291198933983249
BP	GO:0007059	chromosome segregation	0.0291198933983249
BP	GO:0032963	collagen metabolic process	0.0291198933983249
CC	GO:0043025	neuronal cell body	0.0291198933983249
MF	GO:0005261	cation channel activity	0.0291198933983249
BP	GO:0007049	cell cycle	0.030138354447641
BP	GO:0030154	cell differentiation	0.030138354447641
BP	GO:0007519	skeletal muscle tissue development	0.0318761772776476
BP	GO:0007091	metaphase/anaphase transition of mitotic cell cycle	0.0320851717511654
BP	GO:0048705	skeletal system morphogenesis	0.0333949013297281
MF	GO:0005515	protein binding	0.0349329002575131
BP	GO:0099536	synaptic signaling	0.0350527830428959
BP	GO:0051093	negative regulation of developmental process	0.0350527830428959
BP	GO:0007517	muscle organ development	0.0350868695066185
CC	GO:0005886	plasma membrane	0.0350868695066185
CC	GO:0005583	fibrillar collagen trimer	0.0350868695066185
CC	GO:0098643	banded collagen fibril	0.0350868695066185
CC	GO:0044297	cell body	0.0368629195565241
BP	GO:0000819	sister chromatid segregation	0.0369353044860713
BP	GO:0010965	regulation of mitotic sister chromatid separation	0.0370909765721962
BP	GO:0060538	skeletal muscle organ development	0.037860735071883
BP	GO:0008380	RNA splicing	0.0403254691981636
BP	GO:1905818	regulation of chromosome separation	0.0403254691981636
CC	GO:0044420	extracellular matrix component	0.0405635827456038
BP	GO:0071174	mitotic spindle checkpoint	0.0428098186162718
BP	GO:0061061	muscle structure development	0.0430444411455649
BP	GO:0050877	nervous system process	0.0430444411455649
CC	GO:0030054	cell junction	0.0430444411455649
CC	GO:0005593	FACIT collagen trimer	0.044999778595277
BP	GO:0044784	metaphase/anaphase transition of cell cycle	0.0476352181967491
CC	GO:0044427	chromosomal part	0.0477744323408258
MF	GO:0022836	gated channel activity	0.04820513375719
CC	GO:0030424	axon	0.0489377679150744
CC	GO:0005681	spliceosomal complex	0.0489377679150744
