# Supplementary material for: Dedicated transcriptomics combined with power analysis lead to functional understanding of genes with weak phenotypic changes in knockout lines
Source: PLoS Comput Biol. 2020 Nov 12;16(11):e1008354. doi: 10.1371/journal.pcbi.1008354 (PMC7685438; doi:10.1371/journal.pcbi.1008354)
Supplement: S2 File — (GZ) [file pcbi.1008354.s016.gz › S2_File/gon5/983.tsv]

ontology	category	term	BH
CC	GO:0031012	extracellular matrix	3.25319392199264e-14
CC	GO:0044421	extracellular region part	5.44091341956454e-14
CC	GO:0005576	extracellular region	1.19452225204641e-13
CC	GO:0062023	collagen-containing extracellular matrix	1.34691965627597e-11
MF	GO:0005201	extracellular matrix structural constituent	6.46038621487214e-11
CC	GO:0005615	extracellular space	6.54544026365293e-11
CC	GO:0032991	protein-containing complex	8.96070787905962e-11
MF	GO:0005198	structural molecule activity	8.89164469253349e-10
BP	GO:0071840	cellular component organization or biogenesis	7.69609560159447e-08
BP	GO:0009987	cellular process	9.93784078701029e-08
BP	GO:0032501	multicellular organismal process	9.93784078701029e-08
CC	GO:0097060	synaptic membrane	1.18440007044583e-07
BP	GO:0016043	cellular component organization	8.51917096317072e-07
BP	GO:0048731	system development	2.12930082754545e-06
CC	GO:0005694	chromosome	2.27073192496133e-06
CC	GO:0005581	collagen trimer	2.3522933750951e-06
CC	GO:0044420	extracellular matrix component	3.59019362236703e-06
CC	GO:0044427	chromosomal part	3.7131253159613e-06
MF	GO:0005515	protein binding	4.3804083588825e-06
CC	GO:0043292	contractile fiber	6.52867183905785e-06
BP	GO:0007275	multicellular organism development	6.82295044631188e-06
BP	GO:0099536	synaptic signaling	7.01658392747701e-06
BP	GO:0003008	system process	7.46506133168659e-06
CC	GO:0043228	non-membrane-bounded organelle	7.75098643629175e-06
BP	GO:0099537	trans-synaptic signaling	8.71878924591942e-06
BP	GO:0007268	chemical synaptic transmission	1.73686334729361e-05
BP	GO:0098916	anterograde trans-synaptic signaling	1.73686334729361e-05
CC	GO:0043232	intracellular non-membrane-bounded organelle	1.81396010806352e-05
BP	GO:0006261	DNA-dependent DNA replication	1.81396010806352e-05
BP	GO:0065007	biological regulation	1.84982624651296e-05
CC	GO:0031981	nuclear lumen	2.84193110768803e-05
BP	GO:0006260	DNA replication	3.16950980978877e-05
CC	GO:0000776	kinetochore	3.17933256905798e-05
CC	GO:0044428	nuclear part	3.67753912755689e-05
BP	GO:0050789	regulation of biological process	3.67753912755689e-05
CC	GO:0000775	chromosome, centromeric region	3.67753912755689e-05
CC	GO:0030424	axon	3.67753912755689e-05
CC	GO:0070013	intracellular organelle lumen	3.67753912755689e-05
CC	GO:0031974	membrane-enclosed lumen	3.69860218813554e-05
CC	GO:0043233	organelle lumen	3.69860218813554e-05
BP	GO:0006396	RNA processing	3.69860218813554e-05
BP	GO:0002062	chondrocyte differentiation	4.08795147212985e-05
MF	GO:0030020	extracellular matrix structural constituent conferring tensile strength	4.3831546026177e-05
BP	GO:0060538	skeletal muscle organ development	4.93869139331769e-05
BP	GO:0032502	developmental process	5.015860110421e-05
CC	GO:0099240	intrinsic component of synaptic membrane	5.015860110421e-05
CC	GO:0000777	condensed chromosome kinetochore	5.13589407304301e-05
BP	GO:0061448	connective tissue development	5.13589407304301e-05
BP	GO:0048856	anatomical structure development	6.72087191466536e-05
CC	GO:0030016	myofibril	7.2899509736871e-05
MF	GO:0005509	calcium ion binding	7.2899509736871e-05
CC	GO:0045202	synapse	7.88569551262675e-05
BP	GO:0008380	RNA splicing	7.93516752173697e-05
BP	GO:0060537	muscle tissue development	8.27019043891384e-05
BP	GO:0051216	cartilage development	8.93077898949145e-05
CC	GO:0044456	synapse part	9.27625118000965e-05
CC	GO:0000228	nuclear chromosome	9.27625118000965e-05
CC	GO:0045211	postsynaptic membrane	9.87463219358009e-05
BP	GO:0007519	skeletal muscle tissue development	0.00011706786199477
BP	GO:0061061	muscle structure development	0.000130365558076453
BP	GO:0000278	mitotic cell cycle	0.000138223971528948
CC	GO:0099699	integral component of synaptic membrane	0.000168430094905454
CC	GO:0044454	nuclear chromosome part	0.000192801568946469
BP	GO:0003012	muscle system process	0.000192801568946469
MF	GO:0005539	glycosaminoglycan binding	0.00021767989675547
BP	GO:0043062	extracellular structure organization	0.000242911540800239
BP	GO:0014706	striated muscle tissue development	0.000271941922946055
BP	GO:0099177	regulation of trans-synaptic signaling	0.00040994809256053
BP	GO:0050808	synapse organization	0.000412811447254028
BP	GO:0051239	regulation of multicellular organismal process	0.000412811447254028
CC	GO:0044449	contractile fiber part	0.000450371484672403
CC	GO:0099634	postsynaptic specialization membrane	0.000463032682734628
BP	GO:0007517	muscle organ development	0.000471573364025328
CC	GO:0097458	neuron part	0.000483544349096334
BP	GO:0050804	modulation of chemical synaptic transmission	0.000483544349096334
BP	GO:0045595	regulation of cell differentiation	0.000582220575639782
CC	GO:0098687	chromosomal region	0.000664404321155072
BP	GO:0043486	histone exchange	0.000686890635472586
BP	GO:0048468	cell development	0.000710364019586716
MF	GO:0005212	structural constituent of eye lens	0.000714752778255749
BP	GO:0050794	regulation of cellular process	0.000782798372491233
BP	GO:0030198	extracellular matrix organization	0.000798096245483878
MF	GO:0044877	protein-containing complex binding	0.000894385357842239
MF	GO:0005488	binding	0.000900101156417856
CC	GO:0031226	intrinsic component of plasma membrane	0.000900101156417856
BP	GO:0000375	RNA splicing, via transesterification reactions	0.000900101156417856
BP	GO:0000377	RNA splicing, via transesterification reactions with bulged adenosine as nucleophile	0.000900101156417856
BP	GO:0000398	mRNA splicing, via spliceosome	0.000900101156417856
BP	GO:0008150	biological_process	0.000958972023270066
CC	GO:0099080	supramolecular complex	0.000958972023270066
CC	GO:0099081	supramolecular polymer	0.000958972023270066
BP	GO:0060349	bone morphogenesis	0.000958972023270066
BP	GO:0022610	biological adhesion	0.00101083349474658
BP	GO:1903047	mitotic cell cycle process	0.00102331839399599
BP	GO:0007155	cell adhesion	0.00120257766761668
BP	GO:0060350	endochondral bone morphogenesis	0.00122829593023362
CC	GO:0099512	supramolecular fiber	0.00138606581701685
BP	GO:0140014	mitotic nuclear division	0.00146859327998602
CC	GO:0098936	intrinsic component of postsynaptic membrane	0.00156529401313314
BP	GO:0065004	protein-DNA complex assembly	0.00163081822743254
MF	GO:0008201	heparin binding	0.00163081822743254
CC	GO:0098948	intrinsic component of postsynaptic specialization membrane	0.00177602596106531
CC	GO:0030017	sarcomere	0.00182563770141657
BP	GO:0007399	nervous system development	0.00196015482141999
BP	GO:0050793	regulation of developmental process	0.0019791050287591
CC	GO:0043596	nuclear replication fork	0.00208995959364377
CC	GO:0000779	condensed chromosome, centromeric region	0.00208995959364377
BP	GO:0006397	mRNA processing	0.00210659768912107
BP	GO:0060348	bone development	0.00210659768912107
BP	GO:0040007	growth	0.00210659768912107
CC	GO:0099146	intrinsic component of postsynaptic density membrane	0.00210659768912107
BP	GO:0045597	positive regulation of cell differentiation	0.00210659768912107
CC	GO:0005887	integral component of plasma membrane	0.00210659768912107
BP	GO:0044057	regulation of system process	0.00219015996666222
BP	GO:0051094	positive regulation of developmental process	0.0022036313481508
CC	GO:0098839	postsynaptic density membrane	0.00259518587486214
BP	GO:0030154	cell differentiation	0.00264573147826691
BP	GO:0003071	renal system process involved in regulation of systemic arterial blood pressure	0.00265284246675447
BP	GO:0090304	nucleic acid metabolic process	0.0027641874373997
BP	GO:0007049	cell cycle	0.0027641874373997
CC	GO:0005654	nucleoplasm	0.00276576538632196
MF	GO:0005261	cation channel activity	0.00299209299249151
CC	GO:0099055	integral component of postsynaptic membrane	0.00313420029014291
CC	GO:0000778	condensed nuclear chromosome kinetochore	0.00313420029014291
CC	GO:0005657	replication fork	0.00323442776377868
BP	GO:2000026	regulation of multicellular organismal development	0.00323442776377868
BP	GO:0001501	skeletal system development	0.00323442776377868
BP	GO:0071824	protein-DNA complex subunit organization	0.00327196644631426
CC	GO:1902495	transmembrane transporter complex	0.00328169354629456
BP	GO:0003009	skeletal muscle contraction	0.00328169354629456
BP	GO:0007267	cell-cell signaling	0.00328169354629456
CC	GO:0005681	spliceosomal complex	0.00336291707808981
BP	GO:0006936	muscle contraction	0.00398447109327437
MF	GO:0022838	substrate-specific channel activity	0.00399918911862621
MF	GO:0022839	ion gated channel activity	0.00399918911862621
CC	GO:0098982	GABA-ergic synapse	0.00420424485263354
BP	GO:0050877	nervous system process	0.00458058933743381
CC	GO:0043005	neuron projection	0.00463428536543653
CC	GO:0099060	integral component of postsynaptic specialization membrane	0.00466990822785843
CC	GO:0071007	U2-type catalytic step 2 spliceosome	0.00484630164917679
CC	GO:1990351	transporter complex	0.00502168175524825
BP	GO:0006259	DNA metabolic process	0.00507577799648581
BP	GO:0000070	mitotic sister chromatid segregation	0.00515130857535416
BP	GO:0042391	regulation of membrane potential	0.00538611842570623
MF	GO:0003697	single-stranded DNA binding	0.00538611842570623
BP	GO:0007215	glutamate receptor signaling pathway	0.00538611842570623
CC	GO:0005604	basement membrane	0.00538611842570623
CC	GO:0030054	cell junction	0.00538611842570623
MF	GO:0005216	ion channel activity	0.00544183666451652
BP	GO:0022008	neurogenesis	0.00546707842332947
BP	GO:0006281	DNA repair	0.00575352619584533
CC	GO:0099061	integral component of postsynaptic density membrane	0.00610983329952051
BP	GO:0048167	regulation of synaptic plasticity	0.00610983329952051
MF	GO:0022836	gated channel activity	0.00612487707570947
MF	GO:0015267	channel activity	0.00612487707570947
MF	GO:0022803	passive transmembrane transporter activity	0.00612487707570947
CC	GO:0033267	axon part	0.00668227012868339
BP	GO:0003013	circulatory system process	0.00697743539788559
BP	GO:0060351	cartilage development involved in endochondral bone morphogenesis	0.00699606372477976
BP	GO:0007600	sensory perception	0.00700813727851111
BP	GO:0048747	muscle fiber development	0.00708804192461659
BP	GO:0003422	growth plate cartilage morphogenesis	0.00708804192461659
BP	GO:0009888	tissue development	0.00738667494947864
BP	GO:0048641	regulation of skeletal muscle tissue development	0.00744437733584495
CC	GO:0071013	catalytic step 2 spliceosome	0.0074908873539279
CC	GO:0098590	plasma membrane region	0.00815730538777732
BP	GO:0006974	cellular response to DNA damage stimulus	0.00818198492598087
CC	GO:0034702	ion channel complex	0.00841417791416694
BP	GO:0003015	heart process	0.00873188000522272
BP	GO:0034508	centromere complex assembly	0.00912286751243561
CC	GO:0009986	cell surface	0.00929836999149568
CC	GO:0036477	somatodendritic compartment	0.00929836999149568
BP	GO:0048699	generation of neurons	0.00952046920984589
BP	GO:0035641	locomotory exploration behavior	0.0101909389953033
CC	GO:0044305	calyx of Held	0.0103368555375697
BP	GO:0006941	striated muscle contraction	0.01066341842803
CC	GO:0042734	presynaptic membrane	0.0111371631525292
MF	GO:0005102	signaling receptor binding	0.0114317198949318
CC	GO:0098793	presynapse	0.0116606874671561
BP	GO:0051962	positive regulation of nervous system development	0.0116944273788575
BP	GO:0051146	striated muscle cell differentiation	0.0121594423279193
CC	GO:0000502	proteasome complex	0.0130594755391258
MF	GO:0003688	DNA replication origin binding	0.0131224135380438
BP	GO:0044085	cellular component biogenesis	0.0141882454148336
BP	GO:0006139	nucleobase-containing compound metabolic process	0.0144270423458031
CC	GO:0000793	condensed chromosome	0.0144541918893735
BP	GO:0035640	exploration behavior	0.0146403804699459
BP	GO:0006310	DNA recombination	0.0149177977918505
BP	GO:0008015	blood circulation	0.0149177977918505
BP	GO:0003414	chondrocyte morphogenesis involved in endochondral bone morphogenesis	0.015592644074364
BP	GO:0003429	growth plate cartilage chondrocyte morphogenesis	0.015592644074364
BP	GO:0090171	chondrocyte morphogenesis	0.015592644074364
CC	GO:0044297	cell body	0.0161689053916026
BP	GO:0051960	regulation of nervous system development	0.0162829710475795
BP	GO:0046483	heterocycle metabolic process	0.0168120354886075
CC	GO:0005839	proteasome core complex	0.0168120354886075
BP	GO:0007416	synapse assembly	0.0174164182514086
BP	GO:0060047	heart contraction	0.0174164182514086
BP	GO:0048869	cellular developmental process	0.0174164182514086
CC	GO:1905369	endopeptidase complex	0.0185019418326581
BP	GO:0051726	regulation of cell cycle	0.0185480681968166
BP	GO:0000280	nuclear division	0.0185480681968166
BP	GO:0003418	growth plate cartilage chondrocyte differentiation	0.0188762546198409
MF	GO:0016887	ATPase activity	0.0191335064700016
BP	GO:0035914	skeletal muscle cell differentiation	0.0192079253897693
MF	GO:0004386	helicase activity	0.0205427258975198
BP	GO:0007346	regulation of mitotic cell cycle	0.0206167056593455
CC	GO:0036379	myofilament	0.0206167056593455
BP	GO:0033260	nuclear DNA replication	0.0207439938768898
BP	GO:0007093	mitotic cell cycle checkpoint	0.0207439938768898
CC	GO:0005865	striated muscle thin filament	0.0207439938768898
CC	GO:0034703	cation channel complex	0.0207722965186311
BP	GO:0019226	transmission of nerve impulse	0.0207814759993924
BP	GO:0000727	double-strand break repair via break-induced replication	0.0207814759993924
BP	GO:0010499	proteasomal ubiquitin-independent protein catabolic process	0.0209745106392442
MF	GO:0008094	DNA-dependent ATPase activity	0.0215191430251478
BP	GO:0031055	chromatin remodeling at centromere	0.0217879289596451
BP	GO:0007610	behavior	0.0223024096781699
BP	GO:0060074	synapse maturation	0.0226789887752829
MF	GO:0017116	single-stranded DNA-dependent ATP-dependent DNA helicase activity	0.0253267153368517
MF	GO:0043142	single-stranded DNA-dependent ATPase activity	0.0253267153368517
BP	GO:0051241	negative regulation of multicellular organismal process	0.0255995018571465
BP	GO:0003433	chondrocyte development involved in endochondral bone morphogenesis	0.0261303025503545
BP	GO:0023052	signaling	0.0261303025503545
CC	GO:1990904	ribonucleoprotein complex	0.0261705257369713
CC	GO:0043256	laminin complex	0.026415056054551
BP	GO:0048589	developmental growth	0.027102508542798
MF	GO:0004003	ATP-dependent DNA helicase activity	0.0278989391303599
MF	GO:0008026	ATP-dependent helicase activity	0.0278989391303599
MF	GO:0070035	purine NTP-dependent helicase activity	0.0278989391303599
CC	GO:0043025	neuronal cell body	0.0279378237448629
CC	GO:0044422	organelle part	0.0284858856637701
MF	GO:0046873	metal ion transmembrane transporter activity	0.0291792575095052
BP	GO:0003413	chondrocyte differentiation involved in endochondral bone morphogenesis	0.0291792575095052
MF	GO:0003678	DNA helicase activity	0.0294837875157776
BP	GO:0007154	cell communication	0.0304166087040065
BP	GO:0051301	cell division	0.0306696160932343
BP	GO:0048519	negative regulation of biological process	0.0313500277437547
BP	GO:0008608	attachment of spindle microtubules to kinetochore	0.0318669708714738
MF	GO:0005244	voltage-gated ion channel activity	0.0319854452217978
MF	GO:0022832	voltage-gated channel activity	0.0319854452217978
BP	GO:0097107	postsynaptic density assembly	0.0323560031782737
CC	GO:0005634	nucleus	0.0323849840772659
BP	GO:0048705	skeletal system morphogenesis	0.0327287642427324
CC	GO:0097447	dendritic tree	0.0347827234886919
BP	GO:0050879	multicellular organismal movement	0.0361943836760987
BP	GO:0050881	musculoskeletal movement	0.0361943836760987
BP	GO:0051123	RNA polymerase II preinitiation complex assembly	0.0362756604208508
CC	GO:0044459	plasma membrane part	0.0363087954541779
CC	GO:0098794	postsynapse	0.0363087954541779
BP	GO:0007059	chromosome segregation	0.0363573964646847
MF	GO:0098960	postsynaptic neurotransmitter receptor activity	0.0363573964646847
BP	GO:0044060	regulation of endocrine process	0.0364328531043107
CC	GO:0098978	glutamatergic synapse	0.03720740099454
BP	GO:0098742	cell-cell adhesion via plasma-membrane adhesion molecules	0.0377028317199236
BP	GO:0006271	DNA strand elongation involved in DNA replication	0.0379030503792255
BP	GO:0090129	positive regulation of synapse maturation	0.0384341447015593
MF	GO:0019871	sodium channel inhibitor activity	0.0389157378232403
BP	GO:0000075	cell cycle checkpoint	0.0391235922778083
BP	GO:0055002	striated muscle cell development	0.0395638041561971
MF	GO:0022890	inorganic cation transmembrane transporter activity	0.0395638041561971
BP	GO:0050896	response to stimulus	0.0402020530954655
BP	GO:0034641	cellular nitrogen compound metabolic process	0.0402020530954655
BP	GO:0042692	muscle cell differentiation	0.0402020530954655
BP	GO:0043170	macromolecule metabolic process	0.0409288161558973
BP	GO:0014902	myotube differentiation	0.0411293064830713
BP	GO:0070141	response to UV-A	0.0416793961381618
BP	GO:0006725	cellular aromatic compound metabolic process	0.0419724190610387
BP	GO:0030182	neuron differentiation	0.0435187809511858
CC	GO:0031674	I band	0.0441614458243846
BP	GO:0034080	CENP-A containing nucleosome assembly	0.0443594552891961
BP	GO:0061641	CENP-A containing chromatin organization	0.0443594552891961
MF	GO:0008066	glutamate receptor activity	0.0445865112756412
CC	GO:0098878	neurotransmitter receptor complex	0.0445865112756412
BP	GO:0006270	DNA replication initiation	0.0445865112756412
MF	GO:0015276	ligand-gated ion channel activity	0.0447879714231734
BP	GO:0032879	regulation of localization	0.0447879714231734
BP	GO:0051240	positive regulation of multicellular organismal process	0.0447879714231734
CC	GO:0034709	methylosome	0.0447879714231734
BP	GO:0009611	response to wounding	0.0453264773977078
MF	GO:0004298	threonine-type endopeptidase activity	0.0453725733679418
MF	GO:0070003	threonine-type peptidase activity	0.0453725733679418
MF	GO:0042623	ATPase activity, coupled	0.0458013667869411
BP	GO:0007088	regulation of mitotic nuclear division	0.0463208569811308
BP	GO:0048168	regulation of neuronal synaptic plasticity	0.0466187234625805
MF	GO:0008307	structural constituent of muscle	0.0473592761207722
BP	GO:0000819	sister chromatid segregation	0.0473592761207722
BP	GO:1901360	organic cyclic compound metabolic process	0.0482009235075307
BP	GO:0001977	renal system process involved in regulation of blood volume	0.0483138260157264
BP	GO:0050886	endocrine process	0.0490518399153111
