# Supplementary material for: Dedicated transcriptomics combined with power analysis lead to functional understanding of genes with weak phenotypic changes in knockout lines
Source: PLoS Comput Biol. 2020 Nov 12;16(11):e1008354. doi: 10.1371/journal.pcbi.1008354 (PMC7685438; doi:10.1371/journal.pcbi.1008354)
Supplement: S2 File — (GZ) [file pcbi.1008354.s016.gz › S2_File/gon5/78.tsv]

ontology	category	term	BH
CC	GO:0097458	neuron part	1.0551291320565e-08
CC	GO:0031012	extracellular matrix	4.12255573079208e-08
CC	GO:0044421	extracellular region part	4.89720523779076e-08
BP	GO:0032501	multicellular organismal process	1.00166854355356e-07
MF	GO:0005201	extracellular matrix structural constituent	1.00166854355356e-07
CC	GO:0043005	neuron projection	1.16366769159611e-07
CC	GO:0036477	somatodendritic compartment	1.18055308426913e-07
MF	GO:0030020	extracellular matrix structural constituent conferring tensile strength	3.55527796330076e-07
BP	GO:0003008	system process	3.80877376501028e-07
CC	GO:0005576	extracellular region	3.9593573517915e-07
CC	GO:0099512	supramolecular fiber	9.4405276242212e-07
CC	GO:0099080	supramolecular complex	1.02963588166788e-06
CC	GO:0099081	supramolecular polymer	1.02963588166788e-06
CC	GO:0005615	extracellular space	1.02963588166788e-06
CC	GO:0045202	synapse	1.1890529139034e-06
CC	GO:0005581	collagen trimer	1.79691823080577e-06
CC	GO:0030424	axon	3.22379445252722e-06
CC	GO:0044297	cell body	3.98363749382954e-06
CC	GO:0071944	cell periphery	4.7413952204935e-06
CC	GO:0062023	collagen-containing extracellular matrix	4.7413952204935e-06
CC	GO:0043025	neuronal cell body	5.38880882993731e-06
CC	GO:0005886	plasma membrane	6.98179536924324e-06
MF	GO:0046873	metal ion transmembrane transporter activity	9.70088176187909e-06
CC	GO:0044456	synapse part	9.78304629929281e-06
MF	GO:0005198	structural molecule activity	1.16298067156582e-05
BP	GO:0003433	chondrocyte development involved in endochondral bone morphogenesis	1.64805878138307e-05
CC	GO:0097447	dendritic tree	2.65242952488262e-05
BP	GO:0003012	muscle system process	2.70219355029225e-05
BP	GO:0048167	regulation of synaptic plasticity	2.70219355029225e-05
BP	GO:0003413	chondrocyte differentiation involved in endochondral bone morphogenesis	2.70219355029225e-05
BP	GO:0060351	cartilage development involved in endochondral bone morphogenesis	3.35687296666209e-05
CC	GO:0044459	plasma membrane part	3.8595315616341e-05
BP	GO:0007275	multicellular organism development	3.96863353759279e-05
CC	GO:0030425	dendrite	3.96863353759279e-05
CC	GO:0120025	plasma membrane bounded cell projection	3.96863353759279e-05
CC	GO:0097060	synaptic membrane	4.0537333663176e-05
BP	GO:0048731	system development	4.68885313472645e-05
BP	GO:0030198	extracellular matrix organization	7.31207165568018e-05
BP	GO:0002063	chondrocyte development	7.39533211527977e-05
BP	GO:0003414	chondrocyte morphogenesis involved in endochondral bone morphogenesis	7.637883843322e-05
BP	GO:0003429	growth plate cartilage chondrocyte morphogenesis	7.637883843322e-05
BP	GO:0090171	chondrocyte morphogenesis	7.637883843322e-05
MF	GO:0015267	channel activity	8.73303276322394e-05
MF	GO:0022803	passive transmembrane transporter activity	8.73303276322394e-05
BP	GO:0071840	cellular component organization or biogenesis	9.09799561717273e-05
MF	GO:0005261	cation channel activity	9.28241406745293e-05
BP	GO:0003418	growth plate cartilage chondrocyte differentiation	0.000120109216135164
BP	GO:0003422	growth plate cartilage morphogenesis	0.000128359455007991
CC	GO:0033267	axon part	0.000129597079593097
CC	GO:0042995	cell projection	0.000150646988853568
BP	GO:0016043	cellular component organization	0.000158158239150662
MF	GO:0022843	voltage-gated cation channel activity	0.000169881153671856
BP	GO:0050808	synapse organization	0.000171867068894744
BP	GO:0006936	muscle contraction	0.000183794967164134
BP	GO:0043062	extracellular structure organization	0.000183794967164134
BP	GO:0048856	anatomical structure development	0.000207631442265023
CC	GO:0098793	presynapse	0.000220434551251786
MF	GO:0005515	protein binding	0.000244263426391268
CC	GO:0043292	contractile fiber	0.000280354336051243
BP	GO:0099536	synaptic signaling	0.000280354336051243
MF	GO:0022839	ion gated channel activity	0.000280862336880668
MF	GO:0022838	substrate-specific channel activity	0.000331879879729709
BP	GO:0099537	trans-synaptic signaling	0.000357085228432193
CC	GO:0098590	plasma membrane region	0.000357085228432193
BP	GO:0060349	bone morphogenesis	0.000386616899073772
CC	GO:0005887	integral component of plasma membrane	0.000411527230395727
BP	GO:0060350	endochondral bone morphogenesis	0.000433770346902983
MF	GO:0005216	ion channel activity	0.000461930199213871
MF	GO:0015085	calcium ion transmembrane transporter activity	0.000545273466856737
BP	GO:0022008	neurogenesis	0.000575131184881617
BP	GO:0003417	growth plate cartilage development	0.000578593022446208
BP	GO:0050804	modulation of chemical synaptic transmission	0.000578593022446208
MF	GO:0022836	gated channel activity	0.000599615619770782
BP	GO:0099177	regulation of trans-synaptic signaling	0.000600979997002465
BP	GO:0060536	cartilage morphogenesis	0.000670729542874749
BP	GO:0030199	collagen fibril organization	0.000670729542874749
BP	GO:0098868	bone growth	0.000704487315960539
BP	GO:0048699	generation of neurons	0.000742133942707387
MF	GO:0005509	calcium ion binding	0.000851436698258518
BP	GO:0007268	chemical synaptic transmission	0.000903575649143662
BP	GO:0098916	anterograde trans-synaptic signaling	0.000903575649143662
BP	GO:0002062	chondrocyte differentiation	0.00116545489659841
MF	GO:0015185	gamma-aminobutyric acid transmembrane transporter activity	0.00116639704458177
CC	GO:0044463	cell projection part	0.0014500241635629
CC	GO:0120038	plasma membrane bounded cell projection part	0.0014500241635629
BP	GO:0051216	cartilage development	0.00150091755366161
BP	GO:0061448	connective tissue development	0.00161159289830297
BP	GO:0007399	nervous system development	0.00163012865308421
CC	GO:0031226	intrinsic component of plasma membrane	0.00177092214379053
MF	GO:0022890	inorganic cation transmembrane transporter activity	0.00180555018326955
BP	GO:0048468	cell development	0.00201138257440035
CC	GO:0044449	contractile fiber part	0.00236819647876578
BP	GO:0032502	developmental process	0.00254196803401359
BP	GO:0003416	endochondral bone growth	0.00254503341124252
CC	GO:0005583	fibrillar collagen trimer	0.00256852671538215
CC	GO:0098643	banded collagen fibril	0.00256852671538215
BP	GO:0048705	skeletal system morphogenesis	0.00285247156138477
BP	GO:0030182	neuron differentiation	0.00293708980188509
BP	GO:0060074	synapse maturation	0.00315400322699629
MF	GO:0005262	calcium channel activity	0.00342704179001551
MF	GO:0005244	voltage-gated ion channel activity	0.00342704179001551
MF	GO:0022832	voltage-gated channel activity	0.00342704179001551
CC	GO:0098794	postsynapse	0.00362689496101993
MF	GO:0005245	voltage-gated calcium channel activity	0.00399901933349927
CC	GO:0030016	myofibril	0.00399901933349927
BP	GO:0050877	nervous system process	0.00416167578620931
CC	GO:0034703	cation channel complex	0.00435406349606179
BP	GO:0051960	regulation of nervous system development	0.00461650352571838
CC	GO:0030017	sarcomere	0.0052397038858289
CC	GO:0042383	sarcolemma	0.0053465918409453
CC	GO:0098978	glutamatergic synapse	0.00565148996706733
MF	GO:0008324	cation transmembrane transporter activity	0.00579831000057655
BP	GO:0050767	regulation of neurogenesis	0.00603515047335501
BP	GO:0006813	potassium ion transport	0.00855611074503463
CC	GO:0150034	distal axon	0.00919785464310298
BP	GO:0030154	cell differentiation	0.00919785464310298
MF	GO:0015355	secondary active monocarboxylate transmembrane transporter activity	0.0101379940501433
BP	GO:0007215	glutamate receptor signaling pathway	0.0102378110784261
CC	GO:0005865	striated muscle thin filament	0.010342369097513
CC	GO:1902495	transmembrane transporter complex	0.0119514833307548
CC	GO:0005891	voltage-gated calcium channel complex	0.0130314979526945
MF	GO:0005488	binding	0.0133509233101375
CC	GO:0048786	presynaptic active zone	0.0153117051862849
CC	GO:0036379	myofilament	0.016839166246069
CC	GO:0099699	integral component of synaptic membrane	0.0170029245243671
MF	GO:0005332	gamma-aminobutyric acid:sodium symporter activity	0.0170029245243671
BP	GO:0050806	positive regulation of synaptic transmission	0.0170292935419642
CC	GO:0031674	I band	0.0170292935419642
BP	GO:0055002	striated muscle cell development	0.0170292935419642
CC	GO:0005856	cytoskeleton	0.0175110204916875
BP	GO:0048168	regulation of neuronal synaptic plasticity	0.0178680220710735
BP	GO:0060284	regulation of cell development	0.0180105193090934
CC	GO:1990351	transporter complex	0.0184992308381632
MF	GO:0022857	transmembrane transporter activity	0.0184992308381632
BP	GO:0045664	regulation of neuron differentiation	0.0189754498683908
BP	GO:0097435	supramolecular fiber organization	0.0196321141501379
CC	GO:0098644	complex of collagen trimers	0.0202635456992297
CC	GO:0034455	t-UTP complex	0.0202635456992297
CC	GO:0030054	cell junction	0.0228559917470568
MF	GO:0005215	transporter activity	0.0233973586151075
MF	GO:0015318	inorganic molecular entity transmembrane transporter activity	0.0233973586151075
MF	GO:0015079	potassium ion transmembrane transporter activity	0.023583817832884
BP	GO:0048869	cellular developmental process	0.0248035767080714
BP	GO:0045595	regulation of cell differentiation	0.0248035767080714
BP	GO:0070208	protein heterotrimerization	0.0254024001576792
CC	GO:0042734	presynaptic membrane	0.0256606916309382
BP	GO:0060291	long-term synaptic potentiation	0.0258179177441839
BP	GO:0070314	G1 to G0 transition	0.0258179177441839
CC	GO:0045211	postsynaptic membrane	0.030360130355609
BP	GO:0008015	blood circulation	0.0318655357258203
MF	GO:0005326	neurotransmitter transporter activity	0.0335014819447432
BP	GO:0006811	ion transport	0.034913853001825
BP	GO:0048747	muscle fiber development	0.0356006853183748
CC	GO:0098797	plasma membrane protein complex	0.0366037171890179
BP	GO:0035025	positive regulation of Rho protein signal transduction	0.0366037171890179
BP	GO:0007626	locomotory behavior	0.039530012431213
BP	GO:0055001	muscle cell development	0.0412343816490304
CC	GO:0043679	axon terminus	0.0412343816490304
BP	GO:0001501	skeletal system development	0.0419125162127934
BP	GO:0120035	regulation of plasma membrane bounded cell projection organization	0.0423434237467659
BP	GO:0044057	regulation of system process	0.0426417964190908
MF	GO:0005416	amino acid:cation symporter activity	0.0426417964190908
BP	GO:0120036	plasma membrane bounded cell projection organization	0.0439081773679751
BP	GO:0006836	neurotransmitter transport	0.0439081773679751
CC	GO:0099240	intrinsic component of synaptic membrane	0.0447056652766571
BP	GO:0003013	circulatory system process	0.0473584359564093
BP	GO:0006941	striated muscle contraction	0.0475364510241487
BP	GO:0007267	cell-cell signaling	0.0475364510241487
BP	GO:0031344	regulation of cell projection organization	0.0486741872009622
BP	GO:0007156	homophilic cell adhesion via plasma membrane adhesion molecules	0.0488752628202308
BP	GO:0031175	neuron projection development	0.0488752628202308
BP	GO:0030001	metal ion transport	0.049382371722309
BP	GO:0007517	muscle organ development	0.0499335863949448
BP	GO:0048589	developmental growth	0.0499335863949448
