# Supplementary material for: Dedicated transcriptomics combined with power analysis lead to functional understanding of genes with weak phenotypic changes in knockout lines
Source: PLoS Comput Biol. 2020 Nov 12;16(11):e1008354. doi: 10.1371/journal.pcbi.1008354 (PMC7685438; doi:10.1371/journal.pcbi.1008354)
Supplement: S2 File — (GZ) [file pcbi.1008354.s016.gz › S2_File/gon5/9.tsv]

ontology	category	term	BH
CC	GO:0031012	extracellular matrix	2.05954396891689e-09
CC	GO:0005576	extracellular region	1.05538295003385e-08
CC	GO:0043228	non-membrane-bounded organelle	1.05538295003385e-08
MF	GO:0005201	extracellular matrix structural constituent	1.28815753416447e-08
CC	GO:0043232	intracellular non-membrane-bounded organelle	2.10789862023981e-08
CC	GO:0005581	collagen trimer	7.51972804326195e-08
CC	GO:0044421	extracellular region part	7.64040184162414e-08
BP	GO:0032501	multicellular organismal process	1.34522545944654e-07
CC	GO:0062023	collagen-containing extracellular matrix	1.34522545944654e-07
MF	GO:0005198	structural molecule activity	1.34522545944654e-07
CC	GO:0005694	chromosome	1.88154423408193e-07
CC	GO:0097060	synaptic membrane	2.01768962713462e-07
BP	GO:0006396	RNA processing	2.01768962713462e-07
CC	GO:0045202	synapse	3.95529070074599e-07
CC	GO:0032991	protein-containing complex	1.08927077187627e-06
CC	GO:0044427	chromosomal part	1.15347301061914e-06
CC	GO:0000775	chromosome, centromeric region	1.5982638738964e-06
MF	GO:0030020	extracellular matrix structural constituent conferring tensile strength	2.36575997352452e-06
BP	GO:0099536	synaptic signaling	5.5379088219474e-06
BP	GO:0065007	biological regulation	5.6549095754253e-06
BP	GO:0009987	cellular process	6.62851355222534e-06
MF	GO:0005261	cation channel activity	7.09455362297545e-06
CC	GO:0099080	supramolecular complex	7.09455362297545e-06
CC	GO:0099081	supramolecular polymer	7.09455362297545e-06
BP	GO:0071840	cellular component organization or biogenesis	7.48881174228551e-06
BP	GO:0099537	trans-synaptic signaling	8.13292519397299e-06
CC	GO:0099512	supramolecular fiber	8.13292519397299e-06
CC	GO:0044456	synapse part	8.37799743904509e-06
BP	GO:0007268	chemical synaptic transmission	8.37799743904509e-06
BP	GO:0098916	anterograde trans-synaptic signaling	8.37799743904509e-06
MF	GO:0022839	ion gated channel activity	8.72430882103519e-06
BP	GO:0050789	regulation of biological process	8.72430882103519e-06
CC	GO:0005615	extracellular space	8.98949196345842e-06
CC	GO:0000776	kinetochore	9.79042368891181e-06
MF	GO:0005515	protein binding	1.203807442582e-05
BP	GO:0051216	cartilage development	1.58080272455658e-05
BP	GO:0048731	system development	1.63429849617213e-05
BP	GO:0007275	multicellular organism development	1.68082248587977e-05
CC	GO:0044428	nuclear part	1.69145953229327e-05
BP	GO:0008380	RNA splicing	1.85251803722565e-05
MF	GO:0022836	gated channel activity	1.92535589924579e-05
BP	GO:0032502	developmental process	1.92535589924579e-05
CC	GO:0031981	nuclear lumen	2.2451949820232e-05
BP	GO:0000375	RNA splicing, via transesterification reactions	2.34058351207901e-05
BP	GO:0000377	RNA splicing, via transesterification reactions with bulged adenosine as nucleophile	2.34058351207901e-05
BP	GO:0000398	mRNA splicing, via spliceosome	2.34058351207901e-05
CC	GO:0043292	contractile fiber	2.34058351207901e-05
MF	GO:0005216	ion channel activity	2.4304732105888e-05
CC	GO:0000779	condensed chromosome, centromeric region	2.45261666569706e-05
MF	GO:0022838	substrate-specific channel activity	2.53045164299424e-05
BP	GO:0006397	mRNA processing	2.69321396135996e-05
CC	GO:0099634	postsynaptic specialization membrane	2.69321396135996e-05
CC	GO:0000228	nuclear chromosome	2.75252205288352e-05
BP	GO:0048856	anatomical structure development	2.75252205288352e-05
CC	GO:0000777	condensed chromosome kinetochore	2.75252205288352e-05
MF	GO:0015267	channel activity	2.75252205288352e-05
MF	GO:0022803	passive transmembrane transporter activity	2.75252205288352e-05
CC	GO:0097458	neuron part	3.36425365198155e-05
BP	GO:0006260	DNA replication	3.69148410293637e-05
CC	GO:1990904	ribonucleoprotein complex	3.69148410293637e-05
BP	GO:0061448	connective tissue development	4.05052795061805e-05
BP	GO:0002062	chondrocyte differentiation	4.05052795061805e-05
CC	GO:0098936	intrinsic component of postsynaptic membrane	5.82001650528684e-05
CC	GO:0098687	chromosomal region	5.82001650528684e-05
CC	GO:0099240	intrinsic component of synaptic membrane	6.08391771734303e-05
MF	GO:0005509	calcium ion binding	6.17789923636974e-05
CC	GO:0031226	intrinsic component of plasma membrane	6.20172172952754e-05
CC	GO:0005887	integral component of plasma membrane	6.94189308800711e-05
BP	GO:0030198	extracellular matrix organization	7.89382760556382e-05
CC	GO:0044454	nuclear chromosome part	0.000103395545891858
CC	GO:0005819	spindle	0.000103395545891858
BP	GO:0006936	muscle contraction	0.000104810008264672
CC	GO:0045211	postsynaptic membrane	0.000113164123509074
CC	GO:1902495	transmembrane transporter complex	0.000118884456044586
BP	GO:0090304	nucleic acid metabolic process	0.000121126949011144
CC	GO:0099699	integral component of synaptic membrane	0.000170255461083409
CC	GO:0098948	intrinsic component of postsynaptic specialization membrane	0.000179110168453637
CC	GO:0098839	postsynaptic density membrane	0.000185557647865057
BP	GO:0060350	endochondral bone morphogenesis	0.000198796006079531
CC	GO:0000793	condensed chromosome	0.000198796006079531
BP	GO:0003008	system process	0.000216433699377326
BP	GO:0003418	growth plate cartilage chondrocyte differentiation	0.000217276133348154
BP	GO:0060349	bone morphogenesis	0.000217276133348154
CC	GO:0099055	integral component of postsynaptic membrane	0.00023268223512547
CC	GO:0098878	neurotransmitter receptor complex	0.000243531202272509
BP	GO:0060351	cartilage development involved in endochondral bone morphogenesis	0.000255784133448404
CC	GO:1990351	transporter complex	0.000381045730846552
MF	GO:0003723	RNA binding	0.000383040424339586
CC	GO:0099146	intrinsic component of postsynaptic density membrane	0.000400288876279662
BP	GO:0000278	mitotic cell cycle	0.000471377544676366
CC	GO:0034702	ion channel complex	0.000472196869927535
BP	GO:0006941	striated muscle contraction	0.000472450234348374
CC	GO:0098982	GABA-ergic synapse	0.00049350380969913
CC	GO:0030016	myofibril	0.00053157623323819
CC	GO:0008328	ionotropic glutamate receptor complex	0.000589671060738434
BP	GO:0003422	growth plate cartilage morphogenesis	0.000656180629277134
BP	GO:0006259	DNA metabolic process	0.000657087079004731
CC	GO:0098793	presynapse	0.000668507502062281
BP	GO:0000070	mitotic sister chromatid segregation	0.000707244779877229
CC	GO:0030017	sarcomere	0.000749384676625276
BP	GO:0007059	chromosome segregation	0.000785329320467589
BP	GO:0003012	muscle system process	0.000785329320467589
BP	GO:0016043	cellular component organization	0.000785329320467589
BP	GO:0048168	regulation of neuronal synaptic plasticity	0.000820727576336997
CC	GO:0099060	integral component of postsynaptic specialization membrane	0.0008813279541988
CC	GO:0044449	contractile fiber part	0.000935539623568223
BP	GO:0043062	extracellular structure organization	0.00101538796250598
CC	GO:0070013	intracellular organelle lumen	0.00101538796250598
CC	GO:0031974	membrane-enclosed lumen	0.00107999632066887
CC	GO:0043233	organelle lumen	0.00107999632066887
CC	GO:0005681	spliceosomal complex	0.00111610597834947
CC	GO:0000778	condensed nuclear chromosome kinetochore	0.00112734222811473
CC	GO:0030424	axon	0.00118889640728601
CC	GO:0034703	cation channel complex	0.00126455126488749
BP	GO:0002063	chondrocyte development	0.00132479698144387
BP	GO:0050794	regulation of cellular process	0.00134204402689645
BP	GO:0042391	regulation of membrane potential	0.00136224681395865
MF	GO:0008094	DNA-dependent ATPase activity	0.00136224681395865
MF	GO:0044877	protein-containing complex binding	0.00136298614491595
BP	GO:0003413	chondrocyte differentiation involved in endochondral bone morphogenesis	0.00159592676970908
MF	GO:0022843	voltage-gated cation channel activity	0.00161505604215718
BP	GO:0003414	chondrocyte morphogenesis involved in endochondral bone morphogenesis	0.00165359380305406
BP	GO:0003429	growth plate cartilage chondrocyte morphogenesis	0.00165359380305406
BP	GO:0090171	chondrocyte morphogenesis	0.00165359380305406
BP	GO:0003417	growth plate cartilage development	0.00165359380305406
MF	GO:0046873	metal ion transmembrane transporter activity	0.00171341934911221
CC	GO:0005657	replication fork	0.00182855045890739
BP	GO:0048167	regulation of synaptic plasticity	0.00182855045890739
BP	GO:0003433	chondrocyte development involved in endochondral bone morphogenesis	0.00185900301067816
CC	GO:0044297	cell body	0.00200906087531819
CC	GO:0030054	cell junction	0.00202142719768217
CC	GO:0099061	integral component of postsynaptic density membrane	0.0020567600725513
BP	GO:0006261	DNA-dependent DNA replication	0.00207232205161804
MF	GO:0016887	ATPase activity	0.00217379373687648
BP	GO:0099177	regulation of trans-synaptic signaling	0.00225530616149798
BP	GO:0007519	skeletal muscle tissue development	0.00230562848064103
CC	GO:0098590	plasma membrane region	0.00252771983525627
BP	GO:0016071	mRNA metabolic process	0.00252771983525627
CC	GO:0036379	myofilament	0.00254943000276626
CC	GO:0033267	axon part	0.00288588083439022
CC	GO:0098978	glutamatergic synapse	0.00288811897260136
BP	GO:0050808	synapse organization	0.00288811897260136
MF	GO:0016462	pyrophosphatase activity	0.00288811897260136
BP	GO:0050804	modulation of chemical synaptic transmission	0.00293050801743645
MF	GO:0005244	voltage-gated ion channel activity	0.00295135770749114
MF	GO:0022832	voltage-gated channel activity	0.00295135770749114
CC	GO:0043005	neuron projection	0.00297150992450244
CC	GO:0005865	striated muscle thin filament	0.00302272365276113
BP	GO:0006364	rRNA processing	0.0032935321305268
BP	GO:0140014	mitotic nuclear division	0.0032935321305268
BP	GO:0060538	skeletal muscle organ development	0.00339034772865285
MF	GO:0016817	hydrolase activity, acting on acid anhydrides	0.00359420616235517
MF	GO:0016818	hydrolase activity, acting on acid anhydrides, in phosphorus-containing anhydrides	0.00359420616235517
BP	GO:0010830	regulation of myotube differentiation	0.00368882025662411
CC	GO:0044459	plasma membrane part	0.00448203308284033
CC	GO:0098794	postsynapse	0.00469077822557887
MF	GO:0017111	nucleoside-triphosphatase activity	0.00477120976999396
BP	GO:0048747	muscle fiber development	0.00486059633157422
BP	GO:1901990	regulation of mitotic cell cycle phase transition	0.00519341169487487
CC	GO:0036477	somatodendritic compartment	0.00525148891781481
CC	GO:0043025	neuronal cell body	0.00588439267138602
BP	GO:0034470	ncRNA processing	0.00610399234038227
MF	GO:0042623	ATPase activity, coupled	0.00612428405509235
BP	GO:0000819	sister chromatid segregation	0.006229722239605
CC	GO:0044430	cytoskeletal part	0.00634622550157025
MF	GO:0005488	binding	0.00634622550157025
CC	GO:0044451	nucleoplasm part	0.00649913423037574
BP	GO:0007416	synapse assembly	0.00671169082391722
CC	GO:0043596	nuclear replication fork	0.00700344101517015
CC	GO:0071013	catalytic step 2 spliceosome	0.00736430917898272
BP	GO:0098868	bone growth	0.0074208629317154
BP	GO:0001501	skeletal system development	0.00742474555592408
CC	GO:0044420	extracellular matrix component	0.00764088220285235
BP	GO:0051310	metaphase plate congression	0.00764088220285235
BP	GO:0006974	cellular response to DNA damage stimulus	0.00800015368243536
MF	GO:0015079	potassium ion transmembrane transporter activity	0.00823377493518284
BP	GO:0007399	nervous system development	0.00872197669665713
BP	GO:0060536	cartilage morphogenesis	0.00889776323268669
BP	GO:0048705	skeletal system morphogenesis	0.00890153917769173
MF	GO:0030594	neurotransmitter receptor activity	0.00890153917769173
CC	GO:0000780	condensed nuclear chromosome, centromeric region	0.00898171378284571
BP	GO:0003416	endochondral bone growth	0.00929589639356703
BP	GO:0060047	heart contraction	0.0101374670894034
BP	GO:0050793	regulation of developmental process	0.0108010734355063
BP	GO:0051301	cell division	0.0108010734355063
BP	GO:0030199	collagen fibril organization	0.0109773123376788
BP	GO:1903047	mitotic cell cycle process	0.0109773123376788
MF	GO:0015276	ligand-gated ion channel activity	0.0115730702720809
BP	GO:0007093	mitotic cell cycle checkpoint	0.0115730702720809
BP	GO:0022613	ribonucleoprotein complex biogenesis	0.0115730702720809
BP	GO:0007346	regulation of mitotic cell cycle	0.0115730702720809
BP	GO:0006139	nucleobase-containing compound metabolic process	0.0115730702720809
BP	GO:0071214	cellular response to abiotic stimulus	0.0115730702720809
BP	GO:0104004	cellular response to environmental stimulus	0.0115730702720809
BP	GO:0006281	DNA repair	0.0115730702720809
BP	GO:0007267	cell-cell signaling	0.0117047901514945
BP	GO:0048468	cell development	0.0117571018343093
BP	GO:0008150	biological_process	0.0121706352667722
BP	GO:0008037	cell recognition	0.0121706352667722
MF	GO:0022890	inorganic cation transmembrane transporter activity	0.0122641837017007
BP	GO:0007049	cell cycle	0.0124840235685472
CC	GO:0005730	nucleolus	0.0128626774788487
BP	GO:0007091	metaphase/anaphase transition of mitotic cell cycle	0.0129577218393286
MF	GO:0098960	postsynaptic neurotransmitter receptor activity	0.0134596634662029
BP	GO:1902749	regulation of cell cycle G2/M phase transition	0.0137274112385494
BP	GO:0000280	nuclear division	0.0137274112385494
BP	GO:0008015	blood circulation	0.0137274112385494
MF	GO:0003676	nucleic acid binding	0.0138451538555062
BP	GO:0051303	establishment of chromosome localization	0.0138451538555062
BP	GO:0051983	regulation of chromosome segregation	0.0150035413545895
MF	GO:0005267	potassium channel activity	0.0150035413545895
CC	GO:0005654	nucleoplasm	0.0150418167242458
CC	GO:0042734	presynaptic membrane	0.0150418167242458
BP	GO:0098742	cell-cell adhesion via plasma-membrane adhesion molecules	0.0150418167242458
MF	GO:0022824	transmitter-gated ion channel activity	0.0152885843498404
MF	GO:0022835	transmitter-gated channel activity	0.0152885843498404
BP	GO:0016070	RNA metabolic process	0.0152885843498404
BP	GO:0045841	negative regulation of mitotic metaphase/anaphase transition	0.0155230368450201
BP	GO:0048642	negative regulation of skeletal muscle tissue development	0.0155230368450201
BP	GO:0007080	mitotic metaphase plate congression	0.0158113276010668
CC	GO:0072686	mitotic spindle	0.015842534489958
BP	GO:0060348	bone development	0.015992892466113
BP	GO:0034508	centromere complex assembly	0.0162545465816455
BP	GO:0006310	DNA recombination	0.0163428731511367
BP	GO:1905818	regulation of chromosome separation	0.0164053692542691
MF	GO:0008066	glutamate receptor activity	0.0164173560760332
BP	GO:0010965	regulation of mitotic sister chromatid separation	0.0171111846234164
BP	GO:0044772	mitotic cell cycle phase transition	0.0172915889876104
BP	GO:0010467	gene expression	0.0175531033123482
BP	GO:0050000	chromosome localization	0.0177233443100615
BP	GO:0043269	regulation of ion transport	0.0184478674364366
MF	GO:0005262	calcium channel activity	0.0186994249950823
BP	GO:0034765	regulation of ion transmembrane transport	0.0186994249950823
BP	GO:0030071	regulation of mitotic metaphase/anaphase transition	0.0189237969227775
MF	GO:0022834	ligand-gated channel activity	0.0194631922217071
CC	GO:0030684	preribosome	0.0197621384517045
BP	GO:0016072	rRNA metabolic process	0.0211335126034579
BP	GO:0051239	regulation of multicellular organismal process	0.0211807733137926
MF	GO:0003697	single-stranded DNA binding	0.0218913901078396
BP	GO:0003015	heart process	0.0223732757020406
BP	GO:1901987	regulation of cell cycle phase transition	0.0223732757020406
BP	GO:2000816	negative regulation of mitotic sister chromatid separation	0.0223732757020406
CC	GO:0150034	distal axon	0.0223732757020406
MF	GO:1904315	transmitter-gated ion channel activity involved in regulation of postsynaptic membrane potential	0.0231844973897036
BP	GO:0010389	regulation of G2/M transition of mitotic cell cycle	0.0231844973897036
MF	GO:0099094	ligand-gated cation channel activity	0.0243225745159997
CC	GO:0005856	cytoskeleton	0.0247955668748934
BP	GO:0044784	metaphase/anaphase transition of cell cycle	0.0253351719519194
BP	GO:0003013	circulatory system process	0.0256529704815637
BP	GO:0006813	potassium ion transport	0.0260183871925196
BP	GO:0050982	detection of mechanical stimulus	0.0264244311781174
BP	GO:0046483	heterocycle metabolic process	0.0265692434148243
CC	GO:0005583	fibrillar collagen trimer	0.0265692434148243
CC	GO:0098643	banded collagen fibril	0.0265692434148243
BP	GO:0098813	nuclear chromosome segregation	0.0266003518306323
BP	GO:0070202	regulation of establishment of protein localization to chromosome	0.0269306297619988
BP	GO:0051304	chromosome separation	0.0275328162287794
BP	GO:1902100	negative regulation of metaphase/anaphase transition of cell cycle	0.0277658798413738
BP	GO:0060048	cardiac muscle contraction	0.0281094632476965
BP	GO:0051276	chromosome organization	0.0284999253461372
CC	GO:0031674	I band	0.0284999253461372
CC	GO:0044306	neuron projection terminus	0.0297960557871755
BP	GO:0007156	homophilic cell adhesion via plasma membrane adhesion molecules	0.0301996140661176
BP	GO:0071479	cellular response to ionizing radiation	0.0301996140661176
BP	GO:0060074	synapse maturation	0.0310086777872763
BP	GO:0034641	cellular nitrogen compound metabolic process	0.0310086777872763
CC	GO:0005634	nucleus	0.0317986950161182
BP	GO:0008156	negative regulation of DNA replication	0.0317986950161182
CC	GO:0048786	presynaptic active zone	0.0320328647577547
BP	GO:0055002	striated muscle cell development	0.0320328647577547
BP	GO:0008608	attachment of spindle microtubules to kinetochore	0.0320328647577547
BP	GO:0071804	cellular potassium ion transport	0.0322730837781517
BP	GO:0071805	potassium ion transmembrane transport	0.0322730837781517
BP	GO:0051960	regulation of nervous system development	0.0346968303346794
CC	GO:0097447	dendritic tree	0.0348519227106032
MF	GO:0003682	chromatin binding	0.0348519227106032
BP	GO:0003009	skeletal muscle contraction	0.0348818442115801
BP	GO:0044839	cell cycle G2/M phase transition	0.0348818442115801
CC	GO:0044422	organelle part	0.0375387386435053
BP	GO:0051130	positive regulation of cellular component organization	0.0376195739245805
BP	GO:1902099	regulation of metaphase/anaphase transition of cell cycle	0.0376786976628742
BP	GO:0050877	nervous system process	0.038083101011825
BP	GO:0031577	spindle checkpoint	0.038083101011825
BP	GO:1905819	negative regulation of chromosome separation	0.03854443416953
CC	GO:0017146	NMDA selective glutamate receptor complex	0.03854443416953
CC	GO:0098797	plasma membrane protein complex	0.0388786797290895
MF	GO:0003729	mRNA binding	0.0389309541910983
BP	GO:0030154	cell differentiation	0.0390810865822307
MF	GO:0005212	structural constituent of eye lens	0.0397105937506756
BP	GO:0001754	eye photoreceptor cell differentiation	0.039822708220289
BP	GO:0051306	mitotic sister chromatid separation	0.0406299872740169
BP	GO:0051094	positive regulation of developmental process	0.0406299872740169
CC	GO:0016604	nuclear body	0.0406299872740169
CC	GO:0099572	postsynaptic specialization	0.0406299872740169
BP	GO:0048285	organelle fission	0.0406299872740169
CC	GO:0032809	neuronal cell body membrane	0.0406299872740169
CC	GO:0098644	complex of collagen trimers	0.0412573931713656
BP	GO:0050684	regulation of mRNA processing	0.0412573931713656
BP	GO:0006725	cellular aromatic compound metabolic process	0.0412573931713656
BP	GO:0033047	regulation of mitotic sister chromatid segregation	0.0412573931713656
BP	GO:0007215	glutamate receptor signaling pathway	0.0412573931713656
CC	GO:0043679	axon terminus	0.0412573931713656
BP	GO:0043170	macromolecule metabolic process	0.0414568756624716
MF	GO:0004970	ionotropic glutamate receptor activity	0.0414568756624716
BP	GO:0048699	generation of neurons	0.0414568756624716
MF	GO:0008324	cation transmembrane transporter activity	0.0430018959916483
BP	GO:0000380	alternative mRNA splicing, via spliceosome	0.0436511107612284
BP	GO:0006812	cation transport	0.043690563401293
BP	GO:0006275	regulation of DNA replication	0.0438693548207748
BP	GO:0023052	signaling	0.0438693548207748
BP	GO:0048869	cellular developmental process	0.0450704121248099
BP	GO:0071174	mitotic spindle checkpoint	0.0464447508879708
BP	GO:0097264	self proteolysis	0.0472075746254075
MF	GO:0099529	neurotransmitter receptor activity involved in regulation of postsynaptic membrane potential	0.0472075746254075
MF	GO:0008092	cytoskeletal protein binding	0.0472075746254075
BP	GO:0014902	myotube differentiation	0.0475583999247391
BP	GO:0044057	regulation of system process	0.0480390771533229
CC	GO:0031672	A band	0.0485669709854148
BP	GO:0044770	cell cycle phase transition	0.0486716883419083
