# Supplementary material for: Dedicated transcriptomics combined with power analysis lead to functional understanding of genes with weak phenotypic changes in knockout lines
Source: PLoS Comput Biol. 2020 Nov 12;16(11):e1008354. doi: 10.1371/journal.pcbi.1008354 (PMC7685438; doi:10.1371/journal.pcbi.1008354)
Supplement: S2 File — (GZ) [file pcbi.1008354.s016.gz › S2_File/gon5/336.tsv]

ontology	category	term	BH
CC	GO:0032991	protein-containing complex	1.46498419491053e-07
CC	GO:0031012	extracellular matrix	1.76551768793093e-06
BP	GO:0071840	cellular component organization or biogenesis	2.3171858902601e-06
CC	GO:0045202	synapse	3.896039083331e-06
MF	GO:0005198	structural molecule activity	6.56111793835099e-06
BP	GO:0048731	system development	8.10021660197768e-06
CC	GO:0043228	non-membrane-bounded organelle	9.15237789215429e-06
BP	GO:0032501	multicellular organismal process	1.13706288504885e-05
BP	GO:0016043	cellular component organization	1.13706288504885e-05
BP	GO:0007275	multicellular organism development	1.13706288504885e-05
CC	GO:0044428	nuclear part	1.27427145519588e-05
CC	GO:0097060	synaptic membrane	1.27427145519588e-05
CC	GO:0030424	axon	1.49484184162046e-05
CC	GO:0043232	intracellular non-membrane-bounded organelle	1.49484184162046e-05
CC	GO:1990904	ribonucleoprotein complex	1.49484184162046e-05
MF	GO:0005201	extracellular matrix structural constituent	1.96892263827574e-05
CC	GO:0097458	neuron part	2.43088255984086e-05
BP	GO:0032502	developmental process	2.62844305914189e-05
CC	GO:0000775	chromosome, centromeric region	3.80585279859368e-05
CC	GO:0062023	collagen-containing extracellular matrix	4.17226513121871e-05
BP	GO:0009987	cellular process	5.36390861812766e-05
CC	GO:0044456	synapse part	6.28965752855803e-05
BP	GO:0048856	anatomical structure development	6.73020748307827e-05
CC	GO:0000776	kinetochore	8.30228935571492e-05
CC	GO:0044421	extracellular region part	0.000104814143766586
CC	GO:0005887	integral component of plasma membrane	0.00010934017414744
CC	GO:0031981	nuclear lumen	0.00010934017414744
MF	GO:0005212	structural constituent of eye lens	0.00010934017414744
CC	GO:0070013	intracellular organelle lumen	0.000117478141904695
CC	GO:0031974	membrane-enclosed lumen	0.00011986529769233
CC	GO:0043233	organelle lumen	0.00011986529769233
CC	GO:0044297	cell body	0.00013189787962628
CC	GO:0031226	intrinsic component of plasma membrane	0.000133696240064128
BP	GO:0099536	synaptic signaling	0.000138118761382107
BP	GO:0007268	chemical synaptic transmission	0.000167917746504913
BP	GO:0098916	anterograde trans-synaptic signaling	0.000167917746504913
BP	GO:0099537	trans-synaptic signaling	0.000174228080862836
BP	GO:0006396	RNA processing	0.000174228080862836
CC	GO:0043025	neuronal cell body	0.000230941659860298
CC	GO:0099240	intrinsic component of synaptic membrane	0.000231199400540798
CC	GO:0044422	organelle part	0.0003191819653047
BP	GO:0040007	growth	0.000473989280419048
CC	GO:0098687	chromosomal region	0.000550140932248406
CC	GO:0005581	collagen trimer	0.00062182345444865
CC	GO:0036477	somatodendritic compartment	0.000784560625158434
CC	GO:0045211	postsynaptic membrane	0.00112037043019165
BP	GO:0007399	nervous system development	0.00114881795944798
BP	GO:0006397	mRNA processing	0.00114881795944798
BP	GO:0008380	RNA splicing	0.00132066429506185
CC	GO:0005694	chromosome	0.00132789733240259
CC	GO:0044427	chromosomal part	0.00137782320956339
CC	GO:0033267	axon part	0.00158362087250522
MF	GO:0005515	protein binding	0.00183190136880464
BP	GO:0016071	mRNA metabolic process	0.00183455785678443
BP	GO:0048589	developmental growth	0.00195631723587722
BP	GO:0002062	chondrocyte differentiation	0.00264386800536911
CC	GO:0005615	extracellular space	0.00293691873110086
BP	GO:0007215	glutamate receptor signaling pathway	0.00308074363573457
BP	GO:0051216	cartilage development	0.00314516614710556
MF	GO:0044877	protein-containing complex binding	0.00361969916500583
CC	GO:0000777	condensed chromosome kinetochore	0.00434971425361004
CC	GO:0099699	integral component of synaptic membrane	0.00455319375548532
CC	GO:0043005	neuron projection	0.004866123474269
CC	GO:0044459	plasma membrane part	0.00501861767736767
BP	GO:0060350	endochondral bone morphogenesis	0.00545406809437702
BP	GO:0050804	modulation of chemical synaptic transmission	0.00646550960947772
CC	GO:0044446	intracellular organelle part	0.00682508222641902
BP	GO:0061448	connective tissue development	0.00723868268635021
BP	GO:0099177	regulation of trans-synaptic signaling	0.00759244498455205
CC	GO:0005813	centrosome	0.0076595652977344
CC	GO:0098590	plasma membrane region	0.00836190466350029
BP	GO:0030154	cell differentiation	0.00836190466350029
CC	GO:0005681	spliceosomal complex	0.00851177993614267
BP	GO:0007411	axon guidance	0.00866571319361331
CC	GO:0005654	nucleoplasm	0.00866571319361331
BP	GO:0022008	neurogenesis	0.00886959918569436
CC	GO:0000779	condensed chromosome, centromeric region	0.00917002185968906
BP	GO:0000278	mitotic cell cycle	0.00917002185968906
CC	GO:0005634	nucleus	0.0091891787781498
CC	GO:0044420	extracellular matrix component	0.0091891787781498
BP	GO:0000070	mitotic sister chromatid segregation	0.0091891787781498
BP	GO:0060349	bone morphogenesis	0.0091891787781498
BP	GO:0097485	neuron projection guidance	0.0105447721983738
CC	GO:0098982	GABA-ergic synapse	0.0105447721983738
BP	GO:0051726	regulation of cell cycle	0.0105447721983738
CC	GO:0098936	intrinsic component of postsynaptic membrane	0.0106733824803807
BP	GO:0090304	nucleic acid metabolic process	0.0108951888057535
BP	GO:0048699	generation of neurons	0.011393008337306
CC	GO:0044304	main axon	0.0118347344972573
BP	GO:0048468	cell development	0.0128518982496056
BP	GO:0007093	mitotic cell cycle checkpoint	0.0128518982496056
BP	GO:0000375	RNA splicing, via transesterification reactions	0.0129982498231085
BP	GO:0000377	RNA splicing, via transesterification reactions with bulged adenosine as nucleophile	0.0129982498231085
BP	GO:0000398	mRNA splicing, via spliceosome	0.0129982498231085
CC	GO:0099634	postsynaptic specialization membrane	0.0129982498231085
BP	GO:2000311	regulation of AMPA receptor activity	0.0132514698359965
BP	GO:0048812	neuron projection morphogenesis	0.0136291039832523
CC	GO:0030054	cell junction	0.0136291039832523
BP	GO:0034641	cellular nitrogen compound metabolic process	0.0136291039832523
BP	GO:0006260	DNA replication	0.0136405269526258
BP	GO:0048666	neuron development	0.0143772977159983
CC	GO:0099512	supramolecular fiber	0.014826522658054
BP	GO:0050793	regulation of developmental process	0.0149171068083398
CC	GO:0098793	presynapse	0.0149490496103334
CC	GO:0099080	supramolecular complex	0.0151988058783808
CC	GO:0099081	supramolecular polymer	0.0151988058783808
BP	GO:0120039	plasma membrane bounded cell projection morphogenesis	0.0151988058783808
CC	GO:0098839	postsynaptic density membrane	0.0151988058783808
BP	GO:0006139	nucleobase-containing compound metabolic process	0.0151988058783808
BP	GO:0006403	RNA localization	0.0151988058783808
MF	GO:0030020	extracellular matrix structural constituent conferring tensile strength	0.0151988058783808
CC	GO:0005576	extracellular region	0.0155283391528194
BP	GO:0065007	biological regulation	0.0167184313485447
BP	GO:0090068	positive regulation of cell cycle process	0.0167297446458706
BP	GO:0000075	cell cycle checkpoint	0.0167376744748888
BP	GO:0007155	cell adhesion	0.0167376744748888
BP	GO:0050808	synapse organization	0.0167376744748888
BP	GO:0007346	regulation of mitotic cell cycle	0.0175662498459178
BP	GO:0022610	biological adhesion	0.0175662498459178
BP	GO:2000026	regulation of multicellular organismal development	0.0175662498459178
MF	GO:0005509	calcium ion binding	0.017599118138914
BP	GO:0048869	cellular developmental process	0.017599118138914
BP	GO:0060351	cartilage development involved in endochondral bone morphogenesis	0.0178452518865966
BP	GO:0031175	neuron projection development	0.0180754004777927
BP	GO:0006941	striated muscle contraction	0.0180754004777927
MF	GO:0005261	cation channel activity	0.0180755684737381
CC	GO:0098794	postsynapse	0.0183302945844573
MF	GO:0005488	binding	0.0185366593376129
MF	GO:0046873	metal ion transmembrane transporter activity	0.0188508989771105
BP	GO:0045597	positive regulation of cell differentiation	0.0194185494432919
BP	GO:0048858	cell projection morphogenesis	0.0197356998325347
BP	GO:0032990	cell part morphogenesis	0.0197356998325347
BP	GO:0035418	protein localization to synapse	0.0197742151639923
BP	GO:0051130	positive regulation of cellular component organization	0.0200669038632015
BP	GO:0003009	skeletal muscle contraction	0.0204965588733995
CC	GO:0000228	nuclear chromosome	0.0210926934997889
BP	GO:0045595	regulation of cell differentiation	0.0212168241042179
BP	GO:0060538	skeletal muscle organ development	0.0222305651385913
BP	GO:0051239	regulation of multicellular organismal process	0.0242587727445955
BP	GO:0050806	positive regulation of synaptic transmission	0.0244375603381178
CC	GO:0099146	intrinsic component of postsynaptic density membrane	0.0312559666912189
BP	GO:0030182	neuron differentiation	0.032727057164168
BP	GO:0022613	ribonucleoprotein complex biogenesis	0.0335315057515219
BP	GO:0051962	positive regulation of nervous system development	0.03381303438378
BP	GO:0099565	chemical synaptic transmission, postsynaptic	0.0338462649677053
CC	GO:0098948	intrinsic component of postsynaptic specialization membrane	0.0344325238236473
BP	GO:0030198	extracellular matrix organization	0.0350695998030694
BP	GO:0048167	regulation of synaptic plasticity	0.0360076232701595
BP	GO:0140014	mitotic nuclear division	0.0364249037019906
BP	GO:0051094	positive regulation of developmental process	0.0364249037019906
BP	GO:0006261	DNA-dependent DNA replication	0.0370952464835609
CC	GO:0098978	glutamatergic synapse	0.0372365257030312
CC	GO:0044454	nuclear chromosome part	0.0372981848820437
BP	GO:0003012	muscle system process	0.0407480130022812
BP	GO:0051983	regulation of chromosome segregation	0.041812233285719
BP	GO:0060078	regulation of postsynaptic membrane potential	0.0419161441542411
BP	GO:0006974	cellular response to DNA damage stimulus	0.0425779426727735
BP	GO:0098659	inorganic cation import across plasma membrane	0.043362732602586
BP	GO:0099587	inorganic ion import across plasma membrane	0.043362732602586
CC	GO:0000793	condensed chromosome	0.043362732602586
BP	GO:0010467	gene expression	0.043362732602586
CC	GO:0099055	integral component of postsynaptic membrane	0.0448199602738922
BP	GO:0034508	centromere complex assembly	0.0451459598873688
BP	GO:2000463	positive regulation of excitatory postsynaptic potential	0.0457284169179945
BP	GO:0046483	heterocycle metabolic process	0.0466383877873005
BP	GO:1902749	regulation of cell cycle G2/M phase transition	0.0472394712631265
BP	GO:0098703	calcium ion import across plasma membrane	0.0472394712631265
BP	GO:1902656	calcium ion import into cytosol	0.0472394712631265
BP	GO:0050789	regulation of biological process	0.0472394712631265
BP	GO:1901990	regulation of mitotic cell cycle phase transition	0.0474926321999897
BP	GO:0007049	cell cycle	0.0475045652004177
BP	GO:0033047	regulation of mitotic sister chromatid segregation	0.0475045652004177
BP	GO:0007519	skeletal muscle tissue development	0.0475045652004177
BP	GO:0051128	regulation of cellular component organization	0.0475045652004177
BP	GO:0120036	plasma membrane bounded cell projection organization	0.0475045652004177
BP	GO:0001501	skeletal system development	0.0486361078821213
BP	GO:1903047	mitotic cell cycle process	0.0486361078821213
BP	GO:0003433	chondrocyte development involved in endochondral bone morphogenesis	0.0486361078821213
BP	GO:0003008	system process	0.0492246202803501
