# Supplementary material for: Dedicated transcriptomics combined with power analysis lead to functional understanding of genes with weak phenotypic changes in knockout lines
Source: PLoS Comput Biol. 2020 Nov 12;16(11):e1008354. doi: 10.1371/journal.pcbi.1008354 (PMC7685438; doi:10.1371/journal.pcbi.1008354)
Supplement: S2 File — (GZ) [file pcbi.1008354.s016.gz › S2_File/gon5/45.tsv]

ontology	category	term	BH
CC	GO:0031012	extracellular matrix	9.94300089011495e-10
MF	GO:0005201	extracellular matrix structural constituent	4.51777850869766e-09
CC	GO:0005576	extracellular region	4.1858994517598e-08
CC	GO:0062023	collagen-containing extracellular matrix	7.29043364696219e-08
CC	GO:0044421	extracellular region part	8.82413730457244e-08
BP	GO:0003012	muscle system process	7.23371719998015e-06
BP	GO:0032501	multicellular organismal process	7.23371719998015e-06
BP	GO:0006941	striated muscle contraction	9.29121417726182e-06
CC	GO:0005581	collagen trimer	9.29121417726182e-06
BP	GO:0006936	muscle contraction	3.33368754123221e-05
CC	GO:0005615	extracellular space	4.35151362220111e-05
BP	GO:0003008	system process	6.87677830128281e-05
MF	GO:0005488	binding	6.99688857107132e-05
BP	GO:0060351	cartilage development involved in endochondral bone morphogenesis	0.000171126879440411
BP	GO:0071840	cellular component organization or biogenesis	0.000171126879440411
BP	GO:0003009	skeletal muscle contraction	0.000171126879440411
BP	GO:0060350	endochondral bone morphogenesis	0.000227113004026716
BP	GO:0060349	bone morphogenesis	0.000532297586498171
BP	GO:0051216	cartilage development	0.00121798251745799
BP	GO:0030198	extracellular matrix organization	0.00124399148003143
BP	GO:0003413	chondrocyte differentiation involved in endochondral bone morphogenesis	0.00124399148003143
CC	GO:0000793	condensed chromosome	0.00124399148003143
CC	GO:0005694	chromosome	0.00151637153132053
BP	GO:0061448	connective tissue development	0.00185613843127596
BP	GO:0032502	developmental process	0.00259121084458329
BP	GO:0003433	chondrocyte development involved in endochondral bone morphogenesis	0.00263787021493163
BP	GO:0016043	cellular component organization	0.00263787021493163
CC	GO:0099512	supramolecular fiber	0.00290867854676367
BP	GO:0051783	regulation of nuclear division	0.00290867854676367
BP	GO:0002063	chondrocyte development	0.00430154941642385
BP	GO:0043062	extracellular structure organization	0.00430154941642385
CC	GO:0099080	supramolecular complex	0.00453089305808107
CC	GO:0099081	supramolecular polymer	0.00453089305808107
BP	GO:0048705	skeletal system morphogenesis	0.00459827825845275
BP	GO:0050879	multicellular organismal movement	0.00501670131434855
BP	GO:0050881	musculoskeletal movement	0.00501670131434855
BP	GO:0048731	system development	0.00513055430954986
BP	GO:0060536	cartilage morphogenesis	0.00523176289913026
MF	GO:0030020	extracellular matrix structural constituent conferring tensile strength	0.00566378135204485
BP	GO:0003422	growth plate cartilage morphogenesis	0.00710682221481957
MF	GO:0008094	DNA-dependent ATPase activity	0.00710682221481957
BP	GO:0003418	growth plate cartilage chondrocyte differentiation	0.00710682221481957
CC	GO:0030054	cell junction	0.00710682221481957
BP	GO:0009987	cellular process	0.00710682221481957
BP	GO:0002062	chondrocyte differentiation	0.00711222306245617
MF	GO:0005539	glycosaminoglycan binding	0.00799313547652838
BP	GO:0048856	anatomical structure development	0.00807707993937772
BP	GO:0048869	cellular developmental process	0.00848529331392373
CC	GO:0043292	contractile fiber	0.0102164482286073
BP	GO:0003417	growth plate cartilage development	0.0102164482286073
BP	GO:0007275	multicellular organism development	0.0104403663271012
BP	GO:0007088	regulation of mitotic nuclear division	0.0106235167420325
CC	GO:0043228	non-membrane-bounded organelle	0.0115796049291271
MF	GO:0005515	protein binding	0.0115796049291271
CC	GO:0098687	chromosomal region	0.0120980509024211
CC	GO:0000775	chromosome, centromeric region	0.0120980509024211
BP	GO:0030154	cell differentiation	0.0142729010994446
BP	GO:0051983	regulation of chromosome segregation	0.0142729010994446
BP	GO:0006403	RNA localization	0.0142729010994446
BP	GO:0050789	regulation of biological process	0.0142729010994446
BP	GO:0003414	chondrocyte morphogenesis involved in endochondral bone morphogenesis	0.0182789406526433
BP	GO:0003429	growth plate cartilage chondrocyte morphogenesis	0.0182789406526433
BP	GO:0090171	chondrocyte morphogenesis	0.0182789406526433
BP	GO:0010165	response to X-ray	0.0183454060122997
CC	GO:0043232	intracellular non-membrane-bounded organelle	0.0183454060122997
CC	GO:0005861	troponin complex	0.0183454060122997
MF	GO:0003729	mRNA binding	0.0183454060122997
BP	GO:0098868	bone growth	0.0184355472760068
CC	GO:0030016	myofibril	0.0197260519644198
BP	GO:0035988	chondrocyte proliferation	0.0205203578717429
CC	GO:0000776	kinetochore	0.0207939747349569
MF	GO:0042165	neurotransmitter binding	0.0207939747349569
BP	GO:0097435	supramolecular fiber organization	0.0209244750159374
BP	GO:0000280	nuclear division	0.0209329270022947
BP	GO:0030199	collagen fibril organization	0.0209329270022947
CC	GO:0005865	striated muscle thin filament	0.0209329270022947
BP	GO:0006974	cellular response to DNA damage stimulus	0.0209329270022947
MF	GO:0005509	calcium ion binding	0.0209329270022947
BP	GO:0065007	biological regulation	0.0212845424413278
BP	GO:0051984	positive regulation of chromosome segregation	0.0223337598524643
CC	GO:0044427	chromosomal part	0.0231938385136569
BP	GO:0003416	endochondral bone growth	0.0264254757432661
BP	GO:0033047	regulation of mitotic sister chromatid segregation	0.0270513083558907
CC	GO:0030017	sarcomere	0.0280028025916992
BP	GO:0050794	regulation of cellular process	0.0287106804433355
BP	GO:0006310	DNA recombination	0.033329922242144
BP	GO:0071241	cellular response to inorganic substance	0.0367460060732021
MF	GO:0005198	structural molecule activity	0.0373265778286022
BP	GO:0090068	positive regulation of cell cycle process	0.0373265778286022
BP	GO:0051052	regulation of DNA metabolic process	0.0373265778286022
MF	GO:0008144	drug binding	0.0373265778286022
BP	GO:0140014	mitotic nuclear division	0.0373265778286022
CC	GO:0044449	contractile fiber part	0.0373265778286022
BP	GO:0001501	skeletal system development	0.0379700143405748
BP	GO:0000070	mitotic sister chromatid segregation	0.0379722446642504
BP	GO:0007059	chromosome segregation	0.0379722446642504
BP	GO:1990823	response to leukemia inhibitory factor	0.0406881831782504
BP	GO:1990830	cellular response to leukemia inhibitory factor	0.0406881831782504
MF	GO:0097367	carbohydrate derivative binding	0.0426882790091759
CC	GO:0036379	myofilament	0.043030477368508
BP	GO:0006259	DNA metabolic process	0.0443893654944258
MF	GO:0043168	anion binding	0.044992809913694
BP	GO:0060048	cardiac muscle contraction	0.0461669575314524
BP	GO:0051128	regulation of cellular component organization	0.0461669575314524
