# Supplementary material for: Dedicated transcriptomics combined with power analysis lead to functional understanding of genes with weak phenotypic changes in knockout lines
Source: PLoS Comput Biol. 2020 Nov 12;16(11):e1008354. doi: 10.1371/journal.pcbi.1008354 (PMC7685438; doi:10.1371/journal.pcbi.1008354)
Supplement: S2 File — (GZ) [file pcbi.1008354.s016.gz › S2_File/gon5/577.tsv]

ontology	category	term	BH
CC	GO:0044421	extracellular region part	0.00103228313987381
CC	GO:0005576	extracellular region	0.0028255156190367
CC	GO:0005615	extracellular space	0.0070142248899861
BP	GO:0014902	myotube differentiation	0.0137680824692168
CC	GO:0097458	neuron part	0.0274811109725993
CC	GO:0031012	extracellular matrix	0.0274811109725993
MF	GO:0005198	structural molecule activity	0.0274811109725993
BP	GO:0010830	regulation of myotube differentiation	0.0367179974564773
BP	GO:0006707	cholesterol catabolic process	0.0367179974564773
BP	GO:0016127	sterol catabolic process	0.0367179974564773
MF	GO:0005201	extracellular matrix structural constituent	0.0367179974564773
CC	GO:0043005	neuron projection	0.0403267279639282
CC	GO:0097060	synaptic membrane	0.0403267279639282
CC	GO:0005594	collagen type IX trimer	0.0405672309941225
MF	GO:0005509	calcium ion binding	0.0467214565189282
