# Supplementary material for: Dedicated transcriptomics combined with power analysis lead to functional understanding of genes with weak phenotypic changes in knockout lines
Source: PLoS Comput Biol. 2020 Nov 12;16(11):e1008354. doi: 10.1371/journal.pcbi.1008354 (PMC7685438; doi:10.1371/journal.pcbi.1008354)
Supplement: S2 File — (GZ) [file pcbi.1008354.s016.gz › S2_File/gon5/197.tsv]

ontology	category	term	BH
CC	GO:0031012	extracellular matrix	1.69550335015339e-11
MF	GO:0005201	extracellular matrix structural constituent	1.69550335015339e-11
CC	GO:0044421	extracellular region part	9.79138311941607e-10
CC	GO:0062023	collagen-containing extracellular matrix	1.84376239908023e-08
CC	GO:0005576	extracellular region	2.54971927276637e-08
CC	GO:0005581	collagen trimer	6.57500908662405e-08
CC	GO:0005615	extracellular space	8.71836166696058e-08
MF	GO:0030020	extracellular matrix structural constituent conferring tensile strength	1.76990560296149e-07
BP	GO:0032501	multicellular organismal process	5.22540767891446e-07
MF	GO:0005198	structural molecule activity	5.22540767891446e-07
BP	GO:0030198	extracellular matrix organization	1.88340854342901e-06
BP	GO:0000278	mitotic cell cycle	5.37203927463221e-06
CC	GO:0000777	condensed chromosome kinetochore	1.10448259670687e-05
BP	GO:0043062	extracellular structure organization	1.30766143150764e-05
CC	GO:0097060	synaptic membrane	1.57747759459838e-05
BP	GO:0065007	biological regulation	7.05742508805305e-05
CC	GO:0000776	kinetochore	8.20218774020455e-05
CC	GO:0044427	chromosomal part	0.000101498326105365
BP	GO:0050789	regulation of biological process	0.00014071416980018
BP	GO:0003012	muscle system process	0.00014071416980018
BP	GO:0002062	chondrocyte differentiation	0.00014071416980018
BP	GO:0003433	chondrocyte development involved in endochondral bone morphogenesis	0.00014071416980018
CC	GO:0099080	supramolecular complex	0.00014071416980018
CC	GO:0099081	supramolecular polymer	0.00014071416980018
CC	GO:0000775	chromosome, centromeric region	0.00014071416980018
BP	GO:0060351	cartilage development involved in endochondral bone morphogenesis	0.000156896568769423
CC	GO:0099512	supramolecular fiber	0.000173218442617927
BP	GO:0006936	muscle contraction	0.000195844765723251
CC	GO:0005694	chromosome	0.000196057553465525
CC	GO:0045202	synapse	0.000196057553465525
CC	GO:0098590	plasma membrane region	0.000221837204494687
BP	GO:0003422	growth plate cartilage morphogenesis	0.000260693740390822
CC	GO:0000779	condensed chromosome, centromeric region	0.000306725312602345
CC	GO:0043292	contractile fiber	0.000355933596065187
BP	GO:0060350	endochondral bone morphogenesis	0.000381517876856724
BP	GO:0140014	mitotic nuclear division	0.000430069458543125
BP	GO:0003413	chondrocyte differentiation involved in endochondral bone morphogenesis	0.000503998977744677
BP	GO:0003418	growth plate cartilage chondrocyte differentiation	0.000506407121605557
CC	GO:0031226	intrinsic component of plasma membrane	0.000576301561200162
BP	GO:0006941	striated muscle contraction	0.000623008640944979
BP	GO:0061448	connective tissue development	0.000663842654738398
CC	GO:0000778	condensed nuclear chromosome kinetochore	0.000712437913144128
BP	GO:1903047	mitotic cell cycle process	0.000712437913144128
BP	GO:0003414	chondrocyte morphogenesis involved in endochondral bone morphogenesis	0.000712437913144128
BP	GO:0003429	growth plate cartilage chondrocyte morphogenesis	0.000712437913144128
BP	GO:0090171	chondrocyte morphogenesis	0.000712437913144128
BP	GO:0051216	cartilage development	0.000747077780612014
CC	GO:0036379	myofilament	0.000774782920944314
CC	GO:0005887	integral component of plasma membrane	0.00077707424963766
BP	GO:0007275	multicellular organism development	0.000844938712354385
BP	GO:0002063	chondrocyte development	0.000855729761175668
CC	GO:0005865	striated muscle thin filament	0.000992755008062578
CC	GO:0030017	sarcomere	0.00106440798028879
BP	GO:0007346	regulation of mitotic cell cycle	0.00106440798028879
BP	GO:0003008	system process	0.0010839301960819
CC	GO:0044456	synapse part	0.00113421870898944
MF	GO:0005212	structural constituent of eye lens	0.00115552285394905
BP	GO:0007049	cell cycle	0.00125653132983978
CC	GO:0098687	chromosomal region	0.00129480067874078
CC	GO:0000793	condensed chromosome	0.00141089263542681
CC	GO:0030016	myofibril	0.00156280336039208
BP	GO:0003417	growth plate cartilage development	0.00161384046328045
MF	GO:0005515	protein binding	0.00161384046328045
BP	GO:0048731	system development	0.00161384046328045
CC	GO:0044420	extracellular matrix component	0.00161384046328045
CC	GO:0044449	contractile fiber part	0.00177022090471406
CC	GO:0000940	condensed chromosome outer kinetochore	0.00193666208537006
CC	GO:0044459	plasma membrane part	0.00201151149345526
CC	GO:0097458	neuron part	0.0023039000812062
BP	GO:0003009	skeletal muscle contraction	0.00270201120981445
BP	GO:0060536	cartilage morphogenesis	0.00270201120981445
BP	GO:0060047	heart contraction	0.00275043477590195
BP	GO:0000070	mitotic sister chromatid segregation	0.00275043477590195
BP	GO:0099536	synaptic signaling	0.00284256421323086
BP	GO:0009987	cellular process	0.00284256421323086
BP	GO:0070593	dendrite self-avoidance	0.00298378106868091
BP	GO:0048856	anatomical structure development	0.00324871006354303
CC	GO:0005604	basement membrane	0.0040155634795925
BP	GO:0071214	cellular response to abiotic stimulus	0.0040155634795925
BP	GO:0104004	cellular response to environmental stimulus	0.0040155634795925
BP	GO:0050794	regulation of cellular process	0.00480884600215948
BP	GO:0071840	cellular component organization or biogenesis	0.00497158515624139
BP	GO:0050684	regulation of mRNA processing	0.00497158515624139
BP	GO:0007268	chemical synaptic transmission	0.00500013510269522
BP	GO:0098916	anterograde trans-synaptic signaling	0.00500013510269522
BP	GO:0010965	regulation of mitotic sister chromatid separation	0.00501251275314186
BP	GO:1901990	regulation of mitotic cell cycle phase transition	0.00510672621816109
BP	GO:0099537	trans-synaptic signaling	0.00523750447544585
BP	GO:0060349	bone morphogenesis	0.00538537426444553
BP	GO:0032502	developmental process	0.00545996496593952
BP	GO:0016043	cellular component organization	0.00603007907763248
CC	GO:0098793	presynapse	0.00626063805628738
BP	GO:0003015	heart process	0.00628269980300431
BP	GO:0090068	positive regulation of cell cycle process	0.00630495189127164
BP	GO:0051726	regulation of cell cycle	0.00651488794814626
CC	GO:0000228	nuclear chromosome	0.0067636153553912
BP	GO:0045931	positive regulation of mitotic cell cycle	0.00695187278669254
BP	GO:0007088	regulation of mitotic nuclear division	0.00790535723024848
CC	GO:0099240	intrinsic component of synaptic membrane	0.00933643373272465
BP	GO:0031123	RNA 3'-end processing	0.00943934719781425
BP	GO:0007091	metaphase/anaphase transition of mitotic cell cycle	0.00943934719781425
MF	GO:0005509	calcium ion binding	0.00943934719781425
BP	GO:1905818	regulation of chromosome separation	0.0105332535898102
BP	GO:0070208	protein heterotrimerization	0.0110912059698685
CC	GO:0043228	non-membrane-bounded organelle	0.011428416064386
CC	GO:0044454	nuclear chromosome part	0.0114862671399193
CC	GO:0099634	postsynaptic specialization membrane	0.0118743603960027
BP	GO:0033047	regulation of mitotic sister chromatid segregation	0.0123952809537183
MF	GO:0046873	metal ion transmembrane transporter activity	0.01303285177429
BP	GO:0051306	mitotic sister chromatid separation	0.0134399598690127
BP	GO:0006396	RNA processing	0.0138169298953254
BP	GO:0008037	cell recognition	0.0141176623594785
BP	GO:0030199	collagen fibril organization	0.0150375134173149
BP	GO:0045787	positive regulation of cell cycle	0.0150375134173149
BP	GO:0098868	bone growth	0.0152458391935076
MF	GO:0044877	protein-containing complex binding	0.0152458391935076
BP	GO:0071479	cellular response to ionizing radiation	0.0155689157512671
BP	GO:0030071	regulation of mitotic metaphase/anaphase transition	0.0155689157512671
BP	GO:0000280	nuclear division	0.0155689157512671
BP	GO:0051301	cell division	0.0155689157512671
CC	GO:0098839	postsynaptic density membrane	0.0155689157512671
BP	GO:0051315	attachment of mitotic spindle microtubules to kinetochore	0.0156805613320724
CC	GO:0000780	condensed nuclear chromosome, centromeric region	0.0161269347324644
BP	GO:0050804	modulation of chemical synaptic transmission	0.0161269347324644
CC	GO:0043232	intracellular non-membrane-bounded organelle	0.0164666039984801
BP	GO:0048167	regulation of synaptic plasticity	0.0167613186509875
BP	GO:0044784	metaphase/anaphase transition of cell cycle	0.0169772129245241
MF	GO:0005261	cation channel activity	0.0170373737047549
CC	GO:0044297	cell body	0.0174063933008354
BP	GO:0099177	regulation of trans-synaptic signaling	0.0174063933008354
BP	GO:0044772	mitotic cell cycle phase transition	0.018265935912612
CC	GO:0032991	protein-containing complex	0.0193969840785551
BP	GO:1903311	regulation of mRNA metabolic process	0.0198631345875215
BP	GO:0003416	endochondral bone growth	0.0199372779656724
BP	GO:1901992	positive regulation of mitotic cell cycle phase transition	0.0212361391405675
BP	GO:0006260	DNA replication	0.021756060610748
BP	GO:0007093	mitotic cell cycle checkpoint	0.0221633549722322
CC	GO:0005861	troponin complex	0.0222320151917417
BP	GO:2000816	negative regulation of mitotic sister chromatid separation	0.0222822450327442
BP	GO:0008015	blood circulation	0.0225092294016931
BP	GO:0010212	response to ionizing radiation	0.023892178620307
CC	GO:0043005	neuron projection	0.0246133878375514
CC	GO:0030424	axon	0.024621820062018
BP	GO:0071478	cellular response to radiation	0.0254949796598911
CC	GO:0043025	neuronal cell body	0.0256807521780084
CC	GO:0045211	postsynaptic membrane	0.0262805780304273
BP	GO:0006261	DNA-dependent DNA replication	0.0281945366927327
BP	GO:1902099	regulation of metaphase/anaphase transition of cell cycle	0.0281945366927327
MF	GO:0008144	drug binding	0.0296308040398336
BP	GO:0007517	muscle organ development	0.0296308040398336
CC	GO:0099699	integral component of synaptic membrane	0.0296308040398336
BP	GO:0006999	nuclear pore organization	0.0296308040398336
MF	GO:0022838	substrate-specific channel activity	0.0297197692252714
BP	GO:0048285	organelle fission	0.0302030619117994
CC	GO:0099146	intrinsic component of postsynaptic density membrane	0.0302030619117994
CC	GO:0005819	spindle	0.0356291838620051
MF	GO:0005216	ion channel activity	0.0360625341316645
BP	GO:1901987	regulation of cell cycle phase transition	0.0364170898138473
BP	GO:0050879	multicellular organismal movement	0.0364170898138473
BP	GO:0050881	musculoskeletal movement	0.0364170898138473
BP	GO:1905819	negative regulation of chromosome separation	0.0364170898138473
BP	GO:0085029	extracellular matrix assembly	0.0364170898138473
BP	GO:0051783	regulation of nuclear division	0.0364170898138473
CC	GO:0042734	presynaptic membrane	0.0385620735121056
CC	GO:0098936	intrinsic component of postsynaptic membrane	0.0385620735121056
BP	GO:0003013	circulatory system process	0.0386963440623223
BP	GO:0000075	cell cycle checkpoint	0.0387505993584164
BP	GO:0007519	skeletal muscle tissue development	0.0390757326113678
BP	GO:0048168	regulation of neuronal synaptic plasticity	0.0390757326113678
BP	GO:0016071	mRNA metabolic process	0.0394357093256438
BP	GO:0033044	regulation of chromosome organization	0.0394357093256438
BP	GO:0042391	regulation of membrane potential	0.0394361808481207
MF	GO:0005524	ATP binding	0.0408384650926574
BP	GO:0045841	negative regulation of mitotic metaphase/anaphase transition	0.0408384650926574
BP	GO:0031124	mRNA 3'-end processing	0.0410972516390231
MF	GO:0022836	gated channel activity	0.043476344026772
BP	GO:0055069	zinc ion homeostasis	0.0439640870291958
BP	GO:0060538	skeletal muscle organ development	0.0439640870291958
MF	GO:0015267	channel activity	0.0439640870291958
MF	GO:0022803	passive transmembrane transporter activity	0.0439640870291958
CC	GO:0036477	somatodendritic compartment	0.0464131851622368
BP	GO:0022402	cell cycle process	0.0466134828772606
BP	GO:0000819	sister chromatid segregation	0.0468597341344207
BP	GO:0008608	attachment of spindle microtubules to kinetochore	0.0470257627236693
CC	GO:0099055	integral component of postsynaptic membrane	0.0473217621957416
