# Supplementary material for: Dedicated transcriptomics combined with power analysis lead to functional understanding of genes with weak phenotypic changes in knockout lines
Source: PLoS Comput Biol. 2020 Nov 12;16(11):e1008354. doi: 10.1371/journal.pcbi.1008354 (PMC7685438; doi:10.1371/journal.pcbi.1008354)
Supplement: S2 File — (GZ) [file pcbi.1008354.s016.gz › S2_File/gon5/483.tsv]

ontology	category	term	BH
CC	GO:0031012	extracellular matrix	1.65679007477355e-09
CC	GO:0032991	protein-containing complex	1.15569257949007e-08
CC	GO:0062023	collagen-containing extracellular matrix	1.7211687537999e-08
MF	GO:0005201	extracellular matrix structural constituent	3.1140709812031e-08
BP	GO:0006396	RNA processing	1.27224249699437e-07
CC	GO:0044428	nuclear part	1.74916326238874e-07
CC	GO:0031981	nuclear lumen	2.34720224500064e-06
BP	GO:0009987	cellular process	2.34720224500064e-06
BP	GO:0090304	nucleic acid metabolic process	2.34720224500064e-06
CC	GO:0044421	extracellular region part	2.94665812565759e-06
CC	GO:0005581	collagen trimer	4.97758628988749e-06
BP	GO:0032501	multicellular organismal process	5.44525829235455e-06
CC	GO:0043228	non-membrane-bounded organelle	7.53327022403632e-06
BP	GO:0008380	RNA splicing	9.08677408017618e-06
BP	GO:0006139	nucleobase-containing compound metabolic process	1.43204971935044e-05
CC	GO:0005615	extracellular space	1.6567812423934e-05
CC	GO:0043232	intracellular non-membrane-bounded organelle	1.6567812423934e-05
MF	GO:0005198	structural molecule activity	1.80836419180462e-05
BP	GO:0065007	biological regulation	1.85905321270703e-05
CC	GO:0005576	extracellular region	2.09761921838692e-05
BP	GO:0006397	mRNA processing	2.09761921838692e-05
BP	GO:0016071	mRNA metabolic process	2.09761921838692e-05
CC	GO:0070013	intracellular organelle lumen	2.31217319077024e-05
CC	GO:0031974	membrane-enclosed lumen	2.31217319077024e-05
CC	GO:0043233	organelle lumen	2.31217319077024e-05
BP	GO:0071840	cellular component organization or biogenesis	2.31217319077024e-05
BP	GO:0048731	system development	2.36683940269896e-05
BP	GO:0050789	regulation of biological process	2.50987959497829e-05
BP	GO:0046483	heterocycle metabolic process	3.07788823770434e-05
BP	GO:0007275	multicellular organism development	3.35706806582754e-05
BP	GO:0032502	developmental process	3.35706806582754e-05
BP	GO:0034641	cellular nitrogen compound metabolic process	4.5994316211317e-05
CC	GO:0000775	chromosome, centromeric region	5.33710612418486e-05
BP	GO:0048856	anatomical structure development	7.21765230795367e-05
BP	GO:0000375	RNA splicing, via transesterification reactions	0.00010190168693834
BP	GO:0000377	RNA splicing, via transesterification reactions with bulged adenosine as nucleophile	0.00010190168693834
BP	GO:0000398	mRNA splicing, via spliceosome	0.00010190168693834
CC	GO:0044420	extracellular matrix component	0.000106043070855128
MF	GO:0030020	extracellular matrix structural constituent conferring tensile strength	0.000163283552226159
BP	GO:0010467	gene expression	0.000170843876102367
BP	GO:0006974	cellular response to DNA damage stimulus	0.000170843876102367
CC	GO:0000776	kinetochore	0.000202068620782095
CC	GO:0005634	nucleus	0.0002177714922157
BP	GO:0006725	cellular aromatic compound metabolic process	0.000223886689666403
BP	GO:0016070	RNA metabolic process	0.000251129783606712
BP	GO:0051239	regulation of multicellular organismal process	0.000294040807267776
CC	GO:0098687	chromosomal region	0.000337442859923357
BP	GO:0050794	regulation of cellular process	0.000491111369169236
BP	GO:1901360	organic cyclic compound metabolic process	0.000540803319394469
MF	GO:0005515	protein binding	0.000557556796609032
CC	GO:0097060	synaptic membrane	0.00082623990818299
BP	GO:0022613	ribonucleoprotein complex biogenesis	0.000893845621160083
BP	GO:0006403	RNA localization	0.000949851280307012
CC	GO:0005694	chromosome	0.000976633609617967
CC	GO:0044427	chromosomal part	0.000976633609617967
BP	GO:0043170	macromolecule metabolic process	0.00107267073787858
BP	GO:0016043	cellular component organization	0.00109290673741171
BP	GO:0099536	synaptic signaling	0.0013282842558211
CC	GO:0005654	nucleoplasm	0.0013282842558211
CC	GO:0000777	condensed chromosome kinetochore	0.00155770178043156
BP	GO:0007268	chemical synaptic transmission	0.00179834548729882
BP	GO:0098916	anterograde trans-synaptic signaling	0.00179834548729882
BP	GO:0099537	trans-synaptic signaling	0.00194160887578282
CC	GO:0005681	spliceosomal complex	0.00194160887578282
BP	GO:0060255	regulation of macromolecule metabolic process	0.00194160887578282
CC	GO:0000779	condensed chromosome, centromeric region	0.00218064439687502
MF	GO:0005488	binding	0.00231867124142139
BP	GO:0006281	DNA repair	0.00240381932282334
CC	GO:0005813	centrosome	0.00331375303066387
BP	GO:0051236	establishment of RNA localization	0.00368767531448172
MF	GO:0005212	structural constituent of eye lens	0.00390338351845653
BP	GO:0050793	regulation of developmental process	0.004854054124453
CC	GO:0099240	intrinsic component of synaptic membrane	0.004854054124453
BP	GO:0006260	DNA replication	0.00487901386743613
BP	GO:0000245	spliceosomal complex assembly	0.00490825437527209
CC	GO:0099634	postsynaptic specialization membrane	0.00490825437527209
BP	GO:2000026	regulation of multicellular organismal development	0.00541404406155046
CC	GO:1990904	ribonucleoprotein complex	0.00541915306950248
BP	GO:0030198	extracellular matrix organization	0.00621952859322806
MF	GO:0005509	calcium ion binding	0.00746915602768791
BP	GO:0048519	negative regulation of biological process	0.00795489997155714
BP	GO:0050657	nucleic acid transport	0.00879662010217716
BP	GO:0050658	RNA transport	0.00879662010217716
BP	GO:1902749	regulation of cell cycle G2/M phase transition	0.00879662010217716
CC	GO:0098878	neurotransmitter receptor complex	0.00898839993199356
BP	GO:0000075	cell cycle checkpoint	0.00915530326121748
BP	GO:0043062	extracellular structure organization	0.00929793683704515
BP	GO:0000070	mitotic sister chromatid segregation	0.0103509042972591
CC	GO:0043292	contractile fiber	0.0105527265848772
BP	GO:0060351	cartilage development involved in endochondral bone morphogenesis	0.0105715437759845
BP	GO:0003008	system process	0.0108548180296341
CC	GO:0044422	organelle part	0.0115590801413873
BP	GO:0006259	DNA metabolic process	0.0115590801413873
CC	GO:0008328	ionotropic glutamate receptor complex	0.012394526835788
BP	GO:0051171	regulation of nitrogen compound metabolic process	0.013036200440412
BP	GO:0051094	positive regulation of developmental process	0.0143834416306495
MF	GO:0003723	RNA binding	0.015194047159495
BP	GO:0007093	mitotic cell cycle checkpoint	0.0166605705116124
CC	GO:0030054	cell junction	0.017485195078351
BP	GO:0002062	chondrocyte differentiation	0.0180907428963557
CC	GO:0099699	integral component of synaptic membrane	0.0186565564439255
BP	GO:0051216	cartilage development	0.01866377228873
BP	GO:0008150	biological_process	0.0195030161229229
CC	GO:0030424	axon	0.0221416476944529
BP	GO:0044839	cell cycle G2/M phase transition	0.0221416476944529
BP	GO:0000278	mitotic cell cycle	0.0223915990835699
BP	GO:0033047	regulation of mitotic sister chromatid segregation	0.0233793442793416
BP	GO:0051726	regulation of cell cycle	0.0261217529309492
CC	GO:0005887	integral component of plasma membrane	0.0275269967265791
BP	GO:1901988	negative regulation of cell cycle phase transition	0.0289506887355715
CC	GO:0098839	postsynaptic density membrane	0.0289506887355715
BP	GO:0031570	DNA integrity checkpoint	0.0299068221964711
BP	GO:0050804	modulation of chemical synaptic transmission	0.0299068221964711
BP	GO:0015931	nucleobase-containing compound transport	0.0304547542946362
BP	GO:0007346	regulation of mitotic cell cycle	0.030727802770564
CC	GO:0000793	condensed chromosome	0.0323849234013949
BP	GO:0048523	negative regulation of cellular process	0.0338901854995076
BP	GO:0006261	DNA-dependent DNA replication	0.0338901854995076
BP	GO:0099177	regulation of trans-synaptic signaling	0.0338901854995076
BP	GO:0007049	cell cycle	0.0338901854995076
CC	GO:0098948	intrinsic component of postsynaptic specialization membrane	0.0340730107213481
CC	GO:0031226	intrinsic component of plasma membrane	0.0342474218550801
MF	GO:0003697	single-stranded DNA binding	0.0348944944314531
BP	GO:0060538	skeletal muscle organ development	0.0348944944314531
BP	GO:0007059	chromosome segregation	0.0357393733210526
BP	GO:0003012	muscle system process	0.0358912869236059
BP	GO:1905818	regulation of chromosome separation	0.0365048197937126
CC	GO:0000228	nuclear chromosome	0.0365048197937126
CC	GO:0071013	catalytic step 2 spliceosome	0.0373722164607044
MF	GO:0005539	glycosaminoglycan binding	0.03853736866551
BP	GO:0000819	sister chromatid segregation	0.0388616789539893
BP	GO:0010965	regulation of mitotic sister chromatid separation	0.0393747266418039
CC	GO:0044446	intracellular organelle part	0.0404831930112401
CC	GO:0044454	nuclear chromosome part	0.0418325289278036
CC	GO:0005815	microtubule organizing center	0.0441986394418329
CC	GO:1902495	transmembrane transporter complex	0.0459100293409634
BP	GO:1901991	negative regulation of mitotic cell cycle phase transition	0.0459100293409634
BP	GO:1901990	regulation of mitotic cell cycle phase transition	0.046332838245544
BP	GO:0006807	nitrogen compound metabolic process	0.0463778748101
BP	GO:1901987	regulation of cell cycle phase transition	0.0463778748101
BP	GO:0044774	mitotic DNA integrity checkpoint	0.0463778748101
BP	GO:0040007	growth	0.0463778748101
CC	GO:0045211	postsynaptic membrane	0.0486286528689405
BP	GO:0033045	regulation of sister chromatid segregation	0.049152193864525
