# Supplementary material for: Dedicated transcriptomics combined with power analysis lead to functional understanding of genes with weak phenotypic changes in knockout lines
Source: PLoS Comput Biol. 2020 Nov 12;16(11):e1008354. doi: 10.1371/journal.pcbi.1008354 (PMC7685438; doi:10.1371/journal.pcbi.1008354)
Supplement: S2 File — (GZ) [file pcbi.1008354.s016.gz › S2_File/gon5/828.tsv]

ontology	category	term	BH
CC	GO:0005576	extracellular region	9.60432459598049e-17
CC	GO:0044421	extracellular region part	1.34549812325708e-16
CC	GO:0031012	extracellular matrix	7.35904168618857e-15
CC	GO:0005615	extracellular space	1.54484264809378e-14
CC	GO:0062023	collagen-containing extracellular matrix	1.05835647097523e-12
BP	GO:0032501	multicellular organismal process	1.55982173153003e-12
BP	GO:0065007	biological regulation	1.22538082654499e-11
BP	GO:0050789	regulation of biological process	2.34230136259817e-10
BP	GO:0032502	developmental process	2.34230136259817e-10
BP	GO:0048856	anatomical structure development	1.55946169386062e-09
MF	GO:0005201	extracellular matrix structural constituent	1.93135016074802e-09
BP	GO:0007275	multicellular organism development	1.59255015727368e-08
CC	GO:0005581	collagen trimer	2.18555605609319e-08
CC	GO:0005694	chromosome	4.09940717982458e-08
MF	GO:0005488	binding	8.32002619609369e-08
BP	GO:0048731	system development	1.39189075552243e-07
CC	GO:0044427	chromosomal part	3.57294290116277e-07
CC	GO:0098687	chromosomal region	5.26015296160944e-07
BP	GO:0050794	regulation of cellular process	6.53575532011946e-07
CC	GO:0000775	chromosome, centromeric region	6.81965846640772e-07
CC	GO:0000779	condensed chromosome, centromeric region	9.92767033927648e-07
MF	GO:0005515	protein binding	1.96241737601357e-06
BP	GO:0009987	cellular process	2.12458096414742e-06
CC	GO:0000776	kinetochore	2.47017343527727e-06
CC	GO:0000793	condensed chromosome	8.4922509702555e-06
BP	GO:0007059	chromosome segregation	1.12547365901907e-05
BP	GO:0051239	regulation of multicellular organismal process	1.31750676928325e-05
BP	GO:0051216	cartilage development	2.15525003724488e-05
BP	GO:0000070	mitotic sister chromatid segregation	2.82152354093198e-05
BP	GO:0000819	sister chromatid segregation	2.97275328128852e-05
BP	GO:0048869	cellular developmental process	2.97275328128852e-05
BP	GO:0009888	tissue development	3.49153895883007e-05
CC	GO:0000777	condensed chromosome kinetochore	3.55882696010866e-05
MF	GO:0003677	DNA binding	4.01260549655903e-05
BP	GO:0060255	regulation of macromolecule metabolic process	4.01260549655903e-05
BP	GO:0001501	skeletal system development	4.93838596574027e-05
BP	GO:0051276	chromosome organization	4.9431912452533e-05
BP	GO:0048513	animal organ development	5.71026824033334e-05
BP	GO:0050896	response to stimulus	5.71026824033334e-05
BP	GO:0030154	cell differentiation	6.2726458560901e-05
BP	GO:0051171	regulation of nitrogen compound metabolic process	8.33494187081102e-05
BP	GO:0051983	regulation of chromosome segregation	9.21375042365462e-05
BP	GO:0003008	system process	0.000117609096811878
BP	GO:0061448	connective tissue development	0.000128822184499891
BP	GO:0098813	nuclear chromosome segregation	0.000152354709164582
BP	GO:0006259	DNA metabolic process	0.000156689141083711
BP	GO:0050793	regulation of developmental process	0.00021220235250296
BP	GO:0072376	protein activation cascade	0.00022655657700183
BP	GO:0002063	chondrocyte development	0.000306356396372477
BP	GO:0051241	negative regulation of multicellular organismal process	0.000330685190531399
MF	GO:0008094	DNA-dependent ATPase activity	0.000339738729839999
BP	GO:0002062	chondrocyte differentiation	0.000404143167642985
MF	GO:0030020	extracellular matrix structural constituent conferring tensile strength	0.000465719265810855
BP	GO:0140014	mitotic nuclear division	0.000534509816693153
BP	GO:0080090	regulation of primary metabolic process	0.00053752459020617
BP	GO:0048523	negative regulation of cellular process	0.000584603818314557
BP	GO:0003422	growth plate cartilage morphogenesis	0.000622540749224648
BP	GO:0003433	chondrocyte development involved in endochondral bone morphogenesis	0.000670218457979156
BP	GO:0043062	extracellular structure organization	0.000670218457979156
MF	GO:0003676	nucleic acid binding	0.000703467287783726
BP	GO:0090304	nucleic acid metabolic process	0.000722832464401126
BP	GO:0048519	negative regulation of biological process	0.000853991335679082
BP	GO:0048518	positive regulation of biological process	0.000983682494321637
BP	GO:0033045	regulation of sister chromatid segregation	0.000983682494321637
BP	GO:0006956	complement activation	0.000983682494321637
BP	GO:0003009	skeletal muscle contraction	0.00130322080438541
BP	GO:0045876	positive regulation of sister chromatid cohesion	0.00153151086897399
MF	GO:0005212	structural constituent of eye lens	0.00153151086897399
BP	GO:0006974	cellular response to DNA damage stimulus	0.00153151086897399
BP	GO:0003414	chondrocyte morphogenesis involved in endochondral bone morphogenesis	0.00153151086897399
BP	GO:0003429	growth plate cartilage chondrocyte morphogenesis	0.00153151086897399
BP	GO:0090171	chondrocyte morphogenesis	0.00153151086897399
BP	GO:0051301	cell division	0.00157666228765377
BP	GO:0030198	extracellular matrix organization	0.00157666228765377
MF	GO:0004386	helicase activity	0.00181134427950377
MF	GO:0003682	chromatin binding	0.00226285983569011
BP	GO:0007049	cell cycle	0.00227778578865613
BP	GO:0090068	positive regulation of cell cycle process	0.00234422065936171
BP	GO:0009653	anatomical structure morphogenesis	0.00234954950281878
BP	GO:0003418	growth plate cartilage chondrocyte differentiation	0.00234954950281878
BP	GO:0033047	regulation of mitotic sister chromatid segregation	0.00235444551313416
BP	GO:0006281	DNA repair	0.00240996330640314
BP	GO:0051052	regulation of DNA metabolic process	0.00240996330640314
BP	GO:0019219	regulation of nucleobase-containing compound metabolic process	0.00242752574888454
BP	GO:0003012	muscle system process	0.00243522466941185
CC	GO:0000228	nuclear chromosome	0.00275777506683537
CC	GO:0044428	nuclear part	0.00287640893118295
BP	GO:0006260	DNA replication	0.0029257070721229
BP	GO:0061041	regulation of wound healing	0.00302628375881826
BP	GO:0000278	mitotic cell cycle	0.00316025935527331
BP	GO:0006397	mRNA processing	0.00334469553022524
BP	GO:0033044	regulation of chromosome organization	0.00409171417138294
BP	GO:2000026	regulation of multicellular organismal development	0.00416954378667536
MF	GO:0005539	glycosaminoglycan binding	0.00416954378667536
BP	GO:0007517	muscle organ development	0.0043035031108166
BP	GO:0003413	chondrocyte differentiation involved in endochondral bone morphogenesis	0.00504873070808134
BP	GO:0071241	cellular response to inorganic substance	0.00504873070808134
BP	GO:0060536	cartilage morphogenesis	0.00504873070808134
BP	GO:0006403	RNA localization	0.00508130440208435
BP	GO:0031323	regulation of cellular metabolic process	0.00554761449696032
BP	GO:0019222	regulation of metabolic process	0.00598543521380936
BP	GO:0007063	regulation of sister chromatid cohesion	0.00598543521380936
BP	GO:0000280	nuclear division	0.00631800920787694
BP	GO:0003417	growth plate cartilage development	0.00644223048874566
BP	GO:0045087	innate immune response	0.00644223048874566
MF	GO:0004252	serine-type endopeptidase activity	0.00665767315133916
BP	GO:1903047	mitotic cell cycle process	0.00698091536330714
MF	GO:0043565	sequence-specific DNA binding	0.00698091536330714
CC	GO:0044454	nuclear chromosome part	0.00715419096350999
MF	GO:0005509	calcium ion binding	0.00715419096350999
BP	GO:0016043	cellular component organization	0.0074829279663637
BP	GO:0060351	cartilage development involved in endochondral bone morphogenesis	0.0074829279663637
CC	GO:0036379	myofilament	0.0079645413771073
BP	GO:0030199	collagen fibril organization	0.00852427838758414
CC	GO:0005865	striated muscle thin filament	0.00873767066216304
BP	GO:0051236	establishment of RNA localization	0.00877277555635357
BP	GO:0031124	mRNA 3'-end processing	0.00877277555635357
BP	GO:0071248	cellular response to metal ion	0.00881008480791724
BP	GO:0007088	regulation of mitotic nuclear division	0.00887022940011553
BP	GO:0071840	cellular component organization or biogenesis	0.00903677160322255
MF	GO:0003690	double-stranded DNA binding	0.00924553153872296
BP	GO:0034502	protein localization to chromosome	0.010133448227256
BP	GO:0006952	defense response	0.0103644508070486
BP	GO:0010212	response to ionizing radiation	0.0103644508070486
BP	GO:0001568	blood vessel development	0.0124338021917624
BP	GO:0007346	regulation of mitotic cell cycle	0.01269198053634
MF	GO:0016887	ATPase activity	0.01269198053634
MF	GO:1990837	sequence-specific double-stranded DNA binding	0.0127040094492254
BP	GO:0008608	attachment of spindle microtubules to kinetochore	0.0135099920894899
BP	GO:0006139	nucleobase-containing compound metabolic process	0.0141436401008406
BP	GO:0048522	positive regulation of cellular process	0.014632061920672
BP	GO:0098868	bone growth	0.0159864064206059
BP	GO:0010165	response to X-ray	0.0159864064206059
BP	GO:0051094	positive regulation of developmental process	0.0159864064206059
BP	GO:2001252	positive regulation of chromosome organization	0.0159864064206059
MF	GO:0017171	serine hydrolase activity	0.0161323271593945
BP	GO:0061061	muscle structure development	0.0180186457406241
BP	GO:0045935	positive regulation of nucleobase-containing compound metabolic process	0.0181275889655562
BP	GO:0006936	muscle contraction	0.0185230677157488
BP	GO:0003416	endochondral bone growth	0.0185230677157488
BP	GO:0046483	heterocycle metabolic process	0.0185230677157488
BP	GO:0016071	mRNA metabolic process	0.0191279946886808
BP	GO:1901360	organic cyclic compound metabolic process	0.0191913236197944
BP	GO:0072358	cardiovascular system development	0.0192186568183868
CC	GO:0000940	condensed chromosome outer kinetochore	0.0194843025306993
BP	GO:0001944	vasculature development	0.0200341682963335
BP	GO:0048285	organelle fission	0.0200341682963335
BP	GO:0051984	positive regulation of chromosome segregation	0.0200341682963335
BP	GO:0060350	endochondral bone morphogenesis	0.0200341682963335
BP	GO:0048705	skeletal system morphogenesis	0.0200341682963335
BP	GO:0022402	cell cycle process	0.0203036105344434
CC	GO:0000780	condensed nuclear chromosome, centromeric region	0.0204225972418374
BP	GO:0002455	humoral immune response mediated by circulating immunoglobulin	0.0205423313557397
CC	GO:0031981	nuclear lumen	0.0205423313557397
MF	GO:0001012	RNA polymerase II regulatory region DNA binding	0.0207918626842082
BP	GO:0006959	humoral immune response	0.0210866987122903
BP	GO:0031123	RNA 3'-end processing	0.0216458112069393
CC	GO:0005887	integral component of plasma membrane	0.0219882415746891
MF	GO:0000977	RNA polymerase II regulatory region sequence-specific DNA binding	0.0220829729628209
BP	GO:0048747	muscle fiber development	0.0220829729628209
BP	GO:0051252	regulation of RNA metabolic process	0.0220829729628209
BP	GO:0051093	negative regulation of developmental process	0.0222737043199165
BP	GO:0050657	nucleic acid transport	0.0223416880197842
BP	GO:0050658	RNA transport	0.0223416880197842
BP	GO:0048646	anatomical structure formation involved in morphogenesis	0.0237163438228732
MF	GO:0008144	drug binding	0.0239987994749772
BP	GO:0010564	regulation of cell cycle process	0.0241022721324553
BP	GO:0051716	cellular response to stimulus	0.0241022721324553
CC	GO:0030054	cell junction	0.0241022721324553
CC	GO:0005634	nucleus	0.0251674292521193
MF	GO:0008201	heparin binding	0.0255903522775329
BP	GO:0016070	RNA metabolic process	0.0255903522775329
BP	GO:0050879	multicellular organismal movement	0.0256990947231016
BP	GO:0050881	musculoskeletal movement	0.0256990947231016
BP	GO:0006302	double-strand break repair	0.0257431732975188
BP	GO:0048514	blood vessel morphogenesis	0.0265296903933897
BP	GO:0006261	DNA-dependent DNA replication	0.0270556763390677
BP	GO:0003071	renal system process involved in regulation of systemic arterial blood pressure	0.0282792959939596
BP	GO:0046831	regulation of RNA export from nucleus	0.0287193171247944
BP	GO:0042060	wound healing	0.0289517652410558
BP	GO:0006310	DNA recombination	0.0289517652410558
BP	GO:0060537	muscle tissue development	0.0289517652410558
BP	GO:0032239	regulation of nucleobase-containing compound transport	0.0289517652410558
BP	GO:0007062	sister chromatid cohesion	0.0291366805944892
BP	GO:0035295	tube development	0.0298061099744466
CC	GO:0044420	extracellular matrix component	0.0303322973797351
CC	GO:0031226	intrinsic component of plasma membrane	0.0305982861534887
MF	GO:0001067	regulatory region nucleic acid binding	0.0305982861534887
BP	GO:1900046	regulation of hemostasis	0.0305982861534887
MF	GO:0008236	serine-type peptidase activity	0.0305982861534887
BP	GO:0051783	regulation of nuclear division	0.0305982861534887
BP	GO:0060538	skeletal muscle organ development	0.0313545003786528
BP	GO:1903034	regulation of response to wounding	0.0313545003786528
MF	GO:0044212	transcription regulatory region DNA binding	0.0313636389733043
BP	GO:0016064	immunoglobulin mediated immune response	0.0335285204968615
CC	GO:0000778	condensed nuclear chromosome kinetochore	0.0340363253062256
BP	GO:0045787	positive regulation of cell cycle	0.0340363253062256
BP	GO:0051726	regulation of cell cycle	0.0340363253062256
BP	GO:0070208	protein heterotrimerization	0.0340363253062256
BP	GO:0009891	positive regulation of biosynthetic process	0.0340363253062256
BP	GO:0006941	striated muscle contraction	0.0340363253062256
BP	GO:0002088	lens development in camera-type eye	0.0345567025071416
BP	GO:0043170	macromolecule metabolic process	0.0353492961383769
BP	GO:0006950	response to stress	0.0356732171552011
BP	GO:0010468	regulation of gene expression	0.0371510936513604
BP	GO:0007091	metaphase/anaphase transition of mitotic cell cycle	0.0371510936513604
MF	GO:0097159	organic cyclic compound binding	0.0379933077793134
BP	GO:0051173	positive regulation of nitrogen compound metabolic process	0.0380808819980312
MF	GO:0008301	DNA binding, bending	0.0383381421983468
CC	GO:0000785	chromatin	0.0383381421983468
BP	GO:0010556	regulation of macromolecule biosynthetic process	0.0384772379788372
BP	GO:2000112	regulation of cellular macromolecule biosynthetic process	0.0386597740026429
BP	GO:0006999	nuclear pore organization	0.0394511698435829
BP	GO:0033046	negative regulation of sister chromatid segregation	0.0423450253003401
BP	GO:0006725	cellular aromatic compound metabolic process	0.0426994161278006
BP	GO:0051128	regulation of cellular component organization	0.0427866671277973
BP	GO:0009887	animal organ morphogenesis	0.0451509695890789
MF	GO:0004867	serine-type endopeptidase inhibitor activity	0.0461403122305534
MF	GO:0046873	metal ion transmembrane transporter activity	0.0469645329237208
BP	GO:0009889	regulation of biosynthetic process	0.0469645329237208
BP	GO:0071578	zinc ion import across plasma membrane	0.0471240465053052
BP	GO:0048663	neuron fate commitment	0.0471743139551957
BP	GO:0071479	cellular response to ionizing radiation	0.0478014466862044
BP	GO:0033048	negative regulation of mitotic sister chromatid segregation	0.0478284007867737
BP	GO:0048468	cell development	0.0478284007867737
BP	GO:0030193	regulation of blood coagulation	0.0489235189575078
MF	GO:0098960	postsynaptic neurotransmitter receptor activity	0.0489235189575078
BP	GO:0031347	regulation of defense response	0.0489235189575078
BP	GO:0010965	regulation of mitotic sister chromatid separation	0.0489235189575078
BP	GO:0019724	B cell mediated immunity	0.0489235189575078
