# Supplementary material for: Dedicated transcriptomics combined with power analysis lead to functional understanding of genes with weak phenotypic changes in knockout lines
Source: PLoS Comput Biol. 2020 Nov 12;16(11):e1008354. doi: 10.1371/journal.pcbi.1008354 (PMC7685438; doi:10.1371/journal.pcbi.1008354)
Supplement: S2 File — (GZ) [file pcbi.1008354.s016.gz › S2_File/gon5/556.tsv]

ontology	category	term	BH
CC	GO:0031012	extracellular matrix	4.26010951408565e-13
MF	GO:0005201	extracellular matrix structural constituent	4.26010951408565e-13
CC	GO:0062023	collagen-containing extracellular matrix	4.27784382670383e-12
CC	GO:0044421	extracellular region part	1.42358145092855e-11
CC	GO:0005576	extracellular region	1.48888555416418e-09
MF	GO:0005515	protein binding	5.82274380727838e-09
BP	GO:0032501	multicellular organismal process	1.3363605019614e-08
CC	GO:0043292	contractile fiber	1.56115372499222e-08
MF	GO:0030020	extracellular matrix structural constituent conferring tensile strength	1.5951875625586e-08
CC	GO:0097060	synaptic membrane	3.01384930580635e-08
CC	GO:0005581	collagen trimer	7.69843841753316e-08
CC	GO:0030016	myofibril	8.23177976924338e-08
CC	GO:0005615	extracellular space	1.80802239202962e-07
BP	GO:0030198	extracellular matrix organization	2.09196017712989e-07
BP	GO:0099536	synaptic signaling	6.4345862938731e-07
BP	GO:0003008	system process	6.47598538529315e-07
CC	GO:0099080	supramolecular complex	6.47598538529315e-07
CC	GO:0099081	supramolecular polymer	6.47598538529315e-07
CC	GO:0099512	supramolecular fiber	6.53619419291134e-07
CC	GO:0044449	contractile fiber part	1.09230756043536e-06
BP	GO:0099537	trans-synaptic signaling	1.11691486567978e-06
CC	GO:0030424	axon	1.18119422458954e-06
BP	GO:0007275	multicellular organism development	2.17800313258167e-06
BP	GO:0007268	chemical synaptic transmission	2.17800313258167e-06
BP	GO:0098916	anterograde trans-synaptic signaling	2.17800313258167e-06
CC	GO:0030017	sarcomere	2.20756932394313e-06
BP	GO:0048731	system development	2.20756932394313e-06
MF	GO:0005509	calcium ion binding	2.40203310056454e-06
BP	GO:0043062	extracellular structure organization	2.77625136097303e-06
CC	GO:0005694	chromosome	3.98134602334717e-06
BP	GO:0009987	cellular process	4.10842947252818e-06
BP	GO:0050789	regulation of biological process	5.07917138774635e-06
BP	GO:0003012	muscle system process	5.35236801814764e-06
CC	GO:0000777	condensed chromosome kinetochore	5.72005383616131e-06
MF	GO:0005198	structural molecule activity	6.42449009005389e-06
BP	GO:0065007	biological regulation	6.97352641783442e-06
CC	GO:0036477	somatodendritic compartment	8.0006498220051e-06
CC	GO:0031226	intrinsic component of plasma membrane	1.04921924994236e-05
CC	GO:0045202	synapse	1.10430791122245e-05
MF	GO:0005261	cation channel activity	1.1131817839069e-05
CC	GO:0005887	integral component of plasma membrane	1.34911629593135e-05
MF	GO:0005488	binding	1.41043545583499e-05
CC	GO:0045211	postsynaptic membrane	1.43896377475993e-05
BP	GO:0032502	developmental process	1.48155386170519e-05
BP	GO:0002062	chondrocyte differentiation	1.54348415431821e-05
CC	GO:0044427	chromosomal part	1.54348415431821e-05
BP	GO:0050794	regulation of cellular process	1.93382511675803e-05
BP	GO:0050804	modulation of chemical synaptic transmission	2.44176613405097e-05
MF	GO:0022838	substrate-specific channel activity	2.44176613405097e-05
MF	GO:0015267	channel activity	2.44176613405097e-05
MF	GO:0022803	passive transmembrane transporter activity	2.44176613405097e-05
CC	GO:0031674	I band	2.44176613405097e-05
CC	GO:0000793	condensed chromosome	2.46446754619148e-05
CC	GO:0043005	neuron projection	2.46446754619148e-05
BP	GO:0099177	regulation of trans-synaptic signaling	2.46446754619148e-05
CC	GO:0097458	neuron part	3.87269897819974e-05
MF	GO:0005216	ion channel activity	4.26478209793033e-05
BP	GO:0048856	anatomical structure development	4.73197482818287e-05
CC	GO:0005886	plasma membrane	4.88538630506355e-05
BP	GO:0006936	muscle contraction	5.29450965504173e-05
CC	GO:0000778	condensed nuclear chromosome kinetochore	5.6849740110702e-05
BP	GO:0071840	cellular component organization or biogenesis	5.9245467179178e-05
MF	GO:0046873	metal ion transmembrane transporter activity	6.02687482843527e-05
MF	GO:0022839	ion gated channel activity	6.23159774588256e-05
MF	GO:0022836	gated channel activity	6.46649216730836e-05
CC	GO:0071944	cell periphery	7.30487005550371e-05
CC	GO:0043025	neuronal cell body	7.69572354292686e-05
CC	GO:0044297	cell body	8.15818637151294e-05
CC	GO:0044459	plasma membrane part	9.39197821796507e-05
CC	GO:0033267	axon part	0.000105004011210157
CC	GO:0000779	condensed chromosome, centromeric region	0.000116027586735761
CC	GO:0044456	synapse part	0.000127512197777617
MF	GO:0005212	structural constituent of eye lens	0.000143338150449274
CC	GO:0000776	kinetochore	0.000143338150449274
CC	GO:0000228	nuclear chromosome	0.000143338150449274
BP	GO:0006941	striated muscle contraction	0.00018905794695449
BP	GO:0030199	collagen fibril organization	0.0002442601718609
CC	GO:0000940	condensed chromosome outer kinetochore	0.000264976932814644
CC	GO:0044420	extracellular matrix component	0.000267974544695596
CC	GO:0098590	plasma membrane region	0.000306567344770016
BP	GO:0016043	cellular component organization	0.000337837216120364
CC	GO:0030018	Z disc	0.000368459948860404
BP	GO:0048167	regulation of synaptic plasticity	0.00037453753142405
CC	GO:0000775	chromosome, centromeric region	0.000406132461739954
CC	GO:1902495	transmembrane transporter complex	0.000431082905539959
CC	GO:0030054	cell junction	0.000501072977524674
BP	GO:0060350	endochondral bone morphogenesis	0.000501072977524674
CC	GO:0034703	cation channel complex	0.000503426727522698
BP	GO:0000070	mitotic sister chromatid segregation	0.000505974720616607
CC	GO:0042734	presynaptic membrane	0.000506389279804489
CC	GO:0044454	nuclear chromosome part	0.000548748204308298
CC	GO:0099240	intrinsic component of synaptic membrane	0.000742541970388093
BP	GO:0000278	mitotic cell cycle	0.000755620360514052
MF	GO:0022843	voltage-gated cation channel activity	0.000765684069534352
CC	GO:0098982	GABA-ergic synapse	0.000815199503490354
BP	GO:0060351	cartilage development involved in endochondral bone morphogenesis	0.000815199503490354
BP	GO:0003418	growth plate cartilage chondrocyte differentiation	0.000897699208284219
CC	GO:0098793	presynapse	0.000926345567552542
BP	GO:0007267	cell-cell signaling	0.000926345567552542
BP	GO:0006260	DNA replication	0.00102274259765486
BP	GO:0030154	cell differentiation	0.00102274259765486
BP	GO:0051216	cartilage development	0.0010835460310861
CC	GO:0036379	myofilament	0.00115545411479462
BP	GO:0003413	chondrocyte differentiation involved in endochondral bone morphogenesis	0.0011562937041295
BP	GO:0007399	nervous system development	0.0011562937041295
CC	GO:0099699	integral component of synaptic membrane	0.00120112896148072
MF	GO:0044877	protein-containing complex binding	0.00120112896148072
CC	GO:0097447	dendritic tree	0.00120602857294204
CC	GO:1990351	transporter complex	0.00120602857294204
BP	GO:0007269	neurotransmitter secretion	0.00120602857294204
BP	GO:0003433	chondrocyte development involved in endochondral bone morphogenesis	0.00127585316366525
BP	GO:0050808	synapse organization	0.00130000742534287
BP	GO:0099643	signal release from synapse	0.00136031147419027
BP	GO:1903047	mitotic cell cycle process	0.00144727844137066
CC	GO:0005604	basement membrane	0.00144727844137066
CC	GO:0030425	dendrite	0.00146665085163395
BP	GO:0003422	growth plate cartilage morphogenesis	0.00160323186924175
CC	GO:0098978	glutamatergic synapse	0.00168347736546005
CC	GO:0034702	ion channel complex	0.0017897845734425
BP	GO:0140014	mitotic nuclear division	0.00181245187766663
CC	GO:0044306	neuron projection terminus	0.0018987645431529
CC	GO:0005865	striated muscle thin filament	0.00199472768392054
BP	GO:0000380	alternative mRNA splicing, via spliceosome	0.002220140096909
MF	GO:0015085	calcium ion transmembrane transporter activity	0.00256641630776879
BP	GO:0003009	skeletal muscle contraction	0.00270847417845301
BP	GO:0048869	cellular developmental process	0.00277295584136517
BP	GO:0007610	behavior	0.00277553023034776
BP	GO:0002063	chondrocyte development	0.00283384987952469
MF	GO:0008144	drug binding	0.00312017126781749
CC	GO:0098687	chromosomal region	0.00312017126781749
BP	GO:0098742	cell-cell adhesion via plasma-membrane adhesion molecules	0.00320980209905417
BP	GO:0085029	extracellular matrix assembly	0.00350228651460957
MF	GO:0005244	voltage-gated ion channel activity	0.00365672947933106
MF	GO:0022832	voltage-gated channel activity	0.00365672947933106
MF	GO:0005539	glycosaminoglycan binding	0.0036727520831021
CC	GO:0000780	condensed nuclear chromosome, centromeric region	0.00378287569767167
BP	GO:0060047	heart contraction	0.0038988614640639
CC	GO:0098839	postsynaptic density membrane	0.00392939528623785
BP	GO:0061448	connective tissue development	0.00402616138946952
BP	GO:0006397	mRNA processing	0.00402616138946952
BP	GO:0006836	neurotransmitter transport	0.00415466682624648
BP	GO:0051315	attachment of mitotic spindle microtubules to kinetochore	0.00421454745013254
BP	GO:0022610	biological adhesion	0.00424864687673206
BP	GO:0000819	sister chromatid segregation	0.00451668550784273
BP	GO:0006261	DNA-dependent DNA replication	0.00454591067618468
MF	GO:0005524	ATP binding	0.00503803876120634
CC	GO:0099146	intrinsic component of postsynaptic density membrane	0.00518675732582425
MF	GO:0005262	calcium channel activity	0.00518707992791726
BP	GO:0000381	regulation of alternative mRNA splicing, via spliceosome	0.00518707992791726
BP	GO:0007155	cell adhesion	0.00538873106067936
BP	GO:0007093	mitotic cell cycle checkpoint	0.00557769553092596
BP	GO:0003414	chondrocyte morphogenesis involved in endochondral bone morphogenesis	0.00557769553092596
BP	GO:0003429	growth plate cartilage chondrocyte morphogenesis	0.00557769553092596
BP	GO:0090171	chondrocyte morphogenesis	0.00557769553092596
BP	GO:0050877	nervous system process	0.00557769553092596
BP	GO:0060074	synapse maturation	0.005622818374342
CC	GO:0098794	postsynapse	0.00572981898123639
CC	GO:0098936	intrinsic component of postsynaptic membrane	0.00622571306018327
BP	GO:0051301	cell division	0.00677887942589793
BP	GO:0035249	synaptic transmission, glutamatergic	0.00687373270846253
CC	GO:0099055	integral component of postsynaptic membrane	0.00694817045363288
CC	GO:0043679	axon terminus	0.00703647800495591
BP	GO:0060349	bone morphogenesis	0.00728844435669246
CC	GO:0043228	non-membrane-bounded organelle	0.00733444921237061
BP	GO:0003417	growth plate cartilage development	0.00733444921237061
BP	GO:0051960	regulation of nervous system development	0.00777633893176125
BP	GO:0050684	regulation of mRNA processing	0.00813864462217195
BP	GO:0008608	attachment of spindle microtubules to kinetochore	0.00813864462217195
BP	GO:0070202	regulation of establishment of protein localization to chromosome	0.00813864462217195
CC	GO:0005583	fibrillar collagen trimer	0.00852911687136667
CC	GO:0098643	banded collagen fibril	0.00852911687136667
MF	GO:0022890	inorganic cation transmembrane transporter activity	0.00857793991151174
BP	GO:0007049	cell cycle	0.00875854853738447
CC	GO:0044304	main axon	0.00879862702746376
CC	GO:0099061	integral component of postsynaptic density membrane	0.00895925623490725
BP	GO:0000280	nuclear division	0.00901353384161164
MF	GO:0097367	carbohydrate derivative binding	0.00918521781340255
BP	GO:0008015	blood circulation	0.00932299129250055
MF	GO:0005516	calmodulin binding	0.00934643576997302
BP	GO:0060536	cartilage morphogenesis	0.00954513776395666
BP	GO:0044057	regulation of system process	0.0102107464998802
BP	GO:0003015	heart process	0.0110403821844535
BP	GO:0048468	cell development	0.0110474725081954
BP	GO:0032963	collagen metabolic process	0.0111609043430172
BP	GO:0001505	regulation of neurotransmitter levels	0.0113457170010088
BP	GO:0061061	muscle structure development	0.0114136137294526
BP	GO:0007346	regulation of mitotic cell cycle	0.0116272676784803
BP	GO:0006813	potassium ion transport	0.0117735528871003
BP	GO:0055002	striated muscle cell development	0.0117799959173121
CC	GO:0042995	cell projection	0.0128688373782339
CC	GO:0043232	intracellular non-membrane-bounded organelle	0.0128688373782339
MF	GO:0032559	adenyl ribonucleotide binding	0.0128688373782339
BP	GO:1904851	positive regulation of establishment of protein localization to telomere	0.0130409233994647
BP	GO:0007059	chromosome segregation	0.0130409233994647
MF	GO:0015079	potassium ion transmembrane transporter activity	0.0130409233994647
BP	GO:0048513	animal organ development	0.0131466622064486
BP	GO:0000375	RNA splicing, via transesterification reactions	0.0135674171488949
BP	GO:0000377	RNA splicing, via transesterification reactions with bulged adenosine as nucleophile	0.0135674171488949
BP	GO:0000398	mRNA splicing, via spliceosome	0.0135674171488949
BP	GO:0034508	centromere complex assembly	0.0138633150203816
BP	GO:0007416	synapse assembly	0.0138633150203816
BP	GO:0034724	DNA replication-independent nucleosome organization	0.0138633150203816
MF	GO:0042805	actinin binding	0.0141359091935581
MF	GO:0019838	growth factor binding	0.014384613221939
MF	GO:0030554	adenyl nucleotide binding	0.0147634467623389
MF	GO:0001786	phosphatidylserine binding	0.0154939854698086
MF	GO:0008324	cation transmembrane transporter activity	0.0157715966465279
BP	GO:0055001	muscle cell development	0.0171264202098939
MF	GO:0043167	ion binding	0.0172489200125477
CC	GO:0098797	plasma membrane protein complex	0.0177636209725812
CC	GO:0099634	postsynaptic specialization membrane	0.0182268943435675
CC	GO:0005861	troponin complex	0.018257981623106
MF	GO:0005245	voltage-gated calcium channel activity	0.0185553569088383
CC	GO:0032991	protein-containing complex	0.019328076123708
CC	GO:0005832	chaperonin-containing T-complex	0.019328076123708
BP	GO:0003013	circulatory system process	0.0197441495312202
BP	GO:0051239	regulation of multicellular organismal process	0.0197441495312202
MF	GO:0043168	anion binding	0.0200085443822729
BP	GO:0044772	mitotic cell cycle phase transition	0.020066334878108
CC	GO:0008328	ionotropic glutamate receptor complex	0.0202298572499021
CC	GO:0048786	presynaptic active zone	0.0208051715197613
MF	GO:0008307	structural constituent of muscle	0.0209882184792438
BP	GO:0022008	neurogenesis	0.0212147955127429
BP	GO:0045595	regulation of cell differentiation	0.0213776716969301
BP	GO:0060048	cardiac muscle contraction	0.0219544844722567
BP	GO:0007517	muscle organ development	0.0220280037819232
BP	GO:0007080	mitotic metaphase plate congression	0.0220280037819232
BP	GO:0006396	RNA processing	0.0221122497725645
BP	GO:0017158	regulation of calcium ion-dependent exocytosis	0.0221122497725645
CC	GO:0150034	distal axon	0.0221122497725645
BP	GO:0071824	protein-DNA complex subunit organization	0.0221356868709556
BP	GO:0007156	homophilic cell adhesion via plasma membrane adhesion molecules	0.0221356868709556
CC	GO:0098878	neurotransmitter receptor complex	0.0221356868709556
MF	GO:0003688	DNA replication origin binding	0.0221356868709556
BP	GO:1901990	regulation of mitotic cell cycle phase transition	0.0221356868709556
BP	GO:0048172	regulation of short-term neuronal synaptic plasticity	0.0221464006339134
CC	GO:0005819	spindle	0.0221464006339134
BP	GO:1903311	regulation of mRNA metabolic process	0.0223290529465123
BP	GO:0006403	RNA localization	0.0228710417258854
CC	GO:0005891	voltage-gated calcium channel complex	0.0229927692824046
BP	GO:0016071	mRNA metabolic process	0.0235565700826273
BP	GO:0098868	bone growth	0.0235565700826273
BP	GO:0048285	organelle fission	0.0235565700826273
MF	GO:0008092	cytoskeletal protein binding	0.0251352615109014
CC	GO:0098644	complex of collagen trimers	0.025143418740953
BP	GO:0050879	multicellular organismal movement	0.0255734402288839
BP	GO:0050881	musculoskeletal movement	0.0255734402288839
BP	GO:0046928	regulation of neurotransmitter secretion	0.0255734402288839
BP	GO:0070203	regulation of establishment of protein localization to telomere	0.0260578398320471
MF	GO:0015318	inorganic molecular entity transmembrane transporter activity	0.0262748315257816
BP	GO:0048699	generation of neurons	0.026507228534268
BP	GO:0045214	sarcomere organization	0.0266082973273468
MF	GO:0072341	modified amino acid binding	0.026827698714379
BP	GO:0098813	nuclear chromosome segregation	0.027009515968006
BP	GO:0006974	cellular response to DNA damage stimulus	0.0271644582807746
BP	GO:0051962	positive regulation of nervous system development	0.0275923987463833
BP	GO:0006259	DNA metabolic process	0.0280041926041361
BP	GO:0065004	protein-DNA complex assembly	0.028171821160497
CC	GO:0044463	cell projection part	0.028171821160497
CC	GO:0120038	plasma membrane bounded cell projection part	0.028171821160497
BP	GO:0000245	spliceosomal complex assembly	0.0286431533612325
BP	GO:0006812	cation transport	0.0287110684175027
MF	GO:0050431	transforming growth factor beta binding	0.029241336944249
BP	GO:0045597	positive regulation of cell differentiation	0.029241336944249
BP	GO:0023052	signaling	0.0297321595748103
BP	GO:0017156	calcium ion regulated exocytosis	0.0297321595748103
BP	GO:0006310	DNA recombination	0.0315710877722832
BP	GO:0060537	muscle tissue development	0.0330591971831134
BP	GO:0007088	regulation of mitotic nuclear division	0.0330591971831134
MF	GO:0051371	muscle alpha-actinin binding	0.0352956697985399
BP	GO:0009653	anatomical structure morphogenesis	0.0352956697985399
BP	GO:0006336	DNA replication-independent nucleosome assembly	0.0352956697985399
CC	GO:0042383	sarcolemma	0.0364594462954354
BP	GO:0048168	regulation of neuronal synaptic plasticity	0.0374323534546364
BP	GO:0071625	vocalization behavior	0.0382620603431302
BP	GO:0045930	negative regulation of mitotic cell cycle	0.0383113893489048
CC	GO:0098889	intrinsic component of presynaptic membrane	0.0385163065599931
BP	GO:0051588	regulation of neurotransmitter transport	0.0385163065599931
BP	GO:0070734	histone H3-K27 methylation	0.0385283144373084
BP	GO:0051241	negative regulation of multicellular organismal process	0.039379994573496
BP	GO:0098655	cation transmembrane transport	0.039379994573496
CC	GO:0000794	condensed nuclear chromosome	0.039379994573496
MF	GO:0003729	mRNA binding	0.0394761382849468
BP	GO:0003416	endochondral bone growth	0.0394761382849468
BP	GO:0033555	multicellular organismal response to stress	0.0394761382849468
BP	GO:0048251	elastic fiber assembly	0.0394761382849468
CC	GO:0120025	plasma membrane bounded cell projection	0.0403892016020219
BP	GO:0008380	RNA splicing	0.0405925665822047
BP	GO:0030240	skeletal muscle thin filament assembly	0.0407579347812278
CC	GO:0044430	cytoskeletal part	0.0410732321756365
BP	GO:0051963	regulation of synapse assembly	0.043625459509498
BP	GO:0050657	nucleic acid transport	0.0436834019186263
BP	GO:0050658	RNA transport	0.0436834019186263
MF	GO:0099106	ion channel regulator activity	0.043763566206457
MF	GO:0016247	channel regulator activity	0.0437739210790615
BP	GO:0030951	establishment or maintenance of microtubule cytoskeleton polarity	0.0445970566378733
MF	GO:0001540	amyloid-beta binding	0.0446598874919545
MF	GO:0008201	heparin binding	0.0448676907659032
BP	GO:0042391	regulation of membrane potential	0.046519762521648
BP	GO:1904814	regulation of protein localization to chromosome, telomeric region	0.048254715150313
BP	GO:0048024	regulation of mRNA splicing, via spliceosome	0.0496285147677175
