# Supplementary material for: Dedicated transcriptomics combined with power analysis lead to functional understanding of genes with weak phenotypic changes in knockout lines
Source: PLoS Comput Biol. 2020 Nov 12;16(11):e1008354. doi: 10.1371/journal.pcbi.1008354 (PMC7685438; doi:10.1371/journal.pcbi.1008354)
Supplement: S2 File — (GZ) [file pcbi.1008354.s016.gz › S2_File/gon5/628.tsv]

ontology	category	term	BH
CC	GO:0031012	extracellular matrix	9.33736431263673e-16
CC	GO:0062023	collagen-containing extracellular matrix	5.08233541487169e-13
CC	GO:0044421	extracellular region part	2.63129608871644e-12
MF	GO:0005201	extracellular matrix structural constituent	3.47755361336907e-12
CC	GO:0005576	extracellular region	1.90279026634069e-11
CC	GO:0005615	extracellular space	2.52554180395502e-10
CC	GO:0005581	collagen trimer	6.39710207041221e-09
MF	GO:0005515	protein binding	4.97589848786331e-06
BP	GO:0043062	extracellular structure organization	7.83120012510609e-06
BP	GO:0008380	RNA splicing	8.77160588454203e-06
BP	GO:0006397	mRNA processing	9.14628535043686e-06
BP	GO:0032501	multicellular organismal process	9.47414985033202e-06
CC	GO:0005694	chromosome	1.34626829877502e-05
CC	GO:0000775	chromosome, centromeric region	1.34626829877502e-05
MF	GO:0030020	extracellular matrix structural constituent conferring tensile strength	1.34626829877502e-05
BP	GO:0030198	extracellular matrix organization	2.05445567400342e-05
CC	GO:0044427	chromosomal part	2.31524612748798e-05
BP	GO:0009987	cellular process	3.39413709039886e-05
MF	GO:0044877	protein-containing complex binding	4.44124264501402e-05
MF	GO:0005198	structural molecule activity	5.61921948889777e-05
CC	GO:0000776	kinetochore	5.90289418294505e-05
CC	GO:0005681	spliceosomal complex	0.000162144793610411
BP	GO:0071840	cellular component organization or biogenesis	0.000397256504180413
MF	GO:0005488	binding	0.000482269318409033
BP	GO:0006396	RNA processing	0.000482269318409033
CC	GO:0032991	protein-containing complex	0.000530017519999585
CC	GO:0000793	condensed chromosome	0.000596296021361203
CC	GO:0098687	chromosomal region	0.000630323193037916
BP	GO:0000375	RNA splicing, via transesterification reactions	0.000630323193037916
BP	GO:0000377	RNA splicing, via transesterification reactions with bulged adenosine as nucleophile	0.000630323193037916
BP	GO:0000398	mRNA splicing, via spliceosome	0.000630323193037916
BP	GO:0065007	biological regulation	0.000693088402015618
CC	GO:0000777	condensed chromosome kinetochore	0.000709458807064928
BP	GO:0000070	mitotic sister chromatid segregation	0.000821606913562169
CC	GO:0000228	nuclear chromosome	0.00105871301719318
BP	GO:0140014	mitotic nuclear division	0.00140736089483392
BP	GO:0007059	chromosome segregation	0.00174789360791711
CC	GO:0000779	condensed chromosome, centromeric region	0.001864562901996
CC	GO:0097060	synaptic membrane	0.00216771133322309
BP	GO:0016043	cellular component organization	0.00225648470119609
MF	GO:0005212	structural constituent of eye lens	0.00245587462535742
BP	GO:0050789	regulation of biological process	0.00245587462535742
BP	GO:0016071	mRNA metabolic process	0.00245587462535742
CC	GO:0043292	contractile fiber	0.00248920867440642
BP	GO:0030199	collagen fibril organization	0.00269887638522878
BP	GO:0002062	chondrocyte differentiation	0.00269887638522878
BP	GO:0000819	sister chromatid segregation	0.00281181146662313
BP	GO:0032502	developmental process	0.00299752197538247
BP	GO:0060351	cartilage development involved in endochondral bone morphogenesis	0.0030141599471318
BP	GO:0060350	endochondral bone morphogenesis	0.0030141599471318
BP	GO:0048856	anatomical structure development	0.00322087682322324
CC	GO:0000778	condensed nuclear chromosome kinetochore	0.0032948085142276
BP	GO:0000278	mitotic cell cycle	0.00346893792857537
CC	GO:0044428	nuclear part	0.00354531801239355
BP	GO:0007275	multicellular organism development	0.00365279595330107
BP	GO:0051239	regulation of multicellular organismal process	0.00377356076008346
MF	GO:0008094	DNA-dependent ATPase activity	0.00378849274630853
CC	GO:0044454	nuclear chromosome part	0.00443385717411268
BP	GO:0048731	system development	0.00443385717411268
BP	GO:0022610	biological adhesion	0.00518273882637172
CC	GO:0099080	supramolecular complex	0.00518273882637172
CC	GO:0099081	supramolecular polymer	0.00518273882637172
CC	GO:0099512	supramolecular fiber	0.00576193949490685
BP	GO:0051216	cartilage development	0.00576193949490685
BP	GO:0010965	regulation of mitotic sister chromatid separation	0.00592113124759146
MF	GO:0005509	calcium ion binding	0.00609725822691188
CC	GO:0043228	non-membrane-bounded organelle	0.00650984123035118
CC	GO:0031226	intrinsic component of plasma membrane	0.00680144763115968
BP	GO:0007155	cell adhesion	0.00680144763115968
CC	GO:0098590	plasma membrane region	0.00680144763115968
BP	GO:0051094	positive regulation of developmental process	0.0072231790737911
BP	GO:0003008	system process	0.00798170794657346
CC	GO:0043232	intracellular non-membrane-bounded organelle	0.00865021593208994
CC	GO:0071013	catalytic step 2 spliceosome	0.00919050246489848
BP	GO:0007091	metaphase/anaphase transition of mitotic cell cycle	0.00978638105766067
BP	GO:0007088	regulation of mitotic nuclear division	0.0102819254133625
CC	GO:0045202	synapse	0.0105005278649817
BP	GO:0030071	regulation of mitotic metaphase/anaphase transition	0.0112321903906557
CC	GO:0005887	integral component of plasma membrane	0.0118474734349629
BP	GO:0050793	regulation of developmental process	0.0118857936739227
BP	GO:0003413	chondrocyte differentiation involved in endochondral bone morphogenesis	0.0118857936739227
BP	GO:0099536	synaptic signaling	0.0123824014694489
BP	GO:0098813	nuclear chromosome segregation	0.0128554692467096
BP	GO:0051301	cell division	0.0143751718631502
CC	GO:0099240	intrinsic component of synaptic membrane	0.0144957273652502
CC	GO:0044456	synapse part	0.0144957273652502
BP	GO:0000280	nuclear division	0.0147854802577099
BP	GO:0033047	regulation of mitotic sister chromatid segregation	0.0147854802577099
BP	GO:2000816	negative regulation of mitotic sister chromatid separation	0.0149079806351313
BP	GO:0007268	chemical synaptic transmission	0.0151471463171735
BP	GO:0098916	anterograde trans-synaptic signaling	0.0151471463171735
BP	GO:0099537	trans-synaptic signaling	0.015529138578784
MF	GO:0016887	ATPase activity	0.0172553941085508
BP	GO:1905818	regulation of chromosome separation	0.0185728352430874
BP	GO:0051306	mitotic sister chromatid separation	0.0188594651818173
BP	GO:0007346	regulation of mitotic cell cycle	0.0192360411851507
CC	GO:0005657	replication fork	0.0198274058304764
CC	GO:0044420	extracellular matrix component	0.0198274058304764
BP	GO:0007049	cell cycle	0.0199191757304329
MF	GO:0005102	signaling receptor binding	0.0202926321023072
BP	GO:0006974	cellular response to DNA damage stimulus	0.0204393931922454
MF	GO:0042623	ATPase activity, coupled	0.0212310078876512
BP	GO:0044784	metaphase/anaphase transition of cell cycle	0.0213714989581662
BP	GO:0060349	bone morphogenesis	0.0234428344791335
CC	GO:0031981	nuclear lumen	0.024081224242734
BP	GO:0051304	chromosome separation	0.0243125907780143
BP	GO:0003418	growth plate cartilage chondrocyte differentiation	0.0243125907780143
BP	GO:0051983	regulation of chromosome segregation	0.0243125907780143
BP	GO:0045841	negative regulation of mitotic metaphase/anaphase transition	0.0243125907780143
BP	GO:1902099	regulation of metaphase/anaphase transition of cell cycle	0.0247703957099166
BP	GO:0033045	regulation of sister chromatid segregation	0.0247703957099166
BP	GO:0051303	establishment of chromosome localization	0.0258726817362609
BP	GO:2000026	regulation of multicellular organismal development	0.0265300606251775
BP	GO:0006259	DNA metabolic process	0.0278659644195089
BP	GO:1905819	negative regulation of chromosome separation	0.0287660356952751
MF	GO:0022836	gated channel activity	0.0295879131730867
MF	GO:0022839	ion gated channel activity	0.0305323850633118
BP	GO:0051310	metaphase plate congression	0.0306228125623549
BP	GO:0034508	centromere complex assembly	0.0311538328202669
CC	GO:0030424	axon	0.0314881823144091
BP	GO:0000245	spliceosomal complex assembly	0.0322634402805624
BP	GO:0008015	blood circulation	0.0322634402805624
BP	GO:0003433	chondrocyte development involved in endochondral bone morphogenesis	0.0322921805572075
BP	GO:0007519	skeletal muscle tissue development	0.0325054533107025
BP	GO:0050794	regulation of cellular process	0.0325054533107025
BP	GO:0048167	regulation of synaptic plasticity	0.0329721714867417
BP	GO:0051130	positive regulation of cellular component organization	0.0330366470810099
BP	GO:0050000	chromosome localization	0.0336007685307067
BP	GO:0061448	connective tissue development	0.0336007685307067
CC	GO:0030016	myofibril	0.034351742236141
BP	GO:0060538	skeletal muscle organ development	0.034351742236141
CC	GO:0009986	cell surface	0.0361962639050253
BP	GO:0008150	biological_process	0.0366235179285788
BP	GO:0006936	muscle contraction	0.0366235179285788
BP	GO:0003012	muscle system process	0.0366235179285788
CC	GO:0098793	presynapse	0.0366235179285788
BP	GO:0060047	heart contraction	0.0366235179285788
BP	GO:0006260	DNA replication	0.0366235179285788
MF	GO:0005261	cation channel activity	0.0366235179285788
BP	GO:0060509	type I pneumocyte differentiation	0.0366235179285788
CC	GO:0099699	integral component of synaptic membrane	0.0374414400428537
BP	GO:0070208	protein heterotrimerization	0.03986060532188
BP	GO:0090304	nucleic acid metabolic process	0.0405466955318886
MF	GO:0046873	metal ion transmembrane transporter activity	0.0429876746881397
BP	GO:0006950	response to stress	0.0434984662585351
BP	GO:1902100	negative regulation of metaphase/anaphase transition of cell cycle	0.0434984662585351
BP	GO:0007610	behavior	0.0470331040047088
BP	GO:0003422	growth plate cartilage morphogenesis	0.048091581303544
BP	GO:0006281	DNA repair	0.0481286095150281
BP	GO:0033048	negative regulation of mitotic sister chromatid segregation	0.0495438689297407
BP	GO:0097435	supramolecular fiber organization	0.0495438689297407
