# Supplementary material for: Dedicated transcriptomics combined with power analysis lead to functional understanding of genes with weak phenotypic changes in knockout lines
Source: PLoS Comput Biol. 2020 Nov 12;16(11):e1008354. doi: 10.1371/journal.pcbi.1008354 (PMC7685438; doi:10.1371/journal.pcbi.1008354)
Supplement: S2 File — (GZ) [file pcbi.1008354.s016.gz › S2_File/gon5/798.tsv]

ontology	category	term	BH
CC	GO:0031012	extracellular matrix	2.04210871419372e-11
MF	GO:0005201	extracellular matrix structural constituent	7.47926348731748e-11
CC	GO:0062023	collagen-containing extracellular matrix	7.98561746064715e-09
CC	GO:0005581	collagen trimer	1.23460166128194e-08
CC	GO:0044421	extracellular region part	1.70321345047145e-08
CC	GO:0005576	extracellular region	4.48222135035787e-08
CC	GO:0005615	extracellular space	1.95006722061254e-07
BP	GO:0030198	extracellular matrix organization	1.18390253644739e-06
BP	GO:0071840	cellular component organization or biogenesis	1.93651226932044e-05
BP	GO:0043062	extracellular structure organization	1.93651226932044e-05
BP	GO:0065007	biological regulation	2.27283244648371e-05
BP	GO:0051216	cartilage development	2.27283244648371e-05
BP	GO:0061448	connective tissue development	4.56813961181965e-05
CC	GO:0043228	non-membrane-bounded organelle	5.86321212631555e-05
BP	GO:0050789	regulation of biological process	5.86321212631555e-05
MF	GO:0030020	extracellular matrix structural constituent conferring tensile strength	5.86321212631555e-05
CC	GO:0099080	supramolecular complex	6.23238985268442e-05
CC	GO:0099081	supramolecular polymer	6.23238985268442e-05
BP	GO:0002062	chondrocyte differentiation	6.80253135584775e-05
MF	GO:0005198	structural molecule activity	6.80253135584775e-05
BP	GO:0016043	cellular component organization	6.80253135584775e-05
BP	GO:0006259	DNA metabolic process	6.82467687776075e-05
BP	GO:0009987	cellular process	6.82467687776075e-05
CC	GO:0099512	supramolecular fiber	6.82467687776075e-05
CC	GO:0043232	intracellular non-membrane-bounded organelle	0.000100916251743334
CC	GO:0005694	chromosome	0.000105865016189859
BP	GO:0050794	regulation of cellular process	0.000115782858784955
BP	GO:0060351	cartilage development involved in endochondral bone morphogenesis	0.000192981757286425
BP	GO:0060350	endochondral bone morphogenesis	0.000202125788668445
BP	GO:0006260	DNA replication	0.000212021957578699
BP	GO:0003433	chondrocyte development involved in endochondral bone morphogenesis	0.000217731360784343
CC	GO:0044427	chromosomal part	0.000241767366077927
BP	GO:0003413	chondrocyte differentiation involved in endochondral bone morphogenesis	0.000437794038504913
BP	GO:0060349	bone morphogenesis	0.000437794038504913
BP	GO:0003418	growth plate cartilage chondrocyte differentiation	0.000586806677880354
CC	GO:0044420	extracellular matrix component	0.000630880658905388
BP	GO:0003422	growth plate cartilage morphogenesis	0.000630880658905388
BP	GO:0000278	mitotic cell cycle	0.000630880658905388
BP	GO:0006974	cellular response to DNA damage stimulus	0.00069345307286697
BP	GO:0032501	multicellular organismal process	0.000757412105679337
MF	GO:0008094	DNA-dependent ATPase activity	0.000814799770403588
BP	GO:0051983	regulation of chromosome segregation	0.00101059424830133
MF	GO:0005515	protein binding	0.00101059424830133
BP	GO:0090068	positive regulation of cell cycle process	0.00103763508505842
BP	GO:0003417	growth plate cartilage development	0.00107466050318918
CC	GO:0005657	replication fork	0.00111427470619155
CC	GO:0000793	condensed chromosome	0.00116016340408929
BP	GO:0006261	DNA-dependent DNA replication	0.00135809994131161
BP	GO:0051726	regulation of cell cycle	0.00143210377684138
BP	GO:0048731	system development	0.00165980291874171
CC	GO:0000228	nuclear chromosome	0.00166113188163785
BP	GO:0006281	DNA repair	0.0017219459328323
BP	GO:0060538	skeletal muscle organ development	0.00175303150020633
BP	GO:0003414	chondrocyte morphogenesis involved in endochondral bone morphogenesis	0.00181703075622609
BP	GO:0003429	growth plate cartilage chondrocyte morphogenesis	0.00181703075622609
BP	GO:0090171	chondrocyte morphogenesis	0.00181703075622609
MF	GO:0097367	carbohydrate derivative binding	0.00184632127284375
BP	GO:0002063	chondrocyte development	0.00211471897766827
BP	GO:0010564	regulation of cell cycle process	0.00241538289689483
CC	GO:0044430	cytoskeletal part	0.00261804474605841
BP	GO:1903047	mitotic cell cycle process	0.00270280988429643
BP	GO:1901990	regulation of mitotic cell cycle phase transition	0.00270287265603976
BP	GO:0140014	mitotic nuclear division	0.00275667245201462
BP	GO:0007275	multicellular organism development	0.00285893736916119
BP	GO:0098868	bone growth	0.00285893736916119
BP	GO:0007091	metaphase/anaphase transition of mitotic cell cycle	0.00317023488974619
BP	GO:0048856	anatomical structure development	0.00317023488974619
BP	GO:0007346	regulation of mitotic cell cycle	0.00323657468445444
BP	GO:0007049	cell cycle	0.00323657468445444
MF	GO:0005524	ATP binding	0.00328100272001071
BP	GO:0090304	nucleic acid metabolic process	0.0032811410778364
BP	GO:0007088	regulation of mitotic nuclear division	0.0032811410778364
BP	GO:0033047	regulation of mitotic sister chromatid segregation	0.00400630854937651
BP	GO:0010965	regulation of mitotic sister chromatid separation	0.00414313520103701
BP	GO:0033045	regulation of sister chromatid segregation	0.00415443201302299
BP	GO:0003416	endochondral bone growth	0.00418203583849988
BP	GO:0032502	developmental process	0.00442616043426872
CC	GO:0044454	nuclear chromosome part	0.00465670279059253
BP	GO:0030199	collagen fibril organization	0.00466898730363114
BP	GO:0003009	skeletal muscle contraction	0.00466898730363114
BP	GO:0007519	skeletal muscle tissue development	0.00467906147181592
BP	GO:0044784	metaphase/anaphase transition of cell cycle	0.00467906147181592
CC	GO:0098687	chromosomal region	0.00511283023263596
MF	GO:0008144	drug binding	0.00511283023263596
CC	GO:0000775	chromosome, centromeric region	0.00511283023263596
BP	GO:0000070	mitotic sister chromatid segregation	0.00575726809208193
CC	GO:0044428	nuclear part	0.00605953023592998
BP	GO:1905818	regulation of chromosome separation	0.00646510951459662
BP	GO:0003012	muscle system process	0.00646510951459662
BP	GO:0051783	regulation of nuclear division	0.00715554875273701
BP	GO:1990823	response to leukemia inhibitory factor	0.00718440861989344
BP	GO:1990830	cellular response to leukemia inhibitory factor	0.00718440861989344
BP	GO:0007059	chromosome segregation	0.00759181903151655
CC	GO:0043596	nuclear replication fork	0.00848562291279518
MF	GO:0032559	adenyl ribonucleotide binding	0.00873617540217108
MF	GO:0030554	adenyl nucleotide binding	0.00927675807502209
BP	GO:0000075	cell cycle checkpoint	0.00927675807502209
BP	GO:1901987	regulation of cell cycle phase transition	0.00992317212925192
CC	GO:0005604	basement membrane	0.010267412355346
BP	GO:0051306	mitotic sister chromatid separation	0.0103528835358935
BP	GO:0009888	tissue development	0.0104980232986128
BP	GO:0044772	mitotic cell cycle phase transition	0.0106362023238746
BP	GO:0045787	positive regulation of cell cycle	0.0115096583420701
MF	GO:0005488	binding	0.0115096583420701
CC	GO:0000778	condensed nuclear chromosome kinetochore	0.0115878601820964
BP	GO:0000280	nuclear division	0.0120330100622302
MF	GO:0044877	protein-containing complex binding	0.0125245071864411
BP	GO:0030154	cell differentiation	0.012558561907035
CC	GO:0005856	cytoskeleton	0.0126686945662942
MF	GO:0043168	anion binding	0.0131356223373796
MF	GO:0005539	glycosaminoglycan binding	0.0137027478930346
BP	GO:0030071	regulation of mitotic metaphase/anaphase transition	0.0137027478930346
BP	GO:0003008	system process	0.014349601338516
CC	GO:0005583	fibrillar collagen trimer	0.0145546546840135
CC	GO:0098643	banded collagen fibril	0.0145546546840135
BP	GO:0000819	sister chromatid segregation	0.0145546546840135
BP	GO:0006396	RNA processing	0.0146570315474163
BP	GO:0007517	muscle organ development	0.014972618931083
BP	GO:0031123	RNA 3'-end processing	0.0159527380319169
BP	GO:0085029	extracellular matrix assembly	0.0165454198162114
BP	GO:0044770	cell cycle phase transition	0.0167907393040128
BP	GO:0022402	cell cycle process	0.0167907393040128
CC	GO:0097060	synaptic membrane	0.0167907393040128
BP	GO:0006936	muscle contraction	0.0173651018912773
CC	GO:0098644	complex of collagen trimers	0.0173651018912773
BP	GO:1901988	negative regulation of cell cycle phase transition	0.0176305121685643
BP	GO:0048869	cellular developmental process	0.0177986154228239
MF	GO:0004386	helicase activity	0.0181014868993792
CC	GO:0031981	nuclear lumen	0.019201460914686
BP	GO:1902099	regulation of metaphase/anaphase transition of cell cycle	0.0201895493001826
BP	GO:0051052	regulation of DNA metabolic process	0.0202187287584118
BP	GO:1902750	negative regulation of cell cycle G2/M phase transition	0.0204065588004365
MF	GO:0008201	heparin binding	0.0211791266175536
BP	GO:0048705	skeletal system morphogenesis	0.0211791266175536
BP	GO:0032963	collagen metabolic process	0.0213611012718894
BP	GO:0007093	mitotic cell cycle checkpoint	0.021807046422892
MF	GO:0035639	purine ribonucleoside triphosphate binding	0.0221534833327348
MF	GO:0004003	ATP-dependent DNA helicase activity	0.0221534833327348
MF	GO:0008026	ATP-dependent helicase activity	0.0221534833327348
MF	GO:0070035	purine NTP-dependent helicase activity	0.0221534833327348
BP	GO:0006941	striated muscle contraction	0.0231663016818489
BP	GO:0048519	negative regulation of biological process	0.0233094170314996
BP	GO:0051130	positive regulation of cellular component organization	0.0251378329221355
BP	GO:0008608	attachment of spindle microtubules to kinetochore	0.0274129796236428
BP	GO:0032964	collagen biosynthetic process	0.0280679508720865
CC	GO:0000776	kinetochore	0.0281832695816044
BP	GO:0043170	macromolecule metabolic process	0.0281832695816044
MF	GO:0017116	single-stranded DNA-dependent ATP-dependent DNA helicase activity	0.0284793626255661
MF	GO:0043142	single-stranded DNA-dependent ATPase activity	0.0284793626255661
CC	GO:0016604	nuclear body	0.0294734663869887
BP	GO:0070208	protein heterotrimerization	0.0294734663869887
BP	GO:1901991	negative regulation of mitotic cell cycle phase transition	0.0294734663869887
BP	GO:0006310	DNA recombination	0.0294734663869887
BP	GO:0051716	cellular response to stimulus	0.0306594516621443
BP	GO:0048285	organelle fission	0.0313998901762184
BP	GO:0045005	DNA-dependent DNA replication maintenance of fidelity	0.0315369705595357
CC	GO:0000777	condensed chromosome kinetochore	0.0315369705595357
BP	GO:0051304	chromosome separation	0.0340419167132327
BP	GO:0060348	bone development	0.0347405303740709
BP	GO:0048523	negative regulation of cellular process	0.0356849227747687
BP	GO:0060536	cartilage morphogenesis	0.0358180134042852
BP	GO:0001501	skeletal system development	0.036339884525159
BP	GO:0045595	regulation of cell differentiation	0.0373302532126487
BP	GO:0048251	elastic fiber assembly	0.0404890049752346
BP	GO:0045931	positive regulation of mitotic cell cycle	0.0409010190575582
BP	GO:0007520	myoblast fusion	0.0409010190575582
BP	GO:0006139	nucleobase-containing compound metabolic process	0.0409010190575582
MF	GO:0016887	ATPase activity	0.0409010190575582
CC	GO:0000779	condensed chromosome, centromeric region	0.0421355518851774
BP	GO:0061061	muscle structure development	0.0421355518851774
MF	GO:0042623	ATPase activity, coupled	0.0439418895766099
MF	GO:0019838	growth factor binding	0.0445285320966888
BP	GO:0071214	cellular response to abiotic stimulus	0.0447287002436268
BP	GO:0104004	cellular response to environmental stimulus	0.0447287002436268
BP	GO:0010830	regulation of myotube differentiation	0.0475489888014362
MF	GO:0048407	platelet-derived growth factor binding	0.0493273245041901
