# Supplementary material for: Dedicated transcriptomics combined with power analysis lead to functional understanding of genes with weak phenotypic changes in knockout lines
Source: PLoS Comput Biol. 2020 Nov 12;16(11):e1008354. doi: 10.1371/journal.pcbi.1008354 (PMC7685438; doi:10.1371/journal.pcbi.1008354)
Supplement: S2 File — (GZ) [file pcbi.1008354.s016.gz › S2_File/gon5/918.tsv]

ontology	category	term	BH
CC	GO:0031012	extracellular matrix	7.58929633278911e-19
CC	GO:0062023	collagen-containing extracellular matrix	3.19560522944046e-16
MF	GO:0005201	extracellular matrix structural constituent	1.46003545996841e-15
CC	GO:0044421	extracellular region part	2.48090937523475e-13
CC	GO:0005581	collagen trimer	2.87877818997656e-12
CC	GO:0005576	extracellular region	1.7002213946124e-11
MF	GO:0005198	structural molecule activity	5.75586296051881e-10
BP	GO:0030198	extracellular matrix organization	1.0165580600579e-09
MF	GO:0030020	extracellular matrix structural constituent conferring tensile strength	2.5083218060422e-09
CC	GO:0005615	extracellular space	3.51519550629983e-09
BP	GO:0043062	extracellular structure organization	1.24494975866469e-08
BP	GO:0032501	multicellular organismal process	8.36034388185145e-07
BP	GO:0071840	cellular component organization or biogenesis	9.2546023833441e-07
CC	GO:0043228	non-membrane-bounded organelle	1.28361519837591e-06
BP	GO:0030199	collagen fibril organization	4.25391329742712e-06
CC	GO:0043232	intracellular non-membrane-bounded organelle	4.75537341885451e-06
BP	GO:0060350	endochondral bone morphogenesis	1.26833814115413e-05
CC	GO:0044420	extracellular matrix component	1.36384436237067e-05
BP	GO:0048856	anatomical structure development	1.71024156899973e-05
BP	GO:0016043	cellular component organization	1.85781507391984e-05
CC	GO:0005694	chromosome	1.98337026448011e-05
BP	GO:0006260	DNA replication	1.98337026448011e-05
BP	GO:0009987	cellular process	1.98337026448011e-05
BP	GO:0060349	bone morphogenesis	1.98337026448011e-05
BP	GO:0048731	system development	2.08828500335892e-05
BP	GO:0007275	multicellular organism development	3.0955826551936e-05
CC	GO:0044427	chromosomal part	3.0955826551936e-05
BP	GO:0032502	developmental process	4.58582590416583e-05
BP	GO:0003012	muscle system process	5.15771470326906e-05
BP	GO:0060351	cartilage development involved in endochondral bone morphogenesis	8.15432091749776e-05
BP	GO:0051216	cartilage development	9.11022149016698e-05
BP	GO:0008380	RNA splicing	9.49632063112245e-05
BP	GO:0003433	chondrocyte development involved in endochondral bone morphogenesis	0.000114604316058546
BP	GO:0006261	DNA-dependent DNA replication	0.000114604316058546
BP	GO:0002062	chondrocyte differentiation	0.000164213569985458
BP	GO:0003413	chondrocyte differentiation involved in endochondral bone morphogenesis	0.0001892529756922
CC	GO:0043292	contractile fiber	0.000198533203782009
BP	GO:0002063	chondrocyte development	0.000271381864510071
BP	GO:0000375	RNA splicing, via transesterification reactions	0.00034712392487499
BP	GO:0000377	RNA splicing, via transesterification reactions with bulged adenosine as nucleophile	0.00034712392487499
BP	GO:0000398	mRNA splicing, via spliceosome	0.00034712392487499
MF	GO:0005212	structural constituent of eye lens	0.000370720254495722
BP	GO:0006396	RNA processing	0.00059622224695563
CC	GO:0044454	nuclear chromosome part	0.000706840680439945
BP	GO:0006397	mRNA processing	0.000929792826197392
CC	GO:0000228	nuclear chromosome	0.00106628234208422
CC	GO:0005583	fibrillar collagen trimer	0.0011475339894794
CC	GO:0098643	banded collagen fibril	0.0011475339894794
BP	GO:0097435	supramolecular fiber organization	0.00157057055689762
CC	GO:0099512	supramolecular fiber	0.00205926863016059
CC	GO:0099080	supramolecular complex	0.00205926863016059
CC	GO:0099081	supramolecular polymer	0.00205926863016059
CC	GO:0032991	protein-containing complex	0.00223742616971769
CC	GO:0005604	basement membrane	0.00260652604582297
BP	GO:0060348	bone development	0.00285390123353488
BP	GO:0006259	DNA metabolic process	0.00305560319493599
BP	GO:0061448	connective tissue development	0.00311542562637756
BP	GO:0006936	muscle contraction	0.00311542562637756
BP	GO:0006310	DNA recombination	0.00311542562637756
BP	GO:0003414	chondrocyte morphogenesis involved in endochondral bone morphogenesis	0.00311542562637756
BP	GO:0003429	growth plate cartilage chondrocyte morphogenesis	0.00311542562637756
BP	GO:0090171	chondrocyte morphogenesis	0.00311542562637756
BP	GO:0003418	growth plate cartilage chondrocyte differentiation	0.00350824046303853
CC	GO:0005657	replication fork	0.00474472024392674
MF	GO:0044877	protein-containing complex binding	0.00509767315884667
BP	GO:0065007	biological regulation	0.0051621538967107
BP	GO:0003009	skeletal muscle contraction	0.0051621538967107
BP	GO:0006974	cellular response to DNA damage stimulus	0.00549279551871398
BP	GO:0014902	myotube differentiation	0.00556205964260061
BP	GO:0048705	skeletal system morphogenesis	0.00597253786501315
MF	GO:0008094	DNA-dependent ATPase activity	0.00603059625588985
BP	GO:0003422	growth plate cartilage morphogenesis	0.00638057507516335
BP	GO:0003008	system process	0.00655669886577916
BP	GO:0050789	regulation of biological process	0.007603815767537
CC	GO:0098644	complex of collagen trimers	0.0077906974482226
MF	GO:0016462	pyrophosphatase activity	0.00947554129421497
BP	GO:0000245	spliceosomal complex assembly	0.0095086963414093
BP	GO:0060536	cartilage morphogenesis	0.0103111798638302
BP	GO:0001503	ossification	0.0103382045572947
MF	GO:0016817	hydrolase activity, acting on acid anhydrides	0.0107358103260658
MF	GO:0016818	hydrolase activity, acting on acid anhydrides, in phosphorus-containing anhydrides	0.0107358103260658
BP	GO:0001501	skeletal system development	0.0109429385813295
BP	GO:0007517	muscle organ development	0.0120647672060483
CC	GO:0000793	condensed chromosome	0.0125094261585092
CC	GO:1990904	ribonucleoprotein complex	0.0128703906929071
MF	GO:0005515	protein binding	0.0172101988484313
BP	GO:0032963	collagen metabolic process	0.0172101988484313
BP	GO:0010831	positive regulation of myotube differentiation	0.018176365882921
MF	GO:0017111	nucleoside-triphosphatase activity	0.018176365882921
CC	GO:0036379	myofilament	0.0185529057213552
BP	GO:0022610	biological adhesion	0.0185529057213552
CC	GO:0044449	contractile fiber part	0.0222986406677587
MF	GO:0005539	glycosaminoglycan binding	0.0249649018406496
BP	GO:0016071	mRNA metabolic process	0.0262987799027518
CC	GO:0000775	chromosome, centromeric region	0.0269857110971125
CC	GO:0030016	myofibril	0.0297892686603704
BP	GO:0007155	cell adhesion	0.0297892686603704
CC	GO:0000776	kinetochore	0.0297892686603704
BP	GO:0003417	growth plate cartilage development	0.0298762787426232
BP	GO:0001958	endochondral ossification	0.0301867679397711
BP	GO:0036075	replacement ossification	0.0301867679397711
CC	GO:0005865	striated muscle thin filament	0.031395585650216
MF	GO:0016887	ATPase activity	0.0320785755806518
MF	GO:0042623	ATPase activity, coupled	0.0364216018766534
MF	GO:0048407	platelet-derived growth factor binding	0.0379378207645416
CC	GO:0043596	nuclear replication fork	0.0387411069215543
BP	GO:0050684	regulation of mRNA processing	0.0391893829186418
BP	GO:0048513	animal organ development	0.0391893829186418
CC	GO:0031981	nuclear lumen	0.0400479336385992
BP	GO:0051239	regulation of multicellular organismal process	0.0400479336385992
CC	GO:0030684	preribosome	0.0400479336385992
BP	GO:0090304	nucleic acid metabolic process	0.0413110856732558
CC	GO:0032040	small-subunit processome	0.0413110856732558
CC	GO:0030017	sarcomere	0.0431391212652863
BP	GO:0000724	double-strand break repair via homologous recombination	0.0431391212652863
BP	GO:0000725	recombinational repair	0.0431391212652863
BP	GO:0085029	extracellular matrix assembly	0.0431391212652863
BP	GO:0009628	response to abiotic stimulus	0.0432835071553922
CC	GO:0044428	nuclear part	0.0438430772264333
BP	GO:0007519	skeletal muscle tissue development	0.0489510678132026
