# Supplementary material for: Dedicated transcriptomics combined with power analysis lead to functional understanding of genes with weak phenotypic changes in knockout lines
Source: PLoS Comput Biol. 2020 Nov 12;16(11):e1008354. doi: 10.1371/journal.pcbi.1008354 (PMC7685438; doi:10.1371/journal.pcbi.1008354)
Supplement: S2 File — (GZ) [file pcbi.1008354.s016.gz › S2_File/gon5/816.tsv]

ontology	category	term	BH
CC	GO:0031012	extracellular matrix	4.7268535104616e-10
MF	GO:0005201	extracellular matrix structural constituent	1.70885888160965e-09
CC	GO:0005694	chromosome	1.70885888160965e-09
CC	GO:0043228	non-membrane-bounded organelle	1.70885888160965e-09
CC	GO:0043232	intracellular non-membrane-bounded organelle	3.52081170974902e-09
CC	GO:0044427	chromosomal part	1.14250729342464e-08
CC	GO:0032991	protein-containing complex	1.85636148005566e-08
CC	GO:0062023	collagen-containing extracellular matrix	3.83778761964044e-08
MF	GO:0005198	structural molecule activity	5.4180782794837e-08
CC	GO:0098687	chromosomal region	1.37851811637285e-07
CC	GO:0000775	chromosome, centromeric region	1.6504427440757e-07
CC	GO:0005581	collagen trimer	1.6504427440757e-07
CC	GO:0044421	extracellular region part	4.47454845836639e-07
CC	GO:0000228	nuclear chromosome	7.84842573727294e-07
BP	GO:0071840	cellular component organization or biogenesis	1.03582627261139e-06
BP	GO:0008380	RNA splicing	1.83539891669538e-06
CC	GO:0000776	kinetochore	2.00270738670314e-06
CC	GO:0044428	nuclear part	2.17537031606964e-06
BP	GO:0000375	RNA splicing, via transesterification reactions	2.65324612675866e-06
BP	GO:0000377	RNA splicing, via transesterification reactions with bulged adenosine as nucleophile	2.65324612675866e-06
BP	GO:0000398	mRNA splicing, via spliceosome	2.65324612675866e-06
MF	GO:0005509	calcium ion binding	3.31784299377677e-06
MF	GO:0030020	extracellular matrix structural constituent conferring tensile strength	3.31784299377677e-06
CC	GO:0005576	extracellular region	4.29437089778448e-06
CC	GO:0031981	nuclear lumen	5.34355070104444e-06
CC	GO:0044454	nuclear chromosome part	8.00719302029099e-06
BP	GO:0003012	muscle system process	1.07996420875881e-05
BP	GO:0016043	cellular component organization	1.61145656131606e-05
BP	GO:0009987	cellular process	1.82729775482698e-05
BP	GO:0006396	RNA processing	2.48941551504068e-05
CC	GO:0043292	contractile fiber	3.34311607848599e-05
BP	GO:0006936	muscle contraction	4.35757949777515e-05
CC	GO:0070013	intracellular organelle lumen	7.73809424772259e-05
CC	GO:0031974	membrane-enclosed lumen	7.73809424772259e-05
CC	GO:0043233	organelle lumen	7.73809424772259e-05
BP	GO:0006397	mRNA processing	7.73809424772259e-05
BP	GO:0000278	mitotic cell cycle	9.30920505993414e-05
CC	GO:0099080	supramolecular complex	9.98212342403781e-05
CC	GO:0099081	supramolecular polymer	9.98212342403781e-05
CC	GO:0000793	condensed chromosome	0.00012150618317689
BP	GO:0060351	cartilage development involved in endochondral bone morphogenesis	0.000126927370478978
CC	GO:0099512	supramolecular fiber	0.000126927370478978
CC	GO:0000777	condensed chromosome kinetochore	0.000126927370478978
BP	GO:0003413	chondrocyte differentiation involved in endochondral bone morphogenesis	0.000148072126391825
BP	GO:0051146	striated muscle cell differentiation	0.000155769597822162
BP	GO:0030198	extracellular matrix organization	0.000160984136753988
CC	GO:0097060	synaptic membrane	0.00017773477052412
BP	GO:0060350	endochondral bone morphogenesis	0.000211502224573385
CC	GO:0030016	myofibril	0.00023396005984035
BP	GO:0140014	mitotic nuclear division	0.000265312957686904
BP	GO:0006260	DNA replication	0.000282924501312027
BP	GO:0055002	striated muscle cell development	0.000296037584913221
CC	GO:0005681	spliceosomal complex	0.000296037584913221
CC	GO:0036379	myofilament	0.000346605965852705
BP	GO:0061448	connective tissue development	0.000346605965852705
BP	GO:0003433	chondrocyte development involved in endochondral bone morphogenesis	0.000346605965852705
BP	GO:0000070	mitotic sister chromatid segregation	0.000452820575233728
CC	GO:0005865	striated muscle thin filament	0.000465847272061297
BP	GO:0006259	DNA metabolic process	0.000472042956943532
BP	GO:1903047	mitotic cell cycle process	0.000516820792745846
CC	GO:0005615	extracellular space	0.000645705184933481
BP	GO:0006261	DNA-dependent DNA replication	0.000645705184933481
BP	GO:0060349	bone morphogenesis	0.000750132458755592
BP	GO:0003418	growth plate cartilage chondrocyte differentiation	0.000873867185454857
BP	GO:0032501	multicellular organismal process	0.000873867185454857
BP	GO:0003008	system process	0.000885293090427779
BP	GO:0003422	growth plate cartilage morphogenesis	0.000885293090427779
BP	GO:0006941	striated muscle contraction	0.000885293090427779
BP	GO:0007268	chemical synaptic transmission	0.000885293090427779
BP	GO:0098916	anterograde trans-synaptic signaling	0.000885293090427779
CC	GO:0044430	cytoskeletal part	0.000923799730913831
BP	GO:0099537	trans-synaptic signaling	0.000940404700919911
BP	GO:0048747	muscle fiber development	0.000950428354598014
BP	GO:0055001	muscle cell development	0.000950428354598014
CC	GO:0005657	replication fork	0.00105861473271986
BP	GO:0099536	synaptic signaling	0.00106197466701583
CC	GO:0044420	extracellular matrix component	0.00108478628027648
BP	GO:0007059	chromosome segregation	0.0012288865151023
BP	GO:0002062	chondrocyte differentiation	0.00136983879252814
CC	GO:0044449	contractile fiber part	0.00142391076966167
CC	GO:0030017	sarcomere	0.00148896596522708
BP	GO:0060537	muscle tissue development	0.00162173307859232
BP	GO:0032502	developmental process	0.00166677604735333
CC	GO:0000779	condensed chromosome, centromeric region	0.00173769921892974
CC	GO:0005856	cytoskeleton	0.00173769921892974
BP	GO:0003417	growth plate cartilage development	0.00176942754789492
BP	GO:0051216	cartilage development	0.00182755625124103
BP	GO:0061061	muscle structure development	0.00204346721845724
BP	GO:0043062	extracellular structure organization	0.00206813511547658
BP	GO:0003414	chondrocyte morphogenesis involved in endochondral bone morphogenesis	0.00260058558829966
BP	GO:0003429	growth plate cartilage chondrocyte morphogenesis	0.00260058558829966
BP	GO:0090171	chondrocyte morphogenesis	0.00260058558829966
CC	GO:0000778	condensed nuclear chromosome kinetochore	0.00305473438787984
BP	GO:0060538	skeletal muscle organ development	0.00316130369841991
MF	GO:0005261	cation channel activity	0.00345666871784164
MF	GO:0005539	glycosaminoglycan binding	0.00350410883213039
BP	GO:0007517	muscle organ development	0.00363831727255008
BP	GO:0006974	cellular response to DNA damage stimulus	0.0036396478652004
BP	GO:0006403	RNA localization	0.0036396478652004
BP	GO:0098742	cell-cell adhesion via plasma-membrane adhesion molecules	0.0036710182858778
BP	GO:0030199	collagen fibril organization	0.0036710182858778
BP	GO:0016071	mRNA metabolic process	0.0040974285938891
BP	GO:0030071	regulation of mitotic metaphase/anaphase transition	0.0040974285938891
BP	GO:0014706	striated muscle tissue development	0.00463578553995891
BP	GO:0007519	skeletal muscle tissue development	0.00468910094375792
BP	GO:0051301	cell division	0.00477719313273885
BP	GO:0007346	regulation of mitotic cell cycle	0.00488811833069775
CC	GO:0043596	nuclear replication fork	0.00519943838263244
BP	GO:0060536	cartilage morphogenesis	0.00566812386621493
BP	GO:0007049	cell cycle	0.00585188423791189
BP	GO:0000280	nuclear division	0.00603578691694922
MF	GO:0044877	protein-containing complex binding	0.00617857460161431
BP	GO:1901990	regulation of mitotic cell cycle phase transition	0.00630961043405369
CC	GO:0045202	synapse	0.00649554305215295
BP	GO:0007091	metaphase/anaphase transition of mitotic cell cycle	0.00649554305215295
BP	GO:1902099	regulation of metaphase/anaphase transition of cell cycle	0.00680361860193916
CC	GO:1990904	ribonucleoprotein complex	0.00680361860193916
BP	GO:0007088	regulation of mitotic nuclear division	0.00680361860193916
BP	GO:0022613	ribonucleoprotein complex biogenesis	0.00680361860193916
BP	GO:0048731	system development	0.0069130209040686
CC	GO:0044422	organelle part	0.00702140164063956
BP	GO:0007275	multicellular organism development	0.00711561781400741
BP	GO:0048856	anatomical structure development	0.00711561781400741
MF	GO:0005515	protein binding	0.00711561781400741
CC	GO:0044456	synapse part	0.0071887617161343
CC	GO:0031674	I band	0.0071887617161343
BP	GO:0042692	muscle cell differentiation	0.00802841400028838
BP	GO:0000380	alternative mRNA splicing, via spliceosome	0.00808299484202205
BP	GO:0010965	regulation of mitotic sister chromatid separation	0.00831620803776077
BP	GO:0033047	regulation of mitotic sister chromatid segregation	0.00841777913770982
BP	GO:0006281	DNA repair	0.00850886262096831
MF	GO:0022843	voltage-gated cation channel activity	0.00876726713086133
BP	GO:0007528	neuromuscular junction development	0.0087692212297889
BP	GO:0000245	spliceosomal complex assembly	0.00979650273086002
BP	GO:0051383	kinetochore organization	0.009857909756663
BP	GO:0044784	metaphase/anaphase transition of cell cycle	0.009857909756663
MF	GO:0008094	DNA-dependent ATPase activity	0.0100080183566825
BP	GO:0003009	skeletal muscle contraction	0.0100080183566825
BP	GO:0014902	myotube differentiation	0.0100828253572891
BP	GO:0006335	DNA replication-dependent nucleosome assembly	0.0102847656421992
BP	GO:0034723	DNA replication-dependent nucleosome organization	0.0102847656421992
CC	GO:0071013	catalytic step 2 spliceosome	0.0102847656421992
MF	GO:0016887	ATPase activity	0.0102861679877425
BP	GO:0000819	sister chromatid segregation	0.0107484902630765
BP	GO:0045841	negative regulation of mitotic metaphase/anaphase transition	0.0107636657240836
BP	GO:0022402	cell cycle process	0.0109608064904606
BP	GO:0065004	protein-DNA complex assembly	0.0115912569466953
BP	GO:0007093	mitotic cell cycle checkpoint	0.0116590987472607
BP	GO:0022610	biological adhesion	0.0118774958653771
BP	GO:0051315	attachment of mitotic spindle microtubules to kinetochore	0.0125132863913335
CC	GO:0005654	nucleoplasm	0.0128934447550286
BP	GO:0048589	developmental growth	0.0128934447550286
BP	GO:0044085	cellular component biogenesis	0.0128934447550286
BP	GO:0007155	cell adhesion	0.0128934447550286
BP	GO:0008608	attachment of spindle microtubules to kinetochore	0.0128934447550286
BP	GO:1905818	regulation of chromosome separation	0.0129075715791578
BP	GO:0040007	growth	0.012930952349973
CC	GO:1990351	transporter complex	0.012952703685832
CC	GO:1902495	transmembrane transporter complex	0.0136016844485794
MF	GO:0022839	ion gated channel activity	0.0136699873564845
BP	GO:0034508	centromere complex assembly	0.0136699873564845
CC	GO:0005813	centrosome	0.0140270508576319
BP	GO:0090304	nucleic acid metabolic process	0.0142377601250405
BP	GO:2000816	negative regulation of mitotic sister chromatid separation	0.0145117129353022
BP	GO:1902100	negative regulation of metaphase/anaphase transition of cell cycle	0.0145117129353022
BP	GO:0098868	bone growth	0.0146645719873703
BP	GO:0034724	DNA replication-independent nucleosome organization	0.0148261179220335
CC	GO:0099240	intrinsic component of synaptic membrane	0.0161209280269966
BP	GO:0071824	protein-DNA complex subunit organization	0.0164432842808736
MF	GO:0005488	binding	0.0164432842808736
BP	GO:0006310	DNA recombination	0.0170725753208342
BP	GO:0010830	regulation of myotube differentiation	0.0175333420869124
MF	GO:0022836	gated channel activity	0.0175890010985495
MF	GO:0042623	ATPase activity, coupled	0.0178777261914159
BP	GO:0051306	mitotic sister chromatid separation	0.019489390429862
BP	GO:0000226	microtubule cytoskeleton organization	0.0199750843244335
BP	GO:1905819	negative regulation of chromosome separation	0.0202058928694
BP	GO:0000075	cell cycle checkpoint	0.0204000498139819
MF	GO:0005244	voltage-gated ion channel activity	0.0204828214166498
MF	GO:0022832	voltage-gated channel activity	0.0204828214166498
CC	GO:0019773	proteasome core complex, alpha-subunit complex	0.021136370206448
BP	GO:0003416	endochondral bone growth	0.021136370206448
CC	GO:0000502	proteasome complex	0.0220501182315232
MF	GO:0022838	substrate-specific channel activity	0.0223435953235852
CC	GO:0099699	integral component of synaptic membrane	0.0226621835225214
CC	GO:0031226	intrinsic component of plasma membrane	0.0245162254838426
MF	GO:0003723	RNA binding	0.0263670351070231
CC	GO:0034702	ion channel complex	0.02711455054593
BP	GO:0031577	spindle checkpoint	0.0277932968380278
BP	GO:0002063	chondrocyte development	0.0286747208630482
CC	GO:1905369	endopeptidase complex	0.0289318218199868
BP	GO:0051726	regulation of cell cycle	0.0304909681407659
BP	GO:0048285	organelle fission	0.0304909681407659
CC	GO:0045211	postsynaptic membrane	0.0304909681407659
MF	GO:0005216	ion channel activity	0.0304909681407659
CC	GO:0034703	cation channel complex	0.0307131363712394
CC	GO:0044446	intracellular organelle part	0.0307177668919681
CC	GO:0005887	integral component of plasma membrane	0.0309872124731129
BP	GO:0010831	positive regulation of myotube differentiation	0.0311223239913264
CC	GO:0030018	Z disc	0.0316177147005865
MF	GO:0015267	channel activity	0.0324360419935366
MF	GO:0022803	passive transmembrane transporter activity	0.0324360419935366
CC	GO:0030054	cell junction	0.0324360419935366
MF	GO:0008307	structural constituent of muscle	0.0324360419935366
BP	GO:0060047	heart contraction	0.0328940801893891
BP	GO:0006336	DNA replication-independent nucleosome assembly	0.0328940801893891
BP	GO:0000381	regulation of alternative mRNA splicing, via spliceosome	0.0339848193979854
BP	GO:1901987	regulation of cell cycle phase transition	0.0341546044077832
CC	GO:0099634	postsynaptic specialization membrane	0.0341546044077832
CC	GO:0098590	plasma membrane region	0.0346911141035441
MF	GO:0008201	heparin binding	0.0346911141035441
MF	GO:0050733	RS domain binding	0.0363796008975359
BP	GO:0071174	mitotic spindle checkpoint	0.0363796008975359
BP	GO:0051983	regulation of chromosome segregation	0.0368691673922268
BP	GO:0050879	multicellular organismal movement	0.0368691673922268
BP	GO:0050881	musculoskeletal movement	0.0368691673922268
CC	GO:0000780	condensed nuclear chromosome, centromeric region	0.0371797942278347
BP	GO:0006376	mRNA splice site selection	0.0374524411100326
BP	GO:0033045	regulation of sister chromatid segregation	0.0374668487857954
BP	GO:0051783	regulation of nuclear division	0.0375199754022629
BP	GO:2000767	positive regulation of cytoplasmic translation	0.0392272026850118
BP	GO:0035418	protein localization to synapse	0.0392272026850118
BP	GO:0031023	microtubule organizing center organization	0.0392272026850118
CC	GO:0005815	microtubule organizing center	0.0392272026850118
BP	GO:0007098	centrosome cycle	0.0400525153429207
CC	GO:0000940	condensed chromosome outer kinetochore	0.0400525153429207
CC	GO:0098936	intrinsic component of postsynaptic membrane	0.0400525153429207
BP	GO:0033048	negative regulation of mitotic sister chromatid segregation	0.0400525153429207
BP	GO:0007156	homophilic cell adhesion via plasma membrane adhesion molecules	0.0417174052125869
BP	GO:0050804	modulation of chemical synaptic transmission	0.0427065241831773
BP	GO:0071479	cellular response to ionizing radiation	0.0427242470307777
CC	GO:0044451	nucleoplasm part	0.0432122547456245
BP	GO:0031581	hemidesmosome assembly	0.0436363992095775
CC	GO:0015630	microtubule cytoskeleton	0.0448061024429141
BP	GO:0044772	mitotic cell cycle phase transition	0.0456606636373756
BP	GO:0099177	regulation of trans-synaptic signaling	0.0466282220669316
BP	GO:0051236	establishment of RNA localization	0.0470955722966848
CC	GO:0098793	presynapse	0.0477025292772228
BP	GO:0007094	mitotic spindle assembly checkpoint	0.0477025292772228
BP	GO:0071173	spindle assembly checkpoint	0.0477025292772228
MF	GO:0015079	potassium ion transmembrane transporter activity	0.0481692196432504
BP	GO:1901991	negative regulation of mitotic cell cycle phase transition	0.0493323889051262
BP	GO:0010389	regulation of G2/M transition of mitotic cell cycle	0.0498536445584655
