# Supplementary material for: Dedicated transcriptomics combined with power analysis lead to functional understanding of genes with weak phenotypic changes in knockout lines
Source: PLoS Comput Biol. 2020 Nov 12;16(11):e1008354. doi: 10.1371/journal.pcbi.1008354 (PMC7685438; doi:10.1371/journal.pcbi.1008354)
Supplement: S2 File — (GZ) [file pcbi.1008354.s016.gz › S2_File/gon5/987.tsv]

ontology	category	term	BH
CC	GO:0031012	extracellular matrix	8.47158477370373e-13
CC	GO:0044421	extracellular region part	1.58857894455687e-12
CC	GO:0062023	collagen-containing extracellular matrix	3.30985033304199e-12
CC	GO:0005576	extracellular region	5.2394692364512e-11
CC	GO:0005615	extracellular space	9.69109057810547e-11
BP	GO:0009987	cellular process	2.70987269629538e-10
CC	GO:0032991	protein-containing complex	1.37629322575617e-09
CC	GO:0031226	intrinsic component of plasma membrane	2.22151594059431e-09
BP	GO:0071840	cellular component organization or biogenesis	5.24147789510592e-09
MF	GO:0005198	structural molecule activity	5.24147789510592e-09
CC	GO:0005887	integral component of plasma membrane	7.03965567268261e-09
CC	GO:0097060	synaptic membrane	2.81403346637265e-08
MF	GO:0005201	extracellular matrix structural constituent	5.41071597707259e-08
BP	GO:0016043	cellular component organization	7.47035762426398e-08
CC	GO:0045202	synapse	7.47035762426398e-08
CC	GO:0099240	intrinsic component of synaptic membrane	7.80594319538678e-08
BP	GO:0007268	chemical synaptic transmission	7.565127022919e-07
BP	GO:0098916	anterograde trans-synaptic signaling	7.565127022919e-07
BP	GO:0099536	synaptic signaling	9.85260418852185e-07
BP	GO:0099537	trans-synaptic signaling	1.0225357237635e-06
CC	GO:0098936	intrinsic component of postsynaptic membrane	2.15501906766484e-06
CC	GO:0045211	postsynaptic membrane	3.11546380842562e-06
CC	GO:0044459	plasma membrane part	3.32086525672144e-06
CC	GO:0044456	synapse part	3.39349039713933e-06
CC	GO:1990904	ribonucleoprotein complex	3.39349039713933e-06
CC	GO:0097458	neuron part	3.39349039713933e-06
CC	GO:0030424	axon	4.17297970281187e-06
BP	GO:0032501	multicellular organismal process	4.51717025293344e-06
CC	GO:0099699	integral component of synaptic membrane	4.86308089525577e-06
CC	GO:0099634	postsynaptic specialization membrane	1.63000666176766e-05
BP	GO:0006396	RNA processing	2.15649265016758e-05
CC	GO:0098948	intrinsic component of postsynaptic specialization membrane	2.39494025189928e-05
BP	GO:0007215	glutamate receptor signaling pathway	2.95801604448309e-05
BP	GO:0051239	regulation of multicellular organismal process	3.06897334884898e-05
CC	GO:0099055	integral component of postsynaptic membrane	3.10020368557808e-05
CC	GO:0036477	somatodendritic compartment	3.10601697243301e-05
BP	GO:0007399	nervous system development	3.1088060362783e-05
BP	GO:0050804	modulation of chemical synaptic transmission	3.1088060362783e-05
MF	GO:0005488	binding	3.1088060362783e-05
BP	GO:0022008	neurogenesis	3.1088060362783e-05
MF	GO:0005515	protein binding	3.48819320384065e-05
CC	GO:0098794	postsynapse	3.48819320384065e-05
BP	GO:0003008	system process	3.64441675660556e-05
BP	GO:0099177	regulation of trans-synaptic signaling	3.64441675660556e-05
MF	GO:0022839	ion gated channel activity	4.04134226276355e-05
CC	GO:0043228	non-membrane-bounded organelle	4.30227993647673e-05
BP	GO:0048699	generation of neurons	4.85320389560041e-05
BP	GO:0048731	system development	5.21051711545538e-05
CC	GO:0043005	neuron projection	5.52657736669632e-05
MF	GO:0022836	gated channel activity	7.29744442197338e-05
MF	GO:0005509	calcium ion binding	9.26429911939859e-05
BP	GO:0030182	neuron differentiation	0.000130227655913368
CC	GO:0030054	cell junction	0.000149838087520532
BP	GO:0044085	cellular component biogenesis	0.000157872138625198
CC	GO:0099060	integral component of postsynaptic specialization membrane	0.000159443080180255
BP	GO:0048167	regulation of synaptic plasticity	0.000191883082314515
CC	GO:0043232	intracellular non-membrane-bounded organelle	0.000201281267951848
CC	GO:0099146	intrinsic component of postsynaptic density membrane	0.000206287833490271
CC	GO:0000776	kinetochore	0.000243811012417883
MF	GO:0022838	substrate-specific channel activity	0.000310261404260998
CC	GO:0098839	postsynaptic density membrane	0.000419575561715661
BP	GO:0060348	bone development	0.000596937280603752
CC	GO:0033267	axon part	0.000609094668678813
CC	GO:0005581	collagen trimer	0.000609094668678813
CC	GO:0098878	neurotransmitter receptor complex	0.000696764759461142
BP	GO:0050789	regulation of biological process	0.000751013302395065
CC	GO:1902495	transmembrane transporter complex	0.000752304946469378
CC	GO:0008328	ionotropic glutamate receptor complex	0.000819517485908249
BP	GO:0065007	biological regulation	0.000872985217927342
MF	GO:0008066	glutamate receptor activity	0.00109378760325281
MF	GO:0015267	channel activity	0.00114689738257732
MF	GO:0022803	passive transmembrane transporter activity	0.00114689738257732
BP	GO:0050806	positive regulation of synaptic transmission	0.00114689738257732
CC	GO:0034702	ion channel complex	0.00129109021374967
BP	GO:0050808	synapse organization	0.00132027595831504
MF	GO:0005216	ion channel activity	0.00136102766959279
CC	GO:0000775	chromosome, centromeric region	0.00150092130886718
CC	GO:1990351	transporter complex	0.00154299427089738
BP	GO:0050794	regulation of cellular process	0.00168295099870705
BP	GO:0098742	cell-cell adhesion via plasma-membrane adhesion molecules	0.00171662598647906
CC	GO:0044428	nuclear part	0.00172879096011113
CC	GO:0005681	spliceosomal complex	0.00175617047824136
BP	GO:0032990	cell part morphogenesis	0.00182878640843236
CC	GO:0099061	integral component of postsynaptic density membrane	0.00184632822103745
BP	GO:0048666	neuron development	0.00196881143677821
CC	GO:0099572	postsynaptic specialization	0.00196881143677821
BP	GO:0007611	learning or memory	0.0020481471525675
BP	GO:0051094	positive regulation of developmental process	0.0020481471525675
MF	GO:0005261	cation channel activity	0.00222866120490801
BP	GO:0048168	regulation of neuronal synaptic plasticity	0.00228025070814568
CC	GO:0044305	calyx of Held	0.00239162903979957
CC	GO:0034703	cation channel complex	0.00239162903979957
BP	GO:0051240	positive regulation of multicellular organismal process	0.00239162903979957
BP	GO:0050793	regulation of developmental process	0.00249217187950621
BP	GO:0007416	synapse assembly	0.00262360542402138
BP	GO:0060349	bone morphogenesis	0.00262360542402138
BP	GO:0035249	synaptic transmission, glutamatergic	0.00275781343768912
BP	GO:0032502	developmental process	0.00278310275434049
BP	GO:0048858	cell projection morphogenesis	0.00281742362027092
BP	GO:0008380	RNA splicing	0.00281742362027092
CC	GO:0031974	membrane-enclosed lumen	0.00281742362027092
CC	GO:0043233	organelle lumen	0.00281742362027092
CC	GO:0098590	plasma membrane region	0.00281742362027092
BP	GO:0065008	regulation of biological quality	0.00281742362027092
CC	GO:0098978	glutamatergic synapse	0.00295953030589984
CC	GO:0070013	intracellular organelle lumen	0.00295953030589984
BP	GO:0022610	biological adhesion	0.00299057046400709
MF	GO:0005244	voltage-gated ion channel activity	0.00299057046400709
MF	GO:0022832	voltage-gated channel activity	0.00299057046400709
MF	GO:0044877	protein-containing complex binding	0.00327886138839107
CC	GO:0042734	presynaptic membrane	0.00338394860647969
BP	GO:0048812	neuron projection morphogenesis	0.00339853765967263
BP	GO:0008150	biological_process	0.00347039078820455
BP	GO:0022613	ribonucleoprotein complex biogenesis	0.00348949715958409
BP	GO:1900449	regulation of glutamate receptor signaling pathway	0.0036631613831272
BP	GO:0007155	cell adhesion	0.0036631613831272
BP	GO:0007275	multicellular organism development	0.0036631613831272
BP	GO:0050896	response to stimulus	0.00381871802229497
BP	GO:0022607	cellular component assembly	0.00381871802229497
BP	GO:0120039	plasma membrane bounded cell projection morphogenesis	0.00381871802229497
BP	GO:0048468	cell development	0.00386246164822685
CC	GO:0097447	dendritic tree	0.00387896563380969
BP	GO:0050877	nervous system process	0.00391298004129081
CC	GO:0098982	GABA-ergic synapse	0.00397078338891991
BP	GO:0006261	DNA-dependent DNA replication	0.00418989174699382
MF	GO:0005539	glycosaminoglycan binding	0.00465522339757349
BP	GO:0000070	mitotic sister chromatid segregation	0.00480545703422427
CC	GO:0009986	cell surface	0.00485306484764385
CC	GO:0031981	nuclear lumen	0.00556514705067637
MF	GO:0022843	voltage-gated cation channel activity	0.00580707232306279
CC	GO:0098984	neuron to neuron synapse	0.00602226552409249
CC	GO:0000777	condensed chromosome kinetochore	0.00602226552409249
CC	GO:0030425	dendrite	0.00602226552409249
MF	GO:0046873	metal ion transmembrane transporter activity	0.0061570293307497
BP	GO:0031175	neuron projection development	0.00625261853491652
BP	GO:0006397	mRNA processing	0.00636003530735236
CC	GO:0098798	mitochondrial protein complex	0.00670997983643331
BP	GO:0050890	cognition	0.00732654465795167
BP	GO:0032412	regulation of ion transmembrane transporter activity	0.00768055712006591
CC	GO:0044297	cell body	0.00803655940055502
BP	GO:0045595	regulation of cell differentiation	0.00808162503914033
CC	GO:0071013	catalytic step 2 spliceosome	0.00808162503914033
BP	GO:0007610	behavior	0.00821113452867738
BP	GO:0034641	cellular nitrogen compound metabolic process	0.00840808179854176
BP	GO:2000026	regulation of multicellular organismal development	0.00840808179854176
BP	GO:0048856	anatomical structure development	0.00849976425159218
CC	GO:0032279	asymmetric synapse	0.00931900997969002
BP	GO:0061041	regulation of wound healing	0.00939307620768126
CC	GO:0043025	neuronal cell body	0.00939704588443751
CC	GO:0000779	condensed chromosome, centromeric region	0.00963233927734882
BP	GO:0099601	regulation of neurotransmitter receptor activity	0.0100374191881008
BP	GO:0009611	response to wounding	0.0104000634814408
BP	GO:0001501	skeletal system development	0.0105556540895841
MF	GO:0098960	postsynaptic neurotransmitter receptor activity	0.0108096489940756
BP	GO:0051962	positive regulation of nervous system development	0.0108532819632621
BP	GO:0022898	regulation of transmembrane transporter activity	0.0109571755100052
BP	GO:1901360	organic cyclic compound metabolic process	0.0116966619097996
CC	GO:0044422	organelle part	0.011714171587625
BP	GO:0007411	axon guidance	0.0120153650907889
BP	GO:0007267	cell-cell signaling	0.012270669714177
BP	GO:0060350	endochondral bone morphogenesis	0.0124335718653307
BP	GO:0010499	proteasomal ubiquitin-independent protein catabolic process	0.0125580614792498
CC	GO:0043292	contractile fiber	0.0126395662264818
BP	GO:0016071	mRNA metabolic process	0.0127612699154943
BP	GO:0061564	axon development	0.01296781531966
BP	GO:0051965	positive regulation of synapse assembly	0.0130994154968101
BP	GO:0000375	RNA splicing, via transesterification reactions	0.0137932378154111
BP	GO:0000377	RNA splicing, via transesterification reactions with bulged adenosine as nucleophile	0.0137932378154111
BP	GO:0000398	mRNA splicing, via spliceosome	0.0137932378154111
BP	GO:0010467	gene expression	0.0145420061357615
CC	GO:0005839	proteasome core complex	0.0145420061357615
BP	GO:0034765	regulation of ion transmembrane transport	0.0145420061357615
BP	GO:0060538	skeletal muscle organ development	0.0147161686097312
BP	GO:0002062	chondrocyte differentiation	0.0147161686097312
BP	GO:0006139	nucleobase-containing compound metabolic process	0.0148495281510032
BP	GO:0097485	neuron projection guidance	0.0150238218801825
CC	GO:0005657	replication fork	0.0150748208860364
BP	GO:1900046	regulation of hemostasis	0.0150748208860364
BP	GO:2001257	regulation of cation channel activity	0.0150748208860364
CC	GO:0014069	postsynaptic density	0.0150940816882325
BP	GO:0048667	cell morphogenesis involved in neuron differentiation	0.0156072479896875
MF	GO:0005102	signaling receptor binding	0.0157899327757914
BP	GO:0007613	memory	0.0164009313283926
BP	GO:0043062	extracellular structure organization	0.0164009313283926
BP	GO:0034508	centromere complex assembly	0.0171797343539827
BP	GO:0032409	regulation of transporter activity	0.0184552825459766
BP	GO:0051960	regulation of nervous system development	0.0191244759261917
BP	GO:0035641	locomotory exploration behavior	0.019706739627285
BP	GO:0008037	cell recognition	0.0202789045483561
BP	GO:0030198	extracellular matrix organization	0.0205267287784768
BP	GO:0007409	axonogenesis	0.0205630940168444
BP	GO:2000311	regulation of AMPA receptor activity	0.0209485980518024
MF	GO:0008201	heparin binding	0.0209485980518024
BP	GO:0030154	cell differentiation	0.0216600547810429
BP	GO:0072376	protein activation cascade	0.0222806290871296
BP	GO:0032989	cellular component morphogenesis	0.0234564286433689
BP	GO:0048869	cellular developmental process	0.0236130478852951
BP	GO:0030193	regulation of blood coagulation	0.0236223402241752
CC	GO:0044463	cell projection part	0.024036689815674
CC	GO:0120038	plasma membrane bounded cell projection part	0.024036689815674
CC	GO:0000228	nuclear chromosome	0.0242161778777912
BP	GO:0051966	regulation of synaptic transmission, glutamatergic	0.0242161778777912
BP	GO:1903034	regulation of response to wounding	0.0261653310529711
BP	GO:0044057	regulation of system process	0.0264420604529749
BP	GO:0040007	growth	0.02654173564781
MF	GO:0099529	neurotransmitter receptor activity involved in regulation of postsynaptic membrane potential	0.0268285776261985
MF	GO:0005262	calcium channel activity	0.0269810050330209
CC	GO:0044454	nuclear chromosome part	0.0269810050330209
BP	GO:0140014	mitotic nuclear division	0.0279376150358322
CC	GO:0099144	anchored component of synaptic membrane	0.0290043369122853
BP	GO:0034470	ncRNA processing	0.0301850368111192
BP	GO:0042035	regulation of cytokine biosynthetic process	0.0301850368111192
CC	GO:0098802	plasma membrane receptor complex	0.0301992744757732
BP	GO:0000819	sister chromatid segregation	0.0305479520058829
CC	GO:0098889	intrinsic component of presynaptic membrane	0.0308544201622314
BP	GO:0046483	heterocycle metabolic process	0.0308544201622314
BP	GO:0043170	macromolecule metabolic process	0.0308544201622314
BP	GO:0006260	DNA replication	0.0309069934102056
MF	GO:0005518	collagen binding	0.0309653150087954
BP	GO:1903035	negative regulation of response to wounding	0.0309784789531494
CC	GO:0048786	presynaptic active zone	0.0316502537431967
BP	GO:0043933	protein-containing complex subunit organization	0.0318777281190314
CC	GO:0098793	presynapse	0.0319463800840907
BP	GO:1903047	mitotic cell cycle process	0.0322172747367234
BP	GO:0045597	positive regulation of cell differentiation	0.0322172747367234
MF	GO:0030020	extracellular matrix structural constituent conferring tensile strength	0.0322172747367234
BP	GO:0061045	negative regulation of wound healing	0.0325488498398202
CC	GO:0044449	contractile fiber part	0.0325488498398202
CC	GO:0044427	chromosomal part	0.0339200486018941
BP	GO:0098655	cation transmembrane transport	0.0339200486018941
BP	GO:1904062	regulation of cation transmembrane transport	0.0339999584172586
BP	GO:0048518	positive regulation of biological process	0.0340088149609778
CC	GO:0098687	chromosomal region	0.0340088149609778
CC	GO:0030016	myofibril	0.034332384785558
BP	GO:0007093	mitotic cell cycle checkpoint	0.0349283029074666
MF	GO:0022890	inorganic cation transmembrane transporter activity	0.0349832607976206
CC	GO:0150034	distal axon	0.0354793777094008
BP	GO:0007059	chromosome segregation	0.0363275655323558
BP	GO:0098801	regulation of renal system process	0.0363275655323558
BP	GO:0000278	mitotic cell cycle	0.0363275655323558
CC	GO:0044420	extracellular matrix component	0.0363275655323558
BP	GO:0048522	positive regulation of cellular process	0.0379042044407791
BP	GO:1904645	response to amyloid-beta	0.039216531772985
CC	GO:0044391	ribosomal subunit	0.0394069558594214
BP	GO:0051716	cellular response to stimulus	0.0394873456747947
CC	GO:0071944	cell periphery	0.0398321951867309
CC	GO:0005886	plasma membrane	0.0403304318255367
BP	GO:0006725	cellular aromatic compound metabolic process	0.0403499608740358
BP	GO:0030030	cell projection organization	0.0404994017022079
BP	GO:0048589	developmental growth	0.0406352259614578
BP	GO:0044839	cell cycle G2/M phase transition	0.0406352259614578
BP	GO:0009653	anatomical structure morphogenesis	0.0406352259614578
BP	GO:0008038	neuron recognition	0.0409559427523299
MF	GO:1904315	transmitter-gated ion channel activity involved in regulation of postsynaptic membrane potential	0.042023424618979
MF	GO:0015085	calcium ion transmembrane transporter activity	0.0423181505507042
BP	GO:0051130	positive regulation of cellular component organization	0.0429258987720718
BP	GO:0090304	nucleic acid metabolic process	0.0430655651114533
MF	GO:0004970	ionotropic glutamate receptor activity	0.0431287110744936
BP	GO:0060078	regulation of postsynaptic membrane potential	0.0440004741172875
BP	GO:0120036	plasma membrane bounded cell projection organization	0.0455925893896668
CC	GO:0005654	nucleoplasm	0.0455925893896668
BP	GO:0010389	regulation of G2/M transition of mitotic cell cycle	0.0458111243645648
BP	GO:0034762	regulation of transmembrane transport	0.0464024609222276
BP	GO:0050818	regulation of coagulation	0.0480762480115621
BP	GO:0042221	response to chemical	0.0492869165095845
CC	GO:0098831	presynaptic active zone cytoplasmic component	0.0499091788272864
