# Supplementary material for: Dedicated transcriptomics combined with power analysis lead to functional understanding of genes with weak phenotypic changes in knockout lines
Source: PLoS Comput Biol. 2020 Nov 12;16(11):e1008354. doi: 10.1371/journal.pcbi.1008354 (PMC7685438; doi:10.1371/journal.pcbi.1008354)
Supplement: S2 File — (GZ) [file pcbi.1008354.s016.gz › S2_File/gon5/655.tsv]

ontology	category	term	BH
MF	GO:0005201	extracellular matrix structural constituent	3.82759628952591e-07
CC	GO:0031012	extracellular matrix	5.17251677819941e-07
MF	GO:0005198	structural molecule activity	1.3685015566729e-06
CC	GO:0097060	synaptic membrane	1.55996763266879e-06
BP	GO:0099536	synaptic signaling	2.77770741287288e-06
BP	GO:0032501	multicellular organismal process	2.96642326120975e-06
BP	GO:0099537	trans-synaptic signaling	3.05910180836027e-06
CC	GO:0032991	protein-containing complex	3.17294453336632e-06
BP	GO:0007268	chemical synaptic transmission	3.17294453336632e-06
BP	GO:0098916	anterograde trans-synaptic signaling	3.17294453336632e-06
CC	GO:0043228	non-membrane-bounded organelle	3.39922103264499e-06
BP	GO:0099177	regulation of trans-synaptic signaling	1.1007300468925e-05
CC	GO:0043232	intracellular non-membrane-bounded organelle	1.1339326631978e-05
CC	GO:0005694	chromosome	1.1339326631978e-05
BP	GO:0050804	modulation of chemical synaptic transmission	1.1339326631978e-05
BP	GO:0071840	cellular component organization or biogenesis	1.1339326631978e-05
CC	GO:0044421	extracellular region part	1.40960337473766e-05
CC	GO:0045202	synapse	1.41006723038473e-05
CC	GO:0000776	kinetochore	1.50638794061087e-05
BP	GO:0009987	cellular process	1.50638794061087e-05
BP	GO:0048731	system development	1.51003374385735e-05
CC	GO:0062023	collagen-containing extracellular matrix	1.51003374385735e-05
CC	GO:0000775	chromosome, centromeric region	3.16742781484674e-05
BP	GO:0007275	multicellular organism development	3.8578159751827e-05
MF	GO:0030020	extracellular matrix structural constituent conferring tensile strength	3.9290702371776e-05
CC	GO:0044456	synapse part	4.77584729687522e-05
CC	GO:0044427	chromosomal part	4.93703056168315e-05
CC	GO:0000777	condensed chromosome kinetochore	4.93703056168315e-05
BP	GO:0032502	developmental process	5.34180780545075e-05
CC	GO:0045211	postsynaptic membrane	7.50747612152565e-05
BP	GO:0016043	cellular component organization	9.6968549342667e-05
CC	GO:0005581	collagen trimer	0.000125901616981179
BP	GO:0050808	synapse organization	0.000216789362500922
MF	GO:0005515	protein binding	0.000295978986980323
CC	GO:0043292	contractile fiber	0.000330337375568153
CC	GO:0098687	chromosomal region	0.000497054178032583
CC	GO:0005615	extracellular space	0.000551523063826004
BP	GO:0048856	anatomical structure development	0.000557250467171186
BP	GO:0060351	cartilage development involved in endochondral bone morphogenesis	0.00084739977684181
BP	GO:0051216	cartilage development	0.00109898456113211
CC	GO:0030424	axon	0.0011654311159341
MF	GO:0044877	protein-containing complex binding	0.00199174962515013
BP	GO:0002062	chondrocyte differentiation	0.00199174962515013
CC	GO:0099080	supramolecular complex	0.00199174962515013
CC	GO:0099081	supramolecular polymer	0.00199174962515013
CC	GO:0099512	supramolecular fiber	0.00199174962515013
CC	GO:0000228	nuclear chromosome	0.002183224964614
CC	GO:0097458	neuron part	0.00230347214548231
CC	GO:0000779	condensed chromosome, centromeric region	0.00271886664559278
CC	GO:0036477	somatodendritic compartment	0.00271886664559278
CC	GO:0099240	intrinsic component of synaptic membrane	0.00288255039637327
BP	GO:0034508	centromere complex assembly	0.00298647671852705
BP	GO:2000463	positive regulation of excitatory postsynaptic potential	0.00352333863158675
CC	GO:0030016	myofibril	0.00450095465458233
CC	GO:0098839	postsynaptic density membrane	0.00450095465458233
BP	GO:0060349	bone morphogenesis	0.00450333439996629
CC	GO:0000778	condensed nuclear chromosome kinetochore	0.00463153383349035
CC	GO:0098590	plasma membrane region	0.00463153383349035
CC	GO:0005576	extracellular region	0.00475057922270632
BP	GO:0060350	endochondral bone morphogenesis	0.00477399093649419
CC	GO:0098936	intrinsic component of postsynaptic membrane	0.00525260990494254
BP	GO:0048167	regulation of synaptic plasticity	0.00563346465675267
BP	GO:0061448	connective tissue development	0.00649208613661881
CC	GO:0099634	postsynaptic specialization membrane	0.00652304761054639
BP	GO:0048168	regulation of neuronal synaptic plasticity	0.00672323533108356
BP	GO:0003009	skeletal muscle contraction	0.00709513070034002
CC	GO:0044454	nuclear chromosome part	0.00710750919525447
BP	GO:0003008	system process	0.00710750919525447
MF	GO:0005212	structural constituent of eye lens	0.00719191747086978
CC	GO:0044297	cell body	0.00896092629994392
CC	GO:0000793	condensed chromosome	0.00896092629994392
CC	GO:0044449	contractile fiber part	0.00897666083850661
CC	GO:0098793	presynapse	0.0093840342031048
BP	GO:0006396	RNA processing	0.00967550769062169
CC	GO:0099146	intrinsic component of postsynaptic density membrane	0.00972424284899606
CC	GO:0033267	axon part	0.00972424284899606
CC	GO:0098794	postsynapse	0.00982297751089662
BP	GO:0003413	chondrocyte differentiation involved in endochondral bone morphogenesis	0.00982297751089662
BP	GO:0050806	positive regulation of synaptic transmission	0.00982297751089662
BP	GO:0098815	modulation of excitatory postsynaptic potential	0.0101802598087768
BP	GO:0006941	striated muscle contraction	0.0101802598087768
CC	GO:0043005	neuron projection	0.0104302453204471
CC	GO:0044420	extracellular matrix component	0.0110450067629845
BP	GO:0006936	muscle contraction	0.0110450067629845
CC	GO:0030017	sarcomere	0.0120390584502956
BP	GO:0007399	nervous system development	0.0120390584502956
BP	GO:0030154	cell differentiation	0.0130908635880357
BP	GO:0048869	cellular developmental process	0.013884829976066
BP	GO:0003012	muscle system process	0.0146111398582725
BP	GO:0060079	excitatory postsynaptic potential	0.0158173725799462
MF	GO:0005261	cation channel activity	0.0158696911660885
BP	GO:0065007	biological regulation	0.0158696911660885
BP	GO:0042391	regulation of membrane potential	0.0167271395988781
MF	GO:0005509	calcium ion binding	0.0167271395988781
BP	GO:0003414	chondrocyte morphogenesis involved in endochondral bone morphogenesis	0.0167271395988781
BP	GO:0003429	growth plate cartilage chondrocyte morphogenesis	0.0167271395988781
BP	GO:0090171	chondrocyte morphogenesis	0.0167271395988781
CC	GO:0099699	integral component of synaptic membrane	0.0168601552695721
BP	GO:0099565	chemical synaptic transmission, postsynaptic	0.0175759285826422
CC	GO:0043025	neuronal cell body	0.0186661311406977
BP	GO:0090304	nucleic acid metabolic process	0.0197528926355341
BP	GO:0003418	growth plate cartilage chondrocyte differentiation	0.0200522321746989
CC	GO:0098878	neurotransmitter receptor complex	0.0200901171570743
CC	GO:0031981	nuclear lumen	0.0202310319519277
BP	GO:0050789	regulation of biological process	0.020780257358303
BP	GO:0099601	regulation of neurotransmitter receptor activity	0.0215798046673496
BP	GO:0008380	RNA splicing	0.022434006961264
CC	GO:0097447	dendritic tree	0.0231243608935611
CC	GO:0030425	dendrite	0.0235014825757527
BP	GO:0000070	mitotic sister chromatid segregation	0.0235014825757527
CC	GO:0044428	nuclear part	0.0247344597620834
BP	GO:0060078	regulation of postsynaptic membrane potential	0.0248129405371556
CC	GO:0044430	cytoskeletal part	0.0262492595057395
BP	GO:0034724	DNA replication-independent nucleosome organization	0.0266684996885602
BP	GO:2000311	regulation of AMPA receptor activity	0.0273150148150074
BP	GO:0003433	chondrocyte development involved in endochondral bone morphogenesis	0.0276841507396314
CC	GO:0098948	intrinsic component of postsynaptic specialization membrane	0.0276841507396314
CC	GO:0031226	intrinsic component of plasma membrane	0.027752169243979
BP	GO:0000375	RNA splicing, via transesterification reactions	0.028128010837254
BP	GO:0000377	RNA splicing, via transesterification reactions with bulged adenosine as nucleophile	0.028128010837254
BP	GO:0000398	mRNA splicing, via spliceosome	0.028128010837254
CC	GO:0099055	integral component of postsynaptic membrane	0.0281453463344064
BP	GO:0006281	DNA repair	0.0281453463344064
BP	GO:0031055	chromatin remodeling at centromere	0.0282668252916653
BP	GO:0007215	glutamate receptor signaling pathway	0.0282668252916653
BP	GO:0006260	DNA replication	0.0288057664660665
CC	GO:0030054	cell junction	0.0288057664660665
BP	GO:0007267	cell-cell signaling	0.0289950231396569
BP	GO:0071214	cellular response to abiotic stimulus	0.0318308337853568
BP	GO:0104004	cellular response to environmental stimulus	0.0318308337853568
BP	GO:0006974	cellular response to DNA damage stimulus	0.0354146427308704
BP	GO:0003422	growth plate cartilage morphogenesis	0.0354146427308704
CC	GO:0008328	ionotropic glutamate receptor complex	0.035765918270288
BP	GO:0040007	growth	0.0361786874571945
BP	GO:0007416	synapse assembly	0.0364567893394405
BP	GO:0006259	DNA metabolic process	0.0386236585343473
BP	GO:0003417	growth plate cartilage development	0.0387303915968562
BP	GO:0048468	cell development	0.0389658250996855
CC	GO:0098978	glutamatergic synapse	0.0390312580963134
CC	GO:1990904	ribonucleoprotein complex	0.0396819973753477
CC	GO:0044422	organelle part	0.0412431636610771
BP	GO:0051239	regulation of multicellular organismal process	0.0412431636610771
CC	GO:0042734	presynaptic membrane	0.0413162895198115
BP	GO:0007528	neuromuscular junction development	0.0427091631776093
BP	GO:0050794	regulation of cellular process	0.0436386113152873
CC	GO:0005813	centrosome	0.0436386113152873
BP	GO:0006336	DNA replication-independent nucleosome assembly	0.0436386113152873
BP	GO:0007059	chromosome segregation	0.0436386113152873
MF	GO:0042623	ATPase activity, coupled	0.0464349833810808
CC	GO:0005681	spliceosomal complex	0.0469485908607799
MF	GO:0005488	binding	0.0475435564640206
CC	GO:0031674	I band	0.0475435564640206
MF	GO:0022843	voltage-gated cation channel activity	0.0491725917067585
