# Supplementary material for: Dedicated transcriptomics combined with power analysis lead to functional understanding of genes with weak phenotypic changes in knockout lines
Source: PLoS Comput Biol. 2020 Nov 12;16(11):e1008354. doi: 10.1371/journal.pcbi.1008354 (PMC7685438; doi:10.1371/journal.pcbi.1008354)
Supplement: S2 File — (GZ) [file pcbi.1008354.s016.gz › S2_File/gon5/57.tsv]

ontology	category	term	BH
CC	GO:0005576	extracellular region	2.90001402062417e-21
CC	GO:0044421	extracellular region part	2.90001402062417e-21
CC	GO:0031012	extracellular matrix	8.44190484083838e-18
CC	GO:0005615	extracellular space	9.9864270844277e-16
CC	GO:0062023	collagen-containing extracellular matrix	6.93498625348796e-14
MF	GO:0005201	extracellular matrix structural constituent	3.46573744696027e-10
CC	GO:0031226	intrinsic component of plasma membrane	7.09510281369242e-10
CC	GO:0097060	synaptic membrane	1.30344665031825e-09
CC	GO:0097458	neuron part	1.30344665031825e-09
CC	GO:0045202	synapse	1.96888362558532e-09
CC	GO:0005887	integral component of plasma membrane	2.0626005018045e-09
BP	GO:0003008	system process	2.15378681969637e-09
BP	GO:0032501	multicellular organismal process	2.2613360470743e-09
MF	GO:0005509	calcium ion binding	2.38775591236939e-09
CC	GO:0043292	contractile fiber	9.26050157623604e-09
BP	GO:0099536	synaptic signaling	2.13096198044327e-08
BP	GO:0071840	cellular component organization or biogenesis	2.42022937975582e-08
BP	GO:0007268	chemical synaptic transmission	2.42022937975582e-08
BP	GO:0098916	anterograde trans-synaptic signaling	2.42022937975582e-08
BP	GO:0099537	trans-synaptic signaling	2.71062683433571e-08
CC	GO:0044456	synapse part	3.39239640524255e-08
CC	GO:0036477	somatodendritic compartment	5.11661615778468e-08
BP	GO:0016043	cellular component organization	6.3066643555708e-08
CC	GO:0043005	neuron projection	6.31802653304529e-08
CC	GO:0044459	plasma membrane part	1.67078601808646e-07
CC	GO:0043025	neuronal cell body	2.16066174919019e-07
MF	GO:0005539	glycosaminoglycan binding	2.47201265288623e-07
CC	GO:0044297	cell body	2.47201265288623e-07
CC	GO:0030016	myofibril	2.65250638812358e-07
MF	GO:0005198	structural molecule activity	2.8962600871863e-07
CC	GO:0099240	intrinsic component of synaptic membrane	2.8962600871863e-07
CC	GO:0045211	postsynaptic membrane	2.9622859033394e-07
MF	GO:0022839	ion gated channel activity	3.74132321192968e-07
BP	GO:0065007	biological regulation	3.90484619854287e-07
CC	GO:0071944	cell periphery	4.26381952774073e-07
CC	GO:1902495	transmembrane transporter complex	5.11494169858656e-07
CC	GO:0005886	plasma membrane	5.55923730031508e-07
CC	GO:0005581	collagen trimer	6.02148187251055e-07
CC	GO:0044449	contractile fiber part	6.23602765140852e-07
MF	GO:0022836	gated channel activity	7.44350172575849e-07
BP	GO:0043062	extracellular structure organization	7.80725601522474e-07
BP	GO:0048731	system development	1.00040559984518e-06
BP	GO:0009987	cellular process	1.104540431571e-06
MF	GO:0005261	cation channel activity	1.60362265366339e-06
CC	GO:0030424	axon	2.22865291671395e-06
CC	GO:1990351	transporter complex	2.28591232825218e-06
CC	GO:0034702	ion channel complex	2.28591232825218e-06
BP	GO:0003012	muscle system process	2.55869665669682e-06
CC	GO:0097447	dendritic tree	2.66262483848881e-06
BP	GO:0022610	biological adhesion	2.86670437851442e-06
CC	GO:0099634	postsynaptic specialization membrane	2.86988464198801e-06
CC	GO:0099699	integral component of synaptic membrane	3.0863845351864e-06
MF	GO:0015267	channel activity	3.4896279690995e-06
MF	GO:0022803	passive transmembrane transporter activity	3.4896279690995e-06
CC	GO:0030017	sarcomere	3.4896279690995e-06
BP	GO:0060350	endochondral bone morphogenesis	3.4896279690995e-06
BP	GO:0007275	multicellular organism development	3.4896279690995e-06
BP	GO:0060349	bone morphogenesis	3.4896279690995e-06
CC	GO:0098982	GABA-ergic synapse	3.4896279690995e-06
BP	GO:0030198	extracellular matrix organization	3.68185632097742e-06
BP	GO:0007155	cell adhesion	3.72404864570651e-06
CC	GO:0098793	presynapse	3.95651938686831e-06
MF	GO:0005216	ion channel activity	4.06645251642695e-06
CC	GO:0098590	plasma membrane region	5.43901378047218e-06
BP	GO:0048856	anatomical structure development	5.89312586843796e-06
CC	GO:0030054	cell junction	5.89312586843796e-06
CC	GO:0030425	dendrite	6.22634453663118e-06
CC	GO:0099512	supramolecular fiber	6.83036626377397e-06
MF	GO:0022838	substrate-specific channel activity	7.09449568694001e-06
BP	GO:0048167	regulation of synaptic plasticity	8.35634540519822e-06
CC	GO:0099080	supramolecular complex	1.08167968298266e-05
CC	GO:0099081	supramolecular polymer	1.08167968298266e-05
CC	GO:0098936	intrinsic component of postsynaptic membrane	1.10734736836384e-05
CC	GO:0098978	glutamatergic synapse	1.13953502283876e-05
BP	GO:0042391	regulation of membrane potential	1.25399655626386e-05
CC	GO:0098794	postsynapse	1.29123424064687e-05
BP	GO:0006936	muscle contraction	1.39915968417309e-05
BP	GO:0050789	regulation of biological process	1.54387574663651e-05
BP	GO:0051216	cartilage development	1.76103368178695e-05
BP	GO:0065008	regulation of biological quality	1.77432238601138e-05
BP	GO:0007517	muscle organ development	2.13049114458032e-05
CC	GO:0034703	cation channel complex	2.41600295906313e-05
CC	GO:0009986	cell surface	2.55303209536282e-05
MF	GO:0008201	heparin binding	2.62472089917618e-05
MF	GO:0005515	protein binding	2.62472089917618e-05
CC	GO:0036379	myofilament	2.62472089917618e-05
BP	GO:0098742	cell-cell adhesion via plasma-membrane adhesion molecules	2.89079430446591e-05
BP	GO:0050808	synapse organization	2.98389941373334e-05
BP	GO:0032502	developmental process	3.28134836181414e-05
BP	GO:0050877	nervous system process	3.28134836181414e-05
CC	GO:0005865	striated muscle thin filament	3.44426940756043e-05
CC	GO:0043228	non-membrane-bounded organelle	4.10717800802636e-05
BP	GO:0061448	connective tissue development	5.04155405684022e-05
BP	GO:0060351	cartilage development involved in endochondral bone morphogenesis	5.32207573641998e-05
BP	GO:0050804	modulation of chemical synaptic transmission	5.55186066885515e-05
BP	GO:0007610	behavior	5.55186066885515e-05
CC	GO:0098948	intrinsic component of postsynaptic specialization membrane	5.89166628268656e-05
BP	GO:0099177	regulation of trans-synaptic signaling	6.19998328429338e-05
BP	GO:0007267	cell-cell signaling	6.22689987027998e-05
BP	GO:0003009	skeletal muscle contraction	6.50015616238784e-05
CC	GO:0099055	integral component of postsynaptic membrane	7.14035073545668e-05
CC	GO:0098797	plasma membrane protein complex	7.24502697975686e-05
CC	GO:0098878	neurotransmitter receptor complex	7.44579219771483e-05
MF	GO:0098960	postsynaptic neurotransmitter receptor activity	8.7406703533192e-05
CC	GO:0044427	chromosomal part	9.66269762208985e-05
BP	GO:0061061	muscle structure development	0.000122433576017956
BP	GO:0007416	synapse assembly	0.000122433576017956
MF	GO:0015276	ligand-gated ion channel activity	0.000129191259408152
MF	GO:0022824	transmitter-gated ion channel activity	0.000151394885477924
MF	GO:0022835	transmitter-gated channel activity	0.000151394885477924
CC	GO:0032991	protein-containing complex	0.000176064024460247
CC	GO:0098839	postsynaptic density membrane	0.000188806834980754
CC	GO:0000775	chromosome, centromeric region	0.000192942906644409
MF	GO:1904315	transmitter-gated ion channel activity involved in regulation of postsynaptic membrane potential	0.000195968924567388
CC	GO:0008328	ionotropic glutamate receptor complex	0.000196188302818481
CC	GO:0005694	chromosome	0.000201792894228366
BP	GO:0002062	chondrocyte differentiation	0.000226070996886296
CC	GO:0033267	axon part	0.000272581898699333
MF	GO:0022834	ligand-gated channel activity	0.000281711072577557
CC	GO:0043232	intracellular non-membrane-bounded organelle	0.000352049005601638
MF	GO:0046873	metal ion transmembrane transporter activity	0.00035410466379907
CC	GO:0042734	presynaptic membrane	0.000419250200546135
CC	GO:0099060	integral component of postsynaptic specialization membrane	0.000469060742243754
BP	GO:0060537	muscle tissue development	0.00048050524220672
CC	GO:0043235	receptor complex	0.000550791957759958
MF	GO:0030594	neurotransmitter receptor activity	0.000578692084443076
MF	GO:0099529	neurotransmitter receptor activity involved in regulation of postsynaptic membrane potential	0.000651965901331459
BP	GO:0007215	glutamate receptor signaling pathway	0.00068745472011401
CC	GO:0000776	kinetochore	0.000692760194733819
MF	GO:0005244	voltage-gated ion channel activity	0.000699461963384203
MF	GO:0022832	voltage-gated channel activity	0.000699461963384203
BP	GO:0050879	multicellular organismal movement	0.000710855290109515
BP	GO:0050881	musculoskeletal movement	0.000710855290109515
MF	GO:0030020	extracellular matrix structural constituent conferring tensile strength	0.000736867462029577
BP	GO:0014706	striated muscle tissue development	0.000745317735614481
BP	GO:0051130	positive regulation of cellular component organization	0.000803235688697986
BP	GO:0007399	nervous system development	0.000803900451315658
BP	GO:0051239	regulation of multicellular organismal process	0.000825406013269553
BP	GO:0060536	cartilage morphogenesis	0.000825406013269553
BP	GO:0006941	striated muscle contraction	0.000901739974089163
BP	GO:0140014	mitotic nuclear division	0.000943903738082318
CC	GO:0031674	I band	0.000973076295444378
CC	GO:0042995	cell projection	0.000987897879857694
BP	GO:0019226	transmission of nerve impulse	0.000987897879857694
CC	GO:0099146	intrinsic component of postsynaptic density membrane	0.00103759451199353
MF	GO:0022843	voltage-gated cation channel activity	0.00117763921397394
BP	GO:0044057	regulation of system process	0.00137029280927788
CC	GO:0098687	chromosomal region	0.00140399787020738
MF	GO:0008307	structural constituent of muscle	0.00140399787020738
CC	GO:0000777	condensed chromosome kinetochore	0.00140399787020738
BP	GO:0000070	mitotic sister chromatid segregation	0.00140399787020738
BP	GO:0002063	chondrocyte development	0.00152759525747698
BP	GO:0007519	skeletal muscle tissue development	0.00160602933567832
CC	GO:0120025	plasma membrane bounded cell projection	0.00167584001134655
BP	GO:0048699	generation of neurons	0.00167584001134655
MF	GO:0005488	binding	0.00167584001134655
BP	GO:0060348	bone development	0.00167584001134655
BP	GO:0050896	response to stimulus	0.00176651315909083
BP	GO:0048468	cell development	0.00177690479581943
BP	GO:0009581	detection of external stimulus	0.00181849654661908
BP	GO:0030199	collagen fibril organization	0.00181849654661908
MF	GO:0005230	extracellular ligand-gated ion channel activity	0.00181849654661908
BP	GO:0008015	blood circulation	0.00191094389411643
BP	GO:0003413	chondrocyte differentiation involved in endochondral bone morphogenesis	0.00191094389411643
BP	GO:0060538	skeletal muscle organ development	0.00191094389411643
CC	GO:0044463	cell projection part	0.00216575805486308
CC	GO:0120038	plasma membrane bounded cell projection part	0.00216575805486308
BP	GO:0050982	detection of mechanical stimulus	0.00222646901529541
MF	GO:1901681	sulfur compound binding	0.00223002139793833
BP	GO:0003013	circulatory system process	0.00232047161638449
BP	GO:0051128	regulation of cellular component organization	0.00240369723465709
MF	GO:0016247	channel regulator activity	0.00245002090924684
BP	GO:0022008	neurogenesis	0.00246323734009247
BP	GO:0097435	supramolecular fiber organization	0.00254091066442923
BP	GO:0006261	DNA-dependent DNA replication	0.00259607674353842
CC	GO:0031594	neuromuscular junction	0.00261218003498757
BP	GO:0032963	collagen metabolic process	0.00288710664975359
MF	GO:0008066	glutamate receptor activity	0.00298163708148981
BP	GO:0030154	cell differentiation	0.00307870456361384
CC	GO:0044306	neuron projection terminus	0.00313255306030674
BP	GO:0009582	detection of abiotic stimulus	0.00321138182905284
BP	GO:0050794	regulation of cellular process	0.00349188550629167
BP	GO:0003418	growth plate cartilage chondrocyte differentiation	0.00364191983675653
CC	GO:0044420	extracellular matrix component	0.00370802165838421
BP	GO:0003422	growth plate cartilage morphogenesis	0.00388047059068757
BP	GO:0034508	centromere complex assembly	0.00399417029569653
BP	GO:0051301	cell division	0.00402301566786087
BP	GO:0098868	bone growth	0.0041706585694975
MF	GO:0044877	protein-containing complex binding	0.00420321471945825
BP	GO:0001505	regulation of neurotransmitter levels	0.00436134390301375
BP	GO:0003433	chondrocyte development involved in endochondral bone morphogenesis	0.00436571303971127
CC	GO:0043679	axon terminus	0.00447442221696125
CC	GO:0034705	potassium channel complex	0.00447442221696125
CC	GO:0030018	Z disc	0.00497867246820462
BP	GO:0000375	RNA splicing, via transesterification reactions	0.00518431932185635
BP	GO:0000377	RNA splicing, via transesterification reactions with bulged adenosine as nucleophile	0.00518431932185635
BP	GO:0000398	mRNA splicing, via spliceosome	0.00518431932185635
BP	GO:0006811	ion transport	0.00518865321371714
CC	GO:0098889	intrinsic component of presynaptic membrane	0.00518865321371714
CC	GO:0031225	anchored component of membrane	0.00524625793365141
BP	GO:0003417	growth plate cartilage development	0.00534036014389409
CC	GO:0000793	condensed chromosome	0.00534036014389409
BP	GO:0034220	ion transmembrane transport	0.00534036014389409
BP	GO:0051606	detection of stimulus	0.00534036014389409
MF	GO:0022890	inorganic cation transmembrane transporter activity	0.00535568856161812
BP	GO:0048705	skeletal system morphogenesis	0.00537507916207723
MF	GO:0015085	calcium ion transmembrane transporter activity	0.0054311975862411
BP	GO:0048513	animal organ development	0.00548509994989116
MF	GO:0004888	transmembrane signaling receptor activity	0.00561648386225793
MF	GO:0001540	amyloid-beta binding	0.0056594174367042
BP	GO:0060047	heart contraction	0.00576470052407401
CC	GO:0000778	condensed nuclear chromosome kinetochore	0.00576829986032626
BP	GO:0051241	negative regulation of multicellular organismal process	0.00587336634637535
BP	GO:0007059	chromosome segregation	0.00603328837471249
BP	GO:0043269	regulation of ion transport	0.00603328837471249
BP	GO:0023052	signaling	0.00603328837471249
MF	GO:0015079	potassium ion transmembrane transporter activity	0.00606994492097552
CC	GO:0032809	neuronal cell body membrane	0.00613351446742683
BP	GO:0046903	secretion	0.00613351446742683
MF	GO:0099094	ligand-gated cation channel activity	0.00660373729322065
CC	GO:0000779	condensed chromosome, centromeric region	0.00669472027769216
BP	GO:0003015	heart process	0.00680644879317895
BP	GO:0050974	detection of mechanical stimulus involved in sensory perception	0.00693941531421847
CC	GO:0099061	integral component of postsynaptic density membrane	0.00700186784689016
BP	GO:0050906	detection of stimulus involved in sensory perception	0.00729068897323189
BP	GO:0001501	skeletal system development	0.00729068897323189
BP	GO:0030240	skeletal muscle thin filament assembly	0.00748897966293928
CC	GO:0150034	distal axon	0.00751081396521616
BP	GO:0030239	myofibril assembly	0.00752982312411477
BP	GO:0000278	mitotic cell cycle	0.0075579227385243
BP	GO:0065004	protein-DNA complex assembly	0.00772703930531385
BP	GO:0045595	regulation of cell differentiation	0.008005368388509
BP	GO:0048168	regulation of neuronal synaptic plasticity	0.008005368388509
CC	GO:0044305	calyx of Held	0.00818885387537001
BP	GO:0048869	cellular developmental process	0.00847757260949785
CC	GO:0048786	presynaptic active zone	0.0085053174749798
BP	GO:0032879	regulation of localization	0.00858650771785703
BP	GO:0040007	growth	0.00859931011541683
MF	GO:0099106	ion channel regulator activity	0.00886433680967414
BP	GO:0008380	RNA splicing	0.00886433680967414
BP	GO:0007154	cell communication	0.0089493546975319
BP	GO:0044085	cellular component biogenesis	0.00898464185012235
CC	GO:0005819	spindle	0.00909316337175435
BP	GO:2000026	regulation of multicellular organismal development	0.00909316337175435
CC	GO:0005861	troponin complex	0.00923340161512576
BP	GO:0051094	positive regulation of developmental process	0.00960128698819313
BP	GO:0010831	positive regulation of myotube differentiation	0.00960128698819313
BP	GO:0098655	cation transmembrane transport	0.00960128698819313
MF	GO:0004970	ionotropic glutamate receptor activity	0.00961183423339278
BP	GO:0051049	regulation of transport	0.00961183423339278
BP	GO:0003414	chondrocyte morphogenesis involved in endochondral bone morphogenesis	0.00961183423339278
BP	GO:0003429	growth plate cartilage chondrocyte morphogenesis	0.00961183423339278
BP	GO:0090171	chondrocyte morphogenesis	0.00961183423339278
MF	GO:0005262	calcium channel activity	0.00962656874942941
MF	GO:0072341	modified amino acid binding	0.0100788607483564
BP	GO:0045214	sarcomere organization	0.0100990630834297
CC	GO:0031390	Ctf18 RFC-like complex	0.010507614598841
CC	GO:0031430	M band	0.0105778716415664
BP	GO:0042060	wound healing	0.0109888760019176
BP	GO:0001958	endochondral ossification	0.0112775337178093
BP	GO:0036075	replacement ossification	0.0112775337178093
MF	GO:0038023	signaling receptor activity	0.0113413679890402
BP	GO:0007156	homophilic cell adhesion via plasma membrane adhesion molecules	0.0113563151283041
BP	GO:0071824	protein-DNA complex subunit organization	0.0113723895464519
BP	GO:0051960	regulation of nervous system development	0.0116915766991948
CC	GO:0000228	nuclear chromosome	0.0119927610951876
CC	GO:0017146	NMDA selective glutamate receptor complex	0.0120260925269433
BP	GO:0045597	positive regulation of cell differentiation	0.0121789241668051
CC	GO:0044298	cell body membrane	0.0123073694839164
BP	GO:0050954	sensory perception of mechanical stimulus	0.0125173243030926
BP	GO:0055002	striated muscle cell development	0.0127612085371129
BP	GO:0007600	sensory perception	0.0128352411612356
BP	GO:0007611	learning or memory	0.0140204477683747
BP	GO:0006812	cation transport	0.0140662683770008
CC	GO:0000940	condensed chromosome outer kinetochore	0.0148118515957218
BP	GO:0030071	regulation of mitotic metaphase/anaphase transition	0.0149277963058144
BP	GO:0060078	regulation of postsynaptic membrane potential	0.0149380320601783
BP	GO:1903047	mitotic cell cycle process	0.0149380320601783
BP	GO:0050806	positive regulation of synaptic transmission	0.0149997312629952
MF	GO:0001786	phosphatidylserine binding	0.0155329998310106
CC	GO:0005657	replication fork	0.0160308806010102
BP	GO:0003416	endochondral bone growth	0.0160308806010102
BP	GO:0090195	chemokine secretion	0.0161217684841765
BP	GO:0014866	skeletal myofibril assembly	0.0161915996659419
CC	GO:0005583	fibrillar collagen trimer	0.0171639213963838
CC	GO:0098643	banded collagen fibril	0.0171639213963838
CC	GO:0043197	dendritic spine	0.0177029792802413
CC	GO:0099572	postsynaptic specialization	0.0182752704096284
CC	GO:0044454	nuclear chromosome part	0.01831961100289
BP	GO:0048666	neuron development	0.0184008127894533
BP	GO:0048747	muscle fiber development	0.0184008127894533
BP	GO:0006260	DNA replication	0.0184362673777181
BP	GO:0000280	nuclear division	0.0184362673777181
BP	GO:0007091	metaphase/anaphase transition of mitotic cell cycle	0.0184362673777181
BP	GO:0022607	cellular component assembly	0.0184362673777181
BP	GO:0007080	mitotic metaphase plate congression	0.0184362673777181
BP	GO:0006836	neurotransmitter transport	0.0185932832881171
CC	GO:0099056	integral component of presynaptic membrane	0.0192931920945782
BP	GO:0034724	DNA replication-independent nucleosome organization	0.0200330785908742
CC	GO:0044309	neuron spine	0.0204035568207459
CC	GO:0098802	plasma membrane receptor complex	0.0204035568207459
BP	GO:0000819	sister chromatid segregation	0.0206673370600415
BP	GO:0051046	regulation of secretion	0.0206673370600415
MF	GO:0019955	cytokine binding	0.0206673370600415
CC	GO:0098984	neuron to neuron synapse	0.0209669371133164
BP	GO:0007269	neurotransmitter secretion	0.0214286591635162
BP	GO:0050890	cognition	0.0227695704048071
BP	GO:0010965	regulation of mitotic sister chromatid separation	0.0245460670847962
BP	GO:0099643	signal release from synapse	0.0246514503683321
MF	GO:0005267	potassium channel activity	0.0246514503683321
BP	GO:0072376	protein activation cascade	0.0247363324380245
CC	GO:0008076	voltage-gated potassium channel complex	0.0247363324380245
BP	GO:0031055	chromatin remodeling at centromere	0.0247577719658721
BP	GO:0035701	hematopoietic stem cell migration	0.0250170191992239
BP	GO:0006548	histidine catabolic process	0.0250253910461752
BP	GO:0006813	potassium ion transport	0.025037616510706
BP	GO:0051146	striated muscle cell differentiation	0.0253654290880119
BP	GO:0008608	attachment of spindle microtubules to kinetochore	0.0259105432007138
BP	GO:0051668	localization within membrane	0.0271559343570701
BP	GO:0055001	muscle cell development	0.0273571656355972
CC	GO:0043596	nuclear replication fork	0.0273692972742092
BP	GO:0048589	developmental growth	0.0278737470267116
BP	GO:0061041	regulation of wound healing	0.028218585556409
BP	GO:0035637	multicellular organismal signaling	0.0284283745911811
BP	GO:1902099	regulation of metaphase/anaphase transition of cell cycle	0.0284283745911811
CC	GO:0005663	DNA replication factor C complex	0.0286060131030909
BP	GO:0001991	regulation of systemic arterial blood pressure by circulatory renin-angiotensin	0.0287395083475204
CC	GO:0031672	A band	0.02888157002418
MF	GO:0003689	DNA clamp loader activity	0.0300658068331493
MF	GO:0033170	protein-DNA loading ATPase activity	0.0300658068331493
BP	GO:0043113	receptor clustering	0.0321394717366838
MF	GO:0030021	extracellular matrix structural constituent conferring compression resistance	0.0322466288302634
BP	GO:0008150	biological_process	0.0322629573808179
MF	GO:0071813	lipoprotein particle binding	0.0324620493845615
MF	GO:0071814	protein-lipid complex binding	0.0324620493845615
BP	GO:0035249	synaptic transmission, glutamatergic	0.0329295233427395
BP	GO:0034080	CENP-A containing nucleosome assembly	0.0332071237316828
BP	GO:0061641	CENP-A containing chromatin organization	0.0332071237316828
BP	GO:0051963	regulation of synapse assembly	0.0334668236835649
BP	GO:0030182	neuron differentiation	0.033498199130114
BP	GO:0044784	metaphase/anaphase transition of cell cycle	0.0338844372316003
BP	GO:0035640	exploration behavior	0.0354812128095651
BP	GO:0050793	regulation of developmental process	0.0366443535299959
BP	GO:0034765	regulation of ion transmembrane transport	0.0367353299622692
BP	GO:0050801	ion homeostasis	0.0371184859041768
MF	GO:0022857	transmembrane transporter activity	0.0379254969627763
BP	GO:0085029	extracellular matrix assembly	0.0387569497614287
BP	GO:0070593	dendrite self-avoidance	0.0392302459316584
MF	GO:0042623	ATPase activity, coupled	0.0399619672759639
MF	GO:0016462	pyrophosphatase activity	0.0399619672759639
BP	GO:1905818	regulation of chromosome separation	0.0399619672759639
CC	GO:0000780	condensed nuclear chromosome, centromeric region	0.0402799099649615
BP	GO:0060042	retina morphogenesis in camera-type eye	0.0415193691216109
BP	GO:0007626	locomotory behavior	0.0415863500250294
BP	GO:0098609	cell-cell adhesion	0.0419889008361152
BP	GO:0019228	neuronal action potential	0.0423303374005869
BP	GO:0035418	protein localization to synapse	0.0438069892517874
MF	GO:0005215	transporter activity	0.0439721054585319
BP	GO:0006801	superoxide metabolic process	0.0452933349161429
BP	GO:0006336	DNA replication-independent nucleosome assembly	0.0457577533971699
MF	GO:0016817	hydrolase activity, acting on acid anhydrides	0.0466007223483536
MF	GO:0016818	hydrolase activity, acting on acid anhydrides, in phosphorus-containing anhydrides	0.0466007223483536
MF	GO:0008324	cation transmembrane transporter activity	0.0478697421072439
BP	GO:0006397	mRNA processing	0.0483533290109302
