# Supplementary material for: Dedicated transcriptomics combined with power analysis lead to functional understanding of genes with weak phenotypic changes in knockout lines
Source: PLoS Comput Biol. 2020 Nov 12;16(11):e1008354. doi: 10.1371/journal.pcbi.1008354 (PMC7685438; doi:10.1371/journal.pcbi.1008354)
Supplement: S2 File — (GZ) [file pcbi.1008354.s016.gz › S2_File/gon5/134.tsv]

ontology	category	term	BH
CC	GO:0097060	synaptic membrane	1.93427430914213e-07
CC	GO:0032991	protein-containing complex	2.4362041140278e-07
CC	GO:0043228	non-membrane-bounded organelle	6.1532044102384e-07
MF	GO:0005198	structural molecule activity	1.09205637739017e-06
CC	GO:0043232	intracellular non-membrane-bounded organelle	1.43365100972456e-06
CC	GO:0097458	neuron part	3.26551165489464e-06
CC	GO:0036477	somatodendritic compartment	3.47997147568129e-06
BP	GO:0099536	synaptic signaling	3.47997147568129e-06
BP	GO:0099537	trans-synaptic signaling	6.38059171597589e-06
BP	GO:0007268	chemical synaptic transmission	9.74130642307937e-06
BP	GO:0098916	anterograde trans-synaptic signaling	9.74130642307937e-06
CC	GO:0030424	axon	9.74130642307937e-06
BP	GO:0099177	regulation of trans-synaptic signaling	1.01271383096377e-05
CC	GO:0045211	postsynaptic membrane	1.24958487825884e-05
BP	GO:0050804	modulation of chemical synaptic transmission	1.24958487825884e-05
CC	GO:0043005	neuron projection	1.62149797851919e-05
CC	GO:0045202	synapse	1.62149797851919e-05
BP	GO:0009987	cellular process	2.87078247997556e-05
MF	GO:0022843	voltage-gated cation channel activity	5.25753040224888e-05
BP	GO:0071840	cellular component organization or biogenesis	5.25753040224888e-05
CC	GO:0099240	intrinsic component of synaptic membrane	8.16500097970219e-05
CC	GO:0044456	synapse part	0.000103606107675476
BP	GO:0098742	cell-cell adhesion via plasma-membrane adhesion molecules	0.000105945721996178
CC	GO:0033267	axon part	0.000116518282577077
CC	GO:0044297	cell body	0.00015016113431003
BP	GO:0007399	nervous system development	0.000226965656886658
BP	GO:0050808	synapse organization	0.000233381245710636
MF	GO:0005201	extracellular matrix structural constituent	0.000237409952580998
CC	GO:0043025	neuronal cell body	0.000274259115770934
CC	GO:1990904	ribonucleoprotein complex	0.000277831818616427
CC	GO:0031226	intrinsic component of plasma membrane	0.000279517985213849
BP	GO:0006396	RNA processing	0.000317599372851724
CC	GO:0099699	integral component of synaptic membrane	0.000382959572387483
CC	GO:0098936	intrinsic component of postsynaptic membrane	0.000759594500988024
BP	GO:0048167	regulation of synaptic plasticity	0.000795601068546933
CC	GO:0070013	intracellular organelle lumen	0.00106493133883795
CC	GO:0031974	membrane-enclosed lumen	0.00106493133883795
CC	GO:0043233	organelle lumen	0.00106493133883795
BP	GO:0007416	synapse assembly	0.00106493133883795
CC	GO:0005887	integral component of plasma membrane	0.00111270933220144
CC	GO:0098793	presynapse	0.00113963303475037
CC	GO:0042734	presynaptic membrane	0.00144763691322301
BP	GO:0007156	homophilic cell adhesion via plasma membrane adhesion molecules	0.00242051116716557
BP	GO:0048699	generation of neurons	0.0025711220863437
BP	GO:0031175	neuron projection development	0.0025711220863437
CC	GO:0099055	integral component of postsynaptic membrane	0.00258342697107526
BP	GO:0048666	neuron development	0.00322537595640726
BP	GO:0022008	neurogenesis	0.00323862071638169
BP	GO:0016043	cellular component organization	0.00347763352938292
CC	GO:0042995	cell projection	0.00383304997139463
CC	GO:0015934	large ribosomal subunit	0.00470942474058449
BP	GO:0022613	ribonucleoprotein complex biogenesis	0.00470942474058449
CC	GO:0098794	postsynapse	0.00470942474058449
BP	GO:0120039	plasma membrane bounded cell projection morphogenesis	0.00470942474058449
CC	GO:0000313	organellar ribosome	0.00470942474058449
CC	GO:0005761	mitochondrial ribosome	0.00470942474058449
CC	GO:0031012	extracellular matrix	0.00500125782156274
CC	GO:0098798	mitochondrial protein complex	0.00500125782156274
BP	GO:0051968	positive regulation of synaptic transmission, glutamatergic	0.00500125782156274
BP	GO:0002062	chondrocyte differentiation	0.00508095480357985
BP	GO:0034470	ncRNA processing	0.00511712566435834
CC	GO:0120025	plasma membrane bounded cell projection	0.00511712566435834
CC	GO:0000776	kinetochore	0.00511712566435834
CC	GO:0098889	intrinsic component of presynaptic membrane	0.00511712566435834
CC	GO:0044391	ribosomal subunit	0.00511712566435834
BP	GO:0050806	positive regulation of synaptic transmission	0.00511712566435834
BP	GO:0048812	neuron projection morphogenesis	0.00511712566435834
BP	GO:0007093	mitotic cell cycle checkpoint	0.00546974559949397
CC	GO:0000228	nuclear chromosome	0.00570408277565288
BP	GO:0030182	neuron differentiation	0.00670192157467679
MF	GO:0005261	cation channel activity	0.00670192157467679
BP	GO:0048858	cell projection morphogenesis	0.00712674661239353
CC	GO:0000777	condensed chromosome kinetochore	0.00754216114816759
BP	GO:0048468	cell development	0.00754216114816759
CC	GO:0000775	chromosome, centromeric region	0.00846528249976702
CC	GO:0099634	postsynaptic specialization membrane	0.00916763397100008
BP	GO:0007411	axon guidance	0.00992521901427131
BP	GO:0099601	regulation of neurotransmitter receptor activity	0.00992521901427131
BP	GO:2000311	regulation of AMPA receptor activity	0.0105893819830805
CC	GO:0097447	dendritic tree	0.0105893819830805
CC	GO:0005840	ribosome	0.0106206516009052
CC	GO:0044454	nuclear chromosome part	0.0106206516009052
BP	GO:0032990	cell part morphogenesis	0.0106206516009052
BP	GO:0061564	axon development	0.0108192400672058
CC	GO:0044420	extracellular matrix component	0.0109217904071696
CC	GO:0030425	dendrite	0.0109881319871881
BP	GO:0097485	neuron projection guidance	0.0109888276570323
MF	GO:0022839	ion gated channel activity	0.0110849242389538
CC	GO:0000315	organellar large ribosomal subunit	0.01202860048079
CC	GO:0005762	mitochondrial large ribosomal subunit	0.01202860048079
CC	GO:0099146	intrinsic component of postsynaptic density membrane	0.01202860048079
BP	GO:0035249	synaptic transmission, glutamatergic	0.0122874080140496
BP	GO:0003008	system process	0.0122874080140496
CC	GO:0044463	cell projection part	0.0123266791872491
CC	GO:0120038	plasma membrane bounded cell projection part	0.0123266791872491
MF	GO:0005244	voltage-gated ion channel activity	0.012462429447634
MF	GO:0022832	voltage-gated channel activity	0.012462429447634
CC	GO:0005759	mitochondrial matrix	0.012957857438402
CC	GO:0005694	chromosome	0.0131541473712011
CC	GO:0031981	nuclear lumen	0.0131541473712011
CC	GO:0005891	voltage-gated calcium channel complex	0.0131541473712011
BP	GO:0006336	DNA replication-independent nucleosome assembly	0.0133484655403551
CC	GO:0000779	condensed chromosome, centromeric region	0.0139919520080058
CC	GO:0099056	integral component of presynaptic membrane	0.0140929499236999
BP	GO:0032501	multicellular organismal process	0.0151866526480051
MF	GO:0030020	extracellular matrix structural constituent conferring tensile strength	0.0162157846240141
MF	GO:0022836	gated channel activity	0.0162817013393847
CC	GO:0044422	organelle part	0.0162817013393847
CC	GO:0044427	chromosomal part	0.0163423276691003
BP	GO:0007610	behavior	0.0164546943325337
CC	GO:0098839	postsynaptic density membrane	0.0178776882481002
CC	GO:0099572	postsynaptic specialization	0.0179014388386987
BP	GO:0000075	cell cycle checkpoint	0.0191017320280466
BP	GO:0065004	protein-DNA complex assembly	0.0191017320280466
CC	GO:0150034	distal axon	0.019117945676855
CC	GO:0099061	integral component of postsynaptic density membrane	0.0217731885301849
MF	GO:0005515	protein binding	0.0218324064089124
BP	GO:0007409	axonogenesis	0.0247402008178383
MF	GO:0005245	voltage-gated calcium channel activity	0.0247402008178383
BP	GO:0060074	synapse maturation	0.0249650928555548
CC	GO:0062023	collagen-containing extracellular matrix	0.0249650928555548
CC	GO:0044428	nuclear part	0.0249650928555548
CC	GO:0044305	calyx of Held	0.0249650928555548
BP	GO:0120036	plasma membrane bounded cell projection organization	0.0249650928555548
MF	GO:0003735	structural constituent of ribosome	0.0259805065578881
CC	GO:0030054	cell junction	0.0260853070686621
BP	GO:0048667	cell morphogenesis involved in neuron differentiation	0.026897449743477
BP	GO:0007155	cell adhesion	0.026897449743477
CC	GO:0030315	T-tubule	0.0273907235452806
CC	GO:0014069	postsynaptic density	0.0276886031141453
CC	GO:0098948	intrinsic component of postsynaptic specialization membrane	0.027888062138259
BP	GO:0034724	DNA replication-independent nucleosome organization	0.0290798144338566
MF	GO:0005216	ion channel activity	0.0290798144338566
CC	GO:0043292	contractile fiber	0.0290798144338566
BP	GO:0022610	biological adhesion	0.0300758949388854
MF	GO:0019212	phosphatase inhibitor activity	0.0300758949388854
BP	GO:0051960	regulation of nervous system development	0.0303808721987775
BP	GO:0007215	glutamate receptor signaling pathway	0.0304257096078357
MF	GO:0005249	voltage-gated potassium channel activity	0.0305299579751527
CC	GO:0000778	condensed nuclear chromosome kinetochore	0.0310848253172645
MF	GO:0022838	substrate-specific channel activity	0.0310848253172645
CC	GO:0098590	plasma membrane region	0.0320157621596059
BP	GO:0051963	regulation of synapse assembly	0.0325647705315567
CC	GO:0032279	asymmetric synapse	0.0325654660593885
BP	GO:0000959	mitochondrial RNA metabolic process	0.03293160500209
MF	GO:0046873	metal ion transmembrane transporter activity	0.0334942996721208
CC	GO:0098982	GABA-ergic synapse	0.0338516367698218
BP	GO:0060350	endochondral bone morphogenesis	0.034986155560425
MF	GO:0015085	calcium ion transmembrane transporter activity	0.0353140753027885
MF	GO:0005509	calcium ion binding	0.0355884414173434
BP	GO:0035418	protein localization to synapse	0.0363667395672095
BP	GO:0042254	ribosome biogenesis	0.0363667395672095
CC	GO:1902495	transmembrane transporter complex	0.0368536447696248
BP	GO:0099084	postsynaptic specialization organization	0.0387144079850074
CC	GO:1990351	transporter complex	0.0388756916246431
BP	GO:0007267	cell-cell signaling	0.0394159948927855
CC	GO:0098978	glutamatergic synapse	0.0418120958175964
BP	GO:0030030	cell projection organization	0.0425125136216318
CC	GO:0044327	dendritic spine head	0.0437341958496943
CC	GO:0005839	proteasome core complex	0.0445180701658148
BP	GO:0071824	protein-DNA complex subunit organization	0.0445180701658148
CC	GO:0099080	supramolecular complex	0.0450937418682996
CC	GO:0099081	supramolecular polymer	0.0450937418682996
BP	GO:0045595	regulation of cell differentiation	0.0455904133814469
BP	GO:0000904	cell morphogenesis involved in differentiation	0.0465118743990827
BP	GO:1900273	positive regulation of long-term synaptic potentiation	0.0470490557737211
CC	GO:0099060	integral component of postsynaptic specialization membrane	0.0481248715143611
BP	GO:0090304	nucleic acid metabolic process	0.0484700841745286
BP	GO:0034508	centromere complex assembly	0.0484700841745286
BP	GO:0044085	cellular component biogenesis	0.0484700841745286
BP	GO:0098698	postsynaptic specialization assembly	0.0484700841745286
BP	GO:0070525	tRNA threonylcarbamoyladenosine metabolic process	0.0484700841745286
MF	GO:0005267	potassium channel activity	0.0484700841745286
CC	GO:0034703	cation channel complex	0.0484700841745286
CC	GO:0099512	supramolecular fiber	0.0499350937499901
