# Supplementary material for: Dedicated transcriptomics combined with power analysis lead to functional understanding of genes with weak phenotypic changes in knockout lines
Source: PLoS Comput Biol. 2020 Nov 12;16(11):e1008354. doi: 10.1371/journal.pcbi.1008354 (PMC7685438; doi:10.1371/journal.pcbi.1008354)
Supplement: S2 File — (GZ) [file pcbi.1008354.s016.gz › S2_File/gon5/954.tsv]

ontology	category	term	BH
CC	GO:0031012	extracellular matrix	5.7497306556316e-08
CC	GO:0032991	protein-containing complex	8.37893669145065e-07
MF	GO:0005201	extracellular matrix structural constituent	1.17706543944208e-06
CC	GO:0062023	collagen-containing extracellular matrix	1.68207999541174e-06
MF	GO:0005198	structural molecule activity	8.2945992320598e-06
CC	GO:0043228	non-membrane-bounded organelle	3.62496680798153e-05
CC	GO:0043232	intracellular non-membrane-bounded organelle	7.21333642672067e-05
BP	GO:0009987	cellular process	0.000246032218819273
BP	GO:0071840	cellular component organization or biogenesis	0.000276051700875982
BP	GO:0006396	RNA processing	0.00105746451071446
CC	GO:0005581	collagen trimer	0.00149452751710086
MF	GO:0030020	extracellular matrix structural constituent conferring tensile strength	0.00227246338469857
CC	GO:0000775	chromosome, centromeric region	0.00266830900676433
CC	GO:0044421	extracellular region part	0.00266830900676433
CC	GO:0044427	chromosomal part	0.00266830900676433
BP	GO:0008380	RNA splicing	0.00459708813360576
CC	GO:0000776	kinetochore	0.00459708813360576
BP	GO:0060351	cartilage development involved in endochondral bone morphogenesis	0.00483896341936861
BP	GO:0060350	endochondral bone morphogenesis	0.00491174619496582
CC	GO:0044428	nuclear part	0.0052679711354265
BP	GO:0060349	bone morphogenesis	0.00675723336117019
CC	GO:0070013	intracellular organelle lumen	0.00675723336117019
MF	GO:0044877	protein-containing complex binding	0.00675723336117019
CC	GO:0031974	membrane-enclosed lumen	0.00675723336117019
CC	GO:0043233	organelle lumen	0.00675723336117019
BP	GO:0016043	cellular component organization	0.00897901598130696
CC	GO:0031981	nuclear lumen	0.0112204168990197
CC	GO:0005694	chromosome	0.0112204168990197
CC	GO:0044454	nuclear chromosome part	0.0112204168990197
CC	GO:0000777	condensed chromosome kinetochore	0.0112204168990197
CC	GO:0098798	mitochondrial protein complex	0.0125012758580211
BP	GO:0006397	mRNA processing	0.0125012758580211
BP	GO:0043062	extracellular structure organization	0.0125012758580211
BP	GO:0003009	skeletal muscle contraction	0.0137336234725868
CC	GO:0000228	nuclear chromosome	0.0154594828370988
CC	GO:0044420	extracellular matrix component	0.016938740784121
CC	GO:1990904	ribonucleoprotein complex	0.0231193473678175
BP	GO:0000375	RNA splicing, via transesterification reactions	0.0290191679309648
BP	GO:0000377	RNA splicing, via transesterification reactions with bulged adenosine as nucleophile	0.0290191679309648
BP	GO:0000398	mRNA splicing, via spliceosome	0.0290191679309648
BP	GO:0030198	extracellular matrix organization	0.0317394351016097
CC	GO:0005576	extracellular region	0.0327865195437411
BP	GO:0003012	muscle system process	0.0329417463725992
BP	GO:0000245	spliceosomal complex assembly	0.0329417463725992
BP	GO:0034641	cellular nitrogen compound metabolic process	0.0358647313503948
CC	GO:0044422	organelle part	0.037107099172574
CC	GO:0043292	contractile fiber	0.041148865722723
BP	GO:0034508	centromere complex assembly	0.0440440186991145
CC	GO:0000778	condensed nuclear chromosome kinetochore	0.0474682399557956
BP	GO:0006139	nucleobase-containing compound metabolic process	0.0495450668983419
CC	GO:0005615	extracellular space	0.0495450668983419
CC	GO:0098687	chromosomal region	0.0495450668983419
