# Supplementary material for: Dedicated transcriptomics combined with power analysis lead to functional understanding of genes with weak phenotypic changes in knockout lines
Source: PLoS Comput Biol. 2020 Nov 12;16(11):e1008354. doi: 10.1371/journal.pcbi.1008354 (PMC7685438; doi:10.1371/journal.pcbi.1008354)
Supplement: S2 File — (GZ) [file pcbi.1008354.s016.gz › S2_File/gon5/130.tsv]

ontology	category	term	BH
MF	GO:0005198	structural molecule activity	1.49556877080466e-14
CC	GO:0032991	protein-containing complex	2.36295432229146e-10
CC	GO:0031012	extracellular matrix	4.70894227928653e-10
CC	GO:0044421	extracellular region part	2.38262933580597e-09
BP	GO:0071840	cellular component organization or biogenesis	2.38262933580597e-09
BP	GO:0016043	cellular component organization	1.0008743873812e-08
MF	GO:0005201	extracellular matrix structural constituent	1.0008743873812e-08
CC	GO:0005576	extracellular region	1.0008743873812e-08
CC	GO:0062023	collagen-containing extracellular matrix	1.96909141449768e-08
CC	GO:0005615	extracellular space	1.96909141449768e-08
CC	GO:0030424	axon	9.41696517985634e-08
CC	GO:0045202	synapse	9.41696517985634e-08
CC	GO:0043292	contractile fiber	1.29082376841479e-07
BP	GO:0032501	multicellular organismal process	4.80465980586994e-07
CC	GO:0097060	synaptic membrane	1.12783797180684e-06
CC	GO:0030016	myofibril	1.86024573825159e-06
CC	GO:0031226	intrinsic component of plasma membrane	2.50774018278761e-06
MF	GO:0005515	protein binding	4.41152620997465e-06
CC	GO:0005887	integral component of plasma membrane	4.59592112055571e-06
CC	GO:0097458	neuron part	7.03976075794909e-06
BP	GO:0048731	system development	7.23561742641225e-06
CC	GO:0044449	contractile fiber part	7.62218496023778e-06
CC	GO:0044456	synapse part	1.01601588251724e-05
BP	GO:0009987	cellular process	1.30916827166073e-05
CC	GO:0033267	axon part	2.35338445884412e-05
BP	GO:0007275	multicellular organism development	2.73410185265794e-05
BP	GO:0048699	generation of neurons	6.22198577435435e-05
CC	GO:0045211	postsynaptic membrane	7.49325566247404e-05
CC	GO:0044459	plasma membrane part	8.73768609610334e-05
BP	GO:0022008	neurogenesis	9.11920985263748e-05
CC	GO:0030017	sarcomere	9.11920985263748e-05
BP	GO:0007399	nervous system development	0.000103195896469482
CC	GO:0005581	collagen trimer	0.000103195896469482
BP	GO:0032990	cell part morphogenesis	0.000109821278417914
CC	GO:1990904	ribonucleoprotein complex	0.000109821278417914
BP	GO:0050808	synapse organization	0.000156435257418808
BP	GO:0048856	anatomical structure development	0.000158858767206306
CC	GO:0043228	non-membrane-bounded organelle	0.000161189247809893
BP	GO:0099536	synaptic signaling	0.000202895278662256
BP	GO:0099537	trans-synaptic signaling	0.000214747313320158
BP	GO:0007268	chemical synaptic transmission	0.000215859927052733
BP	GO:0098916	anterograde trans-synaptic signaling	0.000215859927052733
BP	GO:0120039	plasma membrane bounded cell projection morphogenesis	0.000227986813249991
BP	GO:0048858	cell projection morphogenesis	0.000245801923524788
CC	GO:0099240	intrinsic component of synaptic membrane	0.000274904661178084
CC	GO:0043005	neuron projection	0.000274904661178084
CC	GO:0000776	kinetochore	0.000300344262965245
BP	GO:0032502	developmental process	0.000335306398255712
BP	GO:0007215	glutamate receptor signaling pathway	0.000459979603956232
BP	GO:0048812	neuron projection morphogenesis	0.000466299843206274
BP	GO:0007416	synapse assembly	0.000484792341109853
CC	GO:0000775	chromosome, centromeric region	0.000550248834928988
CC	GO:0036477	somatodendritic compartment	0.000602709034875963
CC	GO:0043232	intracellular non-membrane-bounded organelle	0.00073963982975296
BP	GO:0030182	neuron differentiation	0.000770001107721667
BP	GO:0008150	biological_process	0.00107375501491354
CC	GO:0044391	ribosomal subunit	0.00127009785443885
BP	GO:0048468	cell development	0.00127009785443885
BP	GO:0030154	cell differentiation	0.00170937335604698
CC	GO:0098794	postsynapse	0.00170937335604698
BP	GO:0048666	neuron development	0.00181849331196532
CC	GO:0150034	distal axon	0.00192515986219437
CC	GO:0000777	condensed chromosome kinetochore	0.00197538290293261
MF	GO:0005212	structural constituent of eye lens	0.00216087855947206
CC	GO:0099699	integral component of synaptic membrane	0.00236312974688875
BP	GO:0051239	regulation of multicellular organismal process	0.00252777954321012
BP	GO:0031175	neuron projection development	0.00263028887522311
CC	GO:0098936	intrinsic component of postsynaptic membrane	0.00267094877064537
BP	GO:0007155	cell adhesion	0.00271046511020674
MF	GO:0030020	extracellular matrix structural constituent conferring tensile strength	0.00271046511020674
CC	GO:0044420	extracellular matrix component	0.00271046511020674
BP	GO:0051094	positive regulation of developmental process	0.0028855590676853
BP	GO:0044085	cellular component biogenesis	0.00289712097667144
BP	GO:0034508	centromere complex assembly	0.00290387773143041
MF	GO:0005509	calcium ion binding	0.00290387773143041
BP	GO:0040007	growth	0.00298836697901015
CC	GO:0099634	postsynaptic specialization membrane	0.00309770007935686
BP	GO:0008380	RNA splicing	0.00312144495570743
BP	GO:0022610	biological adhesion	0.00328681853727234
CC	GO:0030054	cell junction	0.00329330184757178
CC	GO:0044297	cell body	0.00355274344586452
BP	GO:0007411	axon guidance	0.00363457229963746
CC	GO:0015934	large ribosomal subunit	0.00380856654274101
BP	GO:0051965	positive regulation of synapse assembly	0.00445157273784797
BP	GO:0097485	neuron projection guidance	0.00461438555099667
CC	GO:0098798	mitochondrial protein complex	0.00469498805711609
BP	GO:0003008	system process	0.00536362648939621
CC	GO:0005840	ribosome	0.00560940475726886
BP	GO:0051962	positive regulation of nervous system development	0.00570423577966026
CC	GO:0098793	presynapse	0.00597311639697169
CC	GO:0016528	sarcoplasm	0.00597311639697169
MF	GO:0044877	protein-containing complex binding	0.00619456574469406
BP	GO:0003012	muscle system process	0.00619456574469406
BP	GO:0000278	mitotic cell cycle	0.00619456574469406
BP	GO:0000375	RNA splicing, via transesterification reactions	0.00648648464496188
BP	GO:0000377	RNA splicing, via transesterification reactions with bulged adenosine as nucleophile	0.00648648464496188
BP	GO:0000398	mRNA splicing, via spliceosome	0.00648648464496188
BP	GO:0048869	cellular developmental process	0.00648648464496188
BP	GO:0050804	modulation of chemical synaptic transmission	0.00707262143069516
CC	GO:0043679	axon terminus	0.00733322321241803
BP	GO:0051963	regulation of synapse assembly	0.00743347924303472
BP	GO:0022607	cellular component assembly	0.00782985681523151
BP	GO:0045597	positive regulation of cell differentiation	0.00786249129932201
CC	GO:0098948	intrinsic component of postsynaptic specialization membrane	0.00786249129932201
CC	GO:0099080	supramolecular complex	0.00786249129932201
CC	GO:0099081	supramolecular polymer	0.00786249129932201
BP	GO:0099177	regulation of trans-synaptic signaling	0.00795098110910857
CC	GO:0009986	cell surface	0.00840760131324114
CC	GO:0043025	neuronal cell body	0.00909511934714719
BP	GO:2000026	regulation of multicellular organismal development	0.00912437032513664
CC	GO:0099055	integral component of postsynaptic membrane	0.0100057181874034
CC	GO:0099512	supramolecular fiber	0.0100487528544766
CC	GO:0099146	intrinsic component of postsynaptic density membrane	0.0101683970567478
BP	GO:0003009	skeletal muscle contraction	0.010326348041995
BP	GO:0007409	axonogenesis	0.0104441932149439
BP	GO:0050793	regulation of developmental process	0.0106087824449413
BP	GO:0006396	RNA processing	0.0106087824449413
BP	GO:0050789	regulation of biological process	0.011733575456826
BP	GO:0060538	skeletal muscle organ development	0.0122586038370576
BP	GO:0048667	cell morphogenesis involved in neuron differentiation	0.0122586038370576
CC	GO:0098839	postsynaptic density membrane	0.0122586038370576
BP	GO:0019226	transmission of nerve impulse	0.0124837606227855
CC	GO:0098982	GABA-ergic synapse	0.012564905919058
CC	GO:0098978	glutamatergic synapse	0.0128061361268589
BP	GO:0061564	axon development	0.0128061361268589
CC	GO:0098590	plasma membrane region	0.0129014455935919
CC	GO:0005865	striated muscle thin filament	0.0129014455935919
BP	GO:0048589	developmental growth	0.0129014455935919
CC	GO:0044306	neuron projection terminus	0.0130201825253842
CC	GO:0000779	condensed chromosome, centromeric region	0.014321755476983
CC	GO:0044305	calyx of Held	0.014321755476983
CC	GO:0099572	postsynaptic specialization	0.0152345025077163
BP	GO:0065007	biological regulation	0.0152345025077163
CC	GO:0036379	myofilament	0.0152345025077163
BP	GO:0043062	extracellular structure organization	0.0160303936384673
BP	GO:0045595	regulation of cell differentiation	0.0182102055124874
BP	GO:0051960	regulation of nervous system development	0.0189748850865865
CC	GO:0031674	I band	0.0225580156250025
BP	GO:0006936	muscle contraction	0.0227497786733963
CC	GO:0005694	chromosome	0.0227497786733963
BP	GO:0007610	behavior	0.022830904668016
CC	GO:0030018	Z disc	0.0241282417204098
MF	GO:0005488	binding	0.0247061149875977
CC	GO:0000313	organellar ribosome	0.0247061149875977
CC	GO:0005761	mitochondrial ribosome	0.0247061149875977
MF	GO:0003735	structural constituent of ribosome	0.0247061149875977
CC	GO:0000778	condensed nuclear chromosome kinetochore	0.0247061149875977
MF	GO:0005102	signaling receptor binding	0.0253603404349903
BP	GO:0050794	regulation of cellular process	0.0276287316268455
BP	GO:0099601	regulation of neurotransmitter receptor activity	0.0276287316268455
BP	GO:0032879	regulation of localization	0.0276287316268455
CC	GO:0032279	asymmetric synapse	0.0277316919782103
MF	GO:0005261	cation channel activity	0.0277316919782103
CC	GO:0005839	proteasome core complex	0.0286795415161827
CC	GO:0005604	basement membrane	0.0286795415161827
BP	GO:0098742	cell-cell adhesion via plasma-membrane adhesion molecules	0.0311042455943716
BP	GO:0007519	skeletal muscle tissue development	0.031560236180455
BP	GO:0044057	regulation of system process	0.0326325703861981
CC	GO:0016529	sarcoplasmic reticulum	0.0328738034092337
CC	GO:0044427	chromosomal part	0.03398821658536
CC	GO:0000315	organellar large ribosomal subunit	0.0342258413399125
CC	GO:0005762	mitochondrial large ribosomal subunit	0.0342258413399125
BP	GO:0003015	heart process	0.0343202005040655
CC	GO:0098878	neurotransmitter receptor complex	0.0344466696226963
CC	GO:0005657	replication fork	0.0365827530462873
BP	GO:0099560	synaptic membrane adhesion	0.0365827530462873
CC	GO:0014069	postsynaptic density	0.0365827530462873
BP	GO:1900449	regulation of glutamate receptor signaling pathway	0.0365827530462873
BP	GO:0006397	mRNA processing	0.0365827530462873
BP	GO:0060537	muscle tissue development	0.0365827530462873
BP	GO:0051179	localization	0.0365827530462873
BP	GO:0040008	regulation of growth	0.0365827530462873
MF	GO:0005539	glycosaminoglycan binding	0.0388165349777712
CC	GO:0098984	neuron to neuron synapse	0.0390847430423759
CC	GO:0044422	organelle part	0.0391819488304403
BP	GO:0003071	renal system process involved in regulation of systemic arterial blood pressure	0.0397026853919603
MF	GO:0016887	ATPase activity	0.0397026853919603
BP	GO:0050879	multicellular organismal movement	0.0402737084424807
BP	GO:0050881	musculoskeletal movement	0.0402737084424807
BP	GO:0000070	mitotic sister chromatid segregation	0.0402737084424807
BP	GO:2000311	regulation of AMPA receptor activity	0.0424770041370596
BP	GO:0032989	cellular component morphogenesis	0.0424770041370596
BP	GO:0007080	mitotic metaphase plate congression	0.0424770041370596
BP	GO:0060348	bone development	0.043787840254384
CC	GO:0031672	A band	0.0447635486876177
CC	GO:0008328	ionotropic glutamate receptor complex	0.0471614165075921
BP	GO:0035249	synaptic transmission, glutamatergic	0.0471614165075921
BP	GO:0120036	plasma membrane bounded cell projection organization	0.0471614165075921
CC	GO:0005681	spliceosomal complex	0.0471614165075921
BP	GO:0030198	extracellular matrix organization	0.0471614165075921
CC	GO:0099060	integral component of postsynaptic specialization membrane	0.0471614165075921
BP	GO:0010499	proteasomal ubiquitin-independent protein catabolic process	0.0471614165075921
MF	GO:0015267	channel activity	0.0471614165075921
MF	GO:0022803	passive transmembrane transporter activity	0.0471614165075921
BP	GO:0002062	chondrocyte differentiation	0.0478079462422226
BP	GO:0044839	cell cycle G2/M phase transition	0.0478079462422226
