# Supplementary material for: Dedicated transcriptomics combined with power analysis lead to functional understanding of genes with weak phenotypic changes in knockout lines
Source: PLoS Comput Biol. 2020 Nov 12;16(11):e1008354. doi: 10.1371/journal.pcbi.1008354 (PMC7685438; doi:10.1371/journal.pcbi.1008354)
Supplement: S2 File — (GZ) [file pcbi.1008354.s016.gz › S2_File/gon5/34.tsv]

ontology	category	term	BH
CC	GO:0005694	chromosome	4.80273138248061e-10
MF	GO:0005201	extracellular matrix structural constituent	4.80273138248061e-10
CC	GO:0031012	extracellular matrix	2.20094412815824e-09
CC	GO:0044428	nuclear part	2.20094412815824e-09
CC	GO:0044427	chromosomal part	1.19293916509201e-08
CC	GO:0062023	collagen-containing extracellular matrix	1.22221126536692e-08
BP	GO:0090304	nucleic acid metabolic process	7.72556387993391e-08
CC	GO:0031981	nuclear lumen	1.46134778199958e-07
BP	GO:0032501	multicellular organismal process	1.52539219416325e-07
BP	GO:0032502	developmental process	2.42098695975388e-07
CC	GO:0043228	non-membrane-bounded organelle	2.42098695975388e-07
BP	GO:0009987	cellular process	2.44843428290402e-07
CC	GO:0000793	condensed chromosome	2.49948443059558e-07
CC	GO:0005581	collagen trimer	2.6368815146156e-07
CC	GO:0000775	chromosome, centromeric region	2.6912336195785e-07
CC	GO:0043232	intracellular non-membrane-bounded organelle	4.47069637878614e-07
BP	GO:0065007	biological regulation	1.05580249510339e-06
CC	GO:0005634	nucleus	1.05580249510339e-06
BP	GO:0048856	anatomical structure development	1.05580249510339e-06
BP	GO:0050789	regulation of biological process	1.05580249510339e-06
CC	GO:0000228	nuclear chromosome	1.26056830017304e-06
BP	GO:0071840	cellular component organization or biogenesis	1.26056830017304e-06
CC	GO:0098687	chromosomal region	1.5207101221279e-06
CC	GO:0032991	protein-containing complex	1.58300343738095e-06
BP	GO:0007275	multicellular organism development	1.90344441162087e-06
BP	GO:0006139	nucleobase-containing compound metabolic process	2.91392509300661e-06
CC	GO:0000777	condensed chromosome kinetochore	3.94928673030314e-06
CC	GO:0000779	condensed chromosome, centromeric region	5.73307189820989e-06
CC	GO:0000776	kinetochore	5.76198379338517e-06
BP	GO:0048731	system development	5.97372108442466e-06
CC	GO:0044454	nuclear chromosome part	7.33044668629539e-06
CC	GO:0005576	extracellular region	7.41691533647891e-06
MF	GO:0005515	protein binding	7.53723592084611e-06
BP	GO:0006396	RNA processing	8.03015518901382e-06
BP	GO:0046483	heterocycle metabolic process	1.02598965993695e-05
BP	GO:0006403	RNA localization	1.28595094328978e-05
CC	GO:0044421	extracellular region part	1.28595094328978e-05
BP	GO:0050794	regulation of cellular process	1.50948942350983e-05
BP	GO:0006974	cellular response to DNA damage stimulus	1.50948942350983e-05
MF	GO:0005488	binding	1.50948942350983e-05
BP	GO:0006281	DNA repair	1.50948942350983e-05
BP	GO:0006259	DNA metabolic process	2.27308983097644e-05
BP	GO:0006725	cellular aromatic compound metabolic process	2.30117436169988e-05
BP	GO:0003008	system process	2.65898269442244e-05
BP	GO:0043170	macromolecule metabolic process	2.75680415335941e-05
MF	GO:0030020	extracellular matrix structural constituent conferring tensile strength	2.97032973970978e-05
BP	GO:0016070	RNA metabolic process	3.03570913587228e-05
CC	GO:0070013	intracellular organelle lumen	3.43558417321406e-05
BP	GO:0016043	cellular component organization	3.46935331245047e-05
CC	GO:0031974	membrane-enclosed lumen	3.46935331245047e-05
CC	GO:0043233	organelle lumen	3.46935331245047e-05
MF	GO:0008094	DNA-dependent ATPase activity	4.6492867861475e-05
MF	GO:0003676	nucleic acid binding	4.69872431896597e-05
CC	GO:0005654	nucleoplasm	4.94981671100416e-05
BP	GO:0006941	striated muscle contraction	7.12106091515624e-05
BP	GO:0051236	establishment of RNA localization	0.00012504295179878
BP	GO:0006260	DNA replication	0.00012504295179878
BP	GO:0002062	chondrocyte differentiation	0.000143605288497683
BP	GO:0051216	cartilage development	0.000154458050042895
BP	GO:0098801	regulation of renal system process	0.000163577793708552
BP	GO:0001501	skeletal system development	0.000204029412650589
BP	GO:0061448	connective tissue development	0.000248760820919616
BP	GO:0003012	muscle system process	0.00026465107112315
BP	GO:0051276	chromosome organization	0.000274105380188948
BP	GO:1901360	organic cyclic compound metabolic process	0.000274105380188948
CC	GO:0005615	extracellular space	0.000322471345755402
CC	GO:0044420	extracellular matrix component	0.000345745615815257
BP	GO:0050657	nucleic acid transport	0.000441415798538521
BP	GO:0050658	RNA transport	0.000441415798538521
BP	GO:0060351	cartilage development involved in endochondral bone morphogenesis	0.00064842763751878
BP	GO:0022613	ribonucleoprotein complex biogenesis	0.000780720079363635
MF	GO:0003682	chromatin binding	0.000780720079363635
MF	GO:0004386	helicase activity	0.000877631052092585
BP	GO:0000070	mitotic sister chromatid segregation	0.00106573840333306
MF	GO:0005509	calcium ion binding	0.00117797911676179
BP	GO:0060255	regulation of macromolecule metabolic process	0.001208792625194
BP	GO:0007059	chromosome segregation	0.00125237690682503
MF	GO:0003677	DNA binding	0.00133987632081546
BP	GO:0000278	mitotic cell cycle	0.00141999482995196
CC	GO:0097060	synaptic membrane	0.0015137609473797
BP	GO:0006936	muscle contraction	0.00183969175212118
BP	GO:0010467	gene expression	0.00205325956058612
BP	GO:0051983	regulation of chromosome segregation	0.00212343097375989
BP	GO:0003413	chondrocyte differentiation involved in endochondral bone morphogenesis	0.00223390649911797
BP	GO:0060349	bone morphogenesis	0.0022341539226363
BP	GO:0048869	cellular developmental process	0.00244155173303173
CC	GO:0000778	condensed nuclear chromosome kinetochore	0.00244155173303173
BP	GO:0048519	negative regulation of biological process	0.00270608105071099
BP	GO:0007049	cell cycle	0.00279197643453968
BP	GO:0006397	mRNA processing	0.00293863166528212
BP	GO:0048705	skeletal system morphogenesis	0.00293863166528212
BP	GO:0016071	mRNA metabolic process	0.00321210525127299
BP	GO:0000819	sister chromatid segregation	0.00321210525127299
MF	GO:0005212	structural constituent of eye lens	0.00326053761243774
BP	GO:1902750	negative regulation of cell cycle G2/M phase transition	0.00344357855133573
CC	GO:0044451	nucleoplasm part	0.00350333415145556
BP	GO:0006261	DNA-dependent DNA replication	0.00351345280766687
BP	GO:0051301	cell division	0.00358541363207431
BP	GO:0031123	RNA 3'-end processing	0.00358541363207431
BP	GO:0003418	growth plate cartilage chondrocyte differentiation	0.003918738750104
BP	GO:1902749	regulation of cell cycle G2/M phase transition	0.003918738750104
BP	GO:0033044	regulation of chromosome organization	0.00401306506246535
CC	GO:0030054	cell junction	0.00419445321433192
BP	GO:0060350	endochondral bone morphogenesis	0.00427531136288381
BP	GO:0051171	regulation of nitrogen compound metabolic process	0.00569320644955578
BP	GO:0051028	mRNA transport	0.00607967784126337
BP	GO:0010389	regulation of G2/M transition of mitotic cell cycle	0.00619961193350937
BP	GO:0003433	chondrocyte development involved in endochondral bone morphogenesis	0.00619961193350937
BP	GO:0030199	collagen fibril organization	0.00652992192232139
MF	GO:0005261	cation channel activity	0.00652992192232139
BP	GO:0034641	cellular nitrogen compound metabolic process	0.00675022802446919
BP	GO:0006310	DNA recombination	0.0068844323044469
BP	GO:0003422	growth plate cartilage morphogenesis	0.00707650466645422
BP	GO:0060047	heart contraction	0.00708812885191898
BP	GO:0099536	synaptic signaling	0.00710225235237299
BP	GO:0050793	regulation of developmental process	0.00731395916076625
BP	GO:0033047	regulation of mitotic sister chromatid segregation	0.00738081875412984
BP	GO:0030154	cell differentiation	0.00798693164411061
MF	GO:0022836	gated channel activity	0.00811670990709609
BP	GO:0030198	extracellular matrix organization	0.00833571882024078
MF	GO:0022839	ion gated channel activity	0.00852769279072327
BP	GO:0008015	blood circulation	0.00852769279072327
BP	GO:0003015	heart process	0.00852769279072327
CC	GO:0000794	condensed nuclear chromosome	0.00852769279072327
MF	GO:0005198	structural molecule activity	0.00852769279072327
BP	GO:0008380	RNA splicing	0.00897694543732777
CC	GO:0005643	nuclear pore	0.00957083672771617
BP	GO:0003071	renal system process involved in regulation of systemic arterial blood pressure	0.00967691596924026
BP	GO:0019219	regulation of nucleobase-containing compound metabolic process	0.0102949103523763
BP	GO:0015931	nucleobase-containing compound transport	0.0103938529761849
CC	GO:0043292	contractile fiber	0.0103938529761849
BP	GO:0003013	circulatory system process	0.0105277816821094
BP	GO:0003417	growth plate cartilage development	0.0118359204859908
BP	GO:0099537	trans-synaptic signaling	0.012169017950545
BP	GO:1903047	mitotic cell cycle process	0.012169017950545
MF	GO:0016887	ATPase activity	0.0127233047971335
BP	GO:0080090	regulation of primary metabolic process	0.0127984375200324
CC	GO:0005681	spliceosomal complex	0.0127984375200324
CC	GO:0000780	condensed nuclear chromosome, centromeric region	0.0130294503626292
BP	GO:0033045	regulation of sister chromatid segregation	0.0141492639995921
CC	GO:0005813	centrosome	0.0143235366752982
BP	GO:0003414	chondrocyte morphogenesis involved in endochondral bone morphogenesis	0.0150416043292473
BP	GO:0003429	growth plate cartilage chondrocyte morphogenesis	0.0150416043292473
BP	GO:0090171	chondrocyte morphogenesis	0.0150416043292473
CC	GO:0099080	supramolecular complex	0.0150416043292473
CC	GO:0099081	supramolecular polymer	0.0150416043292473
BP	GO:0060048	cardiac muscle contraction	0.0150416043292473
BP	GO:0007268	chemical synaptic transmission	0.0151278622966996
BP	GO:0098916	anterograde trans-synaptic signaling	0.0151278622966996
CC	GO:0016604	nuclear body	0.0158670499981502
CC	GO:0099512	supramolecular fiber	0.0160561411522778
BP	GO:0042391	regulation of membrane potential	0.0162427226672733
BP	GO:0006364	rRNA processing	0.0173315680453785
MF	GO:0003678	DNA helicase activity	0.0180978476185747
BP	GO:1901990	regulation of mitotic cell cycle phase transition	0.0180978476185747
MF	GO:0015267	channel activity	0.0181156437587847
MF	GO:0022803	passive transmembrane transporter activity	0.0181156437587847
BP	GO:0002063	chondrocyte development	0.0181433543071942
MF	GO:0046873	metal ion transmembrane transporter activity	0.019057739852304
MF	GO:0003723	RNA binding	0.019057739852304
BP	GO:0006302	double-strand break repair	0.0193908199470679
BP	GO:0007346	regulation of mitotic cell cycle	0.0200226132200545
MF	GO:0042623	ATPase activity, coupled	0.0203895752428179
BP	GO:0003009	skeletal muscle contraction	0.0207586846584001
BP	GO:0010972	negative regulation of G2/M transition of mitotic cell cycle	0.0207586846584001
BP	GO:0048523	negative regulation of cellular process	0.0207586846584001
BP	GO:0007091	metaphase/anaphase transition of mitotic cell cycle	0.0211360945799594
BP	GO:0060348	bone development	0.0211553316185964
BP	GO:0010556	regulation of macromolecule biosynthetic process	0.0211553316185964
BP	GO:0000724	double-strand break repair via homologous recombination	0.0213995794606242
BP	GO:0000725	recombinational repair	0.0213995794606242
BP	GO:0051726	regulation of cell cycle	0.0218054928259178
MF	GO:0003690	double-stranded DNA binding	0.0237964361427329
BP	GO:0034508	centromere complex assembly	0.0241750415569034
BP	GO:0034654	nucleobase-containing compound biosynthetic process	0.0241750415569034
BP	GO:0000375	RNA splicing, via transesterification reactions	0.0241750415569034
BP	GO:0000377	RNA splicing, via transesterification reactions with bulged adenosine as nucleophile	0.0241750415569034
BP	GO:0000398	mRNA splicing, via spliceosome	0.0241750415569034
CC	GO:0071013	catalytic step 2 spliceosome	0.0246931509390299
BP	GO:0048513	animal organ development	0.0249364404465828
BP	GO:0008608	attachment of spindle microtubules to kinetochore	0.0251784447950822
BP	GO:0051239	regulation of multicellular organismal process	0.025501140912989
BP	GO:0140014	mitotic nuclear division	0.0261747549100207
CC	GO:0005583	fibrillar collagen trimer	0.0264163494981085
CC	GO:0098643	banded collagen fibril	0.0264163494981085
BP	GO:0098868	bone growth	0.0277082989349327
BP	GO:0008156	negative regulation of DNA replication	0.0283274577266845
CC	GO:0000785	chromatin	0.0284081077240816
BP	GO:0010965	regulation of mitotic sister chromatid separation	0.028633515600822
BP	GO:0022402	cell cycle process	0.028633515600822
BP	GO:0048518	positive regulation of biological process	0.0292091069657062
BP	GO:0034470	ncRNA processing	0.0306398716667475
BP	GO:0003416	endochondral bone growth	0.03106322575297
CC	GO:0000940	condensed chromosome outer kinetochore	0.0321255363602378
BP	GO:0098813	nuclear chromosome segregation	0.0321255363602378
CC	GO:0031226	intrinsic component of plasma membrane	0.0321255363602378
MF	GO:0005216	ion channel activity	0.0328047520180118
BP	GO:0043062	extracellular structure organization	0.0330330772098971
CC	GO:0005657	replication fork	0.033969993560761
CC	GO:0098878	neurotransmitter receptor complex	0.0341126489162763
CC	GO:0030016	myofibril	0.0342786066534119
BP	GO:0000245	spliceosomal complex assembly	0.0347524108115457
MF	GO:0022838	substrate-specific channel activity	0.0351644887343143
BP	GO:0044057	regulation of system process	0.0356751142572252
BP	GO:0000075	cell cycle checkpoint	0.0356751142572252
BP	GO:0007588	excretion	0.0356819096543147
BP	GO:0009653	anatomical structure morphogenesis	0.0369207181852402
BP	GO:0044818	mitotic G2/M transition checkpoint	0.0369923236172453
BP	GO:0044772	mitotic cell cycle phase transition	0.0369923236172453
BP	GO:0010468	regulation of gene expression	0.0369923236172453
BP	GO:0071824	protein-DNA complex subunit organization	0.0369923236172453
BP	GO:0071103	DNA conformation change	0.0373484581223837
CC	GO:0005819	spindle	0.0378576216012091
MF	GO:0046966	thyroid hormone receptor binding	0.0384286580909638
BP	GO:2000112	regulation of cellular macromolecule biosynthetic process	0.0395012545824958
BP	GO:0051252	regulation of RNA metabolic process	0.0395012545824958
CC	GO:0044449	contractile fiber part	0.0395012545824958
BP	GO:0044839	cell cycle G2/M phase transition	0.0395012545824958
BP	GO:0044784	metaphase/anaphase transition of cell cycle	0.0404008710318416
BP	GO:0090068	positive regulation of cell cycle process	0.0404431189490246
MF	GO:1901363	heterocyclic compound binding	0.0404431189490246
BP	GO:0007519	skeletal muscle tissue development	0.0404972237557057
BP	GO:0007093	mitotic cell cycle checkpoint	0.0404972237557057
CC	GO:0036379	myofilament	0.0404972237557057
BP	GO:0044062	regulation of excretion	0.0404972237557057
BP	GO:0007088	regulation of mitotic nuclear division	0.0405609143864357
BP	GO:0051052	regulation of DNA metabolic process	0.0405609143864357
BP	GO:0048522	positive regulation of cellular process	0.0407692939673119
BP	GO:0001977	renal system process involved in regulation of blood volume	0.0407692939673119
BP	GO:0007098	centrosome cycle	0.0408898718301941
BP	GO:0060538	skeletal muscle organ development	0.0417619278823085
CC	GO:0005865	striated muscle thin filament	0.0431484950505021
BP	GO:0009888	tissue development	0.043241265329261
BP	GO:0006807	nitrogen compound metabolic process	0.043241265329261
BP	GO:0035813	regulation of renal sodium excretion	0.0433994188764237
BP	GO:0051094	positive regulation of developmental process	0.0439629847125793
CC	GO:1902495	transmembrane transporter complex	0.0448980553577921
BP	GO:0019438	aromatic compound biosynthetic process	0.0448980553577921
MF	GO:0030021	extracellular matrix structural constituent conferring compression resistance	0.0465188143867222
BP	GO:0007399	nervous system development	0.0465188143867222
CC	GO:0000307	cyclin-dependent protein kinase holoenzyme complex	0.0469621681037989
BP	GO:0008217	regulation of blood pressure	0.0469621681037989
BP	GO:0018130	heterocycle biosynthetic process	0.0469621681037989
BP	GO:0001964	startle response	0.0475988951392717
CC	GO:0042734	presynaptic membrane	0.0475988951392717
BP	GO:0030071	regulation of mitotic metaphase/anaphase transition	0.0477033909510452
BP	GO:0065004	protein-DNA complex assembly	0.0477033909510452
BP	GO:1990823	response to leukemia inhibitory factor	0.0477033909510452
BP	GO:1990830	cellular response to leukemia inhibitory factor	0.0477033909510452
BP	GO:0045841	negative regulation of mitotic metaphase/anaphase transition	0.0477033909510452
CC	GO:0005856	cytoskeleton	0.0481675003641375
BP	GO:0045931	positive regulation of mitotic cell cycle	0.0489301862730576
