# Supplementary material for: Dedicated transcriptomics combined with power analysis lead to functional understanding of genes with weak phenotypic changes in knockout lines
Source: PLoS Comput Biol. 2020 Nov 12;16(11):e1008354. doi: 10.1371/journal.pcbi.1008354 (PMC7685438; doi:10.1371/journal.pcbi.1008354)
Supplement: S2 File — (GZ) [file pcbi.1008354.s016.gz › S2_File/gon5/611.tsv]

ontology	category	term	BH
CC	GO:0005576	extracellular region	6.83814622724554e-17
CC	GO:0031012	extracellular matrix	5.63148492319957e-16
MF	GO:0005201	extracellular matrix structural constituent	5.04830396060255e-13
CC	GO:0062023	collagen-containing extracellular matrix	5.04830396060255e-13
CC	GO:0044421	extracellular region part	5.04830396060255e-13
BP	GO:0032501	multicellular organismal process	4.11344088748329e-11
CC	GO:0005615	extracellular space	1.78706142741809e-10
CC	GO:0005581	collagen trimer	2.52027938198104e-09
BP	GO:0065007	biological regulation	2.66758957885482e-08
BP	GO:0050789	regulation of biological process	5.77098775657767e-08
BP	GO:0048731	system development	1.14454390718653e-07
BP	GO:0032502	developmental process	1.14454390718653e-07
BP	GO:0048856	anatomical structure development	1.14454390718653e-07
BP	GO:0007275	multicellular organism development	1.38994122816984e-07
BP	GO:0009888	tissue development	2.72584501775012e-07
CC	GO:0005694	chromosome	1.27621387892781e-06
BP	GO:0050794	regulation of cellular process	1.67343280920393e-06
BP	GO:0051239	regulation of multicellular organismal process	2.93263565691663e-06
MF	GO:0005488	binding	2.98697732954887e-06
BP	GO:0061448	connective tissue development	3.21959561469134e-06
BP	GO:0007517	muscle organ development	3.24182796229601e-06
BP	GO:0009987	cellular process	3.41757485145753e-06
BP	GO:0006974	cellular response to DNA damage stimulus	3.41757485145753e-06
BP	GO:0061061	muscle structure development	4.78365393254097e-06
BP	GO:0003012	muscle system process	5.33862627080966e-06
BP	GO:0051216	cartilage development	6.98856158386647e-06
BP	GO:0030198	extracellular matrix organization	6.98856158386647e-06
CC	GO:0044427	chromosomal part	6.98856158386647e-06
CC	GO:0000793	condensed chromosome	6.98856158386647e-06
BP	GO:0050793	regulation of developmental process	6.98856158386647e-06
BP	GO:0000278	mitotic cell cycle	1.0569303156236e-05
BP	GO:0060538	skeletal muscle organ development	1.13405409105716e-05
BP	GO:0051093	negative regulation of developmental process	1.66621597789969e-05
BP	GO:0140014	mitotic nuclear division	1.82665048065397e-05
BP	GO:0030199	collagen fibril organization	2.02298524968338e-05
BP	GO:0000070	mitotic sister chromatid segregation	2.02456229635596e-05
BP	GO:0006259	DNA metabolic process	2.16226973382724e-05
CC	GO:0098687	chromosomal region	2.45317889685664e-05
BP	GO:0006260	DNA replication	2.46613077702827e-05
BP	GO:0014902	myotube differentiation	2.50734953119465e-05
BP	GO:0006396	RNA processing	2.55494694374186e-05
BP	GO:1903047	mitotic cell cycle process	3.46977835606622e-05
CC	GO:0000775	chromosome, centromeric region	3.72540135293954e-05
BP	GO:0007519	skeletal muscle tissue development	4.85985358454433e-05
BP	GO:0090304	nucleic acid metabolic process	5.0548097231231e-05
BP	GO:0007346	regulation of mitotic cell cycle	5.0548097231231e-05
BP	GO:0060537	muscle tissue development	5.06998015684148e-05
MF	GO:0005515	protein binding	5.19397148385555e-05
BP	GO:0048513	animal organ development	5.25613004473217e-05
MF	GO:0005509	calcium ion binding	6.09915278420985e-05
BP	GO:0001501	skeletal system development	6.09915278420985e-05
BP	GO:0043062	extracellular structure organization	6.80671223821095e-05
BP	GO:0051276	chromosome organization	6.80671223821095e-05
BP	GO:0051983	regulation of chromosome segregation	7.05296485608507e-05
BP	GO:1901990	regulation of mitotic cell cycle phase transition	7.67678961857055e-05
BP	GO:0006261	DNA-dependent DNA replication	9.22478857030616e-05
BP	GO:0000280	nuclear division	9.24496848835694e-05
MF	GO:0008094	DNA-dependent ATPase activity	9.63695690026335e-05
BP	GO:2000026	regulation of multicellular organismal development	0.000106096889299843
MF	GO:0030020	extracellular matrix structural constituent conferring tensile strength	0.000107840165962557
BP	GO:0051146	striated muscle cell differentiation	0.000109047200398141
BP	GO:0010564	regulation of cell cycle process	0.000109047200398141
BP	GO:0060351	cartilage development involved in endochondral bone morphogenesis	0.000116080726236516
BP	GO:0003008	system process	0.000116854231673795
BP	GO:0014706	striated muscle tissue development	0.000121569089111131
BP	GO:0007088	regulation of mitotic nuclear division	0.000121569089111131
BP	GO:0055001	muscle cell development	0.000124840532395588
BP	GO:0006397	mRNA processing	0.000131384017264484
MF	GO:0005198	structural molecule activity	0.000146684237639707
BP	GO:0006281	DNA repair	0.000165366372969349
BP	GO:1905818	regulation of chromosome separation	0.000165366372969349
CC	GO:0000228	nuclear chromosome	0.000165366372969349
BP	GO:0007091	metaphase/anaphase transition of mitotic cell cycle	0.00016746862202238
BP	GO:0033047	regulation of mitotic sister chromatid segregation	0.000191963303474058
CC	GO:0044420	extracellular matrix component	0.000195516061650517
BP	GO:0007059	chromosome segregation	0.000236385157298862
BP	GO:0010965	regulation of mitotic sister chromatid separation	0.000239161208489098
BP	GO:0048869	cellular developmental process	0.000239161208489098
BP	GO:0045595	regulation of cell differentiation	0.000242099259477569
BP	GO:0060350	endochondral bone morphogenesis	0.000247023438354205
BP	GO:0003433	chondrocyte development involved in endochondral bone morphogenesis	0.000253345598426591
BP	GO:0002062	chondrocyte differentiation	0.000260647163990642
BP	GO:0051304	chromosome separation	0.000260647163990642
MF	GO:0004386	helicase activity	0.000284051928490038
BP	GO:0055002	striated muscle cell development	0.000292279554601937
BP	GO:0051726	regulation of cell cycle	0.000293502788106771
BP	GO:0033044	regulation of chromosome organization	0.000298056967440341
BP	GO:0000819	sister chromatid segregation	0.000298056967440341
BP	GO:0090068	positive regulation of cell cycle process	0.000309536602828976
BP	GO:0007049	cell cycle	0.000325604987025456
BP	GO:0000075	cell cycle checkpoint	0.000330218124714004
BP	GO:0044784	metaphase/anaphase transition of cell cycle	0.000351161000707167
BP	GO:0003009	skeletal muscle contraction	0.000395073376470298
BP	GO:0010831	positive regulation of myotube differentiation	0.00040615640236802
BP	GO:0051783	regulation of nuclear division	0.00040615640236802
CC	GO:0000776	kinetochore	0.00040615640236802
CC	GO:0044454	nuclear chromosome part	0.000418656550961102
BP	GO:0006936	muscle contraction	0.000443594744569601
BP	GO:0003413	chondrocyte differentiation involved in endochondral bone morphogenesis	0.000443684719668071
BP	GO:0071840	cellular component organization or biogenesis	0.000443704366846061
BP	GO:0006941	striated muscle contraction	0.000443704366846061
BP	GO:0007093	mitotic cell cycle checkpoint	0.000443704366846061
BP	GO:0016071	mRNA metabolic process	0.00046922679036428
MF	GO:0003690	double-stranded DNA binding	0.000500818123921349
BP	GO:0030154	cell differentiation	0.000510176173479834
BP	GO:0045841	negative regulation of mitotic metaphase/anaphase transition	0.000543962752546396
BP	GO:0006310	DNA recombination	0.000570103407621402
BP	GO:0098868	bone growth	0.000570103407621402
MF	GO:0003677	DNA binding	0.000587343425275299
BP	GO:0048285	organelle fission	0.00059911151130064
BP	GO:0051306	mitotic sister chromatid separation	0.000629462746722985
BP	GO:1901987	regulation of cell cycle phase transition	0.0007927670250717
BP	GO:0002063	chondrocyte development	0.000808419925792305
BP	GO:2000816	negative regulation of mitotic sister chromatid separation	0.000814784671457349
BP	GO:0003418	growth plate cartilage chondrocyte differentiation	0.000892362635346263
CC	GO:0044428	nuclear part	0.000892362635346263
BP	GO:1901991	negative regulation of mitotic cell cycle phase transition	0.000892362635346263
MF	GO:0004003	ATP-dependent DNA helicase activity	0.000938398687912722
MF	GO:0008026	ATP-dependent helicase activity	0.000938398687912722
MF	GO:0070035	purine NTP-dependent helicase activity	0.000938398687912722
BP	GO:0044772	mitotic cell cycle phase transition	0.000946267535375603
BP	GO:0050896	response to stimulus	0.000966428739131787
BP	GO:0010212	response to ionizing radiation	0.000981542088968453
BP	GO:0003417	growth plate cartilage development	0.000981542088968453
CC	GO:0000940	condensed chromosome outer kinetochore	0.000981542088968453
BP	GO:0009891	positive regulation of biosynthetic process	0.000981542088968453
BP	GO:1902100	negative regulation of metaphase/anaphase transition of cell cycle	0.000994713819691027
CC	GO:0000777	condensed chromosome kinetochore	0.00101028365915644
BP	GO:0030071	regulation of mitotic metaphase/anaphase transition	0.00102902936279793
MF	GO:0017116	single-stranded DNA-dependent ATP-dependent DNA helicase activity	0.00109540092163572
MF	GO:0043142	single-stranded DNA-dependent ATPase activity	0.00109540092163572
BP	GO:0048519	negative regulation of biological process	0.00110322358530246
BP	GO:0010628	positive regulation of gene expression	0.00110322358530246
BP	GO:0008380	RNA splicing	0.00125973374873913
CC	GO:0043292	contractile fiber	0.00127339771012165
BP	GO:0033045	regulation of sister chromatid segregation	0.00127795951791573
BP	GO:0001991	regulation of systemic arterial blood pressure by circulatory renin-angiotensin	0.00128786506610602
CC	GO:0000779	condensed chromosome, centromeric region	0.0013286501211224
BP	GO:0016043	cellular component organization	0.00137697047000138
BP	GO:1905819	negative regulation of chromosome separation	0.00140061120770221
BP	GO:0045935	positive regulation of nucleobase-containing compound metabolic process	0.00165845591615126
BP	GO:0051716	cellular response to stimulus	0.00166578803841891
BP	GO:1901988	negative regulation of cell cycle phase transition	0.00166578803841891
BP	GO:0031577	spindle checkpoint	0.00166578803841891
BP	GO:0098813	nuclear chromosome segregation	0.00187149749740643
BP	GO:0045787	positive regulation of cell cycle	0.00191260818731242
BP	GO:0022402	cell cycle process	0.00192994673771931
CC	GO:0005657	replication fork	0.00194846351892645
BP	GO:0044770	cell cycle phase transition	0.00209487456549424
BP	GO:0060349	bone morphogenesis	0.00211611067695322
BP	GO:1902099	regulation of metaphase/anaphase transition of cell cycle	0.0021311047826657
MF	GO:0005539	glycosaminoglycan binding	0.0021704994506536
CC	GO:0099512	supramolecular fiber	0.00217193337220938
CC	GO:0043228	non-membrane-bounded organelle	0.00217193337220938
BP	GO:0014904	myotube cell development	0.00221998118228638
MF	GO:0003676	nucleic acid binding	0.00225911302692068
CC	GO:0031981	nuclear lumen	0.00226738628512906
BP	GO:0051241	negative regulation of multicellular organismal process	0.00234483392961976
BP	GO:0042692	muscle cell differentiation	0.00241067771345395
BP	GO:0071174	mitotic spindle checkpoint	0.00264858429594267
BP	GO:0008283	cell proliferation	0.00267820278846122
BP	GO:0033048	negative regulation of mitotic sister chromatid segregation	0.00268740536385284
BP	GO:0051094	positive regulation of developmental process	0.00269841987145329
BP	GO:0010557	positive regulation of macromolecule biosynthetic process	0.00271294996662908
BP	GO:0045944	positive regulation of transcription by RNA polymerase II	0.00289905243439061
BP	GO:0048747	muscle fiber development	0.00289905243439061
BP	GO:0048518	positive regulation of biological process	0.00299607246198716
CC	GO:0099080	supramolecular complex	0.00299607246198716
CC	GO:0099081	supramolecular polymer	0.00299607246198716
BP	GO:0006139	nucleobase-containing compound metabolic process	0.002998738276559
BP	GO:0003416	endochondral bone growth	0.002998738276559
BP	GO:0048523	negative regulation of cellular process	0.00305189016022033
BP	GO:0003414	chondrocyte morphogenesis involved in endochondral bone morphogenesis	0.00307680462940289
BP	GO:0003429	growth plate cartilage chondrocyte morphogenesis	0.00307680462940289
BP	GO:0090171	chondrocyte morphogenesis	0.00307680462940289
BP	GO:0006999	nuclear pore organization	0.00326838318049673
CC	GO:0043232	intracellular non-membrane-bounded organelle	0.00339870778200996
BP	GO:0048705	skeletal system morphogenesis	0.00339870778200996
BP	GO:0031328	positive regulation of cellular biosynthetic process	0.00345771283572589
MF	GO:0016887	ATPase activity	0.00354905396407966
BP	GO:0050879	multicellular organismal movement	0.00354905396407966
BP	GO:0050881	musculoskeletal movement	0.00354905396407966
BP	GO:0051052	regulation of DNA metabolic process	0.00363200943484482
CC	GO:0030016	myofibril	0.00363200943484482
BP	GO:0045005	DNA-dependent DNA replication maintenance of fidelity	0.00364265873873512
BP	GO:0051254	positive regulation of RNA metabolic process	0.00384800841365764
BP	GO:0000724	double-strand break repair via homologous recombination	0.00412834062855255
BP	GO:0000725	recombinational repair	0.00412834062855255
BP	GO:0000375	RNA splicing, via transesterification reactions	0.00419980874614127
BP	GO:0000377	RNA splicing, via transesterification reactions with bulged adenosine as nucleophile	0.00419980874614127
BP	GO:0000398	mRNA splicing, via spliceosome	0.00419980874614127
BP	GO:0032963	collagen metabolic process	0.00429352439836137
BP	GO:0009887	animal organ morphogenesis	0.00441047469737949
BP	GO:0033046	negative regulation of sister chromatid segregation	0.00507887240066984
BP	GO:0051240	positive regulation of multicellular organismal process	0.00523042518272798
BP	GO:0046483	heterocycle metabolic process	0.00523042518272798
MF	GO:0043565	sequence-specific DNA binding	0.00524060283366919
MF	GO:0001228	DNA-binding transcription activator activity, RNA polymerase II-specific	0.00525450680558412
CC	GO:0005583	fibrillar collagen trimer	0.00525450680558412
CC	GO:0098643	banded collagen fibril	0.00525450680558412
BP	GO:0048741	skeletal muscle fiber development	0.00556253260396725
BP	GO:0003422	growth plate cartilage morphogenesis	0.00593934079298518
BP	GO:0010830	regulation of myotube differentiation	0.00635918234457237
MF	GO:1990837	sequence-specific double-stranded DNA binding	0.00672115252663074
BP	GO:1903508	positive regulation of nucleic acid-templated transcription	0.00672115252663074
BP	GO:0045893	positive regulation of transcription, DNA-templated	0.00702725890757534
BP	GO:1902680	positive regulation of RNA biosynthetic process	0.00703506394011287
CC	GO:0005634	nucleus	0.0071335987110466
BP	GO:0031297	replication fork processing	0.00716604080600309
MF	GO:0000977	RNA polymerase II regulatory region sequence-specific DNA binding	0.00719709655973404
BP	GO:0009653	anatomical structure morphogenesis	0.00767880490870708
BP	GO:0048468	cell development	0.00768021203464615
MF	GO:0042623	ATPase activity, coupled	0.00788648425154877
BP	GO:0042127	regulation of cell proliferation	0.00788648425154877
BP	GO:0045930	negative regulation of mitotic cell cycle	0.00788648425154877
CC	GO:0044449	contractile fiber part	0.00788648425154877
BP	GO:0010165	response to X-ray	0.00788648425154877
BP	GO:0051155	positive regulation of striated muscle cell differentiation	0.00857690527777928
MF	GO:0016462	pyrophosphatase activity	0.00943529385802828
BP	GO:0032964	collagen biosynthetic process	0.00954339372283553
CC	GO:0005865	striated muscle thin filament	0.00989098857343615
BP	GO:0051301	cell division	0.0101753156740746
BP	GO:0060536	cartilage morphogenesis	0.0104962742739691
MF	GO:0017111	nucleoside-triphosphatase activity	0.0108127888138189
CC	GO:0005654	nucleoplasm	0.0108139006600082
BP	GO:0051985	negative regulation of chromosome segregation	0.0108502600524192
MF	GO:0016817	hydrolase activity, acting on acid anhydrides	0.0108502600524192
MF	GO:0016818	hydrolase activity, acting on acid anhydrides, in phosphorus-containing anhydrides	0.0108502600524192
BP	GO:0060255	regulation of macromolecule metabolic process	0.0111058536279038
BP	GO:0048251	elastic fiber assembly	0.0116103550484689
BP	GO:0008608	attachment of spindle microtubules to kinetochore	0.0116103550484689
BP	GO:0016070	RNA metabolic process	0.0119992491995172
MF	GO:0001012	RNA polymerase II regulatory region DNA binding	0.0121765195565264
BP	GO:0071479	cellular response to ionizing radiation	0.0121765195565264
BP	GO:0051315	attachment of mitotic spindle microtubules to kinetochore	0.0122161986598616
BP	GO:0042060	wound healing	0.012243888685301
CC	GO:0030017	sarcomere	0.012243888685301
BP	GO:0010604	positive regulation of macromolecule metabolic process	0.012540839594909
BP	GO:0051171	regulation of nitrogen compound metabolic process	0.0131346017982975
BP	GO:0060348	bone development	0.0131346017982975
BP	GO:0007094	mitotic spindle assembly checkpoint	0.0131346017982975
BP	GO:0071173	spindle assembly checkpoint	0.0131346017982975
MF	GO:0044877	protein-containing complex binding	0.0134334732748374
BP	GO:0051173	positive regulation of nitrogen compound metabolic process	0.0134380023797003
MF	GO:0008201	heparin binding	0.0145227346063313
BP	GO:0085029	extracellular matrix assembly	0.0145227346063313
BP	GO:0048646	anatomical structure formation involved in morphogenesis	0.0145227346063313
BP	GO:0048522	positive regulation of cellular process	0.0148294261542521
BP	GO:0045839	negative regulation of mitotic nuclear division	0.015318009130997
BP	GO:0045596	negative regulation of cell differentiation	0.0158529590633146
BP	GO:2001251	negative regulation of chromosome organization	0.0178820054400493
BP	GO:0045931	positive regulation of mitotic cell cycle	0.0179509122286953
BP	GO:0071103	DNA conformation change	0.0188162137256987
BP	GO:0006725	cellular aromatic compound metabolic process	0.019420997609191
BP	GO:0080090	regulation of primary metabolic process	0.0199317177476072
CC	GO:0045120	pronucleus	0.0199867349530353
CC	GO:0036379	myofilament	0.0210503077931574
BP	GO:0009893	positive regulation of metabolic process	0.0214129658427516
BP	GO:0006403	RNA localization	0.0225086986494985
BP	GO:0002018	renin-angiotensin regulation of aldosterone production	0.0225086986494985
BP	GO:0010332	response to gamma radiation	0.02271895049019
BP	GO:0051784	negative regulation of nuclear division	0.0231543872722223
BP	GO:0006950	response to stress	0.0234737193634632
BP	GO:0048589	developmental growth	0.0248768957415577
BP	GO:0008015	blood circulation	0.0248846714145644
BP	GO:0010389	regulation of G2/M transition of mitotic cell cycle	0.0250533421334968
BP	GO:0003013	circulatory system process	0.0262044031755314
BP	GO:0071248	cellular response to metal ion	0.0262340371282677
BP	GO:0031123	RNA 3'-end processing	0.0262994102400728
BP	GO:0048630	skeletal muscle tissue growth	0.0263013152162608
MF	GO:0030545	receptor regulator activity	0.0265734388028099
CC	GO:0000794	condensed nuclear chromosome	0.0265734388028099
BP	GO:0001990	regulation of systemic arterial blood pressure by hormone	0.0289785310178137
BP	GO:0001944	vasculature development	0.0289959085342119
BP	GO:0007166	cell surface receptor signaling pathway	0.0305595386457937
BP	GO:0048754	branching morphogenesis of an epithelial tube	0.030872382048518
BP	GO:0010948	negative regulation of cell cycle process	0.0314925887506736
BP	GO:0097435	supramolecular fiber organization	0.0321049996775844
BP	GO:0045597	positive regulation of cell differentiation	0.0349368075940208
BP	GO:0031570	DNA integrity checkpoint	0.0356114876249521
MF	GO:0048018	receptor ligand activity	0.0360577089435051
MF	GO:0000976	transcription regulatory region sequence-specific DNA binding	0.0365315927956247
CC	GO:0005861	troponin complex	0.0370834949526312
BP	GO:0010972	negative regulation of G2/M transition of mitotic cell cycle	0.0377296896805086
MF	GO:0003682	chromatin binding	0.0377296896805086
BP	GO:0071214	cellular response to abiotic stimulus	0.0383383069972201
BP	GO:0104004	cellular response to environmental stimulus	0.0383383069972201
BP	GO:1901360	organic cyclic compound metabolic process	0.0383383069972201
BP	GO:1902750	negative regulation of cell cycle G2/M phase transition	0.0383383069972201
BP	GO:0048641	regulation of skeletal muscle tissue development	0.0383741536355226
BP	GO:0001568	blood vessel development	0.0386593944268656
BP	GO:0051321	meiotic cell cycle	0.0403213449526277
BP	GO:0009314	response to radiation	0.0411430511750071
BP	GO:0000076	DNA replication checkpoint	0.0411430511750071
BP	GO:0071897	DNA biosynthetic process	0.0411430511750071
MF	GO:0044212	transcription regulatory region DNA binding	0.0415122833199402
BP	GO:0001503	ossification	0.0416606198243948
BP	GO:0072358	cardiovascular system development	0.0419730900481705
MF	GO:0008083	growth factor activity	0.0425292232556849
BP	GO:0000380	alternative mRNA splicing, via spliceosome	0.0425292232556849
BP	GO:0010467	gene expression	0.0425292232556849
BP	GO:0001999	renal response to blood flow involved in circulatory renin-angiotensin regulation of systemic arterial blood pressure	0.0425649971367413
MF	GO:0001067	regulatory region nucleic acid binding	0.0427593798910097
BP	GO:0071241	cellular response to inorganic substance	0.0442493960009533
CC	GO:0005604	basement membrane	0.0444902909506102
BP	GO:0051149	positive regulation of muscle cell differentiation	0.0444902909506102
BP	GO:1902749	regulation of cell cycle G2/M phase transition	0.0462293870969995
BP	GO:0007520	myoblast fusion	0.0467192274811963
BP	GO:0043500	muscle adaptation	0.0469835155717897
BP	GO:0006275	regulation of DNA replication	0.0474953484233873
MF	GO:0005212	structural constituent of eye lens	0.0474953484233873
MF	GO:0030023	extracellular matrix constituent conferring elasticity	0.047569710107666
CC	GO:0000778	condensed nuclear chromosome kinetochore	0.0483017179266124
