# Supplementary material for: Dedicated transcriptomics combined with power analysis lead to functional understanding of genes with weak phenotypic changes in knockout lines
Source: PLoS Comput Biol. 2020 Nov 12;16(11):e1008354. doi: 10.1371/journal.pcbi.1008354 (PMC7685438; doi:10.1371/journal.pcbi.1008354)
Supplement: S2 File — (GZ) [file pcbi.1008354.s016.gz › S2_File/gon5/826.tsv]

ontology	category	term	BH
CC	GO:0044421	extracellular region part	4.27943442123437e-13
CC	GO:0031012	extracellular matrix	4.02414650442843e-12
CC	GO:0005576	extracellular region	4.02414650442843e-12
CC	GO:0005615	extracellular space	3.61512735230267e-11
CC	GO:0062023	collagen-containing extracellular matrix	4.47847471490362e-11
CC	GO:0031226	intrinsic component of plasma membrane	4.17033991142941e-10
CC	GO:0005887	integral component of plasma membrane	4.61182241480069e-10
MF	GO:0005198	structural molecule activity	1.11857075367928e-09
CC	GO:0097060	synaptic membrane	1.36964193721416e-09
BP	GO:0032501	multicellular organismal process	2.89702352054409e-09
CC	GO:0045202	synapse	4.11328017007217e-09
MF	GO:0005201	extracellular matrix structural constituent	7.08258652409932e-09
CC	GO:0032991	protein-containing complex	1.00548138683415e-08
CC	GO:0044459	plasma membrane part	2.41429616665556e-08
BP	GO:0009987	cellular process	5.18773494212295e-08
BP	GO:0071840	cellular component organization or biogenesis	6.30390485296044e-08
CC	GO:0099634	postsynaptic specialization membrane	1.17563763021344e-07
CC	GO:0044456	synapse part	3.5745514428511e-07
CC	GO:0045211	postsynaptic membrane	4.35128598730474e-07
CC	GO:0097458	neuron part	8.3523452520928e-07
BP	GO:0016043	cellular component organization	9.08786505215381e-07
CC	GO:0099240	intrinsic component of synaptic membrane	1.22686051919648e-06
MF	GO:0005515	protein binding	3.15771641439674e-06
CC	GO:0098948	intrinsic component of postsynaptic specialization membrane	3.15771641439674e-06
BP	GO:0051239	regulation of multicellular organismal process	3.18226710453276e-06
BP	GO:0007275	multicellular organism development	3.18226710453276e-06
BP	GO:0048731	system development	3.34791806759827e-06
CC	GO:0030424	axon	3.52421460329181e-06
CC	GO:0043005	neuron projection	6.18423167958628e-06
BP	GO:0099537	trans-synaptic signaling	6.2266429125434e-06
CC	GO:0043228	non-membrane-bounded organelle	6.2266429125434e-06
BP	GO:0099536	synaptic signaling	6.2266429125434e-06
BP	GO:0006396	RNA processing	7.55645497780325e-06
BP	GO:0007268	chemical synaptic transmission	7.6992287175271e-06
BP	GO:0098916	anterograde trans-synaptic signaling	7.6992287175271e-06
CC	GO:0099699	integral component of synaptic membrane	8.72405209907018e-06
BP	GO:0007155	cell adhesion	8.72405209907018e-06
BP	GO:0022610	biological adhesion	9.68551952741207e-06
CC	GO:0030054	cell junction	9.68551952741207e-06
CC	GO:0098936	intrinsic component of postsynaptic membrane	1.08730512184324e-05
CC	GO:0043232	intracellular non-membrane-bounded organelle	1.08730512184324e-05
CC	GO:0036477	somatodendritic compartment	1.84536585580801e-05
BP	GO:0003008	system process	2.04153012140377e-05
BP	GO:0050789	regulation of biological process	2.13936267602834e-05
BP	GO:0065007	biological regulation	2.2159881597796e-05
CC	GO:0005581	collagen trimer	2.62751104918699e-05
CC	GO:1990904	ribonucleoprotein complex	2.85712586992288e-05
CC	GO:0099060	integral component of postsynaptic specialization membrane	3.27551373777757e-05
BP	GO:0032502	developmental process	3.57721569678438e-05
BP	GO:0048856	anatomical structure development	3.67746343783278e-05
CC	GO:0098590	plasma membrane region	4.37175741787353e-05
CC	GO:0098839	postsynaptic density membrane	4.52296148384148e-05
MF	GO:0005488	binding	4.88029758523853e-05
CC	GO:0000776	kinetochore	5.26412449332085e-05
CC	GO:0099055	integral component of postsynaptic membrane	5.36199940107526e-05
BP	GO:0006397	mRNA processing	5.3995183871232e-05
CC	GO:0099146	intrinsic component of postsynaptic density membrane	7.5419661653637e-05
BP	GO:0008380	RNA splicing	0.00013285075828416
CC	GO:0009986	cell surface	0.000135418387798963
CC	GO:0098794	postsynapse	0.000162843216627384
CC	GO:0000775	chromosome, centromeric region	0.000166543813214698
BP	GO:0098742	cell-cell adhesion via plasma-membrane adhesion molecules	0.000184385422595496
MF	GO:0005539	glycosaminoglycan binding	0.000186035798994092
CC	GO:0044297	cell body	0.000189794369025056
MF	GO:0005509	calcium ion binding	0.000245594146952374
BP	GO:0007399	nervous system development	0.000256212634624349
BP	GO:0072376	protein activation cascade	0.000332894706249963
BP	GO:0050794	regulation of cellular process	0.000410777604145753
CC	GO:0098982	GABA-ergic synapse	0.000436564944118125
CC	GO:0043025	neuronal cell body	0.000436564944118125
BP	GO:0022008	neurogenesis	0.000436564944118125
BP	GO:0050877	nervous system process	0.000612013312146574
BP	GO:0051240	positive regulation of multicellular organismal process	0.000637471657754538
CC	GO:0005886	plasma membrane	0.000637471657754538
BP	GO:0007215	glutamate receptor signaling pathway	0.000699277551648709
CC	GO:0071944	cell periphery	0.00097732349650561
BP	GO:0048699	generation of neurons	0.00108456568145158
BP	GO:0050808	synapse organization	0.00108456568145158
BP	GO:0099177	regulation of trans-synaptic signaling	0.00114126899136479
BP	GO:0007416	synapse assembly	0.00117435759085289
CC	GO:0099061	integral component of postsynaptic density membrane	0.00118220969475343
BP	GO:0050804	modulation of chemical synaptic transmission	0.00152925511064192
CC	GO:0005681	spliceosomal complex	0.00165426628921734
BP	GO:0048468	cell development	0.00190986657855852
MF	GO:0005261	cation channel activity	0.00213553755906944
CC	GO:0043292	contractile fiber	0.00213553755906944
BP	GO:2000026	regulation of multicellular organismal development	0.00213553755906944
CC	GO:0044427	chromosomal part	0.00217545397917674
BP	GO:0000375	RNA splicing, via transesterification reactions	0.00222136505239711
BP	GO:0000377	RNA splicing, via transesterification reactions with bulged adenosine as nucleophile	0.00222136505239711
BP	GO:0000398	mRNA splicing, via spliceosome	0.00222136505239711
CC	GO:0098793	presynapse	0.00237956917550168
MF	GO:0008201	heparin binding	0.00243543311429202
BP	GO:0051130	positive regulation of cellular component organization	0.00254496964818575
CC	GO:0044428	nuclear part	0.00261046976672875
BP	GO:0009611	response to wounding	0.00261925270104066
BP	GO:0043062	extracellular structure organization	0.00268059851305264
CC	GO:0042734	presynaptic membrane	0.00273847876974167
CC	GO:0097447	dendritic tree	0.00283845504426446
BP	GO:0044085	cellular component biogenesis	0.00319628305870883
CC	GO:0099572	postsynaptic specialization	0.00327944803683163
BP	GO:0002062	chondrocyte differentiation	0.00337367846069594
CC	GO:0005694	chromosome	0.00374113738844878
BP	GO:0000070	mitotic sister chromatid segregation	0.00387727540657297
BP	GO:0051094	positive regulation of developmental process	0.00409570324265325
CC	GO:0044420	extracellular matrix component	0.00409570324265325
BP	GO:0060350	endochondral bone morphogenesis	0.00410925952878616
MF	GO:0022838	substrate-specific channel activity	0.00433718945250099
BP	GO:0051216	cartilage development	0.00433718945250099
CC	GO:0030425	dendrite	0.0048144319511172
BP	GO:0016071	mRNA metabolic process	0.00490216176029117
BP	GO:0050896	response to stimulus	0.00498535458408218
BP	GO:0060538	skeletal muscle organ development	0.00515653536771515
MF	GO:0022839	ion gated channel activity	0.00539330125174944
BP	GO:0060349	bone morphogenesis	0.00552271470743767
BP	GO:0042060	wound healing	0.00575830765219909
CC	GO:1902495	transmembrane transporter complex	0.00576899913237327
MF	GO:0030020	extracellular matrix structural constituent conferring tensile strength	0.00584444249240786
CC	GO:0033267	axon part	0.00611097791105609
BP	GO:0120039	plasma membrane bounded cell projection morphogenesis	0.00636527133116273
BP	GO:0050793	regulation of developmental process	0.00658931513831253
BP	GO:0032990	cell part morphogenesis	0.00674100056187974
CC	GO:0031974	membrane-enclosed lumen	0.00687148611860976
CC	GO:0043233	organelle lumen	0.00687148611860976
MF	GO:0044877	protein-containing complex binding	0.00690152399134079
CC	GO:0030016	myofibril	0.00690152399134079
CC	GO:0098687	chromosomal region	0.00690152399134079
CC	GO:0070013	intracellular organelle lumen	0.00726355888734384
BP	GO:0034508	centromere complex assembly	0.00737093038957588
BP	GO:0006260	DNA replication	0.00743245473168448
BP	GO:0044057	regulation of system process	0.00772787673013137
BP	GO:0030182	neuron differentiation	0.00793038606090889
MF	GO:0046873	metal ion transmembrane transporter activity	0.0082388841478236
MF	GO:0005216	ion channel activity	0.00825882834925645
MF	GO:0022836	gated channel activity	0.00825882834925645
BP	GO:0006956	complement activation	0.00829542948458857
MF	GO:0015267	channel activity	0.00857123051896243
MF	GO:0022803	passive transmembrane transporter activity	0.00857123051896243
BP	GO:0051965	positive regulation of synapse assembly	0.00869151378843665
BP	GO:0061061	muscle structure development	0.00874309216451045
BP	GO:0048858	cell projection morphogenesis	0.00874309216451045
BP	GO:0045595	regulation of cell differentiation	0.00874331700218936
BP	GO:0099601	regulation of neurotransmitter receptor activity	0.00874331700218936
BP	GO:0007610	behavior	0.00876763379958806
BP	GO:0003012	muscle system process	0.00878542112520964
BP	GO:0048812	neuron projection morphogenesis	0.00880595951582894
BP	GO:0022613	ribonucleoprotein complex biogenesis	0.00887710534218478
CC	GO:0031981	nuclear lumen	0.00887710534218478
BP	GO:0048666	neuron development	0.00903019222648759
CC	GO:0005604	basement membrane	0.00903019222648759
BP	GO:0061448	connective tissue development	0.00905739145239992
CC	GO:0098878	neurotransmitter receptor complex	0.00909638074248757
CC	GO:1990351	transporter complex	0.0102498782443422
BP	GO:1900449	regulation of glutamate receptor signaling pathway	0.0102498782443422
BP	GO:0042391	regulation of membrane potential	0.0113113465341715
BP	GO:0007411	axon guidance	0.0114736301761046
BP	GO:1902042	negative regulation of extrinsic apoptotic signaling pathway via death domain receptors	0.0119785938052886
BP	GO:0090304	nucleic acid metabolic process	0.0121443653591599
BP	GO:0007267	cell-cell signaling	0.0121443653591599
BP	GO:0006941	striated muscle contraction	0.0121443653591599
BP	GO:0006261	DNA-dependent DNA replication	0.0122241127156984
CC	GO:0008328	ionotropic glutamate receptor complex	0.0124160787937034
CC	GO:0044449	contractile fiber part	0.0124160787937034
CC	GO:0034702	ion channel complex	0.0124160787937034
CC	GO:0000228	nuclear chromosome	0.0127320340177232
BP	GO:0034641	cellular nitrogen compound metabolic process	0.0129063402043569
CC	GO:0005839	proteasome core complex	0.0130656260164806
BP	GO:0051962	positive regulation of nervous system development	0.0130656260164806
BP	GO:0031175	neuron projection development	0.0133500605866447
BP	GO:0097485	neuron projection guidance	0.0137500190026475
BP	GO:0006936	muscle contraction	0.0150182112269327
BP	GO:0048167	regulation of synaptic plasticity	0.0152627008454755
MF	GO:0008066	glutamate receptor activity	0.0153927874515692
CC	GO:0000779	condensed chromosome, centromeric region	0.0156125459507209
BP	GO:2000310	regulation of NMDA receptor activity	0.0162419861836424
BP	GO:0045597	positive regulation of cell differentiation	0.0164378782561094
BP	GO:0006403	RNA localization	0.0164378782561094
BP	GO:0030154	cell differentiation	0.0164378782561094
CC	GO:0000777	condensed chromosome kinetochore	0.0170669709383383
BP	GO:0007519	skeletal muscle tissue development	0.0173755102504991
CC	GO:0098978	glutamatergic synapse	0.0178536081203511
BP	GO:0007517	muscle organ development	0.0180149273382273
BP	GO:0030198	extracellular matrix organization	0.0182007841108912
BP	GO:0051960	regulation of nervous system development	0.0182074299749068
BP	GO:0003422	growth plate cartilage morphogenesis	0.0188325958769027
BP	GO:0140014	mitotic nuclear division	0.0188325958769027
BP	GO:0060348	bone development	0.0195422603094019
CC	GO:0098984	neuron to neuron synapse	0.0215593409614082
BP	GO:0003009	skeletal muscle contraction	0.0217597504472917
BP	GO:0060537	muscle tissue development	0.0221160854620582
CC	GO:0032279	asymmetric synapse	0.0221160854620582
BP	GO:0035641	locomotory exploration behavior	0.0221676849283069
BP	GO:0007156	homophilic cell adhesion via plasma membrane adhesion molecules	0.0228428196433526
BP	GO:0022607	cellular component assembly	0.0233867275123744
CC	GO:0098889	intrinsic component of presynaptic membrane	0.0233867275123744
BP	GO:0003013	circulatory system process	0.0234610060125424
BP	GO:0019226	transmission of nerve impulse	0.0234610060125424
BP	GO:0008150	biological_process	0.0234610060125424
BP	GO:0060078	regulation of postsynaptic membrane potential	0.0234610060125424
CC	GO:0044454	nuclear chromosome part	0.0234610060125424
BP	GO:0051963	regulation of synapse assembly	0.0239744704608564
MF	GO:0003723	RNA binding	0.0240103372753568
BP	GO:0002455	humoral immune response mediated by circulating immunoglobulin	0.0240103372753568
CC	GO:0032809	neuronal cell body membrane	0.0261249458152932
BP	GO:0007600	sensory perception	0.0261249458152932
BP	GO:0003015	heart process	0.0262297112458604
BP	GO:0000819	sister chromatid segregation	0.0265449916112405
BP	GO:0060079	excitatory postsynaptic potential	0.0274755453422799
BP	GO:0048667	cell morphogenesis involved in neuron differentiation	0.0274755453422799
CC	GO:0120025	plasma membrane bounded cell projection	0.0274755453422799
MF	GO:1901681	sulfur compound binding	0.0277361808311688
BP	GO:0006950	response to stress	0.0285455220087803
CC	GO:0042995	cell projection	0.0289729389052426
MF	GO:0022890	inorganic cation transmembrane transporter activity	0.0292845007108298
BP	GO:0010499	proteasomal ubiquitin-independent protein catabolic process	0.0298509344887561
CC	GO:0034703	cation channel complex	0.030122715289055
CC	GO:0044305	calyx of Held	0.0305913696918823
BP	GO:0006139	nucleobase-containing compound metabolic process	0.0311711585696617
MF	GO:0015020	glucuronosyltransferase activity	0.0332060666508849
BP	GO:0099565	chemical synaptic transmission, postsynaptic	0.0334835594415197
BP	GO:0003414	chondrocyte morphogenesis involved in endochondral bone morphogenesis	0.0334835594415197
BP	GO:0003429	growth plate cartilage chondrocyte morphogenesis	0.0334835594415197
BP	GO:0090171	chondrocyte morphogenesis	0.0334835594415197
BP	GO:0006281	DNA repair	0.0346260391803642
CC	GO:0030017	sarcomere	0.0355738712514236
MF	GO:0015276	ligand-gated ion channel activity	0.0373359362248703
MF	GO:0022843	voltage-gated cation channel activity	0.0375814442514424
CC	GO:0014069	postsynaptic density	0.0380412728472212
BP	GO:0007611	learning or memory	0.0387496903781734
BP	GO:0043170	macromolecule metabolic process	0.0387496903781734
BP	GO:0033555	multicellular organismal response to stress	0.0387496903781734
BP	GO:0051716	cellular response to stimulus	0.0387496903781734
BP	GO:0023052	signaling	0.0387496903781734
BP	GO:0014706	striated muscle tissue development	0.0391312804442146
CC	GO:0048786	presynaptic active zone	0.0399008348502135
BP	GO:0035640	exploration behavior	0.0399745010010543
BP	GO:0060351	cartilage development involved in endochondral bone morphogenesis	0.0403279223556337
CC	GO:0099512	supramolecular fiber	0.0414597765241804
MF	GO:0030594	neurotransmitter receptor activity	0.0414597765241804
BP	GO:0050806	positive regulation of synaptic transmission	0.0417908290593376
BP	GO:0051128	regulation of cellular component organization	0.0419940610926252
MF	GO:0043121	neurotrophin binding	0.0419940610926252
CC	GO:0099080	supramolecular complex	0.0425331523247258
CC	GO:0099081	supramolecular polymer	0.0425331523247258
MF	GO:0005044	scavenger receptor activity	0.0431767228625735
BP	GO:0019233	sensory perception of pain	0.0439920087207556
BP	GO:0046483	heterocycle metabolic process	0.0440311333194621
CC	GO:0098797	plasma membrane protein complex	0.0440311333194621
BP	GO:0048869	cellular developmental process	0.044377670401656
BP	GO:0019835	cytolysis	0.0447155827318242
BP	GO:0006412	translation	0.0451342478775273
BP	GO:1901360	organic cyclic compound metabolic process	0.0452518647265029
BP	GO:0007059	chromosome segregation	0.0453769826543743
BP	GO:0010467	gene expression	0.0453769826543743
BP	GO:0000278	mitotic cell cycle	0.0453769826543743
BP	GO:0042330	taxis	0.0466694097043429
