# Supplementary material for: Dedicated transcriptomics combined with power analysis lead to functional understanding of genes with weak phenotypic changes in knockout lines
Source: PLoS Comput Biol. 2020 Nov 12;16(11):e1008354. doi: 10.1371/journal.pcbi.1008354 (PMC7685438; doi:10.1371/journal.pcbi.1008354)
Supplement: S2 File — (GZ) [file pcbi.1008354.s016.gz › S2_File/gon5/878.tsv]

ontology	category	term	BH
CC	GO:0044421	extracellular region part	4.89601477204175e-11
CC	GO:0005576	extracellular region	1.03198571956683e-10
CC	GO:0032991	protein-containing complex	2.09679723219328e-10
CC	GO:0031226	intrinsic component of plasma membrane	2.09679723219328e-10
CC	GO:0031012	extracellular matrix	2.55134453722988e-10
CC	GO:0005615	extracellular space	2.55134453722988e-10
CC	GO:0005887	integral component of plasma membrane	3.86407750613199e-10
CC	GO:0062023	collagen-containing extracellular matrix	1.00302911326758e-08
CC	GO:0097060	synaptic membrane	1.02178316093551e-08
BP	GO:0009987	cellular process	4.09181348466245e-08
MF	GO:0005198	structural molecule activity	4.09181348466245e-08
CC	GO:0099240	intrinsic component of synaptic membrane	5.72274032764215e-08
MF	GO:0005515	protein binding	1.86528058007837e-07
BP	GO:0032501	multicellular organismal process	3.00913324445765e-07
CC	GO:0099699	integral component of synaptic membrane	7.42889703408135e-07
BP	GO:0071840	cellular component organization or biogenesis	7.42889703408135e-07
CC	GO:0098982	GABA-ergic synapse	2.10237992613521e-06
CC	GO:0030424	axon	2.62662069572169e-06
CC	GO:0000775	chromosome, centromeric region	3.03802681470498e-06
CC	GO:0045211	postsynaptic membrane	3.54821309183968e-06
MF	GO:0005488	binding	4.02521297266596e-06
MF	GO:0005201	extracellular matrix structural constituent	6.0279914685987e-06
CC	GO:0098936	intrinsic component of postsynaptic membrane	6.14043962160707e-06
BP	GO:0007275	multicellular organism development	6.32156298072653e-06
CC	GO:0044428	nuclear part	6.96868427545236e-06
CC	GO:0097458	neuron part	6.96868427545236e-06
CC	GO:0031981	nuclear lumen	6.96868427545236e-06
BP	GO:0016043	cellular component organization	8.05866585308664e-06
BP	GO:0048731	system development	8.05866585308664e-06
CC	GO:0000776	kinetochore	9.94556623863315e-06
BP	GO:0006396	RNA processing	1.23625743197984e-05
CC	GO:0045202	synapse	1.42633154233688e-05
CC	GO:0043228	non-membrane-bounded organelle	1.42633154233688e-05
CC	GO:0031974	membrane-enclosed lumen	1.42633154233688e-05
CC	GO:0043233	organelle lumen	1.42633154233688e-05
CC	GO:1990904	ribonucleoprotein complex	1.42633154233688e-05
CC	GO:0070013	intracellular organelle lumen	1.47638341715539e-05
BP	GO:0050789	regulation of biological process	1.47638341715539e-05
CC	GO:0043232	intracellular non-membrane-bounded organelle	1.88507730786394e-05
CC	GO:0044459	plasma membrane part	2.29581717500858e-05
BP	GO:0065007	biological regulation	2.53254702264952e-05
BP	GO:0008380	RNA splicing	2.73787486207143e-05
BP	GO:0006397	mRNA processing	3.1906603006282e-05
CC	GO:0005654	nucleoplasm	3.35942554028885e-05
BP	GO:0032502	developmental process	3.35942554028885e-05
CC	GO:0099634	postsynaptic specialization membrane	3.35942554028885e-05
CC	GO:0044456	synapse part	3.35942554028885e-05
BP	GO:0007268	chemical synaptic transmission	3.35942554028885e-05
BP	GO:0098916	anterograde trans-synaptic signaling	3.35942554028885e-05
BP	GO:0099536	synaptic signaling	3.35942554028885e-05
CC	GO:0099055	integral component of postsynaptic membrane	3.35942554028885e-05
CC	GO:0036477	somatodendritic compartment	3.35942554028885e-05
BP	GO:0048856	anatomical structure development	3.97395463245062e-05
BP	GO:0099537	trans-synaptic signaling	3.97395463245062e-05
CC	GO:0005694	chromosome	5.0216218724919e-05
CC	GO:0044427	chromosomal part	5.32083386611128e-05
CC	GO:0098889	intrinsic component of presynaptic membrane	7.36365442297983e-05
BP	GO:0016071	mRNA metabolic process	7.70166287962128e-05
CC	GO:0098948	intrinsic component of postsynaptic specialization membrane	9.47548902219348e-05
BP	GO:0003008	system process	9.47548902219348e-05
MF	GO:0005509	calcium ion binding	0.000102134641183618
BP	GO:0051239	regulation of multicellular organismal process	0.000111643884187442
BP	GO:0006261	DNA-dependent DNA replication	0.000113934130873159
BP	GO:0008150	biological_process	0.000131672677116261
CC	GO:0042734	presynaptic membrane	0.000137736283239055
BP	GO:0006139	nucleobase-containing compound metabolic process	0.000150442598081223
BP	GO:0034641	cellular nitrogen compound metabolic process	0.000208553627786646
CC	GO:0098687	chromosomal region	0.000208553627786646
BP	GO:0051094	positive regulation of developmental process	0.000246641595089683
BP	GO:0050794	regulation of cellular process	0.000272456473493633
CC	GO:0099056	integral component of presynaptic membrane	0.000272527119676716
MF	GO:0022839	ion gated channel activity	0.000354065545716006
CC	GO:0099060	integral component of postsynaptic specialization membrane	0.000356276597930319
BP	GO:0098742	cell-cell adhesion via plasma-membrane adhesion molecules	0.000404048574889106
CC	GO:0030054	cell junction	0.000404048574889106
BP	GO:0007399	nervous system development	0.000454450520628493
MF	GO:0008066	glutamate receptor activity	0.000478818495155651
BP	GO:0006260	DNA replication	0.000559047885449353
BP	GO:0050793	regulation of developmental process	0.000657642129604071
BP	GO:0046483	heterocycle metabolic process	0.000657642129604071
CC	GO:0098978	glutamatergic synapse	0.000667282308063306
MF	GO:0022836	gated channel activity	0.000739800256871754
CC	GO:0000228	nuclear chromosome	0.000803750647394022
BP	GO:0000375	RNA splicing, via transesterification reactions	0.000810991972361023
BP	GO:0000377	RNA splicing, via transesterification reactions with bulged adenosine as nucleophile	0.000810991972361023
BP	GO:0000398	mRNA splicing, via spliceosome	0.000810991972361023
BP	GO:0007610	behavior	0.000883852204325055
CC	GO:0043025	neuronal cell body	0.000885049143623199
CC	GO:0005581	collagen trimer	0.00088635052816034
BP	GO:0099177	regulation of trans-synaptic signaling	0.000897616618836402
CC	GO:0044454	nuclear chromosome part	0.000937767475266615
CC	GO:0044297	cell body	0.00101470013578735
BP	GO:0090304	nucleic acid metabolic process	0.0010586120611623
BP	GO:0048699	generation of neurons	0.00106139338667056
CC	GO:0043005	neuron projection	0.00106396659124145
BP	GO:0007416	synapse assembly	0.00108340679566187
BP	GO:0050804	modulation of chemical synaptic transmission	0.00113308439499955
CC	GO:0098878	neurotransmitter receptor complex	0.00123563406239254
CC	GO:0000779	condensed chromosome, centromeric region	0.00126446842250405
CC	GO:0098839	postsynaptic density membrane	0.00129715925171614
MF	GO:0003697	single-stranded DNA binding	0.00140376286625604
CC	GO:0099146	intrinsic component of postsynaptic density membrane	0.00140440806554486
CC	GO:0033267	axon part	0.00140561181127039
CC	GO:0008328	ionotropic glutamate receptor complex	0.00148444829910346
BP	GO:0006725	cellular aromatic compound metabolic process	0.00148631472310863
CC	GO:0044420	extracellular matrix component	0.00155133319562977
BP	GO:0022008	neurogenesis	0.00164984005367238
BP	GO:0030182	neuron differentiation	0.00164984005367238
MF	GO:0044877	protein-containing complex binding	0.00167727501598878
MF	GO:0098960	postsynaptic neurotransmitter receptor activity	0.00171226357411817
CC	GO:0005681	spliceosomal complex	0.00188007741553444
BP	GO:0050877	nervous system process	0.00188863437055208
CC	GO:0098590	plasma membrane region	0.00190560964941901
BP	GO:0051240	positive regulation of multicellular organismal process	0.00193268862056151
MF	GO:0005261	cation channel activity	0.00193268862056151
CC	GO:0098794	postsynapse	0.0020557109200906
CC	GO:0000777	condensed chromosome kinetochore	0.00207666544216817
CC	GO:1990351	transporter complex	0.00223544332229522
CC	GO:1902495	transmembrane transporter complex	0.00223544332229522
BP	GO:1901360	organic cyclic compound metabolic process	0.00248771071451312
BP	GO:0050808	synapse organization	0.00248771071451312
BP	GO:0003071	renal system process involved in regulation of systemic arterial blood pressure	0.00251033977929415
BP	GO:0044085	cellular component biogenesis	0.0025893057796208
MF	GO:0022838	substrate-specific channel activity	0.00281390212043108
BP	GO:2000026	regulation of multicellular organismal development	0.00290919227588689
MF	GO:0005539	glycosaminoglycan binding	0.00299485326140968
BP	GO:0048468	cell development	0.00310726756732971
BP	GO:0048519	negative regulation of biological process	0.00310726756732971
MF	GO:0030020	extracellular matrix structural constituent conferring tensile strength	0.00310843592842037
MF	GO:0005216	ion channel activity	0.00332633281158102
BP	GO:0007267	cell-cell signaling	0.00345999683479869
CC	GO:0034703	cation channel complex	0.00345999683479869
MF	GO:0008134	transcription factor binding	0.00345999683479869
MF	GO:0022843	voltage-gated cation channel activity	0.00356782432990392
BP	GO:0007215	glutamate receptor signaling pathway	0.00356782432990392
MF	GO:0005212	structural constituent of eye lens	0.00357390841878432
MF	GO:0015267	channel activity	0.0038001055239673
MF	GO:0022803	passive transmembrane transporter activity	0.0038001055239673
BP	GO:0040007	growth	0.00386399985351848
BP	GO:0043170	macromolecule metabolic process	0.00386399985351848
CC	GO:0000793	condensed chromosome	0.00428851882837451
BP	GO:0045595	regulation of cell differentiation	0.00446520663796062
CC	GO:0034702	ion channel complex	0.00451000482098219
CC	GO:0099061	integral component of postsynaptic density membrane	0.0047258692033305
BP	GO:0048589	developmental growth	0.00490554648187128
BP	GO:0044786	cell cycle DNA replication	0.00527238287493422
MF	GO:0099529	neurotransmitter receptor activity involved in regulation of postsynaptic membrane potential	0.00545736214064673
CC	GO:0099572	postsynaptic specialization	0.0059178399751248
BP	GO:0045597	positive regulation of cell differentiation	0.00592363166659987
BP	GO:0022613	ribonucleoprotein complex biogenesis	0.00595178720374785
BP	GO:0008037	cell recognition	0.00611458072030622
MF	GO:0005244	voltage-gated ion channel activity	0.00617189995239351
MF	GO:0022832	voltage-gated channel activity	0.00617189995239351
BP	GO:0010467	gene expression	0.00715197166207911
CC	GO:0098793	presynapse	0.00751398467058634
BP	GO:0000070	mitotic sister chromatid segregation	0.00773559758287954
BP	GO:0006807	nitrogen compound metabolic process	0.00773559758287954
MF	GO:0030594	neurotransmitter receptor activity	0.00774169245129197
BP	GO:0042391	regulation of membrane potential	0.00774169245129197
BP	GO:0048523	negative regulation of cellular process	0.0080129845863436
BP	GO:0048518	positive regulation of biological process	0.00802446642705507
BP	GO:0051962	positive regulation of nervous system development	0.00912247289061716
BP	GO:0022610	biological adhesion	0.00921217748486687
BP	GO:0048167	regulation of synaptic plasticity	0.00971085145526699
BP	GO:0048666	neuron development	0.0107189927474366
BP	GO:0002062	chondrocyte differentiation	0.0109184124519131
MF	GO:0008201	heparin binding	0.0111555766309829
BP	GO:0007155	cell adhesion	0.0119097895070819
CC	GO:0044305	calyx of Held	0.0120708818442012
BP	GO:0008038	neuron recognition	0.0132944912809181
BP	GO:0030198	extracellular matrix organization	0.0132944912809181
BP	GO:0006941	striated muscle contraction	0.013919337343641
BP	GO:0033260	nuclear DNA replication	0.0149276949528216
BP	GO:0050806	positive regulation of synaptic transmission	0.0159741348209931
BP	GO:0032990	cell part morphogenesis	0.0166955848717564
BP	GO:0051960	regulation of nervous system development	0.0168297463899069
MF	GO:0004970	ionotropic glutamate receptor activity	0.0173088312937094
BP	GO:0048858	cell projection morphogenesis	0.0183704276788232
CC	GO:0005657	replication fork	0.0187749069569047
BP	GO:0043062	extracellular structure organization	0.0188532719298519
BP	GO:1902749	regulation of cell cycle G2/M phase transition	0.0191913756550484
BP	GO:0060538	skeletal muscle organ development	0.0199426183887982
CC	GO:0043235	receptor complex	0.0201051180139164
BP	GO:0060348	bone development	0.020682912343422
BP	GO:0048522	positive regulation of cellular process	0.0207610557773881
BP	GO:0007600	sensory perception	0.0207939386963323
BP	GO:0035249	synaptic transmission, glutamatergic	0.0217271261224464
BP	GO:0051301	cell division	0.0217360856757739
CC	GO:0044451	nucleoplasm part	0.021991976951593
CC	GO:0098984	neuron to neuron synapse	0.0221673347704508
BP	GO:1904646	cellular response to amyloid-beta	0.0221673347704508
BP	GO:0048168	regulation of neuronal synaptic plasticity	0.0223670003881694
MF	GO:0003690	double-stranded DNA binding	0.0231807845751421
MF	GO:0003723	RNA binding	0.0231807845751421
BP	GO:0072376	protein activation cascade	0.0232219378203006
BP	GO:0007049	cell cycle	0.0232219378203006
BP	GO:0022898	regulation of transmembrane transporter activity	0.0234912007179923
BP	GO:0016070	RNA metabolic process	0.0235019660973154
BP	GO:0000819	sister chromatid segregation	0.0236512229968135
BP	GO:0000278	mitotic cell cycle	0.0236512229968135
BP	GO:0051726	regulation of cell cycle	0.0236533356146906
BP	GO:1900449	regulation of glutamate receptor signaling pathway	0.0236533356146906
CC	GO:0097447	dendritic tree	0.0242485443981577
BP	GO:0120039	plasma membrane bounded cell projection morphogenesis	0.0242485443981577
BP	GO:1903319	positive regulation of protein maturation	0.0242485443981577
CC	GO:0043292	contractile fiber	0.0245060350700594
MF	GO:1904315	transmitter-gated ion channel activity involved in regulation of postsynaptic membrane potential	0.0261904396900335
BP	GO:0031175	neuron projection development	0.027682564925889
BP	GO:0003012	muscle system process	0.0282620183371635
MF	GO:0003676	nucleic acid binding	0.0282893649847269
CC	GO:0045120	pronucleus	0.0289800310047796
CC	GO:0071013	catalytic step 2 spliceosome	0.0290875868589057
BP	GO:0007517	muscle organ development	0.0295188255143257
BP	GO:0034508	centromere complex assembly	0.0296405918298839
BP	GO:0099560	synaptic membrane adhesion	0.0297315591255418
BP	GO:1904645	response to amyloid-beta	0.0297372158938535
BP	GO:0048812	neuron projection morphogenesis	0.0301510549176619
CC	GO:0032279	asymmetric synapse	0.0301910503790157
BP	GO:0034765	regulation of ion transmembrane transport	0.030438728603808
BP	GO:0003009	skeletal muscle contraction	0.0307200260332745
BP	GO:0010499	proteasomal ubiquitin-independent protein catabolic process	0.0307200260332745
BP	GO:0032409	regulation of transporter activity	0.0307200260332745
BP	GO:0007611	learning or memory	0.0307200260332745
MF	GO:0000977	RNA polymerase II regulatory region sequence-specific DNA binding	0.0326960093218387
BP	GO:0006936	muscle contraction	0.0326960093218387
BP	GO:0060042	retina morphogenesis in camera-type eye	0.0326960093218387
MF	GO:0046873	metal ion transmembrane transporter activity	0.033323888001767
MF	GO:1990837	sequence-specific double-stranded DNA binding	0.0335802327696949
MF	GO:0001012	RNA polymerase II regulatory region DNA binding	0.0336425957151495
BP	GO:0050954	sensory perception of mechanical stimulus	0.0336704868894939
CC	GO:0030425	dendrite	0.0343378011628176
CC	GO:0048786	presynaptic active zone	0.0343534108174684
BP	GO:0099550	trans-synaptic signaling, modulating synaptic transmission	0.0351766264031512
BP	GO:0032412	regulation of ion transmembrane transporter activity	0.0357762969945389
CC	GO:0000940	condensed chromosome outer kinetochore	0.0357762969945389
BP	GO:0000075	cell cycle checkpoint	0.0357762969945389
BP	GO:0022607	cellular component assembly	0.0357967110223588
BP	GO:0050982	detection of mechanical stimulus	0.0359534575621397
MF	GO:0005102	signaling receptor binding	0.038149553831882
BP	GO:2001257	regulation of cation channel activity	0.0388988378809261
BP	GO:0065004	protein-DNA complex assembly	0.0388988378809261
BP	GO:0045944	positive regulation of transcription by RNA polymerase II	0.0388988378809261
BP	GO:0060349	bone morphogenesis	0.0388988378809261
BP	GO:0048869	cellular developmental process	0.0404253147986526
BP	GO:2000144	positive regulation of DNA-templated transcription, initiation	0.0404253147986526
MF	GO:0043565	sequence-specific DNA binding	0.0404783657584757
BP	GO:0050974	detection of mechanical stimulus involved in sensory perception	0.0411177126113803
BP	GO:0001999	renal response to blood flow involved in circulatory renin-angiotensin regulation of systemic arterial blood pressure	0.0429205629173807
BP	GO:0007059	chromosome segregation	0.0430172052673434
CC	GO:0005839	proteasome core complex	0.0434449997407789
BP	GO:0098659	inorganic cation import across plasma membrane	0.0434449997407789
BP	GO:0099587	inorganic ion import across plasma membrane	0.0434449997407789
CC	GO:0071007	U2-type catalytic step 2 spliceosome	0.043530875893464
BP	GO:0010389	regulation of G2/M transition of mitotic cell cycle	0.0439317338237039
BP	GO:1902750	negative regulation of cell cycle G2/M phase transition	0.0452921058340783
BP	GO:0030154	cell differentiation	0.0459431873221752
CC	GO:0014069	postsynaptic density	0.0492150018712113
BP	GO:0061448	connective tissue development	0.0497631451764269
