# Supplementary material for: Dedicated transcriptomics combined with power analysis lead to functional understanding of genes with weak phenotypic changes in knockout lines
Source: PLoS Comput Biol. 2020 Nov 12;16(11):e1008354. doi: 10.1371/journal.pcbi.1008354 (PMC7685438; doi:10.1371/journal.pcbi.1008354)
Supplement: S2 File — (GZ) [file pcbi.1008354.s016.gz › S2_File/gon5/602.tsv]

ontology	category	term	BH
MF	GO:0005198	structural molecule activity	1.97437750772494e-12
CC	GO:0032991	protein-containing complex	7.95338888512039e-09
CC	GO:0031012	extracellular matrix	2.83231962949891e-08
CC	GO:0043228	non-membrane-bounded organelle	2.83231962949891e-08
CC	GO:0043232	intracellular non-membrane-bounded organelle	6.11316440252851e-08
MF	GO:0005201	extracellular matrix structural constituent	1.54740491839455e-07
BP	GO:0071840	cellular component organization or biogenesis	3.39077756519871e-06
CC	GO:1990904	ribonucleoprotein complex	5.58260786605414e-06
CC	GO:0062023	collagen-containing extracellular matrix	1.0800201470778e-05
CC	GO:0000775	chromosome, centromeric region	1.25175653816795e-05
BP	GO:0006396	RNA processing	1.59212211949296e-05
CC	GO:0044421	extracellular region part	1.94163535709557e-05
CC	GO:0005581	collagen trimer	3.92884551192675e-05
BP	GO:0016043	cellular component organization	4.3874343639616e-05
CC	GO:0045202	synapse	4.62110657733506e-05
CC	GO:0005576	extracellular region	5.5615382199006e-05
CC	GO:0097060	synaptic membrane	6.00739816488748e-05
BP	GO:0032501	multicellular organismal process	6.00739816488748e-05
BP	GO:0008380	RNA splicing	6.00739816488748e-05
BP	GO:0009987	cellular process	7.63314857718631e-05
CC	GO:0030424	axon	7.63314857718631e-05
CC	GO:0000776	kinetochore	7.63314857718631e-05
CC	GO:0043292	contractile fiber	0.000137744299356931
CC	GO:0005615	extracellular space	0.00016605027875467
CC	GO:0005694	chromosome	0.000220239248771531
CC	GO:0070013	intracellular organelle lumen	0.000267464859645082
CC	GO:0031226	intrinsic component of plasma membrane	0.000267464859645082
CC	GO:0031974	membrane-enclosed lumen	0.000267464859645082
CC	GO:0043233	organelle lumen	0.000267464859645082
MF	GO:0030020	extracellular matrix structural constituent conferring tensile strength	0.000312235057883783
CC	GO:0033267	axon part	0.000471322905846186
CC	GO:0005887	integral component of plasma membrane	0.000628407221048812
CC	GO:0030016	myofibril	0.000738856595795541
CC	GO:0097458	neuron part	0.000843609950821379
CC	GO:0000777	condensed chromosome kinetochore	0.000851680957640464
MF	GO:0005515	protein binding	0.000851680957640464
CC	GO:0044456	synapse part	0.00104139511192487
BP	GO:0006397	mRNA processing	0.00126557820217477
CC	GO:0005840	ribosome	0.00138027184105382
CC	GO:0044422	organelle part	0.00165657994525886
CC	GO:0098687	chromosomal region	0.00165657994525886
CC	GO:0044427	chromosomal part	0.00165657994525886
CC	GO:0044449	contractile fiber part	0.00182176753703417
MF	GO:0005212	structural constituent of eye lens	0.00194205868310626
CC	GO:0031981	nuclear lumen	0.00214497233240622
CC	GO:0098982	GABA-ergic synapse	0.00217556609656098
CC	GO:0044428	nuclear part	0.00221877133667865
CC	GO:0044391	ribosomal subunit	0.00221877133667865
CC	GO:0000779	condensed chromosome, centromeric region	0.00240077339733078
MF	GO:0022836	gated channel activity	0.00240077339733078
CC	GO:0044305	calyx of Held	0.0026985852876183
CC	GO:0045211	postsynaptic membrane	0.00301098914018396
BP	GO:0007268	chemical synaptic transmission	0.00475013968952754
BP	GO:0098916	anterograde trans-synaptic signaling	0.00475013968952754
BP	GO:0099536	synaptic signaling	0.00500655637194467
MF	GO:0022839	ion gated channel activity	0.00520654547785016
CC	GO:0030017	sarcomere	0.0053705747206679
CC	GO:0044297	cell body	0.0053705747206679
CC	GO:0005681	spliceosomal complex	0.0053705747206679
BP	GO:0099537	trans-synaptic signaling	0.0053705747206679
MF	GO:0044877	protein-containing complex binding	0.00560686190731628
CC	GO:0099080	supramolecular complex	0.0059114727573723
CC	GO:0099081	supramolecular polymer	0.0059114727573723
CC	GO:0099634	postsynaptic specialization membrane	0.00614101021900946
CC	GO:0036477	somatodendritic compartment	0.00614101021900946
CC	GO:0150034	distal axon	0.00614101021900946
CC	GO:0099240	intrinsic component of synaptic membrane	0.00614283293088558
BP	GO:0042391	regulation of membrane potential	0.00675030681918227
CC	GO:0044420	extracellular matrix component	0.00758890625420354
CC	GO:0099512	supramolecular fiber	0.00758890625420354
BP	GO:0060350	endochondral bone morphogenesis	0.00758890625420354
BP	GO:0048731	system development	0.00758890625420354
CC	GO:0099699	integral component of synaptic membrane	0.00772705345116275
BP	GO:0000278	mitotic cell cycle	0.00811789599132043
BP	GO:0000375	RNA splicing, via transesterification reactions	0.00811789599132043
BP	GO:0000377	RNA splicing, via transesterification reactions with bulged adenosine as nucleophile	0.00811789599132043
BP	GO:0000398	mRNA splicing, via spliceosome	0.00811789599132043
CC	GO:0000228	nuclear chromosome	0.00817791321181396
CC	GO:0098793	presynapse	0.00823074874063166
BP	GO:0007275	multicellular organism development	0.00966261665974725
CC	GO:0098798	mitochondrial protein complex	0.01001462804747
BP	GO:0034641	cellular nitrogen compound metabolic process	0.01001462804747
CC	GO:0015934	large ribosomal subunit	0.0100400159222536
CC	GO:0044454	nuclear chromosome part	0.0109866174128278
CC	GO:0043025	neuronal cell body	0.0116621488442856
MF	GO:0015267	channel activity	0.0116621488442856
MF	GO:0022803	passive transmembrane transporter activity	0.0116621488442856
BP	GO:0032502	developmental process	0.0117759041690145
MF	GO:0005216	ion channel activity	0.0118934302859925
CC	GO:0098936	intrinsic component of postsynaptic membrane	0.0124793420424213
BP	GO:0140014	mitotic nuclear division	0.0127375874142236
BP	GO:0016071	mRNA metabolic process	0.0130945525011314
MF	GO:0022838	substrate-specific channel activity	0.016526848994361
BP	GO:0060349	bone morphogenesis	0.0166179983570697
BP	GO:0060351	cartilage development involved in endochondral bone morphogenesis	0.0166179983570697
BP	GO:0003008	system process	0.0169151458510308
CC	GO:0098839	postsynaptic density membrane	0.0175499819848952
CC	GO:0099146	intrinsic component of postsynaptic density membrane	0.0190394584028237
MF	GO:0005488	binding	0.0190394584028237
BP	GO:0048856	anatomical structure development	0.0198898376214135
CC	GO:0099055	integral component of postsynaptic membrane	0.0200644126704869
CC	GO:0098948	intrinsic component of postsynaptic specialization membrane	0.0200644126704869
BP	GO:0044085	cellular component biogenesis	0.0210261658053647
CC	GO:0030054	cell junction	0.021855116726196
BP	GO:0034508	centromere complex assembly	0.0219980492986149
MF	GO:0003735	structural constituent of ribosome	0.0229203185229718
BP	GO:0000070	mitotic sister chromatid segregation	0.0238947769657546
CC	GO:0044446	intracellular organelle part	0.0239313370470035
BP	GO:0006261	DNA-dependent DNA replication	0.0246278693205036
CC	GO:0000793	condensed chromosome	0.0248683340361317
BP	GO:1902749	regulation of cell cycle G2/M phase transition	0.0249558977006849
BP	GO:0006941	striated muscle contraction	0.0253011328299516
CC	GO:1902495	transmembrane transporter complex	0.0257696388687529
BP	GO:0040007	growth	0.0261785516359439
BP	GO:0008150	biological_process	0.0261785516359439
BP	GO:0007093	mitotic cell cycle checkpoint	0.0261785516359439
CC	GO:0005657	replication fork	0.0265611254843438
MF	GO:0005261	cation channel activity	0.0289277592532827
CC	GO:0044459	plasma membrane part	0.0291476794719556
BP	GO:1902750	negative regulation of cell cycle G2/M phase transition	0.0301608031738962
CC	GO:0043679	axon terminus	0.0301608031738962
BP	GO:0003012	muscle system process	0.0310688602374088
MF	GO:0005509	calcium ion binding	0.0311571539972214
BP	GO:0033314	mitotic DNA replication checkpoint	0.0311571539972214
MF	GO:0016887	ATPase activity	0.03474920242733
BP	GO:0003015	heart process	0.0356186313407954
BP	GO:0044839	cell cycle G2/M phase transition	0.0364808774288475
BP	GO:1901988	negative regulation of cell cycle phase transition	0.0396101502134363
CC	GO:0099061	integral component of postsynaptic density membrane	0.0400828173096497
CC	GO:0099060	integral component of postsynaptic specialization membrane	0.0400828173096497
CC	GO:1990351	transporter complex	0.0400828173096497
BP	GO:0006139	nucleobase-containing compound metabolic process	0.0412124594453494
MF	GO:0042623	ATPase activity, coupled	0.0414379867130873
BP	GO:0046483	heterocycle metabolic process	0.0429643823238947
BP	GO:0002062	chondrocyte differentiation	0.0429643823238947
BP	GO:1903047	mitotic cell cycle process	0.0447911139624974
MF	GO:0003723	RNA binding	0.0447911139624974
MF	GO:0022857	transmembrane transporter activity	0.0448380769516593
BP	GO:0003009	skeletal muscle contraction	0.0460721622022691
BP	GO:0006936	muscle contraction	0.0466849115167284
BP	GO:0051301	cell division	0.0479348821426008
BP	GO:0000075	cell cycle checkpoint	0.0481204098968764
