# Supplementary material for: Dedicated transcriptomics combined with power analysis lead to functional understanding of genes with weak phenotypic changes in knockout lines
Source: PLoS Comput Biol. 2020 Nov 12;16(11):e1008354. doi: 10.1371/journal.pcbi.1008354 (PMC7685438; doi:10.1371/journal.pcbi.1008354)
Supplement: S2 File — (GZ) [file pcbi.1008354.s016.gz › S2_File/gon5/717.tsv]

ontology	category	term	BH
CC	GO:0044421	extracellular region part	7.72152379059234e-12
CC	GO:0005576	extracellular region	1.1123707863977e-10
CC	GO:0031012	extracellular matrix	1.18057444532203e-10
CC	GO:0043292	contractile fiber	2.24529900088635e-10
CC	GO:0005615	extracellular space	5.81933014346041e-10
BP	GO:0032501	multicellular organismal process	8.33528197886715e-10
CC	GO:0030016	myofibril	2.25001488782539e-09
BP	GO:0007268	chemical synaptic transmission	4.88767250722663e-09
BP	GO:0098916	anterograde trans-synaptic signaling	4.88767250722663e-09
CC	GO:0062023	collagen-containing extracellular matrix	4.88767250722663e-09
CC	GO:0097060	synaptic membrane	4.9313727193871e-09
BP	GO:0099537	trans-synaptic signaling	4.9313727193871e-09
BP	GO:0099536	synaptic signaling	5.5689386834246e-09
MF	GO:0005201	extracellular matrix structural constituent	5.5689386834246e-09
CC	GO:0044449	contractile fiber part	5.56988472268103e-09
CC	GO:0045202	synapse	9.81290509245932e-09
CC	GO:0030017	sarcomere	1.0362415571452e-08
CC	GO:0044456	synapse part	6.86776352803353e-08
CC	GO:0031226	intrinsic component of plasma membrane	1.40273760465986e-07
MF	GO:0005509	calcium ion binding	2.83920518988361e-07
CC	GO:0097458	neuron part	3.42797779515305e-07
BP	GO:0003008	system process	3.89224586424995e-07
CC	GO:0005887	integral component of plasma membrane	4.21676835727799e-07
CC	GO:0044459	plasma membrane part	5.35742497130846e-07
BP	GO:0016043	cellular component organization	1.64248501154003e-06
CC	GO:0099512	supramolecular fiber	2.06822530008142e-06
BP	GO:0065007	biological regulation	2.08172568991534e-06
CC	GO:0099080	supramolecular complex	2.08172568991534e-06
CC	GO:0099081	supramolecular polymer	2.08172568991534e-06
BP	GO:0048731	system development	2.36856266429288e-06
MF	GO:0005198	structural molecule activity	2.36856266429288e-06
CC	GO:0071944	cell periphery	2.36856266429288e-06
BP	GO:0007275	multicellular organism development	2.51689840325831e-06
BP	GO:0048856	anatomical structure development	2.54456061097892e-06
BP	GO:0071840	cellular component organization or biogenesis	2.78409026870795e-06
BP	GO:0050804	modulation of chemical synaptic transmission	2.9658192841595e-06
CC	GO:0030054	cell junction	3.06120670691743e-06
BP	GO:0099177	regulation of trans-synaptic signaling	3.32591515923078e-06
CC	GO:0005886	plasma membrane	3.45858087501097e-06
CC	GO:0098590	plasma membrane region	3.60780279360246e-06
BP	GO:0007155	cell adhesion	3.85823688327184e-06
BP	GO:0050789	regulation of biological process	4.15431339453091e-06
BP	GO:0034508	centromere complex assembly	4.78352015014604e-06
CC	GO:0009986	cell surface	4.95097928964009e-06
BP	GO:0022610	biological adhesion	4.95097928964009e-06
CC	GO:0099240	intrinsic component of synaptic membrane	5.79091560519934e-06
BP	GO:0032502	developmental process	6.13040255856293e-06
BP	GO:0048167	regulation of synaptic plasticity	6.54538553982479e-06
CC	GO:0045211	postsynaptic membrane	6.77655150540887e-06
BP	GO:0009987	cellular process	7.47667054530057e-06
MF	GO:0030020	extracellular matrix structural constituent conferring tensile strength	8.47765904479205e-06
MF	GO:0005515	protein binding	8.62057019630838e-06
CC	GO:0044297	cell body	8.74305937965896e-06
CC	GO:0030424	axon	1.21464860223894e-05
CC	GO:0031674	I band	1.41143949890007e-05
CC	GO:0043025	neuronal cell body	1.94343890246959e-05
CC	GO:0036477	somatodendritic compartment	2.16464570641996e-05
CC	GO:0098982	GABA-ergic synapse	2.53249684685078e-05
CC	GO:0098793	presynapse	3.48737469310689e-05
CC	GO:0005581	collagen trimer	3.58412811175576e-05
CC	GO:0043005	neuron projection	3.77406555104572e-05
BP	GO:0043062	extracellular structure organization	4.22477462801751e-05
CC	GO:0099699	integral component of synaptic membrane	4.96696343361656e-05
BP	GO:0008015	blood circulation	5.34320838026918e-05
CC	GO:0030018	Z disc	8.54789059741894e-05
BP	GO:0060349	bone morphogenesis	8.769476396525e-05
BP	GO:0030198	extracellular matrix organization	9.00830463882883e-05
CC	GO:0036379	myofilament	0.000123182365441037
BP	GO:0003013	circulatory system process	0.000127323107193744
CC	GO:0005865	striated muscle thin filament	0.000155614870213735
BP	GO:0051239	regulation of multicellular organismal process	0.000166619052715815
BP	GO:0007517	muscle organ development	0.000186005625697941
CC	GO:0098794	postsynapse	0.000198716598248545
BP	GO:0060350	endochondral bone morphogenesis	0.000249042887008212
MF	GO:0005539	glycosaminoglycan binding	0.000281792393140667
CC	GO:0000778	condensed nuclear chromosome kinetochore	0.000394195749294637
BP	GO:0050794	regulation of cellular process	0.000614954564102839
BP	GO:0060537	muscle tissue development	0.000684355901501366
BP	GO:0007519	skeletal muscle tissue development	0.000734342471853359
CC	GO:0099634	postsynaptic specialization membrane	0.00075029335587616
BP	GO:0050808	synapse organization	0.000822495675648308
CC	GO:0042734	presynaptic membrane	0.000847900253708394
CC	GO:0000776	kinetochore	0.00111782942255875
BP	GO:0031055	chromatin remodeling at centromere	0.00111782942255875
MF	GO:0022839	ion gated channel activity	0.00111782942255875
BP	GO:0001505	regulation of neurotransmitter levels	0.00111782942255875
CC	GO:0098839	postsynaptic density membrane	0.00111782942255875
MF	GO:0022836	gated channel activity	0.00117536664177066
BP	GO:0014706	striated muscle tissue development	0.00135062275697588
CC	GO:0098878	neurotransmitter receptor complex	0.00137736172444847
BP	GO:0042391	regulation of membrane potential	0.00137736172444847
MF	GO:0008066	glutamate receptor activity	0.00148876376643358
BP	GO:0007610	behavior	0.00150483595357852
CC	GO:0098936	intrinsic component of postsynaptic membrane	0.00176064867955663
CC	GO:0000777	condensed chromosome kinetochore	0.00180133268383055
BP	GO:0060538	skeletal muscle organ development	0.0018693050285119
CC	GO:0048786	presynaptic active zone	0.001906097446471
CC	GO:0033267	axon part	0.00204625846926327
BP	GO:0002062	chondrocyte differentiation	0.00217230997268685
BP	GO:0008380	RNA splicing	0.00229507971193253
BP	GO:0003012	muscle system process	0.00234570572401844
BP	GO:0061061	muscle structure development	0.00244367124862437
BP	GO:0060047	heart contraction	0.00273067318785592
BP	GO:0065008	regulation of biological quality	0.00273067318785592
BP	GO:0007215	glutamate receptor signaling pathway	0.00301623354864621
BP	GO:0030154	cell differentiation	0.00304681024851632
CC	GO:0034709	methylosome	0.00308225022346057
BP	GO:0060351	cartilage development involved in endochondral bone morphogenesis	0.00313837561935086
BP	GO:0006936	muscle contraction	0.00314332668989265
BP	GO:0048468	cell development	0.00315160208836419
CC	GO:0098797	plasma membrane protein complex	0.00330803311598801
BP	GO:0009611	response to wounding	0.00342102584402957
CC	GO:0098978	glutamatergic synapse	0.00350428703217527
CC	GO:0097447	dendritic tree	0.00350428703217527
CC	GO:0032991	protein-containing complex	0.00351358074305667
MF	GO:0005212	structural constituent of eye lens	0.00351358074305667
BP	GO:0050877	nervous system process	0.00395971538573405
BP	GO:0003009	skeletal muscle contraction	0.00395971538573405
CC	GO:0044427	chromosomal part	0.00402921388503402
CC	GO:0000775	chromosome, centromeric region	0.00402921388503402
BP	GO:0140014	mitotic nuclear division	0.00402921388503402
BP	GO:0050806	positive regulation of synaptic transmission	0.00404618500925038
CC	GO:0099146	intrinsic component of postsynaptic density membrane	0.00433386275572341
MF	GO:0015267	channel activity	0.00433652924341629
MF	GO:0022803	passive transmembrane transporter activity	0.00433652924341629
CC	GO:0005694	chromosome	0.00447562618136998
BP	GO:0042060	wound healing	0.00475787323012958
BP	GO:0061448	connective tissue development	0.00477869668676729
CC	GO:1902495	transmembrane transporter complex	0.00533153512551377
MF	GO:0022838	substrate-specific channel activity	0.00540075868460331
BP	GO:0007267	cell-cell signaling	0.00546289996460277
BP	GO:0051216	cartilage development	0.0054691948187045
BP	GO:0000375	RNA splicing, via transesterification reactions	0.00549734736280494
BP	GO:0000377	RNA splicing, via transesterification reactions with bulged adenosine as nucleophile	0.00549734736280494
BP	GO:0000398	mRNA splicing, via spliceosome	0.00549734736280494
BP	GO:0003015	heart process	0.00570081959972106
BP	GO:0003413	chondrocyte differentiation involved in endochondral bone morphogenesis	0.00570081959972106
BP	GO:0034080	CENP-A containing nucleosome assembly	0.00570081959972106
BP	GO:0061641	CENP-A containing chromatin organization	0.00570081959972106
BP	GO:0051130	positive regulation of cellular component organization	0.00570081959972106
MF	GO:0005216	ion channel activity	0.00570081959972106
CC	GO:0044420	extracellular matrix component	0.00570081959972106
BP	GO:0051128	regulation of cellular component organization	0.0058929305613865
CC	GO:0008328	ionotropic glutamate receptor complex	0.0063295418872906
CC	GO:0099055	integral component of postsynaptic membrane	0.00666946363134806
BP	GO:0008217	regulation of blood pressure	0.00671488299243602
BP	GO:0065004	protein-DNA complex assembly	0.00672595611656919
BP	GO:0035249	synaptic transmission, glutamatergic	0.00672595611656919
CC	GO:0030425	dendrite	0.00677918698264862
MF	GO:0008201	heparin binding	0.00715754075930242
BP	GO:0051241	negative regulation of multicellular organismal process	0.00715754075930242
BP	GO:0050879	multicellular organismal movement	0.00748552412831829
BP	GO:0050881	musculoskeletal movement	0.00748552412831829
BP	GO:0048869	cellular developmental process	0.00751667713868516
BP	GO:0085029	extracellular matrix assembly	0.00753094513008879
BP	GO:0098742	cell-cell adhesion via plasma-membrane adhesion molecules	0.00846640907757257
CC	GO:0098889	intrinsic component of presynaptic membrane	0.00850234212652285
BP	GO:0006836	neurotransmitter transport	0.0085199600270543
BP	GO:0060074	synapse maturation	0.00862955863734572
BP	GO:0051301	cell division	0.00889208937430573
BP	GO:0003418	growth plate cartilage chondrocyte differentiation	0.0090540010927314
BP	GO:0044057	regulation of system process	0.00910548881021312
MF	GO:0005261	cation channel activity	0.00912154657411491
BP	GO:0050793	regulation of developmental process	0.00920372246015135
MF	GO:0044877	protein-containing complex binding	0.0094467701073831
BP	GO:0007617	mating behavior	0.0094467701073831
BP	GO:0048168	regulation of neuronal synaptic plasticity	0.00983565962224376
CC	GO:0000780	condensed nuclear chromosome, centromeric region	0.0103669043973791
CC	GO:0000779	condensed chromosome, centromeric region	0.0103896791794879
BP	GO:0048513	animal organ development	0.0103942419372031
BP	GO:0006941	striated muscle contraction	0.0104935599733443
CC	GO:0034703	cation channel complex	0.011193163472425
MF	GO:0005102	signaling receptor binding	0.0122352739432109
CC	GO:0031672	A band	0.0125114018458028
BP	GO:0007156	homophilic cell adhesion via plasma membrane adhesion molecules	0.0131241140374414
BP	GO:0043486	histone exchange	0.0132909531664191
CC	GO:1990351	transporter complex	0.0132909531664191
BP	GO:0045214	sarcomere organization	0.0136057039068975
BP	GO:0019226	transmission of nerve impulse	0.0136509267157254
CC	GO:0032809	neuronal cell body membrane	0.0137645666526852
BP	GO:0022607	cellular component assembly	0.013850779223335
BP	GO:0045595	regulation of cell differentiation	0.0141144113832383
MF	GO:0046873	metal ion transmembrane transporter activity	0.0141144113832383
CC	GO:0034702	ion channel complex	0.014183554263037
BP	GO:0060348	bone development	0.0154146038920256
BP	GO:0098609	cell-cell adhesion	0.0162733885684267
BP	GO:0071824	protein-DNA complex subunit organization	0.0163603577859448
MF	GO:0008307	structural constituent of muscle	0.0166470654971711
BP	GO:0007399	nervous system development	0.0166715082168595
CC	GO:0098948	intrinsic component of postsynaptic specialization membrane	0.0168316295694
BP	GO:0000280	nuclear division	0.0174449921813704
MF	GO:0005488	binding	0.0178972618135096
BP	GO:0097435	supramolecular fiber organization	0.0181075739517781
CC	GO:0042995	cell projection	0.0181812089818774
CC	GO:0000228	nuclear chromosome	0.0185118961555538
BP	GO:0048285	organelle fission	0.0186308344723627
BP	GO:0048641	regulation of skeletal muscle tissue development	0.0194185346936716
CC	GO:0005861	troponin complex	0.0196403108089671
BP	GO:0006811	ion transport	0.0198916325225627
BP	GO:0033555	multicellular organismal response to stress	0.0203449453762815
MF	GO:0004970	ionotropic glutamate receptor activity	0.020422590722909
CC	GO:0099061	integral component of postsynaptic density membrane	0.0216356483948433
CC	GO:0017146	NMDA selective glutamate receptor complex	0.0224574943264133
BP	GO:0051146	striated muscle cell differentiation	0.0233860256568833
BP	GO:0032963	collagen metabolic process	0.0233860256568833
BP	GO:0007269	neurotransmitter secretion	0.0233997822630043
CC	GO:0044454	nuclear chromosome part	0.0233997822630043
BP	GO:0007416	synapse assembly	0.0244488713002566
MF	GO:0008092	cytoskeletal protein binding	0.0244488713002566
BP	GO:0010831	positive regulation of myotube differentiation	0.0247060982012928
MF	GO:0004888	transmembrane signaling receptor activity	0.0253840689701993
CC	GO:0044463	cell projection part	0.0253840689701993
CC	GO:0120038	plasma membrane bounded cell projection part	0.0253840689701993
BP	GO:0000387	spliceosomal snRNP assembly	0.0261555293130107
BP	GO:0035988	chondrocyte proliferation	0.0262036787017519
BP	GO:0099643	signal release from synapse	0.0262036787017519
BP	GO:0051783	regulation of nuclear division	0.0272206692722647
CC	GO:0044298	cell body membrane	0.0272206692722647
CC	GO:0005839	proteasome core complex	0.0272206692722647
CC	GO:0031430	M band	0.0272206692722647
BP	GO:0044085	cellular component biogenesis	0.0275659585468756
CC	GO:0031594	neuromuscular junction	0.0275659585468756
BP	GO:0007611	learning or memory	0.0275659585468756
BP	GO:0030239	myofibril assembly	0.0275659585468756
BP	GO:0032879	regulation of localization	0.0276017656713651
CC	GO:0099056	integral component of presynaptic membrane	0.0276017656713651
BP	GO:0048699	generation of neurons	0.0276017656713651
MF	GO:0042805	actinin binding	0.0283921658466444
BP	GO:0035640	exploration behavior	0.0283921658466444
BP	GO:0048705	skeletal system morphogenesis	0.028864867447529
BP	GO:0044062	regulation of excretion	0.0296334490159807
MF	GO:0071855	neuropeptide receptor binding	0.0301611359633165
BP	GO:0000278	mitotic cell cycle	0.0307160105969847
BP	GO:0055002	striated muscle cell development	0.0315904972430675
BP	GO:0048642	negative regulation of skeletal muscle tissue development	0.0316932599406328
BP	GO:0043269	regulation of ion transport	0.0328105827811328
BP	GO:0060536	cartilage morphogenesis	0.0332225502341871
BP	GO:0098868	bone growth	0.0332225502341871
BP	GO:0055065	metal ion homeostasis	0.0332734326675928
BP	GO:2000026	regulation of multicellular organismal development	0.0336593309026657
CC	GO:0120025	plasma membrane bounded cell projection	0.0339002287864871
BP	GO:0098771	inorganic ion homeostasis	0.0349559775173069
BP	GO:0051382	kinetochore assembly	0.0352386982148196
MF	GO:0005244	voltage-gated ion channel activity	0.0352386982148196
MF	GO:0022832	voltage-gated channel activity	0.0352386982148196
MF	GO:0022843	voltage-gated cation channel activity	0.037045270282671
MF	GO:0022824	transmitter-gated ion channel activity	0.0371366531781697
MF	GO:0022835	transmitter-gated channel activity	0.0371366531781697
BP	GO:0051383	kinetochore organization	0.0373485752326931
BP	GO:0042738	exogenous drug catabolic process	0.0377229380422464
BP	GO:0046903	secretion	0.0377659788677062
CC	GO:0098687	chromosomal region	0.0377659788677062
BP	GO:0098655	cation transmembrane transport	0.0377659788677062
BP	GO:0002063	chondrocyte development	0.0377659788677062
BP	GO:0007088	regulation of mitotic nuclear division	0.0384823643394728
BP	GO:0000070	mitotic sister chromatid segregation	0.0388145515341894
BP	GO:0010965	regulation of mitotic sister chromatid separation	0.0388145515341894
BP	GO:0003422	growth plate cartilage morphogenesis	0.0395167287076052
BP	GO:0003417	growth plate cartilage development	0.040123687863368
BP	GO:0003433	chondrocyte development involved in endochondral bone morphogenesis	0.0410885856338439
BP	GO:0048519	negative regulation of biological process	0.0411886369338853
BP	GO:0055080	cation homeostasis	0.0416521658340512
BP	GO:0008037	cell recognition	0.0440018934326668
BP	GO:0035701	hematopoietic stem cell migration	0.0440018934326668
CC	GO:0031225	anchored component of membrane	0.0442983150219396
MF	GO:0030594	neurotransmitter receptor activity	0.0450225103680215
BP	GO:0050890	cognition	0.0451104822314719
MF	GO:0022857	transmembrane transporter activity	0.0486801018977105
BP	GO:0035813	regulation of renal sodium excretion	0.0492447194599334
MF	GO:0022890	inorganic cation transmembrane transporter activity	0.0492447194599334
MF	GO:0008324	cation transmembrane transporter activity	0.0492447194599334
BP	GO:0046928	regulation of neurotransmitter secretion	0.0492447194599334
MF	GO:0051015	actin filament binding	0.0497333364217958
MF	GO:0098960	postsynaptic neurotransmitter receptor activity	0.0497333364217958
BP	GO:0050801	ion homeostasis	0.0497333364217958
MF	GO:0047429	nucleoside-triphosphate diphosphatase activity	0.0497333364217958
