# Supplementary material for: Dedicated transcriptomics combined with power analysis lead to functional understanding of genes with weak phenotypic changes in knockout lines
Source: PLoS Comput Biol. 2020 Nov 12;16(11):e1008354. doi: 10.1371/journal.pcbi.1008354 (PMC7685438; doi:10.1371/journal.pcbi.1008354)
Supplement: S2 File — (GZ) [file pcbi.1008354.s016.gz › S2_File/gon5/624.tsv]

ontology	category	term	BH
CC	GO:0031012	extracellular matrix	0.0379724378374807
CC	GO:0044421	extracellular region part	0.0419761964812176
CC	GO:0005576	extracellular region	0.0419761964812176
