# Supplementary material for: Dedicated transcriptomics combined with power analysis lead to functional understanding of genes with weak phenotypic changes in knockout lines
Source: PLoS Comput Biol. 2020 Nov 12;16(11):e1008354. doi: 10.1371/journal.pcbi.1008354 (PMC7685438; doi:10.1371/journal.pcbi.1008354)
Supplement: S2 File — (GZ) [file pcbi.1008354.s016.gz › S2_File/gon5/781.tsv]

ontology	category	term	BH
CC	GO:0005576	extracellular region	1.73715225439951e-15
CC	GO:0097060	synaptic membrane	9.12893813527175e-14
CC	GO:0044421	extracellular region part	9.12893813527175e-14
CC	GO:0097458	neuron part	9.12893813527175e-14
CC	GO:0031012	extracellular matrix	9.12893813527175e-14
CC	GO:0031226	intrinsic component of plasma membrane	1.3863926753865e-12
CC	GO:0005887	integral component of plasma membrane	1.87648160187947e-12
CC	GO:0062023	collagen-containing extracellular matrix	1.87648160187947e-12
BP	GO:0007268	chemical synaptic transmission	2.88230310141584e-12
BP	GO:0098916	anterograde trans-synaptic signaling	2.88230310141584e-12
CC	GO:0045202	synapse	3.04229258332236e-12
BP	GO:0099537	trans-synaptic signaling	3.34639366497639e-12
BP	GO:0099536	synaptic signaling	4.10370067056299e-12
MF	GO:0005201	extracellular matrix structural constituent	5.30220268865483e-12
CC	GO:0005615	extracellular space	9.70359282432081e-12
CC	GO:0044456	synapse part	1.62950035758113e-11
CC	GO:0043005	neuron projection	1.77835139316421e-11
CC	GO:0044459	plasma membrane part	3.4319213549505e-11
BP	GO:0003008	system process	4.66650728616132e-11
CC	GO:0043292	contractile fiber	1.40981442845266e-10
BP	GO:0032501	multicellular organismal process	2.02277969235755e-10
CC	GO:0044449	contractile fiber part	6.00304226208324e-10
CC	GO:0030424	axon	1.0362181715814e-09
CC	GO:0036477	somatodendritic compartment	2.08077556499202e-09
CC	GO:0030016	myofibril	2.17279480965761e-09
CC	GO:0030017	sarcomere	3.46590213978962e-09
MF	GO:0005509	calcium ion binding	4.73319374605865e-09
BP	GO:0050804	modulation of chemical synaptic transmission	4.73319374605865e-09
CC	GO:0099240	intrinsic component of synaptic membrane	4.8799281201804e-09
BP	GO:0099177	regulation of trans-synaptic signaling	5.41425996014822e-09
CC	GO:0098793	presynapse	7.50747687354196e-09
BP	GO:0016043	cellular component organization	8.74923055066285e-09
BP	GO:0071840	cellular component organization or biogenesis	1.0166147188225e-08
CC	GO:0030054	cell junction	1.89364834841302e-08
CC	GO:0045211	postsynaptic membrane	2.14281897759617e-08
CC	GO:0005886	plasma membrane	2.51958321431049e-08
CC	GO:0071944	cell periphery	4.16364807814149e-08
CC	GO:0033267	axon part	4.16364807814149e-08
CC	GO:0098978	glutamatergic synapse	4.3264793731247e-08
BP	GO:0007610	behavior	4.49325753627126e-08
CC	GO:0097447	dendritic tree	5.08975592807091e-08
BP	GO:0007399	nervous system development	5.63370527421187e-08
MF	GO:0005198	structural molecule activity	8.01617168622681e-08
CC	GO:0042734	presynaptic membrane	8.63829826194008e-08
CC	GO:0034703	cation channel complex	1.23056775497146e-07
CC	GO:0099699	integral component of synaptic membrane	1.3622112162856e-07
CC	GO:1902495	transmembrane transporter complex	1.4749213990425e-07
BP	GO:0048699	generation of neurons	1.4749213990425e-07
CC	GO:0030425	dendrite	1.50498534225806e-07
CC	GO:0099512	supramolecular fiber	1.50498534225806e-07
CC	GO:0099080	supramolecular complex	1.61649298280662e-07
CC	GO:0099081	supramolecular polymer	1.61649298280662e-07
BP	GO:0048167	regulation of synaptic plasticity	1.7827497693691e-07
BP	GO:0050877	nervous system process	2.13369289484965e-07
BP	GO:0022008	neurogenesis	2.64020753968229e-07
BP	GO:0051960	regulation of nervous system development	4.1333985904492e-07
BP	GO:0051239	regulation of multicellular organismal process	5.16460467126628e-07
CC	GO:0034702	ion channel complex	6.97890536879895e-07
CC	GO:1990351	transporter complex	7.69298280455146e-07
CC	GO:0098590	plasma membrane region	7.69821463262142e-07
CC	GO:0005581	collagen trimer	7.72948558689901e-07
MF	GO:0005261	cation channel activity	8.23204887734615e-07
BP	GO:0048731	system development	8.41855599750146e-07
MF	GO:0005539	glycosaminoglycan binding	8.52261042456193e-07
BP	GO:0009987	cellular process	1.02396685008502e-06
BP	GO:0000278	mitotic cell cycle	1.02396685008502e-06
MF	GO:0004888	transmembrane signaling receptor activity	1.16503895821173e-06
BP	GO:0065007	biological regulation	1.49111482408035e-06
BP	GO:0007275	multicellular organism development	2.08128720699217e-06
CC	GO:0044297	cell body	2.49484741543562e-06
CC	GO:0043025	neuronal cell body	2.63998086459728e-06
BP	GO:0008380	RNA splicing	2.89903838226557e-06
MF	GO:0030020	extracellular matrix structural constituent conferring tensile strength	3.19290883876696e-06
BP	GO:0007267	cell-cell signaling	3.38253292615966e-06
BP	GO:0032502	developmental process	4.60609016591459e-06
CC	GO:0009986	cell surface	4.81193148465047e-06
BP	GO:0048468	cell development	5.57300325574405e-06
CC	GO:0098936	intrinsic component of postsynaptic membrane	5.70916777596105e-06
CC	GO:0098794	postsynapse	5.99842899349968e-06
BP	GO:0003012	muscle system process	6.48663992219944e-06
CC	GO:0098878	neurotransmitter receptor complex	6.82329143211699e-06
CC	GO:0120025	plasma membrane bounded cell projection	7.22826702899155e-06
CC	GO:0036379	myofilament	7.3800236522482e-06
BP	GO:0006936	muscle contraction	7.3800236522482e-06
CC	GO:0044463	cell projection part	7.3800236522482e-06
CC	GO:0120038	plasma membrane bounded cell projection part	7.3800236522482e-06
BP	GO:0048856	anatomical structure development	7.3800236522482e-06
BP	GO:0007155	cell adhesion	7.50297396273566e-06
MF	GO:0015267	channel activity	7.75958225266364e-06
MF	GO:0022803	passive transmembrane transporter activity	7.75958225266364e-06
CC	GO:0005865	striated muscle thin filament	8.60138207923771e-06
MF	GO:0022839	ion gated channel activity	8.7250773009977e-06
BP	GO:0022610	biological adhesion	9.53162669162267e-06
MF	GO:0022838	substrate-specific channel activity	9.8956701822233e-06
MF	GO:0038023	signaling receptor activity	1.01245625913259e-05
BP	GO:0000375	RNA splicing, via transesterification reactions	1.06663358384451e-05
BP	GO:0000377	RNA splicing, via transesterification reactions with bulged adenosine as nucleophile	1.06663358384451e-05
BP	GO:0000398	mRNA splicing, via spliceosome	1.06663358384451e-05
BP	GO:0050808	synapse organization	1.07898896083348e-05
MF	GO:0005216	ion channel activity	1.12162114799306e-05
CC	GO:0042995	cell projection	1.27882223087842e-05
BP	GO:0006397	mRNA processing	1.38300596016945e-05
BP	GO:0030182	neuron differentiation	1.49308200018717e-05
BP	GO:0002062	chondrocyte differentiation	1.49386621879278e-05
CC	GO:0044420	extracellular matrix component	1.57241119828674e-05
MF	GO:0022836	gated channel activity	1.57747870720482e-05
CC	GO:0031674	I band	1.64948546084423e-05
CC	GO:0008328	ionotropic glutamate receptor complex	1.67611818682581e-05
CC	GO:0005694	chromosome	1.72964580282932e-05
BP	GO:1903047	mitotic cell cycle process	1.9756816643977e-05
BP	GO:0007059	chromosome segregation	1.9756816643977e-05
CC	GO:0099634	postsynaptic specialization membrane	1.9768338529037e-05
BP	GO:0140014	mitotic nuclear division	2.43966862656201e-05
BP	GO:0065008	regulation of biological quality	2.4816939054202e-05
BP	GO:0051216	cartilage development	2.61704356549057e-05
BP	GO:0050789	regulation of biological process	2.85047765225742e-05
BP	GO:2000026	regulation of multicellular organismal development	2.94251464808021e-05
CC	GO:0099055	integral component of postsynaptic membrane	3.06046228540486e-05
CC	GO:0098982	GABA-ergic synapse	3.18235631573926e-05
BP	GO:0044057	regulation of system process	3.78446552503665e-05
BP	GO:0050767	regulation of neurogenesis	3.98637522784907e-05
BP	GO:0050793	regulation of developmental process	4.20374246222898e-05
BP	GO:0000280	nuclear division	5.0286628765117e-05
MF	GO:0060089	molecular transducer activity	5.11086734811171e-05
BP	GO:0061448	connective tissue development	5.22990089573982e-05
BP	GO:0000070	mitotic sister chromatid segregation	5.79488992130934e-05
BP	GO:0031175	neuron projection development	6.05691535736742e-05
BP	GO:0042391	regulation of membrane potential	6.05691535736742e-05
CC	GO:0098889	intrinsic component of presynaptic membrane	8.57031057720904e-05
BP	GO:0019226	transmission of nerve impulse	8.64120828436465e-05
BP	GO:0006261	DNA-dependent DNA replication	8.64120828436465e-05
BP	GO:0030198	extracellular matrix organization	8.85351049352063e-05
MF	GO:0008201	heparin binding	8.85351049352063e-05
CC	GO:0030018	Z disc	0.000101637260172566
BP	GO:0007215	glutamate receptor signaling pathway	0.000105100826231829
CC	GO:0000776	kinetochore	0.000110398119761053
CC	GO:0098687	chromosomal region	0.000111438920296772
BP	GO:0060284	regulation of cell development	0.000144602048861859
MF	GO:0046873	metal ion transmembrane transporter activity	0.000164393633643611
CC	GO:0044304	main axon	0.000172885122482173
CC	GO:0043197	dendritic spine	0.000193077631458638
BP	GO:0006260	DNA replication	0.000193077631458638
BP	GO:0060350	endochondral bone morphogenesis	0.000197534790692428
BP	GO:0043269	regulation of ion transport	0.000205010220022856
BP	GO:0045595	regulation of cell differentiation	0.000206601034246611
BP	GO:0030154	cell differentiation	0.000227149428826746
BP	GO:0051241	negative regulation of multicellular organismal process	0.000241238744266687
CC	GO:0044427	chromosomal part	0.000260448224513327
CC	GO:0000775	chromosome, centromeric region	0.000263282767819347
CC	GO:0098797	plasma membrane protein complex	0.000280531598366576
BP	GO:0048858	cell projection morphogenesis	0.000289153264131474
CC	GO:0150034	distal axon	0.000289153264131474
BP	GO:0060349	bone morphogenesis	0.000293782917016527
BP	GO:0098742	cell-cell adhesion via plasma-membrane adhesion molecules	0.000293782917016527
BP	GO:0060351	cartilage development involved in endochondral bone morphogenesis	0.000304578506832364
CC	GO:0044306	neuron projection terminus	0.000304578506832364
BP	GO:0043062	extracellular structure organization	0.000310204309517715
BP	GO:0032990	cell part morphogenesis	0.000310204309517715
CC	GO:0005681	spliceosomal complex	0.000321083086905753
BP	GO:0048869	cellular developmental process	0.000394327774928247
BP	GO:0120039	plasma membrane bounded cell projection morphogenesis	0.000412376946774816
BP	GO:0048666	neuron development	0.000417103403955803
CC	GO:0098948	intrinsic component of postsynaptic specialization membrane	0.000424541180014234
BP	GO:0008015	blood circulation	0.000426584651854581
BP	GO:0048168	regulation of neuronal synaptic plasticity	0.000441752460129317
MF	GO:0008066	glutamate receptor activity	0.000449464621828828
BP	GO:0060047	heart contraction	0.000467022105279858
CC	GO:0048786	presynaptic active zone	0.000475403561718427
BP	GO:0048812	neuron projection morphogenesis	0.000490876750529816
CC	GO:0044309	neuron spine	0.000493086707794995
BP	GO:0003413	chondrocyte differentiation involved in endochondral bone morphogenesis	0.000532673003968872
BP	GO:0003013	circulatory system process	0.000556403612437088
CC	GO:0071013	catalytic step 2 spliceosome	0.000571626788360733
BP	GO:0050890	cognition	0.000602481442583158
CC	GO:0000777	condensed chromosome kinetochore	0.000602481442583158
BP	GO:0003015	heart process	0.000620887909478697
CC	GO:0098839	postsynaptic density membrane	0.000620887909478697
MF	GO:0022843	voltage-gated cation channel activity	0.000640887208511611
BP	GO:0007416	synapse assembly	0.000651915147934387
BP	GO:0000819	sister chromatid segregation	0.000712018839898458
BP	GO:0007626	locomotory behavior	0.000712018839898458
BP	GO:0048285	organelle fission	0.000731940679718185
BP	GO:0050905	neuromuscular process	0.000731940679718185
MF	GO:0030594	neurotransmitter receptor activity	0.000731940679718185
MF	GO:0004003	ATP-dependent DNA helicase activity	0.000731940679718185
MF	GO:0008026	ATP-dependent helicase activity	0.000731940679718185
MF	GO:0070035	purine NTP-dependent helicase activity	0.000731940679718185
BP	GO:0001505	regulation of neurotransmitter levels	0.000762258322783919
BP	GO:0007611	learning or memory	0.000776187474952411
BP	GO:0055001	muscle cell development	0.000776187474952411
MF	GO:0005515	protein binding	0.000885222931417362
MF	GO:0017116	single-stranded DNA-dependent ATP-dependent DNA helicase activity	0.000885222931417362
MF	GO:0043142	single-stranded DNA-dependent ATPase activity	0.000885222931417362
BP	GO:0061061	muscle structure development	0.000900728648489303
BP	GO:0055002	striated muscle cell development	0.0009036057657558
CC	GO:0032991	protein-containing complex	0.000921638072717938
BP	GO:0035637	multicellular organismal signaling	0.000960068566948514
BP	GO:0048747	muscle fiber development	0.00102751681825706
CC	GO:0099060	integral component of postsynaptic specialization membrane	0.00106425834966663
BP	GO:0051093	negative regulation of developmental process	0.00108431565269387
BP	GO:0060348	bone development	0.00122092336424962
BP	GO:0006396	RNA processing	0.00126834013582818
CC	GO:0017146	NMDA selective glutamate receptor complex	0.00126834013582818
CC	GO:0043679	axon terminus	0.00134982741824293
BP	GO:0050794	regulation of cellular process	0.00160819463162322
CC	GO:0099572	postsynaptic specialization	0.00164796225867973
CC	GO:0043235	receptor complex	0.00167027927079478
BP	GO:0098813	nuclear chromosome segregation	0.00168434998185317
BP	GO:0006811	ion transport	0.00181663337077457
BP	GO:0035249	synaptic transmission, glutamatergic	0.00185900194890784
MF	GO:0004970	ionotropic glutamate receptor activity	0.00186384234316671
BP	GO:0051301	cell division	0.00188427982217462
MF	GO:0022890	inorganic cation transmembrane transporter activity	0.00188427982217462
BP	GO:0032989	cellular component morphogenesis	0.00194848792506402
CC	GO:0099056	integral component of presynaptic membrane	0.00205124767598655
BP	GO:0002063	chondrocyte development	0.0023391829014436
BP	GO:0019932	second-messenger-mediated signaling	0.0023596368345989
BP	GO:0051094	positive regulation of developmental process	0.00239727949530207
BP	GO:0007088	regulation of mitotic nuclear division	0.00258673733870936
MF	GO:0015085	calcium ion transmembrane transporter activity	0.00264858510270851
CC	GO:0032279	asymmetric synapse	0.00266592092263355
CC	GO:0042383	sarcolemma	0.00266592092263355
BP	GO:0051983	regulation of chromosome segregation	0.0027813406098722
BP	GO:0016071	mRNA metabolic process	0.00282407042996929
MF	GO:0098960	postsynaptic neurotransmitter receptor activity	0.0028554667261769
BP	GO:0006941	striated muscle contraction	0.00298077684562171
BP	GO:0006812	cation transport	0.0030795382287877
BP	GO:0007517	muscle organ development	0.00311392656103008
CC	GO:0098984	neuron to neuron synapse	0.00313778239224262
CC	GO:0099146	intrinsic component of postsynaptic density membrane	0.00313893233526243
BP	GO:0045664	regulation of neuron differentiation	0.00338005691836993
BP	GO:0051146	striated muscle cell differentiation	0.00338005691836993
BP	GO:0051962	positive regulation of nervous system development	0.00341711590448637
CC	GO:0005583	fibrillar collagen trimer	0.00342345864424674
CC	GO:0098643	banded collagen fibril	0.00342345864424674
MF	GO:0015079	potassium ion transmembrane transporter activity	0.00357030884827107
MF	GO:0019955	cytokine binding	0.00359900043956293
CC	GO:0098802	plasma membrane receptor complex	0.00365627992845969
BP	GO:0060074	synapse maturation	0.00369188418441848
BP	GO:0035640	exploration behavior	0.00383550679434167
BP	GO:0030071	regulation of mitotic metaphase/anaphase transition	0.00383550679434167
MF	GO:0022824	transmitter-gated ion channel activity	0.00383550679434167
MF	GO:0022835	transmitter-gated channel activity	0.00383550679434167
MF	GO:0044877	protein-containing complex binding	0.00384332644298757
BP	GO:0060538	skeletal muscle organ development	0.00399201779327711
BP	GO:0060537	muscle tissue development	0.00400254162390716
BP	GO:0098655	cation transmembrane transport	0.00403244800289323
BP	GO:0003418	growth plate cartilage chondrocyte differentiation	0.00406627824528807
BP	GO:0003422	growth plate cartilage morphogenesis	0.00425734283091505
CC	GO:0000779	condensed chromosome, centromeric region	0.00425734283091505
BP	GO:0051128	regulation of cellular component organization	0.00426178954504079
CC	GO:0043228	non-membrane-bounded organelle	0.00441705852677266
MF	GO:0015276	ligand-gated ion channel activity	0.0044231444680363
BP	GO:0060536	cartilage morphogenesis	0.00454386911894075
CC	GO:0014069	postsynaptic density	0.0046362375366096
BP	GO:0007346	regulation of mitotic cell cycle	0.00473122400044772
BP	GO:0030239	myofibril assembly	0.00473122400044772
BP	GO:0014706	striated muscle tissue development	0.00507873046115698
BP	GO:0022402	cell cycle process	0.00508839926750395
BP	GO:0097091	synaptic vesicle clustering	0.00514990336132802
BP	GO:0048589	developmental growth	0.00533232446913883
BP	GO:0045597	positive regulation of cell differentiation	0.00537531200979965
BP	GO:0003433	chondrocyte development involved in endochondral bone morphogenesis	0.00537531200979965
BP	GO:0007091	metaphase/anaphase transition of mitotic cell cycle	0.00537531200979965
MF	GO:0005244	voltage-gated ion channel activity	0.00537531200979965
MF	GO:0022832	voltage-gated channel activity	0.00537531200979965
BP	GO:0034765	regulation of ion transmembrane transport	0.00537531200979965
CC	GO:0046540	U4/U6 x U5 tri-snRNP complex	0.00563012768605914
CC	GO:0097526	spliceosomal tri-snRNP complex	0.00563012768605914
BP	GO:0007519	skeletal muscle tissue development	0.00563012768605914
CC	GO:0000793	condensed chromosome	0.00567179143004718
BP	GO:0051783	regulation of nuclear division	0.00597330578074569
BP	GO:0001964	startle response	0.00604232343533852
BP	GO:0034508	centromere complex assembly	0.00629335897707615
BP	GO:0033045	regulation of sister chromatid segregation	0.00652949589142558
MF	GO:1904315	transmitter-gated ion channel activity involved in regulation of postsynaptic membrane potential	0.00668766849944527
MF	GO:0003678	DNA helicase activity	0.00681861010494319
CC	GO:0043232	intracellular non-membrane-bounded organelle	0.00691769942054566
CC	GO:0000778	condensed nuclear chromosome kinetochore	0.00745762670768585
BP	GO:0010965	regulation of mitotic sister chromatid separation	0.00745762670768585
BP	GO:0045596	negative regulation of cell differentiation	0.00780080590894044
BP	GO:1902099	regulation of metaphase/anaphase transition of cell cycle	0.00780080590894044
MF	GO:0005488	binding	0.00780705972579156
MF	GO:0022834	ligand-gated channel activity	0.00791152441535225
CC	GO:0099061	integral component of postsynaptic density membrane	0.00792829956010715
BP	GO:0035641	locomotory exploration behavior	0.00806033705374099
BP	GO:0006816	calcium ion transport	0.00806033705374099
BP	GO:0044772	mitotic cell cycle phase transition	0.00806033705374099
BP	GO:0035418	protein localization to synapse	0.00815780719722618
BP	GO:0030199	collagen fibril organization	0.00815780719722618
BP	GO:0030240	skeletal muscle thin filament assembly	0.00852490904845098
BP	GO:0030030	cell projection organization	0.00852490904845098
BP	GO:0051963	regulation of synapse assembly	0.00868200915991033
MF	GO:0005262	calcium channel activity	0.00887430391019801
BP	GO:0007154	cell communication	0.00913344668944594
CC	GO:0000228	nuclear chromosome	0.00917235819015226
BP	GO:0008037	cell recognition	0.00952910011535668
MF	GO:0030021	extracellular matrix structural constituent conferring compression resistance	0.00962299935176686
BP	GO:0042692	muscle cell differentiation	0.0097895436262199
BP	GO:0120036	plasma membrane bounded cell projection organization	0.00983936758212632
BP	GO:0007049	cell cycle	0.00987288830689274
CC	GO:0005861	troponin complex	0.00987288830689274
BP	GO:0050896	response to stimulus	0.00992117292100473
BP	GO:0007269	neurotransmitter secretion	0.00992117292100473
BP	GO:0023052	signaling	0.0103185565120779
BP	GO:0044784	metaphase/anaphase transition of cell cycle	0.0103446938239907
BP	GO:0008150	biological_process	0.0110860502295043
BP	GO:0003414	chondrocyte morphogenesis involved in endochondral bone morphogenesis	0.0110860502295043
BP	GO:0003429	growth plate cartilage chondrocyte morphogenesis	0.0110860502295043
BP	GO:0090171	chondrocyte morphogenesis	0.0110860502295043
CC	GO:0120114	Sm-like protein family complex	0.0110860502295043
MF	GO:0008324	cation transmembrane transporter activity	0.0110860502295043
BP	GO:0072507	divalent inorganic cation homeostasis	0.0110860502295043
BP	GO:0034220	ion transmembrane transport	0.0111166951848032
BP	GO:0099643	signal release from synapse	0.0112565668128749
CC	GO:0030133	transport vesicle	0.0113246381231406
BP	GO:0007080	mitotic metaphase plate congression	0.0113246381231406
BP	GO:0051304	chromosome separation	0.011343458996478
BP	GO:0051240	positive regulation of multicellular organismal process	0.0114894822478966
BP	GO:0006874	cellular calcium ion homeostasis	0.0120089562953337
MF	GO:0005516	calmodulin binding	0.0120318245700138
BP	GO:0051965	positive regulation of synapse assembly	0.0120929550260862
BP	GO:0035988	chondrocyte proliferation	0.0120929550260862
BP	GO:0033047	regulation of mitotic sister chromatid segregation	0.0124631885625461
BP	GO:2001257	regulation of cation channel activity	0.0124631885625461
BP	GO:0008608	attachment of spindle microtubules to kinetochore	0.0126039985293442
CC	GO:0034709	methylosome	0.0126488091555367
CC	GO:0005839	proteasome core complex	0.0130752904771542
BP	GO:0019725	cellular homeostasis	0.0130752904771542
CC	GO:0031430	M band	0.0130752904771542
BP	GO:0050801	ion homeostasis	0.01307664733501
BP	GO:1905818	regulation of chromosome separation	0.01307664733501
CC	GO:0005657	replication fork	0.0132786005031412
BP	GO:0045214	sarcomere organization	0.0133344816858357
BP	GO:0003009	skeletal muscle contraction	0.0135571601126335
CC	GO:0016528	sarcoplasm	0.013697193952484
MF	GO:0099529	neurotransmitter receptor activity involved in regulation of postsynaptic membrane potential	0.013697193952484
MF	GO:0005267	potassium channel activity	0.013742079148419
BP	GO:0051480	regulation of cytosolic calcium ion concentration	0.0140518861430065
CC	GO:0070382	exocytic vesicle	0.0140518861430065
BP	GO:0000380	alternative mRNA splicing, via spliceosome	0.0145553998558799
BP	GO:0006836	neurotransmitter transport	0.0146350249785415
BP	GO:0098868	bone growth	0.0147288017479298
BP	GO:0055082	cellular chemical homeostasis	0.0147288017479298
BP	GO:0001508	action potential	0.0149301860148502
BP	GO:0048172	regulation of short-term neuronal synaptic plasticity	0.0152313067144343
CC	GO:0031672	A band	0.0152315471952219
BP	GO:0070252	actin-mediated cell contraction	0.0165315520254959
CC	GO:0034705	potassium channel complex	0.0168355977735551
BP	GO:0055074	calcium ion homeostasis	0.0168355977735551
BP	GO:0072503	cellular divalent inorganic cation homeostasis	0.0168355977735551
BP	GO:0000381	regulation of alternative mRNA splicing, via spliceosome	0.0168484813181106
BP	GO:0099504	synaptic vesicle cycle	0.0168641442832925
MF	GO:0008094	DNA-dependent ATPase activity	0.0168641442832925
BP	GO:0051306	mitotic sister chromatid separation	0.0169352872229626
CC	GO:0032809	neuronal cell body membrane	0.017450525744041
BP	GO:2000311	regulation of AMPA receptor activity	0.0175112758836622
BP	GO:0097479	synaptic vesicle localization	0.0177527823623177
BP	GO:0019722	calcium-mediated signaling	0.0177527823623177
BP	GO:0032963	collagen metabolic process	0.0177527823623177
MF	GO:0016887	ATPase activity	0.0178633303297382
MF	GO:0005230	extracellular ligand-gated ion channel activity	0.0181910908355478
BP	GO:0014866	skeletal myofibril assembly	0.0183994548216919
BP	GO:0051130	positive regulation of cellular component organization	0.0184219845292644
CC	GO:0000940	condensed chromosome outer kinetochore	0.0186020463983059
BP	GO:0003417	growth plate cartilage development	0.0189437808008337
BP	GO:0009653	anatomical structure morphogenesis	0.0189437808008337
CC	GO:0009897	external side of plasma membrane	0.0193473581977547
CC	GO:0031594	neuromuscular junction	0.0194779986261429
BP	GO:0050657	nucleic acid transport	0.0195391349866984
BP	GO:0050658	RNA transport	0.0195391349866984
BP	GO:0032879	regulation of localization	0.0196838999152211
BP	GO:0007093	mitotic cell cycle checkpoint	0.0197082723535768
BP	GO:0040007	growth	0.0207050578766389
BP	GO:0061564	axon development	0.0207294714697941
BP	GO:0050806	positive regulation of synaptic transmission	0.0208048404272577
MF	GO:0099094	ligand-gated cation channel activity	0.0208048404272577
BP	GO:0071804	cellular potassium ion transport	0.0211613157153147
BP	GO:0071805	potassium ion transmembrane transport	0.0211613157153147
BP	GO:0051028	mRNA transport	0.021229047654096
BP	GO:0007409	axonogenesis	0.0214945807228607
BP	GO:0000902	cell morphogenesis	0.0221388509548291
BP	GO:0006875	cellular metal ion homeostasis	0.0224171558545905
CC	GO:0044454	nuclear chromosome part	0.0224171558545905
BP	GO:0030001	metal ion transport	0.0225571224258806
BP	GO:0098771	inorganic ion homeostasis	0.0233515919251296
BP	GO:1901655	cellular response to ketone	0.0235666365594475
CC	GO:0060076	excitatory synapse	0.0236544761295985
BP	GO:0001501	skeletal system development	0.0236916036473947
CC	GO:0098644	complex of collagen trimers	0.023796706001693
BP	GO:1901654	response to ketone	0.0238424728514886
BP	GO:0007600	sensory perception	0.0242283077722585
BP	GO:0051315	attachment of mitotic spindle microtubules to kinetochore	0.0245828527249344
BP	GO:0048667	cell morphogenesis involved in neuron differentiation	0.0245828527249344
MF	GO:0050431	transforming growth factor beta binding	0.0246683729368679
MF	GO:0022857	transmembrane transporter activity	0.0247536250677751
BP	GO:0048739	cardiac muscle fiber development	0.0253396491750398
BP	GO:0097305	response to alcohol	0.025437616394405
BP	GO:0065004	protein-DNA complex assembly	0.0255509433447214
BP	GO:0000075	cell cycle checkpoint	0.0258618233349427
CC	GO:0097525	spliceosomal snRNP complex	0.0260223432238908
BP	GO:0055065	metal ion homeostasis	0.0262543269854879
BP	GO:0017158	regulation of calcium ion-dependent exocytosis	0.0275488752796713
BP	GO:0015931	nucleobase-containing compound transport	0.0276030210150061
BP	GO:1901990	regulation of mitotic cell cycle phase transition	0.0276030210150061
BP	GO:0099601	regulation of neurotransmitter receptor activity	0.0277070954250359
BP	GO:0050803	regulation of synapse structure or activity	0.0277070954250359
CC	GO:0044305	calyx of Held	0.0277381376226555
BP	GO:0010499	proteasomal ubiquitin-independent protein catabolic process	0.0277676560088791
BP	GO:1900449	regulation of glutamate receptor signaling pathway	0.0279443008521591
BP	GO:0098693	regulation of synaptic vesicle cycle	0.0279470560513727
BP	GO:0032412	regulation of ion transmembrane transporter activity	0.0292603187833689
CC	GO:0034715	pICln-Sm protein complex	0.0301224867285077
MF	GO:0004298	threonine-type endopeptidase activity	0.0301411121380984
MF	GO:0070003	threonine-type peptidase activity	0.0301411121380984
BP	GO:0051236	establishment of RNA localization	0.0302380330113982
BP	GO:0050769	positive regulation of neurogenesis	0.0311672098585047
BP	GO:0010831	positive regulation of myotube differentiation	0.0311672098585047
BP	GO:0044770	cell cycle phase transition	0.0314021502566823
CC	GO:0044298	cell body membrane	0.0323713725141337
BP	GO:0031577	spindle checkpoint	0.0328107378704191
BP	GO:0045841	negative regulation of mitotic metaphase/anaphase transition	0.0331975531694423
MF	GO:0004386	helicase activity	0.0332226038181334
MF	GO:0003689	DNA clamp loader activity	0.0334530701192598
MF	GO:0033170	protein-DNA loading ATPase activity	0.0334530701192598
BP	GO:0019228	neuronal action potential	0.0339749263229034
CC	GO:0005604	basement membrane	0.0341057602686451
BP	GO:0007588	excretion	0.0350134299354299
MF	GO:0001540	amyloid-beta binding	0.0350179728612965
BP	GO:0051049	regulation of transport	0.0350979393122415
MF	GO:0008092	cytoskeletal protein binding	0.0354822184414813
BP	GO:0051716	cellular response to stimulus	0.0355906632785316
BP	GO:0001764	neuron migration	0.035665847388266
MF	GO:0042623	ATPase activity, coupled	0.0358982666710243
CC	GO:0043194	axon initial segment	0.0362578697051073
BP	GO:0099560	synaptic membrane adhesion	0.0370363700579393
BP	GO:0060789	hair follicle placode formation	0.0373775773913629
BP	GO:0072511	divalent inorganic cation transport	0.0379160223846109
BP	GO:0051310	metaphase plate congression	0.0379160223846109
BP	GO:0055080	cation homeostasis	0.0388795412293952
BP	GO:0043113	receptor clustering	0.0388795412293952
MF	GO:0016462	pyrophosphatase activity	0.0392085366136601
BP	GO:0000904	cell morphogenesis involved in differentiation	0.039576713778267
CC	GO:0030532	small nuclear ribonucleoprotein complex	0.0403062953461963
BP	GO:0051123	RNA polymerase II preinitiation complex assembly	0.0403129556222634
BP	GO:0050807	regulation of synapse organization	0.040436202324203
BP	GO:0050879	multicellular organismal movement	0.040436202324203
BP	GO:0050881	musculoskeletal movement	0.040436202324203
MF	GO:0019957	C-C chemokine binding	0.0406540725803846
BP	GO:0022898	regulation of transmembrane transporter activity	0.0408725694062549
MF	GO:1901681	sulfur compound binding	0.0416023044945246
MF	GO:0071813	lipoprotein particle binding	0.0416023044945246
MF	GO:0071814	protein-lipid complex binding	0.0416023044945246
BP	GO:0048705	skeletal system morphogenesis	0.0416023044945246
BP	GO:0048878	chemical homeostasis	0.0416092981982674
BP	GO:0006403	RNA localization	0.0427946626184491
BP	GO:0051179	localization	0.0428512280903565
BP	GO:0090335	regulation of brown fat cell differentiation	0.043365740170264
BP	GO:0090257	regulation of muscle system process	0.043365740170264
CC	GO:0005686	U2 snRNP	0.0434437630325433
BP	GO:0050974	detection of mechanical stimulus involved in sensory perception	0.0435168881064052
BP	GO:0032612	interleukin-1 production	0.0440501415186823
BP	GO:2000816	negative regulation of mitotic sister chromatid separation	0.0440608962488283
BP	GO:0071174	mitotic spindle checkpoint	0.0440608962488283
BP	GO:0070838	divalent metal ion transport	0.044341406699087
MF	GO:0016817	hydrolase activity, acting on acid anhydrides	0.044341406699087
MF	GO:0016818	hydrolase activity, acting on acid anhydrides, in phosphorus-containing anhydrides	0.044341406699087
MF	GO:0099583	neurotransmitter receptor activity involved in regulation of postsynaptic cytosolic calcium ion concentration	0.0452300348568034
BP	GO:0045839	negative regulation of mitotic nuclear division	0.0452300348568034
BP	GO:0044062	regulation of excretion	0.0454223662316271
BP	GO:0007411	axon guidance	0.0457705780829045
MF	GO:0017080	sodium channel regulator activity	0.0457705780829045
BP	GO:0046928	regulation of neurotransmitter secretion	0.0460481384776787
BP	GO:0006873	cellular ion homeostasis	0.0469973404229336
BP	GO:0008016	regulation of heart contraction	0.0471697209028945
BP	GO:0050684	regulation of mRNA processing	0.0476121494894479
BP	GO:2000300	regulation of synaptic vesicle exocytosis	0.0485715174111846
MF	GO:0015318	inorganic molecular entity transmembrane transporter activity	0.0489474215027996
BP	GO:0006813	potassium ion transport	0.0497730482602337
