# Supplementary material for: Dedicated transcriptomics combined with power analysis lead to functional understanding of genes with weak phenotypic changes in knockout lines
Source: PLoS Comput Biol. 2020 Nov 12;16(11):e1008354. doi: 10.1371/journal.pcbi.1008354 (PMC7685438; doi:10.1371/journal.pcbi.1008354)
Supplement: S2 File — (GZ) [file pcbi.1008354.s016.gz › S2_File/gon5/651.tsv]

ontology	category	term	BH
CC	GO:0044421	extracellular region part	3.05754295039908e-18
CC	GO:0005576	extracellular region	4.04541443481901e-18
CC	GO:0031012	extracellular matrix	3.60049124152668e-15
CC	GO:0005615	extracellular space	1.77635671703875e-14
CC	GO:0062023	collagen-containing extracellular matrix	2.01079222136413e-13
MF	GO:0005201	extracellular matrix structural constituent	8.83769358854447e-11
BP	GO:0032501	multicellular organismal process	7.55146227942716e-10
BP	GO:0003008	system process	4.62477534571972e-09
CC	GO:0097060	synaptic membrane	1.17299654497441e-08
CC	GO:0005581	collagen trimer	2.7961276827328e-08
CC	GO:0045202	synapse	3.23460702854871e-08
CC	GO:0099512	supramolecular fiber	3.23460702854871e-08
CC	GO:0071944	cell periphery	3.23460702854871e-08
CC	GO:0043292	contractile fiber	3.23460702854871e-08
CC	GO:0005886	plasma membrane	3.23460702854871e-08
CC	GO:0099080	supramolecular complex	3.55877987407664e-08
CC	GO:0099081	supramolecular polymer	3.55877987407664e-08
BP	GO:0048731	system development	3.55877987407664e-08
MF	GO:0005261	cation channel activity	3.63723091167429e-08
MF	GO:0030020	extracellular matrix structural constituent conferring tensile strength	8.1618342891158e-08
CC	GO:0097458	neuron part	9.44898758463721e-08
MF	GO:0022839	ion gated channel activity	1.03308389065122e-07
BP	GO:0007275	multicellular organism development	1.19737926555474e-07
CC	GO:0036477	somatodendritic compartment	1.85261146924963e-07
MF	GO:0022836	gated channel activity	1.85261146924963e-07
CC	GO:0030016	myofibril	1.85261146924963e-07
MF	GO:0005198	structural molecule activity	1.85261146924963e-07
BP	GO:0099536	synaptic signaling	1.98696937902262e-07
BP	GO:0032502	developmental process	2.58004476427985e-07
BP	GO:0030198	extracellular matrix organization	2.6273589824844e-07
BP	GO:0002062	chondrocyte differentiation	3.37715058346458e-07
BP	GO:0099537	trans-synaptic signaling	3.37715058346458e-07
CC	GO:0031226	intrinsic component of plasma membrane	4.13776637238758e-07
CC	GO:0043005	neuron projection	4.34452956662514e-07
MF	GO:0046873	metal ion transmembrane transporter activity	4.36432974980083e-07
MF	GO:0005216	ion channel activity	4.54487656994569e-07
CC	GO:0044456	synapse part	4.69715632955073e-07
CC	GO:0044449	contractile fiber part	4.73930026873955e-07
MF	GO:0022838	substrate-specific channel activity	5.26285772944437e-07
CC	GO:0005887	integral component of plasma membrane	8.0436517363796e-07
BP	GO:0043062	extracellular structure organization	8.73766808467723e-07
BP	GO:0007268	chemical synaptic transmission	9.73722540596807e-07
BP	GO:0098916	anterograde trans-synaptic signaling	9.73722540596807e-07
BP	GO:0048856	anatomical structure development	9.73722540596807e-07
BP	GO:0051216	cartilage development	9.73722540596807e-07
CC	GO:0045211	postsynaptic membrane	1.09186701765716e-06
BP	GO:0061448	connective tissue development	1.17063983838786e-06
CC	GO:0043025	neuronal cell body	1.29566077033042e-06
CC	GO:0030425	dendrite	1.29566077033042e-06
CC	GO:0097447	dendritic tree	1.61280809426517e-06
MF	GO:0015267	channel activity	1.63950572058364e-06
MF	GO:0022803	passive transmembrane transporter activity	1.63950572058364e-06
CC	GO:0000940	condensed chromosome outer kinetochore	1.63950572058364e-06
MF	GO:0005509	calcium ion binding	2.14220120473818e-06
CC	GO:0030017	sarcomere	3.31258826255378e-06
BP	GO:0003012	muscle system process	3.41375318328197e-06
CC	GO:0000777	condensed chromosome kinetochore	4.42219115187468e-06
CC	GO:0044297	cell body	4.58154332931299e-06
BP	GO:0003009	skeletal muscle contraction	6.63411649676892e-06
CC	GO:0000776	kinetochore	6.63411649676892e-06
BP	GO:0003413	chondrocyte differentiation involved in endochondral bone morphogenesis	1.01759087751807e-05
CC	GO:0098794	postsynapse	1.05291842179892e-05
CC	GO:0042734	presynaptic membrane	1.10675796262361e-05
CC	GO:0099240	intrinsic component of synaptic membrane	1.10675796262361e-05
BP	GO:0050877	nervous system process	1.17167147259785e-05
BP	GO:0003418	growth plate cartilage chondrocyte differentiation	1.26862879914052e-05
CC	GO:0098793	presynapse	1.27822723900053e-05
CC	GO:0098590	plasma membrane region	1.36021019084672e-05
BP	GO:0003433	chondrocyte development involved in endochondral bone morphogenesis	1.42600571017639e-05
CC	GO:0098982	GABA-ergic synapse	1.44746901215741e-05
CC	GO:0030424	axon	1.90422952179461e-05
BP	GO:0051239	regulation of multicellular organismal process	2.61394447552407e-05
BP	GO:0006936	muscle contraction	3.05991873056943e-05
CC	GO:0009986	cell surface	3.65822912639705e-05
CC	GO:0044459	plasma membrane part	3.65822912639705e-05
BP	GO:0050808	synapse organization	3.93618324354438e-05
MF	GO:0022890	inorganic cation transmembrane transporter activity	4.1383271440638e-05
BP	GO:0003422	growth plate cartilage morphogenesis	4.77811091576716e-05
MF	GO:0005488	binding	5.99260131850335e-05
CC	GO:0031594	neuromuscular junction	6.44063316526995e-05
MF	GO:0005515	protein binding	6.53195790500828e-05
CC	GO:0099699	integral component of synaptic membrane	6.53195790500828e-05
CC	GO:0098978	glutamatergic synapse	6.73435745718724e-05
BP	GO:0048869	cellular developmental process	6.89486492593973e-05
MF	GO:0022843	voltage-gated cation channel activity	9.01459553482336e-05
BP	GO:0050793	regulation of developmental process	9.01459553482336e-05
BP	GO:0003417	growth plate cartilage development	9.01459553482336e-05
BP	GO:0065007	biological regulation	9.01459553482336e-05
CC	GO:0000775	chromosome, centromeric region	0.000105765019470074
BP	GO:0007517	muscle organ development	0.000108952961781953
CC	GO:0000779	condensed chromosome, centromeric region	0.000108952961781953
BP	GO:0009987	cellular process	0.000155209446420794
BP	GO:0060351	cartilage development involved in endochondral bone morphogenesis	0.000163597694267998
BP	GO:0071840	cellular component organization or biogenesis	0.00016634652489007
BP	GO:0002063	chondrocyte development	0.000176360651988217
BP	GO:0030154	cell differentiation	0.000178062856860507
BP	GO:0048513	animal organ development	0.00017942516023076
BP	GO:0060536	cartilage morphogenesis	0.000188537804756028
BP	GO:0030199	collagen fibril organization	0.000196745453043704
BP	GO:0048468	cell development	0.000218530226539692
BP	GO:0008608	attachment of spindle microtubules to kinetochore	0.000218530226539692
BP	GO:0003414	chondrocyte morphogenesis involved in endochondral bone morphogenesis	0.000250605292006068
BP	GO:0003429	growth plate cartilage chondrocyte morphogenesis	0.000250605292006068
BP	GO:0090171	chondrocyte morphogenesis	0.000250605292006068
CC	GO:0005694	chromosome	0.000274769619229082
MF	GO:0005244	voltage-gated ion channel activity	0.000278743497664759
MF	GO:0022832	voltage-gated channel activity	0.000278743497664759
BP	GO:0098868	bone growth	0.000280710480379489
BP	GO:0050879	multicellular organismal movement	0.000293441477216235
BP	GO:0050881	musculoskeletal movement	0.000293441477216235
BP	GO:0016043	cellular component organization	0.000329055711457943
BP	GO:0085029	extracellular matrix assembly	0.000330212531185559
CC	GO:0098936	intrinsic component of postsynaptic membrane	0.000358899795114799
CC	GO:0000793	condensed chromosome	0.000380868399155609
CC	GO:0098687	chromosomal region	0.000440220450803027
BP	GO:0061061	muscle structure development	0.000440220450803027
BP	GO:0051960	regulation of nervous system development	0.000497089556721916
BP	GO:0050804	modulation of chemical synaptic transmission	0.000503236106488917
BP	GO:0050789	regulation of biological process	0.000521376558987419
CC	GO:0000778	condensed nuclear chromosome kinetochore	0.000529879223603094
BP	GO:0099177	regulation of trans-synaptic signaling	0.000532774753945319
BP	GO:0060350	endochondral bone morphogenesis	0.000583578219235895
CC	GO:0005865	striated muscle thin filament	0.000623414328404757
MF	GO:0005267	potassium channel activity	0.000632270075655364
CC	GO:0099055	integral component of postsynaptic membrane	0.000678931538999581
BP	GO:0003416	endochondral bone growth	0.000700868597129304
MF	GO:0008324	cation transmembrane transporter activity	0.000714305958351145
BP	GO:0000070	mitotic sister chromatid segregation	0.000749707617063128
BP	GO:0051315	attachment of mitotic spindle microtubules to kinetochore	0.000855321266837379
MF	GO:0015318	inorganic molecular entity transmembrane transporter activity	0.00105299816387461
BP	GO:0007267	cell-cell signaling	0.00110758651823063
MF	GO:0015276	ligand-gated ion channel activity	0.00111821185803034
BP	GO:0060537	muscle tissue development	0.00124946624846511
CC	GO:0031674	I band	0.00124946624846511
CC	GO:0048786	presynaptic active zone	0.00128106243781776
CC	GO:0036379	myofilament	0.00129768087616128
MF	GO:0015079	potassium ion transmembrane transporter activity	0.0013229532756129
BP	GO:2000026	regulation of multicellular organismal development	0.00158725078298979
BP	GO:0051241	negative regulation of multicellular organismal process	0.00173421301967512
BP	GO:0045595	regulation of cell differentiation	0.00173455880911707
MF	GO:0022834	ligand-gated channel activity	0.00178387683466061
CC	GO:0005861	troponin complex	0.00198832138191426
BP	GO:0007399	nervous system development	0.00204512947478444
BP	GO:0044057	regulation of system process	0.00207798046232068
MF	GO:0044877	protein-containing complex binding	0.00239921540732318
BP	GO:0022008	neurogenesis	0.00239921540732318
BP	GO:0097435	supramolecular fiber organization	0.00248629936037594
CC	GO:1902495	transmembrane transporter complex	0.00255592951408706
BP	GO:0007610	behavior	0.00255952965126536
BP	GO:0022610	biological adhesion	0.00265796611261745
BP	GO:0007155	cell adhesion	0.00265796611261745
BP	GO:0009653	anatomical structure morphogenesis	0.00272312955931148
BP	GO:0098742	cell-cell adhesion via plasma-membrane adhesion molecules	0.00277666018515112
CC	GO:0034703	cation channel complex	0.00307600286163574
CC	GO:0042995	cell projection	0.00310348849450438
MF	GO:0022857	transmembrane transporter activity	0.0034150282375673
CC	GO:0098797	plasma membrane protein complex	0.0034150282375673
BP	GO:0007416	synapse assembly	0.0034150282375673
BP	GO:0048167	regulation of synaptic plasticity	0.00346856794160906
MF	GO:0005539	glycosaminoglycan binding	0.00351300705373912
CC	GO:0034702	ion channel complex	0.00386047837247386
CC	GO:0099634	postsynaptic specialization membrane	0.0039212507160959
BP	GO:0060284	regulation of cell development	0.00433168848524925
BP	GO:0060349	bone morphogenesis	0.00437615266390791
CC	GO:0044427	chromosomal part	0.00453573705983111
BP	GO:0042391	regulation of membrane potential	0.00456543669227284
BP	GO:0000819	sister chromatid segregation	0.00459566588615268
MF	GO:0008201	heparin binding	0.00467750832536631
CC	GO:1990351	transporter complex	0.00487406404254416
BP	GO:0014706	striated muscle tissue development	0.00497853841788657
CC	GO:0098889	intrinsic component of presynaptic membrane	0.00499239288700527
CC	GO:0000780	condensed nuclear chromosome, centromeric region	0.00500168905873207
CC	GO:0120025	plasma membrane bounded cell projection	0.00500168905873207
MF	GO:0015085	calcium ion transmembrane transporter activity	0.00500168905873207
BP	GO:0009887	animal organ morphogenesis	0.00530609744050066
BP	GO:0050767	regulation of neurogenesis	0.00570174256960734
BP	GO:0034220	ion transmembrane transport	0.00618836251911879
BP	GO:0055002	striated muscle cell development	0.00628868486237721
MF	GO:0043167	ion binding	0.00664920465514745
BP	GO:0051260	protein homooligomerization	0.00696413590688768
BP	GO:0070206	protein trimerization	0.00722440828060352
MF	GO:0015075	ion transmembrane transporter activity	0.00789666115440598
BP	GO:0051093	negative regulation of developmental process	0.00801513044279823
BP	GO:0048699	generation of neurons	0.00815036137879505
MF	GO:0005215	transporter activity	0.00830631537566957
BP	GO:0019226	transmission of nerve impulse	0.0085512579292022
BP	GO:0045597	positive regulation of cell differentiation	0.00868427310446083
BP	GO:0070208	protein heterotrimerization	0.00872377060752242
CC	GO:0044463	cell projection part	0.00902206931668953
CC	GO:0120038	plasma membrane bounded cell projection part	0.00902206931668953
BP	GO:0071248	cellular response to metal ion	0.00907544349515755
CC	GO:0030054	cell junction	0.00987141410438735
BP	GO:0050794	regulation of cellular process	0.0100827936712779
BP	GO:0001505	regulation of neurotransmitter levels	0.0101226428924156
BP	GO:0006812	cation transport	0.01029816895868
BP	GO:0051983	regulation of chromosome segregation	0.010608590535379
BP	GO:0071277	cellular response to calcium ion	0.0107566958038306
MF	GO:0030594	neurotransmitter receptor activity	0.012256545416116
BP	GO:0007611	learning or memory	0.013125966458591
BP	GO:0007519	skeletal muscle tissue development	0.0137298156589089
MF	GO:0098960	postsynaptic neurotransmitter receptor activity	0.0143284439335236
CC	GO:0033267	axon part	0.0143284439335236
BP	GO:0050905	neuromuscular process	0.0143284439335236
MF	GO:0099094	ligand-gated cation channel activity	0.0143284439335236
CC	GO:0044306	neuron projection terminus	0.01435044408781
BP	GO:0019228	neuronal action potential	0.0146014422892257
BP	GO:0006813	potassium ion transport	0.0148258463706034
BP	GO:0060538	skeletal muscle organ development	0.0148744390205473
CC	GO:0000228	nuclear chromosome	0.0150924619566236
BP	GO:0061041	regulation of wound healing	0.0151772961889012
BP	GO:0007059	chromosome segregation	0.0155927862460817
BP	GO:0042060	wound healing	0.0166768269029783
BP	GO:0006941	striated muscle contraction	0.0170862175960342
CC	GO:0099056	integral component of presynaptic membrane	0.017895856924312
BP	GO:0140014	mitotic nuclear division	0.018070045493178
BP	GO:0006836	neurotransmitter transport	0.0180812787291994
BP	GO:0006811	ion transport	0.0180812787291994
CC	GO:0043198	dendritic shaft	0.0185298545073103
BP	GO:0000245	spliceosomal complex assembly	0.0190090747946837
CC	GO:0042383	sarcolemma	0.0192206450716767
BP	GO:0030001	metal ion transport	0.0200576914244711
BP	GO:0014888	striated muscle adaptation	0.0203333742316996
BP	GO:0065008	regulation of biological quality	0.0211159535903932
BP	GO:0000278	mitotic cell cycle	0.0213736996334845
BP	GO:0048168	regulation of neuronal synaptic plasticity	0.0214113527596398
BP	GO:0055001	muscle cell development	0.0218941806970099
BP	GO:0000375	RNA splicing, via transesterification reactions	0.0224128286664467
BP	GO:0000377	RNA splicing, via transesterification reactions with bulged adenosine as nucleophile	0.0224128286664467
BP	GO:0000398	mRNA splicing, via spliceosome	0.0224128286664467
BP	GO:0007269	neurotransmitter secretion	0.022533996242851
BP	GO:0007080	mitotic metaphase plate congression	0.0227489564899514
BP	GO:0051094	positive regulation of developmental process	0.0235447013770441
BP	GO:0048589	developmental growth	0.0236260975910617
BP	GO:0098813	nuclear chromosome segregation	0.0239863986867491
BP	GO:0030282	bone mineralization	0.0242277179000795
BP	GO:0099643	signal release from synapse	0.0243436321636934
BP	GO:0001501	skeletal system development	0.0248165396578065
MF	GO:0005262	calcium channel activity	0.0255173111733687
CC	GO:0005583	fibrillar collagen trimer	0.0255611783688405
CC	GO:0098643	banded collagen fibril	0.0255611783688405
MF	GO:0022824	transmitter-gated ion channel activity	0.0255611783688405
MF	GO:0022835	transmitter-gated channel activity	0.0255611783688405
CC	GO:0030018	Z disc	0.0258691031790237
CC	GO:0005819	spindle	0.0259431971975549
BP	GO:0051592	response to calcium ion	0.0259934585488612
BP	GO:0051259	protein complex oligomerization	0.0259934585488612
MF	GO:0005249	voltage-gated potassium channel activity	0.0267770012742875
MF	GO:0008092	cytoskeletal protein binding	0.02805514207714
BP	GO:0051146	striated muscle cell differentiation	0.028178608873316
BP	GO:1905818	regulation of chromosome separation	0.0284610404050903
BP	GO:0007528	neuromuscular junction development	0.0291186767501421
MF	GO:0050431	transforming growth factor beta binding	0.0291721850974935
BP	GO:0051962	positive regulation of nervous system development	0.0296387275410219
BP	GO:0050890	cognition	0.0299729829676915
BP	GO:0098655	cation transmembrane transport	0.0302023960029422
BP	GO:0048747	muscle fiber development	0.0305143484457363
BP	GO:0010965	regulation of mitotic sister chromatid separation	0.0306721225238983
BP	GO:0051310	metaphase plate congression	0.0309210395953314
BP	GO:0007274	neuromuscular synaptic transmission	0.0319845525673685
CC	GO:0043679	axon terminus	0.0332893470990792
CC	GO:0098839	postsynaptic density membrane	0.0336115418299782
CC	GO:0034705	potassium channel complex	0.0336115418299782
BP	GO:0071241	cellular response to inorganic substance	0.0336115418299782
BP	GO:0071804	cellular potassium ion transport	0.0336386177012672
BP	GO:0071805	potassium ion transmembrane transport	0.0336386177012672
BP	GO:0051988	regulation of attachment of spindle microtubules to kinetochore	0.0351727568324302
BP	GO:0009888	tissue development	0.0357137691874044
BP	GO:0032331	negative regulation of chondrocyte differentiation	0.0374421674279171
BP	GO:0008380	RNA splicing	0.0397306947676693
BP	GO:0050896	response to stimulus	0.0397306947676693
BP	GO:0043501	skeletal muscle adaptation	0.0397365806497024
CC	GO:0098948	intrinsic component of postsynaptic specialization membrane	0.0402168469710672
BP	GO:0032963	collagen metabolic process	0.0408808724512723
CC	GO:0044420	extracellular matrix component	0.0414399151782621
BP	GO:0010038	response to metal ion	0.0421862314686211
BP	GO:0032879	regulation of localization	0.0428034796470278
BP	GO:0048251	elastic fiber assembly	0.0446053085099788
BP	GO:0045596	negative regulation of cell differentiation	0.0447193059950705
BP	GO:0061037	negative regulation of cartilage development	0.0449811650086328
CC	GO:0044454	nuclear chromosome part	0.0451473216245284
BP	GO:0050769	positive regulation of neurogenesis	0.0456151377152908
MF	GO:0043169	cation binding	0.0461620312660341
BP	GO:0048172	regulation of short-term neuronal synaptic plasticity	0.0470328585894093
