# Supplementary material for: Dedicated transcriptomics combined with power analysis lead to functional understanding of genes with weak phenotypic changes in knockout lines
Source: PLoS Comput Biol. 2020 Nov 12;16(11):e1008354. doi: 10.1371/journal.pcbi.1008354 (PMC7685438; doi:10.1371/journal.pcbi.1008354)
Supplement: S2 File — (GZ) [file pcbi.1008354.s016.gz › S2_File/gon5/933.tsv]

ontology	category	term	BH
CC	GO:0031012	extracellular matrix	1.26941372400902e-09
CC	GO:0005581	collagen trimer	5.17119853876267e-09
CC	GO:0044421	extracellular region part	2.03319179247733e-08
MF	GO:0005201	extracellular matrix structural constituent	2.03319179247733e-08
CC	GO:0005576	extracellular region	4.0543606304994e-08
CC	GO:0062023	collagen-containing extracellular matrix	1.11457303810389e-07
CC	GO:0005615	extracellular space	2.39971100464399e-06
MF	GO:0030020	extracellular matrix structural constituent conferring tensile strength	8.00214620494289e-06
BP	GO:0030198	extracellular matrix organization	7.54951089779462e-05
BP	GO:0090304	nucleic acid metabolic process	0.000114732266846693
BP	GO:0051216	cartilage development	0.000142499513193527
BP	GO:0003009	skeletal muscle contraction	0.000188676147436394
CC	GO:0005694	chromosome	0.000270018071780738
BP	GO:0061448	connective tissue development	0.000444150363057051
BP	GO:0043062	extracellular structure organization	0.000444150363057051
BP	GO:0016071	mRNA metabolic process	0.000448530735819186
BP	GO:0006396	RNA processing	0.000526187350177014
BP	GO:0006397	mRNA processing	0.000599484675729885
BP	GO:0002062	chondrocyte differentiation	0.000645356595646601
BP	GO:0003413	chondrocyte differentiation involved in endochondral bone morphogenesis	0.000645356595646601
BP	GO:1903311	regulation of mRNA metabolic process	0.000645356595646601
BP	GO:0060350	endochondral bone morphogenesis	0.000768871095777688
CC	GO:0044428	nuclear part	0.000768871095777688
CC	GO:0000775	chromosome, centromeric region	0.000817268583432694
BP	GO:0003418	growth plate cartilage chondrocyte differentiation	0.000865941828008065
CC	GO:0099512	supramolecular fiber	0.000865941828008065
BP	GO:0006259	DNA metabolic process	0.00102944685328352
BP	GO:0046483	heterocycle metabolic process	0.00140859737866499
BP	GO:0003433	chondrocyte development involved in endochondral bone morphogenesis	0.00143349354764361
CC	GO:0099080	supramolecular complex	0.00143349354764361
CC	GO:0099081	supramolecular polymer	0.00143349354764361
BP	GO:0006139	nucleobase-containing compound metabolic process	0.0017336554454459
BP	GO:0060351	cartilage development involved in endochondral bone morphogenesis	0.00243356821918376
BP	GO:0000375	RNA splicing, via transesterification reactions	0.00243356821918376
BP	GO:0000377	RNA splicing, via transesterification reactions with bulged adenosine as nucleophile	0.00243356821918376
BP	GO:0000398	mRNA splicing, via spliceosome	0.00243356821918376
MF	GO:0005515	protein binding	0.00258037431618029
BP	GO:0050879	multicellular organismal movement	0.00275589217970912
BP	GO:0050881	musculoskeletal movement	0.00275589217970912
CC	GO:0000776	kinetochore	0.00275589217970912
CC	GO:0000779	condensed chromosome, centromeric region	0.00348058265507984
CC	GO:0000793	condensed chromosome	0.00352641169745629
MF	GO:0003729	mRNA binding	0.00377480909079842
CC	GO:0044427	chromosomal part	0.00384809991403429
BP	GO:0050684	regulation of mRNA processing	0.00419889505428393
CC	GO:0044430	cytoskeletal part	0.00428268488453
BP	GO:0008380	RNA splicing	0.00436006065287886
BP	GO:0006725	cellular aromatic compound metabolic process	0.0043760614602038
MF	GO:0005488	binding	0.00452701343353336
CC	GO:0098687	chromosomal region	0.00452701343353336
BP	GO:0006403	RNA localization	0.0050163999361646
BP	GO:0032964	collagen biosynthetic process	0.00535244320551398
BP	GO:0006281	DNA repair	0.00627842108353209
BP	GO:0060349	bone morphogenesis	0.00746543092801507
CC	GO:0031981	nuclear lumen	0.00790289119183004
BP	GO:0051983	regulation of chromosome segregation	0.00830285863460813
BP	GO:0000075	cell cycle checkpoint	0.00830285863460813
BP	GO:1905818	regulation of chromosome separation	0.00897108032061543
BP	GO:0030199	collagen fibril organization	0.00997590539775045
BP	GO:0007091	metaphase/anaphase transition of mitotic cell cycle	0.00997590539775045
CC	GO:0000228	nuclear chromosome	0.0102316819708879
BP	GO:0010212	response to ionizing radiation	0.0110704984019965
BP	GO:0006974	cellular response to DNA damage stimulus	0.0118222947364689
BP	GO:0032963	collagen metabolic process	0.0122604998063243
CC	GO:0043228	non-membrane-bounded organelle	0.0122604998063243
BP	GO:1901360	organic cyclic compound metabolic process	0.0124721589995593
BP	GO:0010965	regulation of mitotic sister chromatid separation	0.0124721589995593
BP	GO:0003414	chondrocyte morphogenesis involved in endochondral bone morphogenesis	0.0124721589995593
BP	GO:0003429	growth plate cartilage chondrocyte morphogenesis	0.0124721589995593
BP	GO:0090171	chondrocyte morphogenesis	0.0124721589995593
BP	GO:0002063	chondrocyte development	0.0128606468990445
BP	GO:0033044	regulation of chromosome organization	0.0129782704494026
BP	GO:0000380	alternative mRNA splicing, via spliceosome	0.0129782704494026
BP	GO:0070202	regulation of establishment of protein localization to chromosome	0.0148015425472951
BP	GO:0032501	multicellular organismal process	0.0148015425472951
BP	GO:0085029	extracellular matrix assembly	0.0148388713598314
BP	GO:0003417	growth plate cartilage development	0.0153702525673676
BP	GO:0044784	metaphase/anaphase transition of cell cycle	0.0161283288148129
BP	GO:0007093	mitotic cell cycle checkpoint	0.016622200030956
CC	GO:0043232	intracellular non-membrane-bounded organelle	0.016622200030956
BP	GO:0065007	biological regulation	0.016622200030956
BP	GO:0001501	skeletal system development	0.0176292136157784
CC	GO:0005681	spliceosomal complex	0.0180097527120672
CC	GO:0000777	condensed chromosome kinetochore	0.0184734124962975
BP	GO:0006310	DNA recombination	0.0200053817045806
BP	GO:0051236	establishment of RNA localization	0.0205632203221521
BP	GO:0031123	RNA 3'-end processing	0.0208165562900778
BP	GO:0003422	growth plate cartilage morphogenesis	0.0221230037814278
BP	GO:0050789	regulation of biological process	0.022477584344799
CC	GO:0005819	spindle	0.0227959266499937
MF	GO:0008144	drug binding	0.0230337166488215
CC	GO:0000940	condensed chromosome outer kinetochore	0.0245209654167494
MF	GO:0008094	DNA-dependent ATPase activity	0.0249917662100781
MF	GO:0005212	structural constituent of eye lens	0.0251329071768122
BP	GO:0031577	spindle checkpoint	0.0256583984497083
BP	GO:0051306	mitotic sister chromatid separation	0.02617097627991
BP	GO:1902750	negative regulation of cell cycle G2/M phase transition	0.0276810078309866
BP	GO:0045841	negative regulation of mitotic metaphase/anaphase transition	0.0277083303463177
BP	GO:0071479	cellular response to ionizing radiation	0.0283811302444726
BP	GO:0070208	protein heterotrimerization	0.0311332626301706
BP	GO:0016070	RNA metabolic process	0.0317788888896134
CC	GO:0030016	myofibril	0.0321337476563979
CC	GO:0043292	contractile fiber	0.0366699852174154
BP	GO:2000816	negative regulation of mitotic sister chromatid separation	0.0380570072185991
CC	GO:0044454	nuclear chromosome part	0.0380570072185991
CC	GO:0000778	condensed nuclear chromosome kinetochore	0.0380570072185991
BP	GO:0071174	mitotic spindle checkpoint	0.0380570072185991
BP	GO:0050657	nucleic acid transport	0.0400723450942031
BP	GO:0050658	RNA transport	0.0400723450942031
BP	GO:0070203	regulation of establishment of protein localization to telomere	0.0414756123110386
BP	GO:0030071	regulation of mitotic metaphase/anaphase transition	0.041558601317246
BP	GO:0031440	regulation of mRNA 3'-end processing	0.041558601317246
BP	GO:0048856	anatomical structure development	0.0419641041696039
BP	GO:0033045	regulation of sister chromatid segregation	0.0421622238953505
BP	GO:1902100	negative regulation of metaphase/anaphase transition of cell cycle	0.0423009113766951
BP	GO:0140014	mitotic nuclear division	0.0423009113766951
BP	GO:1901988	negative regulation of cell cycle phase transition	0.04292241046361
BP	GO:0071214	cellular response to abiotic stimulus	0.04292241046361
BP	GO:0104004	cellular response to environmental stimulus	0.04292241046361
BP	GO:0009987	cellular process	0.0429414679595135
BP	GO:0034641	cellular nitrogen compound metabolic process	0.0429414679595135
BP	GO:0033047	regulation of mitotic sister chromatid segregation	0.0429414679595135
BP	GO:0000070	mitotic sister chromatid segregation	0.0435937272970201
BP	GO:1901991	negative regulation of mitotic cell cycle phase transition	0.044032346373649
BP	GO:0051726	regulation of cell cycle	0.0453799314936004
BP	GO:0008608	attachment of spindle microtubules to kinetochore	0.045555147205101
MF	GO:0003676	nucleic acid binding	0.0492685472701504
BP	GO:0000724	double-strand break repair via homologous recombination	0.0492685472701504
BP	GO:0000725	recombinational repair	0.0492685472701504
BP	GO:0010972	negative regulation of G2/M transition of mitotic cell cycle	0.0494672779149505
BP	GO:1901990	regulation of mitotic cell cycle phase transition	0.0494672779149505
