# Supplementary material for: Dedicated transcriptomics combined with power analysis lead to functional understanding of genes with weak phenotypic changes in knockout lines
Source: PLoS Comput Biol. 2020 Nov 12;16(11):e1008354. doi: 10.1371/journal.pcbi.1008354 (PMC7685438; doi:10.1371/journal.pcbi.1008354)
Supplement: S2 File — (GZ) [file pcbi.1008354.s016.gz › S2_File/gon5/859.tsv]

ontology	category	term	BH
MF	GO:0005198	structural molecule activity	4.88924083022413e-08
CC	GO:0044421	extracellular region part	8.82460024862433e-08
MF	GO:0005201	extracellular matrix structural constituent	8.82460024862433e-08
CC	GO:0031012	extracellular matrix	5.96246000223713e-07
CC	GO:0005576	extracellular region	5.96246000223713e-07
CC	GO:0097060	synaptic membrane	1.55139603041884e-06
CC	GO:0005615	extracellular space	3.47986293613618e-06
CC	GO:0045202	synapse	6.33407365218053e-06
CC	GO:0044456	synapse part	1.53237404217448e-05
CC	GO:0062023	collagen-containing extracellular matrix	1.53237404217448e-05
CC	GO:0005581	collagen trimer	1.53237404217448e-05
BP	GO:0008380	RNA splicing	4.02013053029733e-05
BP	GO:0000375	RNA splicing, via transesterification reactions	5.17654940047729e-05
BP	GO:0000377	RNA splicing, via transesterification reactions with bulged adenosine as nucleophile	5.17654940047729e-05
BP	GO:0000398	mRNA splicing, via spliceosome	5.17654940047729e-05
BP	GO:0099536	synaptic signaling	7.65575777581145e-05
CC	GO:0043228	non-membrane-bounded organelle	8.10606036372925e-05
CC	GO:0097458	neuron part	0.000120481051463147
BP	GO:0099537	trans-synaptic signaling	0.000132819142729816
BP	GO:0071840	cellular component organization or biogenesis	0.000132819142729816
CC	GO:0043232	intracellular non-membrane-bounded organelle	0.000132819142729816
BP	GO:0007268	chemical synaptic transmission	0.000132819142729816
BP	GO:0098916	anterograde trans-synaptic signaling	0.000132819142729816
CC	GO:0045211	postsynaptic membrane	0.000232194410709044
CC	GO:0098839	postsynaptic density membrane	0.000289819952160643
MF	GO:0030020	extracellular matrix structural constituent conferring tensile strength	0.000320987441228874
CC	GO:0036477	somatodendritic compartment	0.000585925803663273
MF	GO:0005515	protein binding	0.000653781359668661
CC	GO:0099146	intrinsic component of postsynaptic density membrane	0.000700948233581101
CC	GO:0044297	cell body	0.000712331810776743
CC	GO:0099634	postsynaptic specialization membrane	0.000770874333839695
BP	GO:0030198	extracellular matrix organization	0.00125880786901905
BP	GO:0006397	mRNA processing	0.00126586737301061
BP	GO:0050804	modulation of chemical synaptic transmission	0.00126586737301061
BP	GO:0006396	RNA processing	0.00134702213797353
BP	GO:0099177	regulation of trans-synaptic signaling	0.00161468853307603
BP	GO:0048167	regulation of synaptic plasticity	0.00161468853307603
BP	GO:0043062	extracellular structure organization	0.0016340323851239
BP	GO:0016043	cellular component organization	0.00196342460375212
CC	GO:0098794	postsynapse	0.0022216341568339
CC	GO:0043025	neuronal cell body	0.0036075653498693
CC	GO:0000776	kinetochore	0.00482701230567677
CC	GO:0098936	intrinsic component of postsynaptic membrane	0.00502915692950393
BP	GO:0060074	synapse maturation	0.00677636629146241
CC	GO:0099240	intrinsic component of synaptic membrane	0.00744507771447976
BP	GO:0003008	system process	0.00954225318078626
CC	GO:0099061	integral component of postsynaptic density membrane	0.00954225318078626
CC	GO:0098978	glutamatergic synapse	0.00954225318078626
CC	GO:0005681	spliceosomal complex	0.00954225318078626
CC	GO:0098590	plasma membrane region	0.0100857953977579
BP	GO:0002062	chondrocyte differentiation	0.0100857953977579
CC	GO:0000775	chromosome, centromeric region	0.0100857953977579
CC	GO:0099080	supramolecular complex	0.0100857953977579
CC	GO:0099081	supramolecular polymer	0.0100857953977579
CC	GO:0043292	contractile fiber	0.0100857953977579
BP	GO:0003012	muscle system process	0.0100857953977579
CC	GO:0098948	intrinsic component of postsynaptic specialization membrane	0.0100857953977579
CC	GO:0099512	supramolecular fiber	0.0102880254746016
BP	GO:0000070	mitotic sister chromatid segregation	0.0111602971702881
CC	GO:0048786	presynaptic active zone	0.0114195177323736
BP	GO:0032501	multicellular organismal process	0.0114195177323736
CC	GO:0043005	neuron projection	0.0114195177323736
CC	GO:0000778	condensed nuclear chromosome kinetochore	0.0115018792022526
BP	GO:0050808	synapse organization	0.0124007612971586
BP	GO:0048168	regulation of neuronal synaptic plasticity	0.0131578436726929
CC	GO:0097447	dendritic tree	0.0149854560021028
CC	GO:0005694	chromosome	0.0150404244845583
CC	GO:0098793	presynapse	0.0150506922437814
CC	GO:1990904	ribonucleoprotein complex	0.0154900179647649
MF	GO:0005509	calcium ion binding	0.0158928054801751
BP	GO:0006936	muscle contraction	0.016520722449001
BP	GO:0051216	cartilage development	0.0166129640292997
CC	GO:0044427	chromosomal part	0.0176827908112996
CC	GO:0030424	axon	0.0193019151652909
MF	GO:0044877	protein-containing complex binding	0.0198164411593806
BP	GO:0007059	chromosome segregation	0.0207912585248241
BP	GO:0140014	mitotic nuclear division	0.0207912585248241
CC	GO:0030425	dendrite	0.0242259100038906
BP	GO:0007269	neurotransmitter secretion	0.0251434525644132
BP	GO:0048642	negative regulation of skeletal muscle tissue development	0.0254004993326305
CC	GO:0097525	spliceosomal snRNP complex	0.0260056652765668
CC	GO:0044449	contractile fiber part	0.0260056652765668
BP	GO:0009987	cellular process	0.0260977965704531
CC	GO:0000777	condensed chromosome kinetochore	0.026318232017792
BP	GO:0099643	signal release from synapse	0.026318232017792
CC	GO:0099699	integral component of synaptic membrane	0.026318232017792
CC	GO:0005887	integral component of plasma membrane	0.026318232017792
BP	GO:0001505	regulation of neurotransmitter levels	0.0264800245417563
CC	GO:0046540	U4/U6 x U5 tri-snRNP complex	0.0264800245417563
CC	GO:0097526	spliceosomal tri-snRNP complex	0.0264800245417563
MF	GO:0005212	structural constituent of eye lens	0.0265685965917948
BP	GO:0060351	cartilage development involved in endochondral bone morphogenesis	0.0267635023743883
CC	GO:0030017	sarcomere	0.0267635023743883
BP	GO:0007416	synapse assembly	0.0267635023743883
CC	GO:0099055	integral component of postsynaptic membrane	0.0284469042187251
CC	GO:0031226	intrinsic component of plasma membrane	0.0286200026915174
BP	GO:0003422	growth plate cartilage morphogenesis	0.0306919304033711
CC	GO:0000228	nuclear chromosome	0.0326681216564027
BP	GO:0000380	alternative mRNA splicing, via spliceosome	0.0398907141267464
BP	GO:0097435	supramolecular fiber organization	0.0398907141267464
CC	GO:0000779	condensed chromosome, centromeric region	0.0398907141267464
MF	GO:0005261	cation channel activity	0.0398907141267464
CC	GO:0033267	axon part	0.0398907141267464
CC	GO:0000780	condensed nuclear chromosome, centromeric region	0.0398907141267464
CC	GO:0043197	dendritic spine	0.0398907141267464
CC	GO:0044309	neuron spine	0.0398907141267464
BP	GO:0085029	extracellular matrix assembly	0.0398907141267464
BP	GO:0016071	mRNA metabolic process	0.0405273624402302
BP	GO:0034508	centromere complex assembly	0.0419178143153178
BP	GO:0071824	protein-DNA complex subunit organization	0.0428398217754781
CC	GO:0120114	Sm-like protein family complex	0.0436327950216352
BP	GO:0035914	skeletal muscle cell differentiation	0.0451677409216346
BP	GO:2001015	negative regulation of skeletal muscle cell differentiation	0.0475308678090248
CC	GO:0030016	myofibril	0.0481932857002229
