# Supplementary material for: Dedicated transcriptomics combined with power analysis lead to functional understanding of genes with weak phenotypic changes in knockout lines
Source: PLoS Comput Biol. 2020 Nov 12;16(11):e1008354. doi: 10.1371/journal.pcbi.1008354 (PMC7685438; doi:10.1371/journal.pcbi.1008354)
Supplement: S2 File — (GZ) [file pcbi.1008354.s016.gz › S2_File/gon5/207.tsv]

ontology	category	term	BH
CC	GO:0005576	extracellular region	1.75704298969689e-38
CC	GO:0044421	extracellular region part	5.64208838459824e-37
CC	GO:0005615	extracellular space	3.10932577947477e-29
CC	GO:0031012	extracellular matrix	3.13902385310856e-28
CC	GO:0062023	collagen-containing extracellular matrix	7.70303386086288e-23
MF	GO:0005201	extracellular matrix structural constituent	1.11485423856657e-15
BP	GO:0032501	multicellular organismal process	4.98446654689177e-13
CC	GO:0005581	collagen trimer	4.77479489717402e-12
BP	GO:0048731	system development	2.25538693189937e-10
BP	GO:0043062	extracellular structure organization	3.91779475481379e-10
BP	GO:0003008	system process	3.91779475481379e-10
BP	GO:0003012	muscle system process	3.91779475481379e-10
CC	GO:0043292	contractile fiber	6.29182750570334e-10
BP	GO:0007275	multicellular organism development	8.22242548685034e-10
CC	GO:0044449	contractile fiber part	9.39152721874333e-10
BP	GO:0061448	connective tissue development	1.16719087084972e-09
MF	GO:0005509	calcium ion binding	1.83220275359534e-09
CC	GO:0030016	myofibril	1.83220275359534e-09
BP	GO:0030198	extracellular matrix organization	2.04655133659535e-09
MF	GO:0005539	glycosaminoglycan binding	6.83087499527575e-09
CC	GO:0030017	sarcomere	9.05018236238139e-09
BP	GO:0051216	cartilage development	1.11380482814313e-08
BP	GO:0051239	regulation of multicellular organismal process	1.16185960528684e-08
BP	GO:0048856	anatomical structure development	1.76852101296504e-08
BP	GO:0006936	muscle contraction	2.05215057489644e-08
BP	GO:0051241	negative regulation of multicellular organismal process	2.21589717587459e-08
BP	GO:0032502	developmental process	3.70572337275755e-08
BP	GO:0048513	animal organ development	8.70413277843279e-08
BP	GO:0002062	chondrocyte differentiation	1.24904147203364e-07
BP	GO:0007517	muscle organ development	2.10632726609793e-07
BP	GO:0060537	muscle tissue development	3.1460946845291e-07
BP	GO:0065007	biological regulation	5.42328866954114e-07
BP	GO:0009888	tissue development	5.42328866954114e-07
CC	GO:0005865	striated muscle thin filament	5.42328866954114e-07
MF	GO:0008201	heparin binding	5.83273346809246e-07
BP	GO:0014706	striated muscle tissue development	1.48549021423553e-06
MF	GO:0030020	extracellular matrix structural constituent conferring tensile strength	1.48549021423553e-06
CC	GO:0009986	cell surface	1.60759531337906e-06
CC	GO:0031226	intrinsic component of plasma membrane	2.02640157670938e-06
CC	GO:0036379	myofilament	2.21682633616136e-06
CC	GO:0071944	cell periphery	3.06474298168471e-06
BP	GO:0061061	muscle structure development	3.120701736303e-06
MF	GO:0005198	structural molecule activity	3.36221054116343e-06
BP	GO:0030154	cell differentiation	3.94639466042765e-06
CC	GO:0005886	plasma membrane	4.42259388165702e-06
BP	GO:0048869	cellular developmental process	4.78980633141408e-06
CC	GO:0005887	integral component of plasma membrane	5.07794164110142e-06
CC	GO:0099512	supramolecular fiber	6.76261598451228e-06
CC	GO:0097060	synaptic membrane	6.76261598451228e-06
BP	GO:0001501	skeletal system development	7.57292929437481e-06
BP	GO:0065008	regulation of biological quality	8.51139385969471e-06
BP	GO:2000026	regulation of multicellular organismal development	8.68440385931526e-06
CC	GO:0099080	supramolecular complex	9.19985897772019e-06
CC	GO:0099081	supramolecular polymer	9.19985897772019e-06
BP	GO:0050789	regulation of biological process	1.96557201951882e-05
BP	GO:0030199	collagen fibril organization	2.51145872293114e-05
MF	GO:0005261	cation channel activity	2.52668805992152e-05
CC	GO:0031674	I band	2.68906006213191e-05
BP	GO:0072376	protein activation cascade	2.83693748298403e-05
MF	GO:0005488	binding	3.14616930750819e-05
BP	GO:0050793	regulation of developmental process	3.4505530628194e-05
BP	GO:0009887	animal organ morphogenesis	3.74289631027647e-05
BP	GO:0009653	anatomical structure morphogenesis	3.7711474386508e-05
MF	GO:0022839	ion gated channel activity	3.98618681904702e-05
BP	GO:0008015	blood circulation	4.36630671499799e-05
MF	GO:1901681	sulfur compound binding	5.384571501775e-05
CC	GO:0099240	intrinsic component of synaptic membrane	6.23377336970569e-05
BP	GO:0022610	biological adhesion	6.31847872305307e-05
MF	GO:0005515	protein binding	6.31847872305307e-05
BP	GO:0050896	response to stimulus	6.31847872305307e-05
BP	GO:0003013	circulatory system process	6.31847872305307e-05
MF	GO:0005216	ion channel activity	6.62797655196737e-05
BP	GO:0098868	bone growth	7.22863747396476e-05
MF	GO:0022836	gated channel activity	7.78043751855219e-05
BP	GO:0007155	cell adhesion	7.80351457057378e-05
BP	GO:0003413	chondrocyte differentiation involved in endochondral bone morphogenesis	7.96352017513249e-05
MF	GO:0022838	substrate-specific channel activity	8.01960402237834e-05
CC	GO:0044420	extracellular matrix component	8.53450453365491e-05
BP	GO:0044057	regulation of system process	8.53450453365491e-05
BP	GO:0007519	skeletal muscle tissue development	9.32682089549252e-05
BP	GO:0055002	striated muscle cell development	0.000117473424865258
BP	GO:0060349	bone morphogenesis	0.000141335647762891
BP	GO:0060538	skeletal muscle organ development	0.00017106833477761
BP	GO:0002063	chondrocyte development	0.000202159279918038
CC	GO:0098982	GABA-ergic synapse	0.000205979971376127
BP	GO:0060536	cartilage morphogenesis	0.000212333166292216
BP	GO:0060351	cartilage development involved in endochondral bone morphogenesis	0.000214524604310927
BP	GO:0048705	skeletal system morphogenesis	0.000222290404325087
CC	GO:0098590	plasma membrane region	0.000222290404325087
MF	GO:0015267	channel activity	0.000222290404325087
MF	GO:0022803	passive transmembrane transporter activity	0.000222290404325087
BP	GO:0001505	regulation of neurotransmitter levels	0.00023476677172544
CC	GO:0045202	synapse	0.000242632030667512
BP	GO:0006941	striated muscle contraction	0.000309045283650081
CC	GO:0042734	presynaptic membrane	0.000309045283650081
BP	GO:0060350	endochondral bone morphogenesis	0.000330446451716334
CC	GO:0030018	Z disc	0.000357294293091697
BP	GO:0097435	supramolecular fiber organization	0.000368313925828196
BP	GO:0060047	heart contraction	0.000372341668781171
BP	GO:0030240	skeletal muscle thin filament assembly	0.000389334194059055
BP	GO:0003418	growth plate cartilage chondrocyte differentiation	0.000405873317098118
BP	GO:0003433	chondrocyte development involved in endochondral bone morphogenesis	0.000481785286108396
BP	GO:0003009	skeletal muscle contraction	0.00051522942584422
BP	GO:0051146	striated muscle cell differentiation	0.00051522942584422
CC	GO:0098889	intrinsic component of presynaptic membrane	0.000526363628974877
BP	GO:0099537	trans-synaptic signaling	0.00052907252183163
BP	GO:0032879	regulation of localization	0.000554134496987609
BP	GO:0003015	heart process	0.000563041783789762
BP	GO:0003416	endochondral bone growth	0.000586272094375799
BP	GO:0006956	complement activation	0.000590312875895169
BP	GO:0030239	myofibril assembly	0.00059124671288582
BP	GO:0099536	synaptic signaling	0.000613581307320376
BP	GO:0007268	chemical synaptic transmission	0.000657730440569859
BP	GO:0098916	anterograde trans-synaptic signaling	0.000657730440569859
BP	GO:0009987	cellular process	0.000679262893356624
BP	GO:0046903	secretion	0.000679262893356624
BP	GO:0090257	regulation of muscle system process	0.000679795093136521
CC	GO:0034364	high-density lipoprotein particle	0.000709528818575876
BP	GO:0003417	growth plate cartilage development	0.000759101134679294
BP	GO:0055001	muscle cell development	0.000760030142429893
BP	GO:0048468	cell development	0.000765212594892932
BP	GO:0050877	nervous system process	0.000800574658830909
BP	GO:0003422	growth plate cartilage morphogenesis	0.000869128781227357
BP	GO:0042060	wound healing	0.000879832214461738
BP	GO:0014866	skeletal myofibril assembly	0.00090642043869899
BP	GO:0051049	regulation of transport	0.000957909233677508
BP	GO:0001503	ossification	0.00100416005348046
MF	GO:0004888	transmembrane signaling receptor activity	0.00107430776414412
CC	GO:0045211	postsynaptic membrane	0.00107955182684334
CC	GO:0034358	plasma lipoprotein particle	0.00108706715167579
CC	GO:1990777	lipoprotein particle	0.00108706715167579
BP	GO:0045214	sarcomere organization	0.00130674031839068
BP	GO:0051094	positive regulation of developmental process	0.00132451724582022
CC	GO:0099699	integral component of synaptic membrane	0.00133860708668996
CC	GO:0005583	fibrillar collagen trimer	0.00133952906294298
CC	GO:0098643	banded collagen fibril	0.00133952906294298
MF	GO:0038023	signaling receptor activity	0.00146737403846125
BP	GO:0051093	negative regulation of developmental process	0.00147739024126868
CC	GO:0044459	plasma membrane part	0.00148707656846336
MF	GO:0046873	metal ion transmembrane transporter activity	0.00155348249698889
BP	GO:0030282	bone mineralization	0.00157039511355051
CC	GO:0043025	neuronal cell body	0.0015715123512072
CC	GO:0036477	somatodendritic compartment	0.00173780119804407
BP	GO:0061041	regulation of wound healing	0.00224398143699533
BP	GO:0045595	regulation of cell differentiation	0.00228651233293732
BP	GO:0060348	bone development	0.00234812430726297
MF	GO:0008307	structural constituent of muscle	0.0023724628253724
MF	GO:0042805	actinin binding	0.00239920702604727
CC	GO:0032994	protein-lipid complex	0.00265761535107893
CC	GO:0031594	neuromuscular junction	0.00268613832223422
BP	GO:0034220	ion transmembrane transport	0.00273782291498845
BP	GO:0098742	cell-cell adhesion via plasma-membrane adhesion molecules	0.00278950943997978
BP	GO:0048747	muscle fiber development	0.00288071175665726
BP	GO:0006811	ion transport	0.00300120159102675
BP	GO:1902652	secondary alcohol metabolic process	0.00302761933653635
BP	GO:0051301	cell division	0.00323047408506287
BP	GO:0003414	chondrocyte morphogenesis involved in endochondral bone morphogenesis	0.00323047408506287
BP	GO:0003429	growth plate cartilage chondrocyte morphogenesis	0.00323047408506287
BP	GO:0090171	chondrocyte morphogenesis	0.00323047408506287
BP	GO:0008203	cholesterol metabolic process	0.0032741172843467
BP	GO:0007610	behavior	0.00333579811807057
CC	GO:0097458	neuron part	0.00352035708912952
CC	GO:0044456	synapse part	0.00364725557618351
MF	GO:0051393	alpha-actinin binding	0.00371739810963505
MF	GO:0030594	neurotransmitter receptor activity	0.00371961691990355
BP	GO:0034381	plasma lipoprotein particle clearance	0.00373495462681581
BP	GO:0072358	cardiovascular system development	0.00375971835190492
BP	GO:0030278	regulation of ossification	0.00383062789387553
BP	GO:0050794	regulation of cellular process	0.00385694280700642
CC	GO:0030054	cell junction	0.00392667072898242
BP	GO:0051240	positive regulation of multicellular organismal process	0.00425065007071916
BP	GO:0043500	muscle adaptation	0.0047004505583096
MF	GO:0043167	ion binding	0.00483486272270119
MF	GO:0044877	protein-containing complex binding	0.00497376199941665
MF	GO:0051371	muscle alpha-actinin binding	0.00497376199941665
MF	GO:0071813	lipoprotein particle binding	0.00511829843090017
MF	GO:0071814	protein-lipid complex binding	0.00511829843090017
BP	GO:0016043	cellular component organization	0.00513560252134885
BP	GO:0016125	sterol metabolic process	0.00536798341616934
BP	GO:0008202	steroid metabolic process	0.00536798341616934
BP	GO:0050879	multicellular organismal movement	0.00547798217690701
BP	GO:0050881	musculoskeletal movement	0.00547798217690701
BP	GO:0035265	organ growth	0.00552922459626795
BP	GO:0022008	neurogenesis	0.00557623750069275
BP	GO:0001944	vasculature development	0.00567837222353307
CC	GO:0098936	intrinsic component of postsynaptic membrane	0.00568461859067604
BP	GO:0085029	extracellular matrix assembly	0.00576768166879587
BP	GO:0055085	transmembrane transport	0.00581851044369683
BP	GO:0031214	biomineral tissue development	0.00584676393617259
CC	GO:0030424	axon	0.00612984037434401
BP	GO:1900046	regulation of hemostasis	0.00645303523060062
BP	GO:0048739	cardiac muscle fiber development	0.00645303523060062
MF	GO:0030545	receptor regulator activity	0.00645303523060062
CC	GO:0044297	cell body	0.00666368663238835
MF	GO:0048306	calcium-dependent protein binding	0.00678138762451269
MF	GO:0022857	transmembrane transporter activity	0.00684841368881454
BP	GO:0008217	regulation of blood pressure	0.00713374135935251
MF	GO:0022890	inorganic cation transmembrane transporter activity	0.00721123338741718
BP	GO:0006836	neurotransmitter transport	0.00747018767109155
BP	GO:0002526	acute inflammatory response	0.00776960191677535
MF	GO:0048018	receptor ligand activity	0.00778268469279492
MF	GO:0015318	inorganic molecular entity transmembrane transporter activity	0.00791495443436199
CC	GO:1902495	transmembrane transporter complex	0.00791495443436199
BP	GO:0040007	growth	0.00791495443436199
BP	GO:0007267	cell-cell signaling	0.00793607655602342
CC	GO:0098978	glutamatergic synapse	0.0081097058058377
BP	GO:0048646	anatomical structure formation involved in morphogenesis	0.00827279085439273
CC	GO:0098793	presynapse	0.00827279085439273
CC	GO:0043005	neuron projection	0.00844395102065526
MF	GO:0022824	transmitter-gated ion channel activity	0.00844395102065526
MF	GO:0022835	transmitter-gated channel activity	0.00844395102065526
BP	GO:0032963	collagen metabolic process	0.00858365025532388
BP	GO:0001568	blood vessel development	0.00861154908378216
BP	GO:0008285	negative regulation of cell proliferation	0.00867686194112663
MF	GO:0019955	cytokine binding	0.00914461478395824
MF	GO:0098960	postsynaptic neurotransmitter receptor activity	0.00914461478395824
BP	GO:0009611	response to wounding	0.00914461478395824
CC	GO:0005604	basement membrane	0.00989202782393345
BP	GO:0009725	response to hormone	0.00995916958246918
BP	GO:0009719	response to endogenous stimulus	0.0100638945701135
BP	GO:0015850	organic hydroxy compound transport	0.0103888418807168
BP	GO:0072359	circulatory system development	0.0107587491122212
BP	GO:0030241	skeletal muscle myosin thick filament assembly	0.0107587491122212
BP	GO:0071688	striated muscle myosin thick filament assembly	0.0107587491122212
MF	GO:0004867	serine-type endopeptidase inhibitor activity	0.0107587491122212
BP	GO:0048699	generation of neurons	0.0107592892998016
MF	GO:0060089	molecular transducer activity	0.0108617323775876
BP	GO:0050727	regulation of inflammatory response	0.0111273024788802
CC	GO:0005861	troponin complex	0.0112983701757633
BP	GO:0032602	chemokine production	0.0115114106734759
BP	GO:0042692	muscle cell differentiation	0.0115114106734759
CC	GO:0099056	integral component of presynaptic membrane	0.0115261584880376
BP	GO:0050829	defense response to Gram-negative bacterium	0.0115261584880376
CC	GO:0099634	postsynaptic specialization membrane	0.012445222316369
BP	GO:0050974	detection of mechanical stimulus involved in sensory perception	0.0125351569087991
BP	GO:0051917	regulation of fibrinolysis	0.0126239226816403
BP	GO:0032940	secretion by cell	0.0126239226816403
BP	GO:0071840	cellular component organization or biogenesis	0.0126239226816403
BP	GO:0051046	regulation of secretion	0.012682152944773
MF	GO:0050431	transforming growth factor beta binding	0.0129128340437054
CC	GO:0099055	integral component of postsynaptic membrane	0.0129128340437054
MF	GO:0005215	transporter activity	0.0131459596514474
BP	GO:0030193	regulation of blood coagulation	0.0131890440634799
BP	GO:0042221	response to chemical	0.0136409265172947
BP	GO:0014888	striated muscle adaptation	0.0137195104251592
CC	GO:0016528	sarcoplasm	0.0138498910162828
BP	GO:0006954	inflammatory response	0.0143998016981417
BP	GO:0042730	fibrinolysis	0.0144540670821007
CC	GO:0034702	ion channel complex	0.0144757498028868
CC	GO:0042383	sarcolemma	0.0147689037612099
CC	GO:1990351	transporter complex	0.0150166287367369
CC	GO:0031672	A band	0.0151818945054008
MF	GO:0043169	cation binding	0.0152539495846297
BP	GO:0019233	sensory perception of pain	0.0156159595350273
BP	GO:0070593	dendrite self-avoidance	0.015620404264091
BP	GO:0090195	chemokine secretion	0.0161212172145128
BP	GO:0045596	negative regulation of cell differentiation	0.0164063118306494
BP	GO:0048589	developmental growth	0.0165096977860653
MF	GO:0042165	neurotransmitter binding	0.0168558039838897
BP	GO:0060042	retina morphogenesis in camera-type eye	0.0181806949596313
BP	GO:0010038	response to metal ion	0.0186980731086725
BP	GO:0007600	sensory perception	0.0186980731086725
MF	GO:0005102	signaling receptor binding	0.0197608782047319
BP	GO:0007399	nervous system development	0.0197608782047319
BP	GO:0048167	regulation of synaptic plasticity	0.019905525240882
BP	GO:0032642	regulation of chemokine production	0.019905525240882
BP	GO:0043269	regulation of ion transport	0.019905525240882
BP	GO:0008016	regulation of heart contraction	0.0202072488163059
BP	GO:0098655	cation transmembrane transport	0.0231904416405525
BP	GO:0045597	positive regulation of cell differentiation	0.0231904416405525
BP	GO:1903034	regulation of response to wounding	0.0237505277869786
MF	GO:0005230	extracellular ligand-gated ion channel activity	0.0237833342204608
BP	GO:0031034	myosin filament assembly	0.0240801217672776
BP	GO:0006813	potassium ion transport	0.0241613582208492
BP	GO:0035051	cardiocyte differentiation	0.0250810624632901
BP	GO:0045338	farnesyl diphosphate metabolic process	0.0255903212925158
BP	GO:1900047	negative regulation of hemostasis	0.0255903212925158
BP	GO:0050818	regulation of coagulation	0.0257402060251895
BP	GO:0006812	cation transport	0.0269262425428407
BP	GO:0050982	detection of mechanical stimulus	0.0269655148912501
BP	GO:0048519	negative regulation of biological process	0.0270818199381427
CC	GO:0098644	complex of collagen trimers	0.0273776000458333
BP	GO:0032722	positive regulation of chemokine production	0.0281297491648932
MF	GO:0042802	identical protein binding	0.0285527926986933
MF	GO:0030021	extracellular matrix structural constituent conferring compression resistance	0.0285527926986933
MF	GO:0001540	amyloid-beta binding	0.0286164738539747
BP	GO:0051260	protein homooligomerization	0.0288690465994478
MF	GO:1904315	transmitter-gated ion channel activity involved in regulation of postsynaptic membrane potential	0.0290913669582912
MF	GO:0008324	cation transmembrane transporter activity	0.0297932460292766
BP	GO:0050804	modulation of chemical synaptic transmission	0.0298445287442216
BP	GO:0032612	interleukin-1 production	0.029904359055566
BP	GO:0007156	homophilic cell adhesion via plasma membrane adhesion molecules	0.0299798538581012
MF	GO:0015085	calcium ion transmembrane transporter activity	0.0309952453909751
MF	GO:0019838	growth factor binding	0.0315377623408511
BP	GO:0099177	regulation of trans-synaptic signaling	0.0315559003054162
CC	GO:0034703	cation channel complex	0.0325826835594809
BP	GO:0043502	regulation of muscle adaptation	0.0330238783266
MF	GO:0005267	potassium channel activity	0.0330619103944158
CC	GO:0044305	calyx of Held	0.0330619103944158
BP	GO:0055013	cardiac muscle cell development	0.0330846156471
MF	GO:0008066	glutamate receptor activity	0.033881405113984
MF	GO:0004252	serine-type endopeptidase activity	0.0345651499292869
MF	GO:0008083	growth factor activity	0.034605705396973
MF	GO:0015276	ligand-gated ion channel activity	0.034605705396973
MF	GO:0005244	voltage-gated ion channel activity	0.034605705396973
MF	GO:0022832	voltage-gated channel activity	0.034605705396973
BP	GO:0007269	neurotransmitter secretion	0.0347836446600278
BP	GO:0048514	blood vessel morphogenesis	0.0355986612619214
MF	GO:0004499	N,N-dimethylaniline monooxygenase activity	0.0358986332817598
BP	GO:0055006	cardiac cell development	0.0365232889403541
BP	GO:0006958	complement activation, classical pathway	0.0382640121538807
BP	GO:0099643	signal release from synapse	0.0383931182327204
CC	GO:0048786	presynaptic active zone	0.0385981108077629
BP	GO:0034762	regulation of transmembrane transport	0.0387856768997702
MF	GO:0046872	metal ion binding	0.0387895671356002
BP	GO:0042493	response to drug	0.0387895671356002
BP	GO:0007271	synaptic transmission, cholinergic	0.0387895671356002
MF	GO:0017171	serine hydrolase activity	0.0387895671356002
MF	GO:0098772	molecular function regulator	0.0387895671356002
BP	GO:0070167	regulation of biomineral tissue development	0.0397386883144353
BP	GO:0015918	sterol transport	0.039997624144425
BP	GO:0030301	cholesterol transport	0.039997624144425
BP	GO:0034384	high-density lipoprotein particle clearance	0.0404223041026488
MF	GO:0008236	serine-type peptidase activity	0.0411431467967031
MF	GO:0015075	ion transmembrane transporter activity	0.0415657270100131
CC	GO:0030425	dendrite	0.0415657270100131
MF	GO:0008376	acetylgalactosaminyltransferase activity	0.0415657270100131
BP	GO:0023061	signal release	0.0415657270100131
BP	GO:0098660	inorganic ion transmembrane transport	0.0421187541926009
MF	GO:0003680	AT DNA binding	0.0425149172729254
MF	GO:0050839	cell adhesion molecule binding	0.0425149172729254
BP	GO:0050954	sensory perception of mechanical stimulus	0.0440764339438253
CC	GO:0031430	M band	0.0440764339438253
BP	GO:0070208	protein heterotrimerization	0.0456620444129207
BP	GO:0032101	regulation of response to external stimulus	0.0456620444129207
BP	GO:0042391	regulation of membrane potential	0.0456620444129207
BP	GO:0110110	positive regulation of animal organ morphogenesis	0.0461869196604066
BP	GO:0006959	humoral immune response	0.0464727955773936
MF	GO:0042562	hormone binding	0.0470735647461327
BP	GO:0048641	regulation of skeletal muscle tissue development	0.0470735647461327
CC	GO:0097447	dendritic tree	0.0470735647461327
BP	GO:0019226	transmission of nerve impulse	0.0473375061959012
MF	GO:0022834	ligand-gated channel activity	0.0480922925647439
MF	GO:0099529	neurotransmitter receptor activity involved in regulation of postsynaptic membrane potential	0.0481073920455452
CC	GO:0034361	very-low-density lipoprotein particle	0.0481617135249452
CC	GO:0034385	triglyceride-rich plasma lipoprotein particle	0.0481617135249452
BP	GO:0042127	regulation of cell proliferation	0.0483000304784381
CC	GO:0034709	methylosome	0.0485444503168391
CC	GO:0098794	postsynapse	0.0491196493143903
BP	GO:0030500	regulation of bone mineralization	0.0491196493143903
