# Supplementary material for: Dedicated transcriptomics combined with power analysis lead to functional understanding of genes with weak phenotypic changes in knockout lines
Source: PLoS Comput Biol. 2020 Nov 12;16(11):e1008354. doi: 10.1371/journal.pcbi.1008354 (PMC7685438; doi:10.1371/journal.pcbi.1008354)
Supplement: S2 File — (GZ) [file pcbi.1008354.s016.gz › S2_File/gon5/481.tsv]

ontology	category	term	BH
CC	GO:0031012	extracellular matrix	5.67820124142698e-12
MF	GO:0005201	extracellular matrix structural constituent	1.24470137617623e-10
CC	GO:0044421	extracellular region part	2.59151147838391e-09
CC	GO:0062023	collagen-containing extracellular matrix	3.77387420852433e-09
CC	GO:0005576	extracellular region	4.92277072719719e-09
CC	GO:0005615	extracellular space	1.58569460449266e-07
CC	GO:0005581	collagen trimer	2.70311364063636e-06
CC	GO:0097458	neuron part	5.25391417946251e-06
CC	GO:0097060	synaptic membrane	5.82962513934408e-06
CC	GO:0045202	synapse	1.46413180997316e-05
MF	GO:0030020	extracellular matrix structural constituent conferring tensile strength	1.95240466258865e-05
BP	GO:0071840	cellular component organization or biogenesis	2.43873218816374e-05
MF	GO:0005198	structural molecule activity	2.64289548212536e-05
CC	GO:0005887	integral component of plasma membrane	3.52117918790938e-05
CC	GO:0043005	neuron projection	3.70885049084212e-05
BP	GO:0051216	cartilage development	3.93999446632725e-05
CC	GO:0005694	chromosome	4.65078852301958e-05
CC	GO:0031226	intrinsic component of plasma membrane	5.23371851731292e-05
BP	GO:0030198	extracellular matrix organization	5.23371851731292e-05
CC	GO:0044456	synapse part	6.69994461750461e-05
BP	GO:0016043	cellular component organization	7.07878937150899e-05
BP	GO:0003008	system process	7.07878937150899e-05
BP	GO:0099536	synaptic signaling	9.12735442699199e-05
BP	GO:0007268	chemical synaptic transmission	0.00011676436593216
BP	GO:0098916	anterograde trans-synaptic signaling	0.00011676436593216
CC	GO:0043228	non-membrane-bounded organelle	0.000118230478328966
BP	GO:0099537	trans-synaptic signaling	0.000118595690464144
CC	GO:0044427	chromosomal part	0.000125187537764834
BP	GO:0065007	biological regulation	0.000130129369933138
BP	GO:0008037	cell recognition	0.000134037878570245
BP	GO:0060351	cartilage development involved in endochondral bone morphogenesis	0.000172562122887308
BP	GO:0006260	DNA replication	0.000186564577722497
BP	GO:0003413	chondrocyte differentiation involved in endochondral bone morphogenesis	0.000234570729002987
CC	GO:0000776	kinetochore	0.000236152653602683
BP	GO:0003418	growth plate cartilage chondrocyte differentiation	0.000261472344247833
CC	GO:0000775	chromosome, centromeric region	0.000274487743466433
BP	GO:0002062	chondrocyte differentiation	0.000301262138534876
BP	GO:0050789	regulation of biological process	0.000371614239499121
BP	GO:0043062	extracellular structure organization	0.000408911439083696
CC	GO:0036477	somatodendritic compartment	0.000408911439083696
BP	GO:0003433	chondrocyte development involved in endochondral bone morphogenesis	0.000408911439083696
BP	GO:0061448	connective tissue development	0.000424678637439693
CC	GO:0030424	axon	0.000483413399709194
MF	GO:0046873	metal ion transmembrane transporter activity	0.000495044815206297
CC	GO:0043232	intracellular non-membrane-bounded organelle	0.000500855736858126
CC	GO:0099634	postsynaptic specialization membrane	0.000585787218071868
MF	GO:0005515	protein binding	0.000681693171425449
BP	GO:0000819	sister chromatid segregation	0.000721031811988592
BP	GO:0032501	multicellular organismal process	0.000753662085030074
CC	GO:0099240	intrinsic component of synaptic membrane	0.000753662085030074
CC	GO:0045211	postsynaptic membrane	0.000753662085030074
BP	GO:0000278	mitotic cell cycle	0.000753662085030074
BP	GO:0060350	endochondral bone morphogenesis	0.000790254971819324
BP	GO:0000070	mitotic sister chromatid segregation	0.00105780132884272
CC	GO:0044459	plasma membrane part	0.00105780132884272
BP	GO:0006261	DNA-dependent DNA replication	0.00112147329887751
CC	GO:0099699	integral component of synaptic membrane	0.00112469823854657
BP	GO:0003422	growth plate cartilage morphogenesis	0.00113750498229062
BP	GO:0002063	chondrocyte development	0.00115485869992912
MF	GO:0005212	structural constituent of eye lens	0.00121798983226254
CC	GO:0098982	GABA-ergic synapse	0.00130480605100535
CC	GO:0098839	postsynaptic density membrane	0.00130480605100535
CC	GO:0044297	cell body	0.001348247252282
CC	GO:0005657	replication fork	0.00150531806193537
BP	GO:0009987	cellular process	0.00151418502285913
MF	GO:0044877	protein-containing complex binding	0.00152946639237324
BP	GO:0070202	regulation of establishment of protein localization to chromosome	0.0015417202201888
BP	GO:0060349	bone morphogenesis	0.00158459701918683
CC	GO:0043292	contractile fiber	0.00159957039113337
BP	GO:0007059	chromosome segregation	0.00196719673555444
MF	GO:0022839	ion gated channel activity	0.00198625398017701
MF	GO:0005261	cation channel activity	0.00220885681824173
CC	GO:0000778	condensed nuclear chromosome kinetochore	0.00229007950766444
BP	GO:0030199	collagen fibril organization	0.00233987520812728
BP	GO:0098868	bone growth	0.00238740752955203
CC	GO:0000779	condensed chromosome, centromeric region	0.00254443808246995
BP	GO:0051983	regulation of chromosome segregation	0.00262867290845982
BP	GO:0003417	growth plate cartilage development	0.00262867290845982
MF	GO:0022836	gated channel activity	0.00295868222583773
BP	GO:0050804	modulation of chemical synaptic transmission	0.00295868222583773
BP	GO:0003414	chondrocyte morphogenesis involved in endochondral bone morphogenesis	0.00295868222583773
BP	GO:0003429	growth plate cartilage chondrocyte morphogenesis	0.00295868222583773
BP	GO:0090171	chondrocyte morphogenesis	0.00295868222583773
BP	GO:0090068	positive regulation of cell cycle process	0.00321739132736552
CC	GO:0099512	supramolecular fiber	0.00321739132736552
BP	GO:0140014	mitotic nuclear division	0.00322537060301331
BP	GO:0099177	regulation of trans-synaptic signaling	0.00323960868770518
BP	GO:0050808	synapse organization	0.00323960868770518
CC	GO:0098687	chromosomal region	0.00323960868770518
MF	GO:0022843	voltage-gated cation channel activity	0.00333673121739359
CC	GO:0033267	axon part	0.00345919859044431
CC	GO:0043025	neuronal cell body	0.00354908348349213
CC	GO:0000777	condensed chromosome kinetochore	0.00355970569799902
BP	GO:0006259	DNA metabolic process	0.00391608830361659
CC	GO:0000793	condensed chromosome	0.00426058362972164
MF	GO:0005509	calcium ion binding	0.00429896154178086
CC	GO:0099080	supramolecular complex	0.00437177437460794
CC	GO:0099081	supramolecular polymer	0.00437177437460794
BP	GO:0070203	regulation of establishment of protein localization to telomere	0.00441415753481175
CC	GO:0098936	intrinsic component of postsynaptic membrane	0.00458039428950037
MF	GO:0003729	mRNA binding	0.00468286719358685
CC	GO:0098978	glutamatergic synapse	0.00484293917863805
CC	GO:0000228	nuclear chromosome	0.00485301858039552
CC	GO:0098590	plasma membrane region	0.00502467639231814
BP	GO:0098813	nuclear chromosome segregation	0.00509222547203658
BP	GO:0033045	regulation of sister chromatid segregation	0.0052007534143376
BP	GO:0060538	skeletal muscle organ development	0.0052007534143376
CC	GO:1990351	transporter complex	0.00547575298435787
BP	GO:0050877	nervous system process	0.00556653970323568
BP	GO:0060536	cartilage morphogenesis	0.00570376955745687
CC	GO:0097447	dendritic tree	0.00570376955745687
CC	GO:0030016	myofibril	0.00575996828361177
CC	GO:0005865	striated muscle thin filament	0.00584249489255384
CC	GO:0099055	integral component of postsynaptic membrane	0.00584249489255384
CC	GO:0099146	intrinsic component of postsynaptic density membrane	0.00584249489255384
BP	GO:0007049	cell cycle	0.00648955222115361
BP	GO:0098742	cell-cell adhesion via plasma-membrane adhesion molecules	0.00701616969696193
BP	GO:0007610	behavior	0.00711796983525525
CC	GO:0000780	condensed nuclear chromosome, centromeric region	0.00711796983525525
BP	GO:0007346	regulation of mitotic cell cycle	0.00726934640580678
CC	GO:0042995	cell projection	0.00740271177957848
BP	GO:1903047	mitotic cell cycle process	0.00753373213108725
CC	GO:0098948	intrinsic component of postsynaptic specialization membrane	0.00754169799509059
BP	GO:0007519	skeletal muscle tissue development	0.00754169799509059
BP	GO:0048168	regulation of neuronal synaptic plasticity	0.00754169799509059
CC	GO:0030054	cell junction	0.00848707440473578
CC	GO:1902495	transmembrane transporter complex	0.00881960091886354
CC	GO:0044454	nuclear chromosome part	0.00883830313062639
BP	GO:0003416	endochondral bone growth	0.00883830313062639
MF	GO:0022838	substrate-specific channel activity	0.00884146405853896
BP	GO:0006396	RNA processing	0.0089869644630609
MF	GO:0005244	voltage-gated ion channel activity	0.0089869644630609
MF	GO:0022832	voltage-gated channel activity	0.0089869644630609
MF	GO:0015267	channel activity	0.0089869644630609
MF	GO:0022803	passive transmembrane transporter activity	0.0089869644630609
CC	GO:0120025	plasma membrane bounded cell projection	0.00958454638571362
CC	GO:0098793	presynapse	0.00978701569787207
BP	GO:1901990	regulation of mitotic cell cycle phase transition	0.0107826546275543
MF	GO:0005216	ion channel activity	0.0110908213551508
CC	GO:0030425	dendrite	0.0113351806648432
BP	GO:0050794	regulation of cellular process	0.0114807246292421
CC	GO:0044420	extracellular matrix component	0.0114964545430452
CC	GO:0048786	presynaptic active zone	0.0117172760042345
BP	GO:0010564	regulation of cell cycle process	0.0117172760042345
BP	GO:0006936	muscle contraction	0.0117917899770855
BP	GO:0048167	regulation of synaptic plasticity	0.0119967219373669
CC	GO:0030017	sarcomere	0.0121962678492304
BP	GO:0006941	striated muscle contraction	0.0122182804658849
BP	GO:1904851	positive regulation of establishment of protein localization to telomere	0.0122463066357139
BP	GO:0003009	skeletal muscle contraction	0.012836465646018
MF	GO:0015085	calcium ion transmembrane transporter activity	0.012836465646018
CC	GO:0036379	myofilament	0.01347315333814
BP	GO:0003012	muscle system process	0.01347315333814
CC	GO:0034703	cation channel complex	0.0145625312338153
CC	GO:0099061	integral component of postsynaptic density membrane	0.0149849103913606
BP	GO:0000280	nuclear division	0.0155558008981981
CC	GO:0098794	postsynapse	0.0155772804929118
BP	GO:0035988	chondrocyte proliferation	0.0159686861907248
BP	GO:0051726	regulation of cell cycle	0.0165822431798149
BP	GO:0031123	RNA 3'-end processing	0.0166432917564147
CC	GO:0044449	contractile fiber part	0.0166506134150048
CC	GO:0044428	nuclear part	0.0168139696804627
BP	GO:0060074	synapse maturation	0.0169226330367261
BP	GO:0085029	extracellular matrix assembly	0.0177723669178673
CC	GO:0099060	integral component of postsynaptic specialization membrane	0.0178691608455098
MF	GO:0005539	glycosaminoglycan binding	0.0182222887027597
BP	GO:0006281	DNA repair	0.0182222887027597
MF	GO:0022890	inorganic cation transmembrane transporter activity	0.0182222887027597
BP	GO:0007339	binding of sperm to zona pellucida	0.0185918221745716
CC	GO:0005891	voltage-gated calcium channel complex	0.0187220303963843
BP	GO:0033047	regulation of mitotic sister chromatid segregation	0.0187220303963843
BP	GO:0048705	skeletal system morphogenesis	0.0191352264536235
BP	GO:0007600	sensory perception	0.0197567372589053
MF	GO:0005488	binding	0.0202970909911061
BP	GO:0008608	attachment of spindle microtubules to kinetochore	0.0205499201487201
MF	GO:0008324	cation transmembrane transporter activity	0.0205499201487201
CC	GO:0044306	neuron projection terminus	0.0206424346008684
BP	GO:0001501	skeletal system development	0.0208484452663751
BP	GO:0007099	centriole replication	0.0219119681628932
BP	GO:0098534	centriole assembly	0.0219119681628932
BP	GO:0045787	positive regulation of cell cycle	0.0221670426841444
CC	GO:0044463	cell projection part	0.0221670426841444
CC	GO:0120038	plasma membrane bounded cell projection part	0.0221670426841444
BP	GO:1904814	regulation of protein localization to chromosome, telomeric region	0.0221933598198458
CC	GO:0150034	distal axon	0.0224521625323623
BP	GO:0010965	regulation of mitotic sister chromatid separation	0.022688980731731
CC	GO:0031981	nuclear lumen	0.0229799884217221
BP	GO:2000816	negative regulation of mitotic sister chromatid separation	0.0231709439689042
BP	GO:0016071	mRNA metabolic process	0.0233312281063906
CC	GO:0034702	ion channel complex	0.0249193455821664
CC	GO:0005832	chaperonin-containing T-complex	0.025132507343751
BP	GO:0042391	regulation of membrane potential	0.0253370910555932
BP	GO:0007275	multicellular organism development	0.0257006952876376
CC	GO:0099572	postsynaptic specialization	0.0260456935500158
BP	GO:0010389	regulation of G2/M transition of mitotic cell cycle	0.0289037933008705
CC	GO:0008328	ionotropic glutamate receptor complex	0.0300936896207323
BP	GO:0007517	muscle organ development	0.0308193426928606
BP	GO:0034765	regulation of ion transmembrane transport	0.0329490073600196
MF	GO:0042623	ATPase activity, coupled	0.0329490073600196
CC	GO:0005886	plasma membrane	0.0336998601144443
BP	GO:0006974	cellular response to DNA damage stimulus	0.0352519476686207
CC	GO:0098878	neurotransmitter receptor complex	0.0352519476686207
BP	GO:0007093	mitotic cell cycle checkpoint	0.0352913084839587
BP	GO:0048285	organelle fission	0.0355692371372967
BP	GO:0048251	elastic fiber assembly	0.0358762330684794
BP	GO:1905819	negative regulation of chromosome separation	0.0383653129469153
BP	GO:1905818	regulation of chromosome separation	0.0383653129469153
BP	GO:0035036	sperm-egg recognition	0.0383708389618122
BP	GO:0009988	cell-cell recognition	0.0383708389618122
BP	GO:0048731	system development	0.0383708389618122
BP	GO:0007416	synapse assembly	0.0390445216278003
BP	GO:0060047	heart contraction	0.0408305321506317
BP	GO:0007091	metaphase/anaphase transition of mitotic cell cycle	0.0413502771861022
CC	GO:0071944	cell periphery	0.0416648411365934
CC	GO:0031594	neuromuscular junction	0.0416648411365934
BP	GO:0035249	synaptic transmission, glutamatergic	0.0421401232850162
BP	GO:0010212	response to ionizing radiation	0.0429050633788227
BP	GO:0051315	attachment of mitotic spindle microtubules to kinetochore	0.0429050633788227
BP	GO:0022402	cell cycle process	0.0430608979537793
CC	GO:0032279	asymmetric synapse	0.0432906674320687
MF	GO:0005262	calcium channel activity	0.044077397992672
BP	GO:0044786	cell cycle DNA replication	0.0443345866244911
BP	GO:0045841	negative regulation of mitotic metaphase/anaphase transition	0.0447207214902691
BP	GO:0070593	dendrite self-avoidance	0.0458950820715641
CC	GO:0042734	presynaptic membrane	0.046907780424082
BP	GO:0022610	biological adhesion	0.0479479208804984
BP	GO:0048747	muscle fiber development	0.04875097896613
CC	GO:0043679	axon terminus	0.0498094904313175
