# Supplementary material for: Dedicated transcriptomics combined with power analysis lead to functional understanding of genes with weak phenotypic changes in knockout lines
Source: PLoS Comput Biol. 2020 Nov 12;16(11):e1008354. doi: 10.1371/journal.pcbi.1008354 (PMC7685438; doi:10.1371/journal.pcbi.1008354)
Supplement: S2 File — (GZ) [file pcbi.1008354.s016.gz › S2_File/gon5/122.tsv]

ontology	category	term	BH
CC	GO:0044421	extracellular region part	4.79880028969837e-15
CC	GO:0005576	extracellular region	3.24126792898411e-13
CC	GO:0031012	extracellular matrix	5.31120704730591e-13
CC	GO:0005615	extracellular space	4.645220517679e-11
CC	GO:0062023	collagen-containing extracellular matrix	1.2782903806628e-10
MF	GO:0005201	extracellular matrix structural constituent	1.2782903806628e-10
CC	GO:0005581	collagen trimer	2.56694517214379e-07
MF	GO:0030020	extracellular matrix structural constituent conferring tensile strength	4.32322052610708e-07
BP	GO:0043062	extracellular structure organization	1.85987280438462e-06
BP	GO:0030198	extracellular matrix organization	7.37613923832756e-06
BP	GO:0009987	cellular process	7.37613923832756e-06
BP	GO:0099536	synaptic signaling	7.37613923832756e-06
BP	GO:0099537	trans-synaptic signaling	7.37613923832756e-06
BP	GO:0007268	chemical synaptic transmission	7.37613923832756e-06
BP	GO:0098916	anterograde trans-synaptic signaling	7.37613923832756e-06
BP	GO:0003008	system process	7.37613923832756e-06
BP	GO:0032501	multicellular organismal process	7.37613923832756e-06
CC	GO:0099512	supramolecular fiber	2.21728667158083e-05
CC	GO:0043292	contractile fiber	2.21728667158083e-05
CC	GO:0099080	supramolecular complex	2.99834988219573e-05
CC	GO:0099081	supramolecular polymer	2.99834988219573e-05
CC	GO:0030016	myofibril	2.99834988219573e-05
MF	GO:0005488	binding	2.99834988219573e-05
CC	GO:0097060	synaptic membrane	3.55066421708492e-05
BP	GO:0065007	biological regulation	3.62965892030066e-05
MF	GO:0005515	protein binding	9.46948560241065e-05
BP	GO:0006936	muscle contraction	0.000246330021877855
BP	GO:0003012	muscle system process	0.000381430465516186
CC	GO:0044449	contractile fiber part	0.000681785315059729
CC	GO:0030017	sarcomere	0.00101297642062698
BP	GO:0050789	regulation of biological process	0.00115949067618877
BP	GO:0002062	chondrocyte differentiation	0.00135476777336391
MF	GO:0005539	glycosaminoglycan binding	0.00135476777336391
MF	GO:0005198	structural molecule activity	0.00188020380593917
CC	GO:0045202	synapse	0.00188020380593917
BP	GO:0050804	modulation of chemical synaptic transmission	0.00190970990269156
BP	GO:0099177	regulation of trans-synaptic signaling	0.00212026114589534
CC	GO:0097458	neuron part	0.00271139589625829
BP	GO:0000375	RNA splicing, via transesterification reactions	0.00271139589625829
BP	GO:0000377	RNA splicing, via transesterification reactions with bulged adenosine as nucleophile	0.00271139589625829
BP	GO:0000398	mRNA splicing, via spliceosome	0.00271139589625829
CC	GO:0005887	integral component of plasma membrane	0.00326055234145938
MF	GO:0005509	calcium ion binding	0.00350005865008802
MF	GO:0046873	metal ion transmembrane transporter activity	0.00350005865008802
BP	GO:0061448	connective tissue development	0.00475632343167346
BP	GO:1903311	regulation of mRNA metabolic process	0.0048161397171145
CC	GO:0031226	intrinsic component of plasma membrane	0.00483210938682228
BP	GO:0022610	biological adhesion	0.00485338448657762
BP	GO:0051216	cartilage development	0.00519990487359699
BP	GO:0007155	cell adhesion	0.00519990487359699
BP	GO:0000380	alternative mRNA splicing, via spliceosome	0.00567190624154118
BP	GO:0006397	mRNA processing	0.00567190624154118
CC	GO:0099240	intrinsic component of synaptic membrane	0.0056987336906335
BP	GO:0007610	behavior	0.00580771296457413
CC	GO:0036379	myofilament	0.00672638643169742
BP	GO:0007626	locomotory behavior	0.00672761075783665
CC	GO:0044456	synapse part	0.00672761075783665
CC	GO:0098982	GABA-ergic synapse	0.00701747104052896
BP	GO:0008380	RNA splicing	0.00739549191258433
MF	GO:0044877	protein-containing complex binding	0.00739549191258433
BP	GO:0050684	regulation of mRNA processing	0.00849991542839594
BP	GO:0060074	synapse maturation	0.00904649792152247
BP	GO:0007267	cell-cell signaling	0.00969189869481549
BP	GO:0090196	regulation of chemokine secretion	0.00985455410424033
CC	GO:0005865	striated muscle thin filament	0.00985455410424033
BP	GO:0050794	regulation of cellular process	0.010142285270037
CC	GO:0045211	postsynaptic membrane	0.011065041026153
BP	GO:0071248	cellular response to metal ion	0.0137240785324767
CC	GO:0000777	condensed chromosome kinetochore	0.0142787356559757
BP	GO:0003418	growth plate cartilage chondrocyte differentiation	0.0142787356559757
BP	GO:0098742	cell-cell adhesion via plasma-membrane adhesion molecules	0.0158188443717818
CC	GO:0044420	extracellular matrix component	0.016009357492186
BP	GO:0061041	regulation of wound healing	0.016366889191946
BP	GO:0090195	chemokine secretion	0.016366889191946
CC	GO:0030054	cell junction	0.016366889191946
CC	GO:0043005	neuron projection	0.016366889191946
MF	GO:0008201	heparin binding	0.0168026817031347
CC	GO:0099699	integral component of synaptic membrane	0.0172972090523577
MF	GO:0022839	ion gated channel activity	0.0186629222612691
BP	GO:0003433	chondrocyte development involved in endochondral bone morphogenesis	0.0192539735809739
BP	GO:0006396	RNA processing	0.0192539735809739
CC	GO:0005657	replication fork	0.0192539735809739
CC	GO:0000940	condensed chromosome outer kinetochore	0.0199669348932558
CC	GO:0098793	presynapse	0.0208815537584951
MF	GO:0004867	serine-type endopeptidase inhibitor activity	0.0214183359352194
BP	GO:0003413	chondrocyte differentiation involved in endochondral bone morphogenesis	0.0216598215854845
BP	GO:0006811	ion transport	0.0216598215854845
MF	GO:0005261	cation channel activity	0.0216598215854845
BP	GO:0070208	protein heterotrimerization	0.0217000601469323
BP	GO:0001505	regulation of neurotransmitter levels	0.0219599280665992
BP	GO:0050877	nervous system process	0.0221663355242479
BP	GO:0007275	multicellular organism development	0.0226039411533548
CC	GO:0043596	nuclear replication fork	0.0232456814566893
CC	GO:0098590	plasma membrane region	0.0232456814566893
BP	GO:0071241	cellular response to inorganic substance	0.0252008698319097
BP	GO:0048731	system development	0.0252008698319097
BP	GO:0006941	striated muscle contraction	0.0254646844491575
CC	GO:0036477	somatodendritic compartment	0.0254776804277922
BP	GO:0008015	blood circulation	0.0264723547943886
BP	GO:0042060	wound healing	0.0264723547943886
CC	GO:0099634	postsynaptic specialization membrane	0.0265104399483098
BP	GO:0016071	mRNA metabolic process	0.0265104399483098
BP	GO:0050808	synapse organization	0.0276654199437383
BP	GO:0060350	endochondral bone morphogenesis	0.0289349826625306
CC	GO:0044459	plasma membrane part	0.0289349826625306
CC	GO:0000778	condensed nuclear chromosome kinetochore	0.0289349826625306
CC	GO:0031674	I band	0.0289349826625306
MF	GO:0015085	calcium ion transmembrane transporter activity	0.0291464935983741
CC	GO:0000793	condensed chromosome	0.0302443965686469
BP	GO:0090197	positive regulation of chemokine secretion	0.0302443965686469
BP	GO:0008150	biological_process	0.0302443965686469
MF	GO:0022836	gated channel activity	0.0305756067269961
BP	GO:0044057	regulation of system process	0.0314311778094913
BP	GO:1903034	regulation of response to wounding	0.0317564330259673
BP	GO:0000381	regulation of alternative mRNA splicing, via spliceosome	0.0317564330259673
CC	GO:0000779	condensed chromosome, centromeric region	0.033920919767498
MF	GO:0005262	calcium channel activity	0.037775775542356
BP	GO:0071840	cellular component organization or biogenesis	0.0387502926906491
BP	GO:0003013	circulatory system process	0.0387502926906491
BP	GO:0085029	extracellular matrix assembly	0.0387502926906491
MF	GO:0005215	transporter activity	0.0387502926906491
CC	GO:0071944	cell periphery	0.0387502926906491
BP	GO:0070278	extracellular matrix constituent secretion	0.0412293333156206
CC	GO:0098839	postsynaptic density membrane	0.0412293333156206
MF	GO:0099604	ligand-gated calcium channel activity	0.0412293333156206
BP	GO:0016043	cellular component organization	0.0426188642851394
BP	GO:0003009	skeletal muscle contraction	0.0426188642851394
BP	GO:0065008	regulation of biological quality	0.0426188642851394
BP	GO:0032502	developmental process	0.0426188642851394
BP	GO:0003414	chondrocyte morphogenesis involved in endochondral bone morphogenesis	0.0426188642851394
BP	GO:0003429	growth plate cartilage chondrocyte morphogenesis	0.0426188642851394
BP	GO:0090171	chondrocyte morphogenesis	0.0426188642851394
MF	GO:0022857	transmembrane transporter activity	0.0450714568941655
CC	GO:0030424	axon	0.0494116392189295
BP	GO:0009611	response to wounding	0.0494116392189295
