# Supplementary material for: Dedicated transcriptomics combined with power analysis lead to functional understanding of genes with weak phenotypic changes in knockout lines
Source: PLoS Comput Biol. 2020 Nov 12;16(11):e1008354. doi: 10.1371/journal.pcbi.1008354 (PMC7685438; doi:10.1371/journal.pcbi.1008354)
Supplement: S2 File — (GZ) [file pcbi.1008354.s016.gz › S2_File/gon5/419.tsv]

ontology	category	term	BH
CC	GO:0005576	extracellular region	3.77378633214545e-15
CC	GO:0044421	extracellular region part	1.68387370625486e-14
CC	GO:0031012	extracellular matrix	3.67671443137488e-14
CC	GO:0005615	extracellular space	2.80888880814241e-11
CC	GO:0062023	collagen-containing extracellular matrix	4.63057900534576e-11
BP	GO:0032501	multicellular organismal process	6.29591275641955e-10
CC	GO:0005581	collagen trimer	4.25449394090527e-09
MF	GO:0005201	extracellular matrix structural constituent	4.73481272419313e-09
BP	GO:0007275	multicellular organism development	5.03952445440587e-08
BP	GO:0048731	system development	8.19954095764622e-08
BP	GO:0048856	anatomical structure development	1.8003619190504e-07
BP	GO:0032502	developmental process	2.37832140341854e-07
MF	GO:0030020	extracellular matrix structural constituent conferring tensile strength	1.0664332773974e-06
MF	GO:0005212	structural constituent of eye lens	1.44305186416548e-06
BP	GO:0065007	biological regulation	5.50621788979355e-06
BP	GO:0048513	animal organ development	1.06906109836288e-05
BP	GO:0050789	regulation of biological process	1.34510363110472e-05
BP	GO:0030198	extracellular matrix organization	1.78767611184799e-05
MF	GO:0005198	structural molecule activity	2.31756155447803e-05
BP	GO:0043062	extracellular structure organization	4.79962673462226e-05
CC	GO:0043292	contractile fiber	5.46385851571096e-05
MF	GO:0005515	protein binding	0.00012999316677299
BP	GO:0051216	cartilage development	0.000136631091806034
MF	GO:0005488	binding	0.000143707379178663
BP	GO:0009888	tissue development	0.000143707379178663
BP	GO:0001501	skeletal system development	0.000148226729184092
CC	GO:0099512	supramolecular fiber	0.000186610759003423
CC	GO:0005865	striated muscle thin filament	0.000195037400885677
CC	GO:0099080	supramolecular complex	0.00026090360699211
CC	GO:0099081	supramolecular polymer	0.00026090360699211
BP	GO:0003433	chondrocyte development involved in endochondral bone morphogenesis	0.000443842195889765
CC	GO:0030016	myofibril	0.000539606942237484
BP	GO:0003009	skeletal muscle contraction	0.000561450988203091
CC	GO:0036379	myofilament	0.000601554033683421
CC	GO:0030017	sarcomere	0.000617267680787347
CC	GO:0005694	chromosome	0.000662464288325589
BP	GO:0003413	chondrocyte differentiation involved in endochondral bone morphogenesis	0.000662464288325589
CC	GO:0044449	contractile fiber part	0.00075734481774429
BP	GO:0003008	system process	0.0008812260722567
BP	GO:0030199	collagen fibril organization	0.0008812260722567
CC	GO:0000793	condensed chromosome	0.00102292068417364
BP	GO:0002063	chondrocyte development	0.00106134455120317
BP	GO:0002062	chondrocyte differentiation	0.00112718663987654
BP	GO:0050794	regulation of cellular process	0.00115071964885004
BP	GO:0085029	extracellular matrix assembly	0.00115071964885004
BP	GO:0002088	lens development in camera-type eye	0.00115071964885004
BP	GO:0003418	growth plate cartilage chondrocyte differentiation	0.00131669098791134
BP	GO:0060351	cartilage development involved in endochondral bone morphogenesis	0.00137912019721888
BP	GO:0007517	muscle organ development	0.00145164822692599
BP	GO:0061448	connective tissue development	0.00145164822692599
BP	GO:0051239	regulation of multicellular organismal process	0.00145768320226343
BP	GO:0003012	muscle system process	0.00222002007496572
BP	GO:0048869	cellular developmental process	0.0026897195578808
CC	GO:0000776	kinetochore	0.00292484919970117
BP	GO:1901990	regulation of mitotic cell cycle phase transition	0.00301942274864642
BP	GO:0061061	muscle structure development	0.00355536044314364
BP	GO:0030154	cell differentiation	0.00355536044314364
BP	GO:0033044	regulation of chromosome organization	0.00377278721127289
BP	GO:0006936	muscle contraction	0.00425451692176279
CC	GO:0000775	chromosome, centromeric region	0.00430353470356732
BP	GO:0051983	regulation of chromosome segregation	0.00441544934437439
CC	GO:0000777	condensed chromosome kinetochore	0.00447552007850679
BP	GO:0050879	multicellular organismal movement	0.00461878420446502
BP	GO:0050881	musculoskeletal movement	0.00461878420446502
BP	GO:0006974	cellular response to DNA damage stimulus	0.00555229047806189
BP	GO:0003414	chondrocyte morphogenesis involved in endochondral bone morphogenesis	0.00575782216754625
BP	GO:0003429	growth plate cartilage chondrocyte morphogenesis	0.00575782216754625
BP	GO:0090171	chondrocyte morphogenesis	0.00575782216754625
MF	GO:0005539	glycosaminoglycan binding	0.00575782216754625
CC	GO:0005861	troponin complex	0.00600553242630924
BP	GO:0048519	negative regulation of biological process	0.00680221798278719
BP	GO:0030239	myofibril assembly	0.00680221798278719
BP	GO:0006281	DNA repair	0.00680221798278719
BP	GO:0071248	cellular response to metal ion	0.00680221798278719
CC	GO:0044427	chromosomal part	0.00805343363458649
BP	GO:0060537	muscle tissue development	0.00834150548359715
BP	GO:0051146	striated muscle cell differentiation	0.00845788896505083
BP	GO:0009987	cellular process	0.00854770192231919
CC	GO:0000940	condensed chromosome outer kinetochore	0.00900955013534274
BP	GO:0098868	bone growth	0.00900955013534274
BP	GO:0090304	nucleic acid metabolic process	0.00939401144396686
BP	GO:1901991	negative regulation of mitotic cell cycle phase transition	0.0099316649454371
BP	GO:0003422	growth plate cartilage morphogenesis	0.0106694587932875
BP	GO:0048705	skeletal system morphogenesis	0.0107126763524683
BP	GO:0060350	endochondral bone morphogenesis	0.011729155910028
BP	GO:0097435	supramolecular fiber organization	0.0121949232947367
BP	GO:0032964	collagen biosynthetic process	0.0123430473465267
BP	GO:0006259	DNA metabolic process	0.0133977348056114
MF	GO:0043565	sequence-specific DNA binding	0.0133977348056114
BP	GO:0055002	striated muscle cell development	0.01366221025496
BP	GO:0014706	striated muscle tissue development	0.01366221025496
BP	GO:0060255	regulation of macromolecule metabolic process	0.01366221025496
BP	GO:0055001	muscle cell development	0.01366221025496
CC	GO:0000778	condensed nuclear chromosome kinetochore	0.01366221025496
BP	GO:1901988	negative regulation of cell cycle phase transition	0.0139836124341411
BP	GO:0003416	endochondral bone growth	0.0139836124341411
MF	GO:0003677	DNA binding	0.0139836124341411
BP	GO:0006310	DNA recombination	0.0139836124341411
CC	GO:0098687	chromosomal region	0.0139836124341411
BP	GO:0009653	anatomical structure morphogenesis	0.0140112444981346
BP	GO:0048523	negative regulation of cellular process	0.0141361129652483
BP	GO:0051276	chromosome organization	0.0145953988196998
BP	GO:0050793	regulation of developmental process	0.0145953988196998
BP	GO:0061041	regulation of wound healing	0.0145953988196998
BP	GO:0003417	growth plate cartilage development	0.0145953988196998
BP	GO:0045214	sarcomere organization	0.0146058990547679
BP	GO:0070208	protein heterotrimerization	0.0153635857029874
BP	GO:0080090	regulation of primary metabolic process	0.0157060547962118
BP	GO:0048251	elastic fiber assembly	0.0157060547962118
MF	GO:0003690	double-stranded DNA binding	0.0157060547962118
BP	GO:0060349	bone morphogenesis	0.0169752022007803
BP	GO:0090068	positive regulation of cell cycle process	0.0176467199936986
CC	GO:0000228	nuclear chromosome	0.0181209037799874
MF	GO:0003682	chromatin binding	0.0181209037799874
BP	GO:0045841	negative regulation of mitotic metaphase/anaphase transition	0.0181504337770932
BP	GO:0007346	regulation of mitotic cell cycle	0.0182285764012069
BP	GO:1905818	regulation of chromosome separation	0.0182285764012069
BP	GO:1901987	regulation of cell cycle phase transition	0.0185166744349946
BP	GO:0033047	regulation of mitotic sister chromatid segregation	0.018593955167552
BP	GO:0071241	cellular response to inorganic substance	0.0190928623702857
BP	GO:0032963	collagen metabolic process	0.0192599077874533
BP	GO:0051171	regulation of nitrogen compound metabolic process	0.0212143426241068
BP	GO:0050896	response to stimulus	0.0221686530701456
BP	GO:0071840	cellular component organization or biogenesis	0.0221686530701456
MF	GO:0008201	heparin binding	0.0221686530701456
BP	GO:2000816	negative regulation of mitotic sister chromatid separation	0.0238428077236742
MF	GO:1990837	sequence-specific double-stranded DNA binding	0.0243636018397406
BP	GO:0007091	metaphase/anaphase transition of mitotic cell cycle	0.0243636018397406
BP	GO:0031032	actomyosin structure organization	0.0245233683842033
BP	GO:0071174	mitotic spindle checkpoint	0.0258347682073657
BP	GO:0006999	nuclear pore organization	0.0259037865853114
BP	GO:2001251	negative regulation of chromosome organization	0.0273455234458478
BP	GO:1902100	negative regulation of metaphase/anaphase transition of cell cycle	0.027527496625202
BP	GO:0051304	chromosome separation	0.027527496625202
BP	GO:0010564	regulation of cell cycle process	0.0298689764994086
MF	GO:0005509	calcium ion binding	0.0298689764994086
BP	GO:0010965	regulation of mitotic sister chromatid separation	0.0302665724646402
BP	GO:1903034	regulation of response to wounding	0.0302665724646402
BP	GO:0046483	heterocycle metabolic process	0.030572727508042
BP	GO:0016043	cellular component organization	0.0314540549723098
BP	GO:0033045	regulation of sister chromatid segregation	0.0319459666837687
BP	GO:0051726	regulation of cell cycle	0.0321291835137768
BP	GO:0051716	cellular response to stimulus	0.0321291835137768
BP	GO:0007093	mitotic cell cycle checkpoint	0.0353601730224652
BP	GO:1905819	negative regulation of chromosome separation	0.0354509539542426
BP	GO:0044784	metaphase/anaphase transition of cell cycle	0.0395061066384971
BP	GO:0010212	response to ionizing radiation	0.0418516907642759
BP	GO:0000070	mitotic sister chromatid segregation	0.0423684843324055
BP	GO:1900046	regulation of hemostasis	0.0423684843324055
BP	GO:0006397	mRNA processing	0.0423684843324055
BP	GO:0045910	negative regulation of DNA recombination	0.0431083433033969
BP	GO:0006139	nucleobase-containing compound metabolic process	0.0438411566460968
BP	GO:0044772	mitotic cell cycle phase transition	0.0439306978542882
BP	GO:0019219	regulation of nucleobase-containing compound metabolic process	0.0440960374159539
BP	GO:0031577	spindle checkpoint	0.0443644212927389
BP	GO:0010927	cellular component assembly involved in morphogenesis	0.045653480371617
BP	GO:0042692	muscle cell differentiation	0.0461142768144388
BP	GO:0060536	cartilage morphogenesis	0.0473087258495855
MF	GO:0005524	ATP binding	0.0473087258495855
BP	GO:0010389	regulation of G2/M transition of mitotic cell cycle	0.0483734061646766
BP	GO:0000018	regulation of DNA recombination	0.0493816429470481
MF	GO:0016887	ATPase activity	0.0497229029390936
