# Supplementary material for: Dedicated transcriptomics combined with power analysis lead to functional understanding of genes with weak phenotypic changes in knockout lines
Source: PLoS Comput Biol. 2020 Nov 12;16(11):e1008354. doi: 10.1371/journal.pcbi.1008354 (PMC7685438; doi:10.1371/journal.pcbi.1008354)
Supplement: S2 File — (GZ) [file pcbi.1008354.s016.gz › S2_File/gon5/496.tsv]

ontology	category	term	BH
CC	GO:0031012	extracellular matrix	1.29403787584384e-08
MF	GO:0005201	extracellular matrix structural constituent	2.01232545907257e-07
MF	GO:0005198	structural molecule activity	1.23613106066428e-06
CC	GO:0043228	non-membrane-bounded organelle	2.25966121755487e-06
CC	GO:0044421	extracellular region part	3.42222495152786e-06
CC	GO:0043232	intracellular non-membrane-bounded organelle	3.79464184876494e-06
CC	GO:0062023	collagen-containing extracellular matrix	9.27369210864886e-06
CC	GO:0005581	collagen trimer	1.27533121511868e-05
CC	GO:0032991	protein-containing complex	6.86817939753484e-05
CC	GO:0005615	extracellular space	0.000236455514077748
MF	GO:0030020	extracellular matrix structural constituent conferring tensile strength	0.000338300641124492
BP	GO:0071840	cellular component organization or biogenesis	0.00120836498878917
BP	GO:0008380	RNA splicing	0.00267572815247518
MF	GO:0005212	structural constituent of eye lens	0.00267572815247518
BP	GO:0030198	extracellular matrix organization	0.00326736247605404
BP	GO:0006396	RNA processing	0.00379859163935094
CC	GO:0044420	extracellular matrix component	0.00379859163935094
CC	GO:0005576	extracellular region	0.00398912596653778
CC	GO:0044430	cytoskeletal part	0.00398912596653778
CC	GO:0099080	supramolecular complex	0.00799841247084854
CC	GO:0099081	supramolecular polymer	0.00799841247084854
CC	GO:0005856	cytoskeleton	0.00959589294645766
BP	GO:0060350	endochondral bone morphogenesis	0.0102352003645287
CC	GO:0099512	supramolecular fiber	0.0102352003645287
BP	GO:0060349	bone morphogenesis	0.0109595201156678
BP	GO:0009987	cellular process	0.0132594388470573
CC	GO:0031981	nuclear lumen	0.0135374113101003
BP	GO:0006139	nucleobase-containing compound metabolic process	0.0155050331062887
BP	GO:0046483	heterocycle metabolic process	0.0193455504056285
BP	GO:0016043	cellular component organization	0.0203242699522708
CC	GO:0070013	intracellular organelle lumen	0.020452462566056
CC	GO:0031974	membrane-enclosed lumen	0.020452462566056
CC	GO:0043233	organelle lumen	0.020452462566056
MF	GO:0044877	protein-containing complex binding	0.020452462566056
CC	GO:0044446	intracellular organelle part	0.0215317049927164
CC	GO:0044422	organelle part	0.0215317049927164
BP	GO:0090304	nucleic acid metabolic process	0.0248466749112705
CC	GO:0044428	nuclear part	0.0346133216207779
BP	GO:0006725	cellular aromatic compound metabolic process	0.0346133216207779
CC	GO:0000228	nuclear chromosome	0.042300472813745
