# Supplementary material for: Dedicated transcriptomics combined with power analysis lead to functional understanding of genes with weak phenotypic changes in knockout lines
Source: PLoS Comput Biol. 2020 Nov 12;16(11):e1008354. doi: 10.1371/journal.pcbi.1008354 (PMC7685438; doi:10.1371/journal.pcbi.1008354)
Supplement: S2 File — (GZ) [file pcbi.1008354.s016.gz › S2_File/gon5/326.tsv]

ontology	category	term	BH
MF	GO:0005198	structural molecule activity	3.47679468971803e-08
CC	GO:0031012	extracellular matrix	6.37236754441583e-08
CC	GO:0032991	protein-containing complex	6.37236754441583e-08
MF	GO:0005201	extracellular matrix structural constituent	1.16199349683241e-06
CC	GO:0043228	non-membrane-bounded organelle	1.16663005205947e-06
BP	GO:0071840	cellular component organization or biogenesis	2.6782379456522e-06
CC	GO:0043232	intracellular non-membrane-bounded organelle	2.78425979923042e-06
BP	GO:0009987	cellular process	4.2326504094107e-06
CC	GO:0044421	extracellular region part	4.2326504094107e-06
CC	GO:0062023	collagen-containing extracellular matrix	1.36185450475322e-05
CC	GO:0005615	extracellular space	1.53073364830865e-05
BP	GO:0016043	cellular component organization	1.53073364830865e-05
CC	GO:0045202	synapse	1.72144473557639e-05
CC	GO:0030424	axon	1.72144473557639e-05
BP	GO:0032501	multicellular organismal process	2.0341775066041e-05
CC	GO:0097060	synaptic membrane	7.053060246244e-05
CC	GO:0005581	collagen trimer	0.000121000543916836
CC	GO:0005576	extracellular region	0.00017270606706893
CC	GO:0097458	neuron part	0.000248866645214847
CC	GO:0000776	kinetochore	0.000259149359467835
CC	GO:0000775	chromosome, centromeric region	0.000272752225869899
CC	GO:0044456	synapse part	0.000352263137220422
CC	GO:0043292	contractile fiber	0.000474028956693583
MF	GO:0005515	protein binding	0.000474028956693583
BP	GO:0099536	synaptic signaling	0.000474345147172098
BP	GO:0099537	trans-synaptic signaling	0.000480130683500852
BP	GO:0060351	cartilage development involved in endochondral bone morphogenesis	0.000598830471061318
CC	GO:0045211	postsynaptic membrane	0.000611719090141682
BP	GO:0060350	endochondral bone morphogenesis	0.000873836898809064
BP	GO:0060349	bone morphogenesis	0.0010164026191887
BP	GO:0048731	system development	0.00109670418606092
BP	GO:0000375	RNA splicing, via transesterification reactions	0.00109670418606092
BP	GO:0000377	RNA splicing, via transesterification reactions with bulged adenosine as nucleophile	0.00109670418606092
BP	GO:0000398	mRNA splicing, via spliceosome	0.00109670418606092
BP	GO:0006396	RNA processing	0.00143101762393547
CC	GO:0000777	condensed chromosome kinetochore	0.00143101762393547
BP	GO:0050808	synapse organization	0.00146981052554791
BP	GO:0007268	chemical synaptic transmission	0.00149348613433515
BP	GO:0098916	anterograde trans-synaptic signaling	0.00149348613433515
MF	GO:0030020	extracellular matrix structural constituent conferring tensile strength	0.00181134012108422
CC	GO:1990904	ribonucleoprotein complex	0.00189273436467712
BP	GO:0007275	multicellular organism development	0.00189273436467712
CC	GO:0030016	myofibril	0.00202508070897333
BP	GO:0008380	RNA splicing	0.00259186388533876
CC	GO:0033267	axon part	0.0028823398498439
CC	GO:0099080	supramolecular complex	0.0031167515572555
CC	GO:0099081	supramolecular polymer	0.0031167515572555
CC	GO:0043005	neuron projection	0.00347301860822085
BP	GO:0099177	regulation of trans-synaptic signaling	0.00357672664276536
CC	GO:0036477	somatodendritic compartment	0.00392474528977847
CC	GO:0099512	supramolecular fiber	0.00401770902862432
BP	GO:0050804	modulation of chemical synaptic transmission	0.00415203713794318
BP	GO:0032502	developmental process	0.00424711739146826
BP	GO:0006397	mRNA processing	0.00424711739146826
BP	GO:0002062	chondrocyte differentiation	0.00429921265113065
CC	GO:0044449	contractile fiber part	0.00585039222474283
BP	GO:0003417	growth plate cartilage development	0.0058507636306411
CC	GO:0005681	spliceosomal complex	0.00589647582528635
CC	GO:0005694	chromosome	0.00621278581450738
BP	GO:0003012	muscle system process	0.00755753432269763
CC	GO:0044297	cell body	0.0076447687149224
MF	GO:0005488	binding	0.00803695089639646
CC	GO:0031981	nuclear lumen	0.0089918246652859
BP	GO:0048856	anatomical structure development	0.0101553390925532
CC	GO:0000779	condensed chromosome, centromeric region	0.010157474789631
CC	GO:0044428	nuclear part	0.0105091902104003
CC	GO:0044427	chromosomal part	0.0105170877034918
BP	GO:0043062	extracellular structure organization	0.0105816732361686
BP	GO:0006941	striated muscle contraction	0.0105816732361686
CC	GO:0044422	organelle part	0.0113496764312425
CC	GO:0031226	intrinsic component of plasma membrane	0.0113496764312425
BP	GO:0006936	muscle contraction	0.0113803141268954
CC	GO:0099240	intrinsic component of synaptic membrane	0.0123029520274371
CC	GO:0098793	presynapse	0.0136360692101952
CC	GO:0070013	intracellular organelle lumen	0.0140909213365033
BP	GO:0003008	system process	0.0143926658424699
CC	GO:0034703	cation channel complex	0.0143926658424699
CC	GO:0031974	membrane-enclosed lumen	0.0143926658424699
CC	GO:0043233	organelle lumen	0.0143926658424699
BP	GO:0034641	cellular nitrogen compound metabolic process	0.0155395368565242
CC	GO:1902495	transmembrane transporter complex	0.0160489955072383
CC	GO:0043025	neuronal cell body	0.0164855383090086
CC	GO:0044420	extracellular matrix component	0.0164855383090086
CC	GO:0030054	cell junction	0.0164855383090086
MF	GO:0044877	protein-containing complex binding	0.0165775937670055
BP	GO:0003009	skeletal muscle contraction	0.0166439481873235
CC	GO:0005887	integral component of plasma membrane	0.0182720848314959
CC	GO:0030017	sarcomere	0.018694809007007
BP	GO:0090304	nucleic acid metabolic process	0.01920967338642
BP	GO:0003422	growth plate cartilage morphogenesis	0.0197967045371782
BP	GO:0060538	skeletal muscle organ development	0.0199169471089035
BP	GO:0007215	glutamate receptor signaling pathway	0.0199169471089035
CC	GO:0098936	intrinsic component of postsynaptic membrane	0.019935629987715
BP	GO:0051216	cartilage development	0.0202119823757723
BP	GO:0003418	growth plate cartilage chondrocyte differentiation	0.0209363844852002
BP	GO:0006139	nucleobase-containing compound metabolic process	0.0213305251077034
BP	GO:0003413	chondrocyte differentiation involved in endochondral bone morphogenesis	0.0214441594273708
CC	GO:0000228	nuclear chromosome	0.0221384525299896
BP	GO:0000245	spliceosomal complex assembly	0.0223483564801356
MF	GO:0003723	RNA binding	0.0244383676397355
CC	GO:0044305	calyx of Held	0.0244383676397355
BP	GO:0040007	growth	0.0245671352130993
CC	GO:1990351	transporter complex	0.0256027577784386
CC	GO:0098794	postsynapse	0.0256027577784386
CC	GO:0098878	neurotransmitter receptor complex	0.0261185672308113
CC	GO:0044454	nuclear chromosome part	0.0285316730759547
BP	GO:0007519	skeletal muscle tissue development	0.0305666943016236
MF	GO:0005509	calcium ion binding	0.0319250200210057
BP	GO:0003015	heart process	0.0326013554061746
BP	GO:0046483	heterocycle metabolic process	0.0326013554061746
CC	GO:0099634	postsynaptic specialization membrane	0.032989278053203
BP	GO:0060537	muscle tissue development	0.0348068778016414
BP	GO:0003416	endochondral bone growth	0.0348068778016414
BP	GO:0003414	chondrocyte morphogenesis involved in endochondral bone morphogenesis	0.0348068778016414
BP	GO:0003429	growth plate cartilage chondrocyte morphogenesis	0.0348068778016414
BP	GO:0090171	chondrocyte morphogenesis	0.0348068778016414
CC	GO:0071013	catalytic step 2 spliceosome	0.0348264355959753
CC	GO:0097447	dendritic tree	0.0352791128906992
BP	GO:0007399	nervous system development	0.0353168912366268
CC	GO:0034702	ion channel complex	0.0353168912366268
BP	GO:0098868	bone growth	0.0356255074283272
BP	GO:0006403	RNA localization	0.0356255074283272
CC	GO:0008328	ionotropic glutamate receptor complex	0.0356255074283272
CC	GO:0098982	GABA-ergic synapse	0.0400896698340633
BP	GO:0007416	synapse assembly	0.0423993684621971
CC	GO:0098839	postsynaptic density membrane	0.0424785566876609
BP	GO:0048589	developmental growth	0.0427236127235524
CC	GO:0098590	plasma membrane region	0.044658790601016
CC	GO:0000778	condensed nuclear chromosome kinetochore	0.044658790601016
BP	GO:0035249	synaptic transmission, glutamatergic	0.0470776234468133
BP	GO:0030154	cell differentiation	0.0472578816630058
CC	GO:0098687	chromosomal region	0.0499392692751996
BP	GO:0044085	cellular component biogenesis	0.0499392692751996
MF	GO:0005261	cation channel activity	0.0499473163055359
