# Supplementary material for: Dedicated transcriptomics combined with power analysis lead to functional understanding of genes with weak phenotypic changes in knockout lines
Source: PLoS Comput Biol. 2020 Nov 12;16(11):e1008354. doi: 10.1371/journal.pcbi.1008354 (PMC7685438; doi:10.1371/journal.pcbi.1008354)
Supplement: S2 File — (GZ) [file pcbi.1008354.s016.gz › S2_File/gon5/289.tsv]

ontology	category	term	BH
CC	GO:0005576	extracellular region	4.97910743580731e-10
CC	GO:0044421	extracellular region part	1.03197258009388e-07
CC	GO:0031012	extracellular matrix	4.41949575701091e-07
CC	GO:0005581	collagen trimer	1.01687258833554e-06
CC	GO:0005615	extracellular space	1.68999728681071e-06
CC	GO:0005694	chromosome	4.31533640324187e-06
CC	GO:0044427	chromosomal part	9.58378693505619e-05
CC	GO:0000228	nuclear chromosome	9.58378693505619e-05
MF	GO:0005488	binding	9.58378693505619e-05
BP	GO:0006260	DNA replication	9.58378693505619e-05
CC	GO:0062023	collagen-containing extracellular matrix	9.58378693505619e-05
MF	GO:0005201	extracellular matrix structural constituent	0.000125713504949176
BP	GO:0071840	cellular component organization or biogenesis	0.00015105567999959
MF	GO:0005515	protein binding	0.000169338886474067
BP	GO:0006259	DNA metabolic process	0.000169338886474067
BP	GO:0032501	multicellular organismal process	0.000169338886474067
CC	GO:0043228	non-membrane-bounded organelle	0.000244666615263236
BP	GO:0051276	chromosome organization	0.000244666615263236
CC	GO:0044428	nuclear part	0.000292563006484753
CC	GO:0044454	nuclear chromosome part	0.000295377108072143
CC	GO:0043232	intracellular non-membrane-bounded organelle	0.000295377108072143
BP	GO:0065007	biological regulation	0.000295377108072143
MF	GO:0003677	DNA binding	0.000336782335623911
BP	GO:0030198	extracellular matrix organization	0.000369692104348276
MF	GO:0004386	helicase activity	0.000392505847143544
CC	GO:0000793	condensed chromosome	0.000838020956938914
BP	GO:0007275	multicellular organism development	0.00091736806446277
MF	GO:0003676	nucleic acid binding	0.00112279165743917
BP	GO:0048731	system development	0.00136219221407176
CC	GO:0000777	condensed chromosome kinetochore	0.00155394572513633
BP	GO:0051216	cartilage development	0.00165008864560996
BP	GO:0022616	DNA strand elongation	0.0018505879554232
BP	GO:0006396	RNA processing	0.00215704881887883
BP	GO:0061448	connective tissue development	0.00244984092282047
BP	GO:0032502	developmental process	0.00261577980106692
BP	GO:0090304	nucleic acid metabolic process	0.00279889210096444
MF	GO:0003682	chromatin binding	0.00311826342680095
BP	GO:0010389	regulation of G2/M transition of mitotic cell cycle	0.00311826342680095
BP	GO:0016043	cellular component organization	0.00311826342680095
BP	GO:1901991	negative regulation of mitotic cell cycle phase transition	0.00311826342680095
BP	GO:0043062	extracellular structure organization	0.00311826342680095
BP	GO:0006261	DNA-dependent DNA replication	0.003240763104254
BP	GO:0010972	negative regulation of G2/M transition of mitotic cell cycle	0.00334176469691937
BP	GO:1901990	regulation of mitotic cell cycle phase transition	0.00334176469691937
BP	GO:0050789	regulation of biological process	0.00347337615771207
CC	GO:0000775	chromosome, centromeric region	0.00384500738137232
BP	GO:0048856	anatomical structure development	0.00412939717545721
CC	GO:0000779	condensed chromosome, centromeric region	0.00422517573043255
CC	GO:0098687	chromosomal region	0.00433324233169985
BP	GO:0009987	cellular process	0.00472217542412765
CC	GO:0031981	nuclear lumen	0.00518197664236827
BP	GO:0031297	replication fork processing	0.00518197664236827
CC	GO:0005634	nucleus	0.0055125762229488
BP	GO:0006281	DNA repair	0.00579326844297627
BP	GO:0007093	mitotic cell cycle checkpoint	0.00663691045695329
BP	GO:0010564	regulation of cell cycle process	0.00774108492134949
CC	GO:0000776	kinetochore	0.00774108492134949
BP	GO:0030199	collagen fibril organization	0.00846842582965531
BP	GO:0006139	nucleobase-containing compound metabolic process	0.00939113270792708
BP	GO:0044772	mitotic cell cycle phase transition	0.00939113270792708
MF	GO:0005509	calcium ion binding	0.010745080133086
BP	GO:0045005	DNA-dependent DNA replication maintenance of fidelity	0.0122376703483546
BP	GO:0000075	cell cycle checkpoint	0.0123624175589859
BP	GO:0051093	negative regulation of developmental process	0.0125429699211348
CC	GO:0000940	condensed chromosome outer kinetochore	0.0129588288599002
BP	GO:1902749	regulation of cell cycle G2/M phase transition	0.013720410102528
BP	GO:0051726	regulation of cell cycle	0.0139423538868102
BP	GO:0090068	positive regulation of cell cycle process	0.0139423538868102
BP	GO:0044818	mitotic G2/M transition checkpoint	0.0143136294671864
BP	GO:0001501	skeletal system development	0.0145580971586199
BP	GO:0033314	mitotic DNA replication checkpoint	0.0147049757071151
BP	GO:0050794	regulation of cellular process	0.0155121720528014
BP	GO:0010212	response to ionizing radiation	0.0162274105104433
BP	GO:1901987	regulation of cell cycle phase transition	0.0166219566714012
BP	GO:1901988	negative regulation of cell cycle phase transition	0.0168867452092529
BP	GO:0006974	cellular response to DNA damage stimulus	0.0187864527649205
BP	GO:0048519	negative regulation of biological process	0.020031065183275
BP	GO:0000076	DNA replication checkpoint	0.020031065183275
BP	GO:0009888	tissue development	0.022801039168051
BP	GO:0022402	cell cycle process	0.0232742657754874
MF	GO:0003690	double-stranded DNA binding	0.0247718649794199
BP	GO:0003417	growth plate cartilage development	0.0267223740389684
BP	GO:0031570	DNA integrity checkpoint	0.0267223740389684
BP	GO:0007049	cell cycle	0.0280751629602857
BP	GO:0006310	DNA recombination	0.0305094717823849
BP	GO:0044770	cell cycle phase transition	0.0312699779212647
BP	GO:1903047	mitotic cell cycle process	0.0315449903356976
BP	GO:0003416	endochondral bone growth	0.0316289741648634
BP	GO:0000278	mitotic cell cycle	0.0319943527837792
BP	GO:0046483	heterocycle metabolic process	0.0323950820558066
BP	GO:0000375	RNA splicing, via transesterification reactions	0.0326766102367357
BP	GO:0000377	RNA splicing, via transesterification reactions with bulged adenosine as nucleophile	0.0326766102367357
BP	GO:0000398	mRNA splicing, via spliceosome	0.0326766102367357
BP	GO:0008380	RNA splicing	0.032926807999651
MF	GO:0043565	sequence-specific DNA binding	0.032926807999651
BP	GO:0045935	positive regulation of nucleobase-containing compound metabolic process	0.032926807999651
MF	GO:0005198	structural molecule activity	0.032926807999651
BP	GO:0000724	double-strand break repair via homologous recombination	0.032926807999651
BP	GO:0000725	recombinational repair	0.032926807999651
BP	GO:0003414	chondrocyte morphogenesis involved in endochondral bone morphogenesis	0.032926807999651
BP	GO:0003429	growth plate cartilage chondrocyte morphogenesis	0.032926807999651
BP	GO:0090171	chondrocyte morphogenesis	0.032926807999651
BP	GO:1902750	negative regulation of cell cycle G2/M phase transition	0.0331940862062717
CC	GO:0099512	supramolecular fiber	0.0331940862062717
BP	GO:0010557	positive regulation of macromolecule biosynthetic process	0.0375662464543186
BP	GO:0002062	chondrocyte differentiation	0.037949051511967
MF	GO:1990837	sequence-specific double-stranded DNA binding	0.037949051511967
BP	GO:0000086	G2/M transition of mitotic cell cycle	0.037949051511967
BP	GO:0051315	attachment of mitotic spindle microtubules to kinetochore	0.0388022853843556
BP	GO:0003012	muscle system process	0.0388022853843556
MF	GO:0005524	ATP binding	0.0391105549344966
CC	GO:0099080	supramolecular complex	0.0395606545165706
CC	GO:0099081	supramolecular polymer	0.0395606545165706
BP	GO:0044774	mitotic DNA integrity checkpoint	0.0397133601528167
BP	GO:0098868	bone growth	0.039901555377318
MF	GO:0001228	DNA-binding transcription activator activity, RNA polymerase II-specific	0.041169986718879
CC	GO:0005861	troponin complex	0.0435055157359213
BP	GO:0006999	nuclear pore organization	0.0449321068901887
BP	GO:0003422	growth plate cartilage morphogenesis	0.0449321068901887
BP	GO:0000070	mitotic sister chromatid segregation	0.0460391963663174
BP	GO:0051304	chromosome separation	0.0465312369308333
MF	GO:0003688	DNA replication origin binding	0.0469619712953099
BP	GO:1903046	meiotic cell cycle process	0.0487964188862607
