# Supplementary material for: Dedicated transcriptomics combined with power analysis lead to functional understanding of genes with weak phenotypic changes in knockout lines
Source: PLoS Comput Biol. 2020 Nov 12;16(11):e1008354. doi: 10.1371/journal.pcbi.1008354 (PMC7685438; doi:10.1371/journal.pcbi.1008354)
Supplement: S2 File — (GZ) [file pcbi.1008354.s016.gz › S2_File/gon5/508.tsv]

ontology	category	term	BH
MF	GO:0005201	extracellular matrix structural constituent	1.38193099189508e-06
MF	GO:0005198	structural molecule activity	4.23568551615286e-05
CC	GO:0043228	non-membrane-bounded organelle	0.000209561828154913
CC	GO:0097458	neuron part	0.000209561828154913
CC	GO:0043232	intracellular non-membrane-bounded organelle	0.000598297208584021
BP	GO:0099536	synaptic signaling	0.000598297208584021
CC	GO:0045202	synapse	0.000710018280160567
BP	GO:0099537	trans-synaptic signaling	0.000710018280160567
BP	GO:0007268	chemical synaptic transmission	0.000710018280160567
BP	GO:0098916	anterograde trans-synaptic signaling	0.000710018280160567
CC	GO:0044456	synapse part	0.00076744072578849
MF	GO:0030020	extracellular matrix structural constituent conferring tensile strength	0.000873515457040355
CC	GO:0032991	protein-containing complex	0.00164671180548243
CC	GO:0099512	supramolecular fiber	0.00192872753942971
CC	GO:0099080	supramolecular complex	0.00218074898596804
CC	GO:0099081	supramolecular polymer	0.00218074898596804
CC	GO:0031012	extracellular matrix	0.00238845564012243
CC	GO:0043005	neuron projection	0.00377935101181593
BP	GO:0071840	cellular component organization or biogenesis	0.00602359126933953
CC	GO:0044297	cell body	0.0067306583549657
BP	GO:0032501	multicellular organismal process	0.00702654937921572
BP	GO:0050804	modulation of chemical synaptic transmission	0.00826367179740702
CC	GO:0062023	collagen-containing extracellular matrix	0.0084431845474243
CC	GO:0030424	axon	0.00852616692173146
BP	GO:0099177	regulation of trans-synaptic signaling	0.00889204790049022
BP	GO:0009987	cellular process	0.00942698655761372
CC	GO:0097060	synaptic membrane	0.00942698655761372
CC	GO:0000775	chromosome, centromeric region	0.0102521400672847
CC	GO:0043292	contractile fiber	0.0103944639108029
CC	GO:0042995	cell projection	0.0130454354598856
BP	GO:0003008	system process	0.0134729302589196
BP	GO:0016043	cellular component organization	0.0138319913998194
CC	GO:0005694	chromosome	0.0145542231940127
CC	GO:0000776	kinetochore	0.0159398197338987
CC	GO:0036477	somatodendritic compartment	0.0172263214026457
BP	GO:0060351	cartilage development involved in endochondral bone morphogenesis	0.0175332299385328
CC	GO:0043025	neuronal cell body	0.0175332299385328
BP	GO:0048731	system development	0.018082258320099
CC	GO:0044430	cytoskeletal part	0.018082258320099
CC	GO:0098794	postsynapse	0.01860594729261
CC	GO:0033267	axon part	0.0198854649779194
CC	GO:0005581	collagen trimer	0.0198854649779194
MF	GO:0005515	protein binding	0.0243901304886274
MF	GO:0044877	protein-containing complex binding	0.0291915638732204
CC	GO:0005856	cytoskeleton	0.0291915638732204
CC	GO:0044427	chromosomal part	0.0325161123270308
BP	GO:0030198	extracellular matrix organization	0.0325161123270308
BP	GO:0032502	developmental process	0.0325161123270308
CC	GO:0044422	organelle part	0.0382902604040451
CC	GO:0045211	postsynaptic membrane	0.0432971530903251
BP	GO:0007275	multicellular organism development	0.0460469240237508
