# Supplementary material for: Dedicated transcriptomics combined with power analysis lead to functional understanding of genes with weak phenotypic changes in knockout lines
Source: PLoS Comput Biol. 2020 Nov 12;16(11):e1008354. doi: 10.1371/journal.pcbi.1008354 (PMC7685438; doi:10.1371/journal.pcbi.1008354)
Supplement: S2 File — (GZ) [file pcbi.1008354.s016.gz › S2_File/gon5/681.tsv]

ontology	category	term	BH
CC	GO:0044421	extracellular region part	5.25187746440592e-10
CC	GO:0031012	extracellular matrix	5.25187746440592e-10
BP	GO:0032501	multicellular organismal process	1.40039155877802e-09
CC	GO:0062023	collagen-containing extracellular matrix	9.38810249381762e-09
CC	GO:0005615	extracellular space	1.43907744273119e-08
MF	GO:0005201	extracellular matrix structural constituent	3.9451186771383e-08
CC	GO:0097060	synaptic membrane	3.9451186771383e-08
CC	GO:0005576	extracellular region	4.00229830514715e-08
BP	GO:0009987	cellular process	4.69889475303881e-08
BP	GO:0003008	system process	7.04942048105656e-08
CC	GO:0031226	intrinsic component of plasma membrane	7.73751638959987e-08
BP	GO:0007268	chemical synaptic transmission	1.56615304951986e-07
BP	GO:0098916	anterograde trans-synaptic signaling	1.56615304951986e-07
CC	GO:0005887	integral component of plasma membrane	2.53620760250721e-07
BP	GO:0099537	trans-synaptic signaling	2.96393257180013e-07
BP	GO:0099536	synaptic signaling	3.48225230972118e-07
CC	GO:0043292	contractile fiber	1.01744442782163e-06
MF	GO:0005198	structural molecule activity	1.27548386201463e-06
BP	GO:0051239	regulation of multicellular organismal process	1.30848044925213e-06
BP	GO:0050789	regulation of biological process	1.40750113974874e-06
BP	GO:0065007	biological regulation	1.83747978811585e-06
CC	GO:0030016	myofibril	4.16042194894859e-06
BP	GO:0071840	cellular component organization or biogenesis	6.01435332424103e-06
BP	GO:0050794	regulation of cellular process	7.51846197822202e-06
BP	GO:0048731	system development	1.08009342278975e-05
CC	GO:0099240	intrinsic component of synaptic membrane	1.11237288128732e-05
CC	GO:0032991	protein-containing complex	1.6483679746002e-05
MF	GO:0030020	extracellular matrix structural constituent conferring tensile strength	1.71892724972719e-05
CC	GO:0030424	axon	1.71892724972719e-05
CC	GO:0045211	postsynaptic membrane	1.89267173907834e-05
BP	GO:0050804	modulation of chemical synaptic transmission	1.89267173907834e-05
BP	GO:0099177	regulation of trans-synaptic signaling	2.20017216340349e-05
CC	GO:0044449	contractile fiber part	2.20017216340349e-05
CC	GO:0030017	sarcomere	2.20017216340349e-05
CC	GO:0043228	non-membrane-bounded organelle	2.55720687612068e-05
BP	GO:0000070	mitotic sister chromatid segregation	2.55720687612068e-05
BP	GO:0007275	multicellular organism development	2.99530851851091e-05
CC	GO:0045202	synapse	2.99530851851091e-05
BP	GO:0007399	nervous system development	3.46889042496698e-05
BP	GO:0016043	cellular component organization	3.576562072139e-05
MF	GO:0005261	cation channel activity	3.59621964229105e-05
MF	GO:0022836	gated channel activity	4.19062068180833e-05
CC	GO:0097458	neuron part	4.52729754145631e-05
CC	GO:0005581	collagen trimer	4.52729754145631e-05
BP	GO:0032502	developmental process	4.52729754145631e-05
CC	GO:0036477	somatodendritic compartment	4.52729754145631e-05
CC	GO:0099699	integral component of synaptic membrane	4.52729754145631e-05
CC	GO:0043232	intracellular non-membrane-bounded organelle	4.52729754145631e-05
BP	GO:0006396	RNA processing	4.52729754145631e-05
CC	GO:0030054	cell junction	4.76645498136576e-05
MF	GO:0022839	ion gated channel activity	5.11499283000472e-05
BP	GO:0006397	mRNA processing	6.92906476768441e-05
CC	GO:0005694	chromosome	6.92906476768441e-05
CC	GO:0000775	chromosome, centromeric region	6.92906476768441e-05
MF	GO:0005509	calcium ion binding	7.75824618423639e-05
BP	GO:0000278	mitotic cell cycle	7.75824618423639e-05
CC	GO:0043005	neuron projection	8.91392927416691e-05
CC	GO:0034703	cation channel complex	8.91907364393796e-05
MF	GO:0005216	ion channel activity	0.000130777367440211
CC	GO:0044456	synapse part	0.000130777367440211
MF	GO:0015267	channel activity	0.000138491623639287
MF	GO:0022803	passive transmembrane transporter activity	0.000138491623639287
MF	GO:0008066	glutamate receptor activity	0.000138491623639287
BP	GO:0048167	regulation of synaptic plasticity	0.000138491623639287
MF	GO:0022838	substrate-specific channel activity	0.000161505741307047
CC	GO:0044420	extracellular matrix component	0.00018281266424821
CC	GO:0000776	kinetochore	0.00018281266424821
BP	GO:0000375	RNA splicing, via transesterification reactions	0.00018281266424821
BP	GO:0000377	RNA splicing, via transesterification reactions with bulged adenosine as nucleophile	0.00018281266424821
BP	GO:0000398	mRNA splicing, via spliceosome	0.00018281266424821
MF	GO:0005488	binding	0.000186429301004535
CC	GO:1902495	transmembrane transporter complex	0.000186541674250447
MF	GO:0046873	metal ion transmembrane transporter activity	0.000190680999995373
CC	GO:0044459	plasma membrane part	0.000247630827420708
BP	GO:0043062	extracellular structure organization	0.000250015658143606
CC	GO:0034702	ion channel complex	0.000292508035016775
CC	GO:0044297	cell body	0.000307117816729147
BP	GO:0048856	anatomical structure development	0.000491592673122416
CC	GO:0043025	neuronal cell body	0.000510842241810251
MF	GO:0005515	protein binding	0.000523950633568127
CC	GO:0099080	supramolecular complex	0.000523950633568127
CC	GO:0099081	supramolecular polymer	0.000523950633568127
BP	GO:0007093	mitotic cell cycle checkpoint	0.00065162660234802
CC	GO:0042734	presynaptic membrane	0.000702257979987531
BP	GO:0042391	regulation of membrane potential	0.000747045577563768
BP	GO:0008380	RNA splicing	0.000787799507509849
BP	GO:0003012	muscle system process	0.00082164614478542
BP	GO:0000819	sister chromatid segregation	0.00082842300441556
CC	GO:0099512	supramolecular fiber	0.00082986845186696
BP	GO:0030198	extracellular matrix organization	0.000860883097359561
CC	GO:1990351	transporter complex	0.000886037508321854
CC	GO:0098982	GABA-ergic synapse	0.000886037508321854
CC	GO:0005865	striated muscle thin filament	0.000886037508321854
BP	GO:0050877	nervous system process	0.000937400514064821
BP	GO:0140014	mitotic nuclear division	0.000950414542019075
BP	GO:0006403	RNA localization	0.00101971771019262
CC	GO:0036379	myofilament	0.00101971771019262
CC	GO:0099634	postsynaptic specialization membrane	0.00109094927967881
CC	GO:0098687	chromosomal region	0.00111087536696692
MF	GO:0008324	cation transmembrane transporter activity	0.00125472826786232
BP	GO:0098742	cell-cell adhesion via plasma-membrane adhesion molecules	0.00137917329292635
BP	GO:0065008	regulation of biological quality	0.00150584083963464
CC	GO:0098936	intrinsic component of postsynaptic membrane	0.00150584083963464
BP	GO:0010965	regulation of mitotic sister chromatid separation	0.00159150081059863
MF	GO:0022890	inorganic cation transmembrane transporter activity	0.00159150081059863
BP	GO:0006811	ion transport	0.00163954718087914
CC	GO:0098878	neurotransmitter receptor complex	0.00170371441431336
BP	GO:0006936	muscle contraction	0.0017385917729304
CC	GO:0044427	chromosomal part	0.00181735958018121
CC	GO:0005657	replication fork	0.00182219066207906
BP	GO:0050793	regulation of developmental process	0.00182219066207906
BP	GO:0071248	cellular response to metal ion	0.00207216947174466
CC	GO:0098793	presynapse	0.00223469044281021
MF	GO:0004970	ionotropic glutamate receptor activity	0.00223469044281021
CC	GO:0000777	condensed chromosome kinetochore	0.00224850619383309
MF	GO:0015318	inorganic molecular entity transmembrane transporter activity	0.00226283002321039
BP	GO:0000075	cell cycle checkpoint	0.00227530027143622
MF	GO:0022857	transmembrane transporter activity	0.00228868924376689
BP	GO:0044057	regulation of system process	0.00233624475811856
CC	GO:0044428	nuclear part	0.00236076680651911
BP	GO:0022008	neurogenesis	0.00246019646349646
BP	GO:0051960	regulation of nervous system development	0.00246019646349646
BP	GO:0016071	mRNA metabolic process	0.00253418251996781
BP	GO:0010499	proteasomal ubiquitin-independent protein catabolic process	0.00253418251996781
BP	GO:0048699	generation of neurons	0.00253953838570774
BP	GO:0007091	metaphase/anaphase transition of mitotic cell cycle	0.0025432845917808
BP	GO:1903047	mitotic cell cycle process	0.00297974027562786
BP	GO:0007267	cell-cell signaling	0.00297974027562786
BP	GO:0033047	regulation of mitotic sister chromatid segregation	0.00309089117945716
BP	GO:2000026	regulation of multicellular organismal development	0.00309089117945716
CC	GO:0098978	glutamatergic synapse	0.00317650652158713
CC	GO:0000779	condensed chromosome, centromeric region	0.00327734704193939
CC	GO:0098590	plasma membrane region	0.00327734704193939
MF	GO:0003729	mRNA binding	0.00347830940251046
BP	GO:0007049	cell cycle	0.00350754856786564
BP	GO:0008015	blood circulation	0.00354698653630807
MF	GO:0098960	postsynaptic neurotransmitter receptor activity	0.00359727434146629
MF	GO:0005215	transporter activity	0.00359727434146629
BP	GO:0071241	cellular response to inorganic substance	0.00369170276276916
CC	GO:0098889	intrinsic component of presynaptic membrane	0.00369170276276916
MF	GO:0008094	DNA-dependent ATPase activity	0.00369170276276916
BP	GO:0006260	DNA replication	0.00373501888995032
CC	GO:0033267	axon part	0.00388063382581303
CC	GO:0031674	I band	0.00388063382581303
BP	GO:0030154	cell differentiation	0.00408268920314841
BP	GO:0035249	synaptic transmission, glutamatergic	0.00415781233480781
BP	GO:0007346	regulation of mitotic cell cycle	0.00417487202447733
BP	GO:0007215	glutamate receptor signaling pathway	0.00436694852955394
BP	GO:0048468	cell development	0.00447449517763086
CC	GO:0099055	integral component of postsynaptic membrane	0.0047012566078108
BP	GO:0051726	regulation of cell cycle	0.00470745602767382
MF	GO:0030594	neurotransmitter receptor activity	0.00473432936997721
BP	GO:0051236	establishment of RNA localization	0.00477302260151672
BP	GO:0009611	response to wounding	0.00491532076547776
BP	GO:0003013	circulatory system process	0.00498658819726107
BP	GO:2000816	negative regulation of mitotic sister chromatid separation	0.00510311691495521
BP	GO:1901991	negative regulation of mitotic cell cycle phase transition	0.00521413996074904
MF	GO:0015276	ligand-gated ion channel activity	0.00521413996074904
BP	GO:0048168	regulation of neuronal synaptic plasticity	0.00524950388799767
BP	GO:0098655	cation transmembrane transport	0.00542289495924943
CC	GO:0098948	intrinsic component of postsynaptic specialization membrane	0.00568847252033823
CC	GO:0097447	dendritic tree	0.00598231064886935
BP	GO:0030071	regulation of mitotic metaphase/anaphase transition	0.00606700447483809
BP	GO:0051306	mitotic sister chromatid separation	0.00606700447483809
CC	GO:0000793	condensed chromosome	0.00615003704689344
CC	GO:0008328	ionotropic glutamate receptor complex	0.00618623343791597
BP	GO:1905818	regulation of chromosome separation	0.00618623343791597
CC	GO:0005839	proteasome core complex	0.00618623343791597
CC	GO:0030018	Z disc	0.00618623343791597
BP	GO:0003009	skeletal muscle contraction	0.00618623343791597
MF	GO:0022824	transmitter-gated ion channel activity	0.00618623343791597
MF	GO:0022835	transmitter-gated channel activity	0.00618623343791597
BP	GO:0006261	DNA-dependent DNA replication	0.00618623343791597
MF	GO:0005539	glycosaminoglycan binding	0.00618623343791597
BP	GO:0044784	metaphase/anaphase transition of cell cycle	0.00618623343791597
BP	GO:0045595	regulation of cell differentiation	0.00618623343791597
BP	GO:0023061	signal release	0.00621916066773293
BP	GO:0000245	spliceosomal complex assembly	0.00679609622188456
BP	GO:0006812	cation transport	0.00727350160828235
CC	GO:0071013	catalytic step 2 spliceosome	0.00727350160828235
BP	GO:0051241	negative regulation of multicellular organismal process	0.00731315993340298
BP	GO:0007610	behavior	0.00785881914554217
BP	GO:0090304	nucleic acid metabolic process	0.00790596206978754
CC	GO:0099056	integral component of presynaptic membrane	0.0079957566635997
BP	GO:0006941	striated muscle contraction	0.0079957566635997
MF	GO:0015075	ion transmembrane transporter activity	0.00800148279003939
BP	GO:0033045	regulation of sister chromatid segregation	0.00810681495734818
BP	GO:0050808	synapse organization	0.00828307138927779
BP	GO:0008150	biological_process	0.00828307138927779
BP	GO:0045841	negative regulation of mitotic metaphase/anaphase transition	0.00838173381791748
BP	GO:1901990	regulation of mitotic cell cycle phase transition	0.00846536447918879
CC	GO:0098794	postsynapse	0.00851258263353516
BP	GO:0060538	skeletal muscle organ development	0.00855491578822808
MF	GO:0099094	ligand-gated cation channel activity	0.00855491578822808
BP	GO:0048869	cellular developmental process	0.00883152338381687
MF	GO:0017116	single-stranded DNA-dependent ATP-dependent DNA helicase activity	0.00930941596445236
MF	GO:0043142	single-stranded DNA-dependent ATPase activity	0.00930941596445236
CC	GO:0031981	nuclear lumen	0.00942601363876398
CC	GO:0030425	dendrite	0.00947187288898556
BP	GO:0048519	negative regulation of biological process	0.00971671232428211
BP	GO:0034220	ion transmembrane transport	0.00971671232428211
MF	GO:0022834	ligand-gated channel activity	0.0105637074342502
BP	GO:1905819	negative regulation of chromosome separation	0.0106153874757008
CC	GO:0032809	neuronal cell body membrane	0.0106187131625137
BP	GO:0050657	nucleic acid transport	0.0112452184128891
BP	GO:0050658	RNA transport	0.0112452184128891
BP	GO:0031099	regeneration	0.0113662450077248
MF	GO:1904315	transmitter-gated ion channel activity involved in regulation of postsynaptic membrane potential	0.0114965055132485
BP	GO:0061448	connective tissue development	0.0114965055132485
MF	GO:0099529	neurotransmitter receptor activity involved in regulation of postsynaptic membrane potential	0.0118329857878262
BP	GO:0051095	regulation of helicase activity	0.0118329857878262
MF	GO:0004003	ATP-dependent DNA helicase activity	0.0118937319196927
MF	GO:0008026	ATP-dependent helicase activity	0.0118937319196927
MF	GO:0070035	purine NTP-dependent helicase activity	0.0118937319196927
BP	GO:0000280	nuclear division	0.0119098550631286
BP	GO:2001257	regulation of cation channel activity	0.0124327347815691
BP	GO:0022610	biological adhesion	0.0126413912907036
BP	GO:1901988	negative regulation of cell cycle phase transition	0.0129833504359756
CC	GO:0099060	integral component of postsynaptic specialization membrane	0.0130710734290076
CC	GO:0098839	postsynaptic density membrane	0.0132516989681275
BP	GO:0051130	positive regulation of cellular component organization	0.0133752229087526
MF	GO:0015079	potassium ion transmembrane transporter activity	0.0134421758013305
BP	GO:0060074	synapse maturation	0.0134421758013305
BP	GO:0051983	regulation of chromosome segregation	0.0135898341044507
BP	GO:0022898	regulation of transmembrane transporter activity	0.0140378223546054
BP	GO:1902099	regulation of metaphase/anaphase transition of cell cycle	0.0141505256878056
BP	GO:0060349	bone morphogenesis	0.0142454064508358
BP	GO:0007156	homophilic cell adhesion via plasma membrane adhesion molecules	0.0142454064508358
BP	GO:0032412	regulation of ion transmembrane transporter activity	0.0142454064508358
BP	GO:0050896	response to stimulus	0.0148879940688733
BP	GO:0051783	regulation of nuclear division	0.0152895998624781
BP	GO:0010038	response to metal ion	0.0154475962011993
BP	GO:0044085	cellular component biogenesis	0.0156209095107199
BP	GO:0044774	mitotic DNA integrity checkpoint	0.0157694707391671
BP	GO:0045930	negative regulation of mitotic cell cycle	0.0158410076458668
BP	GO:0007155	cell adhesion	0.0158410076458668
BP	GO:0048747	muscle fiber development	0.0160037028281164
BP	GO:0034765	regulation of ion transmembrane transport	0.0161593991271303
BP	GO:0006139	nucleobase-containing compound metabolic process	0.0165163998204834
BP	GO:0060350	endochondral bone morphogenesis	0.0168038586001227
BP	GO:0051123	RNA polymerase II preinitiation complex assembly	0.0170922450450396
BP	GO:1902100	negative regulation of metaphase/anaphase transition of cell cycle	0.0170922450450396
CC	GO:0005813	centrosome	0.0176201250719039
CC	GO:0005886	plasma membrane	0.0176201250719039
BP	GO:0007416	synapse assembly	0.0176230441563096
BP	GO:0060047	heart contraction	0.0188133990004951
BP	GO:0070897	transcription preinitiation complex assembly	0.0188187148642103
BP	GO:0044839	cell cycle G2/M phase transition	0.0188187148642103
BP	GO:0022613	ribonucleoprotein complex biogenesis	0.0194182192761798
BP	GO:0007088	regulation of mitotic nuclear division	0.0195328861678192
BP	GO:0065004	protein-DNA complex assembly	0.0195371639304689
BP	GO:0032409	regulation of transporter activity	0.0195371639304689
BP	GO:0007059	chromosome segregation	0.0195371639304689
MF	GO:0004298	threonine-type endopeptidase activity	0.0202514331411226
MF	GO:0070003	threonine-type peptidase activity	0.0202514331411226
BP	GO:0044772	mitotic cell cycle phase transition	0.0203037214991892
BP	GO:0031577	spindle checkpoint	0.020473193580479
MF	GO:0005212	structural constituent of eye lens	0.020473193580479
BP	GO:0071174	mitotic spindle checkpoint	0.020473193580479
BP	GO:0030001	metal ion transport	0.020473193580479
BP	GO:0002062	chondrocyte differentiation	0.020473193580479
CC	GO:0099146	intrinsic component of postsynaptic density membrane	0.0204815710670549
BP	GO:1902749	regulation of cell cycle G2/M phase transition	0.0206833789872087
CC	GO:0034705	potassium channel complex	0.0211830113622714
BP	GO:0033048	negative regulation of mitotic sister chromatid segregation	0.0214204472564294
BP	GO:0006974	cellular response to DNA damage stimulus	0.0215431400625278
BP	GO:0006259	DNA metabolic process	0.0220752719526267
CC	GO:0005654	nucleoplasm	0.0236111296724516
CC	GO:0044306	neuron projection terminus	0.0236111296724516
CC	GO:0000778	condensed nuclear chromosome kinetochore	0.0236111296724516
CC	GO:0044298	cell body membrane	0.024552308155005
BP	GO:0003015	heart process	0.0246948216794188
BP	GO:0090068	positive regulation of cell cycle process	0.0248460174680551
CC	GO:0048786	presynaptic active zone	0.0248460174680551
BP	GO:0031570	DNA integrity checkpoint	0.0250805475508858
BP	GO:0010389	regulation of G2/M transition of mitotic cell cycle	0.02510739859547
CC	GO:0071944	cell periphery	0.02510739859547
BP	GO:0031123	RNA 3'-end processing	0.02510739859547
MF	GO:0042623	ATPase activity, coupled	0.0257727772979839
BP	GO:1901987	regulation of cell cycle phase transition	0.0259703368381008
BP	GO:0006281	DNA repair	0.026188621620816
MF	GO:0008201	heparin binding	0.0261957109840342
CC	GO:0098644	complex of collagen trimers	0.026587000337451
BP	GO:0051128	regulation of cellular component organization	0.027285055545517
BP	GO:1900449	regulation of glutamate receptor signaling pathway	0.0274666385368526
BP	GO:0003418	growth plate cartilage chondrocyte differentiation	0.027710215554558
BP	GO:0006836	neurotransmitter transport	0.027710215554558
BP	GO:0050879	multicellular organismal movement	0.0289662129239408
BP	GO:0050881	musculoskeletal movement	0.0289662129239408
BP	GO:0046483	heterocycle metabolic process	0.0290060524191736
BP	GO:0048523	negative regulation of cellular process	0.0294086823219372
BP	GO:0050767	regulation of neurogenesis	0.0314355521838989
CC	GO:0009986	cell surface	0.0315122129132522
CC	GO:0120025	plasma membrane bounded cell projection	0.0318671543887441
CC	GO:0070013	intracellular organelle lumen	0.0320448378312987
BP	GO:0030182	neuron differentiation	0.0323924835380627
CC	GO:0005583	fibrillar collagen trimer	0.0323924835380627
CC	GO:0098643	banded collagen fibril	0.0323924835380627
BP	GO:0000086	G2/M transition of mitotic cell cycle	0.0325638229353981
BP	GO:0044770	cell cycle phase transition	0.0327357466521513
CC	GO:0005681	spliceosomal complex	0.0329432044515562
CC	GO:0031974	membrane-enclosed lumen	0.0329432044515562
CC	GO:0043233	organelle lumen	0.0329432044515562
BP	GO:0048589	developmental growth	0.0332144964644306
BP	GO:0007611	learning or memory	0.0332706295014526
CC	GO:0043679	axon terminus	0.0332706295014526
BP	GO:1901360	organic cyclic compound metabolic process	0.0332706295014526
BP	GO:0051968	positive regulation of synaptic transmission, glutamatergic	0.0332887387109066
BP	GO:0006725	cellular aromatic compound metabolic process	0.0339294169315161
BP	GO:2000767	positive regulation of cytoplasmic translation	0.03458545448092
MF	GO:0098879	structural constituent of postsynaptic specialization	0.03458545448092
CC	GO:0042995	cell projection	0.03458545448092
BP	GO:0070588	calcium ion transmembrane transport	0.03458545448092
BP	GO:0048642	negative regulation of skeletal muscle tissue development	0.03458545448092
BP	GO:0060351	cartilage development involved in endochondral bone morphogenesis	0.0354121325831307
BP	GO:0051216	cartilage development	0.0357034951802383
BP	GO:0050684	regulation of mRNA processing	0.037059658839089
CC	GO:0000228	nuclear chromosome	0.0375718008129815
BP	GO:0061178	regulation of insulin secretion involved in cellular response to glucose stimulus	0.0375870485136589
BP	GO:0060284	regulation of cell development	0.0380653787903589
CC	GO:0098797	plasma membrane protein complex	0.0380653787903589
BP	GO:0033555	multicellular organismal response to stress	0.0382559598243064
BP	GO:0007517	muscle organ development	0.0388013634008424
BP	GO:0051094	positive regulation of developmental process	0.0388013634008424
BP	GO:0007519	skeletal muscle tissue development	0.0389526105314624
BP	GO:0030199	collagen fibril organization	0.0395448140000218
BP	GO:0046942	carboxylic acid transport	0.0397267213032151
MF	GO:0005244	voltage-gated ion channel activity	0.0399665453791901
MF	GO:0022832	voltage-gated channel activity	0.0399665453791901
MF	GO:0022843	voltage-gated cation channel activity	0.0408247593995923
BP	GO:0015931	nucleobase-containing compound transport	0.0408247593995923
MF	GO:0005004	GPI-linked ephrin receptor activity	0.0421108214495753
BP	GO:0048285	organelle fission	0.0426989498786429
CC	GO:0099572	postsynaptic specialization	0.0426989498786429
BP	GO:0015849	organic acid transport	0.0447860620148342
MF	GO:0005230	extracellular ligand-gated ion channel activity	0.0450537062078288
BP	GO:0019725	cellular homeostasis	0.0460788214307266
BP	GO:0034508	centromere complex assembly	0.0460788214307266
BP	GO:2000144	positive regulation of DNA-templated transcription, initiation	0.0463526180440813
BP	GO:0055082	cellular chemical homeostasis	0.046731025205695
BP	GO:0003422	growth plate cartilage morphogenesis	0.0470509449593978
BP	GO:0033046	negative regulation of sister chromatid segregation	0.0470509449593978
MF	GO:0099604	ligand-gated calcium channel activity	0.0470885023949437
BP	GO:0051966	regulation of synaptic transmission, glutamatergic	0.0470885023949437
MF	GO:0005267	potassium channel activity	0.0470885023949437
BP	GO:0090129	positive regulation of synapse maturation	0.0482718431315911
BP	GO:0055085	transmembrane transport	0.0482729754498607
BP	GO:0051093	negative regulation of developmental process	0.0488489718635951
BP	GO:0010972	negative regulation of G2/M transition of mitotic cell cycle	0.048938051410474
BP	GO:0060537	muscle tissue development	0.0494825298350182
MF	GO:0030545	receptor regulator activity	0.0494825298350182
CC	GO:0099061	integral component of postsynaptic density membrane	0.0496288836497803
