# Supplementary material for: Dedicated transcriptomics combined with power analysis lead to functional understanding of genes with weak phenotypic changes in knockout lines
Source: PLoS Comput Biol. 2020 Nov 12;16(11):e1008354. doi: 10.1371/journal.pcbi.1008354 (PMC7685438; doi:10.1371/journal.pcbi.1008354)
Supplement: S2 File — (GZ) [file pcbi.1008354.s016.gz › S2_File/gon5/928.tsv]

ontology	category	term	BH
CC	GO:0044428	nuclear part	5.42229683688038e-05
CC	GO:0031981	nuclear lumen	0.000188909419150205
CC	GO:0044427	chromosomal part	0.000269070381934418
CC	GO:0005694	chromosome	0.00036604431871519
CC	GO:0043228	non-membrane-bounded organelle	0.000386910989099588
CC	GO:0043232	intracellular non-membrane-bounded organelle	0.000386910989099588
CC	GO:0005634	nucleus	0.000386910989099588
CC	GO:0005581	collagen trimer	0.000500285829718503
CC	GO:0044430	cytoskeletal part	0.000586635128849095
CC	GO:0098687	chromosomal region	0.000638482922905856
BP	GO:0060350	endochondral bone morphogenesis	0.000973849278237065
BP	GO:0051216	cartilage development	0.00117986294555904
BP	GO:0002062	chondrocyte differentiation	0.0012345785909675
CC	GO:0000775	chromosome, centromeric region	0.00124623226641381
MF	GO:0005201	extracellular matrix structural constituent	0.00129420614942747
BP	GO:0060351	cartilage development involved in endochondral bone morphogenesis	0.00215840074292568
MF	GO:0005524	ATP binding	0.00327594631750491
BP	GO:0061448	connective tissue development	0.003424397632568
MF	GO:0030554	adenyl nucleotide binding	0.00362498240292803
CC	GO:0000776	kinetochore	0.00400428299480956
BP	GO:0006259	DNA metabolic process	0.00437455545322759
MF	GO:0032559	adenyl ribonucleotide binding	0.00476093435875753
BP	GO:0003433	chondrocyte development involved in endochondral bone morphogenesis	0.00591477602368907
CC	GO:0005654	nucleoplasm	0.00620883980254705
CC	GO:0016604	nuclear body	0.00709220824695302
BP	GO:0060349	bone morphogenesis	0.00744122699049147
BP	GO:0090304	nucleic acid metabolic process	0.00744122699049147
CC	GO:0005813	centrosome	0.0111622081494305
BP	GO:0003417	growth plate cartilage development	0.0111622081494305
BP	GO:0003418	growth plate cartilage chondrocyte differentiation	0.0111622081494305
MF	GO:0003729	mRNA binding	0.0111622081494305
CC	GO:0005815	microtubule organizing center	0.0116400758760742
BP	GO:0003413	chondrocyte differentiation involved in endochondral bone morphogenesis	0.0124161786130441
BP	GO:0051726	regulation of cell cycle	0.0124161786130441
BP	GO:0006260	DNA replication	0.0130407360311594
MF	GO:0030020	extracellular matrix structural constituent conferring tensile strength	0.0130407360311594
MF	GO:0008144	drug binding	0.0130407360311594
BP	GO:0031123	RNA 3'-end processing	0.0130407360311594
CC	GO:0070013	intracellular organelle lumen	0.0130407360311594
CC	GO:0031974	membrane-enclosed lumen	0.0131154663107847
CC	GO:0043233	organelle lumen	0.0131154663107847
BP	GO:0030198	extracellular matrix organization	0.0154128457063744
BP	GO:0007049	cell cycle	0.016573084571395
BP	GO:0051984	positive regulation of chromosome segregation	0.016573084571395
CC	GO:0005856	cytoskeleton	0.0173139000006909
BP	GO:0006403	RNA localization	0.0176605854536813
CC	GO:0031012	extracellular matrix	0.0176605854536813
CC	GO:0000777	condensed chromosome kinetochore	0.0212785672301543
CC	GO:0015630	microtubule cytoskeleton	0.023581408589835
BP	GO:0007059	chromosome segregation	0.0236707267369255
BP	GO:0016071	mRNA metabolic process	0.0259939090068349
BP	GO:0051983	regulation of chromosome segregation	0.0280537987618837
MF	GO:0008094	DNA-dependent ATPase activity	0.0291254366754662
BP	GO:0007088	regulation of mitotic nuclear division	0.0315858538808363
BP	GO:0002063	chondrocyte development	0.0317124188618323
BP	GO:0006281	DNA repair	0.0341477052960014
MF	GO:0035639	purine ribonucleoside triphosphate binding	0.0344290944788168
CC	GO:0000779	condensed chromosome, centromeric region	0.0349328765537608
BP	GO:0006139	nucleobase-containing compound metabolic process	0.0384829872509119
BP	GO:0010564	regulation of cell cycle process	0.0424919237317069
MF	GO:0017076	purine nucleotide binding	0.0432618618933882
BP	GO:0000280	nuclear division	0.0451037969540638
