# Supplementary material for: Dedicated transcriptomics combined with power analysis lead to functional understanding of genes with weak phenotypic changes in knockout lines
Source: PLoS Comput Biol. 2020 Nov 12;16(11):e1008354. doi: 10.1371/journal.pcbi.1008354 (PMC7685438; doi:10.1371/journal.pcbi.1008354)
Supplement: S2 File — (GZ) [file pcbi.1008354.s016.gz › S2_File/gon5/30.tsv]

ontology	category	term	BH
CC	GO:0032991	protein-containing complex	3.3052543818055e-09
CC	GO:0031012	extracellular matrix	1.19853501916091e-07
BP	GO:0032502	developmental process	1.99273070864412e-07
BP	GO:0032501	multicellular organismal process	1.99273070864412e-07
BP	GO:0048856	anatomical structure development	2.53843826511677e-07
CC	GO:0031981	nuclear lumen	2.53843826511677e-07
CC	GO:0044428	nuclear part	2.53843826511677e-07
BP	GO:0048731	system development	2.53843826511677e-07
BP	GO:0007275	multicellular organism development	7.54755080003458e-07
BP	GO:0090304	nucleic acid metabolic process	7.97067556449226e-07
MF	GO:0005201	extracellular matrix structural constituent	8.93219924940139e-07
CC	GO:0062023	collagen-containing extracellular matrix	1.26794186511496e-06
BP	GO:0006396	RNA processing	1.35621372301024e-06
BP	GO:0071840	cellular component organization or biogenesis	1.35621372301024e-06
CC	GO:0070013	intracellular organelle lumen	2.07832000043473e-06
CC	GO:0031974	membrane-enclosed lumen	2.07832000043473e-06
CC	GO:0043233	organelle lumen	2.07832000043473e-06
BP	GO:0009987	cellular process	2.07832000043473e-06
CC	GO:0043228	non-membrane-bounded organelle	3.13570721415045e-06
CC	GO:0043232	intracellular non-membrane-bounded organelle	5.73390097966183e-06
MF	GO:0005198	structural molecule activity	5.73390097966183e-06
BP	GO:0016043	cellular component organization	8.70593433653744e-06
BP	GO:0006139	nucleobase-containing compound metabolic process	9.77573732405321e-06
MF	GO:0005515	protein binding	1.01164328371113e-05
CC	GO:0097060	synaptic membrane	1.05692500470621e-05
BP	GO:0099536	synaptic signaling	1.5035634308319e-05
BP	GO:0050789	regulation of biological process	1.52359341477647e-05
BP	GO:0099537	trans-synaptic signaling	1.71223284636461e-05
BP	GO:0007268	chemical synaptic transmission	1.89070727102535e-05
BP	GO:0098916	anterograde trans-synaptic signaling	1.89070727102535e-05
CC	GO:0005654	nucleoplasm	2.38294240282731e-05
BP	GO:0065007	biological regulation	2.92262817172035e-05
BP	GO:0007399	nervous system development	3.30052528210794e-05
CC	GO:0044427	chromosomal part	3.58541699028108e-05
BP	GO:0006974	cellular response to DNA damage stimulus	3.58541699028108e-05
CC	GO:0005694	chromosome	3.58541699028108e-05
BP	GO:0048869	cellular developmental process	5.31272362577064e-05
BP	GO:0046483	heterocycle metabolic process	6.01929326964346e-05
CC	GO:0044420	extracellular matrix component	6.01929326964346e-05
BP	GO:0006941	striated muscle contraction	7.44641953813468e-05
BP	GO:0016071	mRNA metabolic process	0.000121166078897436
MF	GO:0030020	extracellular matrix structural constituent conferring tensile strength	0.000215896336246316
CC	GO:0030424	axon	0.000217857047236035
MF	GO:0005212	structural constituent of eye lens	0.000220753437541913
CC	GO:0043292	contractile fiber	0.000220753437541913
BP	GO:0030154	cell differentiation	0.000239342330281194
BP	GO:0008380	RNA splicing	0.000243554664704552
BP	GO:0050794	regulation of cellular process	0.000256924410860584
MF	GO:0005261	cation channel activity	0.000284618385345015
BP	GO:0006260	DNA replication	0.000289218152390003
BP	GO:0006281	DNA repair	0.000303542172836358
CC	GO:0044421	extracellular region part	0.000304185884856949
BP	GO:0006936	muscle contraction	0.00032540088626402
BP	GO:0016070	RNA metabolic process	0.000327794814620748
CC	GO:0005581	collagen trimer	0.000329014539169334
BP	GO:0000245	spliceosomal complex assembly	0.000337504010347123
CC	GO:0000775	chromosome, centromeric region	0.000337504010347123
CC	GO:0099080	supramolecular complex	0.000337504010347123
CC	GO:0099081	supramolecular polymer	0.000337504010347123
BP	GO:0006397	mRNA processing	0.000337504010347123
BP	GO:0006259	DNA metabolic process	0.00042261248517408
CC	GO:0099512	supramolecular fiber	0.000466220720913267
CC	GO:0045202	synapse	0.000466220720913267
BP	GO:0003012	muscle system process	0.000527875130256382
CC	GO:0044456	synapse part	0.000527875130256382
CC	GO:0044454	nuclear chromosome part	0.00053278472577527
CC	GO:0000777	condensed chromosome kinetochore	0.00053278472577527
BP	GO:0006725	cellular aromatic compound metabolic process	0.000568908767776084
BP	GO:0003008	system process	0.000590881774430258
BP	GO:0060047	heart contraction	0.000607419531532043
CC	GO:1902495	transmembrane transporter complex	0.000696723525954766
CC	GO:0000228	nuclear chromosome	0.000696723525954766
CC	GO:1990351	transporter complex	0.00071950115578774
CC	GO:0098687	chromosomal region	0.000825302327847017
BP	GO:0034641	cellular nitrogen compound metabolic process	0.000871035756309829
CC	GO:0034703	cation channel complex	0.000883341925605236
BP	GO:0048468	cell development	0.000911372681199878
CC	GO:0034702	ion channel complex	0.00095315905042356
BP	GO:0051216	cartilage development	0.000971841201475636
CC	GO:0000776	kinetochore	0.000992061693733705
BP	GO:0000375	RNA splicing, via transesterification reactions	0.00106121238674538
BP	GO:0000377	RNA splicing, via transesterification reactions with bulged adenosine as nucleophile	0.00106121238674538
BP	GO:0000398	mRNA splicing, via spliceosome	0.00106121238674538
BP	GO:0003009	skeletal muscle contraction	0.0011284429155997
CC	GO:0005576	extracellular region	0.00122053228369292
CC	GO:0099240	intrinsic component of synaptic membrane	0.00156814410420669
CC	GO:0000779	condensed chromosome, centromeric region	0.00163277795784636
BP	GO:0003015	heart process	0.00163277795784636
BP	GO:0061448	connective tissue development	0.00163277795784636
BP	GO:0051094	positive regulation of developmental process	0.00175770664212461
CC	GO:0097458	neuron part	0.00210672031762137
MF	GO:0022836	gated channel activity	0.00218190270954564
BP	GO:0022008	neurogenesis	0.00230003725780775
BP	GO:0006261	DNA-dependent DNA replication	0.00257846209762746
CC	GO:0030016	myofibril	0.00262161221183127
MF	GO:0003729	mRNA binding	0.00262161221183127
BP	GO:0007049	cell cycle	0.00262161221183127
BP	GO:0022613	ribonucleoprotein complex biogenesis	0.00286372592522408
MF	GO:0022839	ion gated channel activity	0.00287234774192755
CC	GO:0045211	postsynaptic membrane	0.00294990195126798
BP	GO:0010467	gene expression	0.00309759835116748
CC	GO:0005615	extracellular space	0.00320407276603502
BP	GO:0099177	regulation of trans-synaptic signaling	0.00321483956192484
CC	GO:0099634	postsynaptic specialization membrane	0.00326351531464434
MF	GO:0015267	channel activity	0.00326351531464434
MF	GO:0022803	passive transmembrane transporter activity	0.00326351531464434
MF	GO:0005216	ion channel activity	0.0032688963175652
BP	GO:0031123	RNA 3'-end processing	0.00327358593992932
BP	GO:0006403	RNA localization	0.00333736075376149
BP	GO:0003422	growth plate cartilage morphogenesis	0.00338581671740028
CC	GO:0005657	replication fork	0.00350644038234089
BP	GO:0050804	modulation of chemical synaptic transmission	0.00367963316585173
BP	GO:0065004	protein-DNA complex assembly	0.00394538816315534
BP	GO:0002062	chondrocyte differentiation	0.00482480372904663
BP	GO:0051239	regulation of multicellular organismal process	0.00505097109328578
BP	GO:1901360	organic cyclic compound metabolic process	0.00544600799810326
BP	GO:0003433	chondrocyte development involved in endochondral bone morphogenesis	0.00546539553464514
CC	GO:0044422	organelle part	0.00562615694003748
MF	GO:0022838	substrate-specific channel activity	0.0056431936028691
BP	GO:0048699	generation of neurons	0.00570855111582819
BP	GO:0050793	regulation of developmental process	0.00570855111582819
BP	GO:0051726	regulation of cell cycle	0.00574994357217812
BP	GO:0030182	neuron differentiation	0.00613715550520819
CC	GO:0043005	neuron projection	0.00648425861241964
CC	GO:0031226	intrinsic component of plasma membrane	0.00649691780851376
BP	GO:0071824	protein-DNA complex subunit organization	0.00649691780851376
CC	GO:0005634	nucleus	0.0067963134117086
BP	GO:0060538	skeletal muscle organ development	0.0067963134117086
BP	GO:0006310	DNA recombination	0.0070497972524793
CC	GO:0044449	contractile fiber part	0.00730727450403758
BP	GO:0003414	chondrocyte morphogenesis involved in endochondral bone morphogenesis	0.00730727450403758
BP	GO:0003429	growth plate cartilage chondrocyte morphogenesis	0.00730727450403758
BP	GO:0090171	chondrocyte morphogenesis	0.00730727450403758
CC	GO:0030017	sarcomere	0.00737440439985748
CC	GO:0030054	cell junction	0.00737440439985748
BP	GO:0009653	anatomical structure morphogenesis	0.00755648188352471
CC	GO:0098793	presynapse	0.00755648188352471
BP	GO:0060537	muscle tissue development	0.00802760038242508
CC	GO:0071013	catalytic step 2 spliceosome	0.00802760038242508
CC	GO:0098982	GABA-ergic synapse	0.00897773083675883
MF	GO:0005509	calcium ion binding	0.00897773083675883
BP	GO:0008630	intrinsic apoptotic signaling pathway in response to DNA damage	0.00905386745665705
BP	GO:0043170	macromolecule metabolic process	0.00905386745665705
BP	GO:0042391	regulation of membrane potential	0.00911114519324337
CC	GO:0000793	condensed chromosome	0.00919638701549033
BP	GO:0007059	chromosome segregation	0.00968974914331656
CC	GO:0005887	integral component of plasma membrane	0.00993890957525547
CC	GO:0099699	integral component of synaptic membrane	0.0101385834327824
CC	GO:0033267	axon part	0.0110826855108776
CC	GO:0000778	condensed nuclear chromosome kinetochore	0.011084724216749
BP	GO:0050808	synapse organization	0.0120809447277189
BP	GO:0051962	positive regulation of nervous system development	0.0124539486598998
BP	GO:0051236	establishment of RNA localization	0.0124539486598998
BP	GO:0000070	mitotic sister chromatid segregation	0.0125268624299568
CC	GO:0044451	nucleoplasm part	0.0125388001710178
CC	GO:0005813	centrosome	0.0126703293909526
BP	GO:0007519	skeletal muscle tissue development	0.0128802785298067
BP	GO:1902749	regulation of cell cycle G2/M phase transition	0.0137498431758438
BP	GO:0003418	growth plate cartilage chondrocyte differentiation	0.0153036264817353
BP	GO:0000278	mitotic cell cycle	0.0160011450043272
BP	GO:0060349	bone morphogenesis	0.0160011450043272
BP	GO:0048519	negative regulation of biological process	0.0164695929722621
MF	GO:0003697	single-stranded DNA binding	0.0166135925601627
CC	GO:1990904	ribonucleoprotein complex	0.0166135925601627
MF	GO:0003723	RNA binding	0.0170589336597427
BP	GO:0050657	nucleic acid transport	0.0172055825291987
BP	GO:0050658	RNA transport	0.0172055825291987
CC	GO:0042734	presynaptic membrane	0.0172258671618296
BP	GO:0061061	muscle structure development	0.0172258671618296
CC	GO:0036477	somatodendritic compartment	0.0172258671618296
BP	GO:0060351	cartilage development involved in endochondral bone morphogenesis	0.0174319540024508
BP	GO:0048513	animal organ development	0.0174350184750187
CC	GO:0034705	potassium channel complex	0.0176774046140182
CC	GO:0030314	junctional membrane complex	0.0176774046140182
BP	GO:0045597	positive regulation of cell differentiation	0.0179444199867324
BP	GO:0097193	intrinsic apoptotic signaling pathway	0.0180136626331107
BP	GO:0044839	cell cycle G2/M phase transition	0.0182048268933115
CC	GO:0098936	intrinsic component of postsynaptic membrane	0.0188740620627539
BP	GO:0001501	skeletal system development	0.0195673820035192
CC	GO:0005681	spliceosomal complex	0.0195743897965799
BP	GO:0008015	blood circulation	0.0196119044296901
BP	GO:0007416	synapse assembly	0.0196363743797285
CC	GO:0016604	nuclear body	0.0199346342894337
BP	GO:0000819	sister chromatid segregation	0.0200511496981011
BP	GO:0008150	biological_process	0.0216139783663814
BP	GO:0007267	cell-cell signaling	0.0216775843425289
BP	GO:0014706	striated muscle tissue development	0.0217801203202767
MF	GO:0016887	ATPase activity	0.023489350621049
BP	GO:0048666	neuron development	0.0238575283530595
BP	GO:0071214	cellular response to abiotic stimulus	0.0240618278417312
BP	GO:0104004	cellular response to environmental stimulus	0.0240618278417312
BP	GO:0085029	extracellular matrix assembly	0.0241357879382592
BP	GO:0009888	tissue development	0.0249699611711996
CC	GO:0098948	intrinsic component of postsynaptic specialization membrane	0.0249699611711996
MF	GO:0008094	DNA-dependent ATPase activity	0.0252983983617407
BP	GO:0007517	muscle organ development	0.0252983983617407
MF	GO:0046873	metal ion transmembrane transporter activity	0.025942171866761
BP	GO:0033047	regulation of mitotic sister chromatid segregation	0.0268249252470065
BP	GO:0007600	sensory perception	0.0276141555894993
BP	GO:2000026	regulation of multicellular organismal development	0.0276141555894993
BP	GO:0003013	circulatory system process	0.0277504385710186
BP	GO:0006376	mRNA splice site selection	0.0300210147071959
BP	GO:0060048	cardiac muscle contraction	0.0307631368180831
BP	GO:0050879	multicellular organismal movement	0.031033115296882
BP	GO:0050881	musculoskeletal movement	0.031033115296882
BP	GO:0050982	detection of mechanical stimulus	0.0312068925885989
BP	GO:0048167	regulation of synaptic plasticity	0.0315600236189728
MF	GO:0015276	ligand-gated ion channel activity	0.0315600236189728
BP	GO:0070208	protein heterotrimerization	0.0317000367191156
CC	GO:0008076	voltage-gated potassium channel complex	0.0317000367191156
BP	GO:0030198	extracellular matrix organization	0.0319366565217582
MF	GO:0042623	ATPase activity, coupled	0.0319366565217582
BP	GO:0003413	chondrocyte differentiation involved in endochondral bone morphogenesis	0.0337965660178976
BP	GO:0033045	regulation of sister chromatid segregation	0.0337965660178976
BP	GO:0050877	nervous system process	0.0337965660178976
CC	GO:1902494	catalytic complex	0.0338842735128827
MF	GO:0022834	ligand-gated channel activity	0.0355953777962583
BP	GO:0060536	cartilage morphogenesis	0.0361540972300537
BP	GO:0051983	regulation of chromosome segregation	0.03641837177229
MF	GO:0022890	inorganic cation transmembrane transporter activity	0.0365400123867272
CC	GO:0043596	nuclear replication fork	0.0369082536631862
BP	GO:0034508	centromere complex assembly	0.038374497356917
CC	GO:0098794	postsynapse	0.0385979261261301
BP	GO:0006302	double-strand break repair	0.0393822792728852
CC	GO:0044446	intracellular organelle part	0.0397210872707181
CC	GO:0098878	neurotransmitter receptor complex	0.0397210872707181
BP	GO:0019219	regulation of nucleobase-containing compound metabolic process	0.0397210872707181
BP	GO:0051123	RNA polymerase II preinitiation complex assembly	0.0417515706275824
CC	GO:0098590	plasma membrane region	0.0417515706275824
CC	GO:0000780	condensed nuclear chromosome, centromeric region	0.0420956161128175
BP	GO:0023052	signaling	0.0426489102387457
MF	GO:0005262	calcium channel activity	0.0435863465504365
MF	GO:0005488	binding	0.0445667415826
MF	GO:0004386	helicase activity	0.0445773581905379
BP	GO:0060350	endochondral bone morphogenesis	0.0451180521699502
CC	GO:0032809	neuronal cell body membrane	0.0482200261115178
BP	GO:1903311	regulation of mRNA metabolic process	0.0485277776175079
CC	GO:0099055	integral component of postsynaptic membrane	0.0485277776175079
MF	GO:0016462	pyrophosphatase activity	0.0485277776175079
BP	GO:0070897	transcription preinitiation complex assembly	0.0485277776175079
MF	GO:0048027	mRNA 5'-UTR binding	0.0485548946099995
MF	GO:0003688	DNA replication origin binding	0.0485548946099995
CC	GO:0097447	dendritic tree	0.048622449436539
BP	GO:0044786	cell cycle DNA replication	0.0487550207588614
BP	GO:0015931	nucleobase-containing compound transport	0.049559029967823
BP	GO:0034470	ncRNA processing	0.0499203470701879
