# Supplementary material for: Dedicated transcriptomics combined with power analysis lead to functional understanding of genes with weak phenotypic changes in knockout lines
Source: PLoS Comput Biol. 2020 Nov 12;16(11):e1008354. doi: 10.1371/journal.pcbi.1008354 (PMC7685438; doi:10.1371/journal.pcbi.1008354)
Supplement: S2 File — (GZ) [file pcbi.1008354.s016.gz › S2_File/gon5/537.tsv]

ontology	category	term	BH
CC	GO:0044428	nuclear part	2.43243076308689e-07
CC	GO:0031981	nuclear lumen	1.88035396707963e-06
CC	GO:0043228	non-membrane-bounded organelle	1.88035396707963e-06
CC	GO:0043232	intracellular non-membrane-bounded organelle	2.34121533803499e-06
CC	GO:0005694	chromosome	2.70537887348685e-06
CC	GO:0005634	nucleus	8.10396061072485e-06
CC	GO:0044427	chromosomal part	8.10396061072485e-06
CC	GO:0044446	intracellular organelle part	8.30031456876449e-06
BP	GO:0006259	DNA metabolic process	2.99371196306982e-05
CC	GO:0070013	intracellular organelle lumen	2.99371196306982e-05
CC	GO:0032991	protein-containing complex	2.99371196306982e-05
CC	GO:0031974	membrane-enclosed lumen	2.99371196306982e-05
CC	GO:0043233	organelle lumen	2.99371196306982e-05
CC	GO:0044422	organelle part	3.09628406951119e-05
BP	GO:0090304	nucleic acid metabolic process	3.14504274427463e-05
MF	GO:0005201	extracellular matrix structural constituent	4.42514047354303e-05
BP	GO:0006974	cellular response to DNA damage stimulus	4.7565959580991e-05
BP	GO:0006281	DNA repair	0.000221348479371366
BP	GO:0006139	nucleobase-containing compound metabolic process	0.000573362190288688
CC	GO:0000228	nuclear chromosome	0.000573362190288688
CC	GO:0005813	centrosome	0.0021698014836504
CC	GO:0005654	nucleoplasm	0.00268797656313467
BP	GO:0046483	heterocycle metabolic process	0.00512027019788142
BP	GO:0006396	RNA processing	0.00592424977922554
BP	GO:0006403	RNA localization	0.00718356341021971
CC	GO:0044454	nuclear chromosome part	0.00877671703931534
CC	GO:0098687	chromosomal region	0.00967905265401656
BP	GO:0051052	regulation of DNA metabolic process	0.0114271710219195
MF	GO:0003723	RNA binding	0.0141713515894455
BP	GO:0071840	cellular component organization or biogenesis	0.0141713515894455
BP	GO:0043170	macromolecule metabolic process	0.0141713515894455
BP	GO:0006260	DNA replication	0.0146242937824638
BP	GO:0006725	cellular aromatic compound metabolic process	0.0146242937824638
MF	GO:0030020	extracellular matrix structural constituent conferring tensile strength	0.0184915837084123
BP	GO:0051726	regulation of cell cycle	0.0277394562928922
BP	GO:0000245	spliceosomal complex assembly	0.0283500947005204
BP	GO:0016071	mRNA metabolic process	0.0283500947005204
MF	GO:0003729	mRNA binding	0.0310329146035555
BP	GO:0007049	cell cycle	0.0310329146035555
MF	GO:0035639	purine ribonucleoside triphosphate binding	0.0310329146035555
MF	GO:0005524	ATP binding	0.0368518197038536
CC	GO:0000776	kinetochore	0.0368518197038536
BP	GO:0051276	chromosome organization	0.0368518197038536
CC	GO:0044430	cytoskeletal part	0.0375730363247123
BP	GO:0006275	regulation of DNA replication	0.0375730363247123
BP	GO:0009987	cellular process	0.0375730363247123
CC	GO:0000775	chromosome, centromeric region	0.0382584847631085
CC	GO:0005815	microtubule organizing center	0.0388342872958382
