# Supplementary material for: Dedicated transcriptomics combined with power analysis lead to functional understanding of genes with weak phenotypic changes in knockout lines
Source: PLoS Comput Biol. 2020 Nov 12;16(11):e1008354. doi: 10.1371/journal.pcbi.1008354 (PMC7685438; doi:10.1371/journal.pcbi.1008354)
Supplement: S2 File — (GZ) [file pcbi.1008354.s016.gz › S2_File/gon5/217.tsv]

ontology	category	term	BH
CC	GO:0005576	extracellular region	1.30118531961066e-15
CC	GO:0044421	extracellular region part	3.777184394866e-15
CC	GO:0031012	extracellular matrix	3.86380102225516e-13
CC	GO:0005615	extracellular space	1.14649308812785e-11
BP	GO:0032501	multicellular organismal process	1.01479172511499e-10
CC	GO:0062023	collagen-containing extracellular matrix	1.68956626214017e-10
CC	GO:0097060	synaptic membrane	7.90764269690179e-10
CC	GO:0031226	intrinsic component of plasma membrane	1.08637982631959e-09
CC	GO:0005887	integral component of plasma membrane	1.13761892322962e-09
BP	GO:0009987	cellular process	2.47324396122815e-09
CC	GO:0005581	collagen trimer	9.33879308924201e-09
BP	GO:0003008	system process	9.33879308924201e-09
CC	GO:0045202	synapse	9.33879308924201e-09
CC	GO:0000775	chromosome, centromeric region	1.24287364244777e-08
CC	GO:0000776	kinetochore	1.24287364244777e-08
CC	GO:0099634	postsynaptic specialization membrane	2.92946628181747e-08
MF	GO:0005201	extracellular matrix structural constituent	5.06005529185612e-08
BP	GO:0048731	system development	5.07669190297056e-08
CC	GO:0005694	chromosome	5.07669190297056e-08
CC	GO:0044427	chromosomal part	6.16509364626224e-08
BP	GO:0065007	biological regulation	6.16509364626224e-08
BP	GO:0007275	multicellular organism development	7.17459338667487e-08
MF	GO:0005515	protein binding	8.44314439070566e-08
CC	GO:0000779	condensed chromosome, centromeric region	1.20371109594354e-07
BP	GO:0071840	cellular component organization or biogenesis	1.20371109594354e-07
BP	GO:0099537	trans-synaptic signaling	1.20371109594354e-07
BP	GO:0007268	chemical synaptic transmission	1.20371109594354e-07
BP	GO:0098916	anterograde trans-synaptic signaling	1.20371109594354e-07
CC	GO:0000777	condensed chromosome kinetochore	1.35452126370757e-07
CC	GO:0099240	intrinsic component of synaptic membrane	1.47448046240891e-07
BP	GO:0099536	synaptic signaling	1.70947208621531e-07
CC	GO:0098948	intrinsic component of postsynaptic specialization membrane	1.70947208621531e-07
BP	GO:0032502	developmental process	1.70947208621531e-07
BP	GO:0048856	anatomical structure development	1.78229912821273e-07
MF	GO:0022839	ion gated channel activity	3.14434994245019e-07
CC	GO:0044456	synapse part	3.14434994245019e-07
CC	GO:0098687	chromosomal region	3.24615056170072e-07
CC	GO:0045211	postsynaptic membrane	3.26309564623978e-07
BP	GO:0000070	mitotic sister chromatid segregation	3.29795305879591e-07
BP	GO:0050789	regulation of biological process	4.61330384198968e-07
BP	GO:0006396	RNA processing	4.81970599849177e-07
MF	GO:0022836	gated channel activity	5.55375587309621e-07
CC	GO:0099060	integral component of postsynaptic specialization membrane	8.57837435525679e-07
CC	GO:0043292	contractile fiber	1.0752423291467e-06
BP	GO:0016043	cellular component organization	1.35704642117436e-06
MF	GO:0005261	cation channel activity	1.43691337775184e-06
CC	GO:0098936	intrinsic component of postsynaptic membrane	1.51909852436906e-06
MF	GO:0005488	binding	1.5293834129077e-06
MF	GO:0005198	structural molecule activity	1.59460422843306e-06
MF	GO:0005216	ion channel activity	1.6886934075222e-06
CC	GO:0099699	integral component of synaptic membrane	1.75126208614352e-06
MF	GO:0022838	substrate-specific channel activity	2.24664951575196e-06
MF	GO:0015267	channel activity	2.27436689097569e-06
MF	GO:0022803	passive transmembrane transporter activity	2.27436689097569e-06
CC	GO:0032991	protein-containing complex	2.49089116571899e-06
CC	GO:1902495	transmembrane transporter complex	2.5421469754345e-06
MF	GO:0005509	calcium ion binding	3.607004010937e-06
BP	GO:0140014	mitotic nuclear division	5.44052480752826e-06
BP	GO:0000278	mitotic cell cycle	5.94922101240687e-06
BP	GO:0007059	chromosome segregation	6.09554492577794e-06
CC	GO:0034702	ion channel complex	6.11250389612891e-06
BP	GO:0000819	sister chromatid segregation	7.27682240829991e-06
CC	GO:1990351	transporter complex	7.74194109583287e-06
MF	GO:0030020	extracellular matrix structural constituent conferring tensile strength	8.82406494471823e-06
CC	GO:0098978	glutamatergic synapse	9.56293143126956e-06
BP	GO:0007399	nervous system development	9.68531463288347e-06
CC	GO:0098982	GABA-ergic synapse	9.9540406757021e-06
CC	GO:0044459	plasma membrane part	1.01856010453363e-05
CC	GO:0099055	integral component of postsynaptic membrane	1.1023748592424e-05
CC	GO:0000228	nuclear chromosome	1.34523495444355e-05
BP	GO:0006397	mRNA processing	1.36432913995355e-05
CC	GO:0044420	extracellular matrix component	1.36432913995355e-05
CC	GO:0097458	neuron part	1.50565225233269e-05
BP	GO:0051239	regulation of multicellular organismal process	1.62989199714635e-05
CC	GO:0030016	myofibril	1.67874045894825e-05
CC	GO:0030054	cell junction	2.16717544405951e-05
BP	GO:0050794	regulation of cellular process	2.37654970328574e-05
BP	GO:0050877	nervous system process	2.48826942764577e-05
CC	GO:0034703	cation channel complex	2.48826942764577e-05
BP	GO:0008380	RNA splicing	2.63475809485749e-05
BP	GO:0007267	cell-cell signaling	2.63629139212706e-05
BP	GO:0000375	RNA splicing, via transesterification reactions	3.13955530016884e-05
BP	GO:0000377	RNA splicing, via transesterification reactions with bulged adenosine as nucleophile	3.13955530016884e-05
BP	GO:0000398	mRNA splicing, via spliceosome	3.13955530016884e-05
CC	GO:0044449	contractile fiber part	3.17382029723064e-05
CC	GO:0030017	sarcomere	3.2763795803251e-05
BP	GO:0006260	DNA replication	3.3627293893993e-05
BP	GO:0042391	regulation of membrane potential	3.41724578503394e-05
BP	GO:0048167	regulation of synaptic plasticity	3.48911349898071e-05
BP	GO:0098742	cell-cell adhesion via plasma-membrane adhesion molecules	3.59821685523394e-05
CC	GO:0099146	intrinsic component of postsynaptic density membrane	3.7591517627829e-05
CC	GO:0098839	postsynaptic density membrane	3.7591517627829e-05
CC	GO:0044454	nuclear chromosome part	4.61899129449953e-05
BP	GO:0098813	nuclear chromosome segregation	5.48288904683423e-05
BP	GO:0030198	extracellular matrix organization	5.71943228192956e-05
BP	GO:0003012	muscle system process	5.90489805633239e-05
CC	GO:0009986	cell surface	6.72610831169052e-05
BP	GO:0000280	nuclear division	6.72610831169052e-05
CC	GO:0071944	cell periphery	6.78577406079583e-05
BP	GO:0007610	behavior	7.18323446720518e-05
BP	GO:0050808	synapse organization	7.46026223314942e-05
BP	GO:0006936	muscle contraction	7.75339638338876e-05
MF	GO:0046873	metal ion transmembrane transporter activity	7.94633063493995e-05
BP	GO:0050804	modulation of chemical synaptic transmission	8.12739415025899e-05
BP	GO:0099177	regulation of trans-synaptic signaling	9.46167923037966e-05
BP	GO:1903047	mitotic cell cycle process	9.46167923037966e-05
BP	GO:0050793	regulation of developmental process	0.000104042730083393
CC	GO:0098793	presynapse	0.000109326094842518
CC	GO:0098794	postsynapse	0.000121198836371847
BP	GO:0048285	organelle fission	0.000121198836371847
CC	GO:0000793	condensed chromosome	0.000121198836371847
CC	GO:0042734	presynaptic membrane	0.000122429463822504
CC	GO:0036379	myofilament	0.000132764168557364
CC	GO:0005865	striated muscle thin filament	0.000132764168557364
BP	GO:0022008	neurogenesis	0.000135334784748808
MF	GO:0098960	postsynaptic neurotransmitter receptor activity	0.00013660631920088
CC	GO:0043228	non-membrane-bounded organelle	0.000161154701167729
CC	GO:0099061	integral component of postsynaptic density membrane	0.000182055600185883
MF	GO:1904315	transmitter-gated ion channel activity involved in regulation of postsynaptic membrane potential	0.000189483862063578
BP	GO:0002062	chondrocyte differentiation	0.000192831411884164
CC	GO:0005886	plasma membrane	0.000204117823802814
BP	GO:0061061	muscle structure development	0.000226592958238823
MF	GO:0015276	ligand-gated ion channel activity	0.000226592958238823
BP	GO:0010965	regulation of mitotic sister chromatid separation	0.00026054513834604
BP	GO:0043062	extracellular structure organization	0.00026054513834604
BP	GO:0007517	muscle organ development	0.00026054513834604
CC	GO:0098590	plasma membrane region	0.000283098008014846
BP	GO:0048699	generation of neurons	0.000301347130224341
CC	GO:0000778	condensed nuclear chromosome kinetochore	0.000317731741458542
BP	GO:2000816	negative regulation of mitotic sister chromatid separation	0.000325132059167108
BP	GO:2000026	regulation of multicellular organismal development	0.000327653466473128
BP	GO:0006261	DNA-dependent DNA replication	0.000333741494343287
BP	GO:0050896	response to stimulus	0.00034271281999348
MF	GO:0030594	neurotransmitter receptor activity	0.000351281038531391
MF	GO:0022824	transmitter-gated ion channel activity	0.000375715007764944
MF	GO:0022835	transmitter-gated channel activity	0.000375715007764944
BP	GO:0016071	mRNA metabolic process	0.000376634893770831
BP	GO:0051094	positive regulation of developmental process	0.000377119008834429
CC	GO:0043232	intracellular non-membrane-bounded organelle	0.000377931299996344
CC	GO:0044428	nuclear part	0.000389056174986186
MF	GO:0005212	structural constituent of eye lens	0.000422389593086116
CC	GO:0005681	spliceosomal complex	0.000457296374973769
CC	GO:0099512	supramolecular fiber	0.000460287514066929
BP	GO:0007091	metaphase/anaphase transition of mitotic cell cycle	0.00047679054861225
CC	GO:0098878	neurotransmitter receptor complex	0.000483445650416256
BP	GO:0060351	cartilage development involved in endochondral bone morphogenesis	0.000483620498469816
MF	GO:0022834	ligand-gated channel activity	0.000520913109558762
BP	GO:0061448	connective tissue development	0.000523081581182342
CC	GO:0099080	supramolecular complex	0.000582236287660072
CC	GO:0099081	supramolecular polymer	0.000582236287660072
MF	GO:0005244	voltage-gated ion channel activity	0.000595717767591777
MF	GO:0022832	voltage-gated channel activity	0.000595717767591777
BP	GO:0030071	regulation of mitotic metaphase/anaphase transition	0.000601433988328071
BP	GO:0051960	regulation of nervous system development	0.000603452233410473
MF	GO:0008094	DNA-dependent ATPase activity	0.000619171331082602
BP	GO:0045841	negative regulation of mitotic metaphase/anaphase transition	0.000624062185758977
BP	GO:0033047	regulation of mitotic sister chromatid segregation	0.000656982688852504
MF	GO:0022843	voltage-gated cation channel activity	0.000667681948596111
MF	GO:0099529	neurotransmitter receptor activity involved in regulation of postsynaptic membrane potential	0.000674245394876953
BP	GO:0060350	endochondral bone morphogenesis	0.000674245394876953
CC	GO:0030424	axon	0.000717778519173044
BP	GO:0060349	bone morphogenesis	0.000728197514977885
CC	GO:0008328	ionotropic glutamate receptor complex	0.00074641249679804
BP	GO:1905819	negative regulation of chromosome separation	0.000797753241023007
BP	GO:0006941	striated muscle contraction	0.000834223145022656
CC	GO:0005657	replication fork	0.000848365563680914
BP	GO:1905818	regulation of chromosome separation	0.00102192762821527
BP	GO:0051306	mitotic sister chromatid separation	0.00102273600740882
BP	GO:0051216	cartilage development	0.00103516662886147
MF	GO:0015079	potassium ion transmembrane transporter activity	0.00108533745498996
BP	GO:0030154	cell differentiation	0.00117554289449826
BP	GO:0033045	regulation of sister chromatid segregation	0.00118139104112224
BP	GO:0006403	RNA localization	0.00119881966701939
BP	GO:0003413	chondrocyte differentiation involved in endochondral bone morphogenesis	0.00123118085849326
BP	GO:0048869	cellular developmental process	0.0012771482467115
MF	GO:0003697	single-stranded DNA binding	0.00128622668109247
BP	GO:0044784	metaphase/anaphase transition of cell cycle	0.00137035311765177
CC	GO:0000780	condensed nuclear chromosome, centromeric region	0.00140482662201911
BP	GO:0006259	DNA metabolic process	0.00140482662201911
BP	GO:0003009	skeletal muscle contraction	0.00155760958074672
BP	GO:0007093	mitotic cell cycle checkpoint	0.00158580595085876
BP	GO:1902100	negative regulation of metaphase/anaphase transition of cell cycle	0.00158742340969541
CC	GO:0098797	plasma membrane protein complex	0.00168400810173265
MF	GO:0005267	potassium channel activity	0.00170377707194973
MF	GO:0030545	receptor regulator activity	0.00175603212023726
BP	GO:0033048	negative regulation of mitotic sister chromatid segregation	0.00175603212023726
MF	GO:0022890	inorganic cation transmembrane transporter activity	0.00177306668280481
BP	GO:1902099	regulation of metaphase/anaphase transition of cell cycle	0.0017989508421788
MF	GO:0005539	glycosaminoglycan binding	0.0017989508421788
BP	GO:0051983	regulation of chromosome segregation	0.00184665642436427
CC	GO:0048786	presynaptic active zone	0.00187495081313662
BP	GO:0060348	bone development	0.00189524724664755
BP	GO:0007416	synapse assembly	0.00203135248079946
BP	GO:0031577	spindle checkpoint	0.00203135248079946
BP	GO:0060538	skeletal muscle organ development	0.00203135248079946
BP	GO:0051310	metaphase plate congression	0.00207792352261958
BP	GO:0008150	biological_process	0.00228415783393449
BP	GO:0048468	cell development	0.00231558522929511
BP	GO:0071174	mitotic spindle checkpoint	0.00233637540093794
BP	GO:0051236	establishment of RNA localization	0.00275588385053758
BP	GO:0048168	regulation of neuronal synaptic plasticity	0.00275970135980378
BP	GO:0030199	collagen fibril organization	0.00289275782890234
MF	GO:0044877	protein-containing complex binding	0.00296515788940497
BP	GO:0003071	renal system process involved in regulation of systemic arterial blood pressure	0.00296515788940497
BP	GO:0051303	establishment of chromosome localization	0.00296515788940497
BP	GO:0048747	muscle fiber development	0.00296515788940497
BP	GO:0051304	chromosome separation	0.00305521093077144
CC	GO:0030314	junctional membrane complex	0.00306170181582389
MF	GO:0099094	ligand-gated cation channel activity	0.00315953373195141
MF	GO:0017116	single-stranded DNA-dependent ATP-dependent DNA helicase activity	0.00336687701387092
MF	GO:0043142	single-stranded DNA-dependent ATPase activity	0.00336687701387092
BP	GO:0051301	cell division	0.00341812812521742
BP	GO:0001501	skeletal system development	0.00345589194188375
BP	GO:0003418	growth plate cartilage chondrocyte differentiation	0.00345589194188375
BP	GO:0007519	skeletal muscle tissue development	0.00356344051275606
MF	GO:0004003	ATP-dependent DNA helicase activity	0.00368104920793547
MF	GO:0008026	ATP-dependent helicase activity	0.00368104920793547
MF	GO:0070035	purine NTP-dependent helicase activity	0.00368104920793547
MF	GO:0004888	transmembrane signaling receptor activity	0.00392207823096152
MF	GO:0008324	cation transmembrane transporter activity	0.00403931299356393
BP	GO:0050000	chromosome localization	0.00417698469246392
CC	GO:0071013	catalytic step 2 spliceosome	0.00419467054403273
CC	GO:0031674	I band	0.00446842617134471
BP	GO:0051146	striated muscle cell differentiation	0.00446842617134471
BP	GO:0033046	negative regulation of sister chromatid segregation	0.00446842617134471
BP	GO:0007346	regulation of mitotic cell cycle	0.00446842617134471
BP	GO:0050657	nucleic acid transport	0.00466250603694377
BP	GO:0050658	RNA transport	0.00466250603694377
BP	GO:0003433	chondrocyte development involved in endochondral bone morphogenesis	0.00476996138369943
CC	GO:0099572	postsynaptic specialization	0.00476996138369943
CC	GO:0031981	nuclear lumen	0.00492641095721308
CC	GO:0036477	somatodendritic compartment	0.0050436933055758
BP	GO:0048513	animal organ development	0.00508915273848075
BP	GO:0051716	cellular response to stimulus	0.00524446294506781
MF	GO:0008066	glutamate receptor activity	0.00530028928128917
BP	GO:0000380	alternative mRNA splicing, via spliceosome	0.00550169654949524
BP	GO:0030182	neuron differentiation	0.00550169654949524
CC	GO:0043005	neuron projection	0.00550998444397117
BP	GO:0002063	chondrocyte development	0.00552774594076285
BP	GO:0070202	regulation of establishment of protein localization to chromosome	0.005626011427988
BP	GO:0008037	cell recognition	0.00567696843859922
MF	GO:0005230	extracellular ligand-gated ion channel activity	0.0057414853474663
CC	GO:0000940	condensed chromosome outer kinetochore	0.00616447095617518
BP	GO:0006281	DNA repair	0.00628261296725801
MF	GO:0072341	modified amino acid binding	0.00637616847435833
BP	GO:0065008	regulation of biological quality	0.00639785130523384
MF	GO:0005249	voltage-gated potassium channel activity	0.00644878273774385
BP	GO:0060536	cartilage morphogenesis	0.00649142478684684
BP	GO:0055002	striated muscle cell development	0.00710085508035714
BP	GO:0098698	postsynaptic specialization assembly	0.00717075792620629
CC	GO:0005819	spindle	0.00719824123631805
BP	GO:0007080	mitotic metaphase plate congression	0.00722187165705958
MF	GO:0048018	receptor ligand activity	0.00731719184672031
BP	GO:0006310	DNA recombination	0.00731719184672031
BP	GO:0007088	regulation of mitotic nuclear division	0.00732012721954114
CC	GO:0034705	potassium channel complex	0.0074879392245977
CC	GO:0044309	neuron spine	0.00767221303830346
BP	GO:0090304	nucleic acid metabolic process	0.00768680773624958
BP	GO:1901990	regulation of mitotic cell cycle phase transition	0.0077317282385161
BP	GO:0003015	heart process	0.0077317282385161
BP	GO:0045595	regulation of cell differentiation	0.00774108364837305
BP	GO:0022610	biological adhesion	0.00784517282255137
BP	GO:0010499	proteasomal ubiquitin-independent protein catabolic process	0.00786535035283121
CC	GO:0043596	nuclear replication fork	0.00788486830844537
CC	GO:0005839	proteasome core complex	0.00802972233068265
BP	GO:0007094	mitotic spindle assembly checkpoint	0.00832815256426302
BP	GO:0071173	spindle assembly checkpoint	0.00832815256426302
BP	GO:0060078	regulation of postsynaptic membrane potential	0.00832815256426302
BP	GO:0051240	positive regulation of multicellular organismal process	0.00857828561864856
BP	GO:0007155	cell adhesion	0.0086156352236791
CC	GO:0043197	dendritic spine	0.00861929415669275
MF	GO:0004970	ionotropic glutamate receptor activity	0.00870871465831945
BP	GO:0051783	regulation of nuclear division	0.00880220733496649
BP	GO:0003422	growth plate cartilage morphogenesis	0.00881533228402386
BP	GO:0050905	neuromuscular process	0.0094108591327353
CC	GO:0044297	cell body	0.0094108591327353
CC	GO:0030018	Z disc	0.00967386726687146
BP	GO:0003013	circulatory system process	0.00968216762483893
BP	GO:0055001	muscle cell development	0.00980109389864037
CC	GO:0097447	dendritic tree	0.0100991113202971
CC	GO:1990904	ribonucleoprotein complex	0.0105272988203144
BP	GO:0032612	interleukin-1 production	0.0105663516437282
BP	GO:0051963	regulation of synapse assembly	0.0115944260141395
BP	GO:0098868	bone growth	0.0120726193522805
BP	GO:0060047	heart contraction	0.01210320817606
BP	GO:0008015	blood circulation	0.0127889998872195
MF	GO:0042623	ATPase activity, coupled	0.0128287592726034
BP	GO:0051985	negative regulation of chromosome segregation	0.0128287592726034
BP	GO:0007049	cell cycle	0.0129527938991874
BP	GO:0071459	protein localization to chromosome, centromeric region	0.0129789343631785
BP	GO:0045839	negative regulation of mitotic nuclear division	0.0129847963686577
BP	GO:0071479	cellular response to ionizing radiation	0.013179621671335
MF	GO:0016887	ATPase activity	0.0138353118966638
CC	GO:0030425	dendrite	0.0139132493771183
BP	GO:0007156	homophilic cell adhesion via plasma membrane adhesion molecules	0.0139132493771183
CC	GO:0098802	plasma membrane receptor complex	0.0141645535876479
BP	GO:0006811	ion transport	0.0141645535876479
BP	GO:0070203	regulation of establishment of protein localization to telomere	0.0142924458949802
BP	GO:0090068	positive regulation of cell cycle process	0.0148785298055739
CC	GO:0032809	neuronal cell body membrane	0.0148915596225363
MF	GO:0015318	inorganic molecular entity transmembrane transporter activity	0.0151913593499067
BP	GO:0023052	signaling	0.0154295205361222
CC	GO:0005813	centrosome	0.0154295205361222
BP	GO:0060537	muscle tissue development	0.0155281250388676
BP	GO:0060284	regulation of cell development	0.0155683924675625
CC	GO:0044306	neuron projection terminus	0.0155683924675625
BP	GO:0044057	regulation of system process	0.0155683924675625
BP	GO:0051276	chromosome organization	0.0157280866141471
BP	GO:0014706	striated muscle tissue development	0.0158840276439757
BP	GO:0022402	cell cycle process	0.0158840276439757
CC	GO:0043679	axon terminus	0.0158840276439757
BP	GO:0048589	developmental growth	0.0158840276439757
BP	GO:0006974	cellular response to DNA damage stimulus	0.016246466913908
BP	GO:0019226	transmission of nerve impulse	0.0163183627484615
BP	GO:0003417	growth plate cartilage development	0.0170582370064376
BP	GO:0051962	positive regulation of nervous system development	0.0173109235586752
MF	GO:0019841	retinol binding	0.0179404287628564
MF	GO:0008083	growth factor activity	0.0179566520309537
BP	GO:0045597	positive regulation of cell differentiation	0.0181506883803692
BP	GO:0034765	regulation of ion transmembrane transport	0.0181506883803692
BP	GO:0051784	negative regulation of nuclear division	0.0181506883803692
BP	GO:0071804	cellular potassium ion transport	0.0185062921201136
BP	GO:0071805	potassium ion transmembrane transport	0.0185062921201136
BP	GO:1905606	regulation of presynapse assembly	0.0185062921201136
BP	GO:0098659	inorganic cation import across plasma membrane	0.0185062921201136
BP	GO:0099587	inorganic ion import across plasma membrane	0.0185062921201136
BP	GO:0006813	potassium ion transport	0.0185062921201136
MF	GO:0038023	signaling receptor activity	0.0192091395133473
MF	GO:0008201	heparin binding	0.0192091395133473
BP	GO:0003414	chondrocyte morphogenesis involved in endochondral bone morphogenesis	0.019668806145657
BP	GO:0003429	growth plate cartilage chondrocyte morphogenesis	0.019668806145657
BP	GO:0090171	chondrocyte morphogenesis	0.019668806145657
BP	GO:0007154	cell communication	0.0197999396909919
BP	GO:0010212	response to ionizing radiation	0.0205821637811898
CC	GO:0043025	neuronal cell body	0.0207949278306043
BP	GO:0014902	myotube differentiation	0.0207949278306043
CC	GO:0098889	intrinsic component of presynaptic membrane	0.0207949278306043
BP	GO:0097107	postsynaptic density assembly	0.0210072643183174
BP	GO:0048169	regulation of long-term neuronal synaptic plasticity	0.0211563022193819
BP	GO:0000724	double-strand break repair via homologous recombination	0.0211569999901572
BP	GO:0000725	recombinational repair	0.0211569999901572
MF	GO:0003689	DNA clamp loader activity	0.021370389901358
MF	GO:0033170	protein-DNA loading ATPase activity	0.021370389901358
MF	GO:0005102	signaling receptor binding	0.021370389901358
CC	GO:0017146	NMDA selective glutamate receptor complex	0.0216040361231309
BP	GO:0035640	exploration behavior	0.0217983194109386
BP	GO:0098655	cation transmembrane transport	0.0218683849984412
BP	GO:0001662	behavioral fear response	0.0220489131092657
BP	GO:0015931	nucleobase-containing compound transport	0.0220824711133492
BP	GO:0071824	protein-DNA complex subunit organization	0.0226888242394347
MF	GO:0022857	transmembrane transporter activity	0.0226971795831511
BP	GO:0044772	mitotic cell cycle phase transition	0.0227335539754363
MF	GO:0005044	scavenger receptor activity	0.0228534189380455
CC	GO:0044452	nucleolar part	0.0231076918398877
CC	GO:0098984	neuron to neuron synapse	0.0238306805604574
BP	GO:0051028	mRNA transport	0.0238959361336731
BP	GO:0007600	sensory perception	0.0239659380652679
BP	GO:0065004	protein-DNA complex assembly	0.0241069518869536
MF	GO:0004298	threonine-type endopeptidase activity	0.0248131999690331
MF	GO:0070003	threonine-type peptidase activity	0.0248131999690331
BP	GO:0034502	protein localization to chromosome	0.0248943492905489
BP	GO:0035988	chondrocyte proliferation	0.0251489888917904
BP	GO:0050767	regulation of neurogenesis	0.0251750820871232
BP	GO:0099560	synaptic membrane adhesion	0.0256238118004406
BP	GO:0051965	positive regulation of synapse assembly	0.0260201022490976
BP	GO:0008608	attachment of spindle microtubules to kinetochore	0.0263869302043089
BP	GO:0000381	regulation of alternative mRNA splicing, via spliceosome	0.0265279049808394
BP	GO:0035914	skeletal muscle cell differentiation	0.0266951747998313
BP	GO:0000075	cell cycle checkpoint	0.0266951747998313
BP	GO:0034220	ion transmembrane transport	0.0268096938783857
CC	GO:0043235	receptor complex	0.0268440508679704
BP	GO:0007611	learning or memory	0.0268440508679704
BP	GO:0060042	retina morphogenesis in camera-type eye	0.0268472171042922
BP	GO:0007215	glutamate receptor signaling pathway	0.0271122848864431
BP	GO:0051093	negative regulation of developmental process	0.0271122848864431
BP	GO:0034470	ncRNA processing	0.0271122848864431
BP	GO:0051130	positive regulation of cellular component organization	0.0271629940853228
BP	GO:0050806	positive regulation of synaptic transmission	0.027298637844629
BP	GO:1901991	negative regulation of mitotic cell cycle phase transition	0.0282461561513005
BP	GO:0048666	neuron development	0.028368873835697
CC	GO:0045120	pronucleus	0.0286372762957957
BP	GO:0042692	muscle cell differentiation	0.0287085385289384
BP	GO:0048705	skeletal system morphogenesis	0.0292351539043791
BP	GO:0002209	behavioral defense response	0.0307253025835355
CC	GO:0044298	cell body membrane	0.0308557053838086
CC	GO:0005604	basement membrane	0.0308557053838086
BP	GO:0048518	positive regulation of biological process	0.0309330600188472
MF	GO:0003678	DNA helicase activity	0.0312558823311403
BP	GO:0006812	cation transport	0.0316921524532013
BP	GO:0099565	chemical synaptic transmission, postsynaptic	0.0328721680287208
BP	GO:0051096	positive regulation of helicase activity	0.0328721680287208
CC	GO:0032279	asymmetric synapse	0.0332221914722522
BP	GO:0030001	metal ion transport	0.0335681264363689
BP	GO:1904851	positive regulation of establishment of protein localization to telomere	0.033707227614576
BP	GO:0009653	anatomical structure morphogenesis	0.0338736592655273
BP	GO:0051315	attachment of mitotic spindle microtubules to kinetochore	0.0338736592655273
BP	GO:0003416	endochondral bone growth	0.0342922138460423
BP	GO:0045930	negative regulation of mitotic cell cycle	0.0346972025834238
BP	GO:0043269	regulation of ion transport	0.0350343707545424
BP	GO:0048522	positive regulation of cellular process	0.0364941459022125
BP	GO:0099174	regulation of presynapse organization	0.0364941459022125
CC	GO:0005583	fibrillar collagen trimer	0.037103532344886
CC	GO:0098643	banded collagen fibril	0.037103532344886
BP	GO:0098739	import across plasma membrane	0.0408388120566164
CC	GO:0033267	axon part	0.0408388120566164
CC	GO:0016528	sarcoplasm	0.0409468669791295
BP	GO:0007411	axon guidance	0.0409468669791295
BP	GO:1901987	regulation of cell cycle phase transition	0.0410429083602943
CC	GO:0008076	voltage-gated potassium channel complex	0.0424900390689967
BP	GO:0050684	regulation of mRNA processing	0.0425676695238226
CC	GO:0005861	troponin complex	0.0436504993195351
MF	GO:0003729	mRNA binding	0.0436504993195351
MF	GO:0015085	calcium ion transmembrane transporter activity	0.0439210318413341
BP	GO:0050890	cognition	0.0455733355177538
BP	GO:0022613	ribonucleoprotein complex biogenesis	0.0458049311619747
CC	GO:0001650	fibrillar center	0.0470039725120885
BP	GO:0097485	neuron projection guidance	0.0470039725120885
BP	GO:0099068	postsynapse assembly	0.0476972475714937
BP	GO:0071897	DNA biosynthetic process	0.0483822269853835
CC	GO:0014069	postsynaptic density	0.0490048197385697
BP	GO:0051123	RNA polymerase II preinitiation complex assembly	0.0491729735105579
MF	GO:0098772	molecular function regulator	0.0499913729072898
