# Supplementary material for: Dedicated transcriptomics combined with power analysis lead to functional understanding of genes with weak phenotypic changes in knockout lines
Source: PLoS Comput Biol. 2020 Nov 12;16(11):e1008354. doi: 10.1371/journal.pcbi.1008354 (PMC7685438; doi:10.1371/journal.pcbi.1008354)
Supplement: S2 File — (GZ) [file pcbi.1008354.s016.gz › S2_File/gon5/505.tsv]

ontology	category	term	BH
CC	GO:0045202	synapse	3.58122044594611e-12
CC	GO:0044456	synapse part	4.78879554248593e-11
CC	GO:0097060	synaptic membrane	7.07811800372079e-11
BP	GO:0099536	synaptic signaling	2.61279411355664e-10
CC	GO:0097458	neuron part	3.16396566286789e-10
BP	GO:0099537	trans-synaptic signaling	4.85245520924885e-10
BP	GO:0007268	chemical synaptic transmission	4.85245520924885e-10
BP	GO:0098916	anterograde trans-synaptic signaling	4.85245520924885e-10
BP	GO:0050804	modulation of chemical synaptic transmission	5.85180996591245e-09
BP	GO:0099177	regulation of trans-synaptic signaling	7.24047870000235e-09
CC	GO:0036477	somatodendritic compartment	2.19020006674184e-08
CC	GO:0043005	neuron projection	3.39745531361554e-08
CC	GO:0045211	postsynaptic membrane	3.39745531361554e-08
CC	GO:0098794	postsynapse	4.83489232428092e-08
CC	GO:0031226	intrinsic component of plasma membrane	5.67473708537752e-08
CC	GO:0030424	axon	1.13831638031576e-07
CC	GO:0005887	integral component of plasma membrane	3.00907170173016e-07
CC	GO:0099240	intrinsic component of synaptic membrane	4.40990615935974e-07
MF	GO:0005198	structural molecule activity	5.8903875040222e-07
CC	GO:0098590	plasma membrane region	5.8903875040222e-07
BP	GO:0071840	cellular component organization or biogenesis	7.0876893718865e-07
CC	GO:0098793	presynapse	2.83123937802484e-06
CC	GO:0032991	protein-containing complex	3.5790312575347e-06
BP	GO:0016043	cellular component organization	4.71872658611407e-06
CC	GO:0044459	plasma membrane part	5.11821815405955e-06
MF	GO:0005201	extracellular matrix structural constituent	5.35254365884692e-06
CC	GO:0097447	dendritic tree	5.40631847557752e-06
CC	GO:0044297	cell body	6.31108970692866e-06
CC	GO:0099699	integral component of synaptic membrane	7.07352350677965e-06
CC	GO:0030425	dendrite	7.09988497455616e-06
CC	GO:0031012	extracellular matrix	1.02428508555162e-05
CC	GO:0043025	neuronal cell body	2.44438441200311e-05
BP	GO:0120039	plasma membrane bounded cell projection morphogenesis	2.77587452685402e-05
BP	GO:0048858	cell projection morphogenesis	2.95071278591544e-05
BP	GO:0048699	generation of neurons	2.95909563273226e-05
CC	GO:0033267	axon part	2.95909563273226e-05
BP	GO:0032990	cell part morphogenesis	2.95909563273226e-05
CC	GO:0098936	intrinsic component of postsynaptic membrane	3.03348205498884e-05
BP	GO:0050808	synapse organization	3.03348205498884e-05
BP	GO:0048812	neuron projection morphogenesis	3.21710824267356e-05
BP	GO:0009987	cellular process	3.21710824267356e-05
BP	GO:0031175	neuron projection development	3.34514453648574e-05
CC	GO:0030054	cell junction	4.80554816531654e-05
CC	GO:0098839	postsynaptic density membrane	4.80554816531654e-05
BP	GO:0007399	nervous system development	5.45630117156589e-05
BP	GO:0022008	neurogenesis	5.71260242093714e-05
CC	GO:0120025	plasma membrane bounded cell projection	6.11526101844603e-05
CC	GO:0042995	cell projection	6.42741578090241e-05
BP	GO:0048666	neuron development	8.20223719083579e-05
BP	GO:0007155	cell adhesion	8.20223719083579e-05
CC	GO:0098978	glutamatergic synapse	8.38503457455187e-05
CC	GO:0042734	presynaptic membrane	9.00663151306864e-05
BP	GO:0048167	regulation of synaptic plasticity	9.17730258800631e-05
CC	GO:0044463	cell projection part	9.48044434488621e-05
CC	GO:0120038	plasma membrane bounded cell projection part	9.48044434488621e-05
BP	GO:0048168	regulation of neuronal synaptic plasticity	9.51977857493508e-05
CC	GO:0062023	collagen-containing extracellular matrix	0.000111164030404996
MF	GO:0044877	protein-containing complex binding	0.000111164030404996
BP	GO:0022610	biological adhesion	0.000114747643763829
CC	GO:0099146	intrinsic component of postsynaptic density membrane	0.000196921665660926
BP	GO:0007215	glutamate receptor signaling pathway	0.000251096980965585
BP	GO:0003008	system process	0.000262162221407802
BP	GO:0007411	axon guidance	0.00029328780440258
CC	GO:1902495	transmembrane transporter complex	0.00030601399211711
CC	GO:0099634	postsynaptic specialization membrane	0.00030601399211711
CC	GO:0099055	integral component of postsynaptic membrane	0.000355713596139204
BP	GO:0048667	cell morphogenesis involved in neuron differentiation	0.000474577724916033
CC	GO:1990351	transporter complex	0.000537054502131779
BP	GO:0097485	neuron projection guidance	0.000559320746284775
CC	GO:0008328	ionotropic glutamate receptor complex	0.000683051024196335
CC	GO:0000776	kinetochore	0.000732577138955678
BP	GO:0045595	regulation of cell differentiation	0.000781168174119419
CC	GO:0044304	main axon	0.000842889266233827
CC	GO:0098984	neuron to neuron synapse	0.000890161170549658
CC	GO:0043228	non-membrane-bounded organelle	0.000939405219403612
CC	GO:0000775	chromosome, centromeric region	0.00100521601133724
MF	GO:0005261	cation channel activity	0.0011927375031558
CC	GO:0098878	neurotransmitter receptor complex	0.00121279331175481
CC	GO:0043292	contractile fiber	0.00128179870742631
BP	GO:0061564	axon development	0.00129555818773067
CC	GO:0032279	asymmetric synapse	0.00137576302214242
BP	GO:0051960	regulation of nervous system development	0.0014272720276918
BP	GO:0007610	behavior	0.00147508981350339
BP	GO:0050806	positive regulation of synaptic transmission	0.00150013674724295
CC	GO:0099572	postsynaptic specialization	0.00169245885137994
CC	GO:0034702	ion channel complex	0.00202423941760421
CC	GO:0043232	intracellular non-membrane-bounded organelle	0.00218732392249084
BP	GO:0030182	neuron differentiation	0.00218732392249084
BP	GO:0120036	plasma membrane bounded cell projection organization	0.00245179804309196
BP	GO:0050877	nervous system process	0.00245866934040269
BP	GO:0051668	localization within membrane	0.00308803435442733
CC	GO:0044421	extracellular region part	0.00311541904038272
BP	GO:0099601	regulation of neurotransmitter receptor activity	0.00321171763160553
CC	GO:0099061	integral component of postsynaptic density membrane	0.00334760456407071
BP	GO:0007409	axonogenesis	0.00340145758065587
BP	GO:0030030	cell projection organization	0.0035988444698201
CC	GO:0014069	postsynaptic density	0.0036019248339047
MF	GO:0005515	protein binding	0.00360475615454883
MF	GO:0005509	calcium ion binding	0.00383133761965772
CC	GO:0034703	cation channel complex	0.00409959628695639
CC	GO:1990904	ribonucleoprotein complex	0.00410639939368191
BP	GO:0050767	regulation of neurogenesis	0.00426874723578077
BP	GO:0032989	cellular component morphogenesis	0.00535809607857117
CC	GO:0098948	intrinsic component of postsynaptic specialization membrane	0.00555213994859236
CC	GO:0000777	condensed chromosome kinetochore	0.00584533759414432
BP	GO:0035418	protein localization to synapse	0.00599216910021252
MF	GO:0022838	substrate-specific channel activity	0.00599216910021252
BP	GO:0034508	centromere complex assembly	0.0065448378342686
BP	GO:0098962	regulation of postsynaptic neurotransmitter receptor activity	0.0065448378342686
CC	GO:0044449	contractile fiber part	0.00673387674754404
CC	GO:0030016	myofibril	0.00678879512302943
BP	GO:0010499	proteasomal ubiquitin-independent protein catabolic process	0.00710447658897625
BP	GO:0097120	receptor localization to synapse	0.00752181836011092
BP	GO:0000904	cell morphogenesis involved in differentiation	0.00752181836011092
CC	GO:0098889	intrinsic component of presynaptic membrane	0.00752181836011092
BP	GO:0003009	skeletal muscle contraction	0.00783818254829343
BP	GO:0060284	regulation of cell development	0.00786829493379821
BP	GO:0035249	synaptic transmission, glutamatergic	0.00837550338616689
MF	GO:0030020	extracellular matrix structural constituent conferring tensile strength	0.00837550338616689
BP	GO:0098742	cell-cell adhesion via plasma-membrane adhesion molecules	0.00893801841428033
CC	GO:0071944	cell periphery	0.00931380703943361
CC	GO:0043197	dendritic spine	0.00985280829880599
CC	GO:0099080	supramolecular complex	0.00985280829880599
CC	GO:0099081	supramolecular polymer	0.00985280829880599
MF	GO:0022890	inorganic cation transmembrane transporter activity	0.00985280829880599
CC	GO:0099512	supramolecular fiber	0.0098724019886169
MF	GO:0022843	voltage-gated cation channel activity	0.00991171637252415
CC	GO:0030017	sarcomere	0.0101222499014696
BP	GO:0120035	regulation of plasma membrane bounded cell projection organization	0.0107475896533829
BP	GO:0006396	RNA processing	0.0107961154229806
CC	GO:0005886	plasma membrane	0.0111048648674282
CC	GO:0044309	neuron spine	0.0111133491533633
MF	GO:0005216	ion channel activity	0.0111133491533633
MF	GO:0022839	ion gated channel activity	0.0111133491533633
CC	GO:0098798	mitochondrial protein complex	0.0111525033638141
BP	GO:0007416	synapse assembly	0.0116594265675791
BP	GO:0000902	cell morphogenesis	0.0118745466232635
BP	GO:0051962	positive regulation of nervous system development	0.0121673096752567
BP	GO:0019226	transmission of nerve impulse	0.0121673096752567
CC	GO:0043679	axon terminus	0.0122116902480662
CC	GO:0044306	neuron projection terminus	0.0124007869389293
BP	GO:0048169	regulation of long-term neuronal synaptic plasticity	0.0124007869389293
MF	GO:0046873	metal ion transmembrane transporter activity	0.0124007869389293
BP	GO:0048468	cell development	0.0124007869389293
MF	GO:0022836	gated channel activity	0.0132964848175518
CC	GO:0005839	proteasome core complex	0.0134316139267148
CC	GO:0099056	integral component of presynaptic membrane	0.0136032516662474
CC	GO:0031594	neuromuscular junction	0.0136032516662474
CC	GO:0150034	distal axon	0.0136032516662474
BP	GO:0034622	cellular protein-containing complex assembly	0.0140093158196609
BP	GO:0060351	cartilage development involved in endochondral bone morphogenesis	0.0147199058377104
BP	GO:0031344	regulation of cell projection organization	0.0150247940657939
BP	GO:0007613	memory	0.0153040734520818
MF	GO:0015267	channel activity	0.0153040734520818
MF	GO:0022803	passive transmembrane transporter activity	0.0153040734520818
BP	GO:0007267	cell-cell signaling	0.0153040734520818
CC	GO:0000315	organellar large ribosomal subunit	0.016324407578982
CC	GO:0005762	mitochondrial large ribosomal subunit	0.016324407578982
MF	GO:0008324	cation transmembrane transporter activity	0.0170320308604334
BP	GO:0032501	multicellular organismal process	0.0172063317610477
CC	GO:0000779	condensed chromosome, centromeric region	0.0184836599007602
BP	GO:2000311	regulation of AMPA receptor activity	0.0184836599007602
CC	GO:0015934	large ribosomal subunit	0.0184836599007602
BP	GO:0044085	cellular component biogenesis	0.0185552267339284
CC	GO:0044420	extracellular matrix component	0.0194576870226233
CC	GO:0005615	extracellular space	0.0204135667263624
BP	GO:0051128	regulation of cellular component organization	0.0213619276925927
BP	GO:0008037	cell recognition	0.0224695829228588
CC	GO:0098982	GABA-ergic synapse	0.0258027279716739
BP	GO:0060350	endochondral bone morphogenesis	0.0264124779544397
BP	GO:1900449	regulation of glutamate receptor signaling pathway	0.0264414713165184
CC	GO:0044422	organelle part	0.0268052255000388
BP	GO:0030198	extracellular matrix organization	0.0278100082488305
BP	GO:0043062	extracellular structure organization	0.0289624409842797
CC	GO:0048786	presynaptic active zone	0.0289624409842797
CC	GO:0032809	neuronal cell body membrane	0.0302265343072141
BP	GO:0050879	multicellular organismal movement	0.0311722032286098
BP	GO:0050881	musculoskeletal movement	0.0311722032286098
BP	GO:0007156	homophilic cell adhesion via plasma membrane adhesion molecules	0.0311722032286098
BP	GO:0007611	learning or memory	0.0318317893828748
BP	GO:0098655	cation transmembrane transport	0.0322860378458127
BP	GO:0006941	striated muscle contraction	0.034049959597101
CC	GO:0044391	ribosomal subunit	0.034355716185257
CC	GO:0043195	terminal bouton	0.0354352700921375
BP	GO:0051130	positive regulation of cellular component organization	0.0354352700921375
CC	GO:0000313	organellar ribosome	0.0371947167149296
CC	GO:0005761	mitochondrial ribosome	0.0371947167149296
BP	GO:1903539	protein localization to postsynaptic membrane	0.0380993986842107
CC	GO:0099060	integral component of postsynaptic specialization membrane	0.0384273329151263
CC	GO:0098687	chromosomal region	0.0392838062430449
BP	GO:2001257	regulation of cation channel activity	0.0406633641032099
BP	GO:0034765	regulation of ion transmembrane transport	0.0411484274900151
BP	GO:0003012	muscle system process	0.04125800987251
BP	GO:0045597	positive regulation of cell differentiation	0.0416454073326697
BP	GO:0051963	regulation of synapse assembly	0.0421278061553566
CC	GO:0005681	spliceosomal complex	0.0429490250655919
BP	GO:0050769	positive regulation of neurogenesis	0.0437943727264832
BP	GO:0070588	calcium ion transmembrane transport	0.045728968609475
BP	GO:0017158	regulation of calcium ion-dependent exocytosis	0.0460431021090003
BP	GO:0006936	muscle contraction	0.0462474376019799
