# Supplementary material for: Dedicated transcriptomics combined with power analysis lead to functional understanding of genes with weak phenotypic changes in knockout lines
Source: PLoS Comput Biol. 2020 Nov 12;16(11):e1008354. doi: 10.1371/journal.pcbi.1008354 (PMC7685438; doi:10.1371/journal.pcbi.1008354)
Supplement: S2 File — (GZ) [file pcbi.1008354.s016.gz › S2_File/gon5/298.tsv]

ontology	category	term	BH
CC	GO:0043228	non-membrane-bounded organelle	0.000224125447840187
CC	GO:0043232	intracellular non-membrane-bounded organelle	0.000224125447840187
CC	GO:0044428	nuclear part	0.00081627329886119
CC	GO:0005694	chromosome	0.00141729380832331
BP	GO:0006259	DNA metabolic process	0.00141729380832331
CC	GO:0044427	chromosomal part	0.00141729380832331
CC	GO:0031981	nuclear lumen	0.00141729380832331
MF	GO:0005524	ATP binding	0.00273537623952026
MF	GO:0030554	adenyl nucleotide binding	0.00476369339795045
MF	GO:0032559	adenyl ribonucleotide binding	0.00536357110688505
MF	GO:0008144	drug binding	0.00893664752419698
MF	GO:0005212	structural constituent of eye lens	0.0118114360621905
CC	GO:0044430	cytoskeletal part	0.0198906852121665
BP	GO:2001252	positive regulation of chromosome organization	0.0198906852121665
CC	GO:0005813	centrosome	0.0213290485739536
MF	GO:0003729	mRNA binding	0.0213290485739536
CC	GO:0000228	nuclear chromosome	0.0286745719157913
MF	GO:0035639	purine ribonucleoside triphosphate binding	0.0393180382930917
MF	GO:0017076	purine nucleotide binding	0.0438347239350092
BP	GO:0006281	DNA repair	0.0438347239350092
MF	GO:0005201	extracellular matrix structural constituent	0.0494462582433159
MF	GO:0032555	purine ribonucleotide binding	0.0494462582433159
CC	GO:0070013	intracellular organelle lumen	0.0494462582433159
CC	GO:0044446	intracellular organelle part	0.0494462582433159
CC	GO:0098687	chromosomal region	0.0494462582433159
CC	GO:0031974	membrane-enclosed lumen	0.0494462582433159
CC	GO:0043233	organelle lumen	0.0494462582433159
