# Supplementary material for: Dedicated transcriptomics combined with power analysis lead to functional understanding of genes with weak phenotypic changes in knockout lines
Source: PLoS Comput Biol. 2020 Nov 12;16(11):e1008354. doi: 10.1371/journal.pcbi.1008354 (PMC7685438; doi:10.1371/journal.pcbi.1008354)
Supplement: S2 File — (GZ) [file pcbi.1008354.s016.gz › S2_File/gon5/488.tsv]

ontology	category	term	BH
MF	GO:0005198	structural molecule activity	7.09564303504353e-12
CC	GO:0032991	protein-containing complex	1.8629864292736e-08
CC	GO:0043228	non-membrane-bounded organelle	4.71943405602803e-07
CC	GO:0043232	intracellular non-membrane-bounded organelle	7.07863200530595e-07
BP	GO:0071840	cellular component organization or biogenesis	7.3447342265035e-07
CC	GO:0044422	organelle part	8.36993225719476e-07
MF	GO:0005201	extracellular matrix structural constituent	1.87460290891781e-06
BP	GO:0016043	cellular component organization	2.70041584598668e-05
CC	GO:0044446	intracellular organelle part	4.64099657397267e-05
CC	GO:0098798	mitochondrial protein complex	4.64099657397267e-05
CC	GO:1990904	ribonucleoprotein complex	7.14927715443503e-05
CC	GO:0044391	ribosomal subunit	0.00010127820336163
CC	GO:0031012	extracellular matrix	0.000131844792934536
CC	GO:0005840	ribosome	0.00016342736409532
CC	GO:0097458	neuron part	0.000388554658165888
CC	GO:0099080	supramolecular complex	0.000388554658165888
CC	GO:0099081	supramolecular polymer	0.000388554658165888
CC	GO:0099512	supramolecular fiber	0.000397871423760554
CC	GO:0000775	chromosome, centromeric region	0.000613318254722873
CC	GO:0045202	synapse	0.000661785413022666
CC	GO:0015934	large ribosomal subunit	0.000661785413022666
MF	GO:0030020	extracellular matrix structural constituent conferring tensile strength	0.000684288107350249
BP	GO:0009987	cellular process	0.00132331019501948
CC	GO:0044297	cell body	0.00151961642889045
BP	GO:0006396	RNA processing	0.00174978116236597
BP	GO:0044085	cellular component biogenesis	0.00195914602105658
CC	GO:0062023	collagen-containing extracellular matrix	0.0020135368131211
CC	GO:0000776	kinetochore	0.0036426335562624
CC	GO:0036477	somatodendritic compartment	0.00377740271889673
CC	GO:0043005	neuron projection	0.00459224144635732
CC	GO:0044420	extracellular matrix component	0.00613360374026783
CC	GO:0097060	synaptic membrane	0.00613360374026783
MF	GO:0044877	protein-containing complex binding	0.00613360374026783
MF	GO:0003735	structural constituent of ribosome	0.00665139241306394
CC	GO:0043025	neuronal cell body	0.0115847622894058
BP	GO:0008380	RNA splicing	0.0131149200254779
BP	GO:0007268	chemical synaptic transmission	0.0166307123973485
BP	GO:0098916	anterograde trans-synaptic signaling	0.0166307123973485
BP	GO:0099537	trans-synaptic signaling	0.0172905237997037
CC	GO:0098800	inner mitochondrial membrane protein complex	0.0172905237997037
BP	GO:0099536	synaptic signaling	0.0176400122435057
BP	GO:0060350	endochondral bone morphogenesis	0.0186458535671384
CC	GO:0005581	collagen trimer	0.0198338903981101
CC	GO:0044456	synapse part	0.0201787568860808
BP	GO:0050804	modulation of chemical synaptic transmission	0.0203934574046352
BP	GO:0060351	cartilage development involved in endochondral bone morphogenesis	0.0233013318680623
BP	GO:0099177	regulation of trans-synaptic signaling	0.0234513874192122
CC	GO:0043292	contractile fiber	0.0248141085688629
CC	GO:0030424	axon	0.0284516158880987
BP	GO:0010257	NADH dehydrogenase complex assembly	0.0328312499264115
BP	GO:0032981	mitochondrial respiratory chain complex I assembly	0.0328312499264115
BP	GO:0034470	ncRNA processing	0.0360146151110285
BP	GO:0007155	cell adhesion	0.0381261306467611
CC	GO:0044429	mitochondrial part	0.0396738931155621
BP	GO:0033108	mitochondrial respiratory chain complex assembly	0.0397051726424802
BP	GO:0034508	centromere complex assembly	0.0403677760338458
CC	GO:0042995	cell projection	0.0417118034128606
MF	GO:0005212	structural constituent of eye lens	0.0417118034128606
BP	GO:0022610	biological adhesion	0.0473079061269071
CC	GO:0005856	cytoskeleton	0.0494568793257937
