# Supplementary material for: Dedicated transcriptomics combined with power analysis lead to functional understanding of genes with weak phenotypic changes in knockout lines
Source: PLoS Comput Biol. 2020 Nov 12;16(11):e1008354. doi: 10.1371/journal.pcbi.1008354 (PMC7685438; doi:10.1371/journal.pcbi.1008354)
Supplement: S2 File — (GZ) [file pcbi.1008354.s016.gz › S2_File/gon5/661.tsv]

ontology	category	term	BH
CC	GO:0097060	synaptic membrane	6.3716432399585e-11
BP	GO:0099536	synaptic signaling	1.56990131998568e-09
CC	GO:0031012	extracellular matrix	1.56990131998568e-09
BP	GO:0099537	trans-synaptic signaling	1.56990131998568e-09
BP	GO:0007268	chemical synaptic transmission	1.56990131998568e-09
BP	GO:0098916	anterograde trans-synaptic signaling	1.56990131998568e-09
CC	GO:0043228	non-membrane-bounded organelle	3.03440928661415e-09
MF	GO:0005198	structural molecule activity	4.35034096783735e-09
CC	GO:0097458	neuron part	4.35034096783735e-09
CC	GO:0045211	postsynaptic membrane	4.63964125619634e-09
MF	GO:0005201	extracellular matrix structural constituent	5.90376925466488e-09
CC	GO:0043232	intracellular non-membrane-bounded organelle	8.6267157763877e-09
CC	GO:0032991	protein-containing complex	8.6267157763877e-09
CC	GO:0043292	contractile fiber	8.83533078415178e-09
CC	GO:0045202	synapse	8.92669983024748e-09
CC	GO:0044456	synapse part	4.44121801293199e-08
BP	GO:0071840	cellular component organization or biogenesis	4.44121801293199e-08
CC	GO:0036477	somatodendritic compartment	7.14364537939077e-08
CC	GO:0030016	myofibril	9.04609381890643e-08
BP	GO:0032501	multicellular organismal process	1.01727289511209e-07
CC	GO:0031226	intrinsic component of plasma membrane	1.16038478724034e-07
CC	GO:0062023	collagen-containing extracellular matrix	1.38416235620187e-07
CC	GO:0043005	neuron projection	1.96458207290995e-07
BP	GO:0016043	cellular component organization	2.11874065881212e-07
CC	GO:0030424	axon	2.61020700653631e-07
CC	GO:0005887	integral component of plasma membrane	3.51191444032943e-07
CC	GO:0030017	sarcomere	3.66017952051881e-07
BP	GO:0050804	modulation of chemical synaptic transmission	3.66017952051881e-07
CC	GO:0044449	contractile fiber part	4.01568063815859e-07
BP	GO:0099177	regulation of trans-synaptic signaling	4.28936089232171e-07
CC	GO:0099240	intrinsic component of synaptic membrane	6.18779969376403e-07
CC	GO:0030054	cell junction	6.18779969376403e-07
BP	GO:0003008	system process	8.50999318224157e-07
MF	GO:0005509	calcium ion binding	1.60434903060529e-06
CC	GO:0044421	extracellular region part	1.74968767513665e-06
CC	GO:0033267	axon part	5.12018767897678e-06
CC	GO:0044297	cell body	5.2831540213215e-06
CC	GO:0043025	neuronal cell body	6.05889248746032e-06
CC	GO:0099699	integral component of synaptic membrane	6.54322235321593e-06
CC	GO:0099080	supramolecular complex	8.4835917911528e-06
CC	GO:0099081	supramolecular polymer	8.4835917911528e-06
CC	GO:0099512	supramolecular fiber	1.01239975630784e-05
CC	GO:0005694	chromosome	1.25198281266672e-05
BP	GO:0048167	regulation of synaptic plasticity	1.4390348916473e-05
CC	GO:0044459	plasma membrane part	1.82558744543153e-05
CC	GO:0044427	chromosomal part	2.32390973022759e-05
BP	GO:0009987	cellular process	2.44775670528166e-05
CC	GO:0098590	plasma membrane region	2.44775670528166e-05
CC	GO:0070013	intracellular organelle lumen	3.10991745020521e-05
BP	GO:0050808	synapse organization	3.10991745020521e-05
CC	GO:0031674	I band	3.10991745020521e-05
CC	GO:0031974	membrane-enclosed lumen	3.12839977190115e-05
CC	GO:0043233	organelle lumen	3.12839977190115e-05
BP	GO:0007275	multicellular organism development	3.50289389740801e-05
CC	GO:0044428	nuclear part	3.81092225506576e-05
BP	GO:0034508	centromere complex assembly	4.09017990023893e-05
CC	GO:0098794	postsynapse	4.73930769473248e-05
BP	GO:0003013	circulatory system process	5.51457426069794e-05
CC	GO:0098936	intrinsic component of postsynaptic membrane	5.55108811146194e-05
BP	GO:0032502	developmental process	5.65453380551886e-05
BP	GO:0007399	nervous system development	5.65453380551886e-05
CC	GO:0000776	kinetochore	5.7332944019682e-05
CC	GO:0098793	presynapse	6.60455527113481e-05
CC	GO:0031981	nuclear lumen	6.80864193249325e-05
BP	GO:0008015	blood circulation	6.83551963230576e-05
CC	GO:0099634	postsynaptic specialization membrane	7.06908012218753e-05
BP	GO:0044057	regulation of system process	7.32642282118385e-05
BP	GO:0003012	muscle system process	8.02924133223348e-05
BP	GO:0048731	system development	0.000105828097788024
CC	GO:0030018	Z disc	0.000105828097788024
CC	GO:0005615	extracellular space	0.000119629324457771
MF	GO:0030020	extracellular matrix structural constituent conferring tensile strength	0.000127769132650001
CC	GO:0000775	chromosome, centromeric region	0.000135870057415485
CC	GO:0097447	dendritic tree	0.00016162531046506
BP	GO:0003015	heart process	0.000173868585432409
BP	GO:0051239	regulation of multicellular organismal process	0.000181391370848488
CC	GO:0005576	extracellular region	0.000201107955742987
BP	GO:0007215	glutamate receptor signaling pathway	0.000207496870767944
CC	GO:0098839	postsynaptic density membrane	0.000207496870767944
BP	GO:0007155	cell adhesion	0.000209699672579638
CC	GO:0098982	GABA-ergic synapse	0.000216448988362624
BP	GO:0060047	heart contraction	0.00025575006039963
BP	GO:0022610	biological adhesion	0.000356366594355774
CC	GO:0099146	intrinsic component of postsynaptic density membrane	0.000356366594355774
CC	GO:0099055	integral component of postsynaptic membrane	0.000364917689594701
BP	GO:0007267	cell-cell signaling	0.000367335255139562
BP	GO:0048168	regulation of neuronal synaptic plasticity	0.000392505804861674
BP	GO:0048856	anatomical structure development	0.000413632197293161
BP	GO:0022008	neurogenesis	0.000488001451448748
BP	GO:0048699	generation of neurons	0.000497944383962525
BP	GO:0006936	muscle contraction	0.000620552916594234
CC	GO:0030425	dendrite	0.000653747665203912
BP	GO:0006261	DNA-dependent DNA replication	0.000747187132304466
BP	GO:0031175	neuron projection development	0.000910770027291898
CC	GO:0000228	nuclear chromosome	0.000913488140993276
CC	GO:0098948	intrinsic component of postsynaptic specialization membrane	0.00095640184227816
CC	GO:1902495	transmembrane transporter complex	0.000958266660658183
BP	GO:0030154	cell differentiation	0.000970713814718958
BP	GO:0030198	extracellular matrix organization	0.00108265738931731
CC	GO:0044454	nuclear chromosome part	0.0011065376117649
BP	GO:0007416	synapse assembly	0.00115683350951245
BP	GO:0008037	cell recognition	0.00122359282899583
MF	GO:0005515	protein binding	0.00122359282899583
CC	GO:0120025	plasma membrane bounded cell projection	0.0013388493947026
CC	GO:0042734	presynaptic membrane	0.0014217428542966
BP	GO:0140014	mitotic nuclear division	0.00144418864397575
BP	GO:0048468	cell development	0.00151156377900022
BP	GO:0007610	behavior	0.00167684383839704
BP	GO:0061061	muscle structure development	0.00177503372477606
CC	GO:0150034	distal axon	0.00177503372477606
BP	GO:0008380	RNA splicing	0.00186510779934153
BP	GO:0044085	cellular component biogenesis	0.00186510779934153
BP	GO:0006941	striated muscle contraction	0.0019416639947273
MF	GO:0022839	ion gated channel activity	0.00211290508386818
MF	GO:0005261	cation channel activity	0.00218051644435261
CC	GO:0042995	cell projection	0.00218051644435261
BP	GO:0048589	developmental growth	0.00218051644435261
BP	GO:0060350	endochondral bone morphogenesis	0.00218051644435261
CC	GO:1990351	transporter complex	0.00221476951902054
BP	GO:0048666	neuron development	0.00233600284834556
CC	GO:0099572	postsynaptic specialization	0.00233963200166156
BP	GO:0060537	muscle tissue development	0.00262539480720461
BP	GO:0065004	protein-DNA complex assembly	0.00267792349404644
BP	GO:0007156	homophilic cell adhesion via plasma membrane adhesion molecules	0.00271093714665152
CC	GO:0044422	organelle part	0.00271093714665152
CC	GO:0098978	glutamatergic synapse	0.00271093714665152
CC	GO:0034703	cation channel complex	0.00271093714665152
BP	GO:0048869	cellular developmental process	0.00273734662469906
BP	GO:0000278	mitotic cell cycle	0.00281491721394065
BP	GO:0051962	positive regulation of nervous system development	0.00298591910903993
BP	GO:0045595	regulation of cell differentiation	0.00301146739985202
BP	GO:0042391	regulation of membrane potential	0.00306176214322049
BP	GO:0035249	synaptic transmission, glutamatergic	0.00337442243988119
BP	GO:0050877	nervous system process	0.00337442243988119
MF	GO:0008066	glutamate receptor activity	0.00337442243988119
CC	GO:0005886	plasma membrane	0.00337442243988119
CC	GO:0044463	cell projection part	0.0035013144178272
CC	GO:0120038	plasma membrane bounded cell projection part	0.0035013144178272
CC	GO:0032809	neuronal cell body membrane	0.00364890522400683
CC	GO:0098984	neuron to neuron synapse	0.0036972872380101
CC	GO:0034702	ion channel complex	0.00375172183601418
CC	GO:1990904	ribonucleoprotein complex	0.00386717307800852
CC	GO:0044420	extracellular matrix component	0.00386717307800852
CC	GO:0099061	integral component of postsynaptic density membrane	0.00386717307800852
MF	GO:0022836	gated channel activity	0.00410393768992186
CC	GO:0071944	cell periphery	0.00441238688045039
CC	GO:0032279	asymmetric synapse	0.00447365655532728
BP	GO:0006260	DNA replication	0.00447365655532728
BP	GO:0000070	mitotic sister chromatid segregation	0.00449107126090869
CC	GO:0000778	condensed nuclear chromosome kinetochore	0.00449107126090869
BP	GO:0098742	cell-cell adhesion via plasma-membrane adhesion molecules	0.00449107126090869
MF	GO:0022838	substrate-specific channel activity	0.00466307358223534
BP	GO:1903047	mitotic cell cycle process	0.00466307358223534
BP	GO:0006396	RNA processing	0.00466307358223534
MF	GO:0015267	channel activity	0.00466307358223534
MF	GO:0022803	passive transmembrane transporter activity	0.00466307358223534
CC	GO:0098687	chromosomal region	0.00466307358223534
CC	GO:0098889	intrinsic component of presynaptic membrane	0.00466307358223534
CC	GO:0014069	postsynaptic density	0.00475312371105189
BP	GO:0051960	regulation of nervous system development	0.00495111031918083
BP	GO:0043062	extracellular structure organization	0.00514277063273003
BP	GO:0000280	nuclear division	0.00514277063273003
MF	GO:0005216	ion channel activity	0.00519479092566673
BP	GO:0014706	striated muscle tissue development	0.00530844651089154
BP	GO:0035418	protein localization to synapse	0.00530844651089154
BP	GO:0045597	positive regulation of cell differentiation	0.00558175404684721
BP	GO:0031055	chromatin remodeling at centromere	0.00572772318283432
BP	GO:0030182	neuron differentiation	0.00634412926678632
BP	GO:0040007	growth	0.00639063097033661
CC	GO:0000315	organellar large ribosomal subunit	0.00646870243025365
CC	GO:0005762	mitochondrial large ribosomal subunit	0.00646870243025365
BP	GO:0051963	regulation of synapse assembly	0.00673357120667352
BP	GO:0002062	chondrocyte differentiation	0.00673357120667352
CC	GO:0099060	integral component of postsynaptic specialization membrane	0.00673877985901447
CC	GO:0005581	collagen trimer	0.00727920509157789
BP	GO:0060351	cartilage development involved in endochondral bone morphogenesis	0.00728794065700969
BP	GO:0007528	neuromuscular junction development	0.00774231502024542
CC	GO:0036379	myofilament	0.00777905290678041
MF	GO:0022843	voltage-gated cation channel activity	0.00777905290678041
BP	GO:0050806	positive regulation of synaptic transmission	0.00808524446454926
CC	GO:0044298	cell body membrane	0.00808524446454926
BP	GO:0060538	skeletal muscle organ development	0.00808524446454926
BP	GO:0007093	mitotic cell cycle checkpoint	0.00822787825130335
BP	GO:0008016	regulation of heart contraction	0.00842309023873134
BP	GO:0022607	cellular component assembly	0.00842309023873134
BP	GO:0060074	synapse maturation	0.00842309023873134
BP	GO:0007519	skeletal muscle tissue development	0.00842309023873134
BP	GO:0120039	plasma membrane bounded cell projection morphogenesis	0.00842309023873134
CC	GO:0005865	striated muscle thin filament	0.00853255737659254
BP	GO:0071824	protein-DNA complex subunit organization	0.00921368457107064
MF	GO:0098879	structural constituent of postsynaptic specialization	0.00970272844443471
BP	GO:0048812	neuron projection morphogenesis	0.00983753092304978
BP	GO:0006336	DNA replication-independent nucleosome assembly	0.0100127530888016
BP	GO:0048858	cell projection morphogenesis	0.0101695174522885
BP	GO:0000075	cell cycle checkpoint	0.0105680425074998
BP	GO:0051965	positive regulation of synapse assembly	0.0105680425074998
CC	GO:0005839	proteasome core complex	0.0105680425074998
BP	GO:0060349	bone morphogenesis	0.0106922336094653
CC	GO:0005681	spliceosomal complex	0.0112729917126241
BP	GO:0051094	positive regulation of developmental process	0.0113461195949679
CC	GO:0099056	integral component of presynaptic membrane	0.0113927770586355
CC	GO:0048786	presynaptic active zone	0.0114804307270388
BP	GO:0008038	neuron recognition	0.0114804307270388
BP	GO:0051240	positive regulation of multicellular organismal process	0.0115293470542425
BP	GO:0090129	positive regulation of synapse maturation	0.0115293470542425
BP	GO:0003418	growth plate cartilage chondrocyte differentiation	0.0115754417371445
BP	GO:0051301	cell division	0.0115754417371445
BP	GO:0032990	cell part morphogenesis	0.0119115068109673
CC	GO:0071013	catalytic step 2 spliceosome	0.0121249468040306
BP	GO:0000375	RNA splicing, via transesterification reactions	0.0125345749599559
BP	GO:0000377	RNA splicing, via transesterification reactions with bulged adenosine as nucleophile	0.0125345749599559
BP	GO:0000398	mRNA splicing, via spliceosome	0.0125345749599559
BP	GO:0051216	cartilage development	0.0129934058561737
CC	GO:0000777	condensed chromosome kinetochore	0.0131214240094897
MF	GO:0004888	transmembrane signaling receptor activity	0.013596987554383
BP	GO:0051668	localization within membrane	0.0152788574016069
BP	GO:0051146	striated muscle cell differentiation	0.0160080592776941
BP	GO:0006397	mRNA processing	0.0161404360640127
CC	GO:0031672	A band	0.0168532768155633
BP	GO:0007517	muscle organ development	0.0168532768155633
BP	GO:0034080	CENP-A containing nucleosome assembly	0.0168532768155633
BP	GO:0061641	CENP-A containing chromatin organization	0.0168532768155633
BP	GO:0017158	regulation of calcium ion-dependent exocytosis	0.0176016585228707
BP	GO:0023052	signaling	0.0176754990532885
BP	GO:0003009	skeletal muscle contraction	0.0177952265914751
BP	GO:0007154	cell communication	0.0177952265914751
CC	GO:0005654	nucleoplasm	0.0181491567437504
BP	GO:0035640	exploration behavior	0.0181491567437504
BP	GO:0050794	regulation of cellular process	0.0182385941061909
BP	GO:0061564	axon development	0.0196529085107438
CC	GO:0098797	plasma membrane protein complex	0.0205009214282706
BP	GO:0050793	regulation of developmental process	0.0205066147330567
BP	GO:0051128	regulation of cellular component organization	0.0216696902990127
CC	GO:0005891	voltage-gated calcium channel complex	0.0222426353209076
BP	GO:0034724	DNA replication-independent nucleosome organization	0.0223992496676459
CC	GO:0098878	neurotransmitter receptor complex	0.022705007927348
BP	GO:2000026	regulation of multicellular organismal development	0.0229023364687717
MF	GO:0098919	structural constituent of postsynaptic density	0.0230267385204739
BP	GO:0007049	cell cycle	0.023942429578004
MF	GO:0015085	calcium ion transmembrane transporter activity	0.0240562010351472
BP	GO:0030030	cell projection organization	0.0243813581836794
MF	GO:0022890	inorganic cation transmembrane transporter activity	0.024532506296861
BP	GO:0051130	positive regulation of cellular component organization	0.0246123468311
MF	GO:0005244	voltage-gated ion channel activity	0.0246522101886505
MF	GO:0022832	voltage-gated channel activity	0.0246522101886505
BP	GO:0048285	organelle fission	0.0250945456814528
CC	GO:0043235	receptor complex	0.0250945456814528
CC	GO:0000313	organellar ribosome	0.0250945456814528
CC	GO:0005761	mitochondrial ribosome	0.0250945456814528
BP	GO:0002027	regulation of heart rate	0.0254061412813738
BP	GO:0120036	plasma membrane bounded cell projection organization	0.0270827028177966
BP	GO:0050789	regulation of biological process	0.0276786266838237
MF	GO:0098988	G protein-coupled glutamate receptor activity	0.0276786266838237
MF	GO:0004298	threonine-type endopeptidase activity	0.0288230603961787
MF	GO:0070003	threonine-type peptidase activity	0.0288230603961787
BP	GO:0050879	multicellular organismal movement	0.0299295809429117
BP	GO:0050881	musculoskeletal movement	0.0299295809429117
CC	GO:0030314	junctional membrane complex	0.0304163522831039
BP	GO:0019226	transmission of nerve impulse	0.0305521548820711
MF	GO:0005539	glycosaminoglycan binding	0.0307078505959471
BP	GO:0007411	axon guidance	0.0314321414793586
BP	GO:0003422	growth plate cartilage morphogenesis	0.031452973536586
CC	GO:0031430	M band	0.0323955046035218
MF	GO:0003689	DNA clamp loader activity	0.0331552821412531
MF	GO:0033170	protein-DNA loading ATPase activity	0.0331552821412531
CC	GO:0044304	main axon	0.0335463217154887
BP	GO:0035637	multicellular organismal signaling	0.0342619741519352
BP	GO:0006335	DNA replication-dependent nucleosome assembly	0.0357690334968979
BP	GO:0034723	DNA replication-dependent nucleosome organization	0.0357690334968979
BP	GO:0032963	collagen metabolic process	0.0362129972484845
BP	GO:0097485	neuron projection guidance	0.0363830804174595
BP	GO:0097479	synaptic vesicle localization	0.0366713883049954
CC	GO:0005657	replication fork	0.0367527347861038
BP	GO:0065007	biological regulation	0.0375027802842521
CC	GO:0000780	condensed nuclear chromosome, centromeric region	0.0375053175939347
BP	GO:0003413	chondrocyte differentiation involved in endochondral bone morphogenesis	0.0379676968141718
BP	GO:0050807	regulation of synapse organization	0.0382028692320633
BP	GO:0051783	regulation of nuclear division	0.038464648244162
BP	GO:0061448	connective tissue development	0.038464648244162
BP	GO:0010499	proteasomal ubiquitin-independent protein catabolic process	0.0395633925363308
MF	GO:0015276	ligand-gated ion channel activity	0.0406873043737511
BP	GO:0050767	regulation of neurogenesis	0.0408922805144082
CC	GO:0042383	sarcolemma	0.0414952166113945
BP	GO:0050769	positive regulation of neurogenesis	0.0414952166113945
BP	GO:0043113	receptor clustering	0.041512202303705
MF	GO:0005262	calcium channel activity	0.0419015406204541
BP	GO:0051382	kinetochore assembly	0.0421435097208899
CC	GO:0008328	ionotropic glutamate receptor complex	0.0428026806809816
BP	GO:1903909	regulation of receptor clustering	0.044616196701851
BP	GO:2000311	regulation of AMPA receptor activity	0.0451763082906962
BP	GO:0099601	regulation of neurotransmitter receptor activity	0.0452783119936741
BP	GO:0048265	response to pain	0.045575420203593
BP	GO:0031346	positive regulation of cell projection organization	0.0462314448858216
MF	GO:0046873	metal ion transmembrane transporter activity	0.0463054470538758
BP	GO:0010649	regulation of cell communication by electrical coupling	0.0468182346045462
BP	GO:0007611	learning or memory	0.0475685299093724
BP	GO:0008608	attachment of spindle microtubules to kinetochore	0.0484759637988698
BP	GO:0006836	neurotransmitter transport	0.0487628622364558
