# Supplementary material for: Dedicated transcriptomics combined with power analysis lead to functional understanding of genes with weak phenotypic changes in knockout lines
Source: PLoS Comput Biol. 2020 Nov 12;16(11):e1008354. doi: 10.1371/journal.pcbi.1008354 (PMC7685438; doi:10.1371/journal.pcbi.1008354)
Supplement: S2 File — (GZ) [file pcbi.1008354.s016.gz › S2_File/gon5/495.tsv]

ontology	category	term	BH
MF	GO:0005524	ATP binding	0.000468036671619559
MF	GO:0032559	adenyl ribonucleotide binding	0.000468036671619559
BP	GO:0006260	DNA replication	0.000468036671619559
BP	GO:0022613	ribonucleoprotein complex biogenesis	0.000468036671619559
MF	GO:0030554	adenyl nucleotide binding	0.000468036671619559
MF	GO:0008144	drug binding	0.000481164586964112
CC	GO:0043228	non-membrane-bounded organelle	0.00111514980362494
CC	GO:0043232	intracellular non-membrane-bounded organelle	0.00111514980362494
MF	GO:0097367	carbohydrate derivative binding	0.00807419255861557
BP	GO:0071840	cellular component organization or biogenesis	0.00807419255861557
CC	GO:0000228	nuclear chromosome	0.0115392045944832
BP	GO:0006396	RNA processing	0.0115392045944832
BP	GO:0006261	DNA-dependent DNA replication	0.0128455723860894
MF	GO:0035639	purine ribonucleoside triphosphate binding	0.0128455723860894
MF	GO:0005198	structural molecule activity	0.0133062207996847
MF	GO:0005201	extracellular matrix structural constituent	0.0147869486549371
CC	GO:0005581	collagen trimer	0.0203358093745365
MF	GO:0032555	purine ribonucleotide binding	0.0207180778261294
CC	GO:0044454	nuclear chromosome part	0.0207180778261294
CC	GO:0031012	extracellular matrix	0.0207180778261294
CC	GO:0062023	collagen-containing extracellular matrix	0.0232892421313234
MF	GO:0017076	purine nucleotide binding	0.0233079624811316
MF	GO:0032553	ribonucleotide binding	0.0233079624811316
