# Supplementary material for: Dedicated transcriptomics combined with power analysis lead to functional understanding of genes with weak phenotypic changes in knockout lines
Source: PLoS Comput Biol. 2020 Nov 12;16(11):e1008354. doi: 10.1371/journal.pcbi.1008354 (PMC7685438; doi:10.1371/journal.pcbi.1008354)
Supplement: S2 File — (GZ) [file pcbi.1008354.s016.gz › S2_File/gon5/434.tsv]

ontology	category	term	BH
CC	GO:0031012	extracellular matrix	5.730613360683e-15
CC	GO:0044421	extracellular region part	1.13368109363628e-11
MF	GO:0005201	extracellular matrix structural constituent	1.32923753954789e-11
CC	GO:0062023	collagen-containing extracellular matrix	2.09767772568472e-11
CC	GO:0005576	extracellular region	2.02809895476929e-10
BP	GO:0032501	multicellular organismal process	2.67576404378025e-10
CC	GO:0043292	contractile fiber	2.67576404378025e-10
CC	GO:0005615	extracellular space	4.87273672603638e-09
CC	GO:0030016	myofibril	2.92642974640873e-08
CC	GO:0044449	contractile fiber part	3.40128322057296e-08
CC	GO:0005581	collagen trimer	3.7032111090834e-08
BP	GO:0048731	system development	5.58467551673135e-08
CC	GO:0030017	sarcomere	1.30894682240014e-07
MF	GO:0030020	extracellular matrix structural constituent conferring tensile strength	1.9108914718019e-07
BP	GO:0007275	multicellular organism development	1.9108914718019e-07
MF	GO:0005198	structural molecule activity	9.7252742949804e-07
BP	GO:0007517	muscle organ development	1.48763060582982e-06
BP	GO:0048856	anatomical structure development	1.58418921815016e-06
BP	GO:0009987	cellular process	2.62419747866104e-06
BP	GO:0032502	developmental process	2.62419747866104e-06
BP	GO:0060537	muscle tissue development	3.10832111556005e-06
CC	GO:0099080	supramolecular complex	4.92666136796698e-06
CC	GO:0099081	supramolecular polymer	4.92666136796698e-06
MF	GO:0005509	calcium ion binding	5.39328653110509e-06
BP	GO:0014706	striated muscle tissue development	6.03777105578562e-06
BP	GO:0061061	muscle structure development	6.72713662764548e-06
CC	GO:0099512	supramolecular fiber	6.95417654432803e-06
BP	GO:0048513	animal organ development	8.45267403826875e-06
BP	GO:0030198	extracellular matrix organization	1.52633639899801e-05
BP	GO:0003012	muscle system process	1.55671736182565e-05
BP	GO:0003008	system process	1.55671736182565e-05
CC	GO:0031674	I band	2.8922441266957e-05
MF	GO:0005515	protein binding	3.60283774972792e-05
BP	GO:0043062	extracellular structure organization	4.40810566249701e-05
CC	GO:0044427	chromosomal part	6.09442879264994e-05
BP	GO:0007519	skeletal muscle tissue development	7.5453679778237e-05
CC	GO:0097060	synaptic membrane	8.06937082099389e-05
BP	GO:0016043	cellular component organization	8.86950788121065e-05
CC	GO:0036379	myofilament	0.000111800962567647
BP	GO:0071840	cellular component organization or biogenesis	0.000111800962567647
BP	GO:0065007	biological regulation	0.000111800962567647
CC	GO:0005694	chromosome	0.000161532618130146
BP	GO:0022610	biological adhesion	0.000161532618130146
BP	GO:0060538	skeletal muscle organ development	0.000161532618130146
CC	GO:0005865	striated muscle thin filament	0.000172815913182565
BP	GO:0007155	cell adhesion	0.000185230782817602
BP	GO:0060349	bone morphogenesis	0.000198279325758423
CC	GO:0030054	cell junction	0.00021702205777163
CC	GO:0044420	extracellular matrix component	0.000222116943782854
CC	GO:0030018	Z disc	0.000277004295245952
BP	GO:0009888	tissue development	0.000461630085961492
BP	GO:0003009	skeletal muscle contraction	0.000617488109834056
BP	GO:0055002	striated muscle cell development	0.000687597349316331
MF	GO:0022839	ion gated channel activity	0.000756393455107834
BP	GO:0051146	striated muscle cell differentiation	0.000756393455107834
BP	GO:0050789	regulation of biological process	0.000803305181927683
BP	GO:0051216	cartilage development	0.000912362489964139
BP	GO:0061448	connective tissue development	0.000912362489964139
MF	GO:0022836	gated channel activity	0.000986918214670041
CC	GO:0045202	synapse	0.00104744050226222
BP	GO:0006936	muscle contraction	0.00112092460000409
CC	GO:0031226	intrinsic component of plasma membrane	0.00126570111934774
BP	GO:0051239	regulation of multicellular organismal process	0.00132310033641662
BP	GO:0048167	regulation of synaptic plasticity	0.00132310033641662
BP	GO:0055001	muscle cell development	0.00147992279495889
BP	GO:2000026	regulation of multicellular organismal development	0.00148822929639773
CC	GO:0044454	nuclear chromosome part	0.00149364384044933
CC	GO:0043025	neuronal cell body	0.00154452921908376
BP	GO:0000375	RNA splicing, via transesterification reactions	0.00158566482524196
BP	GO:0000377	RNA splicing, via transesterification reactions with bulged adenosine as nucleophile	0.00158566482524196
BP	GO:0000398	mRNA splicing, via spliceosome	0.00158566482524196
CC	GO:0099634	postsynaptic specialization membrane	0.00162330669378956
BP	GO:0002062	chondrocyte differentiation	0.00165123701323324
BP	GO:0050794	regulation of cellular process	0.00187982509902332
CC	GO:0044297	cell body	0.00204254082187337
CC	GO:0000228	nuclear chromosome	0.00204435207889203
BP	GO:0030154	cell differentiation	0.00204605738891562
CC	GO:0045211	postsynaptic membrane	0.00214895100577827
BP	GO:0048519	negative regulation of biological process	0.00214895100577827
CC	GO:0032991	protein-containing complex	0.00225093437941854
BP	GO:0060350	endochondral bone morphogenesis	0.00231097910210706
CC	GO:0009986	cell surface	0.00271879227287723
BP	GO:0051241	negative regulation of multicellular organismal process	0.00285220747294823
BP	GO:0008015	blood circulation	0.00289532857143733
CC	GO:0005887	integral component of plasma membrane	0.00289532857143733
CC	GO:0005886	plasma membrane	0.00289532857143733
BP	GO:0008380	RNA splicing	0.00295483868628896
MF	GO:0005261	cation channel activity	0.00295483868628896
MF	GO:0015267	channel activity	0.00295483868628896
MF	GO:0022803	passive transmembrane transporter activity	0.00295483868628896
CC	GO:0098590	plasma membrane region	0.00295483868628896
CC	GO:1902495	transmembrane transporter complex	0.00303353176559132
CC	GO:0071944	cell periphery	0.0033013928438649
BP	GO:0008285	negative regulation of cell proliferation	0.00371678831593358
CC	GO:0043228	non-membrane-bounded organelle	0.00428019829192151
CC	GO:0000776	kinetochore	0.0043452280217805
CC	GO:0000775	chromosome, centromeric region	0.00444450490935936
BP	GO:0045214	sarcomere organization	0.00446281471217525
CC	GO:0044459	plasma membrane part	0.00448326691531916
BP	GO:0042692	muscle cell differentiation	0.00451618829016075
BP	GO:0065004	protein-DNA complex assembly	0.00476815514825236
BP	GO:0048523	negative regulation of cellular process	0.00489413536514626
BP	GO:0050879	multicellular organismal movement	0.00497998522900692
BP	GO:0050881	musculoskeletal movement	0.00497998522900692
BP	GO:0043500	muscle adaptation	0.00497998522900692
BP	GO:0099536	synaptic signaling	0.00509042580842193
CC	GO:0005861	troponin complex	0.00522291189232148
MF	GO:0005216	ion channel activity	0.00528478328550131
BP	GO:0099537	trans-synaptic signaling	0.00556831742138354
BP	GO:0007268	chemical synaptic transmission	0.00600023397693553
BP	GO:0098916	anterograde trans-synaptic signaling	0.00600023397693553
MF	GO:0022838	substrate-specific channel activity	0.00606661788950823
BP	GO:0060351	cartilage development involved in endochondral bone morphogenesis	0.00614620455227557
BP	GO:0006310	DNA recombination	0.00630104549629782
BP	GO:0006974	cellular response to DNA damage stimulus	0.00642772100035364
CC	GO:0036477	somatodendritic compartment	0.00647923827609668
CC	GO:0043232	intracellular non-membrane-bounded organelle	0.006487315606045
CC	GO:0099240	intrinsic component of synaptic membrane	0.00650818419814406
BP	GO:0003013	circulatory system process	0.0066189197772076
BP	GO:0048869	cellular developmental process	0.0068307848980275
CC	GO:1990351	transporter complex	0.0071656200781999
MF	GO:0005539	glycosaminoglycan binding	0.00793738724003302
BP	GO:0009887	animal organ morphogenesis	0.00803641118726252
BP	GO:0001501	skeletal system development	0.00809279239410821
CC	GO:0034702	ion channel complex	0.00809279239410821
BP	GO:0060348	bone development	0.00934549736164826
BP	GO:0048468	cell development	0.0097488760732558
CC	GO:0032809	neuronal cell body membrane	0.0099870267754964
CC	GO:0044456	synapse part	0.0099870267754964
BP	GO:0090304	nucleic acid metabolic process	0.0105529779599089
BP	GO:0060179	male mating behavior	0.0105529779599089
BP	GO:0030239	myofibril assembly	0.0109324476766382
BP	GO:0006259	DNA metabolic process	0.0111512745665915
BP	GO:0006261	DNA-dependent DNA replication	0.0114916045566728
CC	GO:0034703	cation channel complex	0.0120904198857125
CC	GO:0098839	postsynaptic density membrane	0.0120904198857125
MF	GO:0005102	signaling receptor binding	0.0120904198857125
BP	GO:0051301	cell division	0.0124441867007438
CC	GO:0000777	condensed chromosome kinetochore	0.0128533335938116
CC	GO:0000778	condensed nuclear chromosome kinetochore	0.01286367904714
BP	GO:0050793	regulation of developmental process	0.0128925724205275
BP	GO:0023052	signaling	0.0129664883391977
MF	GO:0044877	protein-containing complex binding	0.0129664883391977
BP	GO:0050982	detection of mechanical stimulus	0.0131986894035177
MF	GO:0051015	actin filament binding	0.01396119062831
BP	GO:0032963	collagen metabolic process	0.0141886566113837
MF	GO:0019955	cytokine binding	0.0146206359752503
BP	GO:0085029	extracellular matrix assembly	0.0149202337993797
BP	GO:0008630	intrinsic apoptotic signaling pathway in response to DNA damage	0.015175965446892
BP	GO:0007154	cell communication	0.0155043843736026
BP	GO:0097435	supramolecular fiber organization	0.0155043843736026
BP	GO:0048747	muscle fiber development	0.0155043843736026
CC	GO:0098936	intrinsic component of postsynaptic membrane	0.0159981676123561
BP	GO:0045595	regulation of cell differentiation	0.0160304327747932
CC	GO:0031430	M band	0.0160304327747932
BP	GO:0030199	collagen fibril organization	0.0167584762788433
BP	GO:0042391	regulation of membrane potential	0.0167584762788433
CC	GO:0031594	neuromuscular junction	0.0167584762788433
BP	GO:0042060	wound healing	0.0168760008151315
BP	GO:0051716	cellular response to stimulus	0.0169686845983469
BP	GO:0034508	centromere complex assembly	0.0169686845983469
BP	GO:0008283	cell proliferation	0.0176193568334944
CC	GO:0044298	cell body membrane	0.0176193568334944
BP	GO:0050896	response to stimulus	0.0190609779901011
BP	GO:0003418	growth plate cartilage chondrocyte differentiation	0.0195117432630717
BP	GO:0006941	striated muscle contraction	0.0196263954420689
CC	GO:0098687	chromosomal region	0.0212858611517976
MF	GO:0005114	type II transforming growth factor beta receptor binding	0.0220004779188151
BP	GO:0050808	synapse organization	0.0220004779188151
BP	GO:0048168	regulation of neuronal synaptic plasticity	0.0220004779188151
BP	GO:0071824	protein-DNA complex subunit organization	0.0220004779188151
BP	GO:0045596	negative regulation of cell differentiation	0.0221841432442689
BP	GO:0003413	chondrocyte differentiation involved in endochondral bone morphogenesis	0.0230137726886771
CC	GO:0098948	intrinsic component of postsynaptic specialization membrane	0.0230137726886771
BP	GO:0060047	heart contraction	0.0231890842617433
BP	GO:0070208	protein heterotrimerization	0.0231890842617433
BP	GO:0003433	chondrocyte development involved in endochondral bone morphogenesis	0.0250259421235403
CC	GO:0097458	neuron part	0.0253708018672537
CC	GO:0098797	plasma membrane protein complex	0.0260507189738217
BP	GO:0006260	DNA replication	0.0265746854281329
BP	GO:0051094	positive regulation of developmental process	0.0271204018580151
CC	GO:0098794	postsynapse	0.0271204018580151
MF	GO:0030594	neurotransmitter receptor activity	0.0271204018580151
CC	GO:0005675	transcription factor TFIIH holo complex	0.0272790890840337
MF	GO:0004888	transmembrane signaling receptor activity	0.029671513086382
BP	GO:0007617	mating behavior	0.0297375221161078
BP	GO:0008150	biological_process	0.0304719153395216
MF	GO:0042805	actinin binding	0.0305319536094527
BP	GO:0003417	growth plate cartilage development	0.0305836519864051
CC	GO:0098878	neurotransmitter receptor complex	0.0309987615696223
BP	GO:0006397	mRNA processing	0.0314661355725942
BP	GO:0000278	mitotic cell cycle	0.0316977436958685
MF	GO:0042623	ATPase activity, coupled	0.0317034704765491
BP	GO:0006281	DNA repair	0.0317034704765491
CC	GO:0017146	NMDA selective glutamate receptor complex	0.0317034704765491
BP	GO:0014888	striated muscle adaptation	0.0317034704765491
MF	GO:0008066	glutamate receptor activity	0.0317034704765491
BP	GO:0003422	growth plate cartilage morphogenesis	0.0337429370468087
BP	GO:0043501	skeletal muscle adaptation	0.035055242442248
CC	GO:0099699	integral component of synaptic membrane	0.0364491311791328
MF	GO:0005244	voltage-gated ion channel activity	0.0368638209943498
MF	GO:0022832	voltage-gated channel activity	0.0368638209943498
CC	GO:0032982	myosin filament	0.0375719811498973
BP	GO:0007049	cell cycle	0.0377463902380942
BP	GO:0014902	myotube differentiation	0.0388324275282215
BP	GO:0060078	regulation of postsynaptic membrane potential	0.0408322507534705
BP	GO:0098609	cell-cell adhesion	0.0408322507534705
MF	GO:0099583	neurotransmitter receptor activity involved in regulation of postsynaptic cytosolic calcium ion concentration	0.0414754897134192
BP	GO:0042127	regulation of cell proliferation	0.0415600311250692
CC	GO:0042383	sarcolemma	0.0420859080967797
BP	GO:0060536	cartilage morphogenesis	0.0432966758471792
CC	GO:0034709	methylosome	0.0445281745257122
BP	GO:0051093	negative regulation of developmental process	0.0449201665604371
BP	GO:0048659	smooth muscle cell proliferation	0.0455164100088903
BP	GO:0002063	chondrocyte development	0.0467452175048138
MF	GO:0008201	heparin binding	0.0479151338934364
BP	GO:0000245	spliceosomal complex assembly	0.0482570911510788
CC	GO:0099146	intrinsic component of postsynaptic density membrane	0.0488022009563105
BP	GO:0044057	regulation of system process	0.0493799047213662
BP	GO:0050974	detection of mechanical stimulus involved in sensory perception	0.0496034675233104
