# Supplementary material for: Dedicated transcriptomics combined with power analysis lead to functional understanding of genes with weak phenotypic changes in knockout lines
Source: PLoS Comput Biol. 2020 Nov 12;16(11):e1008354. doi: 10.1371/journal.pcbi.1008354 (PMC7685438; doi:10.1371/journal.pcbi.1008354)
Supplement: S2 File — (GZ) [file pcbi.1008354.s016.gz › S2_File/gon5/689.tsv]

ontology	category	term	BH
CC	GO:0005576	extracellular region	3.99945232995791e-25
CC	GO:0044421	extracellular region part	4.76859236383344e-24
CC	GO:0005615	extracellular space	1.53389693521245e-21
BP	GO:0032501	multicellular organismal process	2.94554793165591e-19
CC	GO:0062023	collagen-containing extracellular matrix	7.03711039082186e-17
CC	GO:0031012	extracellular matrix	2.09548862168155e-16
BP	GO:0065007	biological regulation	1.71060113055336e-14
BP	GO:0050789	regulation of biological process	2.19634178375871e-14
BP	GO:0048731	system development	7.79087066110275e-14
BP	GO:0007275	multicellular organism development	6.18199326363937e-13
BP	GO:0051239	regulation of multicellular organismal process	8.17489701464812e-13
BP	GO:0048856	anatomical structure development	1.9671194631719e-12
BP	GO:0032502	developmental process	5.74995826027073e-12
BP	GO:0003008	system process	8.56254619924573e-12
MF	GO:0005201	extracellular matrix structural constituent	6.33076675519731e-11
BP	GO:0050794	regulation of cellular process	1.07194635444604e-10
BP	GO:0050793	regulation of developmental process	2.93069585525076e-09
BP	GO:0050896	response to stimulus	7.00078367512842e-09
CC	GO:0031226	intrinsic component of plasma membrane	7.00078367512842e-09
BP	GO:0001501	skeletal system development	7.00078367512842e-09
BP	GO:2000026	regulation of multicellular organismal development	1.12929097210711e-08
BP	GO:0048513	animal organ development	1.20175081850651e-08
CC	GO:0005887	integral component of plasma membrane	1.63614926643471e-08
MF	GO:0005488	binding	2.14877147632216e-08
CC	GO:0005886	plasma membrane	3.84594416332705e-08
CC	GO:0043292	contractile fiber	4.70161121611166e-08
BP	GO:0048519	negative regulation of biological process	4.99254067149251e-08
CC	GO:0071944	cell periphery	5.71052677506434e-08
BP	GO:0030154	cell differentiation	1.05566721645367e-07
CC	GO:0030016	myofibril	1.42340319005954e-07
MF	GO:0005515	protein binding	1.54992568543713e-07
BP	GO:0051241	negative regulation of multicellular organismal process	1.92857449912979e-07
BP	GO:0051216	cartilage development	1.92857449912979e-07
BP	GO:0048523	negative regulation of cellular process	2.6679286459922e-07
BP	GO:0051094	positive regulation of developmental process	3.18785253890872e-07
CC	GO:0009986	cell surface	4.39376088144223e-07
BP	GO:0061448	connective tissue development	5.24267760126746e-07
BP	GO:0048869	cellular developmental process	6.67027255430188e-07
CC	GO:0005581	collagen trimer	8.03537459990246e-07
MF	GO:0005509	calcium ion binding	8.79437284482348e-07
CC	GO:0044449	contractile fiber part	8.80703568004225e-07
BP	GO:0009987	cellular process	9.32918546628102e-07
BP	GO:0045595	regulation of cell differentiation	1.03035994936795e-06
BP	GO:0043062	extracellular structure organization	1.49770373426728e-06
CC	GO:0005694	chromosome	1.5671531297337e-06
BP	GO:0051240	positive regulation of multicellular organismal process	2.11383108807068e-06
BP	GO:0048518	positive regulation of biological process	2.18489788499299e-06
BP	GO:0009653	anatomical structure morphogenesis	2.41219108443467e-06
CC	GO:0044459	plasma membrane part	2.72171166667628e-06
MF	GO:0003682	chromatin binding	4.07159747973417e-06
CC	GO:0030017	sarcomere	4.07159747973417e-06
CC	GO:0097060	synaptic membrane	4.15355631722198e-06
MF	GO:0022839	ion gated channel activity	4.15355631722198e-06
BP	GO:0006260	DNA replication	4.38950350454269e-06
BP	GO:0007399	nervous system development	4.81969158384186e-06
BP	GO:0065008	regulation of biological quality	5.14152627731628e-06
BP	GO:0009888	tissue development	5.22555074905291e-06
MF	GO:0022836	gated channel activity	5.56126435570181e-06
BP	GO:0048468	cell development	6.18628038655771e-06
BP	GO:0051093	negative regulation of developmental process	6.36574242075366e-06
BP	GO:0060255	regulation of macromolecule metabolic process	6.75964377073576e-06
BP	GO:0051171	regulation of nitrogen compound metabolic process	7.40619511018958e-06
CC	GO:0099240	intrinsic component of synaptic membrane	7.45717987994248e-06
BP	GO:0003012	muscle system process	8.01322802082328e-06
BP	GO:0022008	neurogenesis	1.03921630498781e-05
BP	GO:0099536	synaptic signaling	1.04131998118801e-05
BP	GO:0030198	extracellular matrix organization	1.14717791520496e-05
BP	GO:0099537	trans-synaptic signaling	1.18244112477879e-05
MF	GO:0015267	channel activity	1.18244112477879e-05
MF	GO:0022803	passive transmembrane transporter activity	1.18244112477879e-05
BP	GO:0051716	cellular response to stimulus	1.32591857581066e-05
BP	GO:0007268	chemical synaptic transmission	1.32591857581066e-05
BP	GO:0098916	anterograde trans-synaptic signaling	1.32591857581066e-05
CC	GO:0000776	kinetochore	1.39396899166098e-05
MF	GO:0043565	sequence-specific DNA binding	1.43738001676338e-05
BP	GO:0048522	positive regulation of cellular process	1.48760756652716e-05
MF	GO:0005261	cation channel activity	2.10257179071753e-05
BP	GO:0048699	generation of neurons	2.10257179071753e-05
CC	GO:0030054	cell junction	2.10257179071753e-05
BP	GO:0002062	chondrocyte differentiation	2.10257179071753e-05
BP	GO:0050877	nervous system process	2.10257179071753e-05
CC	GO:0000777	condensed chromosome kinetochore	2.19649335536515e-05
BP	GO:0045597	positive regulation of cell differentiation	2.77298906122455e-05
CC	GO:0044427	chromosomal part	2.77621426376841e-05
BP	GO:0080090	regulation of primary metabolic process	3.03151376083036e-05
BP	GO:0006261	DNA-dependent DNA replication	3.03151376083036e-05
CC	GO:0099699	integral component of synaptic membrane	3.06950385882535e-05
BP	GO:0044057	regulation of system process	3.75334298631664e-05
MF	GO:0022838	substrate-specific channel activity	4.34164179036607e-05
CC	GO:0036379	myofilament	4.538028672983e-05
BP	GO:0032101	regulation of response to external stimulus	4.62406343616248e-05
BP	GO:0007517	muscle organ development	4.62406343616248e-05
CC	GO:0005865	striated muscle thin filament	4.84959027837684e-05
BP	GO:0022610	biological adhesion	4.84959027837684e-05
BP	GO:0048705	skeletal system morphogenesis	5.00410947020209e-05
MF	GO:0005216	ion channel activity	6.22580965828705e-05
BP	GO:0006259	DNA metabolic process	6.22580965828705e-05
CC	GO:0000793	condensed chromosome	6.56372428799669e-05
BP	GO:0000375	RNA splicing, via transesterification reactions	6.62023687316094e-05
BP	GO:0000377	RNA splicing, via transesterification reactions with bulged adenosine as nucleophile	6.62023687316094e-05
BP	GO:0000398	mRNA splicing, via spliceosome	6.62023687316094e-05
BP	GO:0061061	muscle structure development	6.62023687316094e-05
CC	GO:0000775	chromosome, centromeric region	7.98579533713612e-05
CC	GO:0099512	supramolecular fiber	7.98579533713612e-05
BP	GO:0048167	regulation of synaptic plasticity	9.04193930188625e-05
MF	GO:0005539	glycosaminoglycan binding	9.05136135906394e-05
BP	GO:0060537	muscle tissue development	0.000102796567666515
MF	GO:1990837	sequence-specific double-stranded DNA binding	0.000104575466755297
MF	GO:0005212	structural constituent of eye lens	0.000117857347043181
BP	GO:0006936	muscle contraction	0.000118364693436915
MF	GO:0046873	metal ion transmembrane transporter activity	0.000118367157664016
BP	GO:0060348	bone development	0.000119979404610772
BP	GO:0007155	cell adhesion	0.000122854268347912
MF	GO:0008066	glutamate receptor activity	0.000123101029409182
BP	GO:0014706	striated muscle tissue development	0.000126404847856504
MF	GO:0030020	extracellular matrix structural constituent conferring tensile strength	0.000143850238139267
CC	GO:1902495	transmembrane transporter complex	0.00015072571738672
BP	GO:0008150	biological_process	0.000150904054927744
BP	GO:0071840	cellular component organization or biogenesis	0.000150904054927744
BP	GO:0006941	striated muscle contraction	0.00015405356826759
MF	GO:0017116	single-stranded DNA-dependent ATP-dependent DNA helicase activity	0.000154516802328935
MF	GO:0043142	single-stranded DNA-dependent ATPase activity	0.000154516802328935
MF	GO:0003690	double-stranded DNA binding	0.000159737592685447
MF	GO:0008094	DNA-dependent ATPase activity	0.000166831118566314
MF	GO:0004003	ATP-dependent DNA helicase activity	0.000173039248113218
MF	GO:0008026	ATP-dependent helicase activity	0.000173039248113218
MF	GO:0070035	purine NTP-dependent helicase activity	0.000173039248113218
BP	GO:0016043	cellular component organization	0.000179959674275584
MF	GO:0015276	ligand-gated ion channel activity	0.000179959674275584
CC	GO:0099080	supramolecular complex	0.000179959674275584
CC	GO:0099081	supramolecular polymer	0.000179959674275584
MF	GO:0001012	RNA polymerase II regulatory region DNA binding	0.000193027905681253
BP	GO:0042127	regulation of cell proliferation	0.000198461301960846
BP	GO:0008285	negative regulation of cell proliferation	0.000212353365005338
CC	GO:0098687	chromosomal region	0.000212353365005338
BP	GO:0071241	cellular response to inorganic substance	0.000246135799777484
BP	GO:0061041	regulation of wound healing	0.000249681047797905
BP	GO:0008015	blood circulation	0.000283592683381161
MF	GO:0000977	RNA polymerase II regulatory region sequence-specific DNA binding	0.000297544490211508
BP	GO:0009887	animal organ morphogenesis	0.000298271485847883
BP	GO:0042060	wound healing	0.000298271485847883
BP	GO:0007154	cell communication	0.000306760217090282
BP	GO:0042391	regulation of membrane potential	0.000321439316071088
BP	GO:0009611	response to wounding	0.000329769611382996
BP	GO:0060349	bone morphogenesis	0.000340811457607283
MF	GO:0003678	DNA helicase activity	0.000341933130655609
MF	GO:0003677	DNA binding	0.000342791070589904
BP	GO:0042063	gliogenesis	0.00035916028606774
CC	GO:0045202	synapse	0.000363257968641692
BP	GO:1900047	negative regulation of hemostasis	0.000363257968641692
CC	GO:0000779	condensed chromosome, centromeric region	0.000372947786933504
CC	GO:0098936	intrinsic component of postsynaptic membrane	0.000372947786933504
BP	GO:0023052	signaling	0.000380810594445937
MF	GO:0022834	ligand-gated channel activity	0.000381068676915839
BP	GO:0003009	skeletal muscle contraction	0.000396614792362309
CC	GO:0098982	GABA-ergic synapse	0.000397768665882242
BP	GO:0071248	cellular response to metal ion	0.000397768665882242
BP	GO:0051960	regulation of nervous system development	0.000399826741585043
BP	GO:1900046	regulation of hemostasis	0.000410380413764862
BP	GO:0060538	skeletal muscle organ development	0.000419655682838872
BP	GO:0010628	positive regulation of gene expression	0.000424384290993514
BP	GO:0042221	response to chemical	0.000433407080795877
BP	GO:0007610	behavior	0.000433829117085425
BP	GO:0007049	cell cycle	0.000433829117085425
MF	GO:0038023	signaling receptor activity	0.000448249334913522
BP	GO:0006281	DNA repair	0.00047040474866647
BP	GO:0003013	circulatory system process	0.000480049733820604
CC	GO:0034702	ion channel complex	0.000492536526595921
BP	GO:0010038	response to metal ion	0.000494359900452643
MF	GO:0005102	signaling receptor binding	0.000515890740116244
BP	GO:0008283	cell proliferation	0.000543605732542741
MF	GO:0004252	serine-type endopeptidase activity	0.000575595713201823
CC	GO:0045211	postsynaptic membrane	0.000579362928082243
CC	GO:0098878	neurotransmitter receptor complex	0.000579362928082243
BP	GO:0008380	RNA splicing	0.000580059937608381
CC	GO:0071013	catalytic step 2 spliceosome	0.000616069878531385
MF	GO:0022824	transmitter-gated ion channel activity	0.000629559687742954
MF	GO:0022835	transmitter-gated channel activity	0.000629559687742954
CC	GO:0099634	postsynaptic specialization membrane	0.000643565760035565
BP	GO:0010466	negative regulation of peptidase activity	0.000648301386705698
CC	GO:0099055	integral component of postsynaptic membrane	0.000657646510325155
BP	GO:0006954	inflammatory response	0.000658438624426221
BP	GO:0006397	mRNA processing	0.000659025680662518
MF	GO:0099604	ligand-gated calcium channel activity	0.000661662837837481
BP	GO:0019222	regulation of metabolic process	0.000661662837837481
BP	GO:0090304	nucleic acid metabolic process	0.000725077593701322
CC	GO:1990351	transporter complex	0.000727490746346067
BP	GO:0072376	protein activation cascade	0.000727490746346067
CC	GO:0034703	cation channel complex	0.000748142762404831
CC	GO:0000778	condensed nuclear chromosome kinetochore	0.000759519026553162
BP	GO:0030195	negative regulation of blood coagulation	0.000787297294809154
BP	GO:0030193	regulation of blood coagulation	0.000790366055375948
MF	GO:0098960	postsynaptic neurotransmitter receptor activity	0.00080092035536596
MF	GO:0030594	neurotransmitter receptor activity	0.00082230449390504
BP	GO:0007519	skeletal muscle tissue development	0.000824931818204175
MF	GO:0005230	extracellular ligand-gated ion channel activity	0.000831242597400385
BP	GO:0007267	cell-cell signaling	0.000872766040225378
BP	GO:0009605	response to external stimulus	0.000948649303452472
BP	GO:0007423	sensory organ development	0.000975289809195135
BP	GO:0051173	positive regulation of nitrogen compound metabolic process	0.00105903486135318
BP	GO:0048168	regulation of neuronal synaptic plasticity	0.00106262647791568
MF	GO:0004386	helicase activity	0.00106262647791568
BP	GO:0050818	regulation of coagulation	0.00108576215043873
BP	GO:0052547	regulation of peptidase activity	0.00125266760481169
BP	GO:0051146	striated muscle cell differentiation	0.00128246252638759
MF	GO:0004867	serine-type endopeptidase inhibitor activity	0.00135767213475093
MF	GO:0004866	endopeptidase inhibitor activity	0.00137672549335693
CC	GO:0031674	I band	0.00140750071623249
MF	GO:1904315	transmitter-gated ion channel activity involved in regulation of postsynaptic membrane potential	0.0014667449840304
BP	GO:0009719	response to endogenous stimulus	0.00147932743860171
CC	GO:0030424	axon	0.00148688844137678
CC	GO:0030314	junctional membrane complex	0.0015580409000667
CC	GO:0044456	synapse part	0.00162104933469081
BP	GO:0010604	positive regulation of macromolecule metabolic process	0.00166750045848296
BP	GO:0061045	negative regulation of wound healing	0.00166750045848296
CC	GO:0098978	glutamatergic synapse	0.00167057245960033
BP	GO:0050819	negative regulation of coagulation	0.00167057245960033
BP	GO:0051130	positive regulation of cellular component organization	0.00168982518836827
BP	GO:0010001	glial cell differentiation	0.00171441389507777
BP	GO:0006950	response to stress	0.00172651211024978
CC	GO:0036477	somatodendritic compartment	0.00181915843380689
BP	GO:0031323	regulation of cellular metabolic process	0.00188300399555778
BP	GO:0035988	chondrocyte proliferation	0.00192249151013873
CC	GO:0098948	intrinsic component of postsynaptic specialization membrane	0.00192249151013873
BP	GO:0060536	cartilage morphogenesis	0.00192249151013873
BP	GO:0045944	positive regulation of transcription by RNA polymerase II	0.00196553497328193
CC	GO:0042734	presynaptic membrane	0.00199153342412389
MF	GO:0008201	heparin binding	0.00202214659810374
BP	GO:0006310	DNA recombination	0.00202214659810374
BP	GO:0050727	regulation of inflammatory response	0.00202214659810374
MF	GO:0030414	peptidase inhibitor activity	0.00206804855694565
BP	GO:1901360	organic cyclic compound metabolic process	0.00212388847602076
MF	GO:0001228	DNA-binding transcription activator activity, RNA polymerase II-specific	0.00212388847602076
BP	GO:0048880	sensory system development	0.00237740425782146
BP	GO:0048169	regulation of long-term neuronal synaptic plasticity	0.00240563024125624
BP	GO:0060351	cartilage development involved in endochondral bone morphogenesis	0.00240563024125624
BP	GO:0000819	sister chromatid segregation	0.00273741384989319
CC	GO:0008328	ionotropic glutamate receptor complex	0.00276117083042082
BP	GO:0055002	striated muscle cell development	0.00277411571848909
BP	GO:1903034	regulation of response to wounding	0.00279921470738652
MF	GO:0000976	transcription regulatory region sequence-specific DNA binding	0.00284814993553801
BP	GO:0060047	heart contraction	0.00284814993553801
BP	GO:0048583	regulation of response to stimulus	0.00290552542990207
BP	GO:0007059	chromosome segregation	0.00294160179152794
MF	GO:0005198	structural molecule activity	0.00305076835408038
BP	GO:0006974	cellular response to DNA damage stimulus	0.0031497892928293
BP	GO:0051128	regulation of cellular component organization	0.0031497892928293
BP	GO:0060284	regulation of cell development	0.0031626344669425
BP	GO:0000070	mitotic sister chromatid segregation	0.00317961816704254
BP	GO:0050808	synapse organization	0.00321658451152948
MF	GO:0004970	ionotropic glutamate receptor activity	0.00326037419228431
BP	GO:0060350	endochondral bone morphogenesis	0.00326037419228431
MF	GO:0004888	transmembrane signaling receptor activity	0.00327497604056343
BP	GO:0051346	negative regulation of hydrolase activity	0.00333857942243054
CC	GO:0030018	Z disc	0.00355119810182148
MF	GO:0061135	endopeptidase regulator activity	0.00355119810182148
MF	GO:0099529	neurotransmitter receptor activity involved in regulation of postsynaptic membrane potential	0.00359029428148845
CC	GO:0099060	integral component of postsynaptic specialization membrane	0.00375391863514024
BP	GO:0150063	visual system development	0.00376467129363663
BP	GO:0032879	regulation of localization	0.00383628128003915
BP	GO:0030239	myofibril assembly	0.00383628128003915
MF	GO:0099094	ligand-gated cation channel activity	0.00392236961638181
CC	GO:0098793	presynapse	0.00392236961638181
BP	GO:0010605	negative regulation of macromolecule metabolic process	0.00392871847925097
BP	GO:0031325	positive regulation of cellular metabolic process	0.00392871847925097
BP	GO:0019219	regulation of nucleobase-containing compound metabolic process	0.00410753449259983
BP	GO:0000278	mitotic cell cycle	0.00410753449259983
BP	GO:0009893	positive regulation of metabolic process	0.00413799358572427
BP	GO:0051962	positive regulation of nervous system development	0.00430166296703229
BP	GO:0003015	heart process	0.00439004306626857
CC	GO:0044454	nuclear chromosome part	0.00456997891586387
BP	GO:0045214	sarcomere organization	0.00456997891586387
BP	GO:0010951	negative regulation of endopeptidase activity	0.00458307577685127
CC	GO:0044297	cell body	0.00475394912162063
MF	GO:0005262	calcium channel activity	0.0048892926931932
BP	GO:0006956	complement activation	0.00490094201812789
BP	GO:0043269	regulation of ion transport	0.00490094201812789
BP	GO:0009891	positive regulation of biosynthetic process	0.00490094201812789
CC	GO:0043025	neuronal cell body	0.00490094201812789
CC	GO:0005681	spliceosomal complex	0.00491853601839279
BP	GO:0048663	neuron fate commitment	0.00506578098922046
BP	GO:0051310	metaphase plate congression	0.00510067949752502
CC	GO:0000228	nuclear chromosome	0.0053385534701705
MF	GO:0044212	transcription regulatory region DNA binding	0.00537481554236207
BP	GO:0051172	negative regulation of nitrogen compound metabolic process	0.00541675168278198
MF	GO:0060089	molecular transducer activity	0.00541675168278198
BP	GO:0055001	muscle cell development	0.00541848619572983
BP	GO:0007166	cell surface receptor signaling pathway	0.0054556917424472
BP	GO:0002455	humoral immune response mediated by circulating immunoglobulin	0.00547271434443814
MF	GO:0015085	calcium ion transmembrane transporter activity	0.00563862806822849
BP	GO:0050804	modulation of chemical synaptic transmission	0.00563862806822849
MF	GO:0005004	GPI-linked ephrin receptor activity	0.00563862806822849
MF	GO:0001067	regulatory region nucleic acid binding	0.00569004459420664
CC	GO:0044306	neuron projection terminus	0.00576506327717089
BP	GO:0001654	eye development	0.00582599759312674
BP	GO:0014902	myotube differentiation	0.00587080906390235
BP	GO:0060042	retina morphogenesis in camera-type eye	0.00596278867285668
BP	GO:0048584	positive regulation of response to stimulus	0.00596278867285668
BP	GO:0046483	heterocycle metabolic process	0.00596278867285668
BP	GO:0006811	ion transport	0.00596278867285668
BP	GO:0006958	complement activation, classical pathway	0.00607074184147806
MF	GO:0016887	ATPase activity	0.00607074184147806
BP	GO:0045596	negative regulation of cell differentiation	0.00607074184147806
BP	GO:0099177	regulation of trans-synaptic signaling	0.00615781086760542
CC	GO:0097458	neuron part	0.00633654592946899
CC	GO:0016528	sarcoplasm	0.00634172280076119
BP	GO:0030182	neuron differentiation	0.00634172280076119
BP	GO:0030199	collagen fibril organization	0.00657658316805596
BP	GO:0033044	regulation of chromosome organization	0.00661697664520817
CC	GO:0098839	postsynaptic density membrane	0.00677442537615723
BP	GO:0016071	mRNA metabolic process	0.00726620387310791
BP	GO:0045935	positive regulation of nucleobase-containing compound metabolic process	0.00735311499305654
CC	GO:0005657	replication fork	0.00737196111406145
BP	GO:0050767	regulation of neurogenesis	0.00742887795355433
BP	GO:0042692	muscle cell differentiation	0.00743284126646368
BP	GO:0031328	positive regulation of cellular biosynthetic process	0.00759835376153252
CC	GO:0099146	intrinsic component of postsynaptic density membrane	0.00760200433432451
BP	GO:0048641	regulation of skeletal muscle tissue development	0.00762560769001464
MF	GO:0044877	protein-containing complex binding	0.00769059614541313
BP	GO:0010557	positive regulation of macromolecule biosynthetic process	0.00782360284858431
BP	GO:0070887	cellular response to chemical stimulus	0.00795054674663264
BP	GO:1903035	negative regulation of response to wounding	0.00796377071828034
BP	GO:0051254	positive regulation of RNA metabolic process	0.00826780160260927
MF	GO:0043138	3'-5' DNA helicase activity	0.00860178280798395
BP	GO:0098868	bone growth	0.00871607867547446
BP	GO:0022402	cell cycle process	0.00881292504991575
BP	GO:0040007	growth	0.00940705210793999
BP	GO:0014015	positive regulation of gliogenesis	0.0094360925434117
BP	GO:0006725	cellular aromatic compound metabolic process	0.00964850349254803
BP	GO:0006139	nucleobase-containing compound metabolic process	0.00965769603085919
CC	GO:0097447	dendritic tree	0.0100610057999782
MF	GO:0042805	actinin binding	0.0101665585757917
CC	GO:0048786	presynaptic active zone	0.0102583011650998
MF	GO:0042623	ATPase activity, coupled	0.0102882176060718
CC	GO:0017146	NMDA selective glutamate receptor complex	0.0102882176060718
BP	GO:0007093	mitotic cell cycle checkpoint	0.0105025021977865
BP	GO:0007600	sensory perception	0.0105025021977865
BP	GO:0051955	regulation of amino acid transport	0.0105025021977865
MF	GO:0022890	inorganic cation transmembrane transporter activity	0.0105417243480518
BP	GO:0010389	regulation of G2/M transition of mitotic cell cycle	0.0105417243480518
BP	GO:0048747	muscle fiber development	0.0105417243480518
CC	GO:0098590	plasma membrane region	0.0107270753185118
MF	GO:0008236	serine-type peptidase activity	0.0107522409055169
BP	GO:0010468	regulation of gene expression	0.0107955726213526
BP	GO:0000380	alternative mRNA splicing, via spliceosome	0.0112680692495429
CC	GO:0043005	neuron projection	0.011276778620807
BP	GO:0048589	developmental growth	0.0117195056156189
BP	GO:0010831	positive regulation of myotube differentiation	0.0117650404128455
CC	GO:0000940	condensed chromosome outer kinetochore	0.0119920477047185
BP	GO:0030001	metal ion transport	0.0121555048237962
BP	GO:0001505	regulation of neurotransmitter levels	0.0122439411331845
BP	GO:0014013	regulation of gliogenesis	0.0125048607951651
BP	GO:0010646	regulation of cell communication	0.0128295071448303
BP	GO:0050879	multicellular organismal movement	0.0131450610291714
BP	GO:0050881	musculoskeletal movement	0.0131450610291714
BP	GO:0150076	neuroinflammatory response	0.0131450610291714
BP	GO:0009892	negative regulation of metabolic process	0.0131450610291714
BP	GO:0048706	embryonic skeletal system development	0.0131450610291714
CC	GO:0043679	axon terminus	0.0131450610291714
CC	GO:0005583	fibrillar collagen trimer	0.0133321886241212
CC	GO:0098643	banded collagen fibril	0.0133321886241212
MF	GO:0061134	peptidase regulator activity	0.0134175252503782
CC	GO:0009897	external side of plasma membrane	0.0137037338366195
MF	GO:0005244	voltage-gated ion channel activity	0.0137454259603545
MF	GO:0022832	voltage-gated channel activity	0.0137454259603545
BP	GO:1903508	positive regulation of nucleic acid-templated transcription	0.0139449291865529
BP	GO:0048646	anatomical structure formation involved in morphogenesis	0.0144329189638617
BP	GO:1902680	positive regulation of RNA biosynthetic process	0.0147947523204739
BP	GO:0097435	supramolecular fiber organization	0.0148447072465626
CC	GO:0099061	integral component of postsynaptic density membrane	0.0149045453414529
BP	GO:0098813	nuclear chromosome segregation	0.0150475099155433
BP	GO:0003413	chondrocyte differentiation involved in endochondral bone morphogenesis	0.0155711857891993
BP	GO:0052548	regulation of endopeptidase activity	0.0155711857891993
BP	GO:0098742	cell-cell adhesion via plasma-membrane adhesion molecules	0.015694914926192
MF	GO:0017171	serine hydrolase activity	0.015713054989646
BP	GO:0031326	regulation of cellular biosynthetic process	0.0157614387618465
BP	GO:0010556	regulation of macromolecule biosynthetic process	0.0159628064805684
CC	GO:0098797	plasma membrane protein complex	0.0161715618121956
BP	GO:0045893	positive regulation of transcription, DNA-templated	0.0164380179795828
MF	GO:0016462	pyrophosphatase activity	0.0164380179795828
MF	GO:0005546	phosphatidylinositol-4,5-bisphosphate binding	0.0169921249618591
BP	GO:0042730	fibrinolysis	0.0169921249618591
BP	GO:0002685	regulation of leukocyte migration	0.0169921249618591
BP	GO:0003417	growth plate cartilage development	0.0169927555229642
BP	GO:0051252	regulation of RNA metabolic process	0.0171451444439702
BP	GO:0009889	regulation of biosynthetic process	0.0171962974059901
BP	GO:0051049	regulation of transport	0.0171962974059901
BP	GO:0007626	locomotory behavior	0.0176467659195893
CC	GO:0030425	dendrite	0.0177359240674291
BP	GO:0048665	neuron fate specification	0.0182144862719396
MF	GO:0005518	collagen binding	0.0182594990972386
BP	GO:0023051	regulation of signaling	0.0184858783573165
MF	GO:0001786	phosphatidylserine binding	0.0184858783573165
BP	GO:0051246	regulation of protein metabolic process	0.018664103482735
MF	GO:0140097	catalytic activity, acting on DNA	0.0192231686215323
BP	GO:0098801	regulation of renal system process	0.0193907808043454
BP	GO:0051276	chromosome organization	0.0193907808043454
CC	GO:0098794	postsynapse	0.0194640325799607
MF	GO:0016817	hydrolase activity, acting on acid anhydrides	0.0194640325799607
MF	GO:0016818	hydrolase activity, acting on acid anhydrides, in phosphorus-containing anhydrides	0.0194640325799607
BP	GO:0003418	growth plate cartilage chondrocyte differentiation	0.0194640325799607
BP	GO:0010647	positive regulation of cell communication	0.0195172232796698
BP	GO:0090596	sensory organ morphogenesis	0.0195209786772989
BP	GO:0044786	cell cycle DNA replication	0.0195293082725973
BP	GO:0032392	DNA geometric change	0.0198309111628018
BP	GO:0008608	attachment of spindle microtubules to kinetochore	0.0206341868993893
BP	GO:0097305	response to alcohol	0.0214834910436425
BP	GO:0031062	positive regulation of histone methylation	0.0215954585530981
BP	GO:0002063	chondrocyte development	0.021699720464887
BP	GO:0023056	positive regulation of signaling	0.0220978927671817
BP	GO:0043010	camera-type eye development	0.0222336810242021
BP	GO:0010035	response to inorganic substance	0.0222336810242021
BP	GO:1903311	regulation of mRNA metabolic process	0.0225767664277374
BP	GO:0010033	response to organic substance	0.0225767664277374
BP	GO:0000075	cell cycle checkpoint	0.0225767664277374
MF	GO:0050839	cell adhesion molecule binding	0.0225767664277374
MF	GO:0043121	neurotrophin binding	0.0226721393365172
MF	GO:0022843	voltage-gated cation channel activity	0.0227028954879242
BP	GO:0051028	mRNA transport	0.023198352461621
MF	GO:0003676	nucleic acid binding	0.023198352461621
MF	GO:0022849	glutamate-gated calcium ion channel activity	0.0244321658802452
BP	GO:0050905	neuromuscular process	0.0244321658802452
CC	GO:0005861	troponin complex	0.0244321658802452
CC	GO:0098889	intrinsic component of presynaptic membrane	0.0248246018329222
CC	GO:0000794	condensed nuclear chromosome	0.0253110207709668
BP	GO:0097529	myeloid leukocyte migration	0.0253110207709668
BP	GO:0048704	embryonic skeletal system morphogenesis	0.0254100190213748
BP	GO:1902749	regulation of cell cycle G2/M phase transition	0.0257302641863048
BP	GO:0001754	eye photoreceptor cell differentiation	0.025822976222346
BP	GO:0009617	response to bacterium	0.0259443463829697
BP	GO:0006396	RNA processing	0.0269353553952398
BP	GO:0010927	cellular component assembly involved in morphogenesis	0.0269353553952398
MF	GO:0015318	inorganic molecular entity transmembrane transporter activity	0.0270705596199752
BP	GO:0032722	positive regulation of chemokine production	0.0270705596199752
BP	GO:0090329	regulation of DNA-dependent DNA replication	0.0278580368677933
BP	GO:0003416	endochondral bone growth	0.0280259651097697
BP	GO:0032268	regulation of cellular protein metabolic process	0.0292316751131588
BP	GO:0050817	coagulation	0.0294467735904269
BP	GO:0048385	regulation of retinoic acid receptor signaling pathway	0.0298443451020365
BP	GO:0021546	rhombomere development	0.0305574203347569
BP	GO:0006952	defense response	0.0305574203347569
BP	GO:0032963	collagen metabolic process	0.0306973987440882
BP	GO:0007596	blood coagulation	0.0311287607616693
BP	GO:0034508	centromere complex assembly	0.0312634227092517
CC	GO:0043228	non-membrane-bounded organelle	0.0314714063734388
BP	GO:0048592	eye morphogenesis	0.0314714063734388
CC	GO:0099523	presynaptic cytosol	0.0315275388428511
BP	GO:0007215	glutamate receptor signaling pathway	0.0316052799482802
BP	GO:0045861	negative regulation of proteolysis	0.0316052799482802
BP	GO:0009074	aromatic amino acid family catabolic process	0.0316274164890168
BP	GO:0031639	plasminogen activation	0.0319066783648168
MF	GO:0008289	lipid binding	0.0319926390042145
CC	GO:0044428	nuclear part	0.0319926390042145
BP	GO:0050769	positive regulation of neurogenesis	0.0319926390042145
BP	GO:0006357	regulation of transcription by RNA polymerase II	0.0319926390042145
BP	GO:0031324	negative regulation of cellular metabolic process	0.0319926390042145
MF	GO:0004972	NMDA glutamate receptor activity	0.032139176617215
BP	GO:0000280	nuclear division	0.032139176617215
BP	GO:0051053	negative regulation of DNA metabolic process	0.0324877445248006
BP	GO:0042116	macrophage activation	0.0327081597485444
MF	GO:0003700	DNA-binding transcription factor activity	0.0328618223572123
BP	GO:0031638	zymogen activation	0.0337916312810785
BP	GO:0050730	regulation of peptidyl-tyrosine phosphorylation	0.0338137232828564
BP	GO:0032508	DNA duplex unwinding	0.033882674265802
BP	GO:0070278	extracellular matrix constituent secretion	0.0343925997163394
BP	GO:0031347	regulation of defense response	0.0343925997163394
MF	GO:0022857	transmembrane transporter activity	0.0343925997163394
CC	GO:0000780	condensed nuclear chromosome, centromeric region	0.0345585592378205
BP	GO:0007617	mating behavior	0.0345585592378205
BP	GO:0006812	cation transport	0.0349068058022263
CC	GO:0042383	sarcolemma	0.0350662793992993
BP	GO:0007099	centriole replication	0.0351884389127553
BP	GO:0098534	centriole assembly	0.0351884389127553
BP	GO:0090068	positive regulation of cell cycle process	0.0356202884264238
BP	GO:0032103	positive regulation of response to external stimulus	0.0356202884264238
BP	GO:0034367	protein-containing complex remodeling	0.0356202884264238
MF	GO:0017111	nucleoside-triphosphatase activity	0.0361318935429068
BP	GO:2001251	negative regulation of chromosome organization	0.0361940679776188
BP	GO:0042592	homeostatic process	0.0361940679776188
BP	GO:0000381	regulation of alternative mRNA splicing, via spliceosome	0.0364164700899944
BP	GO:0061900	glial cell activation	0.0369229460210983
BP	GO:0046686	response to cadmium ion	0.0369948049775992
MF	GO:0015079	potassium ion transmembrane transporter activity	0.0369948049775992
BP	GO:1901990	regulation of mitotic cell cycle phase transition	0.0370108900989018
BP	GO:0007167	enzyme linked receptor protein signaling pathway	0.0370420924126441
BP	GO:0042493	response to drug	0.0370838255304633
MF	GO:0043178	alcohol binding	0.0372599785127649
BP	GO:0098655	cation transmembrane transport	0.0373858223600999
BP	GO:2000112	regulation of cellular macromolecule biosynthetic process	0.0374098036216645
BP	GO:0034220	ion transmembrane transport	0.0376464181009661
BP	GO:1903047	mitotic cell cycle process	0.0376464181009661
BP	GO:0030240	skeletal muscle thin filament assembly	0.0377297060589186
BP	GO:0032642	regulation of chemokine production	0.0377297060589186
BP	GO:0034654	nucleobase-containing compound biosynthetic process	0.0377297060589186
BP	GO:0071495	cellular response to endogenous stimulus	0.038202480046975
CC	GO:0043235	receptor complex	0.0383918417045975
BP	GO:0051917	regulation of fibrinolysis	0.0393723142117686
MF	GO:0030545	receptor regulator activity	0.0393723142117686
BP	GO:0016070	RNA metabolic process	0.0395192736447847
BP	GO:0071897	DNA biosynthetic process	0.0396486486865643
BP	GO:0007599	hemostasis	0.0405521493744253
CC	GO:0044309	neuron spine	0.0411504556694768
BP	GO:0050801	ion homeostasis	0.041930296099583
MF	GO:0008307	structural constituent of muscle	0.041930296099583
BP	GO:0006816	calcium ion transport	0.041930296099583
BP	GO:0010720	positive regulation of cell development	0.0421331340187777
BP	GO:0051919	positive regulation of fibrinolysis	0.0422497677424652
MF	GO:1902936	phosphatidylinositol bisphosphate binding	0.0423087422440163
MF	GO:0072341	modified amino acid binding	0.0427541233356243
BP	GO:0060179	male mating behavior	0.0427964810973363
MF	GO:0019825	oxygen binding	0.0429728320963913
CC	GO:0005643	nuclear pore	0.0429728320963913
BP	GO:0060048	cardiac muscle contraction	0.0431837433931277
BP	GO:0051301	cell division	0.0433469006067631
CC	GO:0043232	intracellular non-membrane-bounded organelle	0.0433469006067631
BP	GO:0034765	regulation of ion transmembrane transport	0.0435014274181592
BP	GO:0032898	neurotrophin production	0.0435014274181592
MF	GO:0048018	receptor ligand activity	0.0435014274181592
BP	GO:0070208	protein heterotrimerization	0.0437067438225405
BP	GO:0000086	G2/M transition of mitotic cell cycle	0.0447226875742182
BP	GO:0007165	signal transduction	0.0447226875742182
MF	GO:0005215	transporter activity	0.0447540355675464
MF	GO:0005544	calcium-dependent phospholipid binding	0.0454271378081052
MF	GO:0000981	DNA-binding transcription factor activity, RNA polymerase II-specific	0.0454271378081052
CC	GO:0045120	pronucleus	0.0455111686688862
BP	GO:0006805	xenobiotic metabolic process	0.0455111686688862
BP	GO:0032612	interleukin-1 production	0.0457681683491432
CC	GO:0031225	anchored component of membrane	0.0457681683491432
BP	GO:1904645	response to amyloid-beta	0.0462391876828036
BP	GO:0045165	cell fate commitment	0.0464763342742789
BP	GO:1904646	cellular response to amyloid-beta	0.0464763342742789
BP	GO:0071466	cellular response to xenobiotic stimulus	0.0464799221357443
BP	GO:0050657	nucleic acid transport	0.0469119834134265
BP	GO:0050658	RNA transport	0.0469119834134265
BP	GO:0032270	positive regulation of cellular protein metabolic process	0.0474868782750647
BP	GO:0097306	cellular response to alcohol	0.048094933055959
BP	GO:0014047	glutamate secretion	0.0490205812415081
CC	GO:0043197	dendritic spine	0.0490224633073962
BP	GO:0022414	reproductive process	0.0497180575479246
CC	GO:0044305	calyx of Held	0.0497379311678438
BP	GO:0140014	mitotic nuclear division	0.0499040924143287
