# Supplementary material for: Dedicated transcriptomics combined with power analysis lead to functional understanding of genes with weak phenotypic changes in knockout lines
Source: PLoS Comput Biol. 2020 Nov 12;16(11):e1008354. doi: 10.1371/journal.pcbi.1008354 (PMC7685438; doi:10.1371/journal.pcbi.1008354)
Supplement: S2 File — (GZ) [file pcbi.1008354.s016.gz › S2_File/gon5/737.tsv]

ontology	category	term	BH
CC	GO:0005576	extracellular region	5.71697398589988e-19
CC	GO:0031012	extracellular matrix	1.02251382585805e-18
CC	GO:0044421	extracellular region part	1.96143952776648e-17
BP	GO:0032501	multicellular organismal process	3.59967086718921e-17
CC	GO:0062023	collagen-containing extracellular matrix	5.65109946741966e-17
BP	GO:0032502	developmental process	7.32611506474354e-14
BP	GO:0048856	anatomical structure development	7.37899864573891e-14
BP	GO:0007275	multicellular organism development	1.08313169756951e-13
BP	GO:0048731	system development	1.32717073241363e-13
CC	GO:0005615	extracellular space	1.79218416195069e-13
BP	GO:0065007	biological regulation	1.04800898966172e-11
MF	GO:0005201	extracellular matrix structural constituent	1.16859157297576e-11
BP	GO:0048513	animal organ development	4.96916418831005e-11
BP	GO:0050789	regulation of biological process	9.5727417602752e-11
BP	GO:0009888	tissue development	5.95162069108584e-10
CC	GO:0005581	collagen trimer	1.37869146884195e-09
BP	GO:0051239	regulation of multicellular organismal process	1.59788720227591e-08
BP	GO:0050794	regulation of cellular process	1.82943638733295e-08
MF	GO:0005488	binding	4.43579079108199e-08
BP	GO:0003008	system process	5.94425553189082e-08
BP	GO:0001501	skeletal system development	9.38107247595658e-08
BP	GO:0050793	regulation of developmental process	1.81741329826789e-07
BP	GO:0051216	cartilage development	1.87669209127406e-07
MF	GO:0005515	protein binding	2.98144921213398e-07
BP	GO:0007517	muscle organ development	3.02466025754308e-07
BP	GO:0048869	cellular developmental process	3.39753190261105e-07
BP	GO:0030154	cell differentiation	4.48597841162723e-07
BP	GO:0003012	muscle system process	7.05539041050397e-07
BP	GO:0048518	positive regulation of biological process	1.00332853535608e-06
BP	GO:0009653	anatomical structure morphogenesis	1.22071949775927e-06
CC	GO:0043292	contractile fiber	1.45977435685245e-06
BP	GO:0060537	muscle tissue development	1.59564880493409e-06
BP	GO:0030198	extracellular matrix organization	1.85927064905043e-06
BP	GO:0061061	muscle structure development	2.41426058700622e-06
BP	GO:0061448	connective tissue development	2.6183181049039e-06
BP	GO:0048519	negative regulation of biological process	2.74217265959854e-06
BP	GO:0009887	animal organ morphogenesis	3.6376796274853e-06
MF	GO:0005198	structural molecule activity	3.6376796274853e-06
MF	GO:0005212	structural constituent of eye lens	4.70335335751672e-06
BP	GO:0014706	striated muscle tissue development	5.86391789044522e-06
BP	GO:0045595	regulation of cell differentiation	7.20917827986692e-06
MF	GO:0003682	chromatin binding	8.40702362453691e-06
BP	GO:2000026	regulation of multicellular organismal development	9.63727526567166e-06
BP	GO:0060255	regulation of macromolecule metabolic process	9.63727526567166e-06
BP	GO:0050896	response to stimulus	1.12769731733421e-05
MF	GO:0003677	DNA binding	1.25872446617866e-05
BP	GO:0000278	mitotic cell cycle	1.36328904743278e-05
CC	GO:0030016	myofibril	1.68791056415076e-05
CC	GO:0005694	chromosome	1.68791056415076e-05
CC	GO:0000793	condensed chromosome	1.73410486593247e-05
BP	GO:0048705	skeletal system morphogenesis	1.75270345208762e-05
BP	GO:0048523	negative regulation of cellular process	1.7882893899048e-05
BP	GO:0051094	positive regulation of developmental process	1.8508489407152e-05
BP	GO:0043062	extracellular structure organization	1.8508489407152e-05
BP	GO:0003009	skeletal muscle contraction	1.8508489407152e-05
BP	GO:0090068	positive regulation of cell cycle process	2.35480753149634e-05
CC	GO:0044427	chromosomal part	2.35752598734681e-05
BP	GO:0007049	cell cycle	2.35752598734681e-05
CC	GO:0098687	chromosomal region	2.4421259848957e-05
BP	GO:0022402	cell cycle process	2.82748226889429e-05
BP	GO:0080090	regulation of primary metabolic process	2.82748226889429e-05
BP	GO:0030199	collagen fibril organization	2.92139767060626e-05
BP	GO:0051171	regulation of nitrogen compound metabolic process	3.32018217859267e-05
BP	GO:0048522	positive regulation of cellular process	3.54926027395836e-05
BP	GO:0002062	chondrocyte differentiation	3.59218468210362e-05
BP	GO:0010628	positive regulation of gene expression	3.78782947522697e-05
BP	GO:0090304	nucleic acid metabolic process	3.80291372088446e-05
BP	GO:1903047	mitotic cell cycle process	4.02072801553976e-05
BP	GO:0006936	muscle contraction	4.8401462181387e-05
CC	GO:0044449	contractile fiber part	5.06051528270498e-05
BP	GO:0048468	cell development	5.31053845525039e-05
CC	GO:0030017	sarcomere	5.71377150657542e-05
BP	GO:0045597	positive regulation of cell differentiation	5.71377150657542e-05
MF	GO:0005509	calcium ion binding	6.2025509049624e-05
BP	GO:0019219	regulation of nucleobase-containing compound metabolic process	6.85966712044835e-05
BP	GO:0051093	negative regulation of developmental process	7.75119942376771e-05
CC	GO:0099512	supramolecular fiber	8.68645834731341e-05
BP	GO:0000070	mitotic sister chromatid segregation	9.48542276732428e-05
BP	GO:0051241	negative regulation of multicellular organismal process	9.94327135736772e-05
BP	GO:0051254	positive regulation of RNA metabolic process	0.000102476293888914
BP	GO:0051146	striated muscle cell differentiation	0.000108903337239465
MF	GO:0030020	extracellular matrix structural constituent conferring tensile strength	0.00010964369203259
BP	GO:0006974	cellular response to DNA damage stimulus	0.00010964369203259
CC	GO:0099080	supramolecular complex	0.000126175124117377
CC	GO:0099081	supramolecular polymer	0.000126175124117377
BP	GO:0006260	DNA replication	0.000130370301120273
BP	GO:0000819	sister chromatid segregation	0.00013399331306746
BP	GO:0006941	striated muscle contraction	0.000138053624002167
CC	GO:0000775	chromosome, centromeric region	0.000147061080767378
BP	GO:0007059	chromosome segregation	0.000158051422056791
BP	GO:0014902	myotube differentiation	0.000176713021776791
BP	GO:0060538	skeletal muscle organ development	0.000183156401026449
BP	GO:0140014	mitotic nuclear division	0.000195179525733876
CC	GO:0000777	condensed chromosome kinetochore	0.000195179525733876
MF	GO:0043565	sequence-specific DNA binding	0.00020181758822442
BP	GO:0009987	cellular process	0.00020181758822442
MF	GO:0003690	double-stranded DNA binding	0.000219659130430306
BP	GO:0002063	chondrocyte development	0.000276070231658468
BP	GO:0007346	regulation of mitotic cell cycle	0.00033399015494642
BP	GO:0055001	muscle cell development	0.000369671525619564
BP	GO:0007093	mitotic cell cycle checkpoint	0.000369671525619564
BP	GO:0051252	regulation of RNA metabolic process	0.000385538687639431
MF	GO:1990837	sequence-specific double-stranded DNA binding	0.000401395608017354
BP	GO:0045787	positive regulation of cell cycle	0.000403184567975241
BP	GO:1903508	positive regulation of nucleic acid-templated transcription	0.000411261805463271
BP	GO:0045944	positive regulation of transcription by RNA polymerase II	0.000411261805463271
BP	GO:0008283	cell proliferation	0.000417317657338041
CC	GO:0000776	kinetochore	0.000417317657338041
BP	GO:0045935	positive regulation of nucleobase-containing compound metabolic process	0.000417317657338041
BP	GO:0010564	regulation of cell cycle process	0.00041788014873512
BP	GO:1902680	positive regulation of RNA biosynthetic process	0.00041788014873512
CC	GO:0005865	striated muscle thin filament	0.000460990965285451
BP	GO:0016043	cellular component organization	0.000461084280997626
CC	GO:0000779	condensed chromosome, centromeric region	0.000479197889617835
BP	GO:0071363	cellular response to growth factor stimulus	0.000485874751562505
BP	GO:0055002	striated muscle cell development	0.000546214016790102
BP	GO:0045893	positive regulation of transcription, DNA-templated	0.000569784933004198
BP	GO:0050879	multicellular organismal movement	0.000569784933004198
BP	GO:0050881	musculoskeletal movement	0.000569784933004198
BP	GO:0007519	skeletal muscle tissue development	0.000618693983661184
BP	GO:0071840	cellular component organization or biogenesis	0.000630824179084613
BP	GO:0045930	negative regulation of mitotic cell cycle	0.000701509499022426
BP	GO:0006261	DNA-dependent DNA replication	0.000701509499022426
MF	GO:0030594	neurotransmitter receptor activity	0.000701509499022426
BP	GO:0051726	regulation of cell cycle	0.000761092720403176
MF	GO:0004386	helicase activity	0.000795946139386222
BP	GO:0070848	response to growth factor	0.000795946139386222
BP	GO:0010557	positive regulation of macromolecule biosynthetic process	0.00086324316833463
BP	GO:0044772	mitotic cell cycle phase transition	0.000908448919875693
BP	GO:0019222	regulation of metabolic process	0.000916519963798699
BP	GO:0010604	positive regulation of macromolecule metabolic process	0.000939276973427306
MF	GO:0000977	RNA polymerase II regulatory region sequence-specific DNA binding	0.000975508720382852
BP	GO:0009891	positive regulation of biosynthetic process	0.000993049539226307
BP	GO:0042692	muscle cell differentiation	0.00103780695071328
BP	GO:0031323	regulation of cellular metabolic process	0.00106860207640919
MF	GO:0048018	receptor ligand activity	0.00107654149189683
BP	GO:0010831	positive regulation of myotube differentiation	0.00112490037799081
MF	GO:0044212	transcription regulatory region DNA binding	0.00114158254161451
BP	GO:2000112	regulation of cellular macromolecule biosynthetic process	0.00117867662137607
BP	GO:0051983	regulation of chromosome segregation	0.00120469502362238
BP	GO:0042127	regulation of cell proliferation	0.00120746102207614
BP	GO:0006259	DNA metabolic process	0.0012605382587461
MF	GO:0001067	regulatory region nucleic acid binding	0.00127048220016777
CC	GO:0036379	myofilament	0.00127048220016777
MF	GO:0001012	RNA polymerase II regulatory region DNA binding	0.0013024402266518
BP	GO:0000280	nuclear division	0.0013024402266518
BP	GO:0010468	regulation of gene expression	0.00132955755544688
BP	GO:0060349	bone morphogenesis	0.00136061461053565
BP	GO:0007399	nervous system development	0.0013625528492419
BP	GO:0009719	response to endogenous stimulus	0.00137206778517087
BP	GO:0051240	positive regulation of multicellular organismal process	0.00139789918030361
BP	GO:0031328	positive regulation of cellular biosynthetic process	0.00147130391053055
BP	GO:0006139	nucleobase-containing compound metabolic process	0.00148207380882875
BP	GO:0046483	heterocycle metabolic process	0.00152402770645965
CC	GO:0005887	integral component of plasma membrane	0.00155701544491541
BP	GO:0022610	biological adhesion	0.00158481309356872
BP	GO:0007155	cell adhesion	0.00162091304076087
BP	GO:0000075	cell cycle checkpoint	0.00167107663462117
MF	GO:0005539	glycosaminoglycan binding	0.00182940472089462
CC	GO:0030054	cell junction	0.00187698106621973
BP	GO:0060348	bone development	0.00189958239726554
CC	GO:0000940	condensed chromosome outer kinetochore	0.00189958239726554
BP	GO:1901990	regulation of mitotic cell cycle phase transition	0.00191904985606068
MF	GO:0030545	receptor regulator activity	0.00195908127965493
BP	GO:0098813	nuclear chromosome segregation	0.00196044429477284
MF	GO:0003676	nucleic acid binding	0.00196044429477284
BP	GO:0051716	cellular response to stimulus	0.00196044429477284
BP	GO:0051173	positive regulation of nitrogen compound metabolic process	0.00202119716172554
BP	GO:0002088	lens development in camera-type eye	0.00214010571820074
BP	GO:0010556	regulation of macromolecule biosynthetic process	0.00214010571820074
BP	GO:0048747	muscle fiber development	0.0021628310881437
BP	GO:0035239	tube morphogenesis	0.00244616854207891
BP	GO:0048646	anatomical structure formation involved in morphogenesis	0.00264079174932709
CC	GO:0044420	extracellular matrix component	0.00273194800552267
BP	GO:0044770	cell cycle phase transition	0.00282619829732801
BP	GO:0006281	DNA repair	0.00290679804944479
MF	GO:0000976	transcription regulatory region sequence-specific DNA binding	0.00290816012360476
CC	GO:0031226	intrinsic component of plasma membrane	0.00297062255908926
BP	GO:0048880	sensory system development	0.00306949104019661
BP	GO:0060350	endochondral bone morphogenesis	0.00316362474114163
MF	GO:0008094	DNA-dependent ATPase activity	0.00316362474114163
BP	GO:0048589	developmental growth	0.00318062804445139
CC	GO:0000228	nuclear chromosome	0.00322242183119778
MF	GO:0004888	transmembrane signaling receptor activity	0.00325222945130175
BP	GO:0072359	circulatory system development	0.00327762355779233
BP	GO:0003433	chondrocyte development involved in endochondral bone morphogenesis	0.00329301890641575
MF	GO:0005261	cation channel activity	0.00338028994765511
BP	GO:0010212	response to ionizing radiation	0.00344064540224088
MF	GO:0008201	heparin binding	0.00355075734508797
BP	GO:0034654	nucleobase-containing compound biosynthetic process	0.00359517561347982
BP	GO:0060351	cartilage development involved in endochondral bone morphogenesis	0.0038467425111095
BP	GO:1901360	organic cyclic compound metabolic process	0.00388188606951156
BP	GO:0061041	regulation of wound healing	0.00388188606951156
BP	GO:0071248	cellular response to metal ion	0.00401154502113044
CC	GO:0005604	basement membrane	0.00418088392085095
MF	GO:0042165	neurotransmitter binding	0.00425695891038729
BP	GO:0009893	positive regulation of metabolic process	0.00430725263059633
BP	GO:0006357	regulation of transcription by RNA polymerase II	0.00437943004503863
BP	GO:0070593	dendrite self-avoidance	0.00437943004503863
BP	GO:0001568	blood vessel development	0.00459702634734852
CC	GO:0044454	nuclear chromosome part	0.00460938907903456
BP	GO:0007423	sensory organ development	0.00464303146082406
BP	GO:0003413	chondrocyte differentiation involved in endochondral bone morphogenesis	0.00474070513772064
MF	GO:0038023	signaling receptor activity	0.00476224372918852
BP	GO:0072358	cardiovascular system development	0.0049787031811741
BP	GO:1901362	organic cyclic compound biosynthetic process	0.005037693269777
CC	GO:0031674	I band	0.00514520403591852
BP	GO:0044786	cell cycle DNA replication	0.00517094054024734
BP	GO:0009889	regulation of biosynthetic process	0.00518111205590921
BP	GO:0031326	regulation of cellular biosynthetic process	0.0053774022575731
BP	GO:0006355	regulation of transcription, DNA-templated	0.00537870913669895
BP	GO:0006725	cellular aromatic compound metabolic process	0.00556237812913957
BP	GO:0071241	cellular response to inorganic substance	0.0055853525053734
BP	GO:0098868	bone growth	0.0055853525053734
BP	GO:0001944	vasculature development	0.00560710254841379
CC	GO:0005861	troponin complex	0.00560710254841379
BP	GO:0016070	RNA metabolic process	0.00569267992012205
BP	GO:2001141	regulation of RNA biosynthetic process	0.00569525055440634
BP	GO:0045214	sarcomere organization	0.00580243235440618
BP	GO:0031325	positive regulation of cellular metabolic process	0.00603756356201351
BP	GO:1903506	regulation of nucleic acid-templated transcription	0.00632961623605229
BP	GO:0035270	endocrine system development	0.00641186076116869
BP	GO:0048285	organelle fission	0.00641186076116869
BP	GO:0050877	nervous system process	0.00693525064852833
BP	GO:0035295	tube development	0.00730053692504874
BP	GO:0010830	regulation of myotube differentiation	0.00731051573749104
BP	GO:0097435	supramolecular fiber organization	0.00764999907979205
MF	GO:0001228	DNA-binding transcription activator activity, RNA polymerase II-specific	0.00765557173698673
MF	GO:0060089	molecular transducer activity	0.00774795416579454
BP	GO:1903311	regulation of mRNA metabolic process	0.00807654502016038
BP	GO:0008015	blood circulation	0.0080792853483911
BP	GO:0085029	extracellular matrix assembly	0.00811446989628437
BP	GO:0150063	visual system development	0.00815758371846505
CC	GO:0097060	synaptic membrane	0.00829380232656554
BP	GO:0019438	aromatic compound biosynthetic process	0.00830913400679207
BP	GO:0042060	wound healing	0.00853945441318884
BP	GO:0045596	negative regulation of cell differentiation	0.00864817385288107
BP	GO:0010389	regulation of G2/M transition of mitotic cell cycle	0.00864817385288107
BP	GO:0018130	heterocycle biosynthetic process	0.00870471103133283
BP	GO:0034138	toll-like receptor 3 signaling pathway	0.00870833274933368
BP	GO:0051276	chromosome organization	0.00870833274933368
BP	GO:0071495	cellular response to endogenous stimulus	0.00871729932797732
BP	GO:0003417	growth plate cartilage development	0.0087327214623185
BP	GO:0006310	DNA recombination	0.0087862432403259
BP	GO:0003418	growth plate cartilage chondrocyte differentiation	0.00888495554070276
BP	GO:0060047	heart contraction	0.00911382398236486
MF	GO:0046873	metal ion transmembrane transporter activity	0.00915055354994578
BP	GO:0051960	regulation of nervous system development	0.00915055354994578
BP	GO:0040007	growth	0.00915055354994578
BP	GO:0001654	eye development	0.00931899527544171
BP	GO:0006366	transcription by RNA polymerase II	0.00935269181279303
BP	GO:0044057	regulation of system process	0.00987888595510389
BP	GO:0033044	regulation of chromosome organization	0.0103172640531218
BP	GO:0065008	regulation of biological quality	0.0103172640531218
BP	GO:0032963	collagen metabolic process	0.0105084014139387
MF	GO:0016887	ATPase activity	0.01077247804222
BP	GO:1902749	regulation of cell cycle G2/M phase transition	0.0109265489887901
BP	GO:1901991	negative regulation of mitotic cell cycle phase transition	0.0109694829215892
BP	GO:0023052	signaling	0.0111595003380971
BP	GO:0006397	mRNA processing	0.0117809219233145
BP	GO:0006351	transcription, DNA-templated	0.0117910722694286
MF	GO:0005104	fibroblast growth factor receptor binding	0.0118059649278987
BP	GO:0048514	blood vessel morphogenesis	0.0118842148895391
BP	GO:1901987	regulation of cell cycle phase transition	0.0119810661549586
BP	GO:0007154	cell communication	0.0120514501222569
BP	GO:0003422	growth plate cartilage morphogenesis	0.0121534781644006
BP	GO:0032101	regulation of response to external stimulus	0.0124264284155184
BP	GO:0016071	mRNA metabolic process	0.012563530294006
BP	GO:0007520	myoblast fusion	0.0127047139631545
BP	GO:0003013	circulatory system process	0.0129963512504905
CC	GO:0044459	plasma membrane part	0.0130063845777146
BP	GO:0042221	response to chemical	0.0133645655736957
BP	GO:0097659	nucleic acid-templated transcription	0.0136117095261153
BP	GO:0051304	chromosome separation	0.0139815030319851
BP	GO:0007088	regulation of mitotic nuclear division	0.0141031808938432
MF	GO:0022839	ion gated channel activity	0.0141874783889236
BP	GO:0032774	RNA biosynthetic process	0.0142027019049863
MF	GO:0046983	protein dimerization activity	0.0144850547884429
BP	GO:0006302	double-strand break repair	0.0146837463000369
CC	GO:0042383	sarcolemma	0.0161053629775692
BP	GO:0022008	neurogenesis	0.0163879071396722
BP	GO:0031297	replication fork processing	0.0164559389038593
BP	GO:0048729	tissue morphogenesis	0.0164880215389695
BP	GO:0044839	cell cycle G2/M phase transition	0.0167292022712148
MF	GO:0015267	channel activity	0.0167292022712148
MF	GO:0022803	passive transmembrane transporter activity	0.0167292022712148
BP	GO:0003015	heart process	0.0172844307054575
CC	GO:0000778	condensed nuclear chromosome kinetochore	0.0172844307054575
BP	GO:0060284	regulation of cell development	0.0172844307054575
BP	GO:0051236	establishment of RNA localization	0.0173223825592913
BP	GO:0007166	cell surface receptor signaling pathway	0.0175027997305825
MF	GO:0044877	protein-containing complex binding	0.0175486998073977
BP	GO:0045786	negative regulation of cell cycle	0.0183095962720386
MF	GO:0098960	postsynaptic neurotransmitter receptor activity	0.0200112615893963
BP	GO:0050657	nucleic acid transport	0.0201294998146931
BP	GO:0050658	RNA transport	0.0201294998146931
BP	GO:1901988	negative regulation of cell cycle phase transition	0.0201294998146931
BP	GO:0032239	regulation of nucleobase-containing compound transport	0.0206747258808918
BP	GO:0000380	alternative mRNA splicing, via spliceosome	0.0209504972055329
BP	GO:0006403	RNA localization	0.021705527818046
BP	GO:0030239	myofibril assembly	0.0217536753402465
BP	GO:0048706	embryonic skeletal system development	0.0224267658336796
BP	GO:0048634	regulation of muscle organ development	0.0224267658336796
BP	GO:0008630	intrinsic apoptotic signaling pathway in response to DNA damage	0.0224267658336796
BP	GO:0010332	response to gamma radiation	0.0228974685397277
BP	GO:0050684	regulation of mRNA processing	0.0228974685397277
CC	GO:0030018	Z disc	0.0228974685397277
BP	GO:0003071	renal system process involved in regulation of systemic arterial blood pressure	0.0228974685397277
BP	GO:0010165	response to X-ray	0.0229908985466881
BP	GO:0008543	fibroblast growth factor receptor signaling pathway	0.0231925912181224
BP	GO:0010038	response to metal ion	0.0231925912181224
BP	GO:0003416	endochondral bone growth	0.023383438701609
MF	GO:0005102	signaling receptor binding	0.023383438701609
BP	GO:0060536	cartilage morphogenesis	0.023383438701609
BP	GO:0045931	positive regulation of mitotic cell cycle	0.0235865491764233
BP	GO:1901989	positive regulation of cell cycle phase transition	0.0239768585285956
BP	GO:0071480	cellular response to gamma radiation	0.0239811591800009
MF	GO:0043167	ion binding	0.0241688098346712
BP	GO:1905818	regulation of chromosome separation	0.0241878190776166
BP	GO:0000086	G2/M transition of mitotic cell cycle	0.024438360460828
BP	GO:0008608	attachment of spindle microtubules to kinetochore	0.0245438736009234
BP	GO:0000724	double-strand break repair via homologous recombination	0.024611323977081
BP	GO:0000725	recombinational repair	0.024611323977081
BP	GO:0044774	mitotic DNA integrity checkpoint	0.0256784318010787
BP	GO:0008285	negative regulation of cell proliferation	0.02577635967812
BP	GO:0043010	camera-type eye development	0.0259065165737307
MF	GO:0008409	5'-3' exonuclease activity	0.0264234298176272
BP	GO:0051155	positive regulation of striated muscle cell differentiation	0.0264541253058311
BP	GO:0022616	DNA strand elongation	0.0265036678978006
BP	GO:0016202	regulation of striated muscle tissue development	0.0267905790913073
MF	GO:0022836	gated channel activity	0.0267905790913073
MF	GO:0003700	DNA-binding transcription factor activity	0.0267905790913073
BP	GO:0033047	regulation of mitotic sister chromatid segregation	0.0267947837956661
BP	GO:0045005	DNA-dependent DNA replication maintenance of fidelity	0.0268209824279684
CC	GO:0099240	intrinsic component of synaptic membrane	0.026884305063366
BP	GO:0007091	metaphase/anaphase transition of mitotic cell cycle	0.0274817218746241
BP	GO:0033045	regulation of sister chromatid segregation	0.0275650007205629
BP	GO:0043500	muscle adaptation	0.0284622886559201
CC	GO:0005886	plasma membrane	0.0292570065621926
BP	GO:0048699	generation of neurons	0.0293316925986166
BP	GO:0032755	positive regulation of interleukin-6 production	0.0308804299881857
BP	GO:0046831	regulation of RNA export from nucleus	0.0309089196307426
CC	GO:0045202	synapse	0.0310577678446572
BP	GO:0098742	cell-cell adhesion via plasma-membrane adhesion molecules	0.0314434841755521
BP	GO:0003414	chondrocyte morphogenesis involved in endochondral bone morphogenesis	0.0314434841755521
BP	GO:0003429	growth plate cartilage chondrocyte morphogenesis	0.0314434841755521
BP	GO:0090171	chondrocyte morphogenesis	0.0314434841755521
BP	GO:0031577	spindle checkpoint	0.0352615055460488
BP	GO:0010965	regulation of mitotic sister chromatid separation	0.0352615055460488
MF	GO:0022824	transmitter-gated ion channel activity	0.036213281775876
MF	GO:0022835	transmitter-gated channel activity	0.036213281775876
MF	GO:0004003	ATP-dependent DNA helicase activity	0.036213281775876
MF	GO:0008026	ATP-dependent helicase activity	0.036213281775876
MF	GO:0070035	purine NTP-dependent helicase activity	0.036213281775876
BP	GO:0071479	cellular response to ionizing radiation	0.036213281775876
MF	GO:0042805	actinin binding	0.0363428587908766
MF	GO:0099583	neurotransmitter receptor activity involved in regulation of postsynaptic cytosolic calcium ion concentration	0.0365825677164009
BP	GO:0001964	startle response	0.0365825677164009
MF	GO:0022838	substrate-specific channel activity	0.0378460575733084
BP	GO:0006935	chemotaxis	0.0378460575733084
BP	GO:0045841	negative regulation of mitotic metaphase/anaphase transition	0.0380953657360669
CC	GO:0042555	MCM complex	0.0382797098239747
BP	GO:1901992	positive regulation of mitotic cell cycle phase transition	0.0384739775592257
BP	GO:0048741	skeletal muscle fiber development	0.0386367644372528
BP	GO:0048738	cardiac muscle tissue development	0.0387487843699648
BP	GO:0007600	sensory perception	0.0387487843699648
MF	GO:0008307	structural constituent of muscle	0.0387487843699648
CC	GO:0098590	plasma membrane region	0.0396178869093495
BP	GO:0030001	metal ion transport	0.0398027686919741
BP	GO:0032879	regulation of localization	0.0408326649044359
BP	GO:0006813	potassium ion transport	0.0410552308801033
BP	GO:0046686	response to cadmium ion	0.0411225539338067
CC	GO:0071944	cell periphery	0.041728193785601
BP	GO:0051052	regulation of DNA metabolic process	0.0419205598460932
BP	GO:1903034	regulation of response to wounding	0.0426615993957095
MF	GO:0017116	single-stranded DNA-dependent ATP-dependent DNA helicase activity	0.0426905519693598
MF	GO:0043142	single-stranded DNA-dependent ATPase activity	0.0426905519693598
MF	GO:0050840	extracellular matrix binding	0.0427221997336697
CC	GO:0099699	integral component of synaptic membrane	0.0429869333240758
BP	GO:1901861	regulation of muscle tissue development	0.0441420051475949
BP	GO:0007167	enzyme linked receptor protein signaling pathway	0.0447029306174877
BP	GO:0044784	metaphase/anaphase transition of cell cycle	0.0448751995667705
BP	GO:0014904	myotube cell development	0.0452558834976428
MF	GO:0005216	ion channel activity	0.0462628386041068
MF	GO:1904315	transmitter-gated ion channel activity involved in regulation of postsynaptic membrane potential	0.0463751826194363
BP	GO:0042330	taxis	0.0463751826194363
MF	GO:0008144	drug binding	0.0466576670569469
BP	GO:0031347	regulation of defense response	0.0467658170834133
BP	GO:0007165	signal transduction	0.0471939683653556
BP	GO:0060429	epithelium development	0.0482178742736188
BP	GO:0048704	embryonic skeletal system morphogenesis	0.0483393096584275
BP	GO:0060242	contact inhibition	0.0483393096584275
BP	GO:2000816	negative regulation of mitotic sister chromatid separation	0.0490630912050618
BP	GO:2001251	negative regulation of chromosome organization	0.0494470702079414
BP	GO:0006271	DNA strand elongation involved in DNA replication	0.0494620329843225
CC	GO:0072686	mitotic spindle	0.0494620329843225
BP	GO:0007099	centriole replication	0.0495784250589438
BP	GO:0098534	centriole assembly	0.0495784250589438
BP	GO:0033048	negative regulation of mitotic sister chromatid segregation	0.0499477065988535
