# Supplementary material for: Dedicated transcriptomics combined with power analysis lead to functional understanding of genes with weak phenotypic changes in knockout lines
Source: PLoS Comput Biol. 2020 Nov 12;16(11):e1008354. doi: 10.1371/journal.pcbi.1008354 (PMC7685438; doi:10.1371/journal.pcbi.1008354)
Supplement: S2 File — (GZ) [file pcbi.1008354.s016.gz › S2_File/gon5/168.tsv]

ontology	category	term	BH
CC	GO:0043228	non-membrane-bounded organelle	7.13264037592965e-05
CC	GO:0043232	intracellular non-membrane-bounded organelle	7.13264037592965e-05
CC	GO:0032991	protein-containing complex	0.000215619197291215
MF	GO:0005198	structural molecule activity	0.0037823262476604
CC	GO:0070013	intracellular organelle lumen	0.00527651039504591
CC	GO:0031974	membrane-enclosed lumen	0.00527651039504591
CC	GO:0043233	organelle lumen	0.00527651039504591
BP	GO:0006396	RNA processing	0.0164116662606699
CC	GO:0097060	synaptic membrane	0.0164116662606699
CC	GO:0044454	nuclear chromosome part	0.0221101786112735
CC	GO:0000228	nuclear chromosome	0.0221101786112735
BP	GO:0006390	mitochondrial transcription	0.0221101786112735
BP	GO:0090304	nucleic acid metabolic process	0.0221101786112735
CC	GO:0031981	nuclear lumen	0.0243744009088672
BP	GO:0034641	cellular nitrogen compound metabolic process	0.0243744009088672
BP	GO:0010467	gene expression	0.0306216089486493
MF	GO:0030020	extracellular matrix structural constituent conferring tensile strength	0.0306893856511318
BP	GO:0006139	nucleobase-containing compound metabolic process	0.0317855188109915
MF	GO:0005201	extracellular matrix structural constituent	0.0387409762299463
MF	GO:0022843	voltage-gated cation channel activity	0.0399140056081302
BP	GO:0046483	heterocycle metabolic process	0.0453290221326928
BP	GO:0034470	ncRNA processing	0.0473089739855774
BP	GO:0060074	synapse maturation	0.049079674916449
CC	GO:0000776	kinetochore	0.049079674916449
