# Supplementary material for: Dedicated transcriptomics combined with power analysis lead to functional understanding of genes with weak phenotypic changes in knockout lines
Source: PLoS Comput Biol. 2020 Nov 12;16(11):e1008354. doi: 10.1371/journal.pcbi.1008354 (PMC7685438; doi:10.1371/journal.pcbi.1008354)
Supplement: S2 File — (GZ) [file pcbi.1008354.s016.gz › S2_File/gon5/880.tsv]

ontology	category	term	BH
CC	GO:0005576	extracellular region	2.42713710941303e-17
CC	GO:0044421	extracellular region part	1.0393754854153e-16
CC	GO:0005615	extracellular space	1.25012364538522e-14
CC	GO:0031012	extracellular matrix	3.06085582129306e-14
CC	GO:0062023	collagen-containing extracellular matrix	1.42920459661645e-10
MF	GO:0005201	extracellular matrix structural constituent	8.05344635335597e-10
BP	GO:0002063	chondrocyte development	4.97090619549019e-08
BP	GO:0051216	cartilage development	2.33959202709516e-07
MF	GO:0005509	calcium ion binding	2.46303761549881e-07
BP	GO:0061448	connective tissue development	3.76981371984648e-07
CC	GO:0005581	collagen trimer	4.5174630305446e-07
BP	GO:0002062	chondrocyte differentiation	1.19558186762332e-06
BP	GO:0003433	chondrocyte development involved in endochondral bone morphogenesis	2.95289348517287e-06
BP	GO:0060351	cartilage development involved in endochondral bone morphogenesis	1.18650304946072e-05
BP	GO:0003413	chondrocyte differentiation involved in endochondral bone morphogenesis	1.21749217345532e-05
BP	GO:0030198	extracellular matrix organization	1.54304068545162e-05
BP	GO:0032501	multicellular organismal process	1.54304068545162e-05
CC	GO:0099512	supramolecular fiber	1.54304068545162e-05
MF	GO:0030020	extracellular matrix structural constituent conferring tensile strength	1.54304068545162e-05
BP	GO:0043062	extracellular structure organization	1.54304068545162e-05
BP	GO:0003012	muscle system process	1.56035188058626e-05
CC	GO:0099080	supramolecular complex	1.66027782595081e-05
CC	GO:0099081	supramolecular polymer	1.66027782595081e-05
BP	GO:0098868	bone growth	1.88369452295638e-05
BP	GO:0003418	growth plate cartilage chondrocyte differentiation	1.90786079893304e-05
BP	GO:0060350	endochondral bone morphogenesis	2.62796830811483e-05
BP	GO:0060349	bone morphogenesis	3.64648519782418e-05
BP	GO:0048731	system development	4.11699022512107e-05
BP	GO:0003417	growth plate cartilage development	4.38132746089779e-05
BP	GO:0003416	endochondral bone growth	5.85653551479703e-05
BP	GO:0003414	chondrocyte morphogenesis involved in endochondral bone morphogenesis	6.08641447952484e-05
BP	GO:0003429	growth plate cartilage chondrocyte morphogenesis	6.08641447952484e-05
BP	GO:0090171	chondrocyte morphogenesis	6.08641447952484e-05
BP	GO:0003422	growth plate cartilage morphogenesis	0.000126294548639165
BP	GO:0001501	skeletal system development	0.000178899256571935
BP	GO:0007275	multicellular organism development	0.000210983144945329
BP	GO:0060536	cartilage morphogenesis	0.000210983144945329
CC	GO:0043292	contractile fiber	0.000224772306876868
BP	GO:0030199	collagen fibril organization	0.000338482757985262
BP	GO:0048705	skeletal system morphogenesis	0.000338482757985262
BP	GO:0003009	skeletal muscle contraction	0.000792914191120877
CC	GO:0030016	myofibril	0.00104361166148833
BP	GO:0006936	muscle contraction	0.00107439235713125
BP	GO:0048513	animal organ development	0.00115208814539797
BP	GO:0007093	mitotic cell cycle checkpoint	0.00147367100595275
BP	GO:0007517	muscle organ development	0.00147367100595275
BP	GO:0003008	system process	0.00147755526740313
BP	GO:0009887	animal organ morphogenesis	0.00215315663546058
BP	GO:0060348	bone development	0.00215315663546058
BP	GO:0060537	muscle tissue development	0.00259621079760899
BP	GO:0048856	anatomical structure development	0.00281097782662977
CC	GO:0044449	contractile fiber part	0.00291153473989666
CC	GO:0005865	striated muscle thin filament	0.00457135395341404
CC	GO:0030017	sarcomere	0.00475307138433302
BP	GO:0014706	striated muscle tissue development	0.00485404594674674
MF	GO:0005198	structural molecule activity	0.00810809041257064
CC	GO:0036379	myofilament	0.00827090223719287
BP	GO:0061061	muscle structure development	0.00827090223719287
BP	GO:0050879	multicellular organismal movement	0.00833708882650823
BP	GO:0050881	musculoskeletal movement	0.00833708882650823
BP	GO:0045214	sarcomere organization	0.00864236154811145
MF	GO:0005539	glycosaminoglycan binding	0.0104132499981133
CC	GO:0000940	condensed chromosome outer kinetochore	0.0107016842257562
BP	GO:0032963	collagen metabolic process	0.0124452930000431
CC	GO:0044420	extracellular matrix component	0.012939945766806
BP	GO:0032502	developmental process	0.0132057541277671
BP	GO:0055002	striated muscle cell development	0.0136267830021022
BP	GO:0006941	striated muscle contraction	0.0174395514573368
BP	GO:0030239	myofibril assembly	0.0180159278316848
BP	GO:0044774	mitotic DNA integrity checkpoint	0.0191740250556687
CC	GO:0000777	condensed chromosome kinetochore	0.0216759316409221
BP	GO:0061041	regulation of wound healing	0.0216759316409221
CC	GO:0005583	fibrillar collagen trimer	0.0289268778232444
CC	GO:0098643	banded collagen fibril	0.0289268778232444
BP	GO:0042060	wound healing	0.0417036779095763
BP	GO:0097435	supramolecular fiber organization	0.0417036779095763
MF	GO:0008201	heparin binding	0.042768580162514
BP	GO:0055001	muscle cell development	0.0439540605749896
BP	GO:0051146	striated muscle cell differentiation	0.0466443621320803
