# Supplementary material for: Dedicated transcriptomics combined with power analysis lead to functional understanding of genes with weak phenotypic changes in knockout lines
Source: PLoS Comput Biol. 2020 Nov 12;16(11):e1008354. doi: 10.1371/journal.pcbi.1008354 (PMC7685438; doi:10.1371/journal.pcbi.1008354)
Supplement: S2 File — (GZ) [file pcbi.1008354.s016.gz › S2_File/gon5/405.tsv]

ontology	category	term	BH
CC	GO:0005576	extracellular region	1.11067744781986e-11
CC	GO:0044421	extracellular region part	3.02404226091989e-11
CC	GO:0031012	extracellular matrix	3.22276072575497e-11
CC	GO:0043292	contractile fiber	4.36496979486917e-11
CC	GO:0044449	contractile fiber part	1.7949140274047e-10
CC	GO:0030016	myofibril	1.7949140274047e-10
CC	GO:0030017	sarcomere	1.85412693676762e-10
CC	GO:0005615	extracellular space	1.48142553242509e-08
CC	GO:0062023	collagen-containing extracellular matrix	2.05183221852442e-08
MF	GO:0005201	extracellular matrix structural constituent	7.66943563605634e-08
BP	GO:0032501	multicellular organismal process	5.05997192517513e-07
CC	GO:0031674	I band	6.25475640109005e-07
CC	GO:0099512	supramolecular fiber	2.25885800923344e-06
CC	GO:0099080	supramolecular complex	2.59569145048291e-06
CC	GO:0099081	supramolecular polymer	2.59569145048291e-06
BP	GO:0003008	system process	2.59569145048291e-06
CC	GO:0045202	synapse	6.32202605159622e-06
BP	GO:0097435	supramolecular fiber organization	6.32202605159622e-06
BP	GO:0030198	extracellular matrix organization	1.01915088808271e-05
BP	GO:0043062	extracellular structure organization	1.32017131512731e-05
BP	GO:0006936	muscle contraction	1.57477775589886e-05
BP	GO:0045214	sarcomere organization	2.44620088231977e-05
BP	GO:0003012	muscle system process	2.44620088231977e-05
BP	GO:0030239	myofibril assembly	2.66779563622003e-05
BP	GO:0048731	system development	2.74503791809295e-05
BP	GO:0099536	synaptic signaling	4.92627929096666e-05
BP	GO:0099537	trans-synaptic signaling	5.3475815082297e-05
CC	GO:0030018	Z disc	5.37365848370524e-05
CC	GO:0044456	synapse part	6.60741297130315e-05
CC	GO:0005581	collagen trimer	7.59588337360728e-05
BP	GO:0001505	regulation of neurotransmitter levels	7.59588337360728e-05
MF	GO:0005198	structural molecule activity	9.63162189890495e-05
BP	GO:0007268	chemical synaptic transmission	9.63162189890495e-05
BP	GO:0098916	anterograde trans-synaptic signaling	9.63162189890495e-05
CC	GO:0005865	striated muscle thin filament	0.000116161824865572
BP	GO:0048869	cellular developmental process	0.000117904413491326
CC	GO:0097458	neuron part	0.000124161664699345
BP	GO:0007517	muscle organ development	0.000182320457493043
BP	GO:0030154	cell differentiation	0.000201304313655007
BP	GO:0003009	skeletal muscle contraction	0.000203622996728825
BP	GO:0055002	striated muscle cell development	0.000206972391276068
BP	GO:0048468	cell development	0.000214665454136694
BP	GO:0061061	muscle structure development	0.000214665454136694
BP	GO:0060351	cartilage development involved in endochondral bone morphogenesis	0.000215714023885135
CC	GO:0036379	myofilament	0.000215714023885135
MF	GO:0030020	extracellular matrix structural constituent conferring tensile strength	0.000281962546384278
BP	GO:0032502	developmental process	0.000394635166794989
BP	GO:0060537	muscle tissue development	0.000412301489844824
BP	GO:0003413	chondrocyte differentiation involved in endochondral bone morphogenesis	0.000508230499981485
BP	GO:0002062	chondrocyte differentiation	0.000508230499981485
BP	GO:0048856	anatomical structure development	0.000526833171133292
CC	GO:0097060	synaptic membrane	0.000575470618873548
BP	GO:0007275	multicellular organism development	0.000576578070716581
BP	GO:0055001	muscle cell development	0.000859213693927316
BP	GO:0051216	cartilage development	0.000950372506044342
CC	GO:0005861	troponin complex	0.00101458815091928
BP	GO:0007267	cell-cell signaling	0.00103361179517274
BP	GO:0003422	growth plate cartilage morphogenesis	0.00146220831148384
BP	GO:0006941	striated muscle contraction	0.00151821722371119
BP	GO:0060349	bone morphogenesis	0.00154404674531769
BP	GO:0003433	chondrocyte development involved in endochondral bone morphogenesis	0.00167460511729875
BP	GO:0051146	striated muscle cell differentiation	0.00167460511729875
BP	GO:0061448	connective tissue development	0.00172914063590785
BP	GO:0002063	chondrocyte development	0.00176608059588231
BP	GO:0003417	growth plate cartilage development	0.00179002427513134
CC	GO:0031594	neuromuscular junction	0.00196785028843828
CC	GO:0071944	cell periphery	0.0020926310004391
BP	GO:0050879	multicellular organismal movement	0.00231765737178821
BP	GO:0050881	musculoskeletal movement	0.00231765737178821
CC	GO:0030054	cell junction	0.0023999282168782
MF	GO:0005539	glycosaminoglycan binding	0.00243599551657858
MF	GO:0005509	calcium ion binding	0.0025715785072819
BP	GO:0098868	bone growth	0.00296550579835444
BP	GO:0014706	striated muscle tissue development	0.00314193429130873
BP	GO:0085029	extracellular matrix assembly	0.00338164392871987
CC	GO:0043005	neuron projection	0.00343797325180323
BP	GO:0030199	collagen fibril organization	0.0035938680879102
CC	GO:0098793	presynapse	0.00367625731247694
MF	GO:0044877	protein-containing complex binding	0.00412254963970519
CC	GO:0009986	cell surface	0.00420594701389442
BP	GO:0031032	actomyosin structure organization	0.00430707405733167
BP	GO:0048705	skeletal system morphogenesis	0.00491049435322322
BP	GO:0010927	cellular component assembly involved in morphogenesis	0.00523468144393131
BP	GO:0060350	endochondral bone morphogenesis	0.0053244669060337
BP	GO:0050877	nervous system process	0.00550607301330297
CC	GO:0005886	plasma membrane	0.00559494720810554
CC	GO:0030424	axon	0.00667081588840363
BP	GO:0009653	anatomical structure morphogenesis	0.0067407093413589
BP	GO:0003414	chondrocyte morphogenesis involved in endochondral bone morphogenesis	0.006869267040206
BP	GO:0003429	growth plate cartilage chondrocyte morphogenesis	0.006869267040206
BP	GO:0090171	chondrocyte morphogenesis	0.006869267040206
BP	GO:0032989	cellular component morphogenesis	0.00696817424740025
BP	GO:0003416	endochondral bone growth	0.00794759382649078
CC	GO:0098794	postsynapse	0.00822937622217278
BP	GO:0065008	regulation of biological quality	0.00822937622217278
BP	GO:0060536	cartilage morphogenesis	0.00822937622217278
BP	GO:0016126	sterol biosynthetic process	0.00822937622217278
MF	GO:0042805	actinin binding	0.00822937622217278
MF	GO:0050839	cell adhesion molecule binding	0.00823206574941154
BP	GO:0051239	regulation of multicellular organismal process	0.00907700685734186
CC	GO:0015629	actin cytoskeleton	0.00953787994774198
BP	GO:0003418	growth plate cartilage chondrocyte differentiation	0.00963767034896694
BP	GO:0009887	animal organ morphogenesis	0.00975134548914999
CC	GO:0032982	myosin filament	0.0101436943895005
BP	GO:0048167	regulation of synaptic plasticity	0.013394589412963
CC	GO:0098590	plasma membrane region	0.0138546996260679
CC	GO:0016459	myosin complex	0.0143820711458228
BP	GO:0006836	neurotransmitter transport	0.0173538777900298
CC	GO:0045211	postsynaptic membrane	0.019426849462219
MF	GO:0008201	heparin binding	0.0212027984273537
BP	GO:0022610	biological adhesion	0.024267521930489
BP	GO:0044057	regulation of system process	0.0246148925954005
BP	GO:0007155	cell adhesion	0.025708195714703
MF	GO:0008307	structural constituent of muscle	0.025708195714703
BP	GO:0010038	response to metal ion	0.0266254447458194
BP	GO:0048513	animal organ development	0.0268399704968458
BP	GO:0009888	tissue development	0.0303460036580613
CC	GO:0098978	glutamatergic synapse	0.0309212520012932
MF	GO:0051371	muscle alpha-actinin binding	0.0318629674180337
BP	GO:0071248	cellular response to metal ion	0.0334117438126318
BP	GO:0048168	regulation of neuronal synaptic plasticity	0.0385892292871969
BP	GO:1902652	secondary alcohol metabolic process	0.0434492576550732
MF	GO:0051015	actin filament binding	0.0434492576550732
BP	GO:0042692	muscle cell differentiation	0.0434492576550732
MF	GO:0043167	ion binding	0.0434492576550732
CC	GO:0042383	sarcolemma	0.0434492576550732
BP	GO:0001501	skeletal system development	0.0435311819852003
CC	GO:0036477	somatodendritic compartment	0.0437908930933321
MF	GO:0022839	ion gated channel activity	0.0437908930933321
MF	GO:0015276	ligand-gated ion channel activity	0.0453706637791927
CC	GO:0044459	plasma membrane part	0.0458641325525391
CC	GO:0033267	axon part	0.0474889896442248
MF	GO:0005230	extracellular ligand-gated ion channel activity	0.0474889896442248
BP	GO:0006695	cholesterol biosynthetic process	0.0474889896442248
MF	GO:0005518	collagen binding	0.0494353653452401
BP	GO:0016125	sterol metabolic process	0.0495278313050706
BP	GO:0055013	cardiac muscle cell development	0.0498869887402908
BP	GO:0022008	neurogenesis	0.0499973407211085
