# Supplementary material for: Dedicated transcriptomics combined with power analysis lead to functional understanding of genes with weak phenotypic changes in knockout lines
Source: PLoS Comput Biol. 2020 Nov 12;16(11):e1008354. doi: 10.1371/journal.pcbi.1008354 (PMC7685438; doi:10.1371/journal.pcbi.1008354)
Supplement: S2 File — (GZ) [file pcbi.1008354.s016.gz › S2_File/gon5/961.tsv]

ontology	category	term	BH
CC	GO:0031012	extracellular matrix	8.21093209020089e-16
CC	GO:0062023	collagen-containing extracellular matrix	5.56753949979365e-14
CC	GO:0044421	extracellular region part	1.89322622359535e-13
CC	GO:0005576	extracellular region	4.26824487508085e-13
CC	GO:0097060	synaptic membrane	1.86103833788484e-11
CC	GO:0032991	protein-containing complex	1.99093772198763e-10
CC	GO:0005615	extracellular space	2.34380459870292e-10
MF	GO:0005201	extracellular matrix structural constituent	2.93063860537065e-10
CC	GO:0099240	intrinsic component of synaptic membrane	3.39525856819633e-09
BP	GO:0009987	cellular process	4.34752043293937e-09
BP	GO:0006396	RNA processing	7.868611982754e-09
MF	GO:0005198	structural molecule activity	8.64618373778665e-09
CC	GO:0045211	postsynaptic membrane	1.28079903715139e-08
CC	GO:0098936	intrinsic component of postsynaptic membrane	4.73162591117211e-08
CC	GO:0045202	synapse	5.0094649646528e-08
CC	GO:0031226	intrinsic component of plasma membrane	5.0094649646528e-08
BP	GO:0071840	cellular component organization or biogenesis	5.21881881411546e-08
CC	GO:1990904	ribonucleoprotein complex	1.38568660998689e-07
CC	GO:0099699	integral component of synaptic membrane	1.9595149623794e-07
CC	GO:0099634	postsynaptic specialization membrane	2.25234041725753e-07
CC	GO:0044456	synapse part	2.25234041725753e-07
CC	GO:0005887	integral component of plasma membrane	2.72563397906326e-07
BP	GO:0022610	biological adhesion	1.01632972584785e-06
CC	GO:0098948	intrinsic component of postsynaptic specialization membrane	1.01632972584785e-06
CC	GO:0099055	integral component of postsynaptic membrane	1.01632972584785e-06
BP	GO:0099536	synaptic signaling	1.01632972584785e-06
BP	GO:0099537	trans-synaptic signaling	1.01632972584785e-06
BP	GO:0007268	chemical synaptic transmission	1.01632972584785e-06
BP	GO:0098916	anterograde trans-synaptic signaling	1.01632972584785e-06
BP	GO:0007155	cell adhesion	1.10409898199521e-06
BP	GO:0007215	glutamate receptor signaling pathway	1.17312814065355e-06
BP	GO:0008380	RNA splicing	1.2037380279816e-06
CC	GO:0097458	neuron part	1.55950966894523e-06
BP	GO:0016043	cellular component organization	1.63231043163941e-06
CC	GO:0005581	collagen trimer	2.32768606454283e-06
BP	GO:0006397	mRNA processing	4.25095112547544e-06
CC	GO:0005681	spliceosomal complex	5.06523250678802e-06
CC	GO:0036477	somatodendritic compartment	5.14171970322888e-06
MF	GO:0005509	calcium ion binding	5.72691351189422e-06
CC	GO:0043228	non-membrane-bounded organelle	9.30630896845954e-06
CC	GO:0031974	membrane-enclosed lumen	1.16898852370455e-05
CC	GO:0043233	organelle lumen	1.16898852370455e-05
CC	GO:0030424	axon	1.16898852370455e-05
CC	GO:0098794	postsynapse	1.2365546125497e-05
CC	GO:0070013	intracellular organelle lumen	1.2365546125497e-05
BP	GO:0050804	modulation of chemical synaptic transmission	1.3107322856379e-05
BP	GO:0032501	multicellular organismal process	1.34083722504766e-05
CC	GO:0043005	neuron projection	1.34083722504766e-05
CC	GO:0099060	integral component of postsynaptic specialization membrane	1.34225411918239e-05
BP	GO:0003008	system process	1.37884205647915e-05
CC	GO:0043232	intracellular non-membrane-bounded organelle	1.45546729408236e-05
BP	GO:0099177	regulation of trans-synaptic signaling	1.46155469503511e-05
CC	GO:0099146	intrinsic component of postsynaptic density membrane	1.50470353754894e-05
CC	GO:0098839	postsynaptic density membrane	1.73961685696346e-05
CC	GO:0044428	nuclear part	2.07499541097832e-05
CC	GO:0098982	GABA-ergic synapse	2.40166741637206e-05
BP	GO:0050789	regulation of biological process	2.48043563140201e-05
BP	GO:0000375	RNA splicing, via transesterification reactions	3.16055844049193e-05
BP	GO:0000377	RNA splicing, via transesterification reactions with bulged adenosine as nucleophile	3.16055844049193e-05
BP	GO:0000398	mRNA splicing, via spliceosome	3.16055844049193e-05
CC	GO:0031981	nuclear lumen	3.4870248087622e-05
MF	GO:0022839	ion gated channel activity	3.60548979712357e-05
MF	GO:0005539	glycosaminoglycan binding	3.62668036292516e-05
MF	GO:0044877	protein-containing complex binding	3.98276243004715e-05
BP	GO:0016071	mRNA metabolic process	3.98276243004715e-05
CC	GO:0030054	cell junction	4.3188543953338e-05
BP	GO:0043062	extracellular structure organization	4.3428275311187e-05
BP	GO:0098742	cell-cell adhesion via plasma-membrane adhesion molecules	5.36187309920534e-05
CC	GO:0042734	presynaptic membrane	6.62563924992883e-05
BP	GO:0065007	biological regulation	7.43218246039737e-05
CC	GO:0097447	dendritic tree	7.49325804093649e-05
BP	GO:0030198	extracellular matrix organization	9.13557869027427e-05
CC	GO:0000775	chromosome, centromeric region	9.26032814081692e-05
MF	GO:0005261	cation channel activity	9.29202260865901e-05
MF	GO:0022836	gated channel activity	9.97734377810875e-05
BP	GO:0008150	biological_process	0.000101297431615927
CC	GO:0005694	chromosome	0.000111575554807606
CC	GO:0030425	dendrite	0.000133659888299737
CC	GO:0005657	replication fork	0.000149936525750736
CC	GO:0043292	contractile fiber	0.000165642476705901
CC	GO:0000776	kinetochore	0.000183540586222729
CC	GO:0044459	plasma membrane part	0.000202938283558333
BP	GO:0050794	regulation of cellular process	0.000266899339046999
CC	GO:0099061	integral component of postsynaptic density membrane	0.00027295557358163
BP	GO:1900449	regulation of glutamate receptor signaling pathway	0.000293268095921951
BP	GO:0060349	bone morphogenesis	0.000316100774615106
CC	GO:0098878	neurotransmitter receptor complex	0.000345461611088099
MF	GO:0008066	glutamate receptor activity	0.000398841222448538
CC	GO:0099572	postsynaptic specialization	0.000432867637474604
CC	GO:0044420	extracellular matrix component	0.000466399363135848
BP	GO:0000070	mitotic sister chromatid segregation	0.000518689602677208
CC	GO:0008328	ionotropic glutamate receptor complex	0.000518689602677208
CC	GO:0098889	intrinsic component of presynaptic membrane	0.00054550951283811
CC	GO:0071013	catalytic step 2 spliceosome	0.000576296539596156
BP	GO:0051239	regulation of multicellular organismal process	0.000611403737017124
BP	GO:0044085	cellular component biogenesis	0.000611403737017124
CC	GO:0044427	chromosomal part	0.000611403737017124
CC	GO:0098793	presynapse	0.000617340521878802
CC	GO:0098978	glutamatergic synapse	0.000617340521878802
BP	GO:0008037	cell recognition	0.000632762652898165
BP	GO:0007059	chromosome segregation	0.000774767791782963
CC	GO:0009986	cell surface	0.000806140956461767
CC	GO:0044297	cell body	0.000876590594498454
BP	GO:0048167	regulation of synaptic plasticity	0.000907077600437867
CC	GO:0048786	presynaptic active zone	0.000942550230128716
MF	GO:0022838	substrate-specific channel activity	0.00104575469815094
CC	GO:0000777	condensed chromosome kinetochore	0.00122380908088691
CC	GO:1902495	transmembrane transporter complex	0.00124058429108188
CC	GO:0030016	myofibril	0.0012542965958008
MF	GO:0015267	channel activity	0.00131257468455894
MF	GO:0022803	passive transmembrane transporter activity	0.00131257468455894
MF	GO:0030020	extracellular matrix structural constituent conferring tensile strength	0.00152158579957905
BP	GO:0007399	nervous system development	0.00152714733917935
MF	GO:0005216	ion channel activity	0.00160449752745759
MF	GO:0008201	heparin binding	0.00164600886664537
BP	GO:0048731	system development	0.00165111611372331
BP	GO:0140014	mitotic nuclear division	0.00175508109555065
BP	GO:0050808	synapse organization	0.00179119692534516
MF	GO:0005515	protein binding	0.00183562372087461
BP	GO:0090304	nucleic acid metabolic process	0.00183562372087461
CC	GO:0098984	neuron to neuron synapse	0.00183562372087461
BP	GO:0034508	centromere complex assembly	0.0018978852392474
BP	GO:0099601	regulation of neurotransmitter receptor activity	0.00193136978739346
CC	GO:0034703	cation channel complex	0.00194104378535956
CC	GO:0043025	neuronal cell body	0.0020025197033567
CC	GO:0032279	asymmetric synapse	0.00213763382537812
BP	GO:0035249	synaptic transmission, glutamatergic	0.00218166784074705
BP	GO:0007610	behavior	0.00221896691965428
BP	GO:0002062	chondrocyte differentiation	0.00221896691965428
BP	GO:0060348	bone development	0.00226145748018366
BP	GO:0007416	synapse assembly	0.00242488073810177
BP	GO:0006139	nucleobase-containing compound metabolic process	0.00247304944483041
CC	GO:0034702	ion channel complex	0.00253639549545066
CC	GO:1990351	transporter complex	0.00258636936357539
BP	GO:0050877	nervous system process	0.00291148960689048
MF	GO:0022843	voltage-gated cation channel activity	0.00291148960689048
BP	GO:2000311	regulation of AMPA receptor activity	0.00291239155563748
CC	GO:0044449	contractile fiber part	0.00307550650627257
CC	GO:0005604	basement membrane	0.00329276465545176
BP	GO:0044057	regulation of system process	0.00358017341243489
BP	GO:0000819	sister chromatid segregation	0.00368790520918811
MF	GO:0005488	binding	0.00395729945710667
BP	GO:0050974	detection of mechanical stimulus involved in sensory perception	0.00395917722832907
BP	GO:0060350	endochondral bone morphogenesis	0.00395997347028586
CC	GO:0000779	condensed chromosome, centromeric region	0.00395997347028586
BP	GO:0050982	detection of mechanical stimulus	0.00402588912147924
BP	GO:0034470	ncRNA processing	0.0040880708646885
CC	GO:0000228	nuclear chromosome	0.0040880708646885
BP	GO:0048168	regulation of neuronal synaptic plasticity	0.00438704047438315
CC	GO:0044327	dendritic spine head	0.00438754159589017
BP	GO:0022008	neurogenesis	0.00442484554020292
CC	GO:0014069	postsynaptic density	0.00442484554020292
BP	GO:0050806	positive regulation of synaptic transmission	0.0046367836778667
CC	GO:0033267	axon part	0.00465062359565906
BP	GO:0034641	cellular nitrogen compound metabolic process	0.00466489335444381
BP	GO:0046483	heterocycle metabolic process	0.00481909362313043
BP	GO:0051094	positive regulation of developmental process	0.00493094591423382
CC	GO:0032809	neuronal cell body membrane	0.00547080016088905
MF	GO:0005262	calcium channel activity	0.0055441077326347
BP	GO:0022613	ribonucleoprotein complex biogenesis	0.00578029799584987
MF	GO:0046873	metal ion transmembrane transporter activity	0.00582123886117898
BP	GO:0006260	DNA replication	0.0058766638575602
CC	GO:0098687	chromosomal region	0.00598241644473128
CC	GO:0099056	integral component of presynaptic membrane	0.00598241644473128
MF	GO:0005244	voltage-gated ion channel activity	0.00603669003436966
MF	GO:0022832	voltage-gated channel activity	0.00603669003436966
BP	GO:0048699	generation of neurons	0.00621022051598798
BP	GO:1901360	organic cyclic compound metabolic process	0.00646002991533993
CC	GO:0000793	condensed chromosome	0.00646002991533993
CC	GO:0005654	nucleoplasm	0.00646002991533993
CC	GO:0098590	plasma membrane region	0.00669306984459765
BP	GO:0000280	nuclear division	0.00728595228927117
BP	GO:0007275	multicellular organism development	0.00749078544159543
MF	GO:0015085	calcium ion transmembrane transporter activity	0.00760476514751074
BP	GO:0051962	positive regulation of nervous system development	0.00813564732199755
BP	GO:0051966	regulation of synaptic transmission, glutamatergic	0.00922247429999597
BP	GO:0001501	skeletal system development	0.00943025687985686
BP	GO:0019226	transmission of nerve impulse	0.0095231575573066
BP	GO:0010499	proteasomal ubiquitin-independent protein catabolic process	0.0095231575573066
BP	GO:0003013	circulatory system process	0.0101445869596513
BP	GO:0050793	regulation of developmental process	0.0109218507888878
BP	GO:0045595	regulation of cell differentiation	0.0113644371653243
CC	GO:0044454	nuclear chromosome part	0.0114618628093673
BP	GO:0035641	locomotory exploration behavior	0.0114618628093673
CC	GO:0044305	calyx of Held	0.0114618628093673
CC	GO:0043596	nuclear replication fork	0.01163284465947
BP	GO:0003012	muscle system process	0.0122483675695324
BP	GO:0007267	cell-cell signaling	0.0122483675695324
CC	GO:0030017	sarcomere	0.0124845444559318
BP	GO:0060538	skeletal muscle organ development	0.0129818188985123
BP	GO:0072376	protein activation cascade	0.0134119188871753
BP	GO:0022607	cellular component assembly	0.0134260332820772
CC	GO:0043235	receptor complex	0.0149959524545577
CC	GO:0098798	mitochondrial protein complex	0.0155305503630167
MF	GO:0004970	ionotropic glutamate receptor activity	0.0155575509863465
MF	GO:0022890	inorganic cation transmembrane transporter activity	0.0162136405757533
BP	GO:0042391	regulation of membrane potential	0.0162136405757533
CC	GO:0034709	methylosome	0.0162875151989667
BP	GO:2000026	regulation of multicellular organismal development	0.0162875151989667
BP	GO:0003015	heart process	0.0163418809955695
BP	GO:2001257	regulation of cation channel activity	0.0165435469509834
CC	GO:0044298	cell body membrane	0.0169767658209454
BP	GO:0006725	cellular aromatic compound metabolic process	0.0171296781886225
BP	GO:0098813	nuclear chromosome segregation	0.017201331471278
BP	GO:0008038	neuron recognition	0.017201331471278
BP	GO:0035640	exploration behavior	0.017201331471278
BP	GO:0051960	regulation of nervous system development	0.0178939431901523
BP	GO:0051965	positive regulation of synapse assembly	0.0181430227755835
BP	GO:0032502	developmental process	0.018312785247528
BP	GO:0006261	DNA-dependent DNA replication	0.018312785247528
CC	GO:0000778	condensed nuclear chromosome kinetochore	0.0183330866765692
BP	GO:0043170	macromolecule metabolic process	0.0197158588405735
BP	GO:0043486	histone exchange	0.0198048259414152
CC	GO:0005839	proteasome core complex	0.0206763346401225
MF	GO:0005102	signaling receptor binding	0.0215753691596969
BP	GO:0006364	rRNA processing	0.0224553488646435
BP	GO:0008015	blood circulation	0.0224553488646435
MF	GO:1901681	sulfur compound binding	0.0224553488646435
BP	GO:0051963	regulation of synapse assembly	0.0227715616357266
MF	GO:0003697	single-stranded DNA binding	0.0232174439724284
BP	GO:0007093	mitotic cell cycle checkpoint	0.0232239676781257
BP	GO:0045597	positive regulation of cell differentiation	0.0235333778268707
CC	GO:0099512	supramolecular fiber	0.0235909923049888
CC	GO:0099080	supramolecular complex	0.0235909923049888
CC	GO:0099081	supramolecular polymer	0.0235909923049888
CC	GO:0005684	U2-type spliceosomal complex	0.0235909923049888
BP	GO:0050896	response to stimulus	0.0248197381310569
BP	GO:0061448	connective tissue development	0.0248197381310569
MF	GO:0043121	neurotrophin binding	0.0248197381310569
BP	GO:0051240	positive regulation of multicellular organismal process	0.0248244266453265
MF	GO:0015276	ligand-gated ion channel activity	0.0250734233555066
BP	GO:0099068	postsynapse assembly	0.0254450970802364
BP	GO:0048856	anatomical structure development	0.0256650504514733
BP	GO:0048666	neuron development	0.0265022393076908
BP	GO:0060074	synapse maturation	0.0278298791406413
MF	GO:0098960	postsynaptic neurotransmitter receptor activity	0.0285243805037876
CC	GO:0043197	dendritic spine	0.02859124090227
BP	GO:0001958	endochondral ossification	0.0288357700500233
BP	GO:0036075	replacement ossification	0.0288357700500233
BP	GO:0032990	cell part morphogenesis	0.0289574246641373
BP	GO:0035931	mineralocorticoid secretion	0.0289574246641373
BP	GO:0035932	aldosterone secretion	0.0289574246641373
BP	GO:2000855	regulation of mineralocorticoid secretion	0.0289574246641373
BP	GO:2000858	regulation of aldosterone secretion	0.0289574246641373
CC	GO:0043679	axon terminus	0.0289574246641373
BP	GO:0051216	cartilage development	0.0294499196452053
BP	GO:0007156	homophilic cell adhesion via plasma membrane adhesion molecules	0.0296010892610838
BP	GO:0006936	muscle contraction	0.0297811156655595
BP	GO:0000278	mitotic cell cycle	0.0305561590477261
CC	GO:0120114	Sm-like protein family complex	0.0305683539496931
BP	GO:1903047	mitotic cell cycle process	0.0308151461717502
BP	GO:0007519	skeletal muscle tissue development	0.0310524424969324
BP	GO:0051130	positive regulation of cellular component organization	0.0312131228542734
CC	GO:0000315	organellar large ribosomal subunit	0.031603166193064
CC	GO:0005762	mitochondrial large ribosomal subunit	0.031603166193064
BP	GO:0031175	neuron projection development	0.0320126929316945
MF	GO:1904315	transmitter-gated ion channel activity involved in regulation of postsynaptic membrane potential	0.0323741638507229
BP	GO:0060047	heart contraction	0.0342017399751599
BP	GO:0048285	organelle fission	0.0345778409580568
BP	GO:1904645	response to amyloid-beta	0.0362107404059029
CC	GO:0098797	plasma membrane protein complex	0.0363942155920576
BP	GO:0007611	learning or memory	0.0363942155920576
CC	GO:0071007	U2-type catalytic step 2 spliceosome	0.0363942155920576
CC	GO:0034364	high-density lipoprotein particle	0.0364367629417657
BP	GO:0003418	growth plate cartilage chondrocyte differentiation	0.0372758762145909
BP	GO:0006281	DNA repair	0.0373383773574021
BP	GO:0030182	neuron differentiation	0.0373860228462537
MF	GO:0017116	single-stranded DNA-dependent ATP-dependent DNA helicase activity	0.0373860228462537
MF	GO:0043142	single-stranded DNA-dependent ATPase activity	0.0373860228462537
CC	GO:0030314	junctional membrane complex	0.0378439489947745
MF	GO:0099604	ligand-gated calcium channel activity	0.0379283658092912
MF	GO:0015020	glucuronosyltransferase activity	0.0379283658092912
MF	GO:0050839	cell adhesion molecule binding	0.039122212158173
BP	GO:0007411	axon guidance	0.0398087690185594
BP	GO:0000075	cell cycle checkpoint	0.0414646611176668
BP	GO:0050966	detection of mechanical stimulus involved in sensory perception of pain	0.0416537232979108
BP	GO:0071625	vocalization behavior	0.0419551928893982
MF	GO:0003723	RNA binding	0.0419551928893982
BP	GO:0009581	detection of external stimulus	0.0426162534655468
CC	GO:0005886	plasma membrane	0.0426162534655468
BP	GO:0048858	cell projection morphogenesis	0.0426162534655468
BP	GO:0001833	inner cell mass cell proliferation	0.0426162534655468
MF	GO:0008094	DNA-dependent ATPase activity	0.0439595804585274
CC	GO:0005583	fibrillar collagen trimer	0.0441844197950081
CC	GO:0098643	banded collagen fibril	0.0441844197950081
CC	GO:0000313	organellar ribosome	0.0441844197950081
CC	GO:0005761	mitochondrial ribosome	0.0441844197950081
BP	GO:0048641	regulation of skeletal muscle tissue development	0.0442637204619317
CC	GO:0071944	cell periphery	0.0443466857185077
CC	GO:0099144	anchored component of synaptic membrane	0.0447560385422578
CC	GO:0005634	nucleus	0.0451082119194012
MF	GO:0022824	transmitter-gated ion channel activity	0.0451082119194012
MF	GO:0022835	transmitter-gated channel activity	0.0451082119194012
CC	GO:0044306	neuron projection terminus	0.0458167390500127
BP	GO:0065004	protein-DNA complex assembly	0.0458167390500127
BP	GO:0097485	neuron projection guidance	0.0458167390500127
CC	GO:0044309	neuron spine	0.0458167390500127
BP	GO:0003422	growth plate cartilage morphogenesis	0.0458167390500127
MF	GO:0004003	ATP-dependent DNA helicase activity	0.0458167390500127
MF	GO:0008026	ATP-dependent helicase activity	0.0458167390500127
MF	GO:0070035	purine NTP-dependent helicase activity	0.0458167390500127
MF	GO:0099094	ligand-gated cation channel activity	0.0458167390500127
MF	GO:0022834	ligand-gated channel activity	0.0458167390500127
BP	GO:0048468	cell development	0.0458167390500127
MF	GO:0005245	voltage-gated calcium channel activity	0.0482192079318908
BP	GO:0120039	plasma membrane bounded cell projection morphogenesis	0.0489513593801744
BP	GO:0010467	gene expression	0.0496676992445145
BP	GO:0051716	cellular response to stimulus	0.0498221590373185
