# Supplementary material for: Dedicated transcriptomics combined with power analysis lead to functional understanding of genes with weak phenotypic changes in knockout lines
Source: PLoS Comput Biol. 2020 Nov 12;16(11):e1008354. doi: 10.1371/journal.pcbi.1008354 (PMC7685438; doi:10.1371/journal.pcbi.1008354)
Supplement: S2 File — (GZ) [file pcbi.1008354.s016.gz › S2_File/gon5/967.tsv]

ontology	category	term	BH
CC	GO:0044422	organelle part	1.40435786505983e-06
CC	GO:0044446	intracellular organelle part	7.9607557508798e-06
MF	GO:0005198	structural molecule activity	7.9607557508798e-06
CC	GO:0032991	protein-containing complex	8.87419571550424e-06
CC	GO:0097458	neuron part	0.000113153005404913
CC	GO:0043228	non-membrane-bounded organelle	0.000255040717450372
CC	GO:0043005	neuron projection	0.000298726290854129
CC	GO:0043232	intracellular non-membrane-bounded organelle	0.000475247356698955
CC	GO:0098798	mitochondrial protein complex	0.00197512133533109
CC	GO:0045202	synapse	0.00409598538634107
CC	GO:0000775	chromosome, centromeric region	0.00433536605970899
CC	GO:0044456	synapse part	0.00749973645776978
BP	GO:0050804	modulation of chemical synaptic transmission	0.0091196359571677
CC	GO:0030424	axon	0.00979037409509814
BP	GO:0099177	regulation of trans-synaptic signaling	0.00979037409509814
CC	GO:0036477	somatodendritic compartment	0.0105811705216943
BP	GO:0071840	cellular component organization or biogenesis	0.0155097099163527
CC	GO:0042995	cell projection	0.0161420467845551
MF	GO:0005201	extracellular matrix structural constituent	0.0175713424579713
CC	GO:0000776	kinetochore	0.0187792302883149
MF	GO:0030020	extracellular matrix structural constituent conferring tensile strength	0.0252256944966178
CC	GO:1990904	ribonucleoprotein complex	0.0285562796754775
CC	GO:0044297	cell body	0.031258706601709
BP	GO:0099536	synaptic signaling	0.037385792562917
CC	GO:0120025	plasma membrane bounded cell projection	0.037385792562917
CC	GO:0099512	supramolecular fiber	0.037385792562917
CC	GO:0099080	supramolecular complex	0.037385792562917
CC	GO:0099081	supramolecular polymer	0.037385792562917
CC	GO:0097060	synaptic membrane	0.0375928276465772
BP	GO:0007268	chemical synaptic transmission	0.0375928276465772
BP	GO:0098916	anterograde trans-synaptic signaling	0.0375928276465772
CC	GO:0098793	presynapse	0.0395941686267812
BP	GO:0099537	trans-synaptic signaling	0.0455607998712534
CC	GO:0033267	axon part	0.0466492053111821
CC	GO:0043025	neuronal cell body	0.0475605790730912
