# Supplementary material for: Dedicated transcriptomics combined with power analysis lead to functional understanding of genes with weak phenotypic changes in knockout lines
Source: PLoS Comput Biol. 2020 Nov 12;16(11):e1008354. doi: 10.1371/journal.pcbi.1008354 (PMC7685438; doi:10.1371/journal.pcbi.1008354)
Supplement: S2 File — (GZ) [file pcbi.1008354.s016.gz › S2_File/gon5/582.tsv]

ontology	category	term	BH
MF	GO:0005198	structural molecule activity	7.47163491808662e-10
CC	GO:0032991	protein-containing complex	7.47163491808662e-10
BP	GO:0071840	cellular component organization or biogenesis	1.18524609520235e-07
MF	GO:0005201	extracellular matrix structural constituent	5.43551503087771e-07
CC	GO:0043228	non-membrane-bounded organelle	5.62050976706307e-07
CC	GO:0043232	intracellular non-membrane-bounded organelle	1.3260488865524e-06
CC	GO:0044422	organelle part	2.48959939667119e-06
BP	GO:0016043	cellular component organization	2.48959939667119e-06
CC	GO:0031012	extracellular matrix	2.92997744205318e-06
BP	GO:0009987	cellular process	2.92997744205318e-06
BP	GO:0007399	nervous system development	1.51215651360803e-05
CC	GO:0030424	axon	1.7835983070207e-05
CC	GO:0045202	synapse	3.54754649973402e-05
CC	GO:0070013	intracellular organelle lumen	7.03802143708547e-05
CC	GO:1990904	ribonucleoprotein complex	7.03802143708547e-05
MF	GO:0005515	protein binding	7.03802143708547e-05
CC	GO:0031974	membrane-enclosed lumen	7.03802143708547e-05
CC	GO:0043233	organelle lumen	7.03802143708547e-05
CC	GO:0097458	neuron part	8.64349016320445e-05
CC	GO:0044456	synapse part	8.64349016320445e-05
CC	GO:0062023	collagen-containing extracellular matrix	8.94132214846512e-05
CC	GO:0044446	intracellular organelle part	9.17313386087456e-05
CC	GO:0097060	synaptic membrane	9.17313386087456e-05
CC	GO:0031981	nuclear lumen	9.17313386087456e-05
CC	GO:0044428	nuclear part	9.39939006630573e-05
BP	GO:0048731	system development	9.95479929997232e-05
BP	GO:0022008	neurogenesis	0.000233007251596191
BP	GO:0006396	RNA processing	0.000421573437798268
BP	GO:0060350	endochondral bone morphogenesis	0.000457444325304672
CC	GO:0098798	mitochondrial protein complex	0.000470702547711832
BP	GO:0060351	cartilage development involved in endochondral bone morphogenesis	0.00102187821890405
CC	GO:0099634	postsynaptic specialization membrane	0.00109306215947882
CC	GO:0005581	collagen trimer	0.00119391362271892
BP	GO:0032501	multicellular organismal process	0.00146231858909112
CC	GO:0045211	postsynaptic membrane	0.00170321828747115
CC	GO:0033267	axon part	0.001718096548516
BP	GO:0007275	multicellular organism development	0.00176117541372629
CC	GO:0098878	neurotransmitter receptor complex	0.00176117541372629
MF	GO:0030020	extracellular matrix structural constituent conferring tensile strength	0.00179237010511382
CC	GO:0098839	postsynaptic density membrane	0.00179664472882926
CC	GO:0000775	chromosome, centromeric region	0.00186593050224505
CC	GO:0008328	ionotropic glutamate receptor complex	0.00214968652351606
CC	GO:0005654	nucleoplasm	0.00227863108959756
BP	GO:0060349	bone morphogenesis	0.00233871323789807
CC	GO:0031226	intrinsic component of plasma membrane	0.00296383066021973
BP	GO:0002062	chondrocyte differentiation	0.00299671962591619
CC	GO:0099146	intrinsic component of postsynaptic density membrane	0.00310309811276985
BP	GO:0048856	anatomical structure development	0.00322541952589525
CC	GO:0099240	intrinsic component of synaptic membrane	0.00349838365327453
BP	GO:0048699	generation of neurons	0.00369361669291897
BP	GO:0030182	neuron differentiation	0.0044078638715587
BP	GO:0099536	synaptic signaling	0.00461855772097485
BP	GO:0032502	developmental process	0.00520547241126089
CC	GO:0098794	postsynapse	0.00559976782671753
CC	GO:0043005	neuron projection	0.00592955209080725
CC	GO:1990351	transporter complex	0.00602066810849427
CC	GO:0000776	kinetochore	0.00602066810849427
CC	GO:0098982	GABA-ergic synapse	0.00640320141988907
BP	GO:0099537	trans-synaptic signaling	0.00675718331933562
BP	GO:0030198	extracellular matrix organization	0.00687826343429603
BP	GO:0007268	chemical synaptic transmission	0.0070986548970435
BP	GO:0098916	anterograde trans-synaptic signaling	0.0070986548970435
BP	GO:0022613	ribonucleoprotein complex biogenesis	0.00712197261172691
BP	GO:0048468	cell development	0.00811047072901774
CC	GO:1902495	transmembrane transporter complex	0.00811047072901774
CC	GO:0098948	intrinsic component of postsynaptic specialization membrane	0.00851166053967223
BP	GO:2000463	positive regulation of excitatory postsynaptic potential	0.00862574055529528
BP	GO:0007215	glutamate receptor signaling pathway	0.00923270415066318
CC	GO:0005813	centrosome	0.00928839658744702
CC	GO:0005887	integral component of plasma membrane	0.00998039671151715
BP	GO:1900449	regulation of glutamate receptor signaling pathway	0.0105187057984662
BP	GO:0048666	neuron development	0.0120385018324058
CC	GO:0098936	intrinsic component of postsynaptic membrane	0.0126235065459503
MF	GO:0005488	binding	0.014270207157484
CC	GO:0000777	condensed chromosome kinetochore	0.0148400876210655
BP	GO:0006941	striated muscle contraction	0.0148400876210655
CC	GO:0032279	asymmetric synapse	0.0151606092633669
MF	GO:0046873	metal ion transmembrane transporter activity	0.0154971765706962
BP	GO:0031175	neuron projection development	0.0154971765706962
CC	GO:0034703	cation channel complex	0.0167125660414578
CC	GO:0099061	integral component of postsynaptic density membrane	0.0192647735449892
CC	GO:0034702	ion channel complex	0.0201379351766809
BP	GO:0050808	synapse organization	0.0205672721192805
CC	GO:0099572	postsynaptic specialization	0.0209146815981762
CC	GO:0043292	contractile fiber	0.0209146815981762
CC	GO:0043226	organelle	0.0212303555040638
BP	GO:0032412	regulation of ion transmembrane transporter activity	0.0213138538669704
BP	GO:0003417	growth plate cartilage development	0.021753372641389
MF	GO:0005212	structural constituent of eye lens	0.021847985860777
BP	GO:0034641	cellular nitrogen compound metabolic process	0.0244635797564057
BP	GO:0008380	RNA splicing	0.0244635797564057
CC	GO:0014069	postsynaptic density	0.025673053903156
CC	GO:0099699	integral component of synaptic membrane	0.0270756205625759
CC	GO:0036477	somatodendritic compartment	0.0281111464916664
BP	GO:0051216	cartilage development	0.0283478062369137
BP	GO:2000311	regulation of AMPA receptor activity	0.0286081608023062
MF	GO:0022890	inorganic cation transmembrane transporter activity	0.0300626184086849
BP	GO:0099177	regulation of trans-synaptic signaling	0.0310694337424361
BP	GO:0035418	protein localization to synapse	0.0310694337424361
BP	GO:0051094	positive regulation of developmental process	0.0310694337424361
BP	GO:0006403	RNA localization	0.0313250012198813
BP	GO:0030154	cell differentiation	0.0313250012198813
CC	GO:0098984	neuron to neuron synapse	0.0313250012198813
BP	GO:0048869	cellular developmental process	0.0314637186667949
BP	GO:0003413	chondrocyte differentiation involved in endochondral bone morphogenesis	0.0324562060829707
CC	GO:0098793	presynapse	0.0324562060829707
BP	GO:0043062	extracellular structure organization	0.0333709680209802
BP	GO:0050804	modulation of chemical synaptic transmission	0.0333709680209802
BP	GO:0051962	positive regulation of nervous system development	0.0334327756225359
CC	GO:0044452	nucleolar part	0.0355202468425134
CC	GO:0030016	myofibril	0.0356414717528847
CC	GO:0099060	integral component of postsynaptic specialization membrane	0.0356414717528847
BP	GO:0050806	positive regulation of synaptic transmission	0.0356414717528847
BP	GO:0099565	chemical synaptic transmission, postsynaptic	0.0356414717528847
BP	GO:0006412	translation	0.0364299429699883
BP	GO:2001257	regulation of cation channel activity	0.0364865553680164
MF	GO:0044877	protein-containing complex binding	0.0372715668620131
CC	GO:0098590	plasma membrane region	0.0377906704588332
BP	GO:0022898	regulation of transmembrane transporter activity	0.0399957941312288
BP	GO:0003015	heart process	0.040069939427487
BP	GO:0007155	cell adhesion	0.0403368249996887
MF	GO:0022836	gated channel activity	0.0412247565261084
MF	GO:0005261	cation channel activity	0.0412247565261084
CC	GO:0099055	integral component of postsynaptic membrane	0.0412247565261084
MF	GO:0003729	mRNA binding	0.0412247565261084
BP	GO:0044085	cellular component biogenesis	0.0414041729503083
BP	GO:0051236	establishment of RNA localization	0.0419807128224741
CC	GO:0030054	cell junction	0.0419807128224741
BP	GO:0006139	nucleobase-containing compound metabolic process	0.0419807128224741
CC	GO:0005856	cytoskeleton	0.0420517625537374
CC	GO:0044459	plasma membrane part	0.0431545545196152
BP	GO:0022610	biological adhesion	0.0431545545196152
BP	GO:0051960	regulation of nervous system development	0.0435948750203247
CC	GO:0098978	glutamatergic synapse	0.0454851440309422
CC	GO:0044391	ribosomal subunit	0.0460965399539518
BP	GO:0090304	nucleic acid metabolic process	0.0460965399539518
BP	GO:0042254	ribosome biogenesis	0.0463149503179591
BP	GO:0000245	spliceosomal complex assembly	0.0463149503179591
CC	GO:0000779	condensed chromosome, centromeric region	0.0479710675032749
CC	GO:0044449	contractile fiber part	0.0485485287057909
BP	GO:0003418	growth plate cartilage chondrocyte differentiation	0.0495719327403169
