# Supplementary material for: Dedicated transcriptomics combined with power analysis lead to functional understanding of genes with weak phenotypic changes in knockout lines
Source: PLoS Comput Biol. 2020 Nov 12;16(11):e1008354. doi: 10.1371/journal.pcbi.1008354 (PMC7685438; doi:10.1371/journal.pcbi.1008354)
Supplement: S2 File — (GZ) [file pcbi.1008354.s016.gz › S2_File/gon5/569.tsv]

ontology	category	term	BH
MF	GO:0005201	extracellular matrix structural constituent	3.57092481579687e-08
CC	GO:0031012	extracellular matrix	4.2411871656486e-08
CC	GO:0005581	collagen trimer	1.09221609907171e-07
CC	GO:0044421	extracellular region part	4.10009026059946e-07
CC	GO:0005694	chromosome	5.18745984774108e-07
CC	GO:0005576	extracellular region	1.51393723659557e-06
CC	GO:0043228	non-membrane-bounded organelle	2.45075742942516e-06
CC	GO:0043232	intracellular non-membrane-bounded organelle	2.59063673646983e-06
CC	GO:0044427	chromosomal part	3.93168740960573e-06
CC	GO:0005615	extracellular space	4.55806325067495e-06
CC	GO:0062023	collagen-containing extracellular matrix	6.14799620715323e-06
CC	GO:0000775	chromosome, centromeric region	1.27847555119582e-05
MF	GO:0030020	extracellular matrix structural constituent conferring tensile strength	1.34507044122319e-05
BP	GO:0030198	extracellular matrix organization	1.45419859913997e-05
BP	GO:0003012	muscle system process	1.90288374304734e-05
CC	GO:0000776	kinetochore	2.09398286833065e-05
BP	GO:0006936	muscle contraction	3.14282669180522e-05
CC	GO:0098687	chromosomal region	4.43100680580338e-05
CC	GO:0000228	nuclear chromosome	6.70062333922313e-05
BP	GO:0006396	RNA processing	6.70062333922313e-05
CC	GO:0000777	condensed chromosome kinetochore	6.70062333922313e-05
BP	GO:0032501	multicellular organismal process	8.18804716613664e-05
BP	GO:0006259	DNA metabolic process	8.60533472944534e-05
BP	GO:0060349	bone morphogenesis	0.000122076947455381
CC	GO:0044428	nuclear part	0.000124049346476322
CC	GO:0031981	nuclear lumen	0.000124049346476322
BP	GO:0006941	striated muscle contraction	0.000124049346476322
BP	GO:0060351	cartilage development involved in endochondral bone morphogenesis	0.000142984827894466
BP	GO:0000278	mitotic cell cycle	0.000162555469720164
CC	GO:0044454	nuclear chromosome part	0.000162555469720164
BP	GO:0009987	cellular process	0.000170084718578795
CC	GO:0000793	condensed chromosome	0.00017037931327787
BP	GO:0051216	cartilage development	0.000202127053219194
BP	GO:0006260	DNA replication	0.000214417794874325
BP	GO:0060350	endochondral bone morphogenesis	0.000273075714779818
BP	GO:0006403	RNA localization	0.000451364343499584
BP	GO:0003433	chondrocyte development involved in endochondral bone morphogenesis	0.000528607192677707
BP	GO:0043062	extracellular structure organization	0.000547456857178725
CC	GO:0000779	condensed chromosome, centromeric region	0.000606269743836279
BP	GO:0006397	mRNA processing	0.000625527748789154
BP	GO:0003413	chondrocyte differentiation involved in endochondral bone morphogenesis	0.000652105625177039
MF	GO:0005524	ATP binding	0.000809955138552122
MF	GO:0032559	adenyl ribonucleotide binding	0.000985215821461448
BP	GO:0007049	cell cycle	0.00101705849849931
BP	GO:0002062	chondrocyte differentiation	0.00101705849849931
BP	GO:0061448	connective tissue development	0.00109547538999506
CC	GO:0043292	contractile fiber	0.00115755355715512
BP	GO:0003418	growth plate cartilage chondrocyte differentiation	0.00121400515308669
BP	GO:0003417	growth plate cartilage development	0.0013388806818367
MF	GO:0030554	adenyl nucleotide binding	0.00183969519996965
MF	GO:0008144	drug binding	0.00199071236846217
BP	GO:0003422	growth plate cartilage morphogenesis	0.00199501621217218
CC	GO:0030017	sarcomere	0.00227760098928985
BP	GO:0007059	chromosome segregation	0.00256873347511898
BP	GO:0031123	RNA 3'-end processing	0.00296686029670209
CC	GO:0044449	contractile fiber part	0.0030409942790462
CC	GO:0099080	supramolecular complex	0.00369587552877942
CC	GO:0099081	supramolecular polymer	0.00369587552877942
BP	GO:1901990	regulation of mitotic cell cycle phase transition	0.00369587552877942
BP	GO:0007093	mitotic cell cycle checkpoint	0.00373089289420293
CC	GO:0030016	myofibril	0.00378859017122992
CC	GO:0099634	postsynaptic specialization membrane	0.00386516454266287
BP	GO:0000070	mitotic sister chromatid segregation	0.00461683033391132
CC	GO:0099512	supramolecular fiber	0.00520066039538096
BP	GO:1901991	negative regulation of mitotic cell cycle phase transition	0.00522108182873849
BP	GO:0007275	multicellular organism development	0.00527626643270143
BP	GO:1990823	response to leukemia inhibitory factor	0.00542474276295331
BP	GO:1990830	cellular response to leukemia inhibitory factor	0.00542474276295331
BP	GO:0032502	developmental process	0.00545331974865023
BP	GO:0060536	cartilage morphogenesis	0.00556131680067271
CC	GO:0000778	condensed nuclear chromosome kinetochore	0.00570477857918602
BP	GO:0140014	mitotic nuclear division	0.00570477857918602
BP	GO:0002063	chondrocyte development	0.00570477857918602
BP	GO:0090304	nucleic acid metabolic process	0.00570477857918602
CC	GO:0032040	small-subunit processome	0.00570477857918602
BP	GO:0003414	chondrocyte morphogenesis involved in endochondral bone morphogenesis	0.00570477857918602
BP	GO:0003429	growth plate cartilage chondrocyte morphogenesis	0.00570477857918602
BP	GO:0090171	chondrocyte morphogenesis	0.00570477857918602
BP	GO:0048731	system development	0.00570477857918602
BP	GO:1903047	mitotic cell cycle process	0.00629130465987888
BP	GO:0003009	skeletal muscle contraction	0.00652100120115818
BP	GO:0000280	nuclear division	0.00652100120115818
BP	GO:0060048	cardiac muscle contraction	0.00652100120115818
BP	GO:0006281	DNA repair	0.00655055163217672
MF	GO:0097367	carbohydrate derivative binding	0.00688654895389395
BP	GO:0007346	regulation of mitotic cell cycle	0.00688654895389395
BP	GO:0065007	biological regulation	0.00710822215773366
CC	GO:0005861	troponin complex	0.00725448178638441
BP	GO:0071840	cellular component organization or biogenesis	0.00742629721135292
BP	GO:0008380	RNA splicing	0.00765375857570903
BP	GO:0051236	establishment of RNA localization	0.00768423016798798
BP	GO:0050789	regulation of biological process	0.00778174753473976
BP	GO:0022402	cell cycle process	0.00810096961109658
MF	GO:0016887	ATPase activity	0.00810096961109658
BP	GO:0000075	cell cycle checkpoint	0.00832351657768646
BP	GO:0098868	bone growth	0.00832351657768646
BP	GO:0006974	cellular response to DNA damage stimulus	0.00832351657768646
CC	GO:0097060	synaptic membrane	0.00832351657768646
MF	GO:0005515	protein binding	0.00832351657768646
BP	GO:0050657	nucleic acid transport	0.00832351657768646
BP	GO:0050658	RNA transport	0.00832351657768646
BP	GO:0098813	nuclear chromosome segregation	0.00832351657768646
BP	GO:0030199	collagen fibril organization	0.00896551636070306
BP	GO:0048285	organelle fission	0.00899909496478445
BP	GO:0016071	mRNA metabolic process	0.0103490422616691
BP	GO:0060348	bone development	0.0109380495674415
BP	GO:0010972	negative regulation of G2/M transition of mitotic cell cycle	0.0109380495674415
MF	GO:0001224	RNA polymerase II transcription cofactor binding	0.0117454309473129
CC	GO:0036379	myofilament	0.0123056769362228
BP	GO:0010389	regulation of G2/M transition of mitotic cell cycle	0.0126119582608997
BP	GO:0006261	DNA-dependent DNA replication	0.0128093433198419
BP	GO:0051726	regulation of cell cycle	0.0128093433198419
BP	GO:0003416	endochondral bone growth	0.0128093433198419
BP	GO:1901988	negative regulation of cell cycle phase transition	0.0128093433198419
BP	GO:0044818	mitotic G2/M transition checkpoint	0.0129412210065447
BP	GO:0000819	sister chromatid segregation	0.0129412210065447
BP	GO:0050684	regulation of mRNA processing	0.0142855144273839
CC	GO:0005657	replication fork	0.0143022026756049
BP	GO:0048856	anatomical structure development	0.0150752590158346
CC	GO:0000940	condensed chromosome outer kinetochore	0.0163279798966257
BP	GO:0000076	DNA replication checkpoint	0.0170046129106854
BP	GO:0003008	system process	0.0173262334464745
CC	GO:0005865	striated muscle thin filament	0.0190950452044524
BP	GO:0000375	RNA splicing, via transesterification reactions	0.0190950452044524
BP	GO:0000377	RNA splicing, via transesterification reactions with bulged adenosine as nucleophile	0.0190950452044524
BP	GO:0000398	mRNA splicing, via spliceosome	0.0190950452044524
CC	GO:0045211	postsynaptic membrane	0.0193512150705881
BP	GO:0045930	negative regulation of mitotic cell cycle	0.0193512150705881
CC	GO:0043596	nuclear replication fork	0.0200144714914991
BP	GO:0048705	skeletal system morphogenesis	0.0210123252454531
CC	GO:0098948	intrinsic component of postsynaptic specialization membrane	0.0210123252454531
CC	GO:0044430	cytoskeletal part	0.021565011403052
BP	GO:0031124	mRNA 3'-end processing	0.0238384791907178
MF	GO:0042623	ATPase activity, coupled	0.0245571987955111
CC	GO:0070013	intracellular organelle lumen	0.0255131808884342
BP	GO:0007088	regulation of mitotic nuclear division	0.0255131808884342
CC	GO:0044420	extracellular matrix component	0.0257937510501553
CC	GO:0031974	membrane-enclosed lumen	0.0258613534120321
CC	GO:0043233	organelle lumen	0.0258613534120321
CC	GO:0098936	intrinsic component of postsynaptic membrane	0.0278989929719994
CC	GO:0030054	cell junction	0.0294040967360883
BP	GO:0033314	mitotic DNA replication checkpoint	0.0294865114644851
BP	GO:0051315	attachment of mitotic spindle microtubules to kinetochore	0.0299162734026736
MF	GO:0005509	calcium ion binding	0.0300617218824369
CC	GO:0099060	integral component of postsynaptic specialization membrane	0.0309078851585482
BP	GO:0001501	skeletal system development	0.0309078851585482
CC	GO:0005604	basement membrane	0.0319370146635416
CC	GO:0005813	centrosome	0.0342422212472187
MF	GO:0048407	platelet-derived growth factor binding	0.0355030012936765
CC	GO:0000780	condensed nuclear chromosome, centromeric region	0.0374047107586514
BP	GO:1902750	negative regulation of cell cycle G2/M phase transition	0.0379370966838191
BP	GO:0016043	cellular component organization	0.0381986426369165
BP	GO:0050879	multicellular organismal movement	0.0381986426369165
BP	GO:0050881	musculoskeletal movement	0.0381986426369165
MF	GO:0022839	ion gated channel activity	0.0389501596069154
MF	GO:0004386	helicase activity	0.0389501596069154
BP	GO:0044772	mitotic cell cycle phase transition	0.039240171867959
BP	GO:0035640	exploration behavior	0.0396574927614771
CC	GO:0005856	cytoskeleton	0.0405477426224483
MF	GO:0022836	gated channel activity	0.0410906866908286
MF	GO:0003729	mRNA binding	0.0411610140295339
BP	GO:0050794	regulation of cellular process	0.0411610140295339
BP	GO:0006139	nucleobase-containing compound metabolic process	0.0411610140295339
BP	GO:0007080	mitotic metaphase plate congression	0.0411610140295339
BP	GO:0045841	negative regulation of mitotic metaphase/anaphase transition	0.0418749346037995
MF	GO:0005261	cation channel activity	0.0418749346037995
BP	GO:0006310	DNA recombination	0.044423115940981
BP	GO:0097107	postsynaptic density assembly	0.044423115940981
CC	GO:0099055	integral component of postsynaptic membrane	0.044423115940981
MF	GO:0005488	binding	0.0447766008063596
BP	GO:0006999	nuclear pore organization	0.044907370416204
CC	GO:0098644	complex of collagen trimers	0.046929223235451
BP	GO:0044774	mitotic DNA integrity checkpoint	0.0474599853544181
BP	GO:0051321	meiotic cell cycle	0.0479323795564609
MF	GO:0003688	DNA replication origin binding	0.0482109037537456
CC	GO:0005654	nucleoplasm	0.0482109037537456
BP	GO:0031570	DNA integrity checkpoint	0.0490305974117222
BP	GO:0098698	postsynaptic specialization assembly	0.0490305974117222
BP	GO:0070202	regulation of establishment of protein localization to chromosome	0.0490305974117222
MF	GO:0008094	DNA-dependent ATPase activity	0.049175843010171
BP	GO:1901987	regulation of cell cycle phase transition	0.049175843010171
BP	GO:0015931	nucleobase-containing compound transport	0.049175843010171
BP	GO:0051301	cell division	0.0496561855198926
CC	GO:0099146	intrinsic component of postsynaptic density membrane	0.0496561855198926
BP	GO:1902749	regulation of cell cycle G2/M phase transition	0.0496673991718635
