# Supplementary material for: Dedicated transcriptomics combined with power analysis lead to functional understanding of genes with weak phenotypic changes in knockout lines
Source: PLoS Comput Biol. 2020 Nov 12;16(11):e1008354. doi: 10.1371/journal.pcbi.1008354 (PMC7685438; doi:10.1371/journal.pcbi.1008354)
Supplement: S2 File — (GZ) [file pcbi.1008354.s016.gz › S2_File/gon5/832.tsv]

ontology	category	term	BH
CC	GO:0031012	extracellular matrix	3.74174551178457e-13
CC	GO:0044421	extracellular region part	3.74174551178457e-13
BP	GO:0050789	regulation of biological process	4.9678146614534e-13
BP	GO:0065007	biological regulation	6.18041597984998e-13
CC	GO:0005576	extracellular region	9.8998342899413e-13
CC	GO:0062023	collagen-containing extracellular matrix	8.51994589269496e-12
CC	GO:0005615	extracellular space	8.51994589269496e-12
BP	GO:0032501	multicellular organismal process	1.74533341115639e-10
BP	GO:0050794	regulation of cellular process	1.6175884113038e-09
BP	GO:0032502	developmental process	2.99531026000153e-09
BP	GO:0048856	anatomical structure development	3.94954402070401e-08
MF	GO:0005201	extracellular matrix structural constituent	5.04086677341806e-08
MF	GO:0005515	protein binding	1.40404012931347e-07
MF	GO:0005488	binding	1.74137709142531e-07
BP	GO:0048731	system development	2.53907686296938e-07
BP	GO:0048519	negative regulation of biological process	2.53907686296938e-07
BP	GO:0007275	multicellular organism development	4.17251136653815e-07
BP	GO:0048523	negative regulation of cellular process	1.19996506871862e-06
BP	GO:0048518	positive regulation of biological process	1.29346050932002e-06
BP	GO:0048869	cellular developmental process	1.47281990622523e-06
BP	GO:0051216	cartilage development	2.8106794452101e-06
BP	GO:0090304	nucleic acid metabolic process	2.81184876372603e-06
BP	GO:0003008	system process	3.37436524305432e-06
BP	GO:0030154	cell differentiation	4.33703096078312e-06
BP	GO:0060255	regulation of macromolecule metabolic process	4.9940208901558e-06
BP	GO:0009888	tissue development	4.9940208901558e-06
BP	GO:0048522	positive regulation of cellular process	5.31801653413187e-06
BP	GO:0009987	cellular process	6.78771959694902e-06
BP	GO:0051239	regulation of multicellular organismal process	9.29857640751782e-06
CC	GO:0005694	chromosome	1.1375974556746e-05
BP	GO:0006259	DNA metabolic process	1.2159126719269e-05
CC	GO:0005581	collagen trimer	1.9862575347099e-05
BP	GO:0050793	regulation of developmental process	2.01678998663241e-05
BP	GO:0061448	connective tissue development	2.30320161229405e-05
CC	GO:0044427	chromosomal part	4.52098146630354e-05
BP	GO:0051171	regulation of nitrogen compound metabolic process	4.75708143584527e-05
BP	GO:0080090	regulation of primary metabolic process	6.73607705886746e-05
BP	GO:0006281	DNA repair	8.24693208935988e-05
BP	GO:0043170	macromolecule metabolic process	0.000142158682435331
CC	GO:0000777	condensed chromosome kinetochore	0.000161242012068823
BP	GO:0006974	cellular response to DNA damage stimulus	0.000167368935415295
BP	GO:0043062	extracellular structure organization	0.000267455060255152
CC	GO:0000779	condensed chromosome, centromeric region	0.000277415577536351
CC	GO:0000775	chromosome, centromeric region	0.000288917137212074
MF	GO:0003677	DNA binding	0.000303676321911845
CC	GO:0000793	condensed chromosome	0.000370104886878873
BP	GO:0030198	extracellular matrix organization	0.000370886167481273
BP	GO:0002062	chondrocyte differentiation	0.000370886167481273
CC	GO:0098687	chromosomal region	0.000451989707785963
CC	GO:0044428	nuclear part	0.00046851240632309
BP	GO:0050896	response to stimulus	0.000479362751328339
BP	GO:0030199	collagen fibril organization	0.000479395622039164
BP	GO:2000026	regulation of multicellular organismal development	0.00058281161648891
BP	GO:0007059	chromosome segregation	0.00065965829869386
BP	GO:0000819	sister chromatid segregation	0.000676667534285008
MF	GO:0005212	structural constituent of eye lens	0.000801659513959478
BP	GO:0051241	negative regulation of multicellular organismal process	0.000812996760506732
BP	GO:0006139	nucleobase-containing compound metabolic process	0.000829360697757069
BP	GO:0019219	regulation of nucleobase-containing compound metabolic process	0.000934996810829629
CC	GO:0000776	kinetochore	0.000979139332643026
CC	GO:0005634	nucleus	0.0010038580991745
BP	GO:0048584	positive regulation of response to stimulus	0.00121881038152389
BP	GO:0019222	regulation of metabolic process	0.00121881038152389
BP	GO:0009653	anatomical structure morphogenesis	0.00148726026770604
BP	GO:0031323	regulation of cellular metabolic process	0.00148726026770604
BP	GO:0051983	regulation of chromosome segregation	0.00148726026770604
BP	GO:1901360	organic cyclic compound metabolic process	0.00148726026770604
BP	GO:0046483	heterocycle metabolic process	0.00148726026770604
BP	GO:0003012	muscle system process	0.00160430940610342
BP	GO:0022402	cell cycle process	0.00172555072165606
BP	GO:0035295	tube development	0.00186711186650314
BP	GO:0001501	skeletal system development	0.00197038261223617
BP	GO:0007049	cell cycle	0.00197907697344287
BP	GO:0003009	skeletal muscle contraction	0.00197907697344287
BP	GO:0000278	mitotic cell cycle	0.00199892700260296
BP	GO:0048514	blood vessel morphogenesis	0.00214344875913627
BP	GO:0000070	mitotic sister chromatid segregation	0.00228283242085896
MF	GO:0003676	nucleic acid binding	0.00228283242085896
BP	GO:0140014	mitotic nuclear division	0.00228283242085896
BP	GO:0007346	regulation of mitotic cell cycle	0.00253067101869948
BP	GO:0071840	cellular component organization or biogenesis	0.0026271358656555
BP	GO:0090068	positive regulation of cell cycle process	0.00263300807308885
BP	GO:0001568	blood vessel development	0.00263300807308885
BP	GO:0016043	cellular component organization	0.00275307678227821
BP	GO:0016070	RNA metabolic process	0.00323877902700385
MF	GO:0003682	chromatin binding	0.00352908800411623
BP	GO:0051716	cellular response to stimulus	0.00362632382568522
BP	GO:0006260	DNA replication	0.00371842498737135
BP	GO:0010564	regulation of cell cycle process	0.00379943420673143
BP	GO:0010556	regulation of macromolecule biosynthetic process	0.00399237806119606
BP	GO:0042127	regulation of cell proliferation	0.00406463272036938
BP	GO:0048513	animal organ development	0.00417985458647254
BP	GO:0006725	cellular aromatic compound metabolic process	0.00424431631318275
BP	GO:0051093	negative regulation of developmental process	0.00424431631318275
BP	GO:0009891	positive regulation of biosynthetic process	0.00439155643383485
MF	GO:0008094	DNA-dependent ATPase activity	0.00439155643383485
BP	GO:0009889	regulation of biosynthetic process	0.00440933843924245
BP	GO:0008283	cell proliferation	0.00469721231077173
BP	GO:0031326	regulation of cellular biosynthetic process	0.00470525459599608
BP	GO:0072358	cardiovascular system development	0.00470525459599608
BP	GO:0050877	nervous system process	0.0047891871653364
BP	GO:0002063	chondrocyte development	0.0047891871653364
BP	GO:0061041	regulation of wound healing	0.004820833481707
CC	GO:0031981	nuclear lumen	0.004820833481707
BP	GO:0001944	vasculature development	0.004820833481707
BP	GO:0045944	positive regulation of transcription by RNA polymerase II	0.00500273081075644
BP	GO:0045935	positive regulation of nucleobase-containing compound metabolic process	0.00500273081075644
BP	GO:0031328	positive regulation of cellular biosynthetic process	0.00500273081075644
BP	GO:0051252	regulation of RNA metabolic process	0.00500273081075644
BP	GO:1903047	mitotic cell cycle process	0.00500273081075644
MF	GO:0030020	extracellular matrix structural constituent conferring tensile strength	0.00500273081075644
BP	GO:0097435	supramolecular fiber organization	0.00520055416986302
BP	GO:0098813	nuclear chromosome segregation	0.00598132087028743
BP	GO:0006261	DNA-dependent DNA replication	0.00634769688835675
BP	GO:0010605	negative regulation of macromolecule metabolic process	0.00641043033188119
BP	GO:0010468	regulation of gene expression	0.00641043033188119
BP	GO:0051726	regulation of cell cycle	0.00656837632770372
BP	GO:0098801	regulation of renal system process	0.00720781779012088
BP	GO:0034654	nucleobase-containing compound biosynthetic process	0.00722233254667688
BP	GO:0007155	cell adhesion	0.00725552087313713
BP	GO:0051128	regulation of cellular component organization	0.00750429676704251
BP	GO:0000280	nuclear division	0.00757503342982619
BP	GO:0051173	positive regulation of nitrogen compound metabolic process	0.00804088647751871
BP	GO:0007517	muscle organ development	0.00804088647751871
BP	GO:0071214	cellular response to abiotic stimulus	0.00804088647751871
BP	GO:0104004	cellular response to environmental stimulus	0.00804088647751871
BP	GO:2000112	regulation of cellular macromolecule biosynthetic process	0.00850337852143808
BP	GO:0022610	biological adhesion	0.00894216352144722
BP	GO:0045876	positive regulation of sister chromatid cohesion	0.00949534857563811
BP	GO:0044057	regulation of system process	0.00961750718288802
MF	GO:0005539	glycosaminoglycan binding	0.0102561387007498
BP	GO:0032774	RNA biosynthetic process	0.0102668150297932
BP	GO:2001141	regulation of RNA biosynthetic process	0.0108235624705412
CC	GO:0044420	extracellular matrix component	0.010941230493262
BP	GO:0048468	cell development	0.0113575059626967
BP	GO:0007600	sensory perception	0.0119641412294387
BP	GO:0032101	regulation of response to external stimulus	0.0119641412294387
BP	GO:0044260	cellular macromolecule metabolic process	0.0124707360664187
BP	GO:0051052	regulation of DNA metabolic process	0.0124707360664187
BP	GO:0007088	regulation of mitotic nuclear division	0.0124707360664187
BP	GO:0035239	tube morphogenesis	0.0124707360664187
CC	GO:0000778	condensed nuclear chromosome kinetochore	0.0124707360664187
BP	GO:0006952	defense response	0.0125547612484143
BP	GO:0009892	negative regulation of metabolic process	0.0126174099066155
BP	GO:0006397	mRNA processing	0.0131678557946884
BP	GO:0031325	positive regulation of cellular metabolic process	0.0131811350716445
BP	GO:1901362	organic cyclic compound biosynthetic process	0.0137455649386805
MF	GO:0005102	signaling receptor binding	0.0137918864920913
CC	GO:0097060	synaptic membrane	0.0139200057830946
BP	GO:0019438	aromatic compound biosynthetic process	0.0139200057830946
BP	GO:0033045	regulation of sister chromatid segregation	0.0144577099067011
BP	GO:0072376	protein activation cascade	0.014964908995755
BP	GO:0051130	positive regulation of cellular component organization	0.0152516596320828
BP	GO:0051094	positive regulation of developmental process	0.0152516596320828
BP	GO:0048583	regulation of response to stimulus	0.0152516596320828
BP	GO:0060538	skeletal muscle organ development	0.0153083195641817
BP	GO:0006351	transcription, DNA-templated	0.0154266012663317
BP	GO:0018130	heterocycle biosynthetic process	0.0155123753107804
CC	GO:0005654	nucleoplasm	0.0155869624271449
BP	GO:0051276	chromosome organization	0.0155869624271449
CC	GO:0009986	cell surface	0.0155869624271449
BP	GO:0097659	nucleic acid-templated transcription	0.0160754703122016
BP	GO:0010557	positive regulation of macromolecule biosynthetic process	0.0160754703122016
BP	GO:0007154	cell communication	0.0160754703122016
BP	GO:1902680	positive regulation of RNA biosynthetic process	0.0160754703122016
BP	GO:0010604	positive regulation of macromolecule metabolic process	0.0162889650419113
BP	GO:2001252	positive regulation of chromosome organization	0.0162889650419113
BP	GO:0044539	long-chain fatty acid import	0.0165350634656251
CC	GO:0031594	neuromuscular junction	0.0165350634656251
CC	GO:0031226	intrinsic component of plasma membrane	0.0166208060292839
BP	GO:0006355	regulation of transcription, DNA-templated	0.0166208060292839
CC	GO:0099512	supramolecular fiber	0.0168870675248758
BP	GO:0006936	muscle contraction	0.0171699990903016
BP	GO:1903508	positive regulation of nucleic acid-templated transcription	0.0173456707731147
BP	GO:0033047	regulation of mitotic sister chromatid segregation	0.0173456707731147
BP	GO:1903506	regulation of nucleic acid-templated transcription	0.017443448511196
BP	GO:0016071	mRNA metabolic process	0.0177529651050129
BP	GO:0006403	RNA localization	0.01809693163365
BP	GO:0051254	positive regulation of RNA metabolic process	0.0184768879632719
BP	GO:0033002	muscle cell proliferation	0.0184768879632719
BP	GO:1901990	regulation of mitotic cell cycle phase transition	0.0199107015183291
BP	GO:1902750	negative regulation of cell cycle G2/M phase transition	0.0199107015183291
BP	GO:0032963	collagen metabolic process	0.0205440679358165
CC	GO:0099080	supramolecular complex	0.0205440679358165
CC	GO:0099081	supramolecular polymer	0.0205440679358165
BP	GO:0048705	skeletal system morphogenesis	0.0205440679358165
BP	GO:0045595	regulation of cell differentiation	0.0205440679358165
BP	GO:0009059	macromolecule biosynthetic process	0.0205440679358165
BP	GO:0000380	alternative mRNA splicing, via spliceosome	0.0205575343386182
MF	GO:0044877	protein-containing complex binding	0.0205575343386182
BP	GO:0045787	positive regulation of cell cycle	0.0205575343386182
BP	GO:0051301	cell division	0.0205575343386182
BP	GO:1900046	regulation of hemostasis	0.0205575343386182
CC	GO:0016604	nuclear body	0.020810507874538
BP	GO:0045893	positive regulation of transcription, DNA-templated	0.020810507874538
BP	GO:1903034	regulation of response to wounding	0.0209090529680094
BP	GO:0060537	muscle tissue development	0.021135692363001
BP	GO:0051172	negative regulation of nitrogen compound metabolic process	0.0217702958330258
BP	GO:0008608	attachment of spindle microtubules to kinetochore	0.0222895780608336
BP	GO:0098743	cell aggregation	0.0227617503523425
BP	GO:0003422	growth plate cartilage morphogenesis	0.0227906494255238
BP	GO:0007399	nervous system development	0.0228767588013065
BP	GO:1901991	negative regulation of mitotic cell cycle phase transition	0.0228767588013065
BP	GO:0009611	response to wounding	0.0229651319511796
MF	GO:0005261	cation channel activity	0.023330553373751
CC	GO:0005887	integral component of plasma membrane	0.0236408674532873
BP	GO:0051984	positive regulation of chromosome segregation	0.0236896567718817
BP	GO:1901988	negative regulation of cell cycle phase transition	0.0236896567718817
BP	GO:0008015	blood circulation	0.0236896567718817
BP	GO:0033044	regulation of chromosome organization	0.0237856642238816
BP	GO:0010628	positive regulation of gene expression	0.0239002251778282
CC	GO:0043228	non-membrane-bounded organelle	0.0242890580107195
BP	GO:0044772	mitotic cell cycle phase transition	0.0244634345170513
BP	GO:0042060	wound healing	0.0244634345170513
BP	GO:0010831	positive regulation of myotube differentiation	0.0250348350001972
BP	GO:0003433	chondrocyte development involved in endochondral bone morphogenesis	0.0259819311855715
BP	GO:0031123	RNA 3'-end processing	0.0264693812456937
BP	GO:0045931	positive regulation of mitotic cell cycle	0.0271219484783128
BP	GO:0023052	signaling	0.0276155121710061
BP	GO:0045087	innate immune response	0.0278328002276305
BP	GO:0014706	striated muscle tissue development	0.0280355912628173
BP	GO:0016202	regulation of striated muscle tissue development	0.0283798386767277
BP	GO:0044770	cell cycle phase transition	0.0287052830788941
BP	GO:0085029	extracellular matrix assembly	0.0287052830788941
BP	GO:0006956	complement activation	0.0287473124334007
BP	GO:0048634	regulation of muscle organ development	0.0291044885249409
BP	GO:0006954	inflammatory response	0.0291210908506171
CC	GO:0030054	cell junction	0.0292980315104917
MF	GO:0004867	serine-type endopeptidase inhibitor activity	0.0292980315104917
BP	GO:1990823	response to leukemia inhibitory factor	0.0292980315104917
BP	GO:1990830	cellular response to leukemia inhibitory factor	0.0292980315104917
BP	GO:0033993	response to lipid	0.0298525351040371
BP	GO:0071241	cellular response to inorganic substance	0.0298525351040371
BP	GO:0031324	negative regulation of cellular metabolic process	0.0319459280859155
BP	GO:0030193	regulation of blood coagulation	0.0321367065231749
BP	GO:0071897	DNA biosynthetic process	0.0321367065231749
BP	GO:0003013	circulatory system process	0.0329258771430522
BP	GO:1901987	regulation of cell cycle phase transition	0.0339475192181166
BP	GO:0051236	establishment of RNA localization	0.0340042945117613
BP	GO:0000381	regulation of alternative mRNA splicing, via spliceosome	0.0340349077867965
BP	GO:0010467	gene expression	0.0340349077867965
BP	GO:0009893	positive regulation of metabolic process	0.0340349077867965
MF	GO:0008201	heparin binding	0.0348311177954152
BP	GO:0060350	endochondral bone morphogenesis	0.0357299386268699
CC	GO:0071944	cell periphery	0.0358460654577293
BP	GO:0007519	skeletal muscle tissue development	0.0375056137310437
BP	GO:0007062	sister chromatid cohesion	0.0375836226917101
MF	GO:0001540	amyloid-beta binding	0.037760767345544
BP	GO:0006357	regulation of transcription by RNA polymerase II	0.0389395159391793
BP	GO:0048646	anatomical structure formation involved in morphogenesis	0.0393797405314999
BP	GO:0060536	cartilage morphogenesis	0.0394474317313917
BP	GO:0071248	cellular response to metal ion	0.0396504124114281
BP	GO:0006366	transcription by RNA polymerase II	0.0396504124114281
BP	GO:0001525	angiogenesis	0.0399850654283203
MF	GO:0016247	channel regulator activity	0.0401328438940256
MF	GO:0004386	helicase activity	0.0401528400289291
BP	GO:0031124	mRNA 3'-end processing	0.0401528400289291
BP	GO:0060541	respiratory system development	0.0401528400289291
BP	GO:0071345	cellular response to cytokine stimulus	0.0410471530400677
BP	GO:0008380	RNA splicing	0.0412572017483403
CC	GO:0043232	intracellular non-membrane-bounded organelle	0.0412874277897595
BP	GO:0001502	cartilage condensation	0.0412874277897595
BP	GO:0003414	chondrocyte morphogenesis involved in endochondral bone morphogenesis	0.0412874277897595
BP	GO:0003429	growth plate cartilage chondrocyte morphogenesis	0.0412874277897595
BP	GO:0090171	chondrocyte morphogenesis	0.0412874277897595
BP	GO:0070208	protein heterotrimerization	0.0412874277897595
BP	GO:0051783	regulation of nuclear division	0.0412874277897595
BP	GO:0042221	response to chemical	0.0413087177135768
CC	GO:0044459	plasma membrane part	0.0413087177135768
BP	GO:0045005	DNA-dependent DNA replication maintenance of fidelity	0.0418622907941166
BP	GO:0051988	regulation of attachment of spindle microtubules to kinetochore	0.0418622907941166
BP	GO:0034645	cellular macromolecule biosynthetic process	0.0421728036917609
BP	GO:0071478	cellular response to radiation	0.042345732932738
CC	GO:0000780	condensed nuclear chromosome, centromeric region	0.0426260957336451
BP	GO:0006941	striated muscle contraction	0.0426260957336451
MF	GO:0005509	calcium ion binding	0.0426260957336451
BP	GO:0061061	muscle structure development	0.0426260957336451
CC	GO:0005886	plasma membrane	0.0435778378355376
BP	GO:0048285	organelle fission	0.0440376674137976
BP	GO:0042330	taxis	0.0441157262367694
BP	GO:0050818	regulation of coagulation	0.0441157262367694
BP	GO:0006999	nuclear pore organization	0.0441157262367694
BP	GO:0003071	renal system process involved in regulation of systemic arterial blood pressure	0.0444287679352719
BP	GO:0032103	positive regulation of response to external stimulus	0.0445331124682048
BP	GO:0007063	regulation of sister chromatid cohesion	0.0454766620613703
BP	GO:0031347	regulation of defense response	0.0454766620613703
CC	GO:0000228	nuclear chromosome	0.0456259803336953
MF	GO:0001228	DNA-binding transcription activator activity, RNA polymerase II-specific	0.0456259803336953
BP	GO:0044062	regulation of excretion	0.0456259803336953
BP	GO:0034097	response to cytokine	0.0460289969765204
CC	GO:0044305	calyx of Held	0.0480007812588419
BP	GO:0002700	regulation of production of molecular mediator of immune response	0.0488943606429598
BP	GO:0090303	positive regulation of wound healing	0.04917316671066
BP	GO:0006807	nitrogen compound metabolic process	0.0496764362400974
BP	GO:0035988	chondrocyte proliferation	0.0496764362400974
BP	GO:0065008	regulation of biological quality	0.0499395876874225
