# Supplementary material for: Dedicated transcriptomics combined with power analysis lead to functional understanding of genes with weak phenotypic changes in knockout lines
Source: PLoS Comput Biol. 2020 Nov 12;16(11):e1008354. doi: 10.1371/journal.pcbi.1008354 (PMC7685438; doi:10.1371/journal.pcbi.1008354)
Supplement: S2 File — (GZ) [file pcbi.1008354.s016.gz › S2_File/gon5/795.tsv]

ontology	category	term	BH
CC	GO:0031012	extracellular matrix	4.14564969723186e-11
MF	GO:0005201	extracellular matrix structural constituent	8.80840158140196e-09
CC	GO:0062023	collagen-containing extracellular matrix	2.06525943161384e-08
BP	GO:0032501	multicellular organismal process	2.31509554824177e-08
CC	GO:0005581	collagen trimer	5.25775703842319e-08
CC	GO:0000775	chromosome, centromeric region	5.25775703842319e-08
BP	GO:0009987	cellular process	5.25775703842319e-08
BP	GO:0065007	biological regulation	5.25775703842319e-08
CC	GO:0005694	chromosome	7.46343239023193e-08
BP	GO:0071840	cellular component organization or biogenesis	1.18101691866292e-07
CC	GO:0032991	protein-containing complex	1.18101691866292e-07
CC	GO:0044421	extracellular region part	1.39772110333591e-07
BP	GO:0050789	regulation of biological process	1.71247204823282e-07
BP	GO:0006396	RNA processing	2.36173042790209e-07
MF	GO:0005515	protein binding	3.36781776389604e-07
CC	GO:0044427	chromosomal part	4.43296776161094e-07
MF	GO:0030020	extracellular matrix structural constituent conferring tensile strength	8.68082278038378e-07
BP	GO:0016043	cellular component organization	9.4327225136697e-07
BP	GO:0090304	nucleic acid metabolic process	9.62765487375264e-07
CC	GO:0005576	extracellular region	1.037719623384e-06
CC	GO:0043228	non-membrane-bounded organelle	1.47451381202031e-06
CC	GO:0000776	kinetochore	1.8005619582252e-06
MF	GO:0005198	structural molecule activity	1.82043673483048e-06
BP	GO:0006974	cellular response to DNA damage stimulus	1.90068243279454e-06
CC	GO:0043232	intracellular non-membrane-bounded organelle	2.24512519869104e-06
CC	GO:0043292	contractile fiber	2.24512519869104e-06
BP	GO:0032502	developmental process	2.24512519869104e-06
BP	GO:0048731	system development	3.13256599870529e-06
BP	GO:0048856	anatomical structure development	3.9613378652201e-06
CC	GO:0044428	nuclear part	4.66930512406094e-06
BP	GO:0003008	system process	4.66930512406094e-06
CC	GO:0098687	chromosomal region	5.1040833471355e-06
BP	GO:0016071	mRNA metabolic process	6.2061427466757e-06
BP	GO:0007275	multicellular organism development	6.21325790178774e-06
BP	GO:0006397	mRNA processing	6.55171220714411e-06
MF	GO:0046873	metal ion transmembrane transporter activity	7.89404926871323e-06
CC	GO:0000793	condensed chromosome	8.63551349725813e-06
BP	GO:0000278	mitotic cell cycle	8.7171681027408e-06
CC	GO:0097060	synaptic membrane	8.7171681027408e-06
BP	GO:0099536	synaptic signaling	1.14210602244004e-05
BP	GO:0007268	chemical synaptic transmission	1.21011623005658e-05
BP	GO:0098916	anterograde trans-synaptic signaling	1.21011623005658e-05
BP	GO:0006139	nucleobase-containing compound metabolic process	1.60166902043632e-05
BP	GO:0099537	trans-synaptic signaling	1.77028675309997e-05
BP	GO:0006259	DNA metabolic process	1.8103831504621e-05
BP	GO:0008380	RNA splicing	1.82567678500672e-05
CC	GO:0031981	nuclear lumen	1.95228183569705e-05
CC	GO:0005615	extracellular space	2.02409773698718e-05
BP	GO:0050794	regulation of cellular process	2.02409773698718e-05
BP	GO:0006281	DNA repair	2.25291881063242e-05
BP	GO:0007049	cell cycle	2.44748908794279e-05
BP	GO:0000375	RNA splicing, via transesterification reactions	2.44748908794279e-05
BP	GO:0000377	RNA splicing, via transesterification reactions with bulged adenosine as nucleophile	2.44748908794279e-05
BP	GO:0000398	mRNA splicing, via spliceosome	2.44748908794279e-05
BP	GO:0003012	muscle system process	2.75430814460653e-05
MF	GO:0005261	cation channel activity	2.75430814460653e-05
MF	GO:0022839	ion gated channel activity	2.82325321201569e-05
BP	GO:0030198	extracellular matrix organization	3.02684009283446e-05
BP	GO:0046483	heterocycle metabolic process	3.69531657539644e-05
CC	GO:0000777	condensed chromosome kinetochore	4.37820554668453e-05
MF	GO:0022836	gated channel activity	4.37820554668453e-05
CC	GO:0045202	synapse	4.79925192923743e-05
CC	GO:0030016	myofibril	5.15470073109664e-05
MF	GO:0005488	binding	6.10120766008611e-05
CC	GO:0099080	supramolecular complex	7.85952459163542e-05
CC	GO:0099081	supramolecular polymer	7.85952459163542e-05
CC	GO:0031226	intrinsic component of plasma membrane	8.98303151193314e-05
CC	GO:0099512	supramolecular fiber	9.00097881543311e-05
BP	GO:0006403	RNA localization	9.40985962925395e-05
BP	GO:0043062	extracellular structure organization	0.000101625637795801
CC	GO:0005887	integral component of plasma membrane	0.000121146306632346
BP	GO:1903047	mitotic cell cycle process	0.000129979822816466
MF	GO:0005216	ion channel activity	0.000169372964094408
BP	GO:0007059	chromosome segregation	0.000188288353195365
BP	GO:0000070	mitotic sister chromatid segregation	0.000220197502165153
CC	GO:0044449	contractile fiber part	0.000220197502165153
CC	GO:0030017	sarcomere	0.000224836801418376
CC	GO:0000779	condensed chromosome, centromeric region	0.000253921221678861
CC	GO:0098982	GABA-ergic synapse	0.000278707821648902
BP	GO:0006936	muscle contraction	0.000294595426984336
CC	GO:0099240	intrinsic component of synaptic membrane	0.000296595462584666
BP	GO:0006725	cellular aromatic compound metabolic process	0.000341319271258078
BP	GO:0006941	striated muscle contraction	0.00042465586513126
MF	GO:0022838	substrate-specific channel activity	0.000450666713499629
BP	GO:0003009	skeletal muscle contraction	0.000475899356547842
BP	GO:1901360	organic cyclic compound metabolic process	0.000549039440878786
BP	GO:0071214	cellular response to abiotic stimulus	0.000622092552166546
BP	GO:0104004	cellular response to environmental stimulus	0.000622092552166546
BP	GO:0000245	spliceosomal complex assembly	0.00062558070533358
BP	GO:0007346	regulation of mitotic cell cycle	0.000719610291165902
MF	GO:0015267	channel activity	0.000719610291165902
MF	GO:0022803	passive transmembrane transporter activity	0.000719610291165902
CC	GO:0036379	myofilament	0.000872474882303552
BP	GO:0051301	cell division	0.000879585386527039
CC	GO:0005865	striated muscle thin filament	0.000915411665324118
BP	GO:0061448	connective tissue development	0.000923688648541757
BP	GO:0060350	endochondral bone morphogenesis	0.00100490621216926
BP	GO:0140014	mitotic nuclear division	0.00104262554134651
CC	GO:0098590	plasma membrane region	0.00110677332935046
BP	GO:0048869	cellular developmental process	0.0011279233285015
MF	GO:0005509	calcium ion binding	0.00115137253723872
CC	GO:0000228	nuclear chromosome	0.00138993036379453
BP	GO:0051726	regulation of cell cycle	0.00145970088213509
BP	GO:1901990	regulation of mitotic cell cycle phase transition	0.00145970088213509
BP	GO:0016070	RNA metabolic process	0.00145970088213509
BP	GO:0050657	nucleic acid transport	0.0014747716700502
BP	GO:0050658	RNA transport	0.0014747716700502
MF	GO:0022890	inorganic cation transmembrane transporter activity	0.00153866347429393
BP	GO:0030154	cell differentiation	0.00153866347429393
BP	GO:0051236	establishment of RNA localization	0.00155593020264637
BP	GO:0034508	centromere complex assembly	0.00162969096695243
CC	GO:0044454	nuclear chromosome part	0.00164660018185971
CC	GO:0005654	nucleoplasm	0.00165753570215209
BP	GO:0003413	chondrocyte differentiation involved in endochondral bone morphogenesis	0.00169560787750902
CC	GO:0099699	integral component of synaptic membrane	0.00170182928034456
CC	GO:0005819	spindle	0.00177437703612058
BP	GO:0006812	cation transport	0.00180974611318153
CC	GO:0044456	synapse part	0.00182538171910483
CC	GO:0044459	plasma membrane part	0.0020427404115673
BP	GO:0060538	skeletal muscle organ development	0.0022192574287916
BP	GO:0007519	skeletal muscle tissue development	0.00223191508484631
BP	GO:0051216	cartilage development	0.0022985023521046
BP	GO:0006310	DNA recombination	0.00230186021493819
BP	GO:0002062	chondrocyte differentiation	0.00230186021493819
CC	GO:1902495	transmembrane transporter complex	0.00236026423440786
MF	GO:0015079	potassium ion transmembrane transporter activity	0.0024383258896051
BP	GO:0042391	regulation of membrane potential	0.0024383258896051
BP	GO:0000819	sister chromatid segregation	0.00244279278452056
BP	GO:0048167	regulation of synaptic plasticity	0.002511659430982
BP	GO:0031123	RNA 3'-end processing	0.00253035202129817
BP	GO:0000280	nuclear division	0.00256657148556849
CC	GO:0070013	intracellular organelle lumen	0.00269779366315089
BP	GO:0048519	negative regulation of biological process	0.00269779366315089
CC	GO:0031974	membrane-enclosed lumen	0.00282747344356003
CC	GO:0043233	organelle lumen	0.00282747344356003
CC	GO:0044420	extracellular matrix component	0.00312808450600819
CC	GO:0098793	presynapse	0.00314141160173302
CC	GO:0005634	nucleus	0.0033159006629979
BP	GO:0051239	regulation of multicellular organismal process	0.00333557780688787
BP	GO:0050804	modulation of chemical synaptic transmission	0.00346378779879622
BP	GO:0006376	mRNA splice site selection	0.00346378779879622
CC	GO:0000778	condensed nuclear chromosome kinetochore	0.00347407715957595
CC	GO:0045211	postsynaptic membrane	0.00371518648185158
BP	GO:0060349	bone morphogenesis	0.00371518648185158
BP	GO:0034641	cellular nitrogen compound metabolic process	0.00376418851067742
BP	GO:0099177	regulation of trans-synaptic signaling	0.00389360254389784
MF	GO:0008324	cation transmembrane transporter activity	0.00400364928533073
BP	GO:0030001	metal ion transport	0.00400462502133889
BP	GO:0007093	mitotic cell cycle checkpoint	0.00415366901937472
CC	GO:0071013	catalytic step 2 spliceosome	0.00433789743951818
BP	GO:0003418	growth plate cartilage chondrocyte differentiation	0.00434625080271954
BP	GO:0098655	cation transmembrane transport	0.00438875492584212
BP	GO:0022402	cell cycle process	0.00448046704016138
MF	GO:0004386	helicase activity	0.00448364782789213
BP	GO:0015931	nucleobase-containing compound transport	0.00458499851241672
MF	GO:0005262	calcium channel activity	0.00490281982975451
CC	GO:0099634	postsynaptic specialization membrane	0.00502813679201338
BP	GO:0043269	regulation of ion transport	0.00502813679201338
BP	GO:0022613	ribonucleoprotein complex biogenesis	0.00502813679201338
BP	GO:0007517	muscle organ development	0.00505354978481573
BP	GO:0060351	cartilage development involved in endochondral bone morphogenesis	0.00532140730690254
MF	GO:0003723	RNA binding	0.0053638093060279
MF	GO:0016887	ATPase activity	0.0053638093060279
BP	GO:0051028	mRNA transport	0.00600251352690995
MF	GO:0005244	voltage-gated ion channel activity	0.00612566964359706
MF	GO:0022832	voltage-gated channel activity	0.00612566964359706
BP	GO:0043933	protein-containing complex subunit organization	0.00629615882639213
MF	GO:0044877	protein-containing complex binding	0.00636855124258739
MF	GO:0022843	voltage-gated cation channel activity	0.00636855124258739
BP	GO:0003433	chondrocyte development involved in endochondral bone morphogenesis	0.00640467647403498
CC	GO:0042734	presynaptic membrane	0.0065644487008685
BP	GO:0051983	regulation of chromosome segregation	0.00673140733001479
BP	GO:0044772	mitotic cell cycle phase transition	0.00680888766865663
CC	GO:0005657	replication fork	0.00685117042765873
BP	GO:0048468	cell development	0.00715362344924091
BP	GO:0006813	potassium ion transport	0.00719207718721058
BP	GO:0034220	ion transmembrane transport	0.00721513209361557
CC	GO:1990351	transporter complex	0.00729234013068796
CC	GO:0034702	ion channel complex	0.0073790107375708
BP	GO:0010965	regulation of mitotic sister chromatid separation	0.00783514667113625
CC	GO:0034703	cation channel complex	0.00823888439550678
BP	GO:0014706	striated muscle tissue development	0.0087176378374379
CC	GO:0000940	condensed chromosome outer kinetochore	0.0087176378374379
BP	GO:0000075	cell cycle checkpoint	0.0087176378374379
BP	GO:0060537	muscle tissue development	0.00893278901816472
CC	GO:0098936	intrinsic component of postsynaptic membrane	0.00898558776326946
BP	GO:0050793	regulation of developmental process	0.0095054825304484
CC	GO:0005886	plasma membrane	0.00959010216233996
CC	GO:0044451	nucleoplasm part	0.00966198554194126
CC	GO:0005681	spliceosomal complex	0.00967359622583553
CC	GO:0098948	intrinsic component of postsynaptic specialization membrane	0.0100204178532027
CC	GO:0097458	neuron part	0.0104278082627678
CC	GO:0030054	cell junction	0.0108036262610869
BP	GO:0061061	muscle structure development	0.0108165813945406
BP	GO:0051094	positive regulation of developmental process	0.0109788537456129
BP	GO:1901987	regulation of cell cycle phase transition	0.0109788537456129
BP	GO:0048285	organelle fission	0.0109788537456129
BP	GO:0003422	growth plate cartilage morphogenesis	0.0109788537456129
CC	GO:0016604	nuclear body	0.0111982486769897
MF	GO:0015085	calcium ion transmembrane transporter activity	0.0111982486769897
CC	GO:0071944	cell periphery	0.0112947434539649
BP	GO:0030199	collagen fibril organization	0.0116803600987192
BP	GO:0008015	blood circulation	0.0117804663711752
BP	GO:0003071	renal system process involved in regulation of systemic arterial blood pressure	0.0123518262849067
MF	GO:0008094	DNA-dependent ATPase activity	0.012525530336226
BP	GO:0006260	DNA replication	0.0125771807732537
CC	GO:0031080	nuclear pore outer ring	0.0126040590232687
BP	GO:0006811	ion transport	0.0126854764774409
BP	GO:0003013	circulatory system process	0.0127785601359362
BP	GO:0007091	metaphase/anaphase transition of mitotic cell cycle	0.0129596846654477
BP	GO:0048589	developmental growth	0.0132337385396379
BP	GO:0008608	attachment of spindle microtubules to kinetochore	0.0133689002500939
BP	GO:0048523	negative regulation of cellular process	0.013879154955819
BP	GO:0060047	heart contraction	0.0143425822468735
BP	GO:0033047	regulation of mitotic sister chromatid segregation	0.0147548415198197
BP	GO:0003015	heart process	0.0148835418949332
MF	GO:0008144	drug binding	0.0149019665621772
BP	GO:1902749	regulation of cell cycle G2/M phase transition	0.0149019665621772
BP	GO:1901654	response to ketone	0.0149019665621772
BP	GO:0048747	muscle fiber development	0.0152863274366718
BP	GO:0051716	cellular response to stimulus	0.0160745457909351
BP	GO:0006816	calcium ion transport	0.0163112914879128
BP	GO:0070838	divalent metal ion transport	0.0163112914879128
BP	GO:0098813	nuclear chromosome segregation	0.0165423984891229
BP	GO:0050684	regulation of mRNA processing	0.0176817001398986
BP	GO:0010389	regulation of G2/M transition of mitotic cell cycle	0.0179319201080352
MF	GO:0005267	potassium channel activity	0.0180490586815022
BP	GO:0006261	DNA-dependent DNA replication	0.0183171664873306
CC	GO:0005604	basement membrane	0.0187190149986144
BP	GO:0002063	chondrocyte development	0.0187935437244303
CC	GO:0036477	somatodendritic compartment	0.0188699144110633
BP	GO:0033045	regulation of sister chromatid segregation	0.0191400171699823
BP	GO:0055002	striated muscle cell development	0.0198689481742082
BP	GO:0072511	divalent inorganic cation transport	0.0198689481742082
BP	GO:1905818	regulation of chromosome separation	0.0198689481742082
BP	GO:0008630	intrinsic apoptotic signaling pathway in response to DNA damage	0.0206728767852667
BP	GO:0048513	animal organ development	0.0206728767852667
BP	GO:0051276	chromosome organization	0.0206728767852667
MF	GO:0005212	structural constituent of eye lens	0.0206728767852667
CC	GO:0031674	I band	0.0207004928621612
BP	GO:0034622	cellular protein-containing complex assembly	0.0210353620934423
MF	GO:0042623	ATPase activity, coupled	0.0210353620934423
BP	GO:0051306	mitotic sister chromatid separation	0.0217557519858991
BP	GO:0034080	CENP-A containing nucleosome assembly	0.0222851924321207
BP	GO:0061641	CENP-A containing chromatin organization	0.0222851924321207
CC	GO:0099055	integral component of postsynaptic membrane	0.0225269966056035
BP	GO:0071804	cellular potassium ion transport	0.0233725271653841
BP	GO:0071805	potassium ion transmembrane transport	0.0233725271653841
MF	GO:0015318	inorganic molecular entity transmembrane transporter activity	0.023480231931357
BP	GO:0000380	alternative mRNA splicing, via spliceosome	0.023480231931357
BP	GO:0003414	chondrocyte morphogenesis involved in endochondral bone morphogenesis	0.0234953535857653
BP	GO:0003429	growth plate cartilage chondrocyte morphogenesis	0.0234953535857653
BP	GO:0090171	chondrocyte morphogenesis	0.0234953535857653
BP	GO:0050879	multicellular organismal movement	0.0239129668235008
BP	GO:0050881	musculoskeletal movement	0.0239129668235008
CC	GO:0072686	mitotic spindle	0.0250090076623419
BP	GO:0008150	biological_process	0.0250193325889645
MF	GO:0016796	exonuclease activity, active with either ribo- or deoxyribonucleic acids and producing 5'-phosphomonoesters	0.0254070345476203
CC	GO:0030424	axon	0.02549994813518
BP	GO:0044784	metaphase/anaphase transition of cell cycle	0.026021056155234
BP	GO:0006302	double-strand break repair	0.026021056155234
BP	GO:0055001	muscle cell development	0.026021056155234
BP	GO:0007080	mitotic metaphase plate congression	0.0264353177031819
MF	GO:0003676	nucleic acid binding	0.026827941534831
BP	GO:0044085	cellular component biogenesis	0.0269853934316278
CC	GO:0000780	condensed nuclear chromosome, centromeric region	0.0272739144860928
BP	GO:0098662	inorganic cation transmembrane transport	0.0277610015007667
BP	GO:0098660	inorganic ion transmembrane transport	0.0281051106929002
BP	GO:0050896	response to stimulus	0.0281617620691014
BP	GO:0050877	nervous system process	0.0281617620691014
CC	GO:0043596	nuclear replication fork	0.0281617620691014
CC	GO:0048786	presynaptic active zone	0.0281617620691014
BP	GO:0051304	chromosome separation	0.0281617620691014
CC	GO:0044430	cytoskeletal part	0.0291942138042518
CC	GO:0099146	intrinsic component of postsynaptic density membrane	0.0291942138042518
BP	GO:0065004	protein-DNA complex assembly	0.0294133008723749
CC	GO:0099060	integral component of postsynaptic specialization membrane	0.0294133008723749
MF	GO:0003729	mRNA binding	0.0294133008723749
BP	GO:0044770	cell cycle phase transition	0.0294133008723749
BP	GO:0043170	macromolecule metabolic process	0.0294133008723749
BP	GO:0071824	protein-DNA complex subunit organization	0.0298871550724387
BP	GO:0001505	regulation of neurotransmitter levels	0.0306161574226162
CC	GO:0098839	postsynaptic density membrane	0.0313414745569933
BP	GO:0009888	tissue development	0.0323655427426022
BP	GO:0071478	cellular response to radiation	0.0323655427426022
BP	GO:0044057	regulation of system process	0.0323655427426022
BP	GO:0051128	regulation of cellular component organization	0.0330267775019789
BP	GO:0007088	regulation of mitotic nuclear division	0.033149134531264
BP	GO:2000816	negative regulation of mitotic sister chromatid separation	0.033149134531264
BP	GO:0000724	double-strand break repair via homologous recombination	0.0332852915051413
BP	GO:0000725	recombinational repair	0.0332852915051413
BP	GO:0060348	bone development	0.0334610106874513
CC	GO:0044306	neuron projection terminus	0.0339315894018081
MF	GO:0005524	ATP binding	0.0343912699078872
BP	GO:0071479	cellular response to ionizing radiation	0.0354138160904265
BP	GO:0045930	negative regulation of mitotic cell cycle	0.0354729277243629
BP	GO:0040007	growth	0.0356242337286937
BP	GO:0009314	response to radiation	0.0358898777430256
CC	GO:0005643	nuclear pore	0.03593336238068
MF	GO:0003697	single-stranded DNA binding	0.0359884266004427
CC	GO:0097447	dendritic tree	0.0364180801586668
BP	GO:0030071	regulation of mitotic metaphase/anaphase transition	0.0365624527339416
BP	GO:0044839	cell cycle G2/M phase transition	0.0365624527339416
BP	GO:0034765	regulation of ion transmembrane transport	0.0365624527339416
CC	GO:0044297	cell body	0.0376992810639414
BP	GO:0051310	metaphase plate congression	0.0379008476192882
BP	GO:0007269	neurotransmitter secretion	0.0379562941092539
BP	GO:0051130	positive regulation of cellular component organization	0.0386762028473211
BP	GO:0007267	cell-cell signaling	0.039030725424196
BP	GO:0010467	gene expression	0.0394612387072296
BP	GO:1901988	negative regulation of cell cycle phase transition	0.039963142041764
MF	GO:0015355	secondary active monocarboxylate transmembrane transporter activity	0.0400285009575993
BP	GO:0000086	G2/M transition of mitotic cell cycle	0.0402231430046039
CC	GO:0030314	junctional membrane complex	0.0402788624498524
BP	GO:0051146	striated muscle cell differentiation	0.0402814164259114
CC	GO:0043005	neuron projection	0.0402814164259114
CC	GO:0043025	neuronal cell body	0.0413012051194404
MF	GO:0015185	gamma-aminobutyric acid transmembrane transporter activity	0.0413012051194404
MF	GO:0015276	ligand-gated ion channel activity	0.0413012051194404
MF	GO:0003678	DNA helicase activity	0.0428575894357098
BP	GO:0099643	signal release from synapse	0.0430832527999646
MF	GO:0048306	calcium-dependent protein binding	0.0431944369049934
BP	GO:0071248	cellular response to metal ion	0.0435809040348957
BP	GO:0098659	inorganic cation import across plasma membrane	0.0439603417470001
BP	GO:0099587	inorganic ion import across plasma membrane	0.0439603417470001
BP	GO:0045597	positive regulation of cell differentiation	0.0450593720602662
BP	GO:2000026	regulation of multicellular organismal development	0.045243354443962
BP	GO:0031570	DNA integrity checkpoint	0.0458556749814505
BP	GO:0044774	mitotic DNA integrity checkpoint	0.0458667142935684
MF	GO:0097159	organic cyclic compound binding	0.0458667142935684
BP	GO:0051315	attachment of mitotic spindle microtubules to kinetochore	0.0463192409667406
CC	GO:0030018	Z disc	0.0463192409667406
MF	GO:0001224	RNA polymerase II transcription cofactor binding	0.0463192409667406
CC	GO:0098794	postsynapse	0.0469953221257418
BP	GO:0048168	regulation of neuronal synaptic plasticity	0.0469953221257418
BP	GO:0006836	neurotransmitter transport	0.0470648125235527
BP	GO:0023052	signaling	0.0475172366587194
BP	GO:0045595	regulation of cell differentiation	0.0475371268437061
BP	GO:0065003	protein-containing complex assembly	0.0477817292516207
BP	GO:0051052	regulation of DNA metabolic process	0.0480409965384165
BP	GO:1901991	negative regulation of mitotic cell cycle phase transition	0.0480409965384165
BP	GO:0010564	regulation of cell cycle process	0.0485567468849099
BP	GO:0097435	supramolecular fiber organization	0.0485567468849099
CC	GO:0005861	troponin complex	0.0496188588589542
BP	GO:0003417	growth plate cartilage development	0.0496188588589542
BP	GO:0070208	protein heterotrimerization	0.0496188588589542
