# Supplementary material for: Dedicated transcriptomics combined with power analysis lead to functional understanding of genes with weak phenotypic changes in knockout lines
Source: PLoS Comput Biol. 2020 Nov 12;16(11):e1008354. doi: 10.1371/journal.pcbi.1008354 (PMC7685438; doi:10.1371/journal.pcbi.1008354)
Supplement: S2 File — (GZ) [file pcbi.1008354.s016.gz › S2_File/gon5/428.tsv]

ontology	category	term	BH
CC	GO:0005581	collagen trimer	0.000235252006827873
MF	GO:0030020	extracellular matrix structural constituent conferring tensile strength	0.000235252006827873
MF	GO:0005201	extracellular matrix structural constituent	0.00147728899428937
MF	GO:0005198	structural molecule activity	0.00246563846946825
CC	GO:0031012	extracellular matrix	0.0144271472656022
BP	GO:0006396	RNA processing	0.0267031656255336
MF	GO:0048407	platelet-derived growth factor binding	0.0341985223702578
