# Supplementary material for: Dedicated transcriptomics combined with power analysis lead to functional understanding of genes with weak phenotypic changes in knockout lines
Source: PLoS Comput Biol. 2020 Nov 12;16(11):e1008354. doi: 10.1371/journal.pcbi.1008354 (PMC7685438; doi:10.1371/journal.pcbi.1008354)
Supplement: S2 File — (GZ) [file pcbi.1008354.s016.gz › S2_File/gon5/180.tsv]

ontology	category	term	BH
CC	GO:0044421	extracellular region part	8.5933923815556e-18
CC	GO:0031012	extracellular matrix	1.46159603418062e-17
CC	GO:0005576	extracellular region	2.49839473267291e-16
CC	GO:0005615	extracellular space	4.63933495348801e-16
CC	GO:0062023	collagen-containing extracellular matrix	6.13842451184913e-16
CC	GO:0032991	protein-containing complex	9.9719292223223e-13
MF	GO:0005201	extracellular matrix structural constituent	2.74350025670481e-11
CC	GO:0097060	synaptic membrane	6.0219183796068e-11
BP	GO:0009987	cellular process	9.93614655296049e-11
MF	GO:0005198	structural molecule activity	6.44536906513565e-10
BP	GO:0003008	system process	6.7553871787214e-10
BP	GO:0071840	cellular component organization or biogenesis	2.89386628374307e-09
CC	GO:0031226	intrinsic component of plasma membrane	3.99510255359487e-09
CC	GO:0005887	integral component of plasma membrane	6.9550909408431e-09
BP	GO:0032501	multicellular organismal process	7.32679180937032e-09
BP	GO:0016043	cellular component organization	1.99310507521672e-08
CC	GO:0099240	intrinsic component of synaptic membrane	1.99310507521672e-08
CC	GO:0005581	collagen trimer	5.09431397428111e-08
CC	GO:0045202	synapse	5.31686681279284e-08
CC	GO:0044456	synapse part	7.83700431976672e-08
BP	GO:0007268	chemical synaptic transmission	9.35976979376101e-08
BP	GO:0098916	anterograde trans-synaptic signaling	9.35976979376101e-08
BP	GO:0099536	synaptic signaling	1.40191847355873e-07
BP	GO:0099537	trans-synaptic signaling	1.40670294708497e-07
CC	GO:0099699	integral component of synaptic membrane	2.84151868584094e-07
CC	GO:0030424	axon	3.10948397323676e-07
BP	GO:0065007	biological regulation	4.45979045892853e-07
BP	GO:0048731	system development	5.68876712624061e-07
CC	GO:0045211	postsynaptic membrane	6.26209724878778e-07
CC	GO:0099634	postsynaptic specialization membrane	7.17307050642733e-07
CC	GO:0097458	neuron part	7.55675452209581e-07
BP	GO:0007399	nervous system development	8.24865512908292e-07
CC	GO:0000776	kinetochore	9.82181647862388e-07
BP	GO:0050789	regulation of biological process	1.29052284459072e-06
CC	GO:0044459	plasma membrane part	1.57373944262905e-06
CC	GO:0000775	chromosome, centromeric region	2.14973942959669e-06
BP	GO:0007610	behavior	2.66170689461547e-06
BP	GO:0007155	cell adhesion	2.77307229789007e-06
BP	GO:0022610	biological adhesion	2.89354133380399e-06
CC	GO:0098948	intrinsic component of postsynaptic specialization membrane	3.33503889933727e-06
BP	GO:0050877	nervous system process	3.42635069016839e-06
BP	GO:0048699	generation of neurons	3.5886392248497e-06
MF	GO:0005539	glycosaminoglycan binding	4.15376363206227e-06
BP	GO:0051239	regulation of multicellular organismal process	4.33122673010743e-06
BP	GO:0007275	multicellular organism development	4.56813907454625e-06
MF	GO:0005515	protein binding	4.94677874465259e-06
BP	GO:0008380	RNA splicing	6.05570902833576e-06
MF	GO:0005509	calcium ion binding	6.07401794064509e-06
CC	GO:0098936	intrinsic component of postsynaptic membrane	6.19522941029239e-06
MF	GO:0005488	binding	6.50584501047608e-06
BP	GO:0022008	neurogenesis	7.2660315319191e-06
MF	GO:0044877	protein-containing complex binding	7.73989315399161e-06
CC	GO:0005694	chromosome	8.10460721301633e-06
BP	GO:0050794	regulation of cellular process	1.10831044838284e-05
BP	GO:0006396	RNA processing	1.3435072284491e-05
CC	GO:1902495	transmembrane transporter complex	1.69425469286108e-05
CC	GO:0043005	neuron projection	1.69425469286108e-05
CC	GO:0099060	integral component of postsynaptic specialization membrane	1.79699523218612e-05
BP	GO:0032502	developmental process	1.83878328962379e-05
BP	GO:2000026	regulation of multicellular organismal development	1.86409095370098e-05
BP	GO:0030198	extracellular matrix organization	1.87563683998673e-05
BP	GO:0048856	anatomical structure development	1.87563683998673e-05
CC	GO:0044427	chromosomal part	1.87563683998673e-05
CC	GO:1990904	ribonucleoprotein complex	1.92823633100021e-05
BP	GO:0050793	regulation of developmental process	2.17419432240659e-05
CC	GO:0030054	cell junction	2.66177640253937e-05
CC	GO:0034702	ion channel complex	3.27071947531372e-05
CC	GO:0098687	chromosomal region	3.34389758719543e-05
CC	GO:0009986	cell surface	3.64390764293229e-05
CC	GO:1990351	transporter complex	3.64390764293229e-05
CC	GO:0099055	integral component of postsynaptic membrane	3.64509711978132e-05
BP	GO:0048589	developmental growth	4.2095370206765e-05
BP	GO:0043062	extracellular structure organization	4.53829073807896e-05
BP	GO:0006397	mRNA processing	4.93116969286416e-05
BP	GO:0050804	modulation of chemical synaptic transmission	5.25101385936342e-05
BP	GO:0099177	regulation of trans-synaptic signaling	6.44071887074687e-05
BP	GO:0060537	muscle tissue development	7.51351437639318e-05
BP	GO:0061061	muscle structure development	9.06394256077727e-05
CC	GO:0043292	contractile fiber	9.38520120840231e-05
CC	GO:0098794	postsynapse	0.000109737201232343
BP	GO:0048167	regulation of synaptic plasticity	0.000114332780142456
MF	GO:0022839	ion gated channel activity	0.000114433895584265
MF	GO:0008201	heparin binding	0.000123659181781903
CC	GO:0033267	axon part	0.000139505114426865
MF	GO:0015267	channel activity	0.000167862350689373
MF	GO:0022803	passive transmembrane transporter activity	0.000167862350689373
MF	GO:0022836	gated channel activity	0.000184636179104626
CC	GO:0005886	plasma membrane	0.000192574270210677
CC	GO:0036477	somatodendritic compartment	0.000196195524628736
MF	GO:0005212	structural constituent of eye lens	0.000207821254945074
BP	GO:0014706	striated muscle tissue development	0.000207821254945074
MF	GO:0005261	cation channel activity	0.000209248028010289
CC	GO:0000777	condensed chromosome kinetochore	0.000211492224481578
BP	GO:0040007	growth	0.000214999561718582
CC	GO:0071944	cell periphery	0.000236208287049474
BP	GO:0030182	neuron differentiation	0.000237061073789612
BP	GO:0051094	positive regulation of developmental process	0.000264161563900311
CC	GO:0098793	presynapse	0.000264161563900311
MF	GO:0022838	substrate-specific channel activity	0.000283002448170061
BP	GO:0006261	DNA-dependent DNA replication	0.000283002448170061
BP	GO:0000375	RNA splicing, via transesterification reactions	0.000283002448170061
BP	GO:0000377	RNA splicing, via transesterification reactions with bulged adenosine as nucleophile	0.000283002448170061
BP	GO:0000398	mRNA splicing, via spliceosome	0.000283002448170061
BP	GO:0034508	centromere complex assembly	0.000287747953879257
CC	GO:0098982	GABA-ergic synapse	0.000352906670440477
CC	GO:0098839	postsynaptic density membrane	0.000390822670658795
MF	GO:0030020	extracellular matrix structural constituent conferring tensile strength	0.000410973268200324
BP	GO:0007517	muscle organ development	0.000411635910365345
MF	GO:0005216	ion channel activity	0.00043150766806225
BP	GO:0065008	regulation of biological quality	0.000449209448850645
CC	GO:0044428	nuclear part	0.000449761982242067
BP	GO:0016071	mRNA metabolic process	0.000494867877129286
CC	GO:0099146	intrinsic component of postsynaptic density membrane	0.000511735312066981
CC	GO:0005681	spliceosomal complex	0.000511735312066981
BP	GO:0006403	RNA localization	0.000528230059862472
CC	GO:0098590	plasma membrane region	0.000556316908404268
BP	GO:0048468	cell development	0.000569312305678686
CC	GO:0034703	cation channel complex	0.000578015624903862
BP	GO:0006260	DNA replication	0.000661948027427314
BP	GO:0003012	muscle system process	0.000682504275561031
MF	GO:0098960	postsynaptic neurotransmitter receptor activity	0.000769537647932415
CC	GO:0005657	replication fork	0.000823639166292648
CC	GO:0043228	non-membrane-bounded organelle	0.000844811973341751
BP	GO:0008150	biological_process	0.000860589595833012
CC	GO:0098978	glutamatergic synapse	0.000937016620350513
BP	GO:0044085	cellular component biogenesis	0.000941569557961601
BP	GO:0060538	skeletal muscle organ development	0.000941569557961601
CC	GO:0000228	nuclear chromosome	0.0010013186279511
BP	GO:0007059	chromosome segregation	0.00110142922970158
CC	GO:0030016	myofibril	0.0011459108488356
BP	GO:0045595	regulation of cell differentiation	0.00118226204325091
CC	GO:0005865	striated muscle thin filament	0.001328428795989
MF	GO:0008094	DNA-dependent ATPase activity	0.00142912991911031
MF	GO:0003697	single-stranded DNA binding	0.00149518972494933
CC	GO:0044420	extracellular matrix component	0.00149518972494933
CC	GO:0043232	intracellular non-membrane-bounded organelle	0.00149804430473966
BP	GO:0060349	bone morphogenesis	0.00149804430473966
BP	GO:0000070	mitotic sister chromatid segregation	0.00155675985201092
BP	GO:0051236	establishment of RNA localization	0.00160181598950139
MF	GO:0022824	transmitter-gated ion channel activity	0.00160181598950139
MF	GO:0022835	transmitter-gated channel activity	0.00160181598950139
CC	GO:0098878	neurotransmitter receptor complex	0.00165992768289163
BP	GO:0060348	bone development	0.00172610611066569
CC	GO:0036379	myofilament	0.00172636961860974
CC	GO:0044449	contractile fiber part	0.00173312131840758
BP	GO:0051240	positive regulation of multicellular organismal process	0.00184125912808213
BP	GO:0010499	proteasomal ubiquitin-independent protein catabolic process	0.00187986343068858
BP	GO:0034641	cellular nitrogen compound metabolic process	0.00209288098558115
BP	GO:0050657	nucleic acid transport	0.00219362335891658
BP	GO:0050658	RNA transport	0.00219362335891658
CC	GO:0044454	nuclear chromosome part	0.00226265975656288
MF	GO:1904315	transmitter-gated ion channel activity involved in regulation of postsynaptic membrane potential	0.00230602188999509
CC	GO:0042734	presynaptic membrane	0.00230759799484201
MF	GO:0004867	serine-type endopeptidase inhibitor activity	0.00230759799484201
CC	GO:0099572	postsynaptic specialization	0.00248849382513839
CC	GO:0044305	calyx of Held	0.00248849382513839
BP	GO:0048666	neuron development	0.00249960470395458
MF	GO:0030594	neurotransmitter receptor activity	0.00269152267709437
CC	GO:0099061	integral component of postsynaptic density membrane	0.00269978016143113
BP	GO:0090304	nucleic acid metabolic process	0.00276771465535649
BP	GO:0030154	cell differentiation	0.00276771465535649
BP	GO:0007519	skeletal muscle tissue development	0.0027684707752416
BP	GO:0051960	regulation of nervous system development	0.00276866691898479
MF	GO:0099529	neurotransmitter receptor activity involved in regulation of postsynaptic membrane potential	0.00282451524518621
BP	GO:0003013	circulatory system process	0.00282547784286815
BP	GO:0050896	response to stimulus	0.00300694731453527
BP	GO:0065004	protein-DNA complex assembly	0.00306436507744001
BP	GO:0006974	cellular response to DNA damage stimulus	0.00307556394735361
BP	GO:0098742	cell-cell adhesion via plasma-membrane adhesion molecules	0.00320437202404138
CC	GO:0000779	condensed chromosome, centromeric region	0.00327921365067903
BP	GO:0010038	response to metal ion	0.00333797871478869
BP	GO:0008015	blood circulation	0.00340138319762538
BP	GO:0098698	postsynaptic specialization assembly	0.00351969923004402
BP	GO:0006281	DNA repair	0.00374812698929039
CC	GO:0005839	proteasome core complex	0.00374812698929039
BP	GO:0006139	nucleobase-containing compound metabolic process	0.00396586943643352
CC	GO:0000793	condensed chromosome	0.00396586943643352
CC	GO:0044297	cell body	0.00400232846792985
BP	GO:0048518	positive regulation of biological process	0.00401081965109117
BP	GO:0050808	synapse organization	0.00439913169157324
BP	GO:0048869	cellular developmental process	0.00471257075019224
CC	GO:0031981	nuclear lumen	0.00478192536246003
CC	GO:0070013	intracellular organelle lumen	0.0048433984613202
CC	GO:0043025	neuronal cell body	0.00491960390515482
CC	GO:0031974	membrane-enclosed lumen	0.00511829338120891
CC	GO:0043233	organelle lumen	0.00511829338120891
BP	GO:0050905	neuromuscular process	0.00530678399707449
BP	GO:0045597	positive regulation of cell differentiation	0.00530678399707449
BP	GO:0007267	cell-cell signaling	0.00530678399707449
MF	GO:0022890	inorganic cation transmembrane transporter activity	0.00530678399707449
BP	GO:0046483	heterocycle metabolic process	0.00537087541428296
BP	GO:1905606	regulation of presynapse assembly	0.00565567268625777
BP	GO:0099068	postsynapse assembly	0.00580107304796995
CC	GO:0008328	ionotropic glutamate receptor complex	0.00598067656453424
BP	GO:0008037	cell recognition	0.00613370399244024
BP	GO:0007600	sensory perception	0.00618040763339862
BP	GO:0001501	skeletal system development	0.0062581073896352
BP	GO:0044057	regulation of system process	0.00646859731184155
BP	GO:0034220	ion transmembrane transport	0.0064999805268497
BP	GO:0043269	regulation of ion transport	0.0064999805268497
BP	GO:0031175	neuron projection development	0.0064999805268497
BP	GO:0051716	cellular response to stimulus	0.00692901798026473
CC	GO:0030017	sarcomere	0.00701047589601025
BP	GO:0048522	positive regulation of cellular process	0.00704875290195656
MF	GO:0017116	single-stranded DNA-dependent ATP-dependent DNA helicase activity	0.00706344721556302
MF	GO:0043142	single-stranded DNA-dependent ATPase activity	0.00706344721556302
CC	GO:0071013	catalytic step 2 spliceosome	0.00719934559775848
BP	GO:0022607	cellular component assembly	0.00731873001087906
BP	GO:0042391	regulation of membrane potential	0.00759131168401797
BP	GO:0051962	positive regulation of nervous system development	0.00759131168401797
BP	GO:0051146	striated muscle cell differentiation	0.00764358393833651
MF	GO:0005102	signaling receptor binding	0.00764358393833651
BP	GO:0003071	renal system process involved in regulation of systemic arterial blood pressure	0.00764358393833651
BP	GO:0098655	cation transmembrane transport	0.00764358393833651
BP	GO:0099174	regulation of presynapse organization	0.00773689954131533
BP	GO:1901360	organic cyclic compound metabolic process	0.00799353740578211
BP	GO:0000819	sister chromatid segregation	0.00838269470983984
BP	GO:0140014	mitotic nuclear division	0.00861827354454695
BP	GO:0060351	cartilage development involved in endochondral bone morphogenesis	0.00866945665567859
BP	GO:0010467	gene expression	0.00882622049948381
CC	GO:0097447	dendritic tree	0.00887344002913466
BP	GO:0000278	mitotic cell cycle	0.00887549790783979
MF	GO:0046873	metal ion transmembrane transporter activity	0.00923952192922669
CC	GO:0098984	neuron to neuron synapse	0.00978220633792142
BP	GO:0006936	muscle contraction	0.00984913099026063
BP	GO:0030199	collagen fibril organization	0.0105207220431479
MF	GO:0004003	ATP-dependent DNA helicase activity	0.0106566754937593
MF	GO:0008026	ATP-dependent helicase activity	0.0106566754937593
MF	GO:0070035	purine NTP-dependent helicase activity	0.0106566754937593
BP	GO:1904645	response to amyloid-beta	0.0107111465353552
CC	GO:0048786	presynaptic active zone	0.0107762143083929
BP	GO:0034765	regulation of ion transmembrane transport	0.0107762143083929
MF	GO:1901681	sulfur compound binding	0.0109829692425866
BP	GO:0060042	retina morphogenesis in camera-type eye	0.0112818386361924
BP	GO:0043170	macromolecule metabolic process	0.0113675737306499
BP	GO:0060350	endochondral bone morphogenesis	0.0116242641510246
BP	GO:1904646	cellular response to amyloid-beta	0.0116242641510246
BP	GO:0055002	striated muscle cell development	0.0117167603088104
BP	GO:0071824	protein-DNA complex subunit organization	0.0118467390861215
BP	GO:0060047	heart contraction	0.0118663465016067
BP	GO:0035640	exploration behavior	0.0118751987063152
BP	GO:0007215	glutamate receptor signaling pathway	0.0122810647173391
BP	GO:0003015	heart process	0.0125181809477151
BP	GO:1902749	regulation of cell cycle G2/M phase transition	0.0126468827172077
BP	GO:0042116	macrophage activation	0.01265128672318
BP	GO:0051310	metaphase plate congression	0.01265128672318
BP	GO:0010466	negative regulation of peptidase activity	0.0133070074718412
BP	GO:0060291	long-term synaptic potentiation	0.0134299153322201
BP	GO:0006725	cellular aromatic compound metabolic process	0.0137981194099012
CC	GO:0030425	dendrite	0.0139852069328366
CC	GO:0000778	condensed nuclear chromosome kinetochore	0.0140193545288393
BP	GO:0098801	regulation of renal system process	0.0140972031010934
BP	GO:0045944	positive regulation of transcription by RNA polymerase II	0.0143112430189865
BP	GO:1900047	negative regulation of hemostasis	0.014504591133521
BP	GO:0048519	negative regulation of biological process	0.0146834309544869
BP	GO:0051241	negative regulation of multicellular organismal process	0.0156012253575785
BP	GO:0010951	negative regulation of endopeptidase activity	0.0156012253575785
BP	GO:0048641	regulation of skeletal muscle tissue development	0.0156012253575785
BP	GO:0051216	cartilage development	0.0156012253575785
BP	GO:0099054	presynapse assembly	0.0156012253575785
BP	GO:0034622	cellular protein-containing complex assembly	0.0158835098378922
BP	GO:0044839	cell cycle G2/M phase transition	0.0163221020089822
BP	GO:1903035	negative regulation of response to wounding	0.0163522184465705
CC	GO:0032279	asymmetric synapse	0.0165263011628443
BP	GO:0003009	skeletal muscle contraction	0.016660427700267
BP	GO:0007154	cell communication	0.0168530808991744
BP	GO:0007416	synapse assembly	0.0168925427787739
MF	GO:0004298	threonine-type endopeptidase activity	0.0168925427787739
MF	GO:0070003	threonine-type peptidase activity	0.0168925427787739
BP	GO:0002062	chondrocyte differentiation	0.0173552108233897
BP	GO:0098659	inorganic cation import across plasma membrane	0.0173552108233897
BP	GO:0099587	inorganic ion import across plasma membrane	0.0173552108233897
BP	GO:0019226	transmission of nerve impulse	0.017557316954908
CC	GO:0005604	basement membrane	0.0176412992524935
BP	GO:0010389	regulation of G2/M transition of mitotic cell cycle	0.0176459725971506
MF	GO:0015318	inorganic molecular entity transmembrane transporter activity	0.0178891736005262
BP	GO:0009653	anatomical structure morphogenesis	0.0181523332137915
BP	GO:0048812	neuron projection morphogenesis	0.018406212389564
BP	GO:0033555	multicellular organismal response to stress	0.0184342921430855
MF	GO:0015276	ligand-gated ion channel activity	0.0188951571014058
BP	GO:0055001	muscle cell development	0.0198637064486931
BP	GO:0006811	ion transport	0.0199670838543211
BP	GO:0006941	striated muscle contraction	0.0202010661458639
CC	GO:0043235	receptor complex	0.0202010661458639
BP	GO:0023052	signaling	0.0202010661458639
BP	GO:0042692	muscle cell differentiation	0.020364629456962
BP	GO:0010557	positive regulation of macromolecule biosynthetic process	0.0206988794181788
BP	GO:0099560	synaptic membrane adhesion	0.0207119261493225
BP	GO:0009891	positive regulation of biosynthetic process	0.0209686466834447
BP	GO:0007611	learning or memory	0.0212498067342234
BP	GO:0032412	regulation of ion transmembrane transporter activity	0.0213958490108293
BP	GO:0098813	nuclear chromosome segregation	0.0218430526902568
CC	GO:0098889	intrinsic component of presynaptic membrane	0.0221082611841392
MF	GO:0022834	ligand-gated channel activity	0.0222628559417543
BP	GO:0050806	positive regulation of synaptic transmission	0.0226919555819439
BP	GO:0009611	response to wounding	0.0226957683204503
BP	GO:0022898	regulation of transmembrane transporter activity	0.0226957683204503
BP	GO:0050885	neuromuscular process controlling balance	0.0226957683204503
CC	GO:0043596	nuclear replication fork	0.0227273494417759
BP	GO:0120039	plasma membrane bounded cell projection morphogenesis	0.0227273494417759
MF	GO:0004866	endopeptidase inhibitor activity	0.0228641821874809
BP	GO:0000075	cell cycle checkpoint	0.0231343849931681
BP	GO:0006259	DNA metabolic process	0.0233207626159693
BP	GO:1905819	negative regulation of chromosome separation	0.0233726177649643
CC	GO:0000502	proteasome complex	0.0234616928285542
BP	GO:0030001	metal ion transport	0.0234616928285542
BP	GO:0048858	cell projection morphogenesis	0.0236336105693667
BP	GO:0032990	cell part morphogenesis	0.0236336105693667
MF	GO:0008324	cation transmembrane transporter activity	0.0238754482799089
BP	GO:0099172	presynapse organization	0.0239823738170495
BP	GO:0001662	behavioral fear response	0.0240099409912742
BP	GO:0051028	mRNA transport	0.0240211468682702
MF	GO:0003678	DNA helicase activity	0.0240347478143971
BP	GO:0072376	protein activation cascade	0.0243142978438741
BP	GO:0051303	establishment of chromosome localization	0.0244065501520673
BP	GO:0050769	positive regulation of neurogenesis	0.0244150423287864
BP	GO:0030195	negative regulation of blood coagulation	0.0244260990688198
MF	GO:0005230	extracellular ligand-gated ion channel activity	0.0247955234327944
BP	GO:0048642	negative regulation of skeletal muscle tissue development	0.0247955234327944
BP	GO:0051130	positive regulation of cellular component organization	0.0255095699474406
CC	GO:0150034	distal axon	0.0255095699474406
MF	GO:0005262	calcium channel activity	0.0255095699474406
BP	GO:2000311	regulation of AMPA receptor activity	0.0257119484717319
CC	GO:0043679	axon terminus	0.0257119484717319
BP	GO:0051128	regulation of cellular component organization	0.0257977476418229
MF	GO:0004386	helicase activity	0.0257977476418229
BP	GO:0061045	negative regulation of wound healing	0.025891656263276
BP	GO:2000816	negative regulation of mitotic sister chromatid separation	0.0260084331966424
BP	GO:0010965	regulation of mitotic sister chromatid separation	0.0265141221111707
BP	GO:0048747	muscle fiber development	0.027222985963405
MF	GO:0022857	transmembrane transporter activity	0.0273211372019426
CC	GO:0044306	neuron projection terminus	0.0273211372019426
MF	GO:0061135	endopeptidase regulator activity	0.0273211372019426
CC	GO:0014069	postsynaptic density	0.0277812870055084
BP	GO:0000724	double-strand break repair via homologous recombination	0.027796970052555
BP	GO:0000725	recombinational repair	0.027796970052555
BP	GO:0098660	inorganic ion transmembrane transport	0.0283031564389591
BP	GO:0031328	positive regulation of cellular biosynthetic process	0.0283031564389591
BP	GO:0048705	skeletal system morphogenesis	0.0290232631866117
BP	GO:0007626	locomotory behavior	0.0290232631866117
BP	GO:0061041	regulation of wound healing	0.0295426386440977
CC	GO:0098797	plasma membrane protein complex	0.0297589537103024
BP	GO:0060284	regulation of cell development	0.0303214717776086
BP	GO:0000086	G2/M transition of mitotic cell cycle	0.0307285126384894
BP	GO:0000245	spliceosomal complex assembly	0.0307299591219008
BP	GO:0007093	mitotic cell cycle checkpoint	0.0322262111486105
MF	GO:0030414	peptidase inhibitor activity	0.0322454602765349
BP	GO:0032409	regulation of transporter activity	0.0326615111891581
CC	GO:1905369	endopeptidase complex	0.0326936960008355
BP	GO:0008283	cell proliferation	0.0327344864369271
BP	GO:0097090	presynaptic membrane organization	0.0327528935671785
BP	GO:0003422	growth plate cartilage morphogenesis	0.0329621178673304
BP	GO:0010035	response to inorganic substance	0.0330340988164392
BP	GO:0050890	cognition	0.0334033118816468
BP	GO:0042596	fear response	0.0334033118816468
BP	GO:0015931	nucleobase-containing compound transport	0.033484162449277
BP	GO:0050000	chromosome localization	0.033484162449277
BP	GO:1902100	negative regulation of metaphase/anaphase transition of cell cycle	0.0342516395619693
BP	GO:0098739	import across plasma membrane	0.0346048191747759
BP	GO:0007158	neuron cell-cell adhesion	0.034649152886795
BP	GO:0048513	animal organ development	0.0346901890700971
BP	GO:0051093	negative regulation of developmental process	0.0349429805035899
BP	GO:0030071	regulation of mitotic metaphase/anaphase transition	0.0349429805035899
MF	GO:0022843	voltage-gated cation channel activity	0.0349763524664968
MF	GO:0050839	cell adhesion molecule binding	0.035002656567607
BP	GO:0051179	localization	0.035002656567607
BP	GO:0050767	regulation of neurogenesis	0.0350900361592459
BP	GO:0003433	chondrocyte development involved in endochondral bone morphogenesis	0.0350900361592459
BP	GO:0071103	DNA conformation change	0.0350900361592459
BP	GO:0002209	behavioral defense response	0.0351156460589786
BP	GO:0043933	protein-containing complex subunit organization	0.0357929027835656
BP	GO:0000380	alternative mRNA splicing, via spliceosome	0.0359258351639287
BP	GO:0042127	regulation of cell proliferation	0.0367973010410832
BP	GO:0007091	metaphase/anaphase transition of mitotic cell cycle	0.0379155304374007
BP	GO:0035641	locomotory exploration behavior	0.0388317503510537
BP	GO:1902099	regulation of metaphase/anaphase transition of cell cycle	0.0388317503510537
CC	GO:0005654	nucleoplasm	0.0390381162315873
BP	GO:0045841	negative regulation of mitotic metaphase/anaphase transition	0.0391613596416939
BP	GO:0010720	positive regulation of cell development	0.0396729996921455
BP	GO:0098662	inorganic cation transmembrane transport	0.0396729996921455
BP	GO:0016202	regulation of striated muscle tissue development	0.039817367044021
BP	GO:0007088	regulation of mitotic nuclear division	0.0403575442643955
MF	GO:0038024	cargo receptor activity	0.0408215099679858
BP	GO:0044784	metaphase/anaphase transition of cell cycle	0.041647491040631
BP	GO:0006812	cation transport	0.0417819541191633
MF	GO:0001540	amyloid-beta binding	0.0417819541191633
BP	GO:0051301	cell division	0.0417819541191633
BP	GO:0042730	fibrinolysis	0.0417819541191633
MF	GO:0099508	voltage-gated ion channel activity involved in regulation of presynaptic membrane potential	0.0417819541191633
BP	GO:0006816	calcium ion transport	0.0417819541191633
BP	GO:0097107	postsynaptic density assembly	0.0419566372429267
BP	GO:0048634	regulation of muscle organ development	0.0423613387667354
BP	GO:1905818	regulation of chromosome separation	0.0428192480907989
BP	GO:0006807	nitrogen compound metabolic process	0.0428192480907989
BP	GO:0048523	negative regulation of cellular process	0.0429451523633982
BP	GO:0016070	RNA metabolic process	0.0430838256436711
BP	GO:0000280	nuclear division	0.0432941341728408
MF	GO:0030545	receptor regulator activity	0.0432941341728408
BP	GO:0046602	regulation of mitotic centrosome separation	0.0432941341728408
CC	GO:0045120	pronucleus	0.0432941341728408
BP	GO:0060078	regulation of postsynaptic membrane potential	0.0432941341728408
BP	GO:0050819	negative regulation of coagulation	0.0432941341728408
BP	GO:0006310	DNA recombination	0.0432941341728408
BP	GO:1903047	mitotic cell cycle process	0.0433338533494639
CC	GO:0005583	fibrillar collagen trimer	0.0442697832591122
CC	GO:0098643	banded collagen fibril	0.0442697832591122
MF	GO:0008066	glutamate receptor activity	0.0445294930137198
BP	GO:0009888	tissue development	0.0446268781174265
BP	GO:0051346	negative regulation of hydrolase activity	0.0449065345087717
MF	GO:0042623	ATPase activity, coupled	0.0449065345087717
CC	GO:0098802	plasma membrane receptor complex	0.0449065345087717
MF	GO:0005518	collagen binding	0.0450024646110641
MF	GO:0015085	calcium ion transmembrane transporter activity	0.045859670228982
BP	GO:0042060	wound healing	0.046275384723455
BP	GO:1900046	regulation of hemostasis	0.0463421288933786
BP	GO:0050879	multicellular organismal movement	0.046397520226292
BP	GO:0050881	musculoskeletal movement	0.046397520226292
BP	GO:1901861	regulation of muscle tissue development	0.0468495169166569
BP	GO:2001257	regulation of cation channel activity	0.0481275153891781
CC	GO:0044464	cell part	0.048715405260107
BP	GO:0051783	regulation of nuclear division	0.048715405260107
BP	GO:2000767	positive regulation of cytoplasmic translation	0.0488935997005778
BP	GO:0010628	positive regulation of gene expression	0.0497832576605026
