# Supplementary material for: Dedicated transcriptomics combined with power analysis lead to functional understanding of genes with weak phenotypic changes in knockout lines
Source: PLoS Comput Biol. 2020 Nov 12;16(11):e1008354. doi: 10.1371/journal.pcbi.1008354 (PMC7685438; doi:10.1371/journal.pcbi.1008354)
Supplement: S2 File — (GZ) [file pcbi.1008354.s016.gz › S2_File/gon5/209.tsv]

ontology	category	term	BH
CC	GO:0005576	extracellular region	7.63107227034085e-17
CC	GO:0044421	extracellular region part	7.63107227034085e-17
CC	GO:0031012	extracellular matrix	1.50772888109719e-15
CC	GO:0005615	extracellular space	3.75106648270153e-13
CC	GO:0062023	collagen-containing extracellular matrix	4.67407871398538e-12
MF	GO:0005201	extracellular matrix structural constituent	6.41702573689712e-08
BP	GO:0002062	chondrocyte differentiation	1.20562765552143e-05
CC	GO:0005581	collagen trimer	1.20562765552143e-05
BP	GO:0051216	cartilage development	1.21046951736199e-05
BP	GO:0030198	extracellular matrix organization	1.907231494385e-05
BP	GO:0043062	extracellular structure organization	8.76347328106011e-05
BP	GO:0061448	connective tissue development	0.000112439378026198
BP	GO:0032501	multicellular organismal process	0.000248778245642495
BP	GO:0060350	endochondral bone morphogenesis	0.000464836423566211
BP	GO:0003012	muscle system process	0.000669090705636642
BP	GO:0060349	bone morphogenesis	0.00149948753583342
BP	GO:0008015	blood circulation	0.00154127298377873
BP	GO:0003418	growth plate cartilage chondrocyte differentiation	0.00154127298377873
BP	GO:0003013	circulatory system process	0.00154127298377873
BP	GO:0003433	chondrocyte development involved in endochondral bone morphogenesis	0.00241005130854321
BP	GO:0003413	chondrocyte differentiation involved in endochondral bone morphogenesis	0.00311700204070196
BP	GO:0002063	chondrocyte development	0.00324193820334063
BP	GO:0060351	cartilage development involved in endochondral bone morphogenesis	0.0039543697932628
CC	GO:0000778	condensed nuclear chromosome kinetochore	0.00406973757201741
BP	GO:0006397	mRNA processing	0.00428065991815274
MF	GO:0005488	binding	0.00428065991815274
BP	GO:0006396	RNA processing	0.00428065991815274
BP	GO:0006936	muscle contraction	0.00475511528674232
CC	GO:0000779	condensed chromosome, centromeric region	0.00484647116515933
BP	GO:0007093	mitotic cell cycle checkpoint	0.00484647116515933
CC	GO:0000777	condensed chromosome kinetochore	0.00517304896837281
BP	GO:0085029	extracellular matrix assembly	0.00527646798391811
BP	GO:0032963	collagen metabolic process	0.00527646798391811
CC	GO:0000780	condensed nuclear chromosome, centromeric region	0.00527646798391811
BP	GO:0003414	chondrocyte morphogenesis involved in endochondral bone morphogenesis	0.00527646798391811
BP	GO:0003429	growth plate cartilage chondrocyte morphogenesis	0.00527646798391811
BP	GO:0090171	chondrocyte morphogenesis	0.00527646798391811
MF	GO:0005509	calcium ion binding	0.00578781184783026
BP	GO:0065007	biological regulation	0.00778359909085357
BP	GO:0030199	collagen fibril organization	0.0107010150346642
BP	GO:0003422	growth plate cartilage morphogenesis	0.0108878545854936
CC	GO:0000940	condensed chromosome outer kinetochore	0.0112218997209676
BP	GO:0000375	RNA splicing, via transesterification reactions	0.0112218997209676
BP	GO:0000377	RNA splicing, via transesterification reactions with bulged adenosine as nucleophile	0.0112218997209676
BP	GO:0000398	mRNA splicing, via spliceosome	0.0112218997209676
BP	GO:0060538	skeletal muscle organ development	0.0128309079225988
MF	GO:0030020	extracellular matrix structural constituent conferring tensile strength	0.0144923297069579
BP	GO:0007519	skeletal muscle tissue development	0.0144923297069579
BP	GO:0009987	cellular process	0.0150224993931666
CC	GO:0009986	cell surface	0.0151388293362058
BP	GO:0003417	growth plate cartilage development	0.0151388293362058
BP	GO:0000070	mitotic sister chromatid segregation	0.0168327150957124
BP	GO:0008380	RNA splicing	0.0172548492374536
BP	GO:0000278	mitotic cell cycle	0.0175342818909762
BP	GO:0050789	regulation of biological process	0.0200999564301174
BP	GO:0098868	bone growth	0.0200999564301174
BP	GO:0060537	muscle tissue development	0.0200999564301174
BP	GO:1903311	regulation of mRNA metabolic process	0.0202368245990583
BP	GO:0050684	regulation of mRNA processing	0.0203787384120582
BP	GO:0006260	DNA replication	0.0216533001551003
CC	GO:0000776	kinetochore	0.0216533001551003
BP	GO:0016071	mRNA metabolic process	0.0221312953767491
MF	GO:0005515	protein binding	0.0252683651880777
BP	GO:0014706	striated muscle tissue development	0.025326744375127
CC	GO:0044430	cytoskeletal part	0.025326744375127
BP	GO:0090304	nucleic acid metabolic process	0.025326744375127
BP	GO:0140014	mitotic nuclear division	0.025326744375127
BP	GO:0044772	mitotic cell cycle phase transition	0.0261319665875385
CC	GO:0030684	preribosome	0.0261319665875385
CC	GO:0099512	supramolecular fiber	0.0266435866003744
BP	GO:0007517	muscle organ development	0.0266435866003744
BP	GO:0000075	cell cycle checkpoint	0.028729598506375
MF	GO:0008301	DNA binding, bending	0.0288079129713759
BP	GO:0003416	endochondral bone growth	0.0295647003834673
BP	GO:0045787	positive regulation of cell cycle	0.0316411148359625
BP	GO:0048642	negative regulation of skeletal muscle tissue development	0.0339865277678316
CC	GO:0099080	supramolecular complex	0.0339865277678316
CC	GO:0099081	supramolecular polymer	0.0339865277678316
BP	GO:1901991	negative regulation of mitotic cell cycle phase transition	0.0365636607588267
BP	GO:0070202	regulation of establishment of protein localization to chromosome	0.0368764073412554
BP	GO:0090068	positive regulation of cell cycle process	0.0368764073412554
BP	GO:0003008	system process	0.0383176971691107
BP	GO:0072376	protein activation cascade	0.0383176971691107
CC	GO:0000775	chromosome, centromeric region	0.0417843517731556
CC	GO:0005583	fibrillar collagen trimer	0.0478117208248433
CC	GO:0098643	banded collagen fibril	0.0478117208248433
CC	GO:0043228	non-membrane-bounded organelle	0.0486643180041619
BP	GO:0031577	spindle checkpoint	0.0486643180041619
BP	GO:0001501	skeletal system development	0.0494165417671596
