# Supplementary material for: Dedicated transcriptomics combined with power analysis lead to functional understanding of genes with weak phenotypic changes in knockout lines
Source: PLoS Comput Biol. 2020 Nov 12;16(11):e1008354. doi: 10.1371/journal.pcbi.1008354 (PMC7685438; doi:10.1371/journal.pcbi.1008354)
Supplement: S2 File — (GZ) [file pcbi.1008354.s016.gz › S2_File/gon5/73.tsv]

ontology	category	term	BH
CC	GO:0044421	extracellular region part	1.45067928658465e-21
CC	GO:0005576	extracellular region	2.65620011139882e-19
CC	GO:0031012	extracellular matrix	2.20105150438801e-18
CC	GO:0005615	extracellular space	2.20105150438801e-18
CC	GO:0062023	collagen-containing extracellular matrix	1.25597901551232e-15
MF	GO:0005201	extracellular matrix structural constituent	1.16010414371402e-11
BP	GO:0032501	multicellular organismal process	3.48914718963328e-10
CC	GO:0043292	contractile fiber	2.33706891250878e-08
CC	GO:0043025	neuronal cell body	5.89345140695621e-08
BP	GO:0030198	extracellular matrix organization	1.25818374614932e-07
BP	GO:0003008	system process	1.25818374614932e-07
CC	GO:0071944	cell periphery	1.25818374614932e-07
BP	GO:0043062	extracellular structure organization	1.45465243773888e-07
MF	GO:0005509	calcium ion binding	1.4828213282796e-07
CC	GO:0044297	cell body	1.79961102371756e-07
CC	GO:0005886	plasma membrane	1.93675499098054e-07
CC	GO:0030016	myofibril	2.81881410848362e-07
BP	GO:0048731	system development	3.0558890807142e-07
BP	GO:0007155	cell adhesion	8.67994873211974e-07
CC	GO:0036477	somatodendritic compartment	1.00149850184992e-06
BP	GO:0022610	biological adhesion	1.08210618195286e-06
CC	GO:0097458	neuron part	1.55737742363495e-06
BP	GO:0051239	regulation of multicellular organismal process	1.67317874291623e-06
CC	GO:0044449	contractile fiber part	1.86798719136024e-06
BP	GO:0007275	multicellular organism development	2.09453132096441e-06
CC	GO:0030017	sarcomere	2.40992449689726e-06
CC	GO:0097060	synaptic membrane	2.46734818759328e-06
BP	GO:0065007	biological regulation	2.99184031905995e-06
MF	GO:0005515	protein binding	2.99184031905995e-06
BP	GO:0007268	chemical synaptic transmission	2.99184031905995e-06
BP	GO:0098916	anterograde trans-synaptic signaling	2.99184031905995e-06
BP	GO:0003012	muscle system process	2.99184031905995e-06
BP	GO:0099537	trans-synaptic signaling	2.99184031905995e-06
BP	GO:0099536	synaptic signaling	2.99184031905995e-06
CC	GO:0005581	collagen trimer	2.99184031905995e-06
CC	GO:0031226	intrinsic component of plasma membrane	5.71324515124634e-06
BP	GO:0048856	anatomical structure development	6.15287774308226e-06
BP	GO:0006936	muscle contraction	6.22782370561188e-06
BP	GO:0008015	blood circulation	7.20202421220264e-06
CC	GO:0044459	plasma membrane part	7.45144846347304e-06
CC	GO:0030424	axon	7.45144846347304e-06
CC	GO:0005887	integral component of plasma membrane	7.66552720522529e-06
BP	GO:0065008	regulation of biological quality	7.84327697344306e-06
CC	GO:0043005	neuron projection	9.26697164581657e-06
MF	GO:0005198	structural molecule activity	1.14311741959574e-05
BP	GO:0050789	regulation of biological process	1.19570132224673e-05
CC	GO:0099512	supramolecular fiber	1.19570132224673e-05
CC	GO:0009986	cell surface	1.53618880489617e-05
BP	GO:0051094	positive regulation of developmental process	1.80502343896999e-05
CC	GO:0099080	supramolecular complex	1.80502343896999e-05
CC	GO:0099081	supramolecular polymer	1.80502343896999e-05
BP	GO:0051241	negative regulation of multicellular organismal process	1.86835247493135e-05
BP	GO:0032502	developmental process	1.86835247493135e-05
MF	GO:0030020	extracellular matrix structural constituent conferring tensile strength	2.10929586841685e-05
BP	GO:0003013	circulatory system process	2.26877769760256e-05
CC	GO:0045202	synapse	2.30849261525794e-05
BP	GO:0007517	muscle organ development	3.25313500376358e-05
CC	GO:0098590	plasma membrane region	3.52123611464844e-05
BP	GO:0051216	cartilage development	3.81210396678637e-05
BP	GO:0016043	cellular component organization	4.71474078635295e-05
CC	GO:0044456	synapse part	4.80678153437099e-05
BP	GO:0061448	connective tissue development	6.97924639135006e-05
MF	GO:0044877	protein-containing complex binding	7.24773915667604e-05
BP	GO:0060537	muscle tissue development	7.24773915667604e-05
MF	GO:0005539	glycosaminoglycan binding	8.63224486976959e-05
CC	GO:0045211	postsynaptic membrane	8.64564585640128e-05
CC	GO:0036379	myofilament	9.29477071952789e-05
CC	GO:0005865	striated muscle thin filament	0.000137512285086568
MF	GO:0046873	metal ion transmembrane transporter activity	0.000137512285086568
BP	GO:0001505	regulation of neurotransmitter levels	0.000143298689976949
BP	GO:2000026	regulation of multicellular organismal development	0.000163281734222343
BP	GO:0071840	cellular component organization or biogenesis	0.000192063965069429
BP	GO:0002062	chondrocyte differentiation	0.000192063965069429
BP	GO:0014706	striated muscle tissue development	0.000192478468763027
BP	GO:0045595	regulation of cell differentiation	0.000212194706827574
BP	GO:0007519	skeletal muscle tissue development	0.000219033300145018
BP	GO:0048513	animal organ development	0.000239124191868584
CC	GO:0030054	cell junction	0.000240664743718704
BP	GO:0045597	positive regulation of cell differentiation	0.000253076638760828
BP	GO:0050793	regulation of developmental process	0.000256133550563778
CC	GO:0042734	presynaptic membrane	0.000269894889683203
BP	GO:0060349	bone morphogenesis	0.000318058345717077
MF	GO:0005261	cation channel activity	0.000359830707179767
BP	GO:0085029	extracellular matrix assembly	0.000384820051640285
CC	GO:0099240	intrinsic component of synaptic membrane	0.000384820051640285
BP	GO:0048468	cell development	0.000399752742526327
BP	GO:0060350	endochondral bone morphogenesis	0.000419311322261759
BP	GO:0060538	skeletal muscle organ development	0.000539094341382464
BP	GO:0098609	cell-cell adhesion	0.000771099049142588
BP	GO:0030154	cell differentiation	0.000777935313025646
BP	GO:0001501	skeletal system development	0.000934037555949694
CC	GO:0031674	I band	0.000971971784854708
BP	GO:0006941	striated muscle contraction	0.00133445654398854
CC	GO:0031594	neuromuscular junction	0.0013349964790827
BP	GO:0060351	cartilage development involved in endochondral bone morphogenesis	0.0014078386086582
CC	GO:0098793	presynapse	0.0014983570395052
BP	GO:0003413	chondrocyte differentiation involved in endochondral bone morphogenesis	0.00150629006456158
BP	GO:0061061	muscle structure development	0.00153737394825887
MF	GO:0008201	heparin binding	0.00169330995825717
MF	GO:0005488	binding	0.00181443831134326
BP	GO:0098742	cell-cell adhesion via plasma-membrane adhesion molecules	0.00181443831134326
CC	GO:0097447	dendritic tree	0.00182648843860855
BP	GO:0050804	modulation of chemical synaptic transmission	0.00183356722985158
BP	GO:0099177	regulation of trans-synaptic signaling	0.00203796470983823
CC	GO:0048786	presynaptic active zone	0.00219944580151701
BP	GO:0060047	heart contraction	0.00229054430985995
BP	GO:0048167	regulation of synaptic plasticity	0.00232286052649926
BP	GO:0042391	regulation of membrane potential	0.00253273463991329
BP	GO:0048869	cellular developmental process	0.00265904657656986
CC	GO:0099699	integral component of synaptic membrane	0.00271348504436054
BP	GO:0048642	negative regulation of skeletal muscle tissue development	0.00286604799521357
BP	GO:0006836	neurotransmitter transport	0.00298864751470577
CC	GO:0042995	cell projection	0.00305699788059454
BP	GO:0006811	ion transport	0.00305699788059454
BP	GO:0003418	growth plate cartilage chondrocyte differentiation	0.00306624973627183
BP	GO:0007610	behavior	0.00306847938582314
BP	GO:0032963	collagen metabolic process	0.00317186228052221
BP	GO:0003009	skeletal muscle contraction	0.00329237253570349
MF	GO:0008324	cation transmembrane transporter activity	0.00335517582235336
CC	GO:0120025	plasma membrane bounded cell projection	0.00351528587870489
BP	GO:0050896	response to stimulus	0.00351528587870489
BP	GO:0098868	bone growth	0.00354095152131064
BP	GO:0007156	homophilic cell adhesion via plasma membrane adhesion molecules	0.00378836465664716
MF	GO:0022839	ion gated channel activity	0.00379739490347641
BP	GO:0050879	multicellular organismal movement	0.00387295331843671
BP	GO:0050881	musculoskeletal movement	0.00387295331843671
BP	GO:0023052	signaling	0.00387295331843671
CC	GO:0030425	dendrite	0.00422016359804791
BP	GO:0008380	RNA splicing	0.00428097132743289
BP	GO:0060348	bone development	0.00434548523909637
BP	GO:0051240	positive regulation of multicellular organismal process	0.00436861399354386
BP	GO:0050794	regulation of cellular process	0.00438736331337534
BP	GO:0002687	positive regulation of leukocyte migration	0.00438736331337534
BP	GO:0050808	synapse organization	0.00466573174609517
CC	GO:0030018	Z disc	0.00466761064078928
BP	GO:0042592	homeostatic process	0.00507944156460359
MF	GO:0022836	gated channel activity	0.00515784950022666
BP	GO:0042060	wound healing	0.00561554605144123
BP	GO:0048699	generation of neurons	0.00561554605144123
BP	GO:0008217	regulation of blood pressure	0.00574567244651367
MF	GO:0042165	neurotransmitter binding	0.00589965546008892
CC	GO:0098978	glutamatergic synapse	0.00589965546008892
MF	GO:0005216	ion channel activity	0.0062220841153855
CC	GO:0044420	extracellular matrix component	0.00632954204709712
BP	GO:0007154	cell communication	0.00632954204709712
CC	GO:1902495	transmembrane transporter complex	0.00639750871579663
BP	GO:0009987	cellular process	0.00678902231947552
BP	GO:0048878	chemical homeostasis	0.00695678331881659
CC	GO:0098794	postsynapse	0.00753296559108781
BP	GO:0051093	negative regulation of developmental process	0.00756347058107611
BP	GO:0003015	heart process	0.00767005748710258
BP	GO:0050877	nervous system process	0.00810392268570612
BP	GO:0070593	dendrite self-avoidance	0.00810392268570612
BP	GO:0030199	collagen fibril organization	0.00810392268570612
MF	GO:0022890	inorganic cation transmembrane transporter activity	0.00819667637298355
BP	GO:0048641	regulation of skeletal muscle tissue development	0.00845180825087029
MF	GO:0022838	substrate-specific channel activity	0.00871863822497647
MF	GO:0015267	channel activity	0.0092024156154752
MF	GO:0022803	passive transmembrane transporter activity	0.0092024156154752
BP	GO:0051130	positive regulation of cellular component organization	0.00924165241658863
BP	GO:0008037	cell recognition	0.00924165241658863
CC	GO:0033267	axon part	0.00956995462837604
BP	GO:0044057	regulation of system process	0.00957967829750556
CC	GO:1990351	transporter complex	0.00963971309885713
BP	GO:0010038	response to metal ion	0.00982294776241874
CC	GO:0098936	intrinsic component of postsynaptic membrane	0.0101872473148988
CC	GO:0098889	intrinsic component of presynaptic membrane	0.0108803022453936
BP	GO:0022008	neurogenesis	0.0114105438010028
MF	GO:0019955	cytokine binding	0.0117721711585656
BP	GO:0050982	detection of mechanical stimulus	0.0118340982429163
BP	GO:0006813	potassium ion transport	0.0119675402483891
BP	GO:0035988	chondrocyte proliferation	0.0121169947347955
MF	GO:0022857	transmembrane transporter activity	0.0121509690366109
CC	GO:0034703	cation channel complex	0.0121927220274071
BP	GO:0003417	growth plate cartilage development	0.0125122914458711
BP	GO:0006812	cation transport	0.0125122914458711
MF	GO:0005212	structural constituent of eye lens	0.0125122914458711
MF	GO:1901681	sulfur compound binding	0.0125403781331754
BP	GO:0046903	secretion	0.0127994529155883
BP	GO:0050801	ion homeostasis	0.0131841978209015
BP	GO:0009581	detection of external stimulus	0.0133026557726704
BP	GO:0002684	positive regulation of immune system process	0.0134825122621772
BP	GO:0007617	mating behavior	0.0134825122621772
MF	GO:0015079	potassium ion transmembrane transporter activity	0.0134825122621772
BP	GO:0048168	regulation of neuronal synaptic plasticity	0.0139505751053323
BP	GO:0055002	striated muscle cell development	0.0139536075686909
BP	GO:0003416	endochondral bone growth	0.0144211871693435
BP	GO:0009611	response to wounding	0.0144211871693435
BP	GO:0007416	synapse assembly	0.0149652752864228
BP	GO:0003433	chondrocyte development involved in endochondral bone morphogenesis	0.0149652752864228
MF	GO:0015185	gamma-aminobutyric acid transmembrane transporter activity	0.0149868411240512
MF	GO:0004888	transmembrane signaling receptor activity	0.0155027058743458
CC	GO:0098797	plasma membrane protein complex	0.0155906156107431
CC	GO:0032809	neuronal cell body membrane	0.0155906156107431
BP	GO:0007267	cell-cell signaling	0.0158452532986664
MF	GO:0015318	inorganic molecular entity transmembrane transporter activity	0.0158452532986664
BP	GO:0048705	skeletal system morphogenesis	0.0168930493633503
BP	GO:0007269	neurotransmitter secretion	0.0169179690198973
BP	GO:0050974	detection of mechanical stimulus involved in sensory perception	0.017051735589756
BP	GO:0003422	growth plate cartilage morphogenesis	0.0171409490459619
MF	GO:0008307	structural constituent of muscle	0.0182001079283013
BP	GO:0048589	developmental growth	0.0183744494453895
BP	GO:0032879	regulation of localization	0.0185943985388423
BP	GO:0099643	signal release from synapse	0.0191911268951675
BP	GO:0046942	carboxylic acid transport	0.0191911268951675
BP	GO:0042221	response to chemical	0.019372896379887
BP	GO:0051960	regulation of nervous system development	0.0197774110243856
BP	GO:1903305	regulation of regulated secretory pathway	0.0198045577115274
CC	GO:0034702	ion channel complex	0.0201173009165282
BP	GO:0001503	ossification	0.0202982659092286
BP	GO:0015849	organic acid transport	0.0210014770011176
MF	GO:0015075	ion transmembrane transporter activity	0.0212112077807069
BP	GO:0009582	detection of abiotic stimulus	0.0215016054604702
BP	GO:0002063	chondrocyte development	0.0232639348475589
BP	GO:0048747	muscle fiber development	0.0233315742448321
CC	GO:0098982	GABA-ergic synapse	0.0233315742448321
MF	GO:0050839	cell adhesion molecule binding	0.0233315742448321
BP	GO:0000375	RNA splicing, via transesterification reactions	0.0234028057604213
BP	GO:0000377	RNA splicing, via transesterification reactions with bulged adenosine as nucleophile	0.0234028057604213
BP	GO:0000398	mRNA splicing, via spliceosome	0.0234028057604213
BP	GO:0048251	elastic fiber assembly	0.023445027555911
BP	GO:0034220	ion transmembrane transport	0.023445027555911
BP	GO:0051128	regulation of cellular component organization	0.0235532728300717
MF	GO:0038024	cargo receptor activity	0.0235532728300717
MF	GO:0005215	transporter activity	0.0242434038575842
CC	GO:0099055	integral component of postsynaptic membrane	0.0246028252287562
BP	GO:0097435	supramolecular fiber organization	0.0250626050417176
BP	GO:0035701	hematopoietic stem cell migration	0.0252338823953007
BP	GO:0007215	glutamate receptor signaling pathway	0.0256762447633756
BP	GO:0030182	neuron differentiation	0.0274434555766157
BP	GO:0042493	response to drug	0.0292148609902304
CC	GO:0044306	neuron projection terminus	0.0294171401771486
CC	GO:0044298	cell body membrane	0.0294171401771486
CC	GO:0043679	axon terminus	0.0298529398682252
BP	GO:0048519	negative regulation of biological process	0.0309307919010749
BP	GO:0055080	cation homeostasis	0.0309307919010749
BP	GO:0098771	inorganic ion homeostasis	0.0314019373390889
BP	GO:0046686	response to cadmium ion	0.0320073902702027
BP	GO:0055065	metal ion homeostasis	0.0329535769389143
MF	GO:0005114	type II transforming growth factor beta receptor binding	0.0331587342695603
BP	GO:0009725	response to hormone	0.0332714987854157
BP	GO:0060536	cartilage morphogenesis	0.0355206439656759
BP	GO:0045055	regulated exocytosis	0.0355912764006845
MF	GO:0038023	signaling receptor activity	0.0355912764006845
BP	GO:0050806	positive regulation of synaptic transmission	0.0357604712235498
BP	GO:0071804	cellular potassium ion transport	0.0362736220430719
BP	GO:0071805	potassium ion transmembrane transport	0.0362736220430719
BP	GO:0030282	bone mineralization	0.0365843034677312
BP	GO:0051146	striated muscle cell differentiation	0.0365843034677312
BP	GO:0051962	positive regulation of nervous system development	0.0373326399511226
MF	GO:0022843	voltage-gated cation channel activity	0.0385998519670661
BP	GO:0051963	regulation of synapse assembly	0.0392061545558032
BP	GO:0140014	mitotic nuclear division	0.0396207198966484
MF	GO:0005102	signaling receptor binding	0.0398880278026599
CC	GO:0042383	sarcolemma	0.0398996871621448
BP	GO:0060284	regulation of cell development	0.0406975106136821
BP	GO:0030240	skeletal muscle thin filament assembly	0.0407096801543729
BP	GO:0048518	positive regulation of biological process	0.0416024589760507
BP	GO:0035249	synaptic transmission, glutamatergic	0.0416472597127929
BP	GO:0051606	detection of stimulus	0.0416472597127929
BP	GO:0045214	sarcomere organization	0.0416472597127929
BP	GO:0040007	growth	0.0417281598441731
CC	GO:0099056	integral component of presynaptic membrane	0.0417375418397973
BP	GO:0055001	muscle cell development	0.0419339028711919
BP	GO:0003414	chondrocyte morphogenesis involved in endochondral bone morphogenesis	0.0419339028711919
BP	GO:0003429	growth plate cartilage chondrocyte morphogenesis	0.0419339028711919
BP	GO:0090171	chondrocyte morphogenesis	0.0419339028711919
BP	GO:0032602	chemokine production	0.0430677968716024
BP	GO:0017158	regulation of calcium ion-dependent exocytosis	0.0430677968716024
BP	GO:0071248	cellular response to metal ion	0.0443677312367367
CC	GO:0044463	cell projection part	0.044902706774228
CC	GO:0120038	plasma membrane bounded cell projection part	0.044902706774228
BP	GO:0030239	myofibril assembly	0.0464046076167895
BP	GO:0042127	regulation of cell proliferation	0.0466677325413796
CC	GO:0031430	M band	0.0470403895159888
BP	GO:0007088	regulation of mitotic nuclear division	0.0474989792872709
BP	GO:0008038	neuron recognition	0.0492225643315157
