# Supplementary material for: Dedicated transcriptomics combined with power analysis lead to functional understanding of genes with weak phenotypic changes in knockout lines
Source: PLoS Comput Biol. 2020 Nov 12;16(11):e1008354. doi: 10.1371/journal.pcbi.1008354 (PMC7685438; doi:10.1371/journal.pcbi.1008354)
Supplement: S2 File — (GZ) [file pcbi.1008354.s016.gz › S2_File/gon5/412.tsv]

ontology	category	term	BH
BP	GO:0065007	biological regulation	2.50070855074621e-11
BP	GO:0050789	regulation of biological process	1.64228958657249e-10
BP	GO:0090304	nucleic acid metabolic process	8.77927443884221e-10
BP	GO:0032501	multicellular organismal process	8.77927443884221e-10
BP	GO:0032502	developmental process	1.39710542939916e-09
CC	GO:0044428	nuclear part	1.83460641610153e-09
CC	GO:0031981	nuclear lumen	2.47072250222976e-09
BP	GO:0048856	anatomical structure development	9.93270847837354e-09
BP	GO:0050794	regulation of cellular process	1.61967493371622e-08
CC	GO:0031012	extracellular matrix	2.10156863312469e-08
BP	GO:0007275	multicellular organism development	2.59121641350405e-08
BP	GO:0048731	system development	5.48956843139216e-08
BP	GO:0006139	nucleobase-containing compound metabolic process	5.65947349530249e-08
MF	GO:0005515	protein binding	6.21660735714358e-08
BP	GO:0009987	cellular process	2.01426549399016e-07
CC	GO:0005634	nucleus	2.95348293660737e-07
BP	GO:0046483	heterocycle metabolic process	3.01499056628874e-07
BP	GO:0051216	cartilage development	3.92836779773858e-07
CC	GO:0005694	chromosome	4.52198443154621e-07
MF	GO:0003676	nucleic acid binding	6.44144036232442e-07
CC	GO:0044427	chromosomal part	7.16830433768827e-07
CC	GO:0062023	collagen-containing extracellular matrix	8.78613956138148e-07
BP	GO:0006259	DNA metabolic process	9.29178893441538e-07
BP	GO:0006725	cellular aromatic compound metabolic process	1.06177150735112e-06
BP	GO:0006396	RNA processing	1.06177150735112e-06
CC	GO:0005654	nucleoplasm	1.48159781161047e-06
BP	GO:0002062	chondrocyte differentiation	1.50643142774539e-06
BP	GO:0016071	mRNA metabolic process	2.27443073396071e-06
MF	GO:0005488	binding	2.31422466797315e-06
CC	GO:0044421	extracellular region part	2.32022887165842e-06
CC	GO:0005576	extracellular region	2.32022887165842e-06
BP	GO:0016070	RNA metabolic process	2.67279652460966e-06
CC	GO:0070013	intracellular organelle lumen	2.81606451882405e-06
CC	GO:0031974	membrane-enclosed lumen	2.90644017051388e-06
CC	GO:0043233	organelle lumen	2.90644017051388e-06
BP	GO:0061448	connective tissue development	3.08313294660176e-06
MF	GO:0005201	extracellular matrix structural constituent	4.76783389966523e-06
BP	GO:1901360	organic cyclic compound metabolic process	5.28751979840297e-06
BP	GO:0048519	negative regulation of biological process	5.62574179558189e-06
BP	GO:0071840	cellular component organization or biogenesis	5.62574179558189e-06
BP	GO:0043170	macromolecule metabolic process	7.18703521682181e-06
MF	GO:0003729	mRNA binding	7.50816223373259e-06
BP	GO:0006397	mRNA processing	1.00260013038701e-05
MF	GO:0003723	RNA binding	1.00929034885199e-05
CC	GO:0043228	non-membrane-bounded organelle	1.07238383129062e-05
CC	GO:0005615	extracellular space	1.27942238877353e-05
BP	GO:0006281	DNA repair	1.33139763287308e-05
BP	GO:0060255	regulation of macromolecule metabolic process	1.59815669113325e-05
BP	GO:0048518	positive regulation of biological process	1.848505994125e-05
CC	GO:0005581	collagen trimer	1.9877286690533e-05
CC	GO:0043232	intracellular non-membrane-bounded organelle	2.05401146592137e-05
BP	GO:0006974	cellular response to DNA damage stimulus	2.36275266736566e-05
BP	GO:0048523	negative regulation of cellular process	2.50767529832299e-05
BP	GO:0048522	positive regulation of cellular process	2.50767529832299e-05
BP	GO:0034641	cellular nitrogen compound metabolic process	2.68291375857325e-05
CC	GO:0098687	chromosomal region	2.89291392534015e-05
BP	GO:0048869	cellular developmental process	3.31553941633474e-05
CC	GO:0032991	protein-containing complex	3.63953920318325e-05
BP	GO:0050793	regulation of developmental process	3.96763484089257e-05
BP	GO:0016043	cellular component organization	3.96763484089257e-05
MF	GO:0004386	helicase activity	4.43556503118346e-05
BP	GO:0009888	tissue development	4.90844287634901e-05
BP	GO:0060350	endochondral bone morphogenesis	5.57072066713445e-05
BP	GO:0030154	cell differentiation	5.6038551861151e-05
BP	GO:0031123	RNA 3'-end processing	5.90366486917553e-05
BP	GO:0006260	DNA replication	6.12307989758415e-05
CC	GO:0097060	synaptic membrane	8.44155023927668e-05
CC	GO:0000775	chromosome, centromeric region	0.000106305355853089
MF	GO:0003682	chromatin binding	0.000117070829342807
BP	GO:0006261	DNA-dependent DNA replication	0.000142909249244397
BP	GO:0001501	skeletal system development	0.000184700122094639
BP	GO:0060351	cartilage development involved in endochondral bone morphogenesis	0.000232968417501342
BP	GO:0060349	bone morphogenesis	0.000260419881269067
BP	GO:0010467	gene expression	0.000296810651941397
BP	GO:0000070	mitotic sister chromatid segregation	0.000362347326565148
CC	GO:0000228	nuclear chromosome	0.000461857871277621
CC	GO:0000776	kinetochore	0.00049648056724001
BP	GO:0051239	regulation of multicellular organismal process	0.00053744082366067
BP	GO:0006403	RNA localization	0.000560197669094363
BP	GO:0051171	regulation of nitrogen compound metabolic process	0.000567316779211869
BP	GO:0008380	RNA splicing	0.000673281509583429
BP	GO:0000819	sister chromatid segregation	0.000746400818807938
BP	GO:0007049	cell cycle	0.000807180483187529
BP	GO:0019219	regulation of nucleobase-containing compound metabolic process	0.000936640345816145
CC	GO:0000777	condensed chromosome kinetochore	0.00101549066946802
BP	GO:2000026	regulation of multicellular organismal development	0.00104610332981476
CC	GO:0000793	condensed chromosome	0.00106492683152162
CC	GO:0031226	intrinsic component of plasma membrane	0.00107513348697334
MF	GO:0030020	extracellular matrix structural constituent conferring tensile strength	0.00108143217489152
BP	GO:0051983	regulation of chromosome segregation	0.00109355795040031
BP	GO:0003008	system process	0.00117262482680567
MF	GO:0008094	DNA-dependent ATPase activity	0.00121622648225695
BP	GO:0048513	animal organ development	0.00137369160587864
BP	GO:0000278	mitotic cell cycle	0.00145705505059639
MF	GO:0003677	DNA binding	0.00157491530124037
BP	GO:0051094	positive regulation of developmental process	0.00158927532792236
BP	GO:0003433	chondrocyte development involved in endochondral bone morphogenesis	0.00161344274816472
BP	GO:0048705	skeletal system morphogenesis	0.00186515033598008
BP	GO:0007059	chromosome segregation	0.00187314682931612
CC	GO:0000779	condensed chromosome, centromeric region	0.00187314682931612
CC	GO:0044454	nuclear chromosome part	0.00207923555779713
BP	GO:0099536	synaptic signaling	0.00220878856244812
BP	GO:0010556	regulation of macromolecule biosynthetic process	0.0022307945437439
BP	GO:0000375	RNA splicing, via transesterification reactions	0.00232131390645918
BP	GO:0000377	RNA splicing, via transesterification reactions with bulged adenosine as nucleophile	0.00232131390645918
BP	GO:0000398	mRNA splicing, via spliceosome	0.00232131390645918
BP	GO:0080090	regulation of primary metabolic process	0.00248137734300202
BP	GO:0051726	regulation of cell cycle	0.00256474057089458
BP	GO:0007268	chemical synaptic transmission	0.00264394970755024
BP	GO:0098916	anterograde trans-synaptic signaling	0.00264394970755024
BP	GO:0051716	cellular response to stimulus	0.00324737996145399
BP	GO:0051236	establishment of RNA localization	0.00345660744957587
BP	GO:0010605	negative regulation of macromolecule metabolic process	0.00418107073528859
CC	GO:0005887	integral component of plasma membrane	0.00420776021316491
MF	GO:1901363	heterocyclic compound binding	0.00420971982085464
CC	GO:0030054	cell junction	0.00423943879535958
BP	GO:2000112	regulation of cellular macromolecule biosynthetic process	0.00423943879535958
BP	GO:0003417	growth plate cartilage development	0.00431330253809887
MF	GO:0005212	structural constituent of eye lens	0.00447652670389884
BP	GO:0099537	trans-synaptic signaling	0.00466646842718986
BP	GO:0050657	nucleic acid transport	0.00472797172605797
BP	GO:0050658	RNA transport	0.00472797172605797
CC	GO:0044420	extracellular matrix component	0.00493619928104266
BP	GO:0030198	extracellular matrix organization	0.00508786876190919
CC	GO:0098590	plasma membrane region	0.00525159040837872
BP	GO:0006941	striated muscle contraction	0.0052542499454774
BP	GO:0003422	growth plate cartilage morphogenesis	0.0053692749084975
BP	GO:0051276	chromosome organization	0.00551625136578216
BP	GO:0031124	mRNA 3'-end processing	0.005546392638921
BP	GO:0090068	positive regulation of cell cycle process	0.005546392638921
BP	GO:0007154	cell communication	0.005546392638921
BP	GO:0050896	response to stimulus	0.005546392638921
BP	GO:0033045	regulation of sister chromatid segregation	0.005546392638921
BP	GO:0006302	double-strand break repair	0.005546392638921
BP	GO:0003418	growth plate cartilage chondrocyte differentiation	0.00562316483066542
BP	GO:0002063	chondrocyte development	0.0060561227507432
BP	GO:0033047	regulation of mitotic sister chromatid segregation	0.0060561227507432
CC	GO:0016604	nuclear body	0.0060561227507432
BP	GO:0007399	nervous system development	0.0060561227507432
MF	GO:0097159	organic cyclic compound binding	0.0062241374575828
BP	GO:0040007	growth	0.00650279581683306
CC	GO:0044451	nucleoplasm part	0.00685823541987054
BP	GO:0031326	regulation of cellular biosynthetic process	0.00687666177823621
CC	GO:0099634	postsynaptic specialization membrane	0.00687666177823621
BP	GO:0023052	signaling	0.00703058172271201
BP	GO:0022613	ribonucleoprotein complex biogenesis	0.00710091769240671
CC	GO:0045211	postsynaptic membrane	0.00715061738887444
BP	GO:0019222	regulation of metabolic process	0.00740447793219786
BP	GO:0009653	anatomical structure morphogenesis	0.00748712898004451
BP	GO:0001991	regulation of systemic arterial blood pressure by circulatory renin-angiotensin	0.00748739386908233
BP	GO:0007346	regulation of mitotic cell cycle	0.00759224815598232
BP	GO:0051052	regulation of DNA metabolic process	0.00759224815598232
BP	GO:0009889	regulation of biosynthetic process	0.00759224815598232
CC	GO:0098982	GABA-ergic synapse	0.00785417367605083
BP	GO:0042391	regulation of membrane potential	0.00796458084011755
BP	GO:0051252	regulation of RNA metabolic process	0.00803929603338786
BP	GO:0010468	regulation of gene expression	0.0082139424915844
BP	GO:0007091	metaphase/anaphase transition of mitotic cell cycle	0.00823926182033447
BP	GO:0003012	muscle system process	0.00906589452164419
BP	GO:0051984	positive regulation of chromosome segregation	0.00906589452164419
MF	GO:0003678	DNA helicase activity	0.00919589922688885
BP	GO:0045876	positive regulation of sister chromatid cohesion	0.00946021269318165
MF	GO:0005261	cation channel activity	0.00947570961018146
BP	GO:0044260	cellular macromolecule metabolic process	0.00947570961018146
BP	GO:0001999	renal response to blood flow involved in circulatory renin-angiotensin regulation of systemic arterial blood pressure	0.00964364552314215
BP	GO:0030199	collagen fibril organization	0.00988717204986996
BP	GO:0003414	chondrocyte morphogenesis involved in endochondral bone morphogenesis	0.0100837049027951
BP	GO:0003429	growth plate cartilage chondrocyte morphogenesis	0.0100837049027951
BP	GO:0090171	chondrocyte morphogenesis	0.0100837049027951
BP	GO:1902749	regulation of cell cycle G2/M phase transition	0.0100837049027951
BP	GO:0051093	negative regulation of developmental process	0.0110389509102045
BP	GO:0009059	macromolecule biosynthetic process	0.0115733035100156
BP	GO:0007155	cell adhesion	0.0116939632053959
BP	GO:0031323	regulation of cellular metabolic process	0.0116971206261376
BP	GO:0043062	extracellular structure organization	0.012210089136344
BP	GO:0010965	regulation of mitotic sister chromatid separation	0.0126161492559126
BP	GO:0048468	cell development	0.0130093528549233
MF	GO:0022839	ion gated channel activity	0.0130093528549233
BP	GO:0140014	mitotic nuclear division	0.0130093528549233
BP	GO:0003071	renal system process involved in regulation of systemic arterial blood pressure	0.0135856731732189
BP	GO:0045935	positive regulation of nucleobase-containing compound metabolic process	0.0143371213297197
BP	GO:0022610	biological adhesion	0.0143371213297197
BP	GO:0022402	cell cycle process	0.0145772669059561
BP	GO:0006807	nitrogen compound metabolic process	0.0145865816811911
BP	GO:0045595	regulation of cell differentiation	0.0147547357643467
BP	GO:0098659	inorganic cation import across plasma membrane	0.0147547357643467
BP	GO:0099587	inorganic ion import across plasma membrane	0.0147547357643467
BP	GO:0050806	positive regulation of synaptic transmission	0.0158098152778318
MF	GO:0022836	gated channel activity	0.0160233372553527
BP	GO:0044786	cell cycle DNA replication	0.0167264468242738
BP	GO:0030071	regulation of mitotic metaphase/anaphase transition	0.016891601066184
BP	GO:0000245	spliceosomal complex assembly	0.016966133226799
BP	GO:0006936	muscle contraction	0.0170688098901268
BP	GO:1901990	regulation of mitotic cell cycle phase transition	0.0178506417423511
BP	GO:0044770	cell cycle phase transition	0.0179083783176437
BP	GO:0050877	nervous system process	0.0184823329654147
MF	GO:0098960	postsynaptic neurotransmitter receptor activity	0.0185534933507252
BP	GO:0003413	chondrocyte differentiation involved in endochondral bone morphogenesis	0.0189037381952881
MF	GO:0005509	calcium ion binding	0.0191541506109809
BP	GO:0034645	cellular macromolecule biosynthetic process	0.019460611841102
BP	GO:0003009	skeletal muscle contraction	0.0207366558382652
BP	GO:0044784	metaphase/anaphase transition of cell cycle	0.0216704017638403
BP	GO:0007517	muscle organ development	0.0218515177572559
CC	GO:0098948	intrinsic component of postsynaptic specialization membrane	0.0222561377959577
CC	GO:0099240	intrinsic component of synaptic membrane	0.0222840613647978
MF	GO:0008144	drug binding	0.0223427642978958
CC	GO:0044305	calyx of Held	0.0223427642978958
BP	GO:1905818	regulation of chromosome separation	0.0227865774174772
BP	GO:0031328	positive regulation of cellular biosynthetic process	0.0229824732786719
BP	GO:0009891	positive regulation of biosynthetic process	0.0229824732786719
BP	GO:0006310	DNA recombination	0.0230961961339801
BP	GO:0098801	regulation of renal system process	0.0243979284214153
BP	GO:0051254	positive regulation of RNA metabolic process	0.0246816887970115
BP	GO:0044772	mitotic cell cycle phase transition	0.0251128785732085
BP	GO:0034654	nucleobase-containing compound biosynthetic process	0.0252348908558541
BP	GO:1903047	mitotic cell cycle process	0.0254631540402157
BP	GO:0098813	nuclear chromosome segregation	0.0255759140343484
BP	GO:1901987	regulation of cell cycle phase transition	0.0261264175897729
MF	GO:0015267	channel activity	0.0261264175897729
MF	GO:0022803	passive transmembrane transporter activity	0.0261264175897729
BP	GO:0045787	positive regulation of cell cycle	0.0270353911941495
MF	GO:1990825	sequence-specific mRNA binding	0.0274535645527879
BP	GO:0060538	skeletal muscle organ development	0.029068808615174
BP	GO:0051301	cell division	0.029068808615174
CC	GO:0098839	postsynaptic density membrane	0.029068808615174
CC	GO:0005681	spliceosomal complex	0.0309121817367763
BP	GO:0015931	nucleobase-containing compound transport	0.0309811485218855
MF	GO:0003690	double-stranded DNA binding	0.0309811485218855
CC	GO:0044459	plasma membrane part	0.0309811485218855
BP	GO:0060348	bone development	0.0320481061376237
BP	GO:0006378	mRNA polyadenylation	0.032303495629534
BP	GO:0050982	detection of mechanical stimulus	0.0327232588510206
BP	GO:1902750	negative regulation of cell cycle G2/M phase transition	0.0327232588510206
MF	GO:0046873	metal ion transmembrane transporter activity	0.0327232588510206
BP	GO:0070593	dendrite self-avoidance	0.0333876742565371
BP	GO:0043631	RNA polyadenylation	0.0336315386976984
BP	GO:0002001	renin secretion into blood stream	0.0336315386976984
CC	GO:1902495	transmembrane transporter complex	0.0336315386976984
CC	GO:0005657	replication fork	0.0338972573485998
BP	GO:0044839	cell cycle G2/M phase transition	0.0338972573485998
BP	GO:0045597	positive regulation of cell differentiation	0.0339459994838059
CC	GO:0098936	intrinsic component of postsynaptic membrane	0.0339903180193234
BP	GO:0010212	response to ionizing radiation	0.0345135295874479
BP	GO:0031953	negative regulation of protein autophosphorylation	0.034708584176685
CC	GO:1990351	transporter complex	0.0347484039283621
BP	GO:0010628	positive regulation of gene expression	0.0347484039283621
MF	GO:0022838	substrate-specific channel activity	0.0349377782081235
BP	GO:0051172	negative regulation of nitrogen compound metabolic process	0.0349377782081235
BP	GO:0051173	positive regulation of nitrogen compound metabolic process	0.0349377782081235
CC	GO:0098878	neurotransmitter receptor complex	0.0353520862061036
BP	GO:0060537	muscle tissue development	0.0354253341969366
BP	GO:0010557	positive regulation of macromolecule biosynthetic process	0.0357510905079342
CC	GO:0045202	synapse	0.0361796532266426
BP	GO:0010604	positive regulation of macromolecule metabolic process	0.0384357532445799
BP	GO:0050804	modulation of chemical synaptic transmission	0.0384357532445799
BP	GO:0007267	cell-cell signaling	0.0384357532445799
BP	GO:0098868	bone growth	0.0386413146557324
CC	GO:0042734	presynaptic membrane	0.0386413146557324
BP	GO:0003416	endochondral bone growth	0.0393104716288073
MF	GO:0043565	sequence-specific DNA binding	0.0394057948241193
BP	GO:1902099	regulation of metaphase/anaphase transition of cell cycle	0.0399239270572403
CC	GO:0099699	integral component of synaptic membrane	0.040775763294417
BP	GO:0007166	cell surface receptor signaling pathway	0.0414416755497141
BP	GO:0010558	negative regulation of macromolecule biosynthetic process	0.0414416755497141
BP	GO:0010564	regulation of cell cycle process	0.0414416755497141
BP	GO:0006813	potassium ion transport	0.0414416755497141
BP	GO:0051306	mitotic sister chromatid separation	0.0414698162387289
BP	GO:0099177	regulation of trans-synaptic signaling	0.0429170321002367
MF	GO:0005198	structural molecule activity	0.0431548282253847
BP	GO:0009892	negative regulation of metabolic process	0.0431548282253847
BP	GO:0070208	protein heterotrimerization	0.0437391715348088
BP	GO:0032774	RNA biosynthetic process	0.0437391715348088
BP	GO:0051240	positive regulation of multicellular organismal process	0.0447117296344138
BP	GO:0051128	regulation of cellular component organization	0.0449964088067486
BP	GO:0014706	striated muscle tissue development	0.0457411813585345
BP	GO:2000113	negative regulation of cellular macromolecule biosynthetic process	0.0460759511342064
BP	GO:0050684	regulation of mRNA processing	0.0477610298619906
BP	GO:0048167	regulation of synaptic plasticity	0.0483075081241455
BP	GO:0051028	mRNA transport	0.0489627994032582
CC	GO:0008328	ionotropic glutamate receptor complex	0.0489627994032582
MF	GO:1904315	transmitter-gated ion channel activity involved in regulation of postsynaptic membrane potential	0.0495672215692878
