# Supplementary material for: Dedicated transcriptomics combined with power analysis lead to functional understanding of genes with weak phenotypic changes in knockout lines
Source: PLoS Comput Biol. 2020 Nov 12;16(11):e1008354. doi: 10.1371/journal.pcbi.1008354 (PMC7685438; doi:10.1371/journal.pcbi.1008354)
Supplement: S2 File — (GZ) [file pcbi.1008354.s016.gz › S2_File/gon5/903.tsv]

ontology	category	term	BH
CC	GO:0031012	extracellular matrix	9.13572896325014e-09
MF	GO:0005201	extracellular matrix structural constituent	6.19150430808947e-08
CC	GO:0062023	collagen-containing extracellular matrix	4.36299353883563e-07
CC	GO:0044421	extracellular region part	1.25528821035399e-06
CC	GO:0005576	extracellular region	1.81359720804829e-06
CC	GO:0005615	extracellular space	3.38621792371255e-06
CC	GO:0005581	collagen trimer	1.42812310033912e-05
CC	GO:0005694	chromosome	1.42812310033912e-05
BP	GO:0051216	cartilage development	3.51160890729426e-05
MF	GO:0005212	structural constituent of eye lens	4.11816937387997e-05
CC	GO:0044427	chromosomal part	4.11816937387997e-05
BP	GO:0061448	connective tissue development	0.000113940172411021
CC	GO:0000776	kinetochore	0.000165628517397616
BP	GO:0003433	chondrocyte development involved in endochondral bone morphogenesis	0.000167770462838973
BP	GO:0060351	cartilage development involved in endochondral bone morphogenesis	0.000330596387536934
CC	GO:0000775	chromosome, centromeric region	0.000421652873109458
BP	GO:0032501	multicellular organismal process	0.000421652873109458
CC	GO:0000793	condensed chromosome	0.000475395564037682
BP	GO:0003414	chondrocyte morphogenesis involved in endochondral bone morphogenesis	0.000475395564037682
BP	GO:0003429	growth plate cartilage chondrocyte morphogenesis	0.000475395564037682
BP	GO:0090171	chondrocyte morphogenesis	0.000475395564037682
BP	GO:0060350	endochondral bone morphogenesis	0.000536114183020912
BP	GO:0065007	biological regulation	0.000563705792218056
BP	GO:0003418	growth plate cartilage chondrocyte differentiation	0.000588442635001483
MF	GO:0030020	extracellular matrix structural constituent conferring tensile strength	0.000684118772823434
BP	GO:0030199	collagen fibril organization	0.000798688953346879
CC	GO:0098687	chromosomal region	0.000798688953346879
BP	GO:0003413	chondrocyte differentiation involved in endochondral bone morphogenesis	0.000971045116234416
BP	GO:0002063	chondrocyte development	0.00134409897706785
BP	GO:0003422	growth plate cartilage morphogenesis	0.00134409897706785
BP	GO:0002062	chondrocyte differentiation	0.00139801884800974
MF	GO:0005515	protein binding	0.00168700809167245
BP	GO:0050789	regulation of biological process	0.00250503930262177
BP	GO:0016071	mRNA metabolic process	0.00300875809301327
BP	GO:0007059	chromosome segregation	0.00333973942230555
CC	GO:0000228	nuclear chromosome	0.00333973942230555
BP	GO:0006260	DNA replication	0.00374473902330894
BP	GO:0003008	system process	0.00374473902330894
CC	GO:0000777	condensed chromosome kinetochore	0.00374473902330894
BP	GO:0060536	cartilage morphogenesis	0.00457153111397407
BP	GO:0090304	nucleic acid metabolic process	0.00457153111397407
CC	GO:0044420	extracellular matrix component	0.00457153111397407
BP	GO:0003009	skeletal muscle contraction	0.00482680992749064
CC	GO:0097060	synaptic membrane	0.00511241658426146
BP	GO:0060349	bone morphogenesis	0.00511241658426146
BP	GO:0006936	muscle contraction	0.00645471830381767
MF	GO:0005539	glycosaminoglycan binding	0.00695047257254001
CC	GO:0000779	condensed chromosome, centromeric region	0.00708484938317387
BP	GO:0006397	mRNA processing	0.00744460779220782
BP	GO:0006261	DNA-dependent DNA replication	0.00789284172532692
CC	GO:0099634	postsynaptic specialization membrane	0.00986206829198108
BP	GO:0003012	muscle system process	0.0100416017184845
MF	GO:0005488	binding	0.0101360184283414
CC	GO:0005657	replication fork	0.0101360184283414
BP	GO:0030198	extracellular matrix organization	0.0106994603462828
BP	GO:0098659	inorganic cation import across plasma membrane	0.0106994603462828
BP	GO:0099587	inorganic ion import across plasma membrane	0.0106994603462828
MF	GO:0003729	mRNA binding	0.012502627955531
CC	GO:0044454	nuclear chromosome part	0.0134370310789307
BP	GO:0032502	developmental process	0.0146429824208935
BP	GO:0003417	growth plate cartilage development	0.0148121208163716
CC	GO:0031981	nuclear lumen	0.017693256574726
BP	GO:0006941	striated muscle contraction	0.0183493376507724
BP	GO:0051094	positive regulation of developmental process	0.0194247438197423
BP	GO:0043062	extracellular structure organization	0.0198755823605843
BP	GO:0140014	mitotic nuclear division	0.0202553146906615
BP	GO:0048731	system development	0.0202553146906615
BP	GO:0006396	RNA processing	0.0213204864488341
BP	GO:0099536	synaptic signaling	0.0219052101347615
CC	GO:0098936	intrinsic component of postsynaptic membrane	0.0219052101347615
MF	GO:0005261	cation channel activity	0.0219052101347615
CC	GO:0044428	nuclear part	0.0238580591200922
CC	GO:0098839	postsynaptic density membrane	0.0238580591200922
BP	GO:0006310	DNA recombination	0.0238580591200922
BP	GO:0000280	nuclear division	0.0238580591200922
BP	GO:0000070	mitotic sister chromatid segregation	0.0241503598831151
BP	GO:0032963	collagen metabolic process	0.0241503598831151
BP	GO:0001991	regulation of systemic arterial blood pressure by circulatory renin-angiotensin	0.0241503598831151
BP	GO:0090068	positive regulation of cell cycle process	0.0253964604504195
BP	GO:0007399	nervous system development	0.0253964604504195
MF	GO:0003676	nucleic acid binding	0.0266900000742447
CC	GO:0030424	axon	0.0266900000742447
BP	GO:0008380	RNA splicing	0.0266900000742447
BP	GO:0006259	DNA metabolic process	0.0266900000742447
BP	GO:0048468	cell development	0.0272692854710741
BP	GO:0000819	sister chromatid segregation	0.0288055686580518
BP	GO:0006139	nucleobase-containing compound metabolic process	0.0288055686580518
BP	GO:0050982	detection of mechanical stimulus	0.0303545252425478
BP	GO:0050794	regulation of cellular process	0.0303545252425478
CC	GO:0043596	nuclear replication fork	0.0304881596569897
BP	GO:0007275	multicellular organism development	0.0311695249836685
MF	GO:0097367	carbohydrate derivative binding	0.0311695249836685
MF	GO:0008201	heparin binding	0.0315717477276013
BP	GO:0032964	collagen biosynthetic process	0.0317334197924114
MF	GO:0005198	structural molecule activity	0.0325021250537148
CC	GO:0099055	integral component of postsynaptic membrane	0.0344681688969221
CC	GO:0045202	synapse	0.0352070367040131
BP	GO:0048856	anatomical structure development	0.0355946332264014
BP	GO:0099537	trans-synaptic signaling	0.0387418696885465
BP	GO:0098813	nuclear chromosome segregation	0.0407323679449632
MF	GO:0003723	RNA binding	0.0407323679449632
BP	GO:0098868	bone growth	0.0407323679449632
BP	GO:0051983	regulation of chromosome segregation	0.0409143497918074
BP	GO:0007268	chemical synaptic transmission	0.0433856222556463
BP	GO:0098916	anterograde trans-synaptic signaling	0.0433856222556463
BP	GO:0007093	mitotic cell cycle checkpoint	0.0433856222556463
BP	GO:0071840	cellular component organization or biogenesis	0.0486283964896314
BP	GO:0009987	cellular process	0.0488699421767557
