# Supplementary material for: Dedicated transcriptomics combined with power analysis lead to functional understanding of genes with weak phenotypic changes in knockout lines
Source: PLoS Comput Biol. 2020 Nov 12;16(11):e1008354. doi: 10.1371/journal.pcbi.1008354 (PMC7685438; doi:10.1371/journal.pcbi.1008354)
Supplement: S2 File — (GZ) [file pcbi.1008354.s016.gz › S2_File/gon5/591.tsv]

ontology	category	term	BH
CC	GO:0098798	mitochondrial protein complex	1.03148788570047e-08
CC	GO:0032991	protein-containing complex	1.09025075543328e-08
MF	GO:0005198	structural molecule activity	1.23643132840222e-06
BP	GO:0071840	cellular component organization or biogenesis	2.15805081244391e-06
CC	GO:0097458	neuron part	3.15421831172308e-06
CC	GO:0036477	somatodendritic compartment	3.20994863182941e-06
CC	GO:0043228	non-membrane-bounded organelle	3.20994863182941e-06
BP	GO:0099177	regulation of trans-synaptic signaling	3.4969396641611e-06
CC	GO:0097060	synaptic membrane	3.96952883929341e-06
BP	GO:0050804	modulation of chemical synaptic transmission	4.09577733679753e-06
CC	GO:0043232	intracellular non-membrane-bounded organelle	7.46982211807943e-06
CC	GO:0043005	neuron projection	9.74518465397288e-06
BP	GO:0099537	trans-synaptic signaling	1.19086671828365e-05
BP	GO:0099536	synaptic signaling	1.45317484302113e-05
CC	GO:0044297	cell body	1.68702520177736e-05
BP	GO:0007268	chemical synaptic transmission	1.80578060784977e-05
BP	GO:0098916	anterograde trans-synaptic signaling	1.80578060784977e-05
CC	GO:0045202	synapse	3.47515265302881e-05
BP	GO:0016043	cellular component organization	3.81911790096198e-05
CC	GO:1990904	ribonucleoprotein complex	3.84749905010061e-05
CC	GO:0044422	organelle part	4.01579347978642e-05
CC	GO:0045211	postsynaptic membrane	4.01579347978642e-05
CC	GO:0030424	axon	5.58864400429397e-05
CC	GO:0043025	neuronal cell body	0.0001225139990802
BP	GO:0009987	cellular process	0.000146353023812396
CC	GO:0044456	synapse part	0.000346816815281737
CC	GO:0005840	ribosome	0.000477171151805228
MF	GO:0005201	extracellular matrix structural constituent	0.000552310287159215
BP	GO:0031175	neuron projection development	0.00120038466860648
CC	GO:0044391	ribosomal subunit	0.00120038466860648
CC	GO:0098800	inner mitochondrial membrane protein complex	0.00123144691655921
CC	GO:0044446	intracellular organelle part	0.00140935647642913
CC	GO:0044429	mitochondrial part	0.00242150848766607
CC	GO:0015934	large ribosomal subunit	0.00263449805412089
CC	GO:0000313	organellar ribosome	0.00263449805412089
CC	GO:0005761	mitochondrial ribosome	0.00263449805412089
BP	GO:0048666	neuron development	0.0031876691020274
CC	GO:0005759	mitochondrial matrix	0.00378164294296775
BP	GO:0032990	cell part morphogenesis	0.00526890763620171
BP	GO:0120039	plasma membrane bounded cell projection morphogenesis	0.00528142433265016
BP	GO:0048858	cell projection morphogenesis	0.00646147690538368
CC	GO:0097447	dendritic tree	0.00646147690538368
CC	GO:0005739	mitochondrion	0.00646147690538368
BP	GO:0048167	regulation of synaptic plasticity	0.00646147690538368
CC	GO:0098794	postsynapse	0.00649145513614772
CC	GO:0030425	dendrite	0.00692244463137681
CC	GO:0000315	organellar large ribosomal subunit	0.00692244463137681
CC	GO:0005762	mitochondrial large ribosomal subunit	0.00692244463137681
CC	GO:0044455	mitochondrial membrane part	0.00707590989373896
BP	GO:0048812	neuron projection morphogenesis	0.00842920119693787
BP	GO:0050806	positive regulation of synaptic transmission	0.00932144324833987
CC	GO:0033267	axon part	0.00956106230714834
BP	GO:0007411	axon guidance	0.00956106230714834
BP	GO:0061564	axon development	0.00956106230714834
CC	GO:0098796	membrane protein complex	0.0114372811457609
BP	GO:0048699	generation of neurons	0.0114372811457609
BP	GO:0097485	neuron projection guidance	0.0114372811457609
CC	GO:0099240	intrinsic component of synaptic membrane	0.0118040876225708
CC	GO:0042995	cell projection	0.0118567252692698
MF	GO:0003735	structural constituent of ribosome	0.0136697552324382
BP	GO:0044085	cellular component biogenesis	0.0136697552324382
BP	GO:0006336	DNA replication-independent nucleosome assembly	0.0139839514578367
CC	GO:0120025	plasma membrane bounded cell projection	0.0145508813417619
BP	GO:0022008	neurogenesis	0.0145508813417619
CC	GO:0005839	proteasome core complex	0.0146738704605834
CC	GO:0070013	intracellular organelle lumen	0.0146738704605834
CC	GO:0031974	membrane-enclosed lumen	0.0150457509134532
CC	GO:0043233	organelle lumen	0.0150457509134532
BP	GO:0030182	neuron differentiation	0.0151549227035633
CC	GO:0044463	cell projection part	0.0154795905156455
CC	GO:0120038	plasma membrane bounded cell projection part	0.0154795905156455
CC	GO:0005891	voltage-gated calcium channel complex	0.0154795905156455
BP	GO:0034508	centromere complex assembly	0.016543140425232
BP	GO:0034622	cellular protein-containing complex assembly	0.0171260360601064
BP	GO:0006396	RNA processing	0.0171260360601064
BP	GO:0007409	axonogenesis	0.0171260360601064
CC	GO:0000775	chromosome, centromeric region	0.0171260360601064
BP	GO:0060349	bone morphogenesis	0.0189318399981115
BP	GO:0050808	synapse organization	0.0220453042435536
BP	GO:0001941	postsynaptic membrane organization	0.0226698965507865
BP	GO:0033108	mitochondrial respiratory chain complex assembly	0.0228859628606342
BP	GO:0060074	synapse maturation	0.0235299946383529
CC	GO:0098936	intrinsic component of postsynaptic membrane	0.0245824628144638
CC	GO:0000776	kinetochore	0.0284882033909604
BP	GO:0072655	establishment of protein localization to mitochondrion	0.0284882033909604
BP	GO:0034724	DNA replication-independent nucleosome organization	0.0284882033909604
BP	GO:0007155	cell adhesion	0.0349644147792315
CC	GO:0098793	presynapse	0.0352112217080604
MF	GO:0004298	threonine-type endopeptidase activity	0.035432164401422
MF	GO:0070003	threonine-type peptidase activity	0.035432164401422
BP	GO:0070585	protein localization to mitochondrion	0.0354893014993816
CC	GO:0030054	cell junction	0.0373600229137126
BP	GO:0048667	cell morphogenesis involved in neuron differentiation	0.0373600229137126
BP	GO:0022610	biological adhesion	0.0379360212530105
MF	GO:0030020	extracellular matrix structural constituent conferring tensile strength	0.0385537352047079
CC	GO:0044427	chromosomal part	0.0392114270413299
BP	GO:0048168	regulation of neuronal synaptic plasticity	0.0410921752709345
CC	GO:0044420	extracellular matrix component	0.0430244813550042
BP	GO:0022613	ribonucleoprotein complex biogenesis	0.0454699203015267
