# Supplementary material for: Dedicated transcriptomics combined with power analysis lead to functional understanding of genes with weak phenotypic changes in knockout lines
Source: PLoS Comput Biol. 2020 Nov 12;16(11):e1008354. doi: 10.1371/journal.pcbi.1008354 (PMC7685438; doi:10.1371/journal.pcbi.1008354)
Supplement: S2 File — (GZ) [file pcbi.1008354.s016.gz › S2_File/gon5/844.tsv]

ontology	category	term	BH
CC	GO:0044446	intracellular organelle part	0.000836444797637313
CC	GO:0032991	protein-containing complex	0.000863378873514947
CC	GO:0044422	organelle part	0.000863378873514947
CC	GO:0098798	mitochondrial protein complex	0.00390132724013341
CC	GO:0043228	non-membrane-bounded organelle	0.00544300675236446
CC	GO:0043232	intracellular non-membrane-bounded organelle	0.0117104137767855
MF	GO:0005198	structural molecule activity	0.0381752854033126
