# Supplementary material for: Dedicated transcriptomics combined with power analysis lead to functional understanding of genes with weak phenotypic changes in knockout lines
Source: PLoS Comput Biol. 2020 Nov 12;16(11):e1008354. doi: 10.1371/journal.pcbi.1008354 (PMC7685438; doi:10.1371/journal.pcbi.1008354)
Supplement: S2 File — (GZ) [file pcbi.1008354.s016.gz › S2_File/gon5/417.tsv]

ontology	category	term	BH
CC	GO:0005576	extracellular region	5.39292815630351e-35
CC	GO:0044421	extracellular region part	2.16022273437005e-32
CC	GO:0005615	extracellular space	3.79125856691566e-26
CC	GO:0031012	extracellular matrix	2.33440748840564e-24
CC	GO:0062023	collagen-containing extracellular matrix	3.52408900615893e-23
CC	GO:0005581	collagen trimer	3.9167486426994e-14
MF	GO:0005201	extracellular matrix structural constituent	4.50414433276354e-14
BP	GO:0032501	multicellular organismal process	3.20298948558798e-13
BP	GO:0043062	extracellular structure organization	1.03251486758477e-12
BP	GO:0030198	extracellular matrix organization	2.33406471686901e-12
BP	GO:0048731	system development	1.71898063038481e-11
BP	GO:0007275	multicellular organism development	1.39468722180986e-10
BP	GO:0048856	anatomical structure development	9.90778374499186e-10
BP	GO:0032502	developmental process	6.66007368968139e-09
BP	GO:0048513	animal organ development	1.21544252401175e-08
BP	GO:0001501	skeletal system development	3.33697117835911e-08
BP	GO:0003008	system process	3.40227143396908e-08
MF	GO:0030020	extracellular matrix structural constituent conferring tensile strength	3.51182558245246e-08
MF	GO:0008201	heparin binding	1.88284353101857e-07
MF	GO:0005509	calcium ion binding	2.10874154341015e-07
BP	GO:0003012	muscle system process	2.19380989091134e-07
BP	GO:0065007	biological regulation	2.30080129373412e-07
BP	GO:0061448	connective tissue development	3.96660744206151e-07
BP	GO:0051216	cartilage development	4.10693857838565e-07
BP	GO:0042060	wound healing	6.05724297504713e-07
MF	GO:0005539	glycosaminoglycan binding	6.44976184750369e-07
BP	GO:0051239	regulation of multicellular organismal process	2.35015796114765e-06
BP	GO:0050789	regulation of biological process	2.94030304289082e-06
BP	GO:0051241	negative regulation of multicellular organismal process	3.00614135420903e-06
BP	GO:0009653	anatomical structure morphogenesis	3.38259897672541e-06
BP	GO:0030199	collagen fibril organization	7.05073195924379e-06
MF	GO:0005198	structural molecule activity	7.26349701346571e-06
BP	GO:0006936	muscle contraction	7.26586390154426e-06
CC	GO:0099512	supramolecular fiber	8.05632969613316e-06
BP	GO:0009888	tissue development	8.65395862531324e-06
BP	GO:0050793	regulation of developmental process	9.1209838417859e-06
CC	GO:0099080	supramolecular complex	1.03217390333867e-05
CC	GO:0099081	supramolecular polymer	1.03217390333867e-05
MF	GO:0005488	binding	1.07839764931598e-05
BP	GO:0007517	muscle organ development	1.39659040632699e-05
MF	GO:1901681	sulfur compound binding	1.80773574488589e-05
BP	GO:0003413	chondrocyte differentiation involved in endochondral bone morphogenesis	1.89464913142733e-05
BP	GO:0060349	bone morphogenesis	1.95654105210435e-05
BP	GO:0050896	response to stimulus	2.0241746528327e-05
BP	GO:0003418	growth plate cartilage chondrocyte differentiation	2.20236435030361e-05
BP	GO:0098868	bone growth	2.57630742885873e-05
BP	GO:0061041	regulation of wound healing	3.37474545657107e-05
BP	GO:0051093	negative regulation of developmental process	3.37474545657107e-05
BP	GO:0009611	response to wounding	4.76389748561701e-05
BP	GO:0048705	skeletal system morphogenesis	6.86400855587762e-05
CC	GO:0043292	contractile fiber	6.86400855587762e-05
BP	GO:0003416	endochondral bone growth	6.86400855587762e-05
BP	GO:0060351	cartilage development involved in endochondral bone morphogenesis	6.86565323119897e-05
BP	GO:0002063	chondrocyte development	7.03813798343329e-05
BP	GO:0002062	chondrocyte differentiation	7.32190632499541e-05
BP	GO:0048869	cellular developmental process	8.47705679259094e-05
BP	GO:0030154	cell differentiation	9.11740005645768e-05
BP	GO:0060537	muscle tissue development	0.000106628656864634
BP	GO:0097435	supramolecular fiber organization	0.00011327938449542
BP	GO:0060350	endochondral bone morphogenesis	0.00011327938449542
MF	GO:0005515	protein binding	0.00011704216763936
BP	GO:0003417	growth plate cartilage development	0.000149531088679481
BP	GO:0007596	blood coagulation	0.000169312610966571
BP	GO:0008015	blood circulation	0.000180003848351424
BP	GO:0007599	hemostasis	0.000229635318884525
BP	GO:0003433	chondrocyte development involved in endochondral bone morphogenesis	0.000238123528571837
BP	GO:0060348	bone development	0.000238123528571837
BP	GO:0050817	coagulation	0.000254714741708798
MF	GO:0004252	serine-type endopeptidase activity	0.000268053862891798
BP	GO:1900046	regulation of hemostasis	0.000306974393680163
BP	GO:0014706	striated muscle tissue development	0.000312108800341344
BP	GO:0060255	regulation of macromolecule metabolic process	0.000344785532268487
BP	GO:0003414	chondrocyte morphogenesis involved in endochondral bone morphogenesis	0.000405879506995238
BP	GO:0003429	growth plate cartilage chondrocyte morphogenesis	0.000405879506995238
BP	GO:0090171	chondrocyte morphogenesis	0.000405879506995238
CC	GO:0030016	myofibril	0.000409898078937273
BP	GO:0065008	regulation of biological quality	0.000536055983132576
BP	GO:0085029	extracellular matrix assembly	0.000595247998649419
BP	GO:0003013	circulatory system process	0.000603319179330623
CC	GO:0009986	cell surface	0.000603319179330623
BP	GO:0061061	muscle structure development	0.00072440785502397
BP	GO:0003422	growth plate cartilage morphogenesis	0.00077435485868434
CC	GO:0034364	high-density lipoprotein particle	0.00080219873917449
CC	GO:0044449	contractile fiber part	0.000853865692381825
BP	GO:0030193	regulation of blood coagulation	0.000860992218061476
CC	GO:0030017	sarcomere	0.00089168051229368
BP	GO:0040007	growth	0.000913629458724266
BP	GO:0009887	animal organ morphogenesis	0.000968660376461043
BP	GO:1903034	regulation of response to wounding	0.00099333794553491
BP	GO:0050794	regulation of cellular process	0.00118010967480191
BP	GO:0051094	positive regulation of developmental process	0.00140782823372394
BP	GO:2000026	regulation of multicellular organismal development	0.00146070222581897
BP	GO:1900047	negative regulation of hemostasis	0.0015412281425755
BP	GO:0050818	regulation of coagulation	0.00186174172283333
BP	GO:0010466	negative regulation of peptidase activity	0.00201285371188232
MF	GO:0043167	ion binding	0.00233116938751246
CC	GO:0034358	plasma lipoprotein particle	0.00235120160758586
CC	GO:1990777	lipoprotein particle	0.00235120160758586
BP	GO:0010038	response to metal ion	0.00241469378707133
BP	GO:0006941	striated muscle contraction	0.00242522975994002
BP	GO:0055002	striated muscle cell development	0.00243095895105088
BP	GO:0045596	negative regulation of cell differentiation	0.00243095895105088
BP	GO:0051171	regulation of nitrogen compound metabolic process	0.00243095895105088
MF	GO:0030545	receptor regulator activity	0.00247927841550428
CC	GO:0005861	troponin complex	0.00283361285353285
BP	GO:0008283	cell proliferation	0.00310438081987671
BP	GO:0061045	negative regulation of wound healing	0.00311017232146531
MF	GO:0048018	receptor ligand activity	0.00331422933123179
BP	GO:0080090	regulation of primary metabolic process	0.00341620855318502
MF	GO:0046983	protein dimerization activity	0.00341620855318502
BP	GO:0048589	developmental growth	0.00436318449836587
CC	GO:0032994	protein-lipid complex	0.00464094006794107
BP	GO:0030195	negative regulation of blood coagulation	0.00488032044678635
BP	GO:0055001	muscle cell development	0.00488032044678635
BP	GO:0009987	cellular process	0.00507185625123232
MF	GO:0008236	serine-type peptidase activity	0.00508604714592431
CC	GO:0005865	striated muscle thin filament	0.00508604714592431
BP	GO:0051346	negative regulation of hydrolase activity	0.00521250391451982
MF	GO:0005212	structural constituent of eye lens	0.00537575433363472
BP	GO:0042127	regulation of cell proliferation	0.00564988393161761
BP	GO:0045595	regulation of cell differentiation	0.00575243578561204
MF	GO:0004867	serine-type endopeptidase inhibitor activity	0.00575243578561204
BP	GO:0019222	regulation of metabolic process	0.00625607450779019
BP	GO:0009719	response to endogenous stimulus	0.00627187776366514
BP	GO:0019915	lipid storage	0.00642755813055944
BP	GO:0003009	skeletal muscle contraction	0.00652510237969559
BP	GO:0050819	negative regulation of coagulation	0.00719848741041952
BP	GO:0010043	response to zinc ion	0.00784765884342889
BP	GO:0030282	bone mineralization	0.00791937238901931
CC	GO:0005583	fibrillar collagen trimer	0.00803074538854807
CC	GO:0098643	banded collagen fibril	0.00803074538854807
BP	GO:0072376	protein activation cascade	0.00892713121954819
BP	GO:0090303	positive regulation of wound healing	0.00898801957707528
BP	GO:0071248	cellular response to metal ion	0.00898801957707528
BP	GO:0060536	cartilage morphogenesis	0.00898801957707528
CC	GO:0036379	myofilament	0.00899354188635168
BP	GO:0019835	cytolysis	0.00899354188635168
CC	GO:0044420	extracellular matrix component	0.00938014318358135
MF	GO:0017171	serine hydrolase activity	0.00938014318358135
BP	GO:0071466	cellular response to xenobiotic stimulus	0.0108720700914032
CC	GO:0034366	spherical high-density lipoprotein particle	0.0108720700914032
BP	GO:0048468	cell development	0.0112544140576092
BP	GO:0001503	ossification	0.0113779331242252
BP	GO:0007519	skeletal muscle tissue development	0.0113779331242252
MF	GO:0044877	protein-containing complex binding	0.0115728395001079
BP	GO:0031323	regulation of cellular metabolic process	0.0121745748119866
CC	GO:0034361	very-low-density lipoprotein particle	0.0121745748119866
CC	GO:0034385	triglyceride-rich plasma lipoprotein particle	0.0121745748119866
BP	GO:0072359	circulatory system development	0.0123060022223788
BP	GO:0060538	skeletal muscle organ development	0.0123685500602888
BP	GO:0006641	triglyceride metabolic process	0.0123777904126543
CC	GO:0005593	FACIT collagen trimer	0.0135251216366875
BP	GO:0044057	regulation of system process	0.0136443997147365
MF	GO:0042803	protein homodimerization activity	0.0140858235204785
MF	GO:0030414	peptidase inhibitor activity	0.0158666937626834
MF	GO:0042802	identical protein binding	0.0160012670027589
BP	GO:0071294	cellular response to zinc ion	0.016086535531076
BP	GO:0016043	cellular component organization	0.0162746022711388
BP	GO:0051128	regulation of cellular component organization	0.0167827811611848
BP	GO:0051240	positive regulation of multicellular organismal process	0.0167827811611848
BP	GO:0070208	protein heterotrimerization	0.0170903656808687
BP	GO:0031214	biomineral tissue development	0.0174200027463319
BP	GO:0048518	positive regulation of biological process	0.0177057971130796
BP	GO:0006826	iron ion transport	0.0184064159011525
BP	GO:0048646	anatomical structure formation involved in morphogenesis	0.0184790771083262
BP	GO:0050879	multicellular organismal movement	0.0187173448703115
BP	GO:0050881	musculoskeletal movement	0.0187173448703115
MF	GO:0008083	growth factor activity	0.0189311491810359
BP	GO:0070593	dendrite self-avoidance	0.0195945039168144
CC	GO:0031594	neuromuscular junction	0.0195945039168144
MF	GO:0061135	endopeptidase regulator activity	0.0195945039168144
CC	GO:0005766	primary lysosome	0.0195945039168144
CC	GO:0042582	azurophil granule	0.0195945039168144
MF	GO:0004866	endopeptidase inhibitor activity	0.0195945039168144
BP	GO:0006875	cellular metal ion homeostasis	0.0195945039168144
BP	GO:0042592	homeostatic process	0.0206500076869982
BP	GO:0060047	heart contraction	0.0208907208858411
MF	GO:0004175	endopeptidase activity	0.0218052556973205
BP	GO:0010951	negative regulation of endopeptidase activity	0.0220015704344252
BP	GO:0034381	plasma lipoprotein particle clearance	0.0238248398653591
BP	GO:0090335	regulation of brown fat cell differentiation	0.0242633903525049
BP	GO:1990000	amyloid fibril formation	0.0248792994249795
BP	GO:0052547	regulation of peptidase activity	0.0249080292414164
BP	GO:0001568	blood vessel development	0.0258087952381952
BP	GO:0071840	cellular component organization or biogenesis	0.025949034609548
BP	GO:0051336	regulation of hydrolase activity	0.0259897613683263
BP	GO:0050878	regulation of body fluid levels	0.0265556670025391
BP	GO:0008285	negative regulation of cell proliferation	0.0270542621455888
BP	GO:0051130	positive regulation of cellular component organization	0.0286165726869879
BP	GO:0048642	negative regulation of skeletal muscle tissue development	0.028747406871617
CC	GO:0071944	cell periphery	0.0293131602341865
BP	GO:0051146	striated muscle cell differentiation	0.0303368277329666
BP	GO:0048519	negative regulation of biological process	0.0317268547512
BP	GO:0050820	positive regulation of coagulation	0.0317268547512
BP	GO:0006639	acylglycerol metabolic process	0.031797526330934
BP	GO:0010876	lipid localization	0.031797526330934
BP	GO:0070167	regulation of biomineral tissue development	0.0322424073967977
BP	GO:0071241	cellular response to inorganic substance	0.0334653607831084
BP	GO:0042632	cholesterol homeostasis	0.0342269381465241
BP	GO:0022603	regulation of anatomical structure morphogenesis	0.0354333638672804
BP	GO:0006638	neutral lipid metabolic process	0.035661192139967
BP	GO:0001991	regulation of systemic arterial blood pressure by circulatory renin-angiotensin	0.0372708086843154
BP	GO:0031325	positive regulation of cellular metabolic process	0.0388773220517543
BP	GO:0043086	negative regulation of catalytic activity	0.0388773220517543
BP	GO:0055092	sterol homeostasis	0.0392827669095557
MF	GO:0071813	lipoprotein particle binding	0.0403651476062364
MF	GO:0071814	protein-lipid complex binding	0.0403651476062364
BP	GO:0006950	response to stress	0.0403651476062364
MF	GO:0061134	peptidase regulator activity	0.041172714527018
BP	GO:0051917	regulation of fibrinolysis	0.0416263722582579
BP	GO:0001944	vasculature development	0.0421899890856176
BP	GO:0006954	inflammatory response	0.0425729642650475
BP	GO:0003015	heart process	0.0426708838426235
BP	GO:1903035	negative regulation of response to wounding	0.0449271897187827
BP	GO:1904018	positive regulation of vasculature development	0.0458117630351023
BP	GO:0051173	positive regulation of nitrogen compound metabolic process	0.0461598323264894
BP	GO:0065009	regulation of molecular function	0.0477697547112932
BP	GO:0032101	regulation of response to external stimulus	0.048417631365651
BP	GO:0045597	positive regulation of cell differentiation	0.0499028439069905
