# Supplementary material for: Dedicated transcriptomics combined with power analysis lead to functional understanding of genes with weak phenotypic changes in knockout lines
Source: PLoS Comput Biol. 2020 Nov 12;16(11):e1008354. doi: 10.1371/journal.pcbi.1008354 (PMC7685438; doi:10.1371/journal.pcbi.1008354)
Supplement: S2 File — (GZ) [file pcbi.1008354.s016.gz › S2_File/gon5/902.tsv]

ontology	category	term	BH
CC	GO:0032991	protein-containing complex	3.38933506238265e-08
MF	GO:0005198	structural molecule activity	3.38933506238265e-08
MF	GO:0005201	extracellular matrix structural constituent	6.86224732362776e-07
BP	GO:0009987	cellular process	1.33065401681233e-05
MF	GO:0005515	protein binding	4.04905780553402e-05
CC	GO:0043228	non-membrane-bounded organelle	7.07158180894278e-05
CC	GO:0044428	nuclear part	0.000127339833483033
CC	GO:0043232	intracellular non-membrane-bounded organelle	0.000134477466212281
BP	GO:0071840	cellular component organization or biogenesis	0.000134696663591844
CC	GO:0031981	nuclear lumen	0.000151266647789489
BP	GO:0032501	multicellular organismal process	0.000440692892239463
BP	GO:0006396	RNA processing	0.000444748927962406
CC	GO:0097060	synaptic membrane	0.000821791353712012
CC	GO:0031012	extracellular matrix	0.000821791353712012
CC	GO:0070013	intracellular organelle lumen	0.00159274035894431
BP	GO:0048731	system development	0.00162449432062372
CC	GO:0031974	membrane-enclosed lumen	0.00162449432062372
CC	GO:0043233	organelle lumen	0.00162449432062372
MF	GO:0005212	structural constituent of eye lens	0.00167682404741727
BP	GO:0007275	multicellular organism development	0.00167682404741727
CC	GO:0000775	chromosome, centromeric region	0.00196453243482999
MF	GO:0030020	extracellular matrix structural constituent conferring tensile strength	0.00205463187570571
CC	GO:0030424	axon	0.00213661748589244
CC	GO:0044422	organelle part	0.00218848906511861
BP	GO:0006403	RNA localization	0.00278655853426468
CC	GO:0005654	nucleoplasm	0.00298694601955245
CC	GO:0005813	centrosome	0.00328546873240767
BP	GO:0016043	cellular component organization	0.00338387062812403
CC	GO:0000776	kinetochore	0.0039509475882941
CC	GO:1990904	ribonucleoprotein complex	0.00411452570661159
BP	GO:0065007	biological regulation	0.00441998753007757
BP	GO:0010467	gene expression	0.00441998753007757
CC	GO:0045202	synapse	0.00505845616826375
BP	GO:0032502	developmental process	0.00505845616826375
BP	GO:0099536	synaptic signaling	0.00505845616826375
CC	GO:0044456	synapse part	0.00505845616826375
BP	GO:0034641	cellular nitrogen compound metabolic process	0.00505845616826375
CC	GO:0005581	collagen trimer	0.00505845616826375
BP	GO:0006139	nucleobase-containing compound metabolic process	0.00511896418034882
BP	GO:0099537	trans-synaptic signaling	0.00546147772827402
BP	GO:0007268	chemical synaptic transmission	0.00592433525578387
BP	GO:0098916	anterograde trans-synaptic signaling	0.00592433525578387
BP	GO:0051236	establishment of RNA localization	0.00592433525578387
BP	GO:0060351	cartilage development involved in endochondral bone morphogenesis	0.00733030012540985
CC	GO:0062023	collagen-containing extracellular matrix	0.00733030012540985
CC	GO:0031226	intrinsic component of plasma membrane	0.00742098724416933
BP	GO:0090304	nucleic acid metabolic process	0.00742098724416933
CC	GO:0097458	neuron part	0.00742098724416933
BP	GO:0007399	nervous system development	0.00805273744715629
BP	GO:0050789	regulation of biological process	0.00817463635128786
MF	GO:0005488	binding	0.00820322118453116
BP	GO:0048856	anatomical structure development	0.00820322118453116
BP	GO:0008380	RNA splicing	0.00842531455322345
CC	GO:0005887	integral component of plasma membrane	0.00920590784858058
BP	GO:0050657	nucleic acid transport	0.0112744422315619
BP	GO:0050658	RNA transport	0.0112744422315619
BP	GO:0060350	endochondral bone morphogenesis	0.0114966249024641
CC	GO:0000777	condensed chromosome kinetochore	0.0114966249024641
CC	GO:0044446	intracellular organelle part	0.0124288472444468
BP	GO:0050794	regulation of cellular process	0.0141252802096556
BP	GO:0006397	mRNA processing	0.0166065263494019
CC	GO:0098793	presynapse	0.0209278167776952
BP	GO:0060349	bone morphogenesis	0.0209278167776952
BP	GO:0099177	regulation of trans-synaptic signaling	0.0216464261171875
CC	GO:0098878	neurotransmitter receptor complex	0.0219279757324675
CC	GO:0045211	postsynaptic membrane	0.0221059303925597
BP	GO:0050804	modulation of chemical synaptic transmission	0.0238833710166877
BP	GO:0046483	heterocycle metabolic process	0.0238833710166877
CC	GO:0098687	chromosomal region	0.0238833710166877
CC	GO:0043292	contractile fiber	0.0247230089572757
CC	GO:0099080	supramolecular complex	0.0257589608573047
CC	GO:0099081	supramolecular polymer	0.0257589608573047
CC	GO:0005634	nucleus	0.0257589608573047
BP	GO:0016071	mRNA metabolic process	0.0258364431861504
CC	GO:0005681	spliceosomal complex	0.0258364431861504
CC	GO:0008328	ionotropic glutamate receptor complex	0.0260648484612703
BP	GO:0006412	translation	0.0268643684125561
CC	GO:0099512	supramolecular fiber	0.0277959107290689
BP	GO:0048519	negative regulation of biological process	0.0277959107290689
CC	GO:0036477	somatodendritic compartment	0.0306091647097823
BP	GO:0016070	RNA metabolic process	0.0306091647097823
MF	GO:0046873	metal ion transmembrane transporter activity	0.0333924256679269
BP	GO:0043170	macromolecule metabolic process	0.0352762142298723
BP	GO:0070897	transcription preinitiation complex assembly	0.0353010553241528
CC	GO:0005815	microtubule organizing center	0.037017012019791
BP	GO:0000375	RNA splicing, via transesterification reactions	0.037017012019791
BP	GO:0000377	RNA splicing, via transesterification reactions with bulged adenosine as nucleophile	0.037017012019791
BP	GO:0000398	mRNA splicing, via spliceosome	0.037017012019791
BP	GO:0015931	nucleobase-containing compound transport	0.0371341849719024
BP	GO:0002062	chondrocyte differentiation	0.0371341849719024
MF	GO:0016887	ATPase activity	0.0376024900841355
MF	GO:0003723	RNA binding	0.0376024900841355
CC	GO:0044464	cell part	0.0398623159997711
BP	GO:0006725	cellular aromatic compound metabolic process	0.0415104699755335
CC	GO:0000779	condensed chromosome, centromeric region	0.0415104699755335
CC	GO:0005623	cell	0.0415104699755335
CC	GO:0030016	myofibril	0.0420390689812395
BP	GO:0022613	ribonucleoprotein complex biogenesis	0.0422405913103608
MF	GO:0042623	ATPase activity, coupled	0.0422405913103608
MF	GO:1990825	sequence-specific mRNA binding	0.0422405913103608
BP	GO:1900449	regulation of glutamate receptor signaling pathway	0.0429025452778121
BP	GO:0007215	glutamate receptor signaling pathway	0.0429912004979093
BP	GO:0099565	chemical synaptic transmission, postsynaptic	0.0429912004979093
BP	GO:0051028	mRNA transport	0.0438224324738019
BP	GO:0051216	cartilage development	0.0465094094210766
CC	GO:0044452	nucleolar part	0.0465094094210766
BP	GO:0048523	negative regulation of cellular process	0.0465776510746992
CC	GO:0034705	potassium channel complex	0.0465776510746992
CC	GO:0030054	cell junction	0.0470195366665809
CC	GO:0043005	neuron projection	0.0478844870442894
CC	GO:0099240	intrinsic component of synaptic membrane	0.0492095915258527
