# Supplementary material for: Dedicated transcriptomics combined with power analysis lead to functional understanding of genes with weak phenotypic changes in knockout lines
Source: PLoS Comput Biol. 2020 Nov 12;16(11):e1008354. doi: 10.1371/journal.pcbi.1008354 (PMC7685438; doi:10.1371/journal.pcbi.1008354)
Supplement: S2 File — (GZ) [file pcbi.1008354.s016.gz › S2_File/gon5/972.tsv]

ontology	category	term	BH
CC	GO:0005694	chromosome	2.62717156398298e-08
CC	GO:0044428	nuclear part	3.5026549084824e-08
BP	GO:0006396	RNA processing	5.12418848967285e-08
CC	GO:0044427	chromosomal part	5.99966422994904e-08
BP	GO:0090304	nucleic acid metabolic process	1.56154397361269e-07
CC	GO:0031981	nuclear lumen	2.42176226074956e-07
MF	GO:0005201	extracellular matrix structural constituent	2.68167407177942e-07
CC	GO:0031012	extracellular matrix	2.68167407177942e-07
CC	GO:0043228	non-membrane-bounded organelle	2.68709570980651e-07
CC	GO:0043232	intracellular non-membrane-bounded organelle	5.04713710545665e-07
BP	GO:0006139	nucleobase-containing compound metabolic process	1.00414569692669e-06
CC	GO:0005581	collagen trimer	1.4975250149048e-06
CC	GO:0005634	nucleus	1.4975250149048e-06
BP	GO:0046483	heterocycle metabolic process	1.56920253409947e-06
BP	GO:0008380	RNA splicing	2.71460883033892e-06
BP	GO:0006397	mRNA processing	3.20076751247832e-06
MF	GO:0030020	extracellular matrix structural constituent conferring tensile strength	3.27488419373544e-06
BP	GO:0000375	RNA splicing, via transesterification reactions	3.62989456614788e-06
BP	GO:0000377	RNA splicing, via transesterification reactions with bulged adenosine as nucleophile	3.62989456614788e-06
BP	GO:0000398	mRNA splicing, via spliceosome	3.62989456614788e-06
BP	GO:0006725	cellular aromatic compound metabolic process	6.80594882758151e-06
BP	GO:0006259	DNA metabolic process	7.29306709991994e-06
CC	GO:0070013	intracellular organelle lumen	7.47291224010689e-06
CC	GO:0000228	nuclear chromosome	7.47291224010689e-06
CC	GO:0031974	membrane-enclosed lumen	7.47291224010689e-06
CC	GO:0043233	organelle lumen	7.47291224010689e-06
CC	GO:0000793	condensed chromosome	2.02071634601615e-05
BP	GO:0034641	cellular nitrogen compound metabolic process	2.05839627471875e-05
CC	GO:0062023	collagen-containing extracellular matrix	2.29055628571207e-05
BP	GO:0006281	DNA repair	2.36347891863007e-05
CC	GO:0000776	kinetochore	2.45261394530791e-05
CC	GO:0044421	extracellular region part	2.47350409777493e-05
CC	GO:0000775	chromosome, centromeric region	2.66416930722259e-05
CC	GO:0044454	nuclear chromosome part	3.64552232243422e-05
BP	GO:0006974	cellular response to DNA damage stimulus	3.8926547407433e-05
BP	GO:0016071	mRNA metabolic process	6.83059614563656e-05
BP	GO:0051726	regulation of cell cycle	7.59146342294397e-05
BP	GO:1901360	organic cyclic compound metabolic process	7.59146342294397e-05
MF	GO:0005198	structural molecule activity	8.6418141946716e-05
CC	GO:0000777	condensed chromosome kinetochore	9.55250330600431e-05
BP	GO:0016070	RNA metabolic process	0.000113233558045786
CC	GO:0098687	chromosomal region	0.000126319915606662
BP	GO:0006260	DNA replication	0.000138270364752701
CC	GO:0032991	protein-containing complex	0.000161407199523778
CC	GO:0005657	replication fork	0.000302527529778008
BP	GO:1901990	regulation of mitotic cell cycle phase transition	0.000366058462735401
BP	GO:0009987	cellular process	0.000366058462735401
CC	GO:0005615	extracellular space	0.00077889676114335
MF	GO:0003676	nucleic acid binding	0.000786953484302262
CC	GO:0000779	condensed chromosome, centromeric region	0.000859444003100294
BP	GO:0003433	chondrocyte development involved in endochondral bone morphogenesis	0.00102377438911018
BP	GO:1901988	negative regulation of cell cycle phase transition	0.0010540158033342
CC	GO:0005654	nucleoplasm	0.00107031719328659
BP	GO:1902750	negative regulation of cell cycle G2/M phase transition	0.00123392775891591
BP	GO:0000075	cell cycle checkpoint	0.00131139964463884
BP	GO:0007049	cell cycle	0.00151295048892297
BP	GO:0033044	regulation of chromosome organization	0.00151477052150558
BP	GO:0031123	RNA 3'-end processing	0.00192198328569183
BP	GO:1901987	regulation of cell cycle phase transition	0.00192198328569183
BP	GO:1901991	negative regulation of mitotic cell cycle phase transition	0.00217992565775948
BP	GO:0051216	cartilage development	0.00229975954440751
MF	GO:0005212	structural constituent of eye lens	0.00235660187517592
BP	GO:0060351	cartilage development involved in endochondral bone morphogenesis	0.00273558378819861
BP	GO:0010564	regulation of cell cycle process	0.00296383085905346
BP	GO:0060349	bone morphogenesis	0.00296383085905346
BP	GO:0003413	chondrocyte differentiation involved in endochondral bone morphogenesis	0.00313935567174959
BP	GO:0022613	ribonucleoprotein complex biogenesis	0.00317909538080741
MF	GO:1901363	heterocyclic compound binding	0.00320907105321148
MF	GO:0097159	organic cyclic compound binding	0.00320907105321148
CC	GO:0005576	extracellular region	0.00328245947756658
BP	GO:0003418	growth plate cartilage chondrocyte differentiation	0.00339949890715982
BP	GO:0007093	mitotic cell cycle checkpoint	0.00339949890715982
CC	GO:0000940	condensed chromosome outer kinetochore	0.00379206883304053
BP	GO:0007091	metaphase/anaphase transition of mitotic cell cycle	0.00396042975874875
BP	GO:0031577	spindle checkpoint	0.00406039191032003
BP	GO:0060350	endochondral bone morphogenesis	0.00422078959366141
BP	GO:0006310	DNA recombination	0.00423967613042563
MF	GO:0003723	RNA binding	0.00423967613042563
BP	GO:0045841	negative regulation of mitotic metaphase/anaphase transition	0.00423967613042563
BP	GO:1905818	regulation of chromosome separation	0.00467548791113469
BP	GO:0006261	DNA-dependent DNA replication	0.00484184823901405
BP	GO:0050684	regulation of mRNA processing	0.00491423179879247
BP	GO:0071174	mitotic spindle checkpoint	0.00501753302874172
BP	GO:0010965	regulation of mitotic sister chromatid separation	0.0051534091788403
BP	GO:0043170	macromolecule metabolic process	0.00549504537023705
CC	GO:0071013	catalytic step 2 spliceosome	0.00557656006664343
BP	GO:0030071	regulation of mitotic metaphase/anaphase transition	0.00557656006664343
BP	GO:0003414	chondrocyte morphogenesis involved in endochondral bone morphogenesis	0.00557656006664343
BP	GO:0003429	growth plate cartilage chondrocyte morphogenesis	0.00557656006664343
BP	GO:0090171	chondrocyte morphogenesis	0.00557656006664343
CC	GO:0043596	nuclear replication fork	0.00561530480443738
BP	GO:0044772	mitotic cell cycle phase transition	0.00582225774479129
BP	GO:2000816	negative regulation of mitotic sister chromatid separation	0.00582225774479129
CC	GO:0005681	spliceosomal complex	0.00646299452198174
BP	GO:0033047	regulation of mitotic sister chromatid segregation	0.00667386034065483
BP	GO:0007346	regulation of mitotic cell cycle	0.00667386034065483
CC	GO:0000778	condensed nuclear chromosome kinetochore	0.00669635280100565
BP	GO:0051276	chromosome organization	0.00669635280100565
BP	GO:0006403	RNA localization	0.00670074866015932
CC	GO:1990904	ribonucleoprotein complex	0.0067726966536311
BP	GO:0044784	metaphase/anaphase transition of cell cycle	0.0067726966536311
BP	GO:0000278	mitotic cell cycle	0.00693693508528792
BP	GO:1902100	negative regulation of metaphase/anaphase transition of cell cycle	0.0069390638216604
BP	GO:0000380	alternative mRNA splicing, via spliceosome	0.00714311519092693
BP	GO:0010467	gene expression	0.00723021776141268
BP	GO:0051983	regulation of chromosome segregation	0.00761604070163513
BP	GO:0010972	negative regulation of G2/M transition of mitotic cell cycle	0.00761739927180321
BP	GO:0071214	cellular response to abiotic stimulus	0.00804393859176942
BP	GO:0104004	cellular response to environmental stimulus	0.00804393859176942
BP	GO:0051236	establishment of RNA localization	0.00877003312100821
CC	GO:0044422	organelle part	0.00939932206475924
CC	GO:0044446	intracellular organelle part	0.00966457436335856
BP	GO:1905819	negative regulation of chromosome separation	0.00981564233848862
BP	GO:0033045	regulation of sister chromatid segregation	0.0102182729154878
BP	GO:1902099	regulation of metaphase/anaphase transition of cell cycle	0.0102347355903067
BP	GO:0044770	cell cycle phase transition	0.0103546510614259
BP	GO:0003422	growth plate cartilage morphogenesis	0.0107251816385091
MF	GO:0005524	ATP binding	0.0118001259381054
BP	GO:0032501	multicellular organismal process	0.0121218884315917
BP	GO:0030199	collagen fibril organization	0.0125442176166106
BP	GO:0051306	mitotic sister chromatid separation	0.0130435096299896
CC	GO:0044430	cytoskeletal part	0.0152130671104702
BP	GO:0044818	mitotic G2/M transition checkpoint	0.015695465740818
CC	GO:0072686	mitotic spindle	0.0158082432967159
BP	GO:0050657	nucleic acid transport	0.0164091857294566
BP	GO:0050658	RNA transport	0.0164091857294566
BP	GO:2001252	positive regulation of chromosome organization	0.0173470567135174
BP	GO:0007094	mitotic spindle assembly checkpoint	0.0181157217091638
BP	GO:0071173	spindle assembly checkpoint	0.0181157217091638
BP	GO:0071840	cellular component organization or biogenesis	0.0197102749036311
BP	GO:0030198	extracellular matrix organization	0.0197102749036311
BP	GO:0033048	negative regulation of mitotic sister chromatid segregation	0.0198974787710178
BP	GO:0090068	positive regulation of cell cycle process	0.0202499740750704
BP	GO:0070208	protein heterotrimerization	0.0202499740750704
BP	GO:1902749	regulation of cell cycle G2/M phase transition	0.0222022634354362
BP	GO:0010948	negative regulation of cell cycle process	0.0226262377387133
BP	GO:0000070	mitotic sister chromatid segregation	0.0231074163152402
BP	GO:0003009	skeletal muscle contraction	0.0236319966072976
CC	GO:0005819	spindle	0.0245106269220662
BP	GO:0045787	positive regulation of cell cycle	0.0255224133757934
BP	GO:0003417	growth plate cartilage development	0.0258685805530514
CC	GO:0005813	centrosome	0.0289791923104114
MF	GO:0016887	ATPase activity	0.0289791923104114
BP	GO:0051304	chromosome separation	0.0289791923104114
CC	GO:0000780	condensed nuclear chromosome, centromeric region	0.0307045762776613
BP	GO:0007088	regulation of mitotic nuclear division	0.0308785787684109
BP	GO:0070202	regulation of establishment of protein localization to chromosome	0.033367319977377
BP	GO:0000245	spliceosomal complex assembly	0.033367319977377
MF	GO:0032559	adenyl ribonucleotide binding	0.033367319977377
BP	GO:0006807	nitrogen compound metabolic process	0.0335139772447732
CC	GO:0099080	supramolecular complex	0.0345848047443358
CC	GO:0099081	supramolecular polymer	0.0345848047443358
MF	GO:0140142	nucleocytoplasmic carrier activity	0.0357849057085197
BP	GO:0043484	regulation of RNA splicing	0.0357849057085197
BP	GO:0061448	connective tissue development	0.0358432331387049
MF	GO:0030554	adenyl nucleotide binding	0.0361527589513002
CC	GO:0000794	condensed nuclear chromosome	0.0361527589513002
BP	GO:0031572	G2 DNA damage checkpoint	0.036714832736858
BP	GO:0010212	response to ionizing radiation	0.0367205650170283
BP	GO:0008608	attachment of spindle microtubules to kinetochore	0.0374152844020803
BP	GO:0033046	negative regulation of sister chromatid segregation	0.037619083506372
BP	GO:0033554	cellular response to stress	0.0387324832785078
BP	GO:0034470	ncRNA processing	0.0403583096203989
BP	GO:0048024	regulation of mRNA splicing, via spliceosome	0.0419898517992917
BP	GO:0051052	regulation of DNA metabolic process	0.0425129409332312
MF	GO:0003677	DNA binding	0.0426905767727887
BP	GO:0140014	mitotic nuclear division	0.0434887006261952
BP	GO:0000724	double-strand break repair via homologous recombination	0.0438206695756062
BP	GO:0000725	recombinational repair	0.0438206695756062
MF	GO:0008144	drug binding	0.0445679768425098
BP	GO:0031570	DNA integrity checkpoint	0.0447845031595167
CC	GO:0098644	complex of collagen trimers	0.0451144980066588
BP	GO:0043062	extracellular structure organization	0.0451144980066588
MF	GO:0003729	mRNA binding	0.0463257107970751
CC	GO:0071005	U2-type precatalytic spliceosome	0.0475821147434963
