# Supplementary material for: Dedicated transcriptomics combined with power analysis lead to functional understanding of genes with weak phenotypic changes in knockout lines
Source: PLoS Comput Biol. 2020 Nov 12;16(11):e1008354. doi: 10.1371/journal.pcbi.1008354 (PMC7685438; doi:10.1371/journal.pcbi.1008354)
Supplement: S2 File — (GZ) [file pcbi.1008354.s016.gz › S2_File/gon5/280.tsv]

ontology	category	term	BH
CC	GO:0005634	nucleus	6.38296475705542e-07
CC	GO:0044428	nuclear part	6.38296475705542e-07
CC	GO:0043228	non-membrane-bounded organelle	5.34159076867539e-06
CC	GO:0043232	intracellular non-membrane-bounded organelle	5.34159076867539e-06
CC	GO:0005694	chromosome	6.0419793099841e-06
CC	GO:0031981	nuclear lumen	2.00793600230106e-05
CC	GO:0044427	chromosomal part	2.66779511421602e-05
BP	GO:0090304	nucleic acid metabolic process	0.000778672241372956
CC	GO:0098687	chromosomal region	0.000778672241372956
BP	GO:0006260	DNA replication	0.00119688838128457
BP	GO:0006396	RNA processing	0.00172172059906
CC	GO:0070013	intracellular organelle lumen	0.00172172059906
MF	GO:0005201	extracellular matrix structural constituent	0.00172172059906
CC	GO:0031974	membrane-enclosed lumen	0.00172172059906
CC	GO:0043233	organelle lumen	0.00172172059906
CC	GO:0005813	centrosome	0.00253357523094668
CC	GO:0044422	organelle part	0.00266357086202395
CC	GO:0044446	intracellular organelle part	0.00266357086202395
BP	GO:0006259	DNA metabolic process	0.00281530500626331
BP	GO:0031123	RNA 3'-end processing	0.00348582043724592
BP	GO:0006139	nucleobase-containing compound metabolic process	0.00455666649182487
BP	GO:0051726	regulation of cell cycle	0.00455666649182487
MF	GO:0035639	purine ribonucleoside triphosphate binding	0.00574913894699069
CC	GO:0000776	kinetochore	0.00582773281489622
CC	GO:0000228	nuclear chromosome	0.00850143248712302
CC	GO:0000775	chromosome, centromeric region	0.0097870769800493
CC	GO:0032991	protein-containing complex	0.00989182257478021
BP	GO:0006974	cellular response to DNA damage stimulus	0.0103522952261196
MF	GO:0005524	ATP binding	0.0103522952261196
BP	GO:0051216	cartilage development	0.0110604037638431
CC	GO:0005654	nucleoplasm	0.0110604037638431
MF	GO:0017076	purine nucleotide binding	0.0115246133671616
BP	GO:0007049	cell cycle	0.0135909474197819
MF	GO:0032555	purine ribonucleotide binding	0.0135909474197819
BP	GO:0060350	endochondral bone morphogenesis	0.0136764903685051
BP	GO:0003433	chondrocyte development involved in endochondral bone morphogenesis	0.0165809157983452
MF	GO:0032553	ribonucleotide binding	0.0165868421112367
CC	GO:0005815	microtubule organizing center	0.0165868421112367
BP	GO:0009987	cellular process	0.0165868421112367
MF	GO:0030554	adenyl nucleotide binding	0.0165868421112367
BP	GO:0000819	sister chromatid segregation	0.0165868421112367
MF	GO:0032559	adenyl ribonucleotide binding	0.0176082724908975
MF	GO:0030020	extracellular matrix structural constituent conferring tensile strength	0.0176082724908975
BP	GO:0016071	mRNA metabolic process	0.0182196041710976
MF	GO:0003729	mRNA binding	0.0200662850557593
BP	GO:0046483	heterocycle metabolic process	0.0200662850557593
BP	GO:0043170	macromolecule metabolic process	0.0234560812657471
MF	GO:0005488	binding	0.024641689504247
BP	GO:0006281	DNA repair	0.0259666914715367
BP	GO:0006725	cellular aromatic compound metabolic process	0.0260566341047312
BP	GO:0007059	chromosome segregation	0.0293741113634065
CC	GO:0044454	nuclear chromosome part	0.0310547885460852
BP	GO:0010564	regulation of cell cycle process	0.0350666181215675
BP	GO:0060351	cartilage development involved in endochondral bone morphogenesis	0.0350666181215675
MF	GO:0003723	RNA binding	0.0350666181215675
BP	GO:0071840	cellular component organization or biogenesis	0.0350666181215675
CC	GO:0005581	collagen trimer	0.0350666181215675
MF	GO:1901363	heterocyclic compound binding	0.0350666181215675
BP	GO:0006275	regulation of DNA replication	0.038029918424067
BP	GO:0003418	growth plate cartilage chondrocyte differentiation	0.0405566344740349
BP	GO:0003009	skeletal muscle contraction	0.0408177426317951
MF	GO:0008144	drug binding	0.0409837104470691
CC	GO:0044430	cytoskeletal part	0.043694621402368
BP	GO:0000070	mitotic sister chromatid segregation	0.047365440540601
BP	GO:0033047	regulation of mitotic sister chromatid segregation	0.0490133285716119
