# Supplementary material for: Dedicated transcriptomics combined with power analysis lead to functional understanding of genes with weak phenotypic changes in knockout lines
Source: PLoS Comput Biol. 2020 Nov 12;16(11):e1008354. doi: 10.1371/journal.pcbi.1008354 (PMC7685438; doi:10.1371/journal.pcbi.1008354)
Supplement: S2 File — (GZ) [file pcbi.1008354.s016.gz › S2_File/gon5/268.tsv]

ontology	category	term	BH
CC	GO:0032991	protein-containing complex	1.14817580118433e-09
CC	GO:0044428	nuclear part	1.1356713210028e-08
BP	GO:0090304	nucleic acid metabolic process	2.83047072771735e-08
CC	GO:0031981	nuclear lumen	3.48256945713281e-08
BP	GO:0032501	multicellular organismal process	3.48256945713281e-08
BP	GO:0048731	system development	3.76379237921264e-08
BP	GO:0071840	cellular component organization or biogenesis	5.46042193041606e-08
BP	GO:0009987	cellular process	5.46042193041606e-08
BP	GO:0007275	multicellular organism development	5.68663517956651e-08
BP	GO:0006139	nucleobase-containing compound metabolic process	6.95965165733776e-08
CC	GO:0031012	extracellular matrix	7.20744792692657e-08
CC	GO:0044427	chromosomal part	7.20744792692657e-08
BP	GO:0050789	regulation of biological process	9.68272970761033e-08
CC	GO:0005694	chromosome	1.13002457424772e-07
BP	GO:0032502	developmental process	1.13002457424772e-07
MF	GO:0005201	extracellular matrix structural constituent	1.13002457424772e-07
CC	GO:0005654	nucleoplasm	1.23912063679958e-07
BP	GO:0065007	biological regulation	1.34186753137603e-07
BP	GO:0048856	anatomical structure development	2.27478624809477e-07
CC	GO:0043228	non-membrane-bounded organelle	2.46144077312615e-07
BP	GO:0050794	regulation of cellular process	3.13470779945656e-07
BP	GO:0016043	cellular component organization	3.57998635838497e-07
BP	GO:0046483	heterocycle metabolic process	3.92367649945933e-07
CC	GO:0043232	intracellular non-membrane-bounded organelle	4.5853927555256e-07
CC	GO:0070013	intracellular organelle lumen	4.84301617242754e-07
MF	GO:0005515	protein binding	4.84301617242754e-07
CC	GO:0031974	membrane-enclosed lumen	4.84301617242754e-07
CC	GO:0043233	organelle lumen	4.84301617242754e-07
CC	GO:0062023	collagen-containing extracellular matrix	1.2886069860887e-06
BP	GO:0006725	cellular aromatic compound metabolic process	1.52272694025767e-06
CC	GO:0098687	chromosomal region	1.68225131277485e-06
MF	GO:0005198	structural molecule activity	1.73326632856939e-06
BP	GO:0006260	DNA replication	2.25299219776182e-06
MF	GO:0005488	binding	2.44054162891111e-06
BP	GO:0006396	RNA processing	3.10913922290678e-06
CC	GO:0000775	chromosome, centromeric region	4.25871279183677e-06
CC	GO:0005634	nucleus	4.29459474658095e-06
BP	GO:0006974	cellular response to DNA damage stimulus	5.01314844251571e-06
BP	GO:0006261	DNA-dependent DNA replication	5.12785754949017e-06
BP	GO:1901360	organic cyclic compound metabolic process	5.12785754949017e-06
BP	GO:0006259	DNA metabolic process	6.72435793707172e-06
BP	GO:0051239	regulation of multicellular organismal process	8.65927677042957e-06
BP	GO:0050793	regulation of developmental process	1.05581145146556e-05
CC	GO:0030054	cell junction	1.47441557496877e-05
BP	GO:0034641	cellular nitrogen compound metabolic process	1.57996668737228e-05
BP	GO:0007399	nervous system development	1.82919400740124e-05
CC	GO:0000776	kinetochore	1.83001171236658e-05
BP	GO:0048519	negative regulation of biological process	1.99161628690188e-05
BP	GO:0006281	DNA repair	2.13169082876776e-05
CC	GO:0044421	extracellular region part	2.13540456925746e-05
BP	GO:0000278	mitotic cell cycle	2.42150248842285e-05
CC	GO:0097060	synaptic membrane	2.42150248842285e-05
BP	GO:0099536	synaptic signaling	2.42150248842285e-05
BP	GO:0099537	trans-synaptic signaling	2.56527275197929e-05
BP	GO:0003008	system process	2.98079062073571e-05
BP	GO:2000026	regulation of multicellular organismal development	2.98079062073571e-05
BP	GO:0016070	RNA metabolic process	3.03185217380221e-05
CC	GO:0044420	extracellular matrix component	3.49297074752096e-05
BP	GO:0007268	chemical synaptic transmission	3.64198695011259e-05
BP	GO:0098916	anterograde trans-synaptic signaling	3.64198695011259e-05
CC	GO:0044454	nuclear chromosome part	3.8168091258401e-05
CC	GO:0000228	nuclear chromosome	6.70237414879528e-05
CC	GO:0000777	condensed chromosome kinetochore	7.28581297993002e-05
CC	GO:0005581	collagen trimer	7.53262473958125e-05
BP	GO:0007049	cell cycle	9.5391714101341e-05
BP	GO:0001501	skeletal system development	0.000103242838686713
BP	GO:1903047	mitotic cell cycle process	0.000134892543393096
MF	GO:0005212	structural constituent of eye lens	0.000138590648616061
CC	GO:0043292	contractile fiber	0.000172699215135142
MF	GO:0030020	extracellular matrix structural constituent conferring tensile strength	0.000189520687669385
BP	GO:0007346	regulation of mitotic cell cycle	0.000201888635194986
MF	GO:0008094	DNA-dependent ATPase activity	0.000215459318372318
BP	GO:0007059	chromosome segregation	0.000251519055908032
BP	GO:0008380	RNA splicing	0.00026241086631477
BP	GO:0000070	mitotic sister chromatid segregation	0.000347717943374312
MF	GO:0003697	single-stranded DNA binding	0.000352641063847249
CC	GO:0005615	extracellular space	0.000407658761837317
CC	GO:0000793	condensed chromosome	0.000484481068232119
BP	GO:0016071	mRNA metabolic process	0.000538718207822943
BP	GO:0000819	sister chromatid segregation	0.000551400329698431
BP	GO:0140014	mitotic nuclear division	0.000578256473948896
CC	GO:0031226	intrinsic component of plasma membrane	0.000589507967938806
BP	GO:0060255	regulation of macromolecule metabolic process	0.000613309775933105
BP	GO:0006403	RNA localization	0.000634472165403529
BP	GO:0048523	negative regulation of cellular process	0.00074179498119933
CC	GO:0000779	condensed chromosome, centromeric region	0.000767930766234402
CC	GO:0044451	nucleoplasm part	0.000807669861291091
CC	GO:0099240	intrinsic component of synaptic membrane	0.000827372506741976
BP	GO:0048518	positive regulation of biological process	0.000831068594718306
BP	GO:0045595	regulation of cell differentiation	0.00085048262083902
BP	GO:0051236	establishment of RNA localization	0.000875496196219355
BP	GO:0006397	mRNA processing	0.000875496196219355
BP	GO:0051726	regulation of cell cycle	0.000875496196219355
BP	GO:0022402	cell cycle process	0.000875496196219355
CC	GO:0005576	extracellular region	0.000875496196219355
CC	GO:0005887	integral component of plasma membrane	0.000913666484935591
BP	GO:0043170	macromolecule metabolic process	0.00101069824272276
BP	GO:0010467	gene expression	0.00130734282148041
BP	GO:0051094	positive regulation of developmental process	0.00146757793165491
BP	GO:0051171	regulation of nitrogen compound metabolic process	0.00155238694939148
CC	GO:0005657	replication fork	0.00165283348922572
BP	GO:0003012	muscle system process	0.00180809975302543
BP	GO:0030154	cell differentiation	0.00180809975302543
BP	GO:0048513	animal organ development	0.0018699083562156
BP	GO:0009888	tissue development	0.00226556651005076
BP	GO:0050657	nucleic acid transport	0.00238299268869627
BP	GO:0050658	RNA transport	0.00238299268869627
CC	GO:0098982	GABA-ergic synapse	0.00238642841590254
BP	GO:0051216	cartilage development	0.00254100334295162
BP	GO:0022008	neurogenesis	0.00263527132356155
BP	GO:0048869	cellular developmental process	0.00266497146402365
BP	GO:0051960	regulation of nervous system development	0.00266497146402365
BP	GO:0044085	cellular component biogenesis	0.00266497146402365
BP	GO:0048522	positive regulation of cellular process	0.00270447599990731
BP	GO:0060349	bone morphogenesis	0.00271596210744772
BP	GO:0022613	ribonucleoprotein complex biogenesis	0.00277605275976566
CC	GO:0030424	axon	0.00291418381237725
BP	GO:0010564	regulation of cell cycle process	0.00295068282578452
CC	GO:0099634	postsynaptic specialization membrane	0.00295068282578452
CC	GO:0045202	synapse	0.00295068282578452
BP	GO:0019219	regulation of nucleobase-containing compound metabolic process	0.00295068282578452
MF	GO:0098960	postsynaptic neurotransmitter receptor activity	0.00295068282578452
BP	GO:0007088	regulation of mitotic nuclear division	0.00306141679254534
BP	GO:0050804	modulation of chemical synaptic transmission	0.0031928802674696
BP	GO:0010556	regulation of macromolecule biosynthetic process	0.00326396741646499
MF	GO:1904315	transmitter-gated ion channel activity involved in regulation of postsynaptic membrane potential	0.00341187974473311
BP	GO:1902749	regulation of cell cycle G2/M phase transition	0.00351114417460749
BP	GO:0051783	regulation of nuclear division	0.00356465997094314
BP	GO:0099177	regulation of trans-synaptic signaling	0.00373239650531202
MF	GO:0022836	gated channel activity	0.00384649985418834
BP	GO:0044786	cell cycle DNA replication	0.0040777009243519
MF	GO:0008066	glutamate receptor activity	0.00417724303608015
MF	GO:0005261	cation channel activity	0.00419213613260279
MF	GO:0044877	protein-containing complex binding	0.00419653297836861
CC	GO:1902495	transmembrane transporter complex	0.00442240601553474
BP	GO:0034654	nucleobase-containing compound biosynthetic process	0.00444216915328234
CC	GO:0099080	supramolecular complex	0.00446646140677326
CC	GO:0099081	supramolecular polymer	0.00446646140677326
BP	GO:0000724	double-strand break repair via homologous recombination	0.00449784272461978
BP	GO:0000725	recombinational repair	0.00449784272461978
BP	GO:0006941	striated muscle contraction	0.00471455288132255
BP	GO:0006302	double-strand break repair	0.00476765399374891
BP	GO:0040007	growth	0.00479727500578374
MF	GO:0022824	transmitter-gated ion channel activity	0.00497029325109231
MF	GO:0022835	transmitter-gated channel activity	0.00497029325109231
MF	GO:0004386	helicase activity	0.00497029325109231
BP	GO:2000112	regulation of cellular macromolecule biosynthetic process	0.00497029325109231
BP	GO:0000280	nuclear division	0.00497029325109231
BP	GO:1901987	regulation of cell cycle phase transition	0.00506832482737978
BP	GO:0048699	generation of neurons	0.00506832482737978
CC	GO:0030016	myofibril	0.00524020658663864
BP	GO:0061448	connective tissue development	0.0053697440377143
CC	GO:0099512	supramolecular fiber	0.0053697440377143
BP	GO:0006936	muscle contraction	0.0053697440377143
BP	GO:1901990	regulation of mitotic cell cycle phase transition	0.0053697440377143
MF	GO:0003690	double-stranded DNA binding	0.00560671244489769
BP	GO:0000375	RNA splicing, via transesterification reactions	0.00566385308642715
BP	GO:0000377	RNA splicing, via transesterification reactions with bulged adenosine as nucleophile	0.00566385308642715
BP	GO:0000398	mRNA splicing, via spliceosome	0.00566385308642715
MF	GO:0003676	nucleic acid binding	0.00576735513485722
BP	GO:0080090	regulation of primary metabolic process	0.00592978712767021
CC	GO:0016604	nuclear body	0.00616184424982371
MF	GO:0015267	channel activity	0.00616184424982371
MF	GO:0022803	passive transmembrane transporter activity	0.00616184424982371
MF	GO:0043565	sequence-specific DNA binding	0.00643891350176004
BP	GO:0045944	positive regulation of transcription by RNA polymerase II	0.0069027857702539
CC	GO:0034702	ion channel complex	0.00693141981848691
CC	GO:0099699	integral component of synaptic membrane	0.00694964096581874
BP	GO:0044770	cell cycle phase transition	0.00694964096581874
CC	GO:1990351	transporter complex	0.00698848840866212
CC	GO:0098948	intrinsic component of postsynaptic specialization membrane	0.00698848840866212
CC	GO:0044449	contractile fiber part	0.00729059104813146
MF	GO:0030594	neurotransmitter receptor activity	0.00730833081925616
BP	GO:0002062	chondrocyte differentiation	0.0078867644355189
BP	GO:0060348	bone development	0.00793808024597416
CC	GO:0034703	cation channel complex	0.00813655724986129
CC	GO:0098878	neurotransmitter receptor complex	0.00818144615796318
BP	GO:0048705	skeletal system morphogenesis	0.00831583654101661
MF	GO:0003677	DNA binding	0.00835530057178265
CC	GO:0044456	synapse part	0.00864406911939988
BP	GO:0051716	cellular response to stimulus	0.00864406911939988
MF	GO:0022839	ion gated channel activity	0.00864406911939988
BP	GO:0010557	positive regulation of macromolecule biosynthetic process	0.00864406911939988
BP	GO:0051052	regulation of DNA metabolic process	0.00880867123386186
BP	GO:0006275	regulation of DNA replication	0.00880867123386186
BP	GO:0007267	cell-cell signaling	0.00887962135726149
CC	GO:0098936	intrinsic component of postsynaptic membrane	0.00887962135726149
MF	GO:0004970	ionotropic glutamate receptor activity	0.00887962135726149
MF	GO:0099529	neurotransmitter receptor activity involved in regulation of postsynaptic membrane potential	0.00887962135726149
BP	GO:0010965	regulation of mitotic sister chromatid separation	0.00901801909274198
BP	GO:0031326	regulation of cellular biosynthetic process	0.00926490608943964
CC	GO:0098797	plasma membrane protein complex	0.00926490608943964
BP	GO:0030182	neuron differentiation	0.00933166354421205
BP	GO:0009889	regulation of biosynthetic process	0.00933166354421205
BP	GO:0051983	regulation of chromosome segregation	0.00947579280552921
MF	GO:0017116	single-stranded DNA-dependent ATP-dependent DNA helicase activity	0.00949306575337733
MF	GO:0043142	single-stranded DNA-dependent ATPase activity	0.00949306575337733
CC	GO:0044422	organelle part	0.00959925647314146
BP	GO:0051093	negative regulation of developmental process	0.00959925647314146
BP	GO:0044839	cell cycle G2/M phase transition	0.00959925647314146
BP	GO:0048167	regulation of synaptic plasticity	0.00960150980741308
BP	GO:0018130	heterocycle biosynthetic process	0.00972964037024062
BP	GO:0051028	mRNA transport	0.00972964037024062
BP	GO:0044772	mitotic cell cycle phase transition	0.00989197123782627
BP	GO:0033045	regulation of sister chromatid segregation	0.00989197123782627
BP	GO:0019438	aromatic compound biosynthetic process	0.00989197123782627
BP	GO:0033047	regulation of mitotic sister chromatid segregation	0.010150896083837
BP	GO:0090068	positive regulation of cell cycle process	0.010150896083837
MF	GO:0022838	substrate-specific channel activity	0.0101692350714286
BP	GO:0009059	macromolecule biosynthetic process	0.0102133499387987
BP	GO:0006352	DNA-templated transcription, initiation	0.0102365287396036
CC	GO:0045211	postsynaptic membrane	0.0108318018837056
BP	GO:0051123	RNA polymerase II preinitiation complex assembly	0.0108727435177374
BP	GO:0010948	negative regulation of cell cycle process	0.0108727435177374
BP	GO:0051301	cell division	0.0109134840499795
CC	GO:0008328	ionotropic glutamate receptor complex	0.0109380168961219
BP	GO:0048589	developmental growth	0.0109595550047727
BP	GO:0098742	cell-cell adhesion via plasma-membrane adhesion molecules	0.0110241907035279
MF	GO:0005216	ion channel activity	0.011081387097414
BP	GO:0060047	heart contraction	0.0111747058497245
BP	GO:0003015	heart process	0.0125386982978249
BP	GO:0051252	regulation of RNA metabolic process	0.0130556165487366
MF	GO:0003682	chromatin binding	0.0130991905412315
BP	GO:0010389	regulation of G2/M transition of mitotic cell cycle	0.0131156054437997
BP	GO:0007091	metaphase/anaphase transition of mitotic cell cycle	0.0131156054437997
BP	GO:0045935	positive regulation of nucleobase-containing compound metabolic process	0.0133853370574684
BP	GO:0009891	positive regulation of biosynthetic process	0.0136043913413357
BP	GO:0050877	nervous system process	0.0136323983681005
CC	GO:0005604	basement membrane	0.0136323983681005
BP	GO:0034645	cellular macromolecule biosynthetic process	0.0136480482448946
MF	GO:1990837	sequence-specific double-stranded DNA binding	0.0136480482448946
CC	GO:0044459	plasma membrane part	0.0136480482448946
MF	GO:0004003	ATP-dependent DNA helicase activity	0.0136480482448946
MF	GO:0008026	ATP-dependent helicase activity	0.0136480482448946
MF	GO:0070035	purine NTP-dependent helicase activity	0.0136480482448946
BP	GO:0006310	DNA recombination	0.01403639430114
BP	GO:0044784	metaphase/anaphase transition of cell cycle	0.0142770883299318
CC	GO:0030017	sarcomere	0.0143855119746131
BP	GO:0008150	biological_process	0.0147713172277487
BP	GO:0051240	positive regulation of multicellular organismal process	0.014848037578149
BP	GO:0009653	anatomical structure morphogenesis	0.014848037578149
MF	GO:0001012	RNA polymerase II regulatory region DNA binding	0.014848037578149
BP	GO:0065004	protein-DNA complex assembly	0.0151174123384125
MF	GO:0005509	calcium ion binding	0.0152001246956721
BP	GO:0060350	endochondral bone morphogenesis	0.0155828735484822
BP	GO:1905818	regulation of chromosome separation	0.0159585940283188
MF	GO:0003678	DNA helicase activity	0.0161754904810589
BP	GO:0006807	nitrogen compound metabolic process	0.016178265089428
BP	GO:0031328	positive regulation of cellular biosynthetic process	0.0162688615576191
CC	GO:0071013	catalytic step 2 spliceosome	0.0166941786254936
CC	GO:0000778	condensed nuclear chromosome kinetochore	0.0172116513443311
BP	GO:0042391	regulation of membrane potential	0.0175786256537413
BP	GO:0003009	skeletal muscle contraction	0.0179303887921269
CC	GO:0005813	centrosome	0.0181062088048249
BP	GO:0048468	cell development	0.0183694085321589
CC	GO:0099055	integral component of postsynaptic membrane	0.0189398174076288
BP	GO:0045786	negative regulation of cell cycle	0.0189398174076288
BP	GO:0061061	muscle structure development	0.0190917360269118
BP	GO:1901362	organic cyclic compound biosynthetic process	0.0195234287880646
BP	GO:1901988	negative regulation of cell cycle phase transition	0.0197267646505333
MF	GO:0000977	RNA polymerase II regulatory region sequence-specific DNA binding	0.0203163995423257
CC	GO:0099146	intrinsic component of postsynaptic density membrane	0.0203795079379553
BP	GO:0030198	extracellular matrix organization	0.0214540685499325
CC	GO:0098839	postsynaptic density membrane	0.0222318640405567
CC	GO:0005839	proteasome core complex	0.0224191076960278
BP	GO:0045597	positive regulation of cell differentiation	0.0224191076960278
BP	GO:0098813	nuclear chromosome segregation	0.022632348330604
CC	GO:0099060	integral component of postsynaptic specialization membrane	0.0227916135832488
BP	GO:0071824	protein-DNA complex subunit organization	0.022845734006135
BP	GO:0010628	positive regulation of gene expression	0.0230598415393891
BP	GO:0023052	signaling	0.0230598415393891
BP	GO:0022607	cellular component assembly	0.0230776599059
BP	GO:0003071	renal system process involved in regulation of systemic arterial blood pressure	0.0233466914637106
BP	GO:0051254	positive regulation of RNA metabolic process	0.0241253285667945
BP	GO:0006367	transcription initiation from RNA polymerase II promoter	0.0241514359133085
MF	GO:0003729	mRNA binding	0.0241514359133085
BP	GO:0000245	spliceosomal complex assembly	0.0241514359133085
BP	GO:0030071	regulation of mitotic metaphase/anaphase transition	0.0245557814311868
BP	GO:0051128	regulation of cellular component organization	0.0245557814311868
CC	GO:0005865	striated muscle thin filament	0.0257124921606242
MF	GO:0003688	DNA replication origin binding	0.0257665167721894
BP	GO:0007154	cell communication	0.026769809788526
BP	GO:0034508	centromere complex assembly	0.026769809788526
BP	GO:1902099	regulation of metaphase/anaphase transition of cell cycle	0.027162874948428
BP	GO:0044057	regulation of system process	0.0272759545782768
BP	GO:0044260	cellular macromolecule metabolic process	0.0275071807709464
CC	GO:0036477	somatodendritic compartment	0.0275377598962201
BP	GO:0051962	positive regulation of nervous system development	0.0278501842094842
BP	GO:0010468	regulation of gene expression	0.0282181585841135
BP	GO:0006351	transcription, DNA-templated	0.0282181585841135
BP	GO:2000144	positive regulation of DNA-templated transcription, initiation	0.0282181585841135
CC	GO:0036379	myofilament	0.0283164257067013
BP	GO:0032774	RNA biosynthetic process	0.0288044677686811
MF	GO:0046873	metal ion transmembrane transporter activity	0.0295005750205064
BP	GO:0060351	cartilage development involved in endochondral bone morphogenesis	0.0295005750205064
BP	GO:0051095	regulation of helicase activity	0.0295498983661246
BP	GO:0097659	nucleic acid-templated transcription	0.0302483352172858
BP	GO:0010605	negative regulation of macromolecule metabolic process	0.0302483352172858
BP	GO:0051306	mitotic sister chromatid separation	0.031022059156674
BP	GO:1905819	negative regulation of chromosome separation	0.0312493462178247
BP	GO:0050806	positive regulation of synaptic transmission	0.0313503463512056
CC	GO:0097458	neuron part	0.0313503463512056
CC	GO:0042734	presynaptic membrane	0.0313503463512056
MF	GO:0044212	transcription regulatory region DNA binding	0.0316100581524148
MF	GO:0015276	ligand-gated ion channel activity	0.0316881889775671
BP	GO:0015931	nucleobase-containing compound transport	0.0317447480599398
MF	GO:0001067	regulatory region nucleic acid binding	0.0317447480599398
BP	GO:0044271	cellular nitrogen compound biosynthetic process	0.0317447480599398
BP	GO:0007093	mitotic cell cycle checkpoint	0.0321467979984955
BP	GO:1902680	positive regulation of RNA biosynthetic process	0.0323344956943028
CC	GO:0043596	nuclear replication fork	0.0328487820456
BP	GO:0030199	collagen fibril organization	0.0331415139658087
BP	GO:0003013	circulatory system process	0.0331415139658087
BP	GO:0048747	muscle fiber development	0.0343692083895021
BP	GO:0050896	response to stimulus	0.0343692083895021
CC	GO:0000940	condensed chromosome outer kinetochore	0.0344005294165372
CC	GO:0098978	glutamatergic synapse	0.0347553865189702
BP	GO:0051276	chromosome organization	0.0349811399962469
BP	GO:2001141	regulation of RNA biosynthetic process	0.0349811399962469
CC	GO:0033267	axon part	0.0349853970310093
BP	GO:1903508	positive regulation of nucleic acid-templated transcription	0.0349853970310093
BP	GO:2000816	negative regulation of mitotic sister chromatid separation	0.0363266668679399
BP	GO:0060078	regulation of postsynaptic membrane potential	0.0364764448797558
CC	GO:1990904	ribonucleoprotein complex	0.0364895371469178
BP	GO:0031323	regulation of cellular metabolic process	0.0364895371469178
BP	GO:0006270	DNA replication initiation	0.0364895371469178
MF	GO:0022834	ligand-gated channel activity	0.0366083674487434
BP	GO:0006355	regulation of transcription, DNA-templated	0.036624471457628
BP	GO:0019222	regulation of metabolic process	0.036624471457628
BP	GO:0050808	synapse organization	0.0376524252619398
BP	GO:0008015	blood circulation	0.0376524252619398
CC	GO:0099572	postsynaptic specialization	0.0376524252619398
BP	GO:0010499	proteasomal ubiquitin-independent protein catabolic process	0.0376524252619398
MF	GO:0005102	signaling receptor binding	0.0376524252619398
BP	GO:0043062	extracellular structure organization	0.0381801101085214
BP	GO:0098698	postsynaptic specialization assembly	0.0381801101085214
BP	GO:1901991	negative regulation of mitotic cell cycle phase transition	0.0382000146077978
CC	GO:0098794	postsynapse	0.0382000146077978
BP	GO:0050767	regulation of neurogenesis	0.0383482033817386
BP	GO:0007416	synapse assembly	0.0383729464367793
BP	GO:1903506	regulation of nucleic acid-templated transcription	0.0386439448702787
BP	GO:0000075	cell cycle checkpoint	0.0392439202808333
BP	GO:0006366	transcription by RNA polymerase II	0.0393257662099748
BP	GO:0045930	negative regulation of mitotic cell cycle	0.0399656276236788
BP	GO:0060284	regulation of cell development	0.040532156241399
BP	GO:0007098	centrosome cycle	0.0405354475233503
MF	GO:0005230	extracellular ligand-gated ion channel activity	0.0405354475233503
MF	GO:0042623	ATPase activity, coupled	0.0409423293156334
BP	GO:0045893	positive regulation of transcription, DNA-templated	0.0409795066213085
BP	GO:2001020	regulation of response to DNA damage stimulus	0.0410297343686333
BP	GO:0000086	G2/M transition of mitotic cell cycle	0.04332701745836
BP	GO:0048285	organelle fission	0.0443315621995584
BP	GO:1902750	negative regulation of cell cycle G2/M phase transition	0.0446179083088128
BP	GO:1902100	negative regulation of metaphase/anaphase transition of cell cycle	0.0460071066235578
BP	GO:0070897	transcription preinitiation complex assembly	0.0460071066235578
BP	GO:0097107	postsynaptic density assembly	0.0467584036539535
BP	GO:0034470	ncRNA processing	0.0468066016518099
BP	GO:0045931	positive regulation of mitotic cell cycle	0.0471375313184711
BP	GO:0060537	muscle tissue development	0.0481588571462621
BP	GO:0033260	nuclear DNA replication	0.0483996372176877
BP	GO:0097193	intrinsic apoptotic signaling pathway	0.0483996372176877
BP	GO:0033044	regulation of chromosome organization	0.0483996372176877
CC	GO:0005819	spindle	0.048854524647921
