# Supplementary material for: Dedicated transcriptomics combined with power analysis lead to functional understanding of genes with weak phenotypic changes in knockout lines
Source: PLoS Comput Biol. 2020 Nov 12;16(11):e1008354. doi: 10.1371/journal.pcbi.1008354 (PMC7685438; doi:10.1371/journal.pcbi.1008354)
Supplement: S2 File — (GZ) [file pcbi.1008354.s016.gz › S2_File/gon5/594.tsv]

ontology	category	term	BH
CC	GO:0044421	extracellular region part	3.23947716267139e-11
CC	GO:0032991	protein-containing complex	7.98135493636231e-11
CC	GO:0005615	extracellular space	3.1881136049663e-10
MF	GO:0005198	structural molecule activity	3.1881136049663e-10
CC	GO:0005576	extracellular region	3.1881136049663e-10
BP	GO:0009987	cellular process	3.87885720071059e-10
CC	GO:0031012	extracellular matrix	3.96384201103203e-10
CC	GO:0062023	collagen-containing extracellular matrix	8.7242055941205e-10
BP	GO:0071840	cellular component organization or biogenesis	6.48388248330773e-08
MF	GO:0005201	extracellular matrix structural constituent	1.2409693782303e-07
CC	GO:0031226	intrinsic component of plasma membrane	1.78016275424846e-07
CC	GO:0005887	integral component of plasma membrane	3.5130012661494e-07
CC	GO:0043228	non-membrane-bounded organelle	3.5130012661494e-07
BP	GO:0016043	cellular component organization	5.08324791485024e-07
CC	GO:0044456	synapse part	5.08324791485024e-07
CC	GO:1990904	ribonucleoprotein complex	5.19891854176483e-07
MF	GO:0005515	protein binding	8.68519638573162e-07
CC	GO:0043232	intracellular non-membrane-bounded organelle	1.06457721421636e-06
CC	GO:0045202	synapse	1.15815894442847e-06
BP	GO:0007268	chemical synaptic transmission	1.15815894442847e-06
BP	GO:0098916	anterograde trans-synaptic signaling	1.15815894442847e-06
CC	GO:0097458	neuron part	1.22442655082277e-06
BP	GO:0003008	system process	1.88224459225653e-06
BP	GO:0099537	trans-synaptic signaling	1.88224459225653e-06
BP	GO:0099536	synaptic signaling	2.04086001704214e-06
CC	GO:0030424	axon	3.134200002837e-06
CC	GO:0036477	somatodendritic compartment	3.134200002837e-06
MF	GO:0005488	binding	3.3321280939009e-06
BP	GO:0006396	RNA processing	8.20718598968899e-06
CC	GO:0099240	intrinsic component of synaptic membrane	9.41203160310969e-06
CC	GO:0031974	membrane-enclosed lumen	1.01232788832567e-05
CC	GO:0043233	organelle lumen	1.01232788832567e-05
CC	GO:0070013	intracellular organelle lumen	1.0671696995013e-05
CC	GO:0097060	synaptic membrane	1.43003867837336e-05
BP	GO:0050789	regulation of biological process	1.5896013790183e-05
BP	GO:0051239	regulation of multicellular organismal process	1.96209512456407e-05
CC	GO:0044428	nuclear part	2.19864026353462e-05
CC	GO:0098794	postsynapse	2.66115691938672e-05
BP	GO:0050804	modulation of chemical synaptic transmission	2.73159281532138e-05
BP	GO:0065007	biological regulation	3.04673790870633e-05
CC	GO:0044459	plasma membrane part	3.04673790870633e-05
BP	GO:0099177	regulation of trans-synaptic signaling	3.36710447843326e-05
CC	GO:0043005	neuron projection	3.36710447843326e-05
CC	GO:0000776	kinetochore	3.36710447843326e-05
BP	GO:0032501	multicellular organismal process	4.21364714313372e-05
BP	GO:0050794	regulation of cellular process	5.39251881231866e-05
CC	GO:0099699	integral component of synaptic membrane	5.5271617417867e-05
CC	GO:0030054	cell junction	0.000159484887663648
CC	GO:0098936	intrinsic component of postsynaptic membrane	0.000167522210465953
CC	GO:0000775	chromosome, centromeric region	0.000170368430269306
MF	GO:0022839	ion gated channel activity	0.000208245860777973
MF	GO:0022836	gated channel activity	0.000306154351625702
CC	GO:0097447	dendritic tree	0.000306154351625702
BP	GO:0048168	regulation of neuronal synaptic plasticity	0.00030775655394082
CC	GO:0045211	postsynaptic membrane	0.000311247079385758
BP	GO:0051240	positive regulation of multicellular organismal process	0.000365273491669007
CC	GO:0031981	nuclear lumen	0.000365273491669007
BP	GO:0048167	regulation of synaptic plasticity	0.00036794861230367
BP	GO:0007399	nervous system development	0.000416394652280285
CC	GO:0098982	GABA-ergic synapse	0.000420472507051483
BP	GO:0006397	mRNA processing	0.00045074007501101
BP	GO:0050877	nervous system process	0.000619237036131466
BP	GO:0016071	mRNA metabolic process	0.000766473841619557
BP	GO:0022008	neurogenesis	0.00080560665248347
CC	GO:0030425	dendrite	0.000874343622863124
BP	GO:0061041	regulation of wound healing	0.00103332945411794
MF	GO:0044877	protein-containing complex binding	0.00103332945411794
BP	GO:0050808	synapse organization	0.00107941981159871
BP	GO:0007611	learning or memory	0.00112141845607516
CC	GO:0005681	spliceosomal complex	0.00112141845607516
MF	GO:0005539	glycosaminoglycan binding	0.00122263739868618
CC	GO:0098948	intrinsic component of postsynaptic specialization membrane	0.00126430924339464
CC	GO:0033267	axon part	0.00130612879919385
CC	GO:0099055	integral component of postsynaptic membrane	0.00132922375366568
BP	GO:0044057	regulation of system process	0.00141520927899644
CC	GO:0099634	postsynaptic specialization membrane	0.00152202856705137
BP	GO:0034641	cellular nitrogen compound metabolic process	0.00163841302885245
MF	GO:0022838	substrate-specific channel activity	0.00182706042796546
MF	GO:0008066	glutamate receptor activity	0.00195839231916089
BP	GO:0007215	glutamate receptor signaling pathway	0.00215248685516524
CC	GO:0044422	organelle part	0.00221729428687074
BP	GO:0008380	RNA splicing	0.0022667864736745
CC	GO:0098798	mitochondrial protein complex	0.0023488201806268
BP	GO:0050896	response to stimulus	0.00234948463446306
CC	GO:0043292	contractile fiber	0.00246215961463992
BP	GO:0048731	system development	0.0027577417119581
MF	GO:0015267	channel activity	0.00281645148568265
MF	GO:0022803	passive transmembrane transporter activity	0.00281645148568265
CC	GO:0043025	neuronal cell body	0.00284334848704429
BP	GO:0007416	synapse assembly	0.00305733743484451
BP	GO:0010467	gene expression	0.00326819565484585
MF	GO:0005509	calcium ion binding	0.00339182749811052
BP	GO:0065008	regulation of biological quality	0.00415962399454163
BP	GO:0051094	positive regulation of developmental process	0.00428847136399606
MF	GO:0008201	heparin binding	0.00447324658941139
BP	GO:0000375	RNA splicing, via transesterification reactions	0.00447324658941139
BP	GO:0000377	RNA splicing, via transesterification reactions with bulged adenosine as nucleophile	0.00447324658941139
BP	GO:0000398	mRNA splicing, via spliceosome	0.00447324658941139
CC	GO:0044297	cell body	0.00463942436205917
CC	GO:0005694	chromosome	0.00466936489164217
CC	GO:0071944	cell periphery	0.00466936489164217
BP	GO:0048699	generation of neurons	0.00466936489164217
CC	GO:0005581	collagen trimer	0.00466936489164217
BP	GO:0050890	cognition	0.00470364178389597
BP	GO:0003012	muscle system process	0.00490933029153579
CC	GO:0098878	neurotransmitter receptor complex	0.00533091710572957
BP	GO:0006261	DNA-dependent DNA replication	0.00552195606326118
CC	GO:0099060	integral component of postsynaptic specialization membrane	0.0055729917329034
BP	GO:1901360	organic cyclic compound metabolic process	0.0055729917329034
BP	GO:0032412	regulation of ion transmembrane transporter activity	0.00572610684504486
CC	GO:1902495	transmembrane transporter complex	0.00572610684504486
BP	GO:0043170	macromolecule metabolic process	0.0059658799715216
CC	GO:0005886	plasma membrane	0.00605625444100439
BP	GO:0022898	regulation of transmembrane transporter activity	0.00620472011300799
BP	GO:0044085	cellular component biogenesis	0.00620472011300799
CC	GO:0030016	myofibril	0.00620472011300799
BP	GO:0048169	regulation of long-term neuronal synaptic plasticity	0.00652302486253834
BP	GO:0008150	biological_process	0.00668612035970538
CC	GO:0044449	contractile fiber part	0.00668612035970538
CC	GO:0034703	cation channel complex	0.00668612035970538
BP	GO:0000070	mitotic sister chromatid segregation	0.00687202048333265
CC	GO:1990351	transporter complex	0.00721729034743554
MF	GO:0005216	ion channel activity	0.00728897327816209
MF	GO:0005261	cation channel activity	0.00740945601025861
BP	GO:0007610	behavior	0.00750637489010086
BP	GO:0035249	synaptic transmission, glutamatergic	0.00766248039618194
BP	GO:0034765	regulation of ion transmembrane transport	0.00766248039618194
CC	GO:0099146	intrinsic component of postsynaptic density membrane	0.00773485363532779
MF	GO:0005518	collagen binding	0.00801755083571628
CC	GO:0005657	replication fork	0.00823228932586668
BP	GO:1900046	regulation of hemostasis	0.00855519169633189
CC	GO:0005654	nucleoplasm	0.00862992110389904
BP	GO:0009611	response to wounding	0.00862992110389904
CC	GO:0034702	ion channel complex	0.00899411638124101
CC	GO:0098793	presynapse	0.00953057538895454
BP	GO:0042221	response to chemical	0.0097274476137546
BP	GO:0006412	translation	0.0107511014423259
BP	GO:0043062	extracellular structure organization	0.0108679748203035
BP	GO:1903034	regulation of response to wounding	0.0110799376244904
CC	GO:0098978	glutamatergic synapse	0.0113146411205827
CC	GO:0071013	catalytic step 2 spliceosome	0.0115129396971984
BP	GO:0006518	peptide metabolic process	0.0115129396971984
BP	GO:0034220	ion transmembrane transport	0.0115542388127014
BP	GO:0022610	biological adhesion	0.0120474807706234
BP	GO:0060042	retina morphogenesis in camera-type eye	0.0124122578133997
CC	GO:0099572	postsynaptic specialization	0.0129559438668549
BP	GO:0030193	regulation of blood coagulation	0.0129559438668549
CC	GO:0009986	cell surface	0.0130479961294291
BP	GO:0007155	cell adhesion	0.0131209654832737
BP	GO:0032409	regulation of transporter activity	0.013286033193057
BP	GO:0051965	positive regulation of synapse assembly	0.0133189777774206
CC	GO:0008328	ionotropic glutamate receptor complex	0.0134438438352907
MF	GO:0005212	structural constituent of eye lens	0.0134518112794163
BP	GO:0050793	regulation of developmental process	0.0134518112794163
BP	GO:0060348	bone development	0.0137627749738815
CC	GO:0044305	calyx of Held	0.014440931919141
CC	GO:0044446	intracellular organelle part	0.014440931919141
MF	GO:0003723	RNA binding	0.014440931919141
BP	GO:0098655	cation transmembrane transport	0.0144987390270405
CC	GO:0030017	sarcomere	0.0168108926050222
BP	GO:0042060	wound healing	0.0169456173547693
CC	GO:0098839	postsynaptic density membrane	0.0173361360447582
BP	GO:0050818	regulation of coagulation	0.0177127649715547
CC	GO:0000313	organellar ribosome	0.0177629240688847
CC	GO:0005761	mitochondrial ribosome	0.0177629240688847
BP	GO:0032879	regulation of localization	0.0178349301892049
CC	GO:0044427	chromosomal part	0.0183890032357703
MF	GO:0005244	voltage-gated ion channel activity	0.0186673924704993
MF	GO:0022832	voltage-gated channel activity	0.0186673924704993
BP	GO:0046483	heterocycle metabolic process	0.0193823221083617
BP	GO:0006139	nucleobase-containing compound metabolic process	0.0193823221083617
BP	GO:0051179	localization	0.0202798205774172
BP	GO:2000026	regulation of multicellular organismal development	0.0202798205774172
BP	GO:0051962	positive regulation of nervous system development	0.0202798205774172
BP	GO:0006807	nitrogen compound metabolic process	0.0209030422961729
BP	GO:0034508	centromere complex assembly	0.0218322925116314
BP	GO:0048468	cell development	0.0218322925116314
BP	GO:0042035	regulation of cytokine biosynthetic process	0.0229431385126994
BP	GO:0042116	macrophage activation	0.0229963769169115
BP	GO:0051963	regulation of synapse assembly	0.0235347497506629
BP	GO:0048519	negative regulation of biological process	0.0236494724558228
BP	GO:0048518	positive regulation of biological process	0.0236494724558228
BP	GO:0001501	skeletal system development	0.0237603064363897
BP	GO:0006725	cellular aromatic compound metabolic process	0.0241153219974002
BP	GO:2001257	regulation of cation channel activity	0.0241153219974002
BP	GO:0043043	peptide biosynthetic process	0.0241153219974002
BP	GO:0030182	neuron differentiation	0.0242126547895893
CC	GO:0150034	distal axon	0.0242126547895893
BP	GO:0000245	spliceosomal complex assembly	0.0242126547895893
BP	GO:0099601	regulation of neurotransmitter receptor activity	0.0249853186101705
BP	GO:0006260	DNA replication	0.0251779895271183
BP	GO:0010038	response to metal ion	0.0251831729977295
BP	GO:0022607	cellular component assembly	0.025362516503958
BP	GO:0006941	striated muscle contraction	0.0253781343789477
CC	GO:0044454	nuclear chromosome part	0.0253781343789477
CC	GO:0000228	nuclear chromosome	0.0253781343789477
BP	GO:0061045	negative regulation of wound healing	0.0254734019318496
BP	GO:0060350	endochondral bone morphogenesis	0.0254734019318496
BP	GO:0060078	regulation of postsynaptic membrane potential	0.0256877829292953
BP	GO:0051716	cellular response to stimulus	0.0256877829292953
BP	GO:0045597	positive regulation of cell differentiation	0.0256877829292953
BP	GO:0022613	ribonucleoprotein complex biogenesis	0.0265880522203508
CC	GO:0042995	cell projection	0.0265880522203508
MF	GO:0046873	metal ion transmembrane transporter activity	0.0266693116176711
CC	GO:0000779	condensed chromosome, centromeric region	0.0274602942885505
MF	GO:0022843	voltage-gated cation channel activity	0.027536959658535
BP	GO:0006950	response to stress	0.029077212382148
BP	GO:0002062	chondrocyte differentiation	0.029077212382148
BP	GO:0050806	positive regulation of synaptic transmission	0.0291675597995172
BP	GO:0090304	nucleic acid metabolic process	0.029791461901585
BP	GO:0060349	bone morphogenesis	0.029791461901585
BP	GO:0032990	cell part morphogenesis	0.0307139717724505
BP	GO:0003015	heart process	0.0311060230292887
BP	GO:0007267	cell-cell signaling	0.0315606657778494
CC	GO:0000777	condensed chromosome kinetochore	0.0315606657778494
CC	GO:0044327	dendritic spine head	0.0315606657778494
MF	GO:0022824	transmitter-gated ion channel activity	0.0318632554317014
MF	GO:0022835	transmitter-gated channel activity	0.0318632554317014
CC	GO:0099061	integral component of postsynaptic density membrane	0.0319910259497488
BP	GO:0070588	calcium ion transmembrane transport	0.0319910259497488
BP	GO:0000819	sister chromatid segregation	0.0327045524865661
BP	GO:0010035	response to inorganic substance	0.0330349265853601
BP	GO:0030198	extracellular matrix organization	0.0332010768067934
BP	GO:0003013	circulatory system process	0.0336375200045841
BP	GO:0007059	chromosome segregation	0.0336629258546743
BP	GO:0006811	ion transport	0.034048148705871
MF	GO:0015085	calcium ion transmembrane transporter activity	0.034048148705871
BP	GO:0045595	regulation of cell differentiation	0.034048148705871
MF	GO:0008094	DNA-dependent ATPase activity	0.0342597880952883
MF	GO:0005102	signaling receptor binding	0.0342597880952883
BP	GO:0072376	protein activation cascade	0.0342597880952883
BP	GO:0006936	muscle contraction	0.0342597880952883
CC	GO:0044420	extracellular matrix component	0.034338626795023
BP	GO:0040007	growth	0.0370482047257777
CC	GO:0015934	large ribosomal subunit	0.037424941774165
BP	GO:0048523	negative regulation of cellular process	0.037424941774165
BP	GO:0098660	inorganic ion transmembrane transport	0.0385713439011929
BP	GO:0007275	multicellular organism development	0.0385713439011929
CC	GO:0044464	cell part	0.0388603708273964
CC	GO:0098590	plasma membrane region	0.0388603708273964
BP	GO:1904062	regulation of cation transmembrane transport	0.0388603708273964
BP	GO:0048666	neuron development	0.0392487545900176
MF	GO:0004970	ionotropic glutamate receptor activity	0.0393321540096141
BP	GO:1903035	negative regulation of response to wounding	0.0399842444104204
CC	GO:0005623	cell	0.041109763194731
BP	GO:1900449	regulation of glutamate receptor signaling pathway	0.041109763194731
BP	GO:0051960	regulation of nervous system development	0.0419067664265676
BP	GO:1902042	negative regulation of extrinsic apoptotic signaling pathway via death domain receptors	0.042622489859643
BP	GO:0048858	cell projection morphogenesis	0.0427620347821852
BP	GO:0032502	developmental process	0.0427620347821852
MF	GO:0004003	ATP-dependent DNA helicase activity	0.0433880162203948
MF	GO:0008026	ATP-dependent helicase activity	0.0433880162203948
MF	GO:0070035	purine NTP-dependent helicase activity	0.0433880162203948
CC	GO:0000793	condensed chromosome	0.043581998818783
BP	GO:0048856	anatomical structure development	0.0438794611047787
CC	GO:0120114	Sm-like protein family complex	0.0451796069575767
CC	GO:0032809	neuronal cell body membrane	0.0462913189002462
CC	GO:0005840	ribosome	0.0467533274813103
BP	GO:0042391	regulation of membrane potential	0.0467533274813103
CC	GO:0098984	neuron to neuron synapse	0.0470176543442482
BP	GO:1901655	cellular response to ketone	0.0488522717861997
CC	GO:0032279	asymmetric synapse	0.0497054588937762
