# Supplementary material for: Dedicated transcriptomics combined with power analysis lead to functional understanding of genes with weak phenotypic changes in knockout lines
Source: PLoS Comput Biol. 2020 Nov 12;16(11):e1008354. doi: 10.1371/journal.pcbi.1008354 (PMC7685438; doi:10.1371/journal.pcbi.1008354)
Supplement: S2 File — (GZ) [file pcbi.1008354.s016.gz › S2_File/gon5/165.tsv]

ontology	category	term	BH
CC	GO:0044421	extracellular region part	4.24265739251901e-17
CC	GO:0031012	extracellular matrix	4.24265739251901e-17
CC	GO:0005576	extracellular region	7.43759752034962e-17
CC	GO:0062023	collagen-containing extracellular matrix	6.51123157358351e-16
CC	GO:0005615	extracellular space	2.7244021794594e-14
BP	GO:0032501	multicellular organismal process	5.37447800314344e-12
MF	GO:0005201	extracellular matrix structural constituent	5.13047566433083e-10
CC	GO:0005581	collagen trimer	2.35645301134831e-08
BP	GO:0065007	biological regulation	2.57530928237336e-08
MF	GO:0005515	protein binding	9.3312556123089e-08
BP	GO:0050789	regulation of biological process	1.01508098669379e-07
BP	GO:0009987	cellular process	2.0750654402304e-07
MF	GO:0005488	binding	3.05643795859337e-07
BP	GO:0006397	mRNA processing	3.94621927054804e-07
BP	GO:0016071	mRNA metabolic process	5.45692587438277e-07
CC	GO:0005694	chromosome	6.69289498090668e-07
BP	GO:0048731	system development	6.9082439370512e-07
BP	GO:0071840	cellular component organization or biogenesis	6.9082439370512e-07
BP	GO:0007275	multicellular organism development	9.63430535402334e-07
BP	GO:0048856	anatomical structure development	2.73662936048779e-06
BP	GO:0016043	cellular component organization	2.96464764796188e-06
BP	GO:0032502	developmental process	2.96464764796188e-06
BP	GO:0008380	RNA splicing	3.09233007740278e-06
CC	GO:0000775	chromosome, centromeric region	4.95640935905885e-06
BP	GO:0051239	regulation of multicellular organismal process	5.36626898897366e-06
BP	GO:0000375	RNA splicing, via transesterification reactions	5.45021894527022e-06
BP	GO:0000377	RNA splicing, via transesterification reactions with bulged adenosine as nucleophile	5.45021894527022e-06
BP	GO:0000398	mRNA splicing, via spliceosome	5.45021894527022e-06
BP	GO:0006396	RNA processing	5.63015103024112e-06
CC	GO:0000776	kinetochore	5.63015103024112e-06
BP	GO:0003008	system process	5.6661519010549e-06
BP	GO:0043062	extracellular structure organization	7.26716308564222e-06
CC	GO:0044427	chromosomal part	7.74759025230063e-06
BP	GO:0050794	regulation of cellular process	1.33910266486522e-05
CC	GO:0000793	condensed chromosome	1.67701362110046e-05
BP	GO:0030198	extracellular matrix organization	2.86878235651709e-05
CC	GO:0000777	condensed chromosome kinetochore	3.17431594695269e-05
BP	GO:0048519	negative regulation of biological process	3.34366423211637e-05
CC	GO:0000779	condensed chromosome, centromeric region	4.31427654333177e-05
CC	GO:0043228	non-membrane-bounded organelle	6.59156025566929e-05
CC	GO:0097060	synaptic membrane	7.0990261687388e-05
CC	GO:0031226	intrinsic component of plasma membrane	8.07783583254091e-05
CC	GO:0005887	integral component of plasma membrane	0.00012344724829391
BP	GO:0000278	mitotic cell cycle	0.00012344724829391
MF	GO:0030020	extracellular matrix structural constituent conferring tensile strength	0.000134646751037943
BP	GO:0000380	alternative mRNA splicing, via spliceosome	0.000162265063615173
CC	GO:0044428	nuclear part	0.000162265063615173
CC	GO:0043232	intracellular non-membrane-bounded organelle	0.000162265063615173
CC	GO:0044420	extracellular matrix component	0.000162265063615173
CC	GO:0098687	chromosomal region	0.000170281855229955
MF	GO:0046873	metal ion transmembrane transporter activity	0.000216560333685691
MF	GO:0005261	cation channel activity	0.000311169098630257
CC	GO:0032991	protein-containing complex	0.000345974880652723
BP	GO:0030199	collagen fibril organization	0.000345974880652723
BP	GO:0008150	biological_process	0.000345974880652723
BP	GO:0006403	RNA localization	0.000375145290453482
CC	GO:0043292	contractile fiber	0.000375145290453482
BP	GO:0051983	regulation of chromosome segregation	0.000444047599227538
BP	GO:0007049	cell cycle	0.000444047599227538
BP	GO:0003012	muscle system process	0.000563667642476245
CC	GO:0030424	axon	0.000832604121904894
BP	GO:0050793	regulation of developmental process	0.000838851971746256
CC	GO:0005657	replication fork	0.000898710943110696
BP	GO:0000070	mitotic sister chromatid segregation	0.000954508181280238
BP	GO:0007091	metaphase/anaphase transition of mitotic cell cycle	0.00111131548534239
BP	GO:0048518	positive regulation of biological process	0.00117886391956506
BP	GO:0008015	blood circulation	0.00121456111963358
BP	GO:0051216	cartilage development	0.00129660402627622
BP	GO:0051093	negative regulation of developmental process	0.00145040453929199
CC	GO:0005681	spliceosomal complex	0.00148834625038431
MF	GO:0003697	single-stranded DNA binding	0.00164611844024704
BP	GO:0050684	regulation of mRNA processing	0.00168784904132874
BP	GO:0010965	regulation of mitotic sister chromatid separation	0.00168784904132874
BP	GO:0000381	regulation of alternative mRNA splicing, via spliceosome	0.00168784904132874
MF	GO:0005198	structural molecule activity	0.00168784904132874
BP	GO:0090304	nucleic acid metabolic process	0.00168784904132874
BP	GO:0061448	connective tissue development	0.00181212531118355
BP	GO:0090068	positive regulation of cell cycle process	0.00181212531118355
BP	GO:0030154	cell differentiation	0.00181212531118355
BP	GO:0006260	DNA replication	0.00181212531118355
BP	GO:0140014	mitotic nuclear division	0.0018237277481099
BP	GO:1901990	regulation of mitotic cell cycle phase transition	0.00189939382014468
CC	GO:0099512	supramolecular fiber	0.00197271664295139
BP	GO:0003071	renal system process involved in regulation of systemic arterial blood pressure	0.00199462560980208
BP	GO:0006974	cellular response to DNA damage stimulus	0.00200181423568402
BP	GO:0033047	regulation of mitotic sister chromatid segregation	0.00204642074952067
CC	GO:0036379	myofilament	0.0020489073864548
BP	GO:1903311	regulation of mRNA metabolic process	0.0020489073864548
BP	GO:0051726	regulation of cell cycle	0.0020489073864548
BP	GO:0051236	establishment of RNA localization	0.0020489073864548
BP	GO:1905818	regulation of chromosome separation	0.0020489073864548
CC	GO:0005865	striated muscle thin filament	0.0020489073864548
MF	GO:0022836	gated channel activity	0.00208598010512967
BP	GO:0060349	bone morphogenesis	0.00213042314085766
BP	GO:0048468	cell development	0.00244476758179016
BP	GO:0044784	metaphase/anaphase transition of cell cycle	0.00247496959307988
CC	GO:0005819	spindle	0.00247496959307988
CC	GO:0005813	centrosome	0.00247496959307988
MF	GO:0005212	structural constituent of eye lens	0.00256691052718467
BP	GO:0051346	negative regulation of hydrolase activity	0.00260830220719322
BP	GO:0045841	negative regulation of mitotic metaphase/anaphase transition	0.00260830220719322
BP	GO:0051301	cell division	0.00260830220719322
BP	GO:0007268	chemical synaptic transmission	0.00260830220719322
BP	GO:0098916	anterograde trans-synaptic signaling	0.00260830220719322
CC	GO:0099240	intrinsic component of synaptic membrane	0.00260830220719322
CC	GO:0000940	condensed chromosome outer kinetochore	0.00260830220719322
BP	GO:2000026	regulation of multicellular organismal development	0.00271606263610675
CC	GO:0099080	supramolecular complex	0.00279062714589677
CC	GO:0099081	supramolecular polymer	0.00279062714589677
BP	GO:0030071	regulation of mitotic metaphase/anaphase transition	0.00279516442935795
CC	GO:0030016	myofibril	0.00281780468085369
BP	GO:0048589	developmental growth	0.00284213960279157
BP	GO:0003013	circulatory system process	0.00284213960279157
BP	GO:0008608	attachment of spindle microtubules to kinetochore	0.00285173888837279
MF	GO:0044877	protein-containing complex binding	0.00294145602155334
BP	GO:0006936	muscle contraction	0.00298701392037509
BP	GO:0050657	nucleic acid transport	0.00301130626503213
BP	GO:0050658	RNA transport	0.00301130626503213
BP	GO:0060350	endochondral bone morphogenesis	0.00309989455016907
BP	GO:0099536	synaptic signaling	0.00311624570471926
MF	GO:0005216	ion channel activity	0.00312159625283061
BP	GO:0065008	regulation of biological quality	0.00312159625283061
MF	GO:0015267	channel activity	0.00312554584787408
MF	GO:0022803	passive transmembrane transporter activity	0.00312554584787408
BP	GO:0006941	striated muscle contraction	0.00315742562028643
BP	GO:0001501	skeletal system development	0.00315742562028643
BP	GO:0099537	trans-synaptic signaling	0.00315742562028643
BP	GO:0003009	skeletal muscle contraction	0.00318286856956549
BP	GO:1902749	regulation of cell cycle G2/M phase transition	0.00318876507411085
BP	GO:0000819	sister chromatid segregation	0.00320322280512176
BP	GO:1901360	organic cyclic compound metabolic process	0.00322355249565308
MF	GO:0022838	substrate-specific channel activity	0.00328773697948283
BP	GO:0033045	regulation of sister chromatid segregation	0.00328773697948283
BP	GO:0048523	negative regulation of cellular process	0.00352070000267509
BP	GO:1903047	mitotic cell cycle process	0.00365540310304981
BP	GO:2000816	negative regulation of mitotic sister chromatid separation	0.0037012685431804
BP	GO:0007059	chromosome segregation	0.0037320268964212
BP	GO:0048869	cellular developmental process	0.00385915258998449
BP	GO:0006259	DNA metabolic process	0.00402397880913318
MF	GO:0005539	glycosaminoglycan binding	0.00404735888925423
BP	GO:0010466	negative regulation of peptidase activity	0.00405257283370864
CC	GO:0030054	cell junction	0.00405257283370864
CC	GO:0098982	GABA-ergic synapse	0.00405257283370864
BP	GO:0050896	response to stimulus	0.00417531704298772
BP	GO:0007399	nervous system development	0.0042409923609529
BP	GO:0006261	DNA-dependent DNA replication	0.00434010093007787
BP	GO:0051306	mitotic sister chromatid separation	0.00434010093007787
BP	GO:0071248	cellular response to metal ion	0.00449952125737445
BP	GO:0007346	regulation of mitotic cell cycle	0.0045285662088593
MF	GO:0022839	ion gated channel activity	0.00470321645605676
BP	GO:1902100	negative regulation of metaphase/anaphase transition of cell cycle	0.00473747262027147
BP	GO:0060351	cartilage development involved in endochondral bone morphogenesis	0.00473915241606539
BP	GO:0040007	growth	0.00496219749427438
MF	GO:0003729	mRNA binding	0.0050336558270096
CC	GO:0044449	contractile fiber part	0.00509546967918692
BP	GO:1901987	regulation of cell cycle phase transition	0.00549541911987058
BP	GO:0010389	regulation of G2/M transition of mitotic cell cycle	0.00576506233134092
BP	GO:1902099	regulation of metaphase/anaphase transition of cell cycle	0.00604147925439815
BP	GO:0006281	DNA repair	0.00604147925439815
BP	GO:0031577	spindle checkpoint	0.00604147925439815
CC	GO:0045202	synapse	0.00606341851048336
CC	GO:0044459	plasma membrane part	0.00611591729700503
BP	GO:0046483	heterocycle metabolic process	0.00652151067011807
BP	GO:0048522	positive regulation of cellular process	0.0067319621514261
BP	GO:0071174	mitotic spindle checkpoint	0.00674991724265906
BP	GO:0030001	metal ion transport	0.00692885742952831
BP	GO:0060255	regulation of macromolecule metabolic process	0.00718639158699217
BP	GO:0071241	cellular response to inorganic substance	0.00735432237707993
BP	GO:0007093	mitotic cell cycle checkpoint	0.00735432237707993
BP	GO:0000075	cell cycle checkpoint	0.00735432237707993
BP	GO:1905819	negative regulation of chromosome separation	0.00735432237707993
BP	GO:0003418	growth plate cartilage chondrocyte differentiation	0.00742884468324965
BP	GO:0045787	positive regulation of cell cycle	0.00747800405498895
BP	GO:0060348	bone development	0.00752869545456838
CC	GO:0045120	pronucleus	0.00759361107514054
BP	GO:0006376	mRNA splice site selection	0.00769332442944625
BP	GO:0002062	chondrocyte differentiation	0.00774107746083421
BP	GO:0007088	regulation of mitotic nuclear division	0.00782226042255992
BP	GO:0048513	animal organ development	0.00796025797731783
MF	GO:0004867	serine-type endopeptidase inhibitor activity	0.00801284697248561
BP	GO:0031123	RNA 3'-end processing	0.00866550512643045
BP	GO:0022402	cell cycle process	0.0088798798312973
BP	GO:0071294	cellular response to zinc ion	0.00890779986174319
BP	GO:0007610	behavior	0.00895411066228382
CC	GO:0000228	nuclear chromosome	0.00895411066228382
CC	GO:0099699	integral component of synaptic membrane	0.00900703816459388
CC	GO:0031981	nuclear lumen	0.00976241086278654
CC	GO:0044456	synapse part	0.0107168485712284
BP	GO:0009888	tissue development	0.0107559948982343
BP	GO:0055002	striated muscle cell development	0.0109837899819322
BP	GO:0045931	positive regulation of mitotic cell cycle	0.0111895511283058
BP	GO:0044772	mitotic cell cycle phase transition	0.0111895511283058
CC	GO:0098590	plasma membrane region	0.0111895511283058
BP	GO:0003413	chondrocyte differentiation involved in endochondral bone morphogenesis	0.0112423220685624
CC	GO:0045211	postsynaptic membrane	0.0112514223185142
BP	GO:0006725	cellular aromatic compound metabolic process	0.0112719981084844
BP	GO:0048642	negative regulation of skeletal muscle tissue development	0.0112719981084844
BP	GO:0003433	chondrocyte development involved in endochondral bone morphogenesis	0.0113523706994722
CC	GO:0005856	cytoskeleton	0.011946399044391
BP	GO:0048705	skeletal system morphogenesis	0.012244042881385
MF	GO:0005509	calcium ion binding	0.0123837359417265
BP	GO:1902750	negative regulation of cell cycle G2/M phase transition	0.012412238630566
BP	GO:0010564	regulation of cell cycle process	0.0124714228748732
BP	GO:0048699	generation of neurons	0.0125853322059762
CC	GO:0030017	sarcomere	0.0131698451152901
BP	GO:0006139	nucleobase-containing compound metabolic process	0.0132983525600718
MF	GO:0003682	chromatin binding	0.0135437686144865
BP	GO:0051146	striated muscle cell differentiation	0.0135651213937709
MF	GO:0030414	peptidase inhibitor activity	0.0139346806794366
BP	GO:1901989	positive regulation of cell cycle phase transition	0.0139450128600904
BP	GO:0061061	muscle structure development	0.0139450128600904
BP	GO:0044839	cell cycle G2/M phase transition	0.0142565860440717
BP	GO:0000280	nuclear division	0.014272708112963
CC	GO:0033267	axon part	0.0147161031074715
CC	GO:0044430	cytoskeletal part	0.0147161031074715
BP	GO:0060538	skeletal muscle organ development	0.0147872464527338
BP	GO:0007519	skeletal muscle tissue development	0.014796805403243
BP	GO:0044770	cell cycle phase transition	0.014796805403243
BP	GO:0033048	negative regulation of mitotic sister chromatid segregation	0.014796805403243
BP	GO:0051304	chromosome separation	0.0150862954735026
BP	GO:0045839	negative regulation of mitotic nuclear division	0.0151531042289883
MF	GO:0005262	calcium channel activity	0.0152259178160815
CC	GO:0071013	catalytic step 2 spliceosome	0.0152259178160815
BP	GO:0051960	regulation of nervous system development	0.0152624318951404
CC	GO:0044297	cell body	0.0152951055980515
BP	GO:0070202	regulation of establishment of protein localization to chromosome	0.0152951055980515
BP	GO:0051241	negative regulation of multicellular organismal process	0.0152951055980515
BP	GO:0044057	regulation of system process	0.0152951055980515
BP	GO:0055001	muscle cell development	0.0156802330437384
BP	GO:0033044	regulation of chromosome organization	0.0160324917404633
MF	GO:0008201	heparin binding	0.0165671076807101
BP	GO:0051171	regulation of nitrogen compound metabolic process	0.0166130921875762
BP	GO:0003422	growth plate cartilage morphogenesis	0.0166130921875762
BP	GO:1901992	positive regulation of mitotic cell cycle phase transition	0.0166255392093383
CC	GO:0005654	nucleoplasm	0.0166300548381698
BP	GO:0051130	positive regulation of cellular component organization	0.0167243556932436
BP	GO:0015931	nucleobase-containing compound transport	0.0170267373353313
CC	GO:0097458	neuron part	0.0173826592080417
BP	GO:1901988	negative regulation of cell cycle phase transition	0.0177804122093889
MF	GO:0004866	endopeptidase inhibitor activity	0.0179796322688948
BP	GO:0051128	regulation of cellular component organization	0.0181875453595023
CC	GO:0005604	basement membrane	0.0182154167962041
CC	GO:0098936	intrinsic component of postsynaptic membrane	0.0185150823399519
BP	GO:0008217	regulation of blood pressure	0.0187338197630924
BP	GO:0060047	heart contraction	0.0187338197630924
BP	GO:0006812	cation transport	0.0187338197630924
BP	GO:0022008	neurogenesis	0.0191051119025373
BP	GO:1901991	negative regulation of mitotic cell cycle phase transition	0.0191051119025373
BP	GO:0007094	mitotic spindle assembly checkpoint	0.0194783373584259
BP	GO:0071173	spindle assembly checkpoint	0.0194783373584259
CC	GO:0005583	fibrillar collagen trimer	0.0194783373584259
CC	GO:0098643	banded collagen fibril	0.0194783373584259
CC	GO:0044454	nuclear chromosome part	0.0194783373584259
BP	GO:0051094	positive regulation of developmental process	0.0196813734727076
BP	GO:0060537	muscle tissue development	0.0203283213689511
CC	GO:0044306	neuron projection terminus	0.0204355957764978
BP	GO:0006401	RNA catabolic process	0.0204962034821472
BP	GO:0048024	regulation of mRNA splicing, via spliceosome	0.0204962034821472
CC	GO:0043596	nuclear replication fork	0.0204962034821472
BP	GO:0043170	macromolecule metabolic process	0.0204962034821472
BP	GO:0045595	regulation of cell differentiation	0.02062436699697
MF	GO:0005518	collagen binding	0.0210497694532179
BP	GO:0007517	muscle organ development	0.0210497694532179
BP	GO:0001505	regulation of neurotransmitter levels	0.0211568165654622
BP	GO:0052547	regulation of peptidase activity	0.0211803772019899
BP	GO:0010951	negative regulation of endopeptidase activity	0.0215966436267038
BP	GO:0051028	mRNA transport	0.0216917275826714
BP	GO:0050877	nervous system process	0.0218510284776929
BP	GO:0051052	regulation of DNA metabolic process	0.0218525355620119
CC	GO:0000922	spindle pole	0.0220568058807071
BP	GO:0080090	regulation of primary metabolic process	0.0221199734158903
MF	GO:0015085	calcium ion transmembrane transporter activity	0.0221451138541757
BP	GO:0051783	regulation of nuclear division	0.0226433853232598
BP	GO:0098868	bone growth	0.0230960018807979
BP	GO:0045935	positive regulation of nucleobase-containing compound metabolic process	0.0230960018807979
BP	GO:0014706	striated muscle tissue development	0.0239075346409049
CC	GO:0000778	condensed nuclear chromosome kinetochore	0.0246541517414902
CC	GO:0098793	presynapse	0.0252271354169013
BP	GO:1990823	response to leukemia inhibitory factor	0.0254933677233212
BP	GO:1990830	cellular response to leukemia inhibitory factor	0.0254933677233212
CC	GO:0099634	postsynaptic specialization membrane	0.0269206129783046
BP	GO:0051276	chromosome organization	0.0277914372818758
BP	GO:0003073	regulation of systemic arterial blood pressure	0.0279656141861397
MF	GO:0008144	drug binding	0.0285641021633648
CC	GO:0043025	neuronal cell body	0.0286163351893285
BP	GO:0085029	extracellular matrix assembly	0.0291718238263015
CC	GO:0043679	axon terminus	0.0299784903630348
BP	GO:0033046	negative regulation of sister chromatid segregation	0.0299784903630348
BP	GO:0031124	mRNA 3'-end processing	0.0299784903630348
BP	GO:0000245	spliceosomal complex assembly	0.0299784903630348
BP	GO:1901361	organic cyclic compound catabolic process	0.0301520380579053
MF	GO:0016887	ATPase activity	0.0302128647642082
BP	GO:0006402	mRNA catabolic process	0.0308106510045665
BP	GO:0006811	ion transport	0.0308947888182205
MF	GO:0043168	anion binding	0.0318650402850455
BP	GO:0042692	muscle cell differentiation	0.0319740399484834
CC	GO:1990904	ribonucleoprotein complex	0.0319796142309195
BP	GO:0003417	growth plate cartilage development	0.0321033821483959
BP	GO:0010165	response to X-ray	0.0326487257493831
BP	GO:0003414	chondrocyte morphogenesis involved in endochondral bone morphogenesis	0.0336479595482697
BP	GO:0003429	growth plate cartilage chondrocyte morphogenesis	0.0336479595482697
BP	GO:0090171	chondrocyte morphogenesis	0.0336479595482697
BP	GO:0046700	heterocycle catabolic process	0.0338948334938897
BP	GO:0003014	renal system process	0.0339803271921373
BP	GO:0070203	regulation of establishment of protein localization to telomere	0.0339803271921373
BP	GO:0002063	chondrocyte development	0.0340771424535881
MF	GO:0042623	ATPase activity, coupled	0.0342409816988514
BP	GO:0044092	negative regulation of molecular function	0.0344917495947203
BP	GO:0048285	organelle fission	0.0359146854383407
BP	GO:0000086	G2/M transition of mitotic cell cycle	0.0364213115388775
BP	GO:0010972	negative regulation of G2/M transition of mitotic cell cycle	0.0366360500621546
BP	GO:0051784	negative regulation of nuclear division	0.0375634264523584
CC	GO:0072686	mitotic spindle	0.0379986467982464
BP	GO:0042391	regulation of membrane potential	0.0396374011278019
BP	GO:0050879	multicellular organismal movement	0.0400703566963453
BP	GO:0050881	musculoskeletal movement	0.0400703566963453
CC	GO:0048786	presynaptic active zone	0.0403172361614124
CC	GO:0042734	presynaptic membrane	0.0405912472979487
BP	GO:0097435	supramolecular fiber organization	0.04074568084779
CC	GO:0099055	integral component of postsynaptic membrane	0.0408814545100743
BP	GO:0045944	positive regulation of transcription by RNA polymerase II	0.041447618664877
BP	GO:0006813	potassium ion transport	0.0422676879817049
MF	GO:0061135	endopeptidase regulator activity	0.0424498824481647
MF	GO:0004175	endopeptidase activity	0.0452527576206955
BP	GO:0022610	biological adhesion	0.0454261365944294
MF	GO:0015276	ligand-gated ion channel activity	0.045799471920861
CC	GO:0071944	cell periphery	0.0458213285402147
BP	GO:0016070	RNA metabolic process	0.0462098385800189
BP	GO:0003015	heart process	0.0462098385800189
MF	GO:0004252	serine-type endopeptidase activity	0.0471515187474164
BP	GO:0019222	regulation of metabolic process	0.0471515187474164
BP	GO:0042060	wound healing	0.0474115217443297
BP	GO:0007155	cell adhesion	0.0487998358560894
MF	GO:0061134	peptidase regulator activity	0.0488691154772461
BP	GO:0098813	nuclear chromosome segregation	0.0489369601531424
MF	GO:0030594	neurotransmitter receptor activity	0.0489369601531424
BP	GO:0001991	regulation of systemic arterial blood pressure by circulatory renin-angiotensin	0.0495404262808718
CC	GO:0036477	somatodendritic compartment	0.0498636786064296
