# Supplementary material for: Dedicated transcriptomics combined with power analysis lead to functional understanding of genes with weak phenotypic changes in knockout lines
Source: PLoS Comput Biol. 2020 Nov 12;16(11):e1008354. doi: 10.1371/journal.pcbi.1008354 (PMC7685438; doi:10.1371/journal.pcbi.1008354)
Supplement: S2 File — (GZ) [file pcbi.1008354.s016.gz › S2_File/gon5/211.tsv]

ontology	category	term	BH
CC	GO:0043228	non-membrane-bounded organelle	2.49179820049713e-05
CC	GO:0043232	intracellular non-membrane-bounded organelle	2.49179820049713e-05
CC	GO:0044430	cytoskeletal part	0.000379355126795865
CC	GO:0031981	nuclear lumen	0.000559843094589077
MF	GO:0005201	extracellular matrix structural constituent	0.00109939406044923
CC	GO:0005856	cytoskeleton	0.00109939406044923
CC	GO:0031012	extracellular matrix	0.00400880156671078
CC	GO:0044428	nuclear part	0.00420012989216171
MF	GO:0005515	protein binding	0.00711085774501115
CC	GO:0005581	collagen trimer	0.0120518909760601
CC	GO:0070013	intracellular organelle lumen	0.0173976281645764
MF	GO:0030020	extracellular matrix structural constituent conferring tensile strength	0.0173976281645764
CC	GO:0031974	membrane-enclosed lumen	0.0173976281645764
CC	GO:0043233	organelle lumen	0.0173976281645764
BP	GO:0006396	RNA processing	0.0318825004801647
CC	GO:0005815	microtubule organizing center	0.0370075798694515
