# Supplementary material for: Dedicated transcriptomics combined with power analysis lead to functional understanding of genes with weak phenotypic changes in knockout lines
Source: PLoS Comput Biol. 2020 Nov 12;16(11):e1008354. doi: 10.1371/journal.pcbi.1008354 (PMC7685438; doi:10.1371/journal.pcbi.1008354)
Supplement: S2 File — (GZ) [file pcbi.1008354.s016.gz › S2_File/gon5/150.tsv]

ontology	category	term	BH
CC	GO:0043228	non-membrane-bounded organelle	1.07916493872993e-05
CC	GO:0097458	neuron part	1.07916493872993e-05
CC	GO:0043232	intracellular non-membrane-bounded organelle	1.54079024451971e-05
CC	GO:0043292	contractile fiber	1.54079024451971e-05
CC	GO:0032991	protein-containing complex	1.54079024451971e-05
BP	GO:0007268	chemical synaptic transmission	1.54079024451971e-05
BP	GO:0098916	anterograde trans-synaptic signaling	1.54079024451971e-05
BP	GO:0099536	synaptic signaling	1.54079024451971e-05
BP	GO:0099537	trans-synaptic signaling	1.54079024451971e-05
CC	GO:0097060	synaptic membrane	1.93331867130393e-05
CC	GO:0044456	synapse part	7.80159160926316e-05
CC	GO:0030016	myofibril	7.80159160926316e-05
CC	GO:0045202	synapse	0.00017343238855132
CC	GO:0030054	cell junction	0.000220506673144126
BP	GO:0050804	modulation of chemical synaptic transmission	0.000220506673144126
CC	GO:0043005	neuron projection	0.000220506673144126
BP	GO:0009987	cellular process	0.000220506673144126
CC	GO:0030017	sarcomere	0.000220506673144126
BP	GO:0099177	regulation of trans-synaptic signaling	0.000220506673144126
CC	GO:0099080	supramolecular complex	0.000220506673144126
CC	GO:0099081	supramolecular polymer	0.000220506673144126
CC	GO:0099512	supramolecular fiber	0.000308654611546573
MF	GO:0005198	structural molecule activity	0.000334848205447529
CC	GO:0044449	contractile fiber part	0.000357949794185301
CC	GO:0000776	kinetochore	0.000488249308050387
CC	GO:0031674	I band	0.00144705992537826
MF	GO:0005201	extracellular matrix structural constituent	0.00212812208866779
CC	GO:0033267	axon part	0.00212812208866779
CC	GO:0045211	postsynaptic membrane	0.00305751350191363
BP	GO:0003008	system process	0.00333122801028557
CC	GO:0042995	cell projection	0.00421431507810364
BP	GO:0050808	synapse organization	0.00483335135816402
CC	GO:0030424	axon	0.00483335135816402
CC	GO:0044420	extracellular matrix component	0.0048535639942149
CC	GO:0000775	chromosome, centromeric region	0.00492227119085857
BP	GO:0048167	regulation of synaptic plasticity	0.00492227119085857
BP	GO:0008380	RNA splicing	0.00492227119085857
BP	GO:0071840	cellular component organization or biogenesis	0.00492227119085857
CC	GO:0030018	Z disc	0.00528510803455202
CC	GO:0044304	main axon	0.00545276403471672
BP	GO:0003012	muscle system process	0.00624539750228987
MF	GO:0030020	extracellular matrix structural constituent conferring tensile strength	0.00721642974692883
BP	GO:0016043	cellular component organization	0.00732340605436472
CC	GO:0036477	somatodendritic compartment	0.00749063112295597
MF	GO:0005515	protein binding	0.00749063112295597
CC	GO:0098793	presynapse	0.00749063112295597
CC	GO:0000777	condensed chromosome kinetochore	0.00749063112295597
BP	GO:0000245	spliceosomal complex assembly	0.00749063112295597
CC	GO:0098794	postsynapse	0.00814245341144533
CC	GO:0005856	cytoskeleton	0.0102995843680075
CC	GO:0044463	cell projection part	0.0102995843680075
CC	GO:0120038	plasma membrane bounded cell projection part	0.0102995843680075
BP	GO:0000375	RNA splicing, via transesterification reactions	0.0102995843680075
BP	GO:0000377	RNA splicing, via transesterification reactions with bulged adenosine as nucleophile	0.0102995843680075
BP	GO:0000398	mRNA splicing, via spliceosome	0.0102995843680075
CC	GO:0031012	extracellular matrix	0.0102995843680075
CC	GO:0044422	organelle part	0.0104260186189092
BP	GO:0034508	centromere complex assembly	0.0104260186189092
CC	GO:0098687	chromosomal region	0.0107038082850807
BP	GO:0007416	synapse assembly	0.0107038082850807
CC	GO:0044427	chromosomal part	0.0107038082850807
CC	GO:0120025	plasma membrane bounded cell projection	0.0110381163462044
MF	GO:0005516	calmodulin binding	0.0144684303188909
BP	GO:0051963	regulation of synapse assembly	0.0153125302206701
MF	GO:0098879	structural constituent of postsynaptic specialization	0.0214861359168535
CC	GO:0005839	proteasome core complex	0.0225572728563658
CC	GO:0042734	presynaptic membrane	0.0243379286195903
BP	GO:0007267	cell-cell signaling	0.0279233807115737
CC	GO:0044459	plasma membrane part	0.0287500279317116
CC	GO:0044454	nuclear chromosome part	0.0287500279317116
CC	GO:0098590	plasma membrane region	0.0308306527502869
BP	GO:0006936	muscle contraction	0.0318676317972977
BP	GO:0003013	circulatory system process	0.0329324000365702
CC	GO:0000779	condensed chromosome, centromeric region	0.0373198522589648
MF	GO:0004298	threonine-type endopeptidase activity	0.0373198522589648
MF	GO:0070003	threonine-type peptidase activity	0.0373198522589648
CC	GO:0000228	nuclear chromosome	0.0373198522589648
CC	GO:0044297	cell body	0.0381370357055609
BP	GO:0008015	blood circulation	0.0414283992931453
CC	GO:0005681	spliceosomal complex	0.0415287507068993
MF	GO:0008092	cytoskeletal protein binding	0.0415287507068993
BP	GO:0032501	multicellular organismal process	0.0418005258233714
CC	GO:0030425	dendrite	0.0457230035246453
CC	GO:0044428	nuclear part	0.0474164982049059
BP	GO:0006397	mRNA processing	0.0485814210113772
BP	GO:0060074	synapse maturation	0.0489712213411824
