# Supplementary material for: Dedicated transcriptomics combined with power analysis lead to functional understanding of genes with weak phenotypic changes in knockout lines
Source: PLoS Comput Biol. 2020 Nov 12;16(11):e1008354. doi: 10.1371/journal.pcbi.1008354 (PMC7685438; doi:10.1371/journal.pcbi.1008354)
Supplement: S2 File — (GZ) [file pcbi.1008354.s016.gz › S2_File/gon5/391.tsv]

ontology	category	term	BH
CC	GO:0031012	extracellular matrix	1.44573738051393e-15
CC	GO:0044421	extracellular region part	6.12719612329334e-13
CC	GO:0005576	extracellular region	8.53160113671917e-13
MF	GO:0005201	extracellular matrix structural constituent	5.10977690203988e-12
CC	GO:0062023	collagen-containing extracellular matrix	7.9146367585577e-12
BP	GO:0032501	multicellular organismal process	4.77235195079367e-11
CC	GO:0005615	extracellular space	2.3039271602258e-10
BP	GO:0065007	biological regulation	4.66192795780246e-10
BP	GO:0050789	regulation of biological process	1.5505331863398e-09
MF	GO:0005515	protein binding	3.06668110183567e-08
BP	GO:0003008	system process	8.85380762917008e-08
BP	GO:0050794	regulation of cellular process	1.01332275420744e-07
BP	GO:0048731	system development	3.50803841592377e-07
BP	GO:0007275	multicellular organism development	3.79354972565388e-07
BP	GO:0032502	developmental process	4.44690233553785e-07
CC	GO:0005581	collagen trimer	6.82695238817622e-07
BP	GO:0048856	anatomical structure development	1.04695083201442e-06
BP	GO:0043062	extracellular structure organization	2.03622946680077e-06
MF	GO:0005488	binding	2.26811741922569e-06
BP	GO:0030198	extracellular matrix organization	2.67680369794766e-06
CC	GO:0005694	chromosome	5.11970563940303e-06
CC	GO:0044427	chromosomal part	9.58346021980696e-06
BP	GO:0050896	response to stimulus	1.15055071759637e-05
BP	GO:0009987	cellular process	2.98931814740144e-05
CC	GO:0000775	chromosome, centromeric region	3.08443403273606e-05
CC	GO:0044428	nuclear part	4.78714896579876e-05
BP	GO:0051239	regulation of multicellular organismal process	6.84825116376576e-05
BP	GO:0090304	nucleic acid metabolic process	6.84825116376576e-05
BP	GO:0006974	cellular response to DNA damage stimulus	8.54717404701338e-05
MF	GO:0005509	calcium ion binding	0.000104620442581929
CC	GO:0043292	contractile fiber	0.000113428454456422
CC	GO:0000776	kinetochore	0.000148207439176284
BP	GO:0000278	mitotic cell cycle	0.000196409435516094
BP	GO:0006397	mRNA processing	0.000197874540302752
CC	GO:0000777	condensed chromosome kinetochore	0.00020497233200595
BP	GO:0016071	mRNA metabolic process	0.000322798274435153
BP	GO:0003013	circulatory system process	0.00033490796723737
BP	GO:0008380	RNA splicing	0.00033490796723737
BP	GO:0008015	blood circulation	0.00033490796723737
BP	GO:0000375	RNA splicing, via transesterification reactions	0.00033490796723737
BP	GO:0000377	RNA splicing, via transesterification reactions with bulged adenosine as nucleophile	0.00033490796723737
BP	GO:0000398	mRNA splicing, via spliceosome	0.00033490796723737
CC	GO:0000793	condensed chromosome	0.000340439110355798
BP	GO:0000070	mitotic sister chromatid segregation	0.000437373235326239
MF	GO:0030020	extracellular matrix structural constituent conferring tensile strength	0.000515107148927613
CC	GO:0000779	condensed chromosome, centromeric region	0.000515107148927613
CC	GO:0031981	nuclear lumen	0.000576817837739633
CC	GO:0098687	chromosomal region	0.000602012184594641
CC	GO:0044420	extracellular matrix component	0.00067682768127847
CC	GO:0031226	intrinsic component of plasma membrane	0.000694209718540058
BP	GO:0048518	positive regulation of biological process	0.000734186503675631
CC	GO:0005887	integral component of plasma membrane	0.00111840111642161
CC	GO:0005654	nucleoplasm	0.00118744169422926
CC	GO:0030016	myofibril	0.00121393490354601
BP	GO:0006259	DNA metabolic process	0.00125483338906309
BP	GO:0061448	connective tissue development	0.00131731484858874
BP	GO:0003071	renal system process involved in regulation of systemic arterial blood pressure	0.00145442804961519
CC	GO:0097060	synaptic membrane	0.00145442804961519
BP	GO:0048513	animal organ development	0.00148477583110719
BP	GO:0060255	regulation of macromolecule metabolic process	0.0016244130414971
BP	GO:0003012	muscle system process	0.00181213363933788
BP	GO:0051094	positive regulation of developmental process	0.00182258431811682
BP	GO:2000026	regulation of multicellular organismal development	0.00182258431811682
BP	GO:0048519	negative regulation of biological process	0.00190496625430351
BP	GO:0051171	regulation of nitrogen compound metabolic process	0.00195645506719947
BP	GO:0006281	DNA repair	0.00199850945415076
MF	GO:0008094	DNA-dependent ATPase activity	0.00199850945415076
BP	GO:0060538	skeletal muscle organ development	0.00202970375718992
BP	GO:0030154	cell differentiation	0.00202970375718992
CC	GO:0005681	spliceosomal complex	0.00213613205772607
BP	GO:0007059	chromosome segregation	0.00228120101979006
CC	GO:0045120	pronucleus	0.00233235293923186
BP	GO:0050793	regulation of developmental process	0.00240190523874811
BP	GO:0007519	skeletal muscle tissue development	0.00277149815297162
BP	GO:0140014	mitotic nuclear division	0.00283992560984216
CC	GO:0044459	plasma membrane part	0.00295286577272908
BP	GO:0051216	cartilage development	0.00295286577272908
CC	GO:0071013	catalytic step 2 spliceosome	0.00295286577272908
CC	GO:0000778	condensed nuclear chromosome kinetochore	0.0030982776571897
BP	GO:0080090	regulation of primary metabolic process	0.0030982776571897
CC	GO:0000228	nuclear chromosome	0.00385860240522461
CC	GO:0044449	contractile fiber part	0.00392884429625072
BP	GO:0006950	response to stress	0.00396936645777514
BP	GO:0008037	cell recognition	0.00415224895382478
BP	GO:1901360	organic cyclic compound metabolic process	0.00478936597542542
CC	GO:0032991	protein-containing complex	0.00478936597542542
BP	GO:0065004	protein-DNA complex assembly	0.00478936597542542
BP	GO:0048522	positive regulation of cellular process	0.00489700480366212
BP	GO:0000819	sister chromatid segregation	0.00497505841732439
BP	GO:0022610	biological adhesion	0.00502831227782649
BP	GO:0001501	skeletal system development	0.00502831227782649
MF	GO:0005212	structural constituent of eye lens	0.00502882606474928
BP	GO:0007155	cell adhesion	0.00507810316137093
BP	GO:0042127	regulation of cell proliferation	0.00508036291024903
CC	GO:0005886	plasma membrane	0.00508036291024903
MF	GO:0003682	chromatin binding	0.00508036291024903
BP	GO:0046483	heterocycle metabolic process	0.00508036291024903
CC	GO:0071944	cell periphery	0.00512177199870876
CC	GO:0030017	sarcomere	0.00513067051640251
BP	GO:0023052	signaling	0.00518835253613561
CC	GO:0044454	nuclear chromosome part	0.00539527116103852
MF	GO:0003690	double-stranded DNA binding	0.00548717232176877
BP	GO:0009888	tissue development	0.00552623927821882
BP	GO:0000245	spliceosomal complex assembly	0.00616460701121555
BP	GO:0019219	regulation of nucleobase-containing compound metabolic process	0.00690454249853441
CC	GO:0005634	nucleus	0.00704565435493355
BP	GO:0099536	synaptic signaling	0.00720767159554555
BP	GO:0016043	cellular component organization	0.00763840976536396
BP	GO:0003009	skeletal muscle contraction	0.0077768403240287
BP	GO:0071840	cellular component organization or biogenesis	0.00826406534963444
BP	GO:0006936	muscle contraction	0.00826406534963444
MF	GO:1990837	sequence-specific double-stranded DNA binding	0.00839709393672027
BP	GO:0007154	cell communication	0.00839709393672027
BP	GO:0007268	chemical synaptic transmission	0.00839709393672027
BP	GO:0098916	anterograde trans-synaptic signaling	0.00839709393672027
BP	GO:0008608	attachment of spindle microtubules to kinetochore	0.00839709393672027
BP	GO:0006725	cellular aromatic compound metabolic process	0.00839709393672027
BP	GO:0048523	negative regulation of cellular process	0.00846046209347845
BP	GO:0006139	nucleobase-containing compound metabolic process	0.00846724925241746
BP	GO:0002062	chondrocyte differentiation	0.00847368223936922
BP	GO:0045597	positive regulation of cell differentiation	0.00852024656306538
BP	GO:0008283	cell proliferation	0.00887140252347305
BP	GO:0051301	cell division	0.00927177048723004
BP	GO:0010556	regulation of macromolecule biosynthetic process	0.00990391167727156
BP	GO:0060350	endochondral bone morphogenesis	0.00990391167727156
BP	GO:0048869	cellular developmental process	0.00990391167727156
BP	GO:0098801	regulation of renal system process	0.00990391167727156
BP	GO:0034508	centromere complex assembly	0.00990391167727156
CC	GO:0098982	GABA-ergic synapse	0.0101039698555383
CC	GO:0030424	axon	0.0104010809960823
BP	GO:0008217	regulation of blood pressure	0.0104194955346012
BP	GO:0016070	RNA metabolic process	0.0104194955346012
BP	GO:0099537	trans-synaptic signaling	0.0112112239978256
BP	GO:0071466	cellular response to xenobiotic stimulus	0.0115711202116326
BP	GO:0048584	positive regulation of response to stimulus	0.0118189697786055
BP	GO:0031326	regulation of cellular biosynthetic process	0.0124052115456954
BP	GO:0050877	nervous system process	0.0124052115456954
CC	GO:0009986	cell surface	0.0127397571051301
BP	GO:1903047	mitotic cell cycle process	0.0133845548031395
BP	GO:0051252	regulation of RNA metabolic process	0.0135177370687434
BP	GO:0014902	myotube differentiation	0.0135177370687434
BP	GO:0010628	positive regulation of gene expression	0.0135177370687434
MF	GO:0005198	structural molecule activity	0.0143045502996422
BP	GO:0007600	sensory perception	0.0143045502996422
BP	GO:0001977	renal system process involved in regulation of blood volume	0.0143045502996422
BP	GO:0051241	negative regulation of multicellular organismal process	0.0146682799086444
CC	GO:0030054	cell junction	0.0147491602802443
BP	GO:0048468	cell development	0.0147491602802443
BP	GO:0006260	DNA replication	0.0148786857520201
MF	GO:0044877	protein-containing complex binding	0.0150330226999527
BP	GO:0051716	cellular response to stimulus	0.0151166562963682
BP	GO:0009889	regulation of biosynthetic process	0.0152141367724252
BP	GO:0051310	metaphase plate congression	0.0160200073069988
MF	GO:0003697	single-stranded DNA binding	0.0160721001068627
BP	GO:0007517	muscle organ development	0.0160721001068627
BP	GO:0019222	regulation of metabolic process	0.0166968911049028
BP	GO:0045935	positive regulation of nucleobase-containing compound metabolic process	0.0172266730788017
BP	GO:0006310	DNA recombination	0.0172640312462951
MF	GO:0043565	sequence-specific DNA binding	0.0172640312462951
MF	GO:0022836	gated channel activity	0.0176583426222019
BP	GO:2000112	regulation of cellular macromolecule biosynthetic process	0.0182054142662013
BP	GO:0098813	nuclear chromosome segregation	0.01830208388369
BP	GO:0051254	positive regulation of RNA metabolic process	0.0187933358155768
MF	GO:0003677	DNA binding	0.0193452272282416
BP	GO:0045595	regulation of cell differentiation	0.0195290074790438
BP	GO:0030199	collagen fibril organization	0.0196338818253435
BP	GO:0007049	cell cycle	0.0196338818253435
BP	GO:0042060	wound healing	0.0199677570387558
MF	GO:0005539	glycosaminoglycan binding	0.0202580343497088
MF	GO:0005261	cation channel activity	0.0202580343497088
BP	GO:0006396	RNA processing	0.0203055836632634
BP	GO:0003015	heart process	0.0203055836632634
BP	GO:0060537	muscle tissue development	0.0211742461585948
BP	GO:0048699	generation of neurons	0.0213196735627185
MF	GO:0004386	helicase activity	0.0215841309642662
MF	GO:0001012	RNA polymerase II regulatory region DNA binding	0.0215841309642662
BP	GO:0060349	bone morphogenesis	0.0217049057371624
BP	GO:0014706	striated muscle tissue development	0.0220379401348318
CC	GO:0044451	nucleoplasm part	0.022119021516539
CC	GO:0098590	plasma membrane region	0.0224770483649056
BP	GO:0008285	negative regulation of cell proliferation	0.022538037325314
CC	GO:0036379	myofilament	0.0237546063365913
BP	GO:0000280	nuclear division	0.0238392814823645
MF	GO:0022839	ion gated channel activity	0.0238392814823645
BP	GO:0051276	chromosome organization	0.0238392814823645
CC	GO:0005865	striated muscle thin filament	0.0239253413254888
BP	GO:0050879	multicellular organismal movement	0.0239253413254888
BP	GO:0050881	musculoskeletal movement	0.0239253413254888
BP	GO:0031323	regulation of cellular metabolic process	0.0239253413254888
CC	GO:0005604	basement membrane	0.0244257683123033
MF	GO:0046873	metal ion transmembrane transporter activity	0.0244257683123033
BP	GO:0031055	chromatin remodeling at centromere	0.0244257683123033
BP	GO:0060047	heart contraction	0.0244257683123033
BP	GO:0006261	DNA-dependent DNA replication	0.0244257683123033
BP	GO:0071824	protein-DNA complex subunit organization	0.0246824859177983
BP	GO:0001991	regulation of systemic arterial blood pressure by circulatory renin-angiotensin	0.0257095579892164
MF	GO:0015187	glycine transmembrane transporter activity	0.0261383140221546
BP	GO:0051303	establishment of chromosome localization	0.0261383140221546
BP	GO:0085029	extracellular matrix assembly	0.0261383140221546
BP	GO:0051240	positive regulation of multicellular organismal process	0.0265745987418926
BP	GO:0010873	positive regulation of cholesterol esterification	0.0265745987418926
BP	GO:0010557	positive regulation of macromolecule biosynthetic process	0.0267612162718344
BP	GO:0003093	regulation of glomerular filtration	0.0272766730880737
BP	GO:0006805	xenobiotic metabolic process	0.0291875627401728
MF	GO:0015267	channel activity	0.0300309484694535
MF	GO:0022803	passive transmembrane transporter activity	0.0300309484694535
BP	GO:1903508	positive regulation of nucleic acid-templated transcription	0.0307710153149551
BP	GO:2001141	regulation of RNA biosynthetic process	0.0309214003175942
BP	GO:0042221	response to chemical	0.0315086864162485
BP	GO:1902680	positive regulation of RNA biosynthetic process	0.0327272460362894
MF	GO:0000977	RNA polymerase II regulatory region sequence-specific DNA binding	0.0334819098364631
BP	GO:0061061	muscle structure development	0.0338475966536279
BP	GO:0045893	positive regulation of transcription, DNA-templated	0.033884773343396
BP	GO:0048642	negative regulation of skeletal muscle tissue development	0.0346443691332175
BP	GO:0006941	striated muscle contraction	0.0352835816615326
BP	GO:0010468	regulation of gene expression	0.0352835816615326
BP	GO:0050000	chromosome localization	0.035308926732687
BP	GO:0009891	positive regulation of biosynthetic process	0.0375109785475024
BP	GO:1901362	organic cyclic compound biosynthetic process	0.0386515651259131
MF	GO:0005004	GPI-linked ephrin receptor activity	0.0388738599608778
BP	GO:0001662	behavioral fear response	0.0412760218623174
CC	GO:0000780	condensed nuclear chromosome, centromeric region	0.0413147535387475
MF	GO:0004888	transmembrane signaling receptor activity	0.0413147535387475
BP	GO:1903311	regulation of mRNA metabolic process	0.0419977300959343
CC	GO:0099080	supramolecular complex	0.0427177482008075
CC	GO:0099081	supramolecular polymer	0.0427177482008075
BP	GO:0060348	bone development	0.042953260153572
CC	GO:0005657	replication fork	0.042953260153572
BP	GO:0071248	cellular response to metal ion	0.0436463193292872
BP	GO:0034654	nucleobase-containing compound biosynthetic process	0.0436463193292872
BP	GO:0007399	nervous system development	0.0436463193292872
BP	GO:0048168	regulation of neuronal synaptic plasticity	0.0438530456615385
BP	GO:0019438	aromatic compound biosynthetic process	0.0438530456615385
BP	GO:0022008	neurogenesis	0.0443618139884946
CC	GO:0099512	supramolecular fiber	0.0444354402879433
BP	GO:0007610	behavior	0.0445342663069097
MF	GO:0003678	DNA helicase activity	0.0445342663069097
CC	GO:0044305	calyx of Held	0.0463905774837807
BP	GO:0031328	positive regulation of cellular biosynthetic process	0.0466492391917311
MF	GO:0042623	ATPase activity, coupled	0.0468425499465627
BP	GO:0032774	RNA biosynthetic process	0.0468425499465627
BP	GO:0048641	regulation of skeletal muscle tissue development	0.0486492042195195
BP	GO:0007091	metaphase/anaphase transition of mitotic cell cycle	0.0486787661494321
BP	GO:1903506	regulation of nucleic acid-templated transcription	0.0486787661494321
BP	GO:0018130	heterocycle biosynthetic process	0.0486787661494321
BP	GO:0034080	CENP-A containing nucleosome assembly	0.0488031924959585
BP	GO:0061641	CENP-A containing chromatin organization	0.0488031924959585
CC	GO:0098878	neurotransmitter receptor complex	0.0488675879865709
BP	GO:0006355	regulation of transcription, DNA-templated	0.0488675879865709
MF	GO:0004252	serine-type endopeptidase activity	0.0494569866461415
BP	GO:0048167	regulation of synaptic plasticity	0.0494569866461415
