# Supplementary material for: Dedicated transcriptomics combined with power analysis lead to functional understanding of genes with weak phenotypic changes in knockout lines
Source: PLoS Comput Biol. 2020 Nov 12;16(11):e1008354. doi: 10.1371/journal.pcbi.1008354 (PMC7685438; doi:10.1371/journal.pcbi.1008354)
Supplement: S2 File — (GZ) [file pcbi.1008354.s016.gz › S2_File/gon5/394.tsv]

ontology	category	term	BH
CC	GO:0032991	protein-containing complex	1.98323299139512e-09
MF	GO:0005198	structural molecule activity	7.68218907671075e-09
CC	GO:0045202	synapse	1.66220550537637e-07
BP	GO:0099536	synaptic signaling	2.31686674949789e-07
BP	GO:0007268	chemical synaptic transmission	2.31686674949789e-07
BP	GO:0098916	anterograde trans-synaptic signaling	2.31686674949789e-07
BP	GO:0099537	trans-synaptic signaling	2.31686674949789e-07
CC	GO:0043228	non-membrane-bounded organelle	2.15060770425669e-06
BP	GO:0071840	cellular component organization or biogenesis	4.25016927979406e-06
CC	GO:0097458	neuron part	4.50047129839355e-06
CC	GO:0043232	intracellular non-membrane-bounded organelle	4.50047129839355e-06
MF	GO:0005201	extracellular matrix structural constituent	4.50047129839355e-06
BP	GO:0050804	modulation of chemical synaptic transmission	4.97918671350373e-06
BP	GO:0099177	regulation of trans-synaptic signaling	5.74918404539435e-06
CC	GO:0097060	synaptic membrane	5.81125590897142e-06
BP	GO:0009987	cellular process	6.38231921618589e-06
CC	GO:0043005	neuron projection	6.38231921618589e-06
CC	GO:0044297	cell body	1.40223274739802e-05
BP	GO:0016043	cellular component organization	1.95048311802665e-05
CC	GO:0036477	somatodendritic compartment	1.95048311802665e-05
CC	GO:0044456	synapse part	1.95048311802665e-05
CC	GO:0031012	extracellular matrix	3.55046102732324e-05
CC	GO:0044421	extracellular region part	6.99222488395555e-05
CC	GO:0005887	integral component of plasma membrane	7.89373782031218e-05
CC	GO:0031226	intrinsic component of plasma membrane	8.27154995909939e-05
CC	GO:0030424	axon	0.00010008541464455
CC	GO:0045211	postsynaptic membrane	0.000101894584665858
CC	GO:1990904	ribonucleoprotein complex	0.000104470370877097
CC	GO:0043025	neuronal cell body	0.000104470370877097
CC	GO:0030054	cell junction	0.000107856554691152
CC	GO:0099080	supramolecular complex	0.000107856554691152
CC	GO:0099081	supramolecular polymer	0.000107856554691152
MF	GO:0030020	extracellular matrix structural constituent conferring tensile strength	0.000111309092230544
CC	GO:0099512	supramolecular fiber	0.000120513004248085
BP	GO:0050808	synapse organization	0.000171705062728359
CC	GO:0062023	collagen-containing extracellular matrix	0.000197282137502041
CC	GO:0043292	contractile fiber	0.000210851661203028
CC	GO:0042995	cell projection	0.000314394171805479
BP	GO:0048167	regulation of synaptic plasticity	0.000430665183728609
CC	GO:0099240	intrinsic component of synaptic membrane	0.00046439514318543
CC	GO:0098794	postsynapse	0.000596719510425054
CC	GO:0044463	cell projection part	0.00105179862825113
CC	GO:0120038	plasma membrane bounded cell projection part	0.00105179862825113
CC	GO:0030016	myofibril	0.00111392843131597
CC	GO:0098936	intrinsic component of postsynaptic membrane	0.00111392843131597
CC	GO:0097447	dendritic tree	0.00116510704570395
CC	GO:0120025	plasma membrane bounded cell projection	0.0013036856493782
CC	GO:0044422	organelle part	0.00134417997511407
CC	GO:0098590	plasma membrane region	0.00154255211542975
BP	GO:0044085	cellular component biogenesis	0.00154255211542975
BP	GO:0032501	multicellular organismal process	0.00160204708255116
CC	GO:0030425	dendrite	0.00198903932360965
CC	GO:0005615	extracellular space	0.00216848850785665
CC	GO:0000776	kinetochore	0.0022287504801679
CC	GO:0098793	presynapse	0.00223355059459243
CC	GO:0000775	chromosome, centromeric region	0.00232315987495549
CC	GO:0005581	collagen trimer	0.00255382736266397
BP	GO:0003008	system process	0.00255942515340989
CC	GO:0099699	integral component of synaptic membrane	0.00262157859357498
CC	GO:0044391	ribosomal subunit	0.00293501398377335
CC	GO:0099055	integral component of postsynaptic membrane	0.00293501398377335
CC	GO:0000777	condensed chromosome kinetochore	0.00334391543005775
CC	GO:0044449	contractile fiber part	0.0033621157626063
CC	GO:0032809	neuronal cell body membrane	0.0033621157626063
BP	GO:0034622	cellular protein-containing complex assembly	0.00424852931879354
CC	GO:0098798	mitochondrial protein complex	0.00424852931879354
MF	GO:0022836	gated channel activity	0.00424852931879354
CC	GO:0099634	postsynaptic specialization membrane	0.00447354928219815
BP	GO:0048168	regulation of neuronal synaptic plasticity	0.00516818172944096
CC	GO:0005840	ribosome	0.00542139314503557
CC	GO:0030017	sarcomere	0.0063772790138699
CC	GO:0005576	extracellular region	0.0063772790138699
MF	GO:0022839	ion gated channel activity	0.00928563879397517
CC	GO:0044298	cell body membrane	0.00947267874763141
CC	GO:0033267	axon part	0.00947267874763141
CC	GO:0000779	condensed chromosome, centromeric region	0.0096659681112408
CC	GO:0000778	condensed nuclear chromosome kinetochore	0.0108401081780512
BP	GO:0022607	cellular component assembly	0.0115882292818136
BP	GO:0034508	centromere complex assembly	0.0134736460309095
CC	GO:0044459	plasma membrane part	0.0134736460309095
BP	GO:0008380	RNA splicing	0.0136540621619832
CC	GO:0044420	extracellular matrix component	0.0138764837494503
MF	GO:0044877	protein-containing complex binding	0.0140093212145333
BP	GO:0007267	cell-cell signaling	0.0143627917491725
CC	GO:0098878	neurotransmitter receptor complex	0.0147430146490109
BP	GO:0007155	cell adhesion	0.0187183828471909
BP	GO:0022610	biological adhesion	0.0192418121729723
BP	GO:0007611	learning or memory	0.0202067178505413
CC	GO:0098948	intrinsic component of postsynaptic specialization membrane	0.0206676852247401
CC	GO:0099146	intrinsic component of postsynaptic density membrane	0.021948347828431
CC	GO:0098839	postsynaptic density membrane	0.0260954759483445
CC	GO:1902495	transmembrane transporter complex	0.0277760238555698
BP	GO:0060074	synapse maturation	0.0277760238555698
MF	GO:0022838	substrate-specific channel activity	0.0288331527910543
CC	GO:0042734	presynaptic membrane	0.0288331527910543
CC	GO:0000780	condensed nuclear chromosome, centromeric region	0.0295849726272125
CC	GO:0098978	glutamatergic synapse	0.0295849726272125
BP	GO:0050806	positive regulation of synaptic transmission	0.0295849726272125
MF	GO:0015267	channel activity	0.0295849726272125
MF	GO:0022803	passive transmembrane transporter activity	0.0295849726272125
CC	GO:0008328	ionotropic glutamate receptor complex	0.0295849726272125
MF	GO:0005216	ion channel activity	0.0295849726272125
MF	GO:0005515	protein binding	0.0307911591028488
CC	GO:0044446	intracellular organelle part	0.0307911591028488
CC	GO:1990351	transporter complex	0.0320608053309132
BP	GO:0050877	nervous system process	0.035800126614938
CC	GO:0098687	chromosomal region	0.0367328772884574
CC	GO:0005856	cytoskeleton	0.0396927894057759
BP	GO:0085029	extracellular matrix assembly	0.0437172406495725
BP	GO:0006336	DNA replication-independent nucleosome assembly	0.0447357803180131
CC	GO:0031256	leading edge membrane	0.0465565276706424
BP	GO:0007416	synapse assembly	0.0474090801436977
CC	GO:0016272	prefoldin complex	0.0484714314822844
CC	GO:0015934	large ribosomal subunit	0.049270945006832
