# Supplementary material for: Dedicated transcriptomics combined with power analysis lead to functional understanding of genes with weak phenotypic changes in knockout lines
Source: PLoS Comput Biol. 2020 Nov 12;16(11):e1008354. doi: 10.1371/journal.pcbi.1008354 (PMC7685438; doi:10.1371/journal.pcbi.1008354)
Supplement: S2 File — (GZ) [file pcbi.1008354.s016.gz › S2_File/gon5/52.tsv]

ontology	category	term	BH
CC	GO:0031012	extracellular matrix	9.57192721015414e-11
MF	GO:0005201	extracellular matrix structural constituent	2.47262541936975e-10
CC	GO:0062023	collagen-containing extracellular matrix	8.26561954452781e-09
CC	GO:0044421	extracellular region part	7.30725207494822e-08
CC	GO:0097060	synaptic membrane	7.83152089603761e-08
CC	GO:0044456	synapse part	1.13028073906401e-07
CC	GO:0045202	synapse	1.1627684180996e-07
CC	GO:0005615	extracellular space	7.49603888515799e-07
CC	GO:0005576	extracellular region	1.23653055024193e-06
BP	GO:0099536	synaptic signaling	1.24713386669174e-06
BP	GO:0099537	trans-synaptic signaling	1.24713386669174e-06
BP	GO:0007268	chemical synaptic transmission	1.24713386669174e-06
BP	GO:0098916	anterograde trans-synaptic signaling	1.24713386669174e-06
CC	GO:0097458	neuron part	1.24713386669174e-06
BP	GO:0007155	cell adhesion	1.24713386669174e-06
CC	GO:0043005	neuron projection	1.24713386669174e-06
BP	GO:0032501	multicellular organismal process	1.24713386669174e-06
BP	GO:0022610	biological adhesion	1.24713386669174e-06
BP	GO:0003008	system process	1.30641160433265e-06
CC	GO:0043292	contractile fiber	3.57412349354617e-06
MF	GO:0005198	structural molecule activity	4.21107165372715e-06
MF	GO:0030020	extracellular matrix structural constituent conferring tensile strength	8.61162234987547e-06
CC	GO:0036477	somatodendritic compartment	2.25676538869716e-05
CC	GO:0098590	plasma membrane region	2.78823662246411e-05
BP	GO:0050804	modulation of chemical synaptic transmission	2.94684220843154e-05
CC	GO:0044459	plasma membrane part	3.15120983213427e-05
CC	GO:0030016	myofibril	3.15120983213427e-05
BP	GO:0099177	regulation of trans-synaptic signaling	3.19315644564901e-05
CC	GO:0030424	axon	4.11762375175098e-05
BP	GO:0050808	synapse organization	4.11762375175098e-05
CC	GO:0045211	postsynaptic membrane	4.37751058657132e-05
BP	GO:0048731	system development	6.29087286766499e-05
CC	GO:0099080	supramolecular complex	6.89515558651853e-05
CC	GO:0099081	supramolecular polymer	6.89515558651853e-05
CC	GO:0005581	collagen trimer	7.08694571828577e-05
CC	GO:0099512	supramolecular fiber	7.78548423352644e-05
BP	GO:0003013	circulatory system process	7.78548423352644e-05
CC	GO:0099240	intrinsic component of synaptic membrane	7.78548423352644e-05
BP	GO:0030198	extracellular matrix organization	8.52959203954677e-05
CC	GO:0098794	postsynapse	9.55734670811205e-05
CC	GO:0031226	intrinsic component of plasma membrane	9.94076799483209e-05
CC	GO:0044449	contractile fiber part	0.000124963978405944
BP	GO:0008015	blood circulation	0.000163393416339394
MF	GO:0005509	calcium ion binding	0.000172183145779271
BP	GO:0007610	behavior	0.000172183145779271
CC	GO:0005887	integral component of plasma membrane	0.000190651478764778
BP	GO:0003012	muscle system process	0.000230279419663502
CC	GO:0098839	postsynaptic density membrane	0.000266279016144749
CC	GO:0030017	sarcomere	0.000266279016144749
CC	GO:0071944	cell periphery	0.000266279016144749
BP	GO:0007517	muscle organ development	0.000374879510600281
CC	GO:0005886	plasma membrane	0.000414049486404741
CC	GO:0097447	dendritic tree	0.000492676607927757
CC	GO:0044420	extracellular matrix component	0.000612788164992354
BP	GO:0007275	multicellular organism development	0.000753098321556492
BP	GO:0043062	extracellular structure organization	0.000842654968784921
CC	GO:0099699	integral component of synaptic membrane	0.000866128038323773
CC	GO:0000776	kinetochore	0.000897470050724697
CC	GO:0030425	dendrite	0.000897470050724697
BP	GO:0006941	striated muscle contraction	0.00098469487328503
BP	GO:0060538	skeletal muscle organ development	0.00098469487328503
BP	GO:0008037	cell recognition	0.00100282582962555
BP	GO:0098742	cell-cell adhesion via plasma-membrane adhesion molecules	0.00100282582962555
CC	GO:0099634	postsynaptic specialization membrane	0.00105564282205732
CC	GO:0042995	cell projection	0.00119879199761469
CC	GO:0098793	presynapse	0.00128893124231251
BP	GO:0050877	nervous system process	0.00129371005383102
CC	GO:0043025	neuronal cell body	0.00129584273648615
MF	GO:0005515	protein binding	0.00142961337637259
BP	GO:0006936	muscle contraction	0.00142961337637259
CC	GO:0005604	basement membrane	0.00142961337637259
CC	GO:0043197	dendritic spine	0.00149764665895938
BP	GO:0060537	muscle tissue development	0.00152475398789691
BP	GO:0007156	homophilic cell adhesion via plasma membrane adhesion molecules	0.00160273058306058
MF	GO:0005539	glycosaminoglycan binding	0.00160273058306058
CC	GO:0030054	cell junction	0.00160273058306058
BP	GO:0003015	heart process	0.00167525465727979
BP	GO:0007519	skeletal muscle tissue development	0.00168045451875818
CC	GO:0120025	plasma membrane bounded cell projection	0.00184338596846826
BP	GO:0002062	chondrocyte differentiation	0.00188474272172369
CC	GO:0044309	neuron spine	0.00227970835602538
BP	GO:0003009	skeletal muscle contraction	0.00236581866544766
BP	GO:0060350	endochondral bone morphogenesis	0.00236581866544766
CC	GO:0044297	cell body	0.00252657183234338
CC	GO:0098936	intrinsic component of postsynaptic membrane	0.00275578128359159
BP	GO:0048167	regulation of synaptic plasticity	0.00278715251448438
CC	GO:0031674	I band	0.004668234356265
BP	GO:0045597	positive regulation of cell differentiation	0.00497674955788408
CC	GO:0000777	condensed chromosome kinetochore	0.00513990203893244
BP	GO:0060047	heart contraction	0.0057509963744771
BP	GO:0008038	neuron recognition	0.00604233799763286
BP	GO:0048168	regulation of neuronal synaptic plasticity	0.00604233799763286
BP	GO:0014706	striated muscle tissue development	0.00604233799763286
BP	GO:0048856	anatomical structure development	0.00615414616778328
CC	GO:0099146	intrinsic component of postsynaptic density membrane	0.00672471128570426
CC	GO:0000775	chromosome, centromeric region	0.00672471128570426
BP	GO:0065007	biological regulation	0.00692088968325983
BP	GO:0051962	positive regulation of nervous system development	0.00764797919696384
BP	GO:0032502	developmental process	0.00766022782205563
BP	GO:0050789	regulation of biological process	0.00802116633413461
BP	GO:0061448	connective tissue development	0.00855999754863761
CC	GO:0099572	postsynaptic specialization	0.00920829556033832
MF	GO:0005212	structural constituent of eye lens	0.00958470496510693
BP	GO:0051094	positive regulation of developmental process	0.00996313653681919
BP	GO:0050794	regulation of cellular process	0.0101310757172648
CC	GO:0036379	myofilament	0.0101310757172648
MF	GO:0008201	heparin binding	0.0105253515031365
CC	GO:0000779	condensed chromosome, centromeric region	0.0105253515031365
MF	GO:0044877	protein-containing complex binding	0.0105253515031365
BP	GO:0007399	nervous system development	0.0106856354548837
BP	GO:0071840	cellular component organization or biogenesis	0.0112263152067576
BP	GO:0061061	muscle structure development	0.0112263152067576
BP	GO:2000767	positive regulation of cytoplasmic translation	0.0112263152067576
CC	GO:0005865	striated muscle thin filament	0.0112263152067576
CC	GO:0032279	asymmetric synapse	0.0116771864110095
BP	GO:0016043	cellular component organization	0.0121398800404749
BP	GO:0008380	RNA splicing	0.0125372930597005
CC	GO:0042734	presynaptic membrane	0.0126811731291217
BP	GO:0060349	bone morphogenesis	0.0127058664968397
BP	GO:0051216	cartilage development	0.013035085485759
BP	GO:0051960	regulation of nervous system development	0.013035085485759
CC	GO:0098984	neuron to neuron synapse	0.0134433584065936
BP	GO:0070593	dendrite self-avoidance	0.0138441072688746
CC	GO:0030018	Z disc	0.0140057584460609
BP	GO:0022008	neurogenesis	0.0140057584460609
BP	GO:0009987	cellular process	0.0140057584460609
CC	GO:0099055	integral component of postsynaptic membrane	0.0144420089662377
BP	GO:0007416	synapse assembly	0.0161875138324513
BP	GO:0007215	glutamate receptor signaling pathway	0.0169734717746012
CC	GO:0044463	cell projection part	0.0170136703286833
CC	GO:0120038	plasma membrane bounded cell projection part	0.0170136703286833
CC	GO:0014069	postsynaptic density	0.0180231170463992
BP	GO:0051301	cell division	0.0180231170463992
BP	GO:0031175	neuron projection development	0.0185165369977926
CC	GO:0033267	axon part	0.0185165369977926
BP	GO:0030199	collagen fibril organization	0.0185165369977926
MF	GO:0008066	glutamate receptor activity	0.0210389830261681
BP	GO:0051239	regulation of multicellular organismal process	0.0210389830261681
BP	GO:0007617	mating behavior	0.0226936824014872
BP	GO:0048699	generation of neurons	0.0226936824014872
BP	GO:0044057	regulation of system process	0.0228681428265059
BP	GO:0060351	cartilage development involved in endochondral bone morphogenesis	0.0249847316991336
BP	GO:0060348	bone development	0.025691770157894
CC	GO:0099061	integral component of postsynaptic density membrane	0.0259466834126226
BP	GO:0001958	endochondral ossification	0.0279564976030239
BP	GO:0036075	replacement ossification	0.0279564976030239
CC	GO:0048786	presynaptic active zone	0.027974817140342
BP	GO:0030154	cell differentiation	0.028042295734565
CC	GO:0000778	condensed nuclear chromosome kinetochore	0.028042295734565
BP	GO:0045595	regulation of cell differentiation	0.0288730245214848
BP	GO:0086103	G protein-coupled receptor signaling pathway involved in heart process	0.0309817444673804
BP	GO:0048468	cell development	0.0320037160530113
BP	GO:0045666	positive regulation of neuron differentiation	0.0335036892553377
MF	GO:0005261	cation channel activity	0.0336167350932892
BP	GO:0023052	signaling	0.0348901112848237
BP	GO:0000070	mitotic sister chromatid segregation	0.035542481179334
BP	GO:0007154	cell communication	0.0359320844473066
BP	GO:0050769	positive regulation of neurogenesis	0.036639900939771
CC	GO:0098948	intrinsic component of postsynaptic specialization membrane	0.0406188112544594
BP	GO:0048589	developmental growth	0.0448039006922077
BP	GO:0003422	growth plate cartilage morphogenesis	0.0448039006922077
BP	GO:0035249	synaptic transmission, glutamatergic	0.0452845398829381
BP	GO:0051130	positive regulation of cellular component organization	0.0457279748719511
BP	GO:0048666	neuron development	0.0457279748719511
BP	GO:0051963	regulation of synapse assembly	0.0470196343344321
BP	GO:0034508	centromere complex assembly	0.0498111664722475
BP	GO:0008217	regulation of blood pressure	0.0498111664722475
CC	GO:0009986	cell surface	0.0498111664722475
