# Supplementary material for: Dedicated transcriptomics combined with power analysis lead to functional understanding of genes with weak phenotypic changes in knockout lines
Source: PLoS Comput Biol. 2020 Nov 12;16(11):e1008354. doi: 10.1371/journal.pcbi.1008354 (PMC7685438; doi:10.1371/journal.pcbi.1008354)
Supplement: S2 File — (GZ) [file pcbi.1008354.s016.gz › S2_File/gon5/546.tsv]

ontology	category	term	BH
CC	GO:0031012	extracellular matrix	6.82468794666926e-10
CC	GO:0044421	extracellular region part	2.13215131343097e-08
MF	GO:0005201	extracellular matrix structural constituent	2.43997277657356e-08
CC	GO:0062023	collagen-containing extracellular matrix	1.1227767009346e-07
CC	GO:0005615	extracellular space	2.36176529156646e-06
BP	GO:0030198	extracellular matrix organization	3.28664954463786e-06
CC	GO:0005576	extracellular region	4.9002378561403e-06
CC	GO:0005581	collagen trimer	4.31684465173462e-05
CC	GO:0043232	intracellular non-membrane-bounded organelle	4.31684465173462e-05
CC	GO:0043228	non-membrane-bounded organelle	4.31684465173462e-05
BP	GO:0043062	extracellular structure organization	0.000170512652093718
CC	GO:0044420	extracellular matrix component	0.000227104468737321
MF	GO:0030020	extracellular matrix structural constituent conferring tensile strength	0.000317495374145376
CC	GO:0031981	nuclear lumen	0.00094781054556268
MF	GO:0005515	protein binding	0.00109872839031522
MF	GO:0005488	binding	0.00274938166440319
CC	GO:0005694	chromosome	0.00446173136611217
BP	GO:0051216	cartilage development	0.00509858701102528
CC	GO:0044428	nuclear part	0.00565979387929934
BP	GO:0061448	connective tissue development	0.00566787895469133
CC	GO:0044427	chromosomal part	0.00567301604664259
CC	GO:0099080	supramolecular complex	0.00605515859578118
CC	GO:0099081	supramolecular polymer	0.00605515859578118
BP	GO:0009987	cellular process	0.00772235085484879
BP	GO:0030199	collagen fibril organization	0.00772235085484879
CC	GO:0099512	supramolecular fiber	0.00828425880232892
BP	GO:0002062	chondrocyte differentiation	0.00963583577517709
CC	GO:0044430	cytoskeletal part	0.00984007800934959
BP	GO:0060351	cartilage development involved in endochondral bone morphogenesis	0.0107536261972762
MF	GO:0005524	ATP binding	0.0138713589045137
CC	GO:0005657	replication fork	0.0264562243363072
BP	GO:0003413	chondrocyte differentiation involved in endochondral bone morphogenesis	0.0266364187295464
BP	GO:0003433	chondrocyte development involved in endochondral bone morphogenesis	0.0266364187295464
BP	GO:0060350	endochondral bone morphogenesis	0.0266364187295464
BP	GO:0006396	RNA processing	0.0266364187295464
CC	GO:0045120	pronucleus	0.0285253400608671
MF	GO:0005198	structural molecule activity	0.0285253400608671
BP	GO:0090304	nucleic acid metabolic process	0.02986350022644
BP	GO:1990823	response to leukemia inhibitory factor	0.0303731178952347
BP	GO:1990830	cellular response to leukemia inhibitory factor	0.0303731178952347
BP	GO:0016071	mRNA metabolic process	0.0303731178952347
CC	GO:0000793	condensed chromosome	0.0303731178952347
BP	GO:0071840	cellular component organization or biogenesis	0.0303731178952347
MF	GO:0008144	drug binding	0.0303731178952347
MF	GO:0001224	RNA polymerase II transcription cofactor binding	0.0303731178952347
BP	GO:0006260	DNA replication	0.0323538790983815
BP	GO:0002063	chondrocyte development	0.0323538790983815
CC	GO:0005604	basement membrane	0.0368954432449355
CC	GO:0000228	nuclear chromosome	0.0368954432449355
MF	GO:0032559	adenyl ribonucleotide binding	0.0385996774787136
MF	GO:0030554	adenyl nucleotide binding	0.0385996774787136
BP	GO:0031123	RNA 3'-end processing	0.0385996774787136
CC	GO:0034399	nuclear periphery	0.0390098213831298
BP	GO:0071276	cellular response to cadmium ion	0.0422830100395894
CC	GO:0000779	condensed chromosome, centromeric region	0.0422830100395894
BP	GO:0065007	biological regulation	0.0422830100395894
BP	GO:0050794	regulation of cellular process	0.0422830100395894
BP	GO:1903311	regulation of mRNA metabolic process	0.0437351687358412
CC	GO:0032040	small-subunit processome	0.0448191490988244
BP	GO:0003418	growth plate cartilage chondrocyte differentiation	0.0450204359523322
BP	GO:0003414	chondrocyte morphogenesis involved in endochondral bone morphogenesis	0.0478722364222399
BP	GO:0003429	growth plate cartilage chondrocyte morphogenesis	0.0478722364222399
BP	GO:0090171	chondrocyte morphogenesis	0.0478722364222399
CC	GO:0005856	cytoskeleton	0.0490273578057381
