# Supplementary material for: Dedicated transcriptomics combined with power analysis lead to functional understanding of genes with weak phenotypic changes in knockout lines
Source: PLoS Comput Biol. 2020 Nov 12;16(11):e1008354. doi: 10.1371/journal.pcbi.1008354 (PMC7685438; doi:10.1371/journal.pcbi.1008354)
Supplement: S2 File — (GZ) [file pcbi.1008354.s016.gz › S2_File/gon5/332.tsv]

ontology	category	term	BH
CC	GO:0031012	extracellular matrix	2.2724199796274e-13
CC	GO:0062023	collagen-containing extracellular matrix	1.22795654247919e-11
BP	GO:0032501	multicellular organismal process	1.20063112110739e-10
BP	GO:0065007	biological regulation	1.20063112110739e-10
MF	GO:0005201	extracellular matrix structural constituent	8.38966727823594e-10
BP	GO:0050789	regulation of biological process	1.03191340473201e-09
BP	GO:0048856	anatomical structure development	2.78752235528674e-09
BP	GO:0032502	developmental process	4.18921450663013e-09
BP	GO:0048731	system development	4.18921450663013e-09
BP	GO:0050794	regulation of cellular process	6.30484412450506e-09
CC	GO:0044421	extracellular region part	7.00979816958984e-09
BP	GO:0007275	multicellular organism development	7.99722284328043e-09
CC	GO:0005576	extracellular region	1.01703877610923e-07
CC	GO:0005615	extracellular space	1.4014445102004e-07
MF	GO:0005488	binding	2.03969524441731e-07
CC	GO:0005581	collagen trimer	9.55202472880855e-07
BP	GO:0030199	collagen fibril organization	3.43364675148356e-06
BP	GO:0051983	regulation of chromosome segregation	5.88502308495932e-06
BP	GO:0007346	regulation of mitotic cell cycle	5.88502308495932e-06
MF	GO:0005515	protein binding	6.67621655884087e-06
BP	GO:0006259	DNA metabolic process	1.00913054068244e-05
BP	GO:0033047	regulation of mitotic sister chromatid segregation	1.05110519180676e-05
BP	GO:0048518	positive regulation of biological process	1.24193236704657e-05
BP	GO:0009888	tissue development	1.27862652016754e-05
BP	GO:0048519	negative regulation of biological process	1.74255066182759e-05
BP	GO:0048523	negative regulation of cellular process	1.83054083105392e-05
BP	GO:0051726	regulation of cell cycle	1.89203296898646e-05
BP	GO:0009987	cellular process	2.54702922037738e-05
BP	GO:0000278	mitotic cell cycle	2.73800363939272e-05
BP	GO:0030198	extracellular matrix organization	3.20007187786358e-05
BP	GO:0048869	cellular developmental process	3.34170589166452e-05
MF	GO:0005212	structural constituent of eye lens	3.56592099016204e-05
MF	GO:0030020	extracellular matrix structural constituent conferring tensile strength	3.5783606374887e-05
BP	GO:0033045	regulation of sister chromatid segregation	3.8911326005361e-05
CC	GO:0005694	chromosome	3.91325667757147e-05
BP	GO:0007088	regulation of mitotic nuclear division	3.91325667757147e-05
BP	GO:0007049	cell cycle	6.23862575318869e-05
BP	GO:0048513	animal organ development	7.69784236179758e-05
BP	GO:0030154	cell differentiation	8.56688113327423e-05
BP	GO:0003008	system process	0.000128352297673764
BP	GO:0043062	extracellular structure organization	0.000131764856464368
BP	GO:1901990	regulation of mitotic cell cycle phase transition	0.000143002034896883
BP	GO:0006974	cellular response to DNA damage stimulus	0.00016153666294128
BP	GO:0016071	mRNA metabolic process	0.000175109324366999
BP	GO:0010564	regulation of cell cycle process	0.000190639857026356
CC	GO:0044427	chromosomal part	0.000197823988954805
BP	GO:1903047	mitotic cell cycle process	0.000229112291290454
BP	GO:0000070	mitotic sister chromatid segregation	0.000229498690123598
BP	GO:0050793	regulation of developmental process	0.000229498690123598
BP	GO:0051052	regulation of DNA metabolic process	0.000236985474663243
BP	GO:0033044	regulation of chromosome organization	0.000249984307184895
BP	GO:0007091	metaphase/anaphase transition of mitotic cell cycle	0.000256487106020894
BP	GO:0051239	regulation of multicellular organismal process	0.000262445699804975
BP	GO:0090068	positive regulation of cell cycle process	0.000284018306084189
BP	GO:0060255	regulation of macromolecule metabolic process	0.000342803049800049
BP	GO:0051216	cartilage development	0.000351879481011363
BP	GO:0045930	negative regulation of mitotic cell cycle	0.000363379116238584
BP	GO:0090304	nucleic acid metabolic process	0.000387147766296585
BP	GO:0010965	regulation of mitotic sister chromatid separation	0.000398308490188999
BP	GO:1901991	negative regulation of mitotic cell cycle phase transition	0.000398308490188999
BP	GO:0006397	mRNA processing	0.000429754906358886
BP	GO:0051783	regulation of nuclear division	0.000581646909789425
CC	GO:0000793	condensed chromosome	0.000640410831503863
BP	GO:0061448	connective tissue development	0.000644972836454245
BP	GO:0006936	muscle contraction	0.000646210155826588
CC	GO:0044420	extracellular matrix component	0.000705578126685428
BP	GO:0000819	sister chromatid segregation	0.000705578126685428
BP	GO:0140014	mitotic nuclear division	0.000705578126685428
BP	GO:0044784	metaphase/anaphase transition of cell cycle	0.00070743180554999
BP	GO:0030071	regulation of mitotic metaphase/anaphase transition	0.000759398444569841
BP	GO:0006260	DNA replication	0.000804929945466621
BP	GO:0044772	mitotic cell cycle phase transition	0.000820351304674499
BP	GO:0006281	DNA repair	0.000889794742397865
BP	GO:1901988	negative regulation of cell cycle phase transition	0.000910317617829706
BP	GO:0051171	regulation of nitrogen compound metabolic process	0.000964295289100739
MF	GO:0003729	mRNA binding	0.00101398907908169
BP	GO:2000026	regulation of multicellular organismal development	0.00101507660695563
BP	GO:0006403	RNA localization	0.00111132373529939
BP	GO:0003012	muscle system process	0.00111132373529939
CC	GO:0043292	contractile fiber	0.00126980330435227
CC	GO:0099512	supramolecular fiber	0.00126980330435227
BP	GO:0001501	skeletal system development	0.00126980330435227
BP	GO:0048468	cell development	0.00142897300920454
BP	GO:0048522	positive regulation of cellular process	0.0014321438408598
BP	GO:0051301	cell division	0.0014321438408598
BP	GO:0007093	mitotic cell cycle checkpoint	0.0014321438408598
BP	GO:0045931	positive regulation of mitotic cell cycle	0.00154742136379975
CC	GO:0099080	supramolecular complex	0.00155272070565739
CC	GO:0099081	supramolecular polymer	0.00155272070565739
BP	GO:1905818	regulation of chromosome separation	0.00157161654248727
BP	GO:0051306	mitotic sister chromatid separation	0.00164548625788958
BP	GO:0080090	regulation of primary metabolic process	0.00166752448652779
BP	GO:0003009	skeletal muscle contraction	0.00192018781393292
BP	GO:1902099	regulation of metaphase/anaphase transition of cell cycle	0.00197654958197921
BP	GO:0071248	cellular response to metal ion	0.00202869183191409
CC	GO:0098687	chromosomal region	0.00202869183191409
BP	GO:0008015	blood circulation	0.00207967074823046
BP	GO:0060351	cartilage development involved in endochondral bone morphogenesis	0.00222574182175251
BP	GO:0006396	RNA processing	0.00228445668198626
CC	GO:0000775	chromosome, centromeric region	0.00228445668198626
BP	GO:0071241	cellular response to inorganic substance	0.00237197785035365
BP	GO:0022402	cell cycle process	0.0024714544554867
BP	GO:1901987	regulation of cell cycle phase transition	0.00250851825549942
CC	GO:0044428	nuclear part	0.00261905798177197
BP	GO:0060350	endochondral bone morphogenesis	0.00295976673097975
BP	GO:0006941	striated muscle contraction	0.00309274733615742
BP	GO:0098813	nuclear chromosome segregation	0.00372386876285264
MF	GO:0003682	chromatin binding	0.00372386876285264
BP	GO:0043170	macromolecule metabolic process	0.00372386876285264
BP	GO:0051094	positive regulation of developmental process	0.00374705215567536
BP	GO:2001252	positive regulation of chromosome organization	0.00377517847579888
BP	GO:0033046	negative regulation of sister chromatid segregation	0.00380087211664599
BP	GO:0003013	circulatory system process	0.00384433397584582
BP	GO:0060349	bone morphogenesis	0.00398940999168607
BP	GO:0033048	negative regulation of mitotic sister chromatid segregation	0.00417577185102649
BP	GO:0051276	chromosome organization	0.00432463862239708
BP	GO:0000075	cell cycle checkpoint	0.00447283471352271
BP	GO:0045841	negative regulation of mitotic metaphase/anaphase transition	0.00456554370098365
BP	GO:0008380	RNA splicing	0.00533120677612456
BP	GO:0051236	establishment of RNA localization	0.00540768967140777
BP	GO:0006261	DNA-dependent DNA replication	0.00543018746483171
CC	GO:0030016	myofibril	0.00578524747384553
CC	GO:0005634	nucleus	0.00584273923189822
BP	GO:0044770	cell cycle phase transition	0.00584273923189822
BP	GO:0051716	cellular response to stimulus	0.00644959676820401
BP	GO:0008608	attachment of spindle microtubules to kinetochore	0.00644959676820401
MF	GO:0008094	DNA-dependent ATPase activity	0.0065260099606268
BP	GO:0000280	nuclear division	0.00665592714978349
BP	GO:0050896	response to stimulus	0.00665592714978349
CC	GO:0016604	nuclear body	0.00706806446039407
BP	GO:0007517	muscle organ development	0.00706954043152853
BP	GO:2000816	negative regulation of mitotic sister chromatid separation	0.00716608070000654
BP	GO:0051984	positive regulation of chromosome segregation	0.00766607434268879
BP	GO:0048285	organelle fission	0.00795447655024355
BP	GO:0003418	growth plate cartilage chondrocyte differentiation	0.00856923667209249
BP	GO:0007059	chromosome segregation	0.0085820609752854
BP	GO:1902100	negative regulation of metaphase/anaphase transition of cell cycle	0.00970628189334265
CC	GO:0030054	cell junction	0.00980399870258392
BP	GO:0002062	chondrocyte differentiation	0.0102535490156964
BP	GO:0031323	regulation of cellular metabolic process	0.0109897523072361
CC	GO:0005654	nucleoplasm	0.0112228598150619
BP	GO:0051985	negative regulation of chromosome segregation	0.0112228598150619
BP	GO:0060537	muscle tissue development	0.0114297536827438
MF	GO:0005539	glycosaminoglycan binding	0.0114297536827438
MF	GO:0003676	nucleic acid binding	0.0114297536827438
MF	GO:0005509	calcium ion binding	0.0116662681373244
CC	GO:0000776	kinetochore	0.0116662681373244
BP	GO:0045787	positive regulation of cell cycle	0.01170813054562
BP	GO:0031577	spindle checkpoint	0.0125741026190974
BP	GO:0045786	negative regulation of cell cycle	0.0126525134024312
BP	GO:0031123	RNA 3'-end processing	0.0126525134024312
BP	GO:0019222	regulation of metabolic process	0.0126525134024312
BP	GO:0003433	chondrocyte development involved in endochondral bone morphogenesis	0.0126525134024312
BP	GO:0098868	bone growth	0.0127683233100868
BP	GO:0006139	nucleobase-containing compound metabolic process	0.0130020414034003
CC	GO:0000228	nuclear chromosome	0.013050361319944
BP	GO:0071840	cellular component organization or biogenesis	0.0131140667175664
BP	GO:0071174	mitotic spindle checkpoint	0.0131689169503605
BP	GO:0003413	chondrocyte differentiation involved in endochondral bone morphogenesis	0.0131689169503605
BP	GO:0046686	response to cadmium ion	0.0136403511916737
BP	GO:1905819	negative regulation of chromosome separation	0.0136403511916737
BP	GO:0060538	skeletal muscle organ development	0.0136403511916737
BP	GO:0051304	chromosome separation	0.0139044460127188
BP	GO:0050657	nucleic acid transport	0.0139044460127188
BP	GO:0050658	RNA transport	0.0139044460127188
BP	GO:0010948	negative regulation of cell cycle process	0.0139044460127188
BP	GO:0071897	DNA biosynthetic process	0.0144271287093847
BP	GO:2001251	negative regulation of chromosome organization	0.0144842411200143
CC	GO:0031981	nuclear lumen	0.0149537029986072
BP	GO:0006275	regulation of DNA replication	0.0149687170629817
BP	GO:0045595	regulation of cell differentiation	0.0150826959669929
BP	GO:0016043	cellular component organization	0.0160866281222253
BP	GO:0003422	growth plate cartilage morphogenesis	0.016340263581985
CC	GO:0005657	replication fork	0.0165137363531965
MF	GO:0003677	DNA binding	0.0167284520806946
CC	GO:0000779	condensed chromosome, centromeric region	0.0169089461677964
CC	GO:0043228	non-membrane-bounded organelle	0.0169495492258505
BP	GO:0050879	multicellular organismal movement	0.0172314638229371
BP	GO:0050881	musculoskeletal movement	0.0172314638229371
BP	GO:0051128	regulation of cellular component organization	0.0172314638229371
CC	GO:0030017	sarcomere	0.0179109793154188
BP	GO:0046483	heterocycle metabolic process	0.0182743844136193
CC	GO:0044449	contractile fiber part	0.0184395093835691
MF	GO:0030545	receptor regulator activity	0.0185753822642716
BP	GO:0061061	muscle structure development	0.0209332173598463
MF	GO:0008144	drug binding	0.0209332173598463
BP	GO:0019219	regulation of nucleobase-containing compound metabolic process	0.0212169297443516
BP	GO:0042127	regulation of cell proliferation	0.021373597200981
BP	GO:0051093	negative regulation of developmental process	0.0219238663440994
BP	GO:0008283	cell proliferation	0.0219238663440994
BP	GO:0000375	RNA splicing, via transesterification reactions	0.0225455550759094
BP	GO:0000377	RNA splicing, via transesterification reactions with bulged adenosine as nucleophile	0.0225455550759094
BP	GO:0000398	mRNA splicing, via spliceosome	0.0225455550759094
CC	GO:0043232	intracellular non-membrane-bounded organelle	0.0228433585396815
BP	GO:0010389	regulation of G2/M transition of mitotic cell cycle	0.0228433585396815
BP	GO:1902750	negative regulation of cell cycle G2/M phase transition	0.0228936165893679
CC	GO:0005583	fibrillar collagen trimer	0.0236967979655886
CC	GO:0098643	banded collagen fibril	0.0236967979655886
CC	GO:0000940	condensed chromosome outer kinetochore	0.0238092295611667
BP	GO:0048705	skeletal system morphogenesis	0.024673884917699
CC	GO:0005813	centrosome	0.0262607434413701
BP	GO:0023052	signaling	0.0262607434413701
CC	GO:0044454	nuclear chromosome part	0.0263581544165693
BP	GO:0045839	negative regulation of mitotic nuclear division	0.0278783551969467
BP	GO:0009653	anatomical structure morphogenesis	0.0278783551969467
BP	GO:0010972	negative regulation of G2/M transition of mitotic cell cycle	0.0282586622940796
MF	GO:0008201	heparin binding	0.0282887313570101
BP	GO:0034502	protein localization to chromosome	0.0283110247574272
BP	GO:0045597	positive regulation of cell differentiation	0.0313319626572744
BP	GO:0051130	positive regulation of cellular component organization	0.0317007416331137
BP	GO:0007399	nervous system development	0.0324330423129215
BP	GO:0014706	striated muscle tissue development	0.0325122518621277
CC	GO:0044451	nucleoplasm part	0.0333348205847351
BP	GO:0031124	mRNA 3'-end processing	0.0333348205847351
MF	GO:0048018	receptor ligand activity	0.0333348205847351
BP	GO:0007519	skeletal muscle tissue development	0.0334016102365898
BP	GO:0007154	cell communication	0.0334016102365898
BP	GO:0071277	cellular response to calcium ion	0.0352786566188604
BP	GO:0046831	regulation of RNA export from nucleus	0.0352786566188604
BP	GO:0032963	collagen metabolic process	0.0356660826950027
BP	GO:0003414	chondrocyte morphogenesis involved in endochondral bone morphogenesis	0.0356660826950027
BP	GO:0003429	growth plate cartilage chondrocyte morphogenesis	0.0356660826950027
BP	GO:0090171	chondrocyte morphogenesis	0.0356660826950027
BP	GO:0097435	supramolecular fiber organization	0.0363783871838719
CC	GO:0000777	condensed chromosome kinetochore	0.0363783871838719
BP	GO:0003416	endochondral bone growth	0.0363783871838719
BP	GO:0010038	response to metal ion	0.036603981980873
BP	GO:0007094	mitotic spindle assembly checkpoint	0.036603981980873
BP	GO:0071173	spindle assembly checkpoint	0.036603981980873
BP	GO:0006310	DNA recombination	0.0368304650766953
BP	GO:0051173	positive regulation of nitrogen compound metabolic process	0.038119079856273
BP	GO:0009719	response to endogenous stimulus	0.0381961259805182
BP	GO:0044539	long-chain fatty acid import	0.03947888085212
BP	GO:0007155	cell adhesion	0.0402725379541638
BP	GO:0044774	mitotic DNA integrity checkpoint	0.0406063049159497
MF	GO:0005198	structural molecule activity	0.0412916171949096
MF	GO:0016887	ATPase activity	0.0413256133307904
BP	GO:1902749	regulation of cell cycle G2/M phase transition	0.0419116605522502
BP	GO:0085029	extracellular matrix assembly	0.0426250388037701
BP	GO:0003417	growth plate cartilage development	0.0426955897697784
BP	GO:0048251	elastic fiber assembly	0.0433848048380996
BP	GO:1903715	regulation of aerobic respiration	0.0440591951520054
BP	GO:0065008	regulation of biological quality	0.0452894423475558
BP	GO:0010165	response to X-ray	0.0464052238057559
BP	GO:0002063	chondrocyte development	0.0470853544906474
BP	GO:2000278	regulation of DNA biosynthetic process	0.0470853544906474
MF	GO:0005524	ATP binding	0.0479880371950028
CC	GO:0005856	cytoskeleton	0.0480209214491993
BP	GO:0006725	cellular aromatic compound metabolic process	0.0491499820055532
