# Supplementary material for: Dedicated transcriptomics combined with power analysis lead to functional understanding of genes with weak phenotypic changes in knockout lines
Source: PLoS Comput Biol. 2020 Nov 12;16(11):e1008354. doi: 10.1371/journal.pcbi.1008354 (PMC7685438; doi:10.1371/journal.pcbi.1008354)
Supplement: S2 File — (GZ) [file pcbi.1008354.s016.gz › S2_File/gon5/679.tsv]

ontology	category	term	BH
MF	GO:0005198	structural molecule activity	5.66399556234219e-07
CC	GO:0043228	non-membrane-bounded organelle	4.50207210743571e-06
CC	GO:0043232	intracellular non-membrane-bounded organelle	6.06224947761627e-06
CC	GO:0044446	intracellular organelle part	1.55912602722316e-05
CC	GO:0044422	organelle part	1.55912602722316e-05
CC	GO:0032991	protein-containing complex	5.17727559604313e-05
MF	GO:0005201	extracellular matrix structural constituent	0.00197652873681914
CC	GO:0031981	nuclear lumen	0.00267212828176143
CC	GO:0044428	nuclear part	0.013928790473982
CC	GO:0070013	intracellular organelle lumen	0.0369567945381415
CC	GO:0031974	membrane-enclosed lumen	0.0369567945381415
CC	GO:0043233	organelle lumen	0.0369567945381415
CC	GO:1902494	catalytic complex	0.0403452019133812
