# Supplementary material for: Dedicated transcriptomics combined with power analysis lead to functional understanding of genes with weak phenotypic changes in knockout lines
Source: PLoS Comput Biol. 2020 Nov 12;16(11):e1008354. doi: 10.1371/journal.pcbi.1008354 (PMC7685438; doi:10.1371/journal.pcbi.1008354)
Supplement: S2 File — (GZ) [file pcbi.1008354.s016.gz › S2_File/gon5/861.tsv]

ontology	category	term	BH
CC	GO:0005576	extracellular region	2.17325668177846e-15
CC	GO:0044421	extracellular region part	9.9954159305598e-13
CC	GO:0005615	extracellular space	1.17406945912737e-10
CC	GO:0031012	extracellular matrix	3.68801263389285e-08
BP	GO:0032501	multicellular organismal process	7.85581055763804e-07
CC	GO:0062023	collagen-containing extracellular matrix	4.72467493871301e-06
BP	GO:0048731	system development	8.14169094034088e-05
CC	GO:0005581	collagen trimer	0.00012157478142736
BP	GO:0007275	multicellular organism development	0.000267267229970773
BP	GO:0030198	extracellular matrix organization	0.000419087246679963
MF	GO:0005488	binding	0.000419087246679963
BP	GO:0048856	anatomical structure development	0.000419087246679963
MF	GO:0005201	extracellular matrix structural constituent	0.000548699206042632
BP	GO:0032502	developmental process	0.000878324723949775
BP	GO:0043062	extracellular structure organization	0.00114198308631608
BP	GO:0001501	skeletal system development	0.00170434493892492
CC	GO:0000777	condensed chromosome kinetochore	0.00434269874235875
BP	GO:0050789	regulation of biological process	0.00648558229894097
BP	GO:0010165	response to X-ray	0.00648558229894097
BP	GO:0006259	DNA metabolic process	0.00648558229894097
BP	GO:0010212	response to ionizing radiation	0.00648558229894097
BP	GO:0065007	biological regulation	0.00648558229894097
BP	GO:0002063	chondrocyte development	0.00660223137601434
MF	GO:0005515	protein binding	0.00680745099225278
CC	GO:0005694	chromosome	0.00786939394180034
BP	GO:0030199	collagen fibril organization	0.00934866820500235
BP	GO:0071840	cellular component organization or biogenesis	0.0102572316267713
MF	GO:0003682	chromatin binding	0.0102572316267713
CC	GO:0000793	condensed chromosome	0.0110734823725074
BP	GO:0051315	attachment of mitotic spindle microtubules to kinetochore	0.0117759869960188
BP	GO:0090304	nucleic acid metabolic process	0.0133221191370511
BP	GO:0090068	positive regulation of cell cycle process	0.0134317156125669
BP	GO:0006310	DNA recombination	0.0152800666764224
BP	GO:0003414	chondrocyte morphogenesis involved in endochondral bone morphogenesis	0.0152800666764224
BP	GO:0003429	growth plate cartilage chondrocyte morphogenesis	0.0152800666764224
BP	GO:0090171	chondrocyte morphogenesis	0.0152800666764224
BP	GO:0051216	cartilage development	0.0152800666764224
BP	GO:0003433	chondrocyte development involved in endochondral bone morphogenesis	0.0169832099431538
BP	GO:0051239	regulation of multicellular organismal process	0.0169832099431538
BP	GO:0033044	regulation of chromosome organization	0.0173455255769862
BP	GO:0010564	regulation of cell cycle process	0.0173455255769862
BP	GO:0061041	regulation of wound healing	0.0173455255769862
BP	GO:0016043	cellular component organization	0.0180665406686484
MF	GO:0030020	extracellular matrix structural constituent conferring tensile strength	0.0180665406686484
BP	GO:0003009	skeletal muscle contraction	0.0187313279879312
BP	GO:0051276	chromosome organization	0.0192379971800171
CC	GO:0000228	nuclear chromosome	0.0192379971800171
CC	GO:0000940	condensed chromosome outer kinetochore	0.0208326953319204
CC	GO:0099512	supramolecular fiber	0.0208326953319204
BP	GO:0003422	growth plate cartilage morphogenesis	0.0222766568664404
BP	GO:0009891	positive regulation of biosynthetic process	0.0229387883499992
BP	GO:0060255	regulation of macromolecule metabolic process	0.0249721467397103
CC	GO:0099080	supramolecular complex	0.0264783101468208
CC	GO:0099081	supramolecular polymer	0.0264783101468208
BP	GO:0048513	animal organ development	0.0331494042078796
BP	GO:0007093	mitotic cell cycle checkpoint	0.0339470734621464
CC	GO:0005861	troponin complex	0.0351536811106757
BP	GO:0006260	DNA replication	0.0360669075508685
BP	GO:0016071	mRNA metabolic process	0.0360669075508685
BP	GO:0097435	supramolecular fiber organization	0.0360669075508685
BP	GO:0050793	regulation of developmental process	0.0363521400970642
BP	GO:0051052	regulation of DNA metabolic process	0.0363521400970642
BP	GO:0002062	chondrocyte differentiation	0.0363521400970642
BP	GO:0051241	negative regulation of multicellular organismal process	0.0363521400970642
BP	GO:0009987	cellular process	0.0363521400970642
BP	GO:0003413	chondrocyte differentiation involved in endochondral bone morphogenesis	0.0363521400970642
BP	GO:0000724	double-strand break repair via homologous recombination	0.0363521400970642
BP	GO:0000725	recombinational repair	0.0363521400970642
MF	GO:0005198	structural molecule activity	0.0363521400970642
BP	GO:0050879	multicellular organismal movement	0.0363521400970642
BP	GO:0050881	musculoskeletal movement	0.0363521400970642
BP	GO:0003418	growth plate cartilage chondrocyte differentiation	0.0363521400970642
MF	GO:0003676	nucleic acid binding	0.0363521400970642
BP	GO:1901988	negative regulation of cell cycle phase transition	0.0366784282929329
BP	GO:1901991	negative regulation of mitotic cell cycle phase transition	0.0366784282929329
CC	GO:0000779	condensed chromosome, centromeric region	0.0367932885499647
BP	GO:0019219	regulation of nucleobase-containing compound metabolic process	0.0367932885499647
BP	GO:0006139	nucleobase-containing compound metabolic process	0.0367932885499647
BP	GO:0051093	negative regulation of developmental process	0.0368073835195937
BP	GO:0051171	regulation of nitrogen compound metabolic process	0.0378501153229173
BP	GO:0006302	double-strand break repair	0.0378568038828863
CC	GO:0000775	chromosome, centromeric region	0.0381400766563436
BP	GO:0046483	heterocycle metabolic process	0.0398562983853332
BP	GO:0031328	positive regulation of cellular biosynthetic process	0.0399130605920239
MF	GO:0005212	structural constituent of eye lens	0.0407169536900533
BP	GO:1901990	regulation of mitotic cell cycle phase transition	0.0411640036151954
BP	GO:0045935	positive regulation of nucleobase-containing compound metabolic process	0.0414530411147009
BP	GO:0006281	DNA repair	0.0417847273162818
BP	GO:1903508	positive regulation of nucleic acid-templated transcription	0.0457102560717144
BP	GO:1902680	positive regulation of RNA biosynthetic process	0.0471562852141526
BP	GO:0080090	regulation of primary metabolic process	0.0489372483686995
BP	GO:0048519	negative regulation of biological process	0.0489372483686995
CC	GO:0044427	chromosomal part	0.0490334707159145
