# Supplementary material for: Dedicated transcriptomics combined with power analysis lead to functional understanding of genes with weak phenotypic changes in knockout lines
Source: PLoS Comput Biol. 2020 Nov 12;16(11):e1008354. doi: 10.1371/journal.pcbi.1008354 (PMC7685438; doi:10.1371/journal.pcbi.1008354)
Supplement: S2 File — (GZ) [file pcbi.1008354.s016.gz › S2_File/gon5/196.tsv]

ontology	category	term	BH
MF	GO:0005201	extracellular matrix structural constituent	0.00117945129710988
CC	GO:0005694	chromosome	0.00117945129710988
CC	GO:0044427	chromosomal part	0.00117945129710988
CC	GO:0043228	non-membrane-bounded organelle	0.00217501315161008
MF	GO:0030020	extracellular matrix structural constituent conferring tensile strength	0.00222004504775932
CC	GO:0044430	cytoskeletal part	0.0029216216506269
CC	GO:0005581	collagen trimer	0.0064283110100723
CC	GO:0043232	intracellular non-membrane-bounded organelle	0.0064283110100723
CC	GO:0000228	nuclear chromosome	0.0064283110100723
BP	GO:0099536	synaptic signaling	0.00894186534418106
CC	GO:0097060	synaptic membrane	0.0094605221135172
BP	GO:0099537	trans-synaptic signaling	0.0141268287586555
CC	GO:0099080	supramolecular complex	0.0141268287586555
CC	GO:0099081	supramolecular polymer	0.0141268287586555
BP	GO:0016071	mRNA metabolic process	0.0145982934406956
CC	GO:0099512	supramolecular fiber	0.0145982934406956
CC	GO:0044420	extracellular matrix component	0.0145982934406956
CC	GO:0044428	nuclear part	0.0145982934406956
MF	GO:0003729	mRNA binding	0.0145982934406956
BP	GO:0007268	chemical synaptic transmission	0.0148753417804657
BP	GO:0098916	anterograde trans-synaptic signaling	0.0148753417804657
CC	GO:0044454	nuclear chromosome part	0.0227167371375538
CC	GO:0031981	nuclear lumen	0.0263894353985147
CC	GO:0045202	synapse	0.0275855005740586
CC	GO:0015630	microtubule cytoskeleton	0.0292197645386667
MF	GO:0005212	structural constituent of eye lens	0.0292197645386667
BP	GO:0006403	RNA localization	0.0302444738301814
CC	GO:0000793	condensed chromosome	0.0328326999647392
BP	GO:0071840	cellular component organization or biogenesis	0.0346663676011607
CC	GO:0044456	synapse part	0.0407370872795222
CC	GO:0043596	nuclear replication fork	0.0417790789276123
