# Supplementary material for: Dedicated transcriptomics combined with power analysis lead to functional understanding of genes with weak phenotypic changes in knockout lines
Source: PLoS Comput Biol. 2020 Nov 12;16(11):e1008354. doi: 10.1371/journal.pcbi.1008354 (PMC7685438; doi:10.1371/journal.pcbi.1008354)
Supplement: S2 File — (GZ) [file pcbi.1008354.s016.gz › S2_File/gon5/723.tsv]

ontology	category	term	BH
MF	GO:0005201	extracellular matrix structural constituent	6.04719831988967e-05
CC	GO:0031012	extracellular matrix	7.56844554014959e-05
CC	GO:0005581	collagen trimer	9.52739257531209e-05
MF	GO:0030020	extracellular matrix structural constituent conferring tensile strength	0.000216635063770839
BP	GO:0030198	extracellular matrix organization	0.000624519419930642
CC	GO:0044421	extracellular region part	0.000624519419930642
MF	GO:0005198	structural molecule activity	0.00160181125833079
CC	GO:0099512	supramolecular fiber	0.00295663832311338
BP	GO:0030199	collagen fibril organization	0.0034022001167912
CC	GO:0099080	supramolecular complex	0.00392798809148248
CC	GO:0099081	supramolecular polymer	0.00392798809148248
BP	GO:0003433	chondrocyte development involved in endochondral bone morphogenesis	0.00392798809148248
BP	GO:0060351	cartilage development involved in endochondral bone morphogenesis	0.00392798809148248
BP	GO:0043062	extracellular structure organization	0.00564602608973636
CC	GO:0062023	collagen-containing extracellular matrix	0.00564602608973636
CC	GO:0005576	extracellular region	0.00903001048715679
BP	GO:0003414	chondrocyte morphogenesis involved in endochondral bone morphogenesis	0.00986584049519442
BP	GO:0003429	growth plate cartilage chondrocyte morphogenesis	0.00986584049519442
BP	GO:0090171	chondrocyte morphogenesis	0.00986584049519442
BP	GO:0003009	skeletal muscle contraction	0.0104953911936652
BP	GO:0055069	zinc ion homeostasis	0.0112812141721219
CC	GO:0005615	extracellular space	0.0112812141721219
BP	GO:0003413	chondrocyte differentiation involved in endochondral bone morphogenesis	0.0115765820137594
BP	GO:0031123	RNA 3'-end processing	0.0135640382120495
BP	GO:0003422	growth plate cartilage morphogenesis	0.0174036408924272
BP	GO:0071840	cellular component organization or biogenesis	0.0199930969704639
BP	GO:0006882	cellular zinc ion homeostasis	0.0387449870740284
BP	GO:0003418	growth plate cartilage chondrocyte differentiation	0.0387858794270761
BP	GO:0002063	chondrocyte development	0.0403496939291589
BP	GO:0051315	attachment of mitotic spindle microtubules to kinetochore	0.0403496939291589
