# Supplementary material for: Dedicated transcriptomics combined with power analysis lead to functional understanding of genes with weak phenotypic changes in knockout lines
Source: PLoS Comput Biol. 2020 Nov 12;16(11):e1008354. doi: 10.1371/journal.pcbi.1008354 (PMC7685438; doi:10.1371/journal.pcbi.1008354)
Supplement: S2 File — (GZ) [file pcbi.1008354.s016.gz › S2_File/gon5/499.tsv]

ontology	category	term	BH
CC	GO:0005694	chromosome	9.56048781751398e-10
CC	GO:0044427	chromosomal part	6.31515545773346e-09
CC	GO:0000775	chromosome, centromeric region	4.807873996129e-08
CC	GO:0043228	non-membrane-bounded organelle	8.94453152598601e-08
CC	GO:0005581	collagen trimer	8.94453152598601e-08
CC	GO:0043232	intracellular non-membrane-bounded organelle	8.94453152598601e-08
MF	GO:0005201	extracellular matrix structural constituent	4.19816654339794e-07
CC	GO:0098687	chromosomal region	4.19816654339794e-07
CC	GO:0044428	nuclear part	4.19816654339794e-07
CC	GO:0031012	extracellular matrix	4.44729727484098e-07
CC	GO:0000793	condensed chromosome	5.22159129446648e-07
CC	GO:0000776	kinetochore	5.22159129446648e-07
MF	GO:0030020	extracellular matrix structural constituent conferring tensile strength	8.70413149756002e-07
BP	GO:0006396	RNA processing	1.90079362461782e-06
BP	GO:0006259	DNA metabolic process	2.45271531341301e-06
CC	GO:0097060	synaptic membrane	2.47758329660881e-06
MF	GO:0005261	cation channel activity	4.57912118006514e-06
CC	GO:0062023	collagen-containing extracellular matrix	7.58725272935987e-06
CC	GO:0000228	nuclear chromosome	8.08028902409796e-06
BP	GO:0071840	cellular component organization or biogenesis	8.22703708420415e-06
BP	GO:0006260	DNA replication	8.22703708420415e-06
CC	GO:0000779	condensed chromosome, centromeric region	1.08769981190512e-05
CC	GO:0031981	nuclear lumen	1.33901185026916e-05
BP	GO:0090304	nucleic acid metabolic process	1.33901185026916e-05
BP	GO:0006403	RNA localization	1.69012625325417e-05
CC	GO:0000777	condensed chromosome kinetochore	2.32447893710976e-05
MF	GO:0005216	ion channel activity	2.76579357088429e-05
MF	GO:0022839	ion gated channel activity	3.00244159519505e-05
CC	GO:0044454	nuclear chromosome part	3.14674129859211e-05
BP	GO:0000278	mitotic cell cycle	3.31467127921186e-05
MF	GO:0022838	substrate-specific channel activity	3.31467127921186e-05
CC	GO:0032991	protein-containing complex	4.2733616351665e-05
MF	GO:0022836	gated channel activity	4.42283316385368e-05
BP	GO:0003009	skeletal muscle contraction	4.43127603683748e-05
BP	GO:0006974	cellular response to DNA damage stimulus	4.92775128370077e-05
CC	GO:0099240	intrinsic component of synaptic membrane	0.000106322293226308
BP	GO:0065007	biological regulation	0.000112132026913704
BP	GO:0050789	regulation of biological process	0.000112132026913704
MF	GO:0015267	channel activity	0.000112132026913704
MF	GO:0022803	passive transmembrane transporter activity	0.000112132026913704
CC	GO:0044421	extracellular region part	0.00012661778503916
CC	GO:0099699	integral component of synaptic membrane	0.000132062645940464
CC	GO:0045211	postsynaptic membrane	0.000162101990106463
BP	GO:0009987	cellular process	0.000200002246113069
BP	GO:1903047	mitotic cell cycle process	0.0002155782023449
BP	GO:0006397	mRNA processing	0.000225630449780281
BP	GO:0006281	DNA repair	0.000237335837387346
BP	GO:0003433	chondrocyte development involved in endochondral bone morphogenesis	0.000367230789401406
BP	GO:0000070	mitotic sister chromatid segregation	0.000372158985962215
BP	GO:0006261	DNA-dependent DNA replication	0.000454042700947099
BP	GO:0051236	establishment of RNA localization	0.000503649793428686
BP	GO:0050657	nucleic acid transport	0.000515273966855018
BP	GO:0050658	RNA transport	0.000515273966855018
BP	GO:0000819	sister chromatid segregation	0.000515273966855018
BP	GO:0022613	ribonucleoprotein complex biogenesis	0.000515273966855018
BP	GO:0060350	endochondral bone morphogenesis	0.000546152535118755
BP	GO:0003413	chondrocyte differentiation involved in endochondral bone morphogenesis	0.000718108213704721
BP	GO:0050879	multicellular organismal movement	0.000718108213704721
BP	GO:0050881	musculoskeletal movement	0.000718108213704721
BP	GO:0006941	striated muscle contraction	0.000732894969736427
CC	GO:0070013	intracellular organelle lumen	0.000765737131273814
BP	GO:0003418	growth plate cartilage chondrocyte differentiation	0.000768482550506998
CC	GO:0031974	membrane-enclosed lumen	0.000768482550506998
CC	GO:0043233	organelle lumen	0.000768482550506998
BP	GO:0016043	cellular component organization	0.000774184012690491
BP	GO:0007059	chromosome segregation	0.000794777867602081
BP	GO:0003422	growth plate cartilage morphogenesis	0.000816532273141646
BP	GO:0006139	nucleobase-containing compound metabolic process	0.00103109098878376
CC	GO:0098982	GABA-ergic synapse	0.00107611969692572
CC	GO:0098936	intrinsic component of postsynaptic membrane	0.00107611969692572
MF	GO:0046873	metal ion transmembrane transporter activity	0.00107611969692572
CC	GO:0099634	postsynaptic specialization membrane	0.00107611969692572
BP	GO:0051983	regulation of chromosome segregation	0.00109507274763708
BP	GO:0007049	cell cycle	0.00109507274763708
BP	GO:0002062	chondrocyte differentiation	0.00111450591848576
BP	GO:0002063	chondrocyte development	0.00120056861922477
CC	GO:0005813	centrosome	0.00130784389407352
CC	GO:0099055	integral component of postsynaptic membrane	0.00142332937588758
BP	GO:0016071	mRNA metabolic process	0.00148850212805446
BP	GO:0140014	mitotic nuclear division	0.00151940209026934
MF	GO:0005244	voltage-gated ion channel activity	0.00175348280587968
MF	GO:0022832	voltage-gated channel activity	0.00175348280587968
BP	GO:0061448	connective tissue development	0.00189750576422686
MF	GO:0022843	voltage-gated cation channel activity	0.00197985747818171
BP	GO:0030198	extracellular matrix organization	0.00197985747818171
BP	GO:0050794	regulation of cellular process	0.00201457862362034
CC	GO:0005657	replication fork	0.00203089774499034
CC	GO:0044430	cytoskeletal part	0.0020348386902314
BP	GO:0007093	mitotic cell cycle checkpoint	0.00237698597439877
BP	GO:0003414	chondrocyte morphogenesis involved in endochondral bone morphogenesis	0.00237698597439877
BP	GO:0003429	growth plate cartilage chondrocyte morphogenesis	0.00237698597439877
BP	GO:0090171	chondrocyte morphogenesis	0.00237698597439877
BP	GO:0006936	muscle contraction	0.00247390627629265
CC	GO:0000778	condensed nuclear chromosome kinetochore	0.00247390627629265
MF	GO:0022890	inorganic cation transmembrane transporter activity	0.0025966684545008
BP	GO:0008380	RNA splicing	0.00273912829096363
BP	GO:0022402	cell cycle process	0.00276631288533104
BP	GO:0051726	regulation of cell cycle	0.00276631288533104
MF	GO:0003723	RNA binding	0.00280599203708677
CC	GO:0005634	nucleus	0.00280599203708677
BP	GO:0006310	DNA recombination	0.00285116578948267
BP	GO:0010564	regulation of cell cycle process	0.00289899507817125
BP	GO:0007346	regulation of mitotic cell cycle	0.00292566409021368
CC	GO:0005681	spliceosomal complex	0.00292566409021368
BP	GO:0003012	muscle system process	0.00296266921139737
MF	GO:0008144	drug binding	0.00297703831291602
BP	GO:0044772	mitotic cell cycle phase transition	0.00305997227756181
CC	GO:0044420	extracellular matrix component	0.00328550032108606
BP	GO:0060351	cartilage development involved in endochondral bone morphogenesis	0.00328550032108606
CC	GO:0005576	extracellular region	0.00347506579472542
BP	GO:1901991	negative regulation of mitotic cell cycle phase transition	0.00347506579472542
BP	GO:0030199	collagen fibril organization	0.00347506579472542
BP	GO:0033045	regulation of sister chromatid segregation	0.00371756380051982
CC	GO:0005887	integral component of plasma membrane	0.00386735459608855
BP	GO:0051216	cartilage development	0.00387546882370075
BP	GO:0046483	heterocycle metabolic process	0.00387546882370075
BP	GO:1901990	regulation of mitotic cell cycle phase transition	0.00387546882370075
BP	GO:0000375	RNA splicing, via transesterification reactions	0.00394338300681443
BP	GO:0000377	RNA splicing, via transesterification reactions with bulged adenosine as nucleophile	0.00394338300681443
BP	GO:0000398	mRNA splicing, via spliceosome	0.00394338300681443
CC	GO:0005819	spindle	0.00468441806935628
BP	GO:0044774	mitotic DNA integrity checkpoint	0.00495260509029795
BP	GO:0099536	synaptic signaling	0.00495845265826494
CC	GO:0005856	cytoskeleton	0.00495845265826494
MF	GO:0016887	ATPase activity	0.00510158203519349
CC	GO:0031226	intrinsic component of plasma membrane	0.00519934104644252
BP	GO:0003417	growth plate cartilage development	0.00519934104644252
BP	GO:0098813	nuclear chromosome segregation	0.00524408989116953
CC	GO:0099080	supramolecular complex	0.00569339432341616
CC	GO:0099081	supramolecular polymer	0.00569339432341616
BP	GO:0000280	nuclear division	0.00601763680409426
BP	GO:0010965	regulation of mitotic sister chromatid separation	0.00649428309655103
BP	GO:0099537	trans-synaptic signaling	0.0066204836446393
BP	GO:0051052	regulation of DNA metabolic process	0.0066204836446393
CC	GO:0005815	microtubule organizing center	0.0066204836446393
BP	GO:0033047	regulation of mitotic sister chromatid segregation	0.00687638010906073
CC	GO:0099512	supramolecular fiber	0.0072695627386688
BP	GO:0015931	nucleobase-containing compound transport	0.0072695627386688
CC	GO:0000940	condensed chromosome outer kinetochore	0.007391040836215
MF	GO:0005524	ATP binding	0.00742378955497786
CC	GO:0015630	microtubule cytoskeleton	0.00742378955497786
MF	GO:0008324	cation transmembrane transporter activity	0.00775481672860591
BP	GO:0090068	positive regulation of cell cycle process	0.0077812145345164
BP	GO:0031123	RNA 3'-end processing	0.0077812145345164
BP	GO:1901988	negative regulation of cell cycle phase transition	0.00782329722889046
BP	GO:0006725	cellular aromatic compound metabolic process	0.00799583080755807
BP	GO:0007268	chemical synaptic transmission	0.00853285611132484
BP	GO:0098916	anterograde trans-synaptic signaling	0.00853285611132484
MF	GO:0005509	calcium ion binding	0.00853285611132484
BP	GO:0045930	negative regulation of mitotic cell cycle	0.0088210322640259
MF	GO:0005515	protein binding	0.0088210322640259
MF	GO:0042623	ATPase activity, coupled	0.00911698078258579
CC	GO:0000780	condensed nuclear chromosome, centromeric region	0.00920015312776336
CC	GO:0005654	nucleoplasm	0.00941844269534884
BP	GO:0060349	bone morphogenesis	0.0097983095346572
BP	GO:0032501	multicellular organismal process	0.0097983095346572
CC	GO:1902495	transmembrane transporter complex	0.010030831631872
BP	GO:1905818	regulation of chromosome separation	0.0102739667610024
BP	GO:0000724	double-strand break repair via homologous recombination	0.010443149086037
BP	GO:0000725	recombinational repair	0.010443149086037
BP	GO:0003008	system process	0.0108603258912343
MF	GO:0005488	binding	0.0111819087228788
MF	GO:0030554	adenyl nucleotide binding	0.0113121567762325
BP	GO:0098742	cell-cell adhesion via plasma-membrane adhesion molecules	0.011684471543419
BP	GO:0007091	metaphase/anaphase transition of mitotic cell cycle	0.0116907261041792
CC	GO:0005615	extracellular space	0.0122945335110509
MF	GO:0003676	nucleic acid binding	0.0122945335110509
BP	GO:0010948	negative regulation of cell cycle process	0.0128075345890386
MF	GO:0032559	adenyl ribonucleotide binding	0.0130724825440947
BP	GO:0034470	ncRNA processing	0.0131200341638794
BP	GO:0044770	cell cycle phase transition	0.0133986604437765
BP	GO:0000075	cell cycle checkpoint	0.0136480019034072
CC	GO:0005832	chaperonin-containing T-complex	0.01384004214221
BP	GO:0060536	cartilage morphogenesis	0.0146213592805439
BP	GO:0048285	organelle fission	0.0146213592805439
BP	GO:0098698	postsynaptic specialization assembly	0.0146217761565746
CC	GO:1990351	transporter complex	0.014786159326165
BP	GO:0034502	protein localization to chromosome	0.0148265119563484
BP	GO:0070202	regulation of establishment of protein localization to chromosome	0.0153784763920339
BP	GO:0051306	mitotic sister chromatid separation	0.0154031157371433
MF	GO:0005198	structural molecule activity	0.0159861369486362
BP	GO:0007088	regulation of mitotic nuclear division	0.0159871742922415
BP	GO:1904851	positive regulation of establishment of protein localization to telomere	0.0168099835614888
BP	GO:0044784	metaphase/anaphase transition of cell cycle	0.017931892104319
BP	GO:0051276	chromosome organization	0.017931892104319
BP	GO:0042254	ribosome biogenesis	0.017931892104319
BP	GO:0050982	detection of mechanical stimulus	0.0184104094711461
BP	GO:0060074	synapse maturation	0.0184104094711461
BP	GO:0032502	developmental process	0.0184104094711461
CC	GO:0048786	presynaptic active zone	0.0186146272835444
BP	GO:0007416	synapse assembly	0.0197032522488949
BP	GO:0006999	nuclear pore organization	0.0198325671791017
MF	GO:0015079	potassium ion transmembrane transporter activity	0.0198325671791017
CC	GO:0044422	organelle part	0.020575872784027
MF	GO:0005262	calcium channel activity	0.0223113151103699
BP	GO:0043062	extracellular structure organization	0.022683645636047
MF	GO:0015085	calcium ion transmembrane transporter activity	0.0227473864163476
BP	GO:0006812	cation transport	0.0233029001511077
BP	GO:1901987	regulation of cell cycle phase transition	0.0241637100803745
CC	GO:0030424	axon	0.0241772566944942
BP	GO:0006364	rRNA processing	0.0255074706208008
BP	GO:1901360	organic cyclic compound metabolic process	0.0255074706208008
BP	GO:0099068	postsynapse assembly	0.0256691735973026
MF	GO:1901363	heterocyclic compound binding	0.0256691735973026
BP	GO:0006275	regulation of DNA replication	0.0264071642873109
CC	GO:0098948	intrinsic component of postsynaptic specialization membrane	0.0273407052583046
CC	GO:0044456	synapse part	0.0278289362216343
CC	GO:0043596	nuclear replication fork	0.0301500922846831
CC	GO:0098839	postsynaptic density membrane	0.0307043173715618
MF	GO:0097159	organic cyclic compound binding	0.0317241573665858
MF	GO:0005267	potassium channel activity	0.0317241573665858
CC	GO:0034702	ion channel complex	0.0317241573665858
BP	GO:0051304	chromosome separation	0.0317241573665858
BP	GO:2000816	negative regulation of mitotic sister chromatid separation	0.0320892074029287
BP	GO:0050808	synapse organization	0.0331140966291777
BP	GO:0098868	bone growth	0.0332076526861795
BP	GO:0016070	RNA metabolic process	0.0344308807636512
CC	GO:0042734	presynaptic membrane	0.0344308807636512
BP	GO:0000076	DNA replication checkpoint	0.0344308807636512
CC	GO:0000922	spindle pole	0.0346710206721078
BP	GO:0099560	synaptic membrane adhesion	0.0347971281761286
MF	GO:0015318	inorganic molecular entity transmembrane transporter activity	0.0364219803131712
MF	GO:0008094	DNA-dependent ATPase activity	0.0365429805407633
BP	GO:0033044	regulation of chromosome organization	0.0369780835040788
CC	GO:0000794	condensed nuclear chromosome	0.0376236595092892
BP	GO:1904816	positive regulation of protein localization to chromosome, telomeric region	0.0379117523455368
BP	GO:0070208	protein heterotrimerization	0.0385687906254378
BP	GO:0034641	cellular nitrogen compound metabolic process	0.0402670763339087
CC	GO:0036379	myofilament	0.0408042237253593
CC	GO:0000785	chromatin	0.0408042237253593
CC	GO:0042382	paraspeckles	0.0420531944785217
BP	GO:0051028	mRNA transport	0.0420531944785217
BP	GO:1905819	negative regulation of chromosome separation	0.042199831819062
CC	GO:0098889	intrinsic component of presynaptic membrane	0.0423830093845023
BP	GO:0070203	regulation of establishment of protein localization to telomere	0.0430319098700569
CC	GO:0098793	presynapse	0.0430319098700569
BP	GO:0044818	mitotic G2/M transition checkpoint	0.0430319098700569
BP	GO:0033313	meiotic cell cycle checkpoint	0.0430319098700569
CC	GO:0033267	axon part	0.0430319098700569
BP	GO:0010972	negative regulation of G2/M transition of mitotic cell cycle	0.0430319098700569
BP	GO:0006302	double-strand break repair	0.0430319098700569
BP	GO:0031570	DNA integrity checkpoint	0.0431384424002557
BP	GO:2000767	positive regulation of cytoplasmic translation	0.0431996610188817
BP	GO:0030071	regulation of mitotic metaphase/anaphase transition	0.0459001393465524
BP	GO:0003416	endochondral bone growth	0.0471507902751543
CC	GO:0099056	integral component of presynaptic membrane	0.0471507902751543
BP	GO:0033314	mitotic DNA replication checkpoint	0.0483854720925135
