# Supplementary material for: Dedicated transcriptomics combined with power analysis lead to functional understanding of genes with weak phenotypic changes in knockout lines
Source: PLoS Comput Biol. 2020 Nov 12;16(11):e1008354. doi: 10.1371/journal.pcbi.1008354 (PMC7685438; doi:10.1371/journal.pcbi.1008354)
Supplement: S2 File — (GZ) [file pcbi.1008354.s016.gz › S2_File/gon5/201.tsv]

ontology	category	term	BH
CC	GO:0032991	protein-containing complex	1.46105540701136e-10
CC	GO:0031012	extracellular matrix	5.87685013237439e-10
MF	GO:0005201	extracellular matrix structural constituent	5.87685013237439e-10
CC	GO:0044428	nuclear part	5.29834400809352e-09
CC	GO:0005694	chromosome	1.11224075553552e-08
CC	GO:0043228	non-membrane-bounded organelle	2.10265443766098e-08
CC	GO:0031981	nuclear lumen	2.66989305843334e-08
CC	GO:0043232	intracellular non-membrane-bounded organelle	3.18206044362453e-08
CC	GO:0044427	chromosomal part	5.48191292641773e-08
BP	GO:0090304	nucleic acid metabolic process	5.48191292641773e-08
BP	GO:0006139	nucleobase-containing compound metabolic process	1.35056494888701e-07
CC	GO:0062023	collagen-containing extracellular matrix	1.4779583727482e-07
CC	GO:0070013	intracellular organelle lumen	3.83041291105522e-07
MF	GO:0005198	structural molecule activity	3.83041291105522e-07
CC	GO:0031974	membrane-enclosed lumen	3.83041291105522e-07
CC	GO:0043233	organelle lumen	3.83041291105522e-07
BP	GO:0009987	cellular process	4.7306833795162e-07
BP	GO:0046483	heterocycle metabolic process	4.95493754230766e-07
CC	GO:0000775	chromosome, centromeric region	1.05468604982561e-06
BP	GO:0006725	cellular aromatic compound metabolic process	1.54034728337605e-06
BP	GO:0034641	cellular nitrogen compound metabolic process	6.77303640987253e-06
BP	GO:0071840	cellular component organization or biogenesis	6.77303640987253e-06
MF	GO:0030020	extracellular matrix structural constituent conferring tensile strength	6.79561562824208e-06
CC	GO:0044422	organelle part	1.0297240468359e-05
BP	GO:0006396	RNA processing	1.15971131166544e-05
BP	GO:0051726	regulation of cell cycle	1.15971131166544e-05
BP	GO:0007049	cell cycle	1.15971131166544e-05
BP	GO:0006974	cellular response to DNA damage stimulus	1.15971131166544e-05
CC	GO:0044420	extracellular matrix component	1.29650267167177e-05
CC	GO:0000793	condensed chromosome	1.31764591626473e-05
CC	GO:0000776	kinetochore	1.87716316855552e-05
CC	GO:0000228	nuclear chromosome	1.87716316855552e-05
CC	GO:0005634	nucleus	2.24803118747835e-05
BP	GO:1901360	organic cyclic compound metabolic process	2.48179301869797e-05
CC	GO:0044421	extracellular region part	2.89033083541284e-05
CC	GO:0000777	condensed chromosome kinetochore	2.90794109656744e-05
CC	GO:0044446	intracellular organelle part	2.95079452529251e-05
BP	GO:0016070	RNA metabolic process	3.06972050210914e-05
BP	GO:0050789	regulation of biological process	4.42501265202883e-05
CC	GO:0044454	nuclear chromosome part	4.42501265202883e-05
CC	GO:0000779	condensed chromosome, centromeric region	5.82843598843852e-05
BP	GO:0006260	DNA replication	5.83421785151231e-05
CC	GO:0005581	collagen trimer	6.12843928070661e-05
CC	GO:0005654	nucleoplasm	6.96931306238051e-05
CC	GO:0098687	chromosomal region	9.31396615727238e-05
BP	GO:0006281	DNA repair	0.000100023642402769
BP	GO:0008380	RNA splicing	0.000114989312962876
BP	GO:0006259	DNA metabolic process	0.000114989312962876
BP	GO:0016043	cellular component organization	0.000124619983918452
BP	GO:0065007	biological regulation	0.000128044814985708
BP	GO:1902750	negative regulation of cell cycle G2/M phase transition	0.000144969467986424
MF	GO:0003676	nucleic acid binding	0.000155045776636477
BP	GO:0050794	regulation of cellular process	0.000196293982948559
BP	GO:1902749	regulation of cell cycle G2/M phase transition	0.000209244821112249
BP	GO:0022613	ribonucleoprotein complex biogenesis	0.00027456259289559
BP	GO:0032501	multicellular organismal process	0.000549315577290931
BP	GO:0000075	cell cycle checkpoint	0.000653034185942251
BP	GO:0006261	DNA-dependent DNA replication	0.000829942152028807
BP	GO:0016071	mRNA metabolic process	0.000849233353853359
BP	GO:0030198	extracellular matrix organization	0.000898843951461877
BP	GO:0000278	mitotic cell cycle	0.00117571515411067
BP	GO:0007093	mitotic cell cycle checkpoint	0.00120122753214819
BP	GO:0048856	anatomical structure development	0.00121615209310396
BP	GO:0007275	multicellular organism development	0.0014390866026637
BP	GO:0032502	developmental process	0.0016568190293372
BP	GO:1901988	negative regulation of cell cycle phase transition	0.0019963337995451
BP	GO:0051216	cartilage development	0.00222493107007717
BP	GO:1901990	regulation of mitotic cell cycle phase transition	0.00239010773331793
CC	GO:0000940	condensed chromosome outer kinetochore	0.00239586129521057
BP	GO:1901987	regulation of cell cycle phase transition	0.00268065102915687
BP	GO:0007346	regulation of mitotic cell cycle	0.00269320023954094
CC	GO:1990904	ribonucleoprotein complex	0.0028162475623529
BP	GO:0010972	negative regulation of G2/M transition of mitotic cell cycle	0.0028162475623529
BP	GO:0048731	system development	0.0028162475623529
BP	GO:0043170	macromolecule metabolic process	0.0029318470312098
BP	GO:0000375	RNA splicing, via transesterification reactions	0.00308641445805113
BP	GO:0000377	RNA splicing, via transesterification reactions with bulged adenosine as nucleophile	0.00308641445805113
BP	GO:0000398	mRNA splicing, via spliceosome	0.00308641445805113
BP	GO:0010389	regulation of G2/M transition of mitotic cell cycle	0.00314639046929193
BP	GO:0048519	negative regulation of biological process	0.00341118490669054
BP	GO:0044839	cell cycle G2/M phase transition	0.00341118490669054
MF	GO:0042623	ATPase activity, coupled	0.00343623229410058
MF	GO:0005515	protein binding	0.00356442339652255
BP	GO:0003009	skeletal muscle contraction	0.00360544545323674
CC	GO:0005615	extracellular space	0.00370280579743903
BP	GO:0044774	mitotic DNA integrity checkpoint	0.00371270352804982
BP	GO:0061448	connective tissue development	0.00371270352804982
MF	GO:0008094	DNA-dependent ATPase activity	0.00371270352804982
BP	GO:0044818	mitotic G2/M transition checkpoint	0.00378368709204672
BP	GO:0010467	gene expression	0.00388332371446086
MF	GO:0016887	ATPase activity	0.00420876330971529
CC	GO:0005576	extracellular region	0.00448062248952936
MF	GO:0005488	binding	0.00493370113502667
BP	GO:0031570	DNA integrity checkpoint	0.00511905284692215
BP	GO:0051254	positive regulation of RNA metabolic process	0.00594301721823249
BP	GO:0010564	regulation of cell cycle process	0.0060182642366875
CC	GO:0097060	synaptic membrane	0.00630122759281662
BP	GO:0030154	cell differentiation	0.00630866223190784
BP	GO:0006397	mRNA processing	0.00716005609067291
MF	GO:1901363	heterocyclic compound binding	0.00825467364790992
BP	GO:0071625	vocalization behavior	0.0085077965446884
BP	GO:0002062	chondrocyte differentiation	0.00907564989566613
BP	GO:0022610	biological adhesion	0.00936069787928693
BP	GO:0043062	extracellular structure organization	0.00944115936770806
BP	GO:0050879	multicellular organismal movement	0.00971689465308429
BP	GO:0050881	musculoskeletal movement	0.00971689465308429
MF	GO:0097159	organic cyclic compound binding	0.00981179217192092
BP	GO:0007155	cell adhesion	0.00985533024842798
BP	GO:1902680	positive regulation of RNA biosynthetic process	0.0102173897089836
BP	GO:0045935	positive regulation of nucleobase-containing compound metabolic process	0.0102173897089836
BP	GO:0045893	positive regulation of transcription, DNA-templated	0.0102173897089836
BP	GO:0003422	growth plate cartilage morphogenesis	0.0106109025906053
BP	GO:0000245	spliceosomal complex assembly	0.0106894112360472
BP	GO:0045930	negative regulation of mitotic cell cycle	0.010780508825312
CC	GO:0000785	chromatin	0.010780508825312
CC	GO:0099240	intrinsic component of synaptic membrane	0.0108688596635212
BP	GO:0051983	regulation of chromosome segregation	0.0108688596635212
BP	GO:0045944	positive regulation of transcription by RNA polymerase II	0.0108688596635212
BP	GO:1903508	positive regulation of nucleic acid-templated transcription	0.0108836114773401
BP	GO:0003433	chondrocyte development involved in endochondral bone morphogenesis	0.0108836114773401
BP	GO:0000070	mitotic sister chromatid segregation	0.0108836114773401
MF	GO:0003677	DNA binding	0.0111841107855355
BP	GO:1901991	negative regulation of mitotic cell cycle phase transition	0.0114029256229878
BP	GO:0060350	endochondral bone morphogenesis	0.0114279764155269
MF	GO:0016247	channel regulator activity	0.0122018926992506
BP	GO:0048869	cellular developmental process	0.0122018926992506
BP	GO:0044770	cell cycle phase transition	0.0122018926992506
BP	GO:0060351	cartilage development involved in endochondral bone morphogenesis	0.0122018926992506
BP	GO:0007059	chromosome segregation	0.0122018926992506
BP	GO:0033314	mitotic DNA replication checkpoint	0.0139566842862931
BP	GO:0022402	cell cycle process	0.0144767535406957
BP	GO:0044772	mitotic cell cycle phase transition	0.0145494281825198
CC	GO:0098982	GABA-ergic synapse	0.0145959850289889
MF	GO:0003723	RNA binding	0.0178694935446155
BP	GO:0006807	nitrogen compound metabolic process	0.0183480057527611
BP	GO:0140014	mitotic nuclear division	0.0185647565364693
BP	GO:1903047	mitotic cell cycle process	0.0188731765035565
BP	GO:1905818	regulation of chromosome separation	0.0190613454862914
BP	GO:0000819	sister chromatid segregation	0.0190613454862914
MF	GO:0003729	mRNA binding	0.0201490998459116
CC	GO:0030424	axon	0.0206386077523133
BP	GO:0033047	regulation of mitotic sister chromatid segregation	0.0208205696355657
BP	GO:0010948	negative regulation of cell cycle process	0.020957522260862
CC	GO:0005813	centrosome	0.021192126036953
CC	GO:0005657	replication fork	0.0211996022886755
BP	GO:0048468	cell development	0.0214230899251784
BP	GO:0003414	chondrocyte morphogenesis involved in endochondral bone morphogenesis	0.0214230899251784
BP	GO:0003429	growth plate cartilage chondrocyte morphogenesis	0.0214230899251784
BP	GO:0090171	chondrocyte morphogenesis	0.0214230899251784
BP	GO:0000077	DNA damage checkpoint	0.021610504665508
BP	GO:0033045	regulation of sister chromatid segregation	0.0221861911423165
MF	GO:0003690	double-stranded DNA binding	0.0243323511450893
BP	GO:0006403	RNA localization	0.0243323511450893
MF	GO:0005212	structural constituent of eye lens	0.0244308804274097
BP	GO:0033554	cellular response to stress	0.0259779259704932
BP	GO:0048523	negative regulation of cellular process	0.0262569037315471
CC	GO:0005819	spindle	0.0265301013499726
BP	GO:0071214	cellular response to abiotic stimulus	0.0268228073826672
BP	GO:0104004	cellular response to environmental stimulus	0.0268228073826672
BP	GO:0060349	bone morphogenesis	0.0269905862491166
BP	GO:0033044	regulation of chromosome organization	0.0278582925141053
BP	GO:0010965	regulation of mitotic sister chromatid separation	0.0278611235143483
BP	GO:0045786	negative regulation of cell cycle	0.0284148100582545
MF	GO:0003697	single-stranded DNA binding	0.0287466433213133
BP	GO:0003418	growth plate cartilage chondrocyte differentiation	0.0288259810328181
BP	GO:0051301	cell division	0.0288259810328181
CC	GO:0099080	supramolecular complex	0.0288259810328181
CC	GO:0099081	supramolecular polymer	0.0288259810328181
CC	GO:0099699	integral component of synaptic membrane	0.0318329867640749
BP	GO:0010557	positive regulation of macromolecule biosynthetic process	0.0321550784623193
CC	GO:0044451	nucleoplasm part	0.0331870566586745
BP	GO:0000086	G2/M transition of mitotic cell cycle	0.0339154397320809
CC	GO:0000778	condensed nuclear chromosome kinetochore	0.0339154397320809
CC	GO:0005604	basement membrane	0.0373520763247065
CC	GO:0099512	supramolecular fiber	0.0387690467312151
CC	GO:0000780	condensed nuclear chromosome, centromeric region	0.0387690467312151
BP	GO:0010628	positive regulation of gene expression	0.0387690467312151
BP	GO:0031572	G2 DNA damage checkpoint	0.0391779220685598
BP	GO:0060538	skeletal muscle organ development	0.0391779220685598
MF	GO:0005102	signaling receptor binding	0.0395599564152677
BP	GO:0051236	establishment of RNA localization	0.0421210595587326
BP	GO:0044784	metaphase/anaphase transition of cell cycle	0.0425178633759497
CC	GO:0000790	nuclear chromatin	0.0426583682971407
BP	GO:0044773	mitotic DNA damage checkpoint	0.0433808711906158
BP	GO:0007091	metaphase/anaphase transition of mitotic cell cycle	0.0437067781749596
BP	GO:0090068	positive regulation of cell cycle process	0.0444966770318363
BP	GO:0000076	DNA replication checkpoint	0.0463006117794202
MF	GO:0022836	gated channel activity	0.0474538811818695
BP	GO:0045005	DNA-dependent DNA replication maintenance of fidelity	0.0489016372519421
BP	GO:0030199	collagen fibril organization	0.0489730598629336
BP	GO:0060536	cartilage morphogenesis	0.0497388814208463
BP	GO:1903671	negative regulation of sprouting angiogenesis	0.0497388814208463
