# Supplementary material for: Dedicated transcriptomics combined with power analysis lead to functional understanding of genes with weak phenotypic changes in knockout lines
Source: PLoS Comput Biol. 2020 Nov 12;16(11):e1008354. doi: 10.1371/journal.pcbi.1008354 (PMC7685438; doi:10.1371/journal.pcbi.1008354)
Supplement: S2 File — (GZ) [file pcbi.1008354.s016.gz › S2_File/gon5/986.tsv]

ontology	category	term	BH
MF	GO:0005198	structural molecule activity	4.47092014596582e-08
MF	GO:0005201	extracellular matrix structural constituent	3.64230304056895e-06
CC	GO:0043228	non-membrane-bounded organelle	6.00482732573096e-06
CC	GO:0043232	intracellular non-membrane-bounded organelle	6.00482732573096e-06
CC	GO:0005581	collagen trimer	1.31605800718827e-05
MF	GO:0030020	extracellular matrix structural constituent conferring tensile strength	2.90764404397806e-05
BP	GO:0006396	RNA processing	0.000137957793555936
CC	GO:0031012	extracellular matrix	0.000190490753443222
CC	GO:0062023	collagen-containing extracellular matrix	0.000384657586477068
BP	GO:0071840	cellular component organization or biogenesis	0.00051618612898051
CC	GO:0036379	myofilament	0.00211312510734526
CC	GO:0099080	supramolecular complex	0.00266753213183141
CC	GO:0099081	supramolecular polymer	0.00266753213183141
BP	GO:0006936	muscle contraction	0.00288046592364231
CC	GO:0099512	supramolecular fiber	0.00369724540741362
CC	GO:0005865	striated muscle thin filament	0.00491105458877746
CC	GO:0043292	contractile fiber	0.00491306651043327
CC	GO:0097060	synaptic membrane	0.00518951017675524
MF	GO:0005524	ATP binding	0.00518951017675524
MF	GO:0032559	adenyl ribonucleotide binding	0.00518951017675524
CC	GO:0044420	extracellular matrix component	0.00533486838749803
BP	GO:0008380	RNA splicing	0.00582827553606712
MF	GO:0030554	adenyl nucleotide binding	0.00778669562663494
BP	GO:0030198	extracellular matrix organization	0.00814454962390228
BP	GO:0006261	DNA-dependent DNA replication	0.0085148647844435
BP	GO:0003012	muscle system process	0.0087844083532971
CC	GO:0005657	replication fork	0.0104143860705791
MF	GO:0097367	carbohydrate derivative binding	0.0104143860705791
BP	GO:0006260	DNA replication	0.0144334837813634
BP	GO:0009987	cellular process	0.0144686972789593
BP	GO:0043062	extracellular structure organization	0.0151852526346883
BP	GO:0000375	RNA splicing, via transesterification reactions	0.0175384810325193
BP	GO:0000377	RNA splicing, via transesterification reactions with bulged adenosine as nucleophile	0.0175384810325193
BP	GO:0000398	mRNA splicing, via spliceosome	0.0175384810325193
MF	GO:0008144	drug binding	0.0194515180195733
CC	GO:0030016	myofibril	0.0204381862618556
BP	GO:0016043	cellular component organization	0.0230677419574577
CC	GO:0044449	contractile fiber part	0.0261873478342525
BP	GO:0050808	synapse organization	0.0264789134577161
BP	GO:0007528	neuromuscular junction development	0.0321868971466556
CC	GO:0030017	sarcomere	0.0321868971466556
BP	GO:0006397	mRNA processing	0.0337959693682575
BP	GO:0003009	skeletal muscle contraction	0.0337959693682575
BP	GO:0022613	ribonucleoprotein complex biogenesis	0.039462017945367
BP	GO:0006941	striated muscle contraction	0.0434815567033242
BP	GO:0002063	chondrocyte development	0.0434815567033242
CC	GO:0005856	cytoskeleton	0.0437306645001068
BP	GO:0003433	chondrocyte development involved in endochondral bone morphogenesis	0.0454323943180371
MF	GO:0035639	purine ribonucleoside triphosphate binding	0.0468256126286779
MF	GO:0032555	purine ribonucleotide binding	0.049548132069373
MF	GO:0032553	ribonucleotide binding	0.049548132069373
