# Supplementary material for: Dedicated transcriptomics combined with power analysis lead to functional understanding of genes with weak phenotypic changes in knockout lines
Source: PLoS Comput Biol. 2020 Nov 12;16(11):e1008354. doi: 10.1371/journal.pcbi.1008354 (PMC7685438; doi:10.1371/journal.pcbi.1008354)
Supplement: S2 File — (GZ) [file pcbi.1008354.s016.gz › S2_File/gon5/225.tsv]

ontology	category	term	BH
CC	GO:0043228	non-membrane-bounded organelle	8.25824665514357e-05
CC	GO:0043232	intracellular non-membrane-bounded organelle	0.000131741456327664
CC	GO:0000776	kinetochore	0.00801660054469355
CC	GO:0097458	neuron part	0.011621058680892
CC	GO:0045202	synapse	0.011621058680892
CC	GO:0098793	presynapse	0.011621058680892
CC	GO:0000777	condensed chromosome kinetochore	0.011621058680892
BP	GO:0071840	cellular component organization or biogenesis	0.0127888865990362
CC	GO:0000775	chromosome, centromeric region	0.0127888865990362
BP	GO:0007268	chemical synaptic transmission	0.0161936054331383
BP	GO:0098916	anterograde trans-synaptic signaling	0.0161936054331383
BP	GO:0099537	trans-synaptic signaling	0.0161936054331383
BP	GO:0050808	synapse organization	0.0172965559376969
CC	GO:0005681	spliceosomal complex	0.0178058195483718
CC	GO:0005813	centrosome	0.0178058195483718
BP	GO:0099536	synaptic signaling	0.0181467066314226
CC	GO:0044430	cytoskeletal part	0.0201683061530658
BP	GO:0006396	RNA processing	0.0299445507483394
CC	GO:0044456	synapse part	0.0299445507483394
BP	GO:0099177	regulation of trans-synaptic signaling	0.0342545584617584
CC	GO:0000779	condensed chromosome, centromeric region	0.0342545584617584
MF	GO:0005201	extracellular matrix structural constituent	0.0342545584617584
CC	GO:0030424	axon	0.0355564569702436
BP	GO:0034508	centromere complex assembly	0.0355564569702436
BP	GO:0050804	modulation of chemical synaptic transmission	0.035833010167106
BP	GO:0008380	RNA splicing	0.035833010167106
CC	GO:0005694	chromosome	0.035833010167106
CC	GO:0032991	protein-containing complex	0.035833010167106
BP	GO:0021626	central nervous system maturation	0.0391219860572622
CC	GO:0043005	neuron projection	0.0440379717315611
CC	GO:0044297	cell body	0.0486941417745873
