# Supplementary material for: Dedicated transcriptomics combined with power analysis lead to functional understanding of genes with weak phenotypic changes in knockout lines
Source: PLoS Comput Biol. 2020 Nov 12;16(11):e1008354. doi: 10.1371/journal.pcbi.1008354 (PMC7685438; doi:10.1371/journal.pcbi.1008354)
Supplement: S2 File — (GZ) [file pcbi.1008354.s016.gz › S2_File/gon5/256.tsv]

ontology	category	term	BH
CC	GO:0097458	neuron part	0.00568536205188693
CC	GO:0036477	somatodendritic compartment	0.00568536205188693
CC	GO:0032991	protein-containing complex	0.0113694663372156
CC	GO:0097060	synaptic membrane	0.0363939896939733
BP	GO:0008380	RNA splicing	0.0363939896939733
BP	GO:0050804	modulation of chemical synaptic transmission	0.0363939896939733
BP	GO:0099177	regulation of trans-synaptic signaling	0.0363939896939733
BP	GO:0099536	synaptic signaling	0.0363939896939733
