# Supplementary material for: Dedicated transcriptomics combined with power analysis lead to functional understanding of genes with weak phenotypic changes in knockout lines
Source: PLoS Comput Biol. 2020 Nov 12;16(11):e1008354. doi: 10.1371/journal.pcbi.1008354 (PMC7685438; doi:10.1371/journal.pcbi.1008354)
Supplement: S2 File — (GZ) [file pcbi.1008354.s016.gz › S2_File/gon5/697.tsv]

ontology	category	term	BH
CC	GO:0031012	extracellular matrix	1.80342461942734e-11
CC	GO:0005576	extracellular region	1.19599112809374e-10
CC	GO:0044421	extracellular region part	2.51642050591424e-09
MF	GO:0005201	extracellular matrix structural constituent	1.26523326575873e-08
CC	GO:0062023	collagen-containing extracellular matrix	4.17503432766831e-08
CC	GO:0005581	collagen trimer	5.00948617404837e-07
CC	GO:0005615	extracellular space	5.39001458540056e-06
BP	GO:0030198	extracellular matrix organization	1.30325850255157e-05
BP	GO:0051216	cartilage development	5.15243624754129e-05
BP	GO:0061448	connective tissue development	7.8820439793117e-05
BP	GO:0003012	muscle system process	7.8820439793117e-05
BP	GO:0006936	muscle contraction	7.8820439793117e-05
BP	GO:0060350	endochondral bone morphogenesis	0.000223714337967681
BP	GO:0003433	chondrocyte development involved in endochondral bone morphogenesis	0.000238242462785185
BP	GO:0003009	skeletal muscle contraction	0.000297129646455857
BP	GO:0043062	extracellular structure organization	0.000304549264612432
BP	GO:0003413	chondrocyte differentiation involved in endochondral bone morphogenesis	0.000322981585761743
BP	GO:0060351	cartilage development involved in endochondral bone morphogenesis	0.000551853137447493
BP	GO:0002062	chondrocyte differentiation	0.000551853137447493
BP	GO:0030199	collagen fibril organization	0.000717421438156537
MF	GO:0030020	extracellular matrix structural constituent conferring tensile strength	0.000755508063271665
BP	GO:0003418	growth plate cartilage chondrocyte differentiation	0.000836453604683269
CC	GO:0005694	chromosome	0.0011653977313313
CC	GO:0000776	kinetochore	0.00142117689541564
CC	GO:0000793	condensed chromosome	0.0021004736262331
CC	GO:0000775	chromosome, centromeric region	0.00247779138897416
CC	GO:0000779	condensed chromosome, centromeric region	0.00247779138897416
BP	GO:0032501	multicellular organismal process	0.00247779138897416
CC	GO:0099512	supramolecular fiber	0.00286658715263622
CC	GO:0000777	condensed chromosome kinetochore	0.00289703290543999
BP	GO:0006941	striated muscle contraction	0.00289703290543999
BP	GO:1903311	regulation of mRNA metabolic process	0.00343757948734137
CC	GO:0099080	supramolecular complex	0.00385051295782914
CC	GO:0099081	supramolecular polymer	0.00385051295782914
BP	GO:0003414	chondrocyte morphogenesis involved in endochondral bone morphogenesis	0.00388837917183881
BP	GO:0003429	growth plate cartilage chondrocyte morphogenesis	0.00388837917183881
BP	GO:0090171	chondrocyte morphogenesis	0.00388837917183881
BP	GO:0002063	chondrocyte development	0.00479760144092164
BP	GO:0060349	bone morphogenesis	0.00545372059848186
BP	GO:0016071	mRNA metabolic process	0.00649112966082326
CC	GO:0044427	chromosomal part	0.00662064197307868
BP	GO:0050879	multicellular organismal movement	0.00662064197307868
BP	GO:0050881	musculoskeletal movement	0.00662064197307868
BP	GO:0065007	biological regulation	0.00726783178307344
BP	GO:0003422	growth plate cartilage morphogenesis	0.00745169070998339
BP	GO:0032963	collagen metabolic process	0.00745169070998339
CC	GO:0000228	nuclear chromosome	0.00880623438058891
CC	GO:0005865	striated muscle thin filament	0.00888241291862706
BP	GO:0003417	growth plate cartilage development	0.00947502947193687
BP	GO:0060536	cartilage morphogenesis	0.0105764727953432
BP	GO:0050789	regulation of biological process	0.0113376404963056
CC	GO:0044430	cytoskeletal part	0.0119490040284226
BP	GO:0050684	regulation of mRNA processing	0.0125759122183159
BP	GO:0006397	mRNA processing	0.0131982407186564
BP	GO:0006259	DNA metabolic process	0.01411552911831
BP	GO:0006396	RNA processing	0.0181585404894706
CC	GO:0036379	myofilament	0.0195973094935143
CC	GO:0098687	chromosomal region	0.0204243934107481
BP	GO:0140014	mitotic nuclear division	0.0204243934107481
CC	GO:0043292	contractile fiber	0.0233325283522797
BP	GO:0048285	organelle fission	0.0233325283522797
MF	GO:0008094	DNA-dependent ATPase activity	0.0237075302155223
BP	GO:0000280	nuclear division	0.0238515904054679
BP	GO:0000075	cell cycle checkpoint	0.0239395245237098
MF	GO:0008144	drug binding	0.0264588633671145
BP	GO:0007093	mitotic cell cycle checkpoint	0.030424858654783
MF	GO:0016887	ATPase activity	0.0333254666350048
MF	GO:0005515	protein binding	0.0346094889801008
MF	GO:0005524	ATP binding	0.0362837541123987
BP	GO:0070202	regulation of establishment of protein localization to chromosome	0.0370481855841162
BP	GO:0010212	response to ionizing radiation	0.0375379419163467
BP	GO:0098868	bone growth	0.0375379419163467
CC	GO:0043228	non-membrane-bounded organelle	0.0375379419163467
MF	GO:0042165	neurotransmitter binding	0.0375379419163467
CC	GO:0000940	condensed chromosome outer kinetochore	0.0399424259272949
BP	GO:0032964	collagen biosynthetic process	0.0436477417789284
MF	GO:0003729	mRNA binding	0.045124622697232
BP	GO:0007059	chromosome segregation	0.0458680639917545
MF	GO:0005212	structural constituent of eye lens	0.0458680639917545
CC	GO:0044420	extracellular matrix component	0.0458680639917545
BP	GO:0000070	mitotic sister chromatid segregation	0.045897269844542
CC	GO:0000780	condensed nuclear chromosome, centromeric region	0.0471254799350809
MF	GO:0005488	binding	0.0471254799350809
MF	GO:0005509	calcium ion binding	0.0471254799350809
MF	GO:0005198	structural molecule activity	0.0471254799350809
BP	GO:0006310	DNA recombination	0.0479645144881843
CC	GO:0043232	intracellular non-membrane-bounded organelle	0.0491409439068127
CC	GO:0005856	cytoskeleton	0.0498165937784021
