# Supplementary material for: Dedicated transcriptomics combined with power analysis lead to functional understanding of genes with weak phenotypic changes in knockout lines
Source: PLoS Comput Biol. 2020 Nov 12;16(11):e1008354. doi: 10.1371/journal.pcbi.1008354 (PMC7685438; doi:10.1371/journal.pcbi.1008354)
Supplement: S2 File — (GZ) [file pcbi.1008354.s016.gz › S2_File/gon5/226.tsv]

ontology	category	term	BH
CC	GO:0044428	nuclear part	2.31538462775287e-09
CC	GO:0031981	nuclear lumen	8.91082877530796e-09
CC	GO:0005634	nucleus	3.62479871442315e-07
CC	GO:0043228	non-membrane-bounded organelle	5.93880267100844e-07
CC	GO:0043232	intracellular non-membrane-bounded organelle	5.93880267100844e-07
CC	GO:0005694	chromosome	9.58812271895884e-07
CC	GO:0044427	chromosomal part	1.23585204877521e-06
CC	GO:0005654	nucleoplasm	1.64071410322182e-06
CC	GO:0070013	intracellular organelle lumen	1.64071410322182e-06
CC	GO:0031974	membrane-enclosed lumen	1.64071410322182e-06
CC	GO:0043233	organelle lumen	1.64071410322182e-06
BP	GO:0090304	nucleic acid metabolic process	2.46184959362162e-06
CC	GO:0032991	protein-containing complex	3.13254812780558e-06
BP	GO:0006139	nucleobase-containing compound metabolic process	5.200802892527e-06
BP	GO:0071840	cellular component organization or biogenesis	2.80859629035792e-05
BP	GO:0007049	cell cycle	2.92083318490589e-05
BP	GO:0046483	heterocycle metabolic process	3.74213135615851e-05
CC	GO:0044446	intracellular organelle part	3.95164594821447e-05
MF	GO:0005201	extracellular matrix structural constituent	4.3842340088976e-05
CC	GO:0044422	organelle part	6.38832292678062e-05
MF	GO:0005515	protein binding	6.38832292678062e-05
BP	GO:0051726	regulation of cell cycle	6.38832292678062e-05
BP	GO:0006725	cellular aromatic compound metabolic process	6.89567645222238e-05
CC	GO:0098687	chromosomal region	6.89567645222238e-05
BP	GO:0006259	DNA metabolic process	6.89567645222238e-05
CC	GO:0031012	extracellular matrix	9.16847724177269e-05
BP	GO:0006974	cellular response to DNA damage stimulus	0.000174526813056928
CC	GO:0000775	chromosome, centromeric region	0.000322354398378294
CC	GO:0000228	nuclear chromosome	0.000340439796424898
MF	GO:0005488	binding	0.000513440089937826
CC	GO:0044454	nuclear chromosome part	0.000673406405264347
MF	GO:0003729	mRNA binding	0.000860757630720297
BP	GO:0030198	extracellular matrix organization	0.000934455625277591
BP	GO:0016043	cellular component organization	0.00100063638450241
BP	GO:0009987	cellular process	0.00131821964706772
BP	GO:0016071	mRNA metabolic process	0.00180920236587091
BP	GO:0043170	macromolecule metabolic process	0.00180920236587091
BP	GO:0060350	endochondral bone morphogenesis	0.00188300939481435
BP	GO:0006281	DNA repair	0.00204799301666785
BP	GO:1901360	organic cyclic compound metabolic process	0.00216279970072105
BP	GO:0006396	RNA processing	0.00293076683302862
BP	GO:0051216	cartilage development	0.00294155963990627
BP	GO:0006403	RNA localization	0.00313114641539303
BP	GO:0016070	RNA metabolic process	0.00313114641539303
CC	GO:0000776	kinetochore	0.00377373829855655
BP	GO:0048519	negative regulation of biological process	0.00386671478490356
CC	GO:0005813	centrosome	0.00457601563096942
BP	GO:0032502	developmental process	0.00457601563096942
BP	GO:0006260	DNA replication	0.00664481463607542
CC	GO:0000779	condensed chromosome, centromeric region	0.00711848088502224
CC	GO:0005856	cytoskeleton	0.00788551227644595
BP	GO:0006352	DNA-templated transcription, initiation	0.00916430854476226
BP	GO:0007346	regulation of mitotic cell cycle	0.0110434970598011
BP	GO:0000278	mitotic cell cycle	0.0110434970598011
BP	GO:0051983	regulation of chromosome segregation	0.0115746639396411
BP	GO:0034641	cellular nitrogen compound metabolic process	0.0116461254947729
CC	GO:0044430	cytoskeletal part	0.0119658884910353
BP	GO:0048856	anatomical structure development	0.0120952696130794
CC	GO:0062023	collagen-containing extracellular matrix	0.0120952696130794
BP	GO:0000819	sister chromatid segregation	0.0126135947635761
MF	GO:0003723	RNA binding	0.0136165064851525
BP	GO:0002062	chondrocyte differentiation	0.0136774131748761
BP	GO:0033044	regulation of chromosome organization	0.0136774131748761
MF	GO:1901363	heterocyclic compound binding	0.0136774131748761
CC	GO:0000793	condensed chromosome	0.0136774131748761
BP	GO:0048523	negative regulation of cellular process	0.0136774131748761
MF	GO:0030020	extracellular matrix structural constituent conferring tensile strength	0.0140997461169996
BP	GO:0006397	mRNA processing	0.0140997461169996
BP	GO:0051276	chromosome organization	0.0140997461169996
BP	GO:0022613	ribonucleoprotein complex biogenesis	0.0143558079344866
CC	GO:0044451	nucleoplasm part	0.0146872664329607
CC	GO:0005815	microtubule organizing center	0.0152788326362703
BP	GO:0051236	establishment of RNA localization	0.0153463703742276
BP	GO:0008380	RNA splicing	0.0155509491819725
MF	GO:1990825	sequence-specific mRNA binding	0.0155509491819725
BP	GO:0060349	bone morphogenesis	0.0155509491819725
BP	GO:0007275	multicellular organism development	0.0156210673842045
BP	GO:0061448	connective tissue development	0.0157856257325036
BP	GO:0000245	spliceosomal complex assembly	0.016764215363829
CC	GO:0000777	condensed chromosome kinetochore	0.0175633365954451
BP	GO:0085029	extracellular matrix assembly	0.0177783166311413
BP	GO:0050789	regulation of biological process	0.0177783166311413
MF	GO:0003676	nucleic acid binding	0.0188647624368589
BP	GO:0043062	extracellular structure organization	0.0191203306065272
BP	GO:2001252	positive regulation of chromosome organization	0.0191203306065272
BP	GO:0032501	multicellular organismal process	0.0191203306065272
BP	GO:0065007	biological regulation	0.0191203306065272
BP	GO:0090068	positive regulation of cell cycle process	0.0191203306065272
MF	GO:0035639	purine ribonucleoside triphosphate binding	0.0204358783439464
BP	GO:0000070	mitotic sister chromatid segregation	0.0211022188763023
MF	GO:0005524	ATP binding	0.02147728301608
BP	GO:0010564	regulation of cell cycle process	0.0219625131937599
MF	GO:0097159	organic cyclic compound binding	0.0227505176415195
BP	GO:0030199	collagen fibril organization	0.0243277610058226
MF	GO:0016462	pyrophosphatase activity	0.025303341860507
BP	GO:0060351	cartilage development involved in endochondral bone morphogenesis	0.025303341860507
MF	GO:0016887	ATPase activity	0.0278806974250367
BP	GO:0003418	growth plate cartilage chondrocyte differentiation	0.0278806974250367
BP	GO:0048731	system development	0.0278870783439505
BP	GO:0050657	nucleic acid transport	0.0284110919510809
BP	GO:0050658	RNA transport	0.0284110919510809
BP	GO:0051052	regulation of DNA metabolic process	0.0284110919510809
BP	GO:0044260	cellular macromolecule metabolic process	0.0285419021506717
BP	GO:0007059	chromosome segregation	0.0286356435180126
BP	GO:0031123	RNA 3'-end processing	0.0286356435180126
BP	GO:0003009	skeletal muscle contraction	0.028702856460745
MF	GO:0016817	hydrolase activity, acting on acid anhydrides	0.0302144418549058
MF	GO:0016818	hydrolase activity, acting on acid anhydrides, in phosphorus-containing anhydrides	0.0302144418549058
BP	GO:1901987	regulation of cell cycle phase transition	0.0325413926447241
BP	GO:0050794	regulation of cellular process	0.0329799607638133
BP	GO:0033047	regulation of mitotic sister chromatid segregation	0.0329799607638133
CC	GO:0000785	chromatin	0.0346175504440391
MF	GO:0017076	purine nucleotide binding	0.0352049801013337
MF	GO:0032555	purine ribonucleotide binding	0.0352049801013337
CC	GO:0044424	intracellular part	0.0352049801013337
BP	GO:0051130	positive regulation of cellular component organization	0.0352293965378563
BP	GO:1901988	negative regulation of cell cycle phase transition	0.0354472564691185
MF	GO:0032559	adenyl ribonucleotide binding	0.0354476439573607
MF	GO:0017111	nucleoside-triphosphatase activity	0.0354476439573607
BP	GO:0033554	cellular response to stress	0.0354476439573607
BP	GO:0010638	positive regulation of organelle organization	0.0354476439573607
CC	GO:0005622	intracellular	0.0354476439573607
BP	GO:0003433	chondrocyte development involved in endochondral bone morphogenesis	0.0357879865184495
MF	GO:0032553	ribonucleotide binding	0.036159551950963
BP	GO:0033045	regulation of sister chromatid segregation	0.0369331264779099
BP	GO:0045787	positive regulation of cell cycle	0.0369331264779099
MF	GO:0030554	adenyl nucleotide binding	0.0369347963140445
BP	GO:0022402	cell cycle process	0.0383908282371301
BP	GO:0006275	regulation of DNA replication	0.0388305827223862
MF	GO:0008144	drug binding	0.0389741411479048
BP	GO:0019219	regulation of nucleobase-containing compound metabolic process	0.0459522011364311
BP	GO:0060255	regulation of macromolecule metabolic process	0.0494554588866901
MF	GO:0004386	helicase activity	0.0494554588866901
CC	GO:0005581	collagen trimer	0.0494554588866901
BP	GO:0010212	response to ionizing radiation	0.049799288725039
BP	GO:0098813	nuclear chromosome segregation	0.049875105859224
MF	GO:0042623	ATPase activity, coupled	0.049875105859224
BP	GO:0006807	nitrogen compound metabolic process	0.049875105859224
