# Supplementary material for: Dedicated transcriptomics combined with power analysis lead to functional understanding of genes with weak phenotypic changes in knockout lines
Source: PLoS Comput Biol. 2020 Nov 12;16(11):e1008354. doi: 10.1371/journal.pcbi.1008354 (PMC7685438; doi:10.1371/journal.pcbi.1008354)
Supplement: S2 File — (GZ) [file pcbi.1008354.s016.gz › S2_File/gon5/302.tsv]

ontology	category	term	BH
CC	GO:0044421	extracellular region part	8.04624319601808e-28
CC	GO:0005576	extracellular region	1.02348464072459e-26
CC	GO:0005615	extracellular space	8.04095262658165e-23
CC	GO:0031012	extracellular matrix	2.76910467279148e-17
BP	GO:0065007	biological regulation	1.21916180128198e-16
BP	GO:0050789	regulation of biological process	2.10864665160536e-15
CC	GO:0031226	intrinsic component of plasma membrane	5.13814110958776e-15
CC	GO:0005887	integral component of plasma membrane	5.13814110958776e-15
CC	GO:0062023	collagen-containing extracellular matrix	5.3974894183148e-15
BP	GO:0032501	multicellular organismal process	3.59449525367193e-14
BP	GO:0051239	regulation of multicellular organismal process	4.09056059910074e-12
BP	GO:0050896	response to stimulus	9.11283769032949e-12
BP	GO:0003008	system process	9.74155948029298e-12
BP	GO:0050794	regulation of cellular process	1.25975590950835e-11
BP	GO:0009987	cellular process	7.51759280352912e-11
MF	GO:0022839	ion gated channel activity	2.87790287924715e-09
MF	GO:0022836	gated channel activity	2.87790287924715e-09
CC	GO:0005886	plasma membrane	2.87790287924715e-09
BP	GO:0000375	RNA splicing, via transesterification reactions	2.87790287924715e-09
BP	GO:0000377	RNA splicing, via transesterification reactions with bulged adenosine as nucleophile	2.87790287924715e-09
BP	GO:0000398	mRNA splicing, via spliceosome	2.87790287924715e-09
MF	GO:0005488	binding	2.87790287924715e-09
CC	GO:0044459	plasma membrane part	3.49261747557413e-09
CC	GO:0071944	cell periphery	4.76841913142483e-09
BP	GO:0048731	system development	4.9271166890814e-09
MF	GO:0005515	protein binding	5.00223648674425e-09
MF	GO:0005201	extracellular matrix structural constituent	1.54765848676022e-08
MF	GO:0015267	channel activity	2.78216282900228e-08
MF	GO:0022803	passive transmembrane transporter activity	2.78216282900228e-08
MF	GO:0022838	substrate-specific channel activity	4.86520958654122e-08
BP	GO:0032502	developmental process	5.52018271396535e-08
BP	GO:0006397	mRNA processing	5.77768391774754e-08
BP	GO:0007275	multicellular organism development	5.77768391774754e-08
BP	GO:0008380	RNA splicing	6.04599954927282e-08
MF	GO:0005216	ion channel activity	9.48689859241881e-08
BP	GO:0048856	anatomical structure development	1.00190436644373e-07
CC	GO:0005681	spliceosomal complex	1.73869156188022e-07
BP	GO:0051240	positive regulation of multicellular organismal process	1.90490103938293e-07
BP	GO:0051716	cellular response to stimulus	2.37591439598368e-07
BP	GO:0051241	negative regulation of multicellular organismal process	4.08492586234684e-07
BP	GO:0050793	regulation of developmental process	4.08492586234684e-07
MF	GO:0005261	cation channel activity	5.53868776051908e-07
MF	GO:0005509	calcium ion binding	5.60836439218877e-07
BP	GO:0016071	mRNA metabolic process	6.70741469966902e-07
CC	GO:1902495	transmembrane transporter complex	7.58601200289316e-07
CC	GO:0034702	ion channel complex	9.1345292554347e-07
CC	GO:0005581	collagen trimer	1.03423375296038e-06
BP	GO:2000026	regulation of multicellular organismal development	2.10729236911161e-06
BP	GO:0048518	positive regulation of biological process	2.10729236911161e-06
BP	GO:0050877	nervous system process	2.38511071710274e-06
CC	GO:0009986	cell surface	2.42092623720455e-06
BP	GO:0065008	regulation of biological quality	2.48277622132922e-06
CC	GO:0099240	intrinsic component of synaptic membrane	3.14880358226135e-06
CC	GO:0097060	synaptic membrane	3.48313623041244e-06
BP	GO:0006950	response to stress	4.15622358605397e-06
BP	GO:0006811	ion transport	5.10636769528896e-06
CC	GO:0071013	catalytic step 2 spliceosome	5.10636769528896e-06
BP	GO:0007154	cell communication	5.53460539227404e-06
MF	GO:0005539	glycosaminoglycan binding	5.57902379105464e-06
BP	GO:0023052	signaling	5.57902379105464e-06
CC	GO:1990351	transporter complex	6.2190598888366e-06
BP	GO:0071840	cellular component organization or biogenesis	8.83348345152722e-06
BP	GO:0009611	response to wounding	1.01868711388451e-05
CC	GO:0000776	kinetochore	1.05818446504923e-05
BP	GO:0016043	cellular component organization	1.05818446504923e-05
BP	GO:0051094	positive regulation of developmental process	1.06827699982856e-05
MF	GO:0005102	signaling receptor binding	1.10285840568347e-05
CC	GO:0099634	postsynaptic specialization membrane	1.10285840568347e-05
CC	GO:0099699	integral component of synaptic membrane	1.10285840568347e-05
BP	GO:0042060	wound healing	1.14417698263201e-05
BP	GO:0061041	regulation of wound healing	1.30488454127807e-05
BP	GO:0048522	positive regulation of cellular process	1.39236272119793e-05
CC	GO:0034703	cation channel complex	1.44631184138561e-05
BP	GO:0001501	skeletal system development	1.44631184138561e-05
BP	GO:0048513	animal organ development	1.75798543768663e-05
BP	GO:0048519	negative regulation of biological process	1.89306369587789e-05
BP	GO:0003012	muscle system process	1.89306369587789e-05
BP	GO:0090304	nucleic acid metabolic process	2.21356566324424e-05
BP	GO:0008150	biological_process	2.36453690710229e-05
CC	GO:0032991	protein-containing complex	2.43504567847502e-05
BP	GO:0048583	regulation of response to stimulus	2.7818069464114e-05
BP	GO:0007399	nervous system development	3.03867074676905e-05
MF	GO:0046873	metal ion transmembrane transporter activity	3.11493333488046e-05
BP	GO:0030154	cell differentiation	3.41274691877014e-05
CC	GO:0005694	chromosome	3.41274691877014e-05
BP	GO:0022008	neurogenesis	3.71439522143376e-05
MF	GO:0022824	transmitter-gated ion channel activity	4.04621897508032e-05
MF	GO:0022835	transmitter-gated channel activity	4.04621897508032e-05
CC	GO:0000775	chromosome, centromeric region	4.19371269959687e-05
CC	GO:0098878	neurotransmitter receptor complex	4.34767375051509e-05
BP	GO:0009605	response to external stimulus	4.34767375051509e-05
BP	GO:0051093	negative regulation of developmental process	4.4707312415403e-05
CC	GO:0043292	contractile fiber	4.53838756312364e-05
BP	GO:0048584	positive regulation of response to stimulus	4.7642581517031e-05
BP	GO:0044057	regulation of system process	5.22939405053178e-05
MF	GO:0008201	heparin binding	5.37495532558427e-05
BP	GO:0000070	mitotic sister chromatid segregation	5.47876749634555e-05
BP	GO:0051216	cartilage development	5.81831081381042e-05
BP	GO:0043062	extracellular structure organization	6.39116642255859e-05
CC	GO:0098948	intrinsic component of postsynaptic specialization membrane	6.85464155235499e-05
CC	GO:0099060	integral component of postsynaptic specialization membrane	7.02176798682937e-05
CC	GO:0098936	intrinsic component of postsynaptic membrane	7.12066380028687e-05
MF	GO:0015276	ligand-gated ion channel activity	7.16559623983582e-05
BP	GO:0042391	regulation of membrane potential	7.21736615775846e-05
BP	GO:0032101	regulation of response to external stimulus	7.21736615775846e-05
BP	GO:1901360	organic cyclic compound metabolic process	8.51293137706309e-05
BP	GO:0034220	ion transmembrane transport	8.6132522285671e-05
BP	GO:1900046	regulation of hemostasis	8.73940694784545e-05
BP	GO:0006954	inflammatory response	9.43797959609227e-05
CC	GO:0045211	postsynaptic membrane	9.80910339431871e-05
MF	GO:0003682	chromatin binding	9.80910339431871e-05
MF	GO:1904315	transmitter-gated ion channel activity involved in regulation of postsynaptic membrane potential	0.000119408671299477
CC	GO:0099055	integral component of postsynaptic membrane	0.000119408671299477
BP	GO:0007268	chemical synaptic transmission	0.000119408671299477
BP	GO:0098916	anterograde trans-synaptic signaling	0.000119408671299477
BP	GO:0061448	connective tissue development	0.000133370559113126
CC	GO:0030054	cell junction	0.000153054274523794
BP	GO:0030193	regulation of blood coagulation	0.000164141290664194
MF	GO:0098960	postsynaptic neurotransmitter receptor activity	0.00017246502651347
CC	GO:0008328	ionotropic glutamate receptor complex	0.000172525098604016
BP	GO:0045595	regulation of cell differentiation	0.000174377552361167
BP	GO:0006260	DNA replication	0.000174377552361167
BP	GO:1903034	regulation of response to wounding	0.00019065512330675
BP	GO:0072376	protein activation cascade	0.000195596031572786
MF	GO:0022834	ligand-gated channel activity	0.000211198110172518
MF	GO:0005244	voltage-gated ion channel activity	0.0002195994727915
MF	GO:0022832	voltage-gated channel activity	0.0002195994727915
CC	GO:0097525	spliceosomal snRNP complex	0.000224288386925413
BP	GO:0099537	trans-synaptic signaling	0.000230736953581023
BP	GO:0006396	RNA processing	0.000258298075970995
CC	GO:0030016	myofibril	0.000258298075970995
BP	GO:0010038	response to metal ion	0.000258298075970995
BP	GO:0098742	cell-cell adhesion via plasma-membrane adhesion molecules	0.000268675801907455
MF	GO:0017116	single-stranded DNA-dependent ATP-dependent DNA helicase activity	0.000328645516041518
MF	GO:0043142	single-stranded DNA-dependent ATPase activity	0.000328645516041518
CC	GO:0044427	chromosomal part	0.000329783366003368
BP	GO:0099536	synaptic signaling	0.000350008097554379
BP	GO:0051171	regulation of nitrogen compound metabolic process	0.000350215437040011
MF	GO:0030594	neurotransmitter receptor activity	0.000354456221009211
MF	GO:0005215	transporter activity	0.000357503988809085
BP	GO:0022610	biological adhesion	0.000365582143444834
MF	GO:0015079	potassium ion transmembrane transporter activity	0.000371069396301676
MF	GO:0005230	extracellular ligand-gated ion channel activity	0.000371719192898133
BP	GO:0050818	regulation of coagulation	0.000371719192898133
BP	GO:0048699	generation of neurons	0.000382244698603774
BP	GO:0007610	behavior	0.000388886394217857
BP	GO:0009617	response to bacterium	0.000404020657859341
BP	GO:0000278	mitotic cell cycle	0.00040469906225364
CC	GO:0098982	GABA-ergic synapse	0.000409213423563748
MF	GO:0043565	sequence-specific DNA binding	0.000429184158622748
CC	GO:0030532	small nuclear ribonucleoprotein complex	0.000430405050772043
BP	GO:0071248	cellular response to metal ion	0.000439547864061004
BP	GO:0007059	chromosome segregation	0.000450495102853324
BP	GO:0042221	response to chemical	0.000532069427509667
BP	GO:0006936	muscle contraction	0.000547048930946604
BP	GO:0048869	cellular developmental process	0.000574903587993859
BP	GO:0048523	negative regulation of cellular process	0.000574903587993859
MF	GO:0004003	ATP-dependent DNA helicase activity	0.000574903587993859
MF	GO:0008026	ATP-dependent helicase activity	0.000574903587993859
MF	GO:0070035	purine NTP-dependent helicase activity	0.000574903587993859
CC	GO:0044449	contractile fiber part	0.000574903587993859
MF	GO:0099529	neurotransmitter receptor activity involved in regulation of postsynaptic membrane potential	0.00058839303897825
BP	GO:0008015	blood circulation	0.00058839303897825
CC	GO:0005657	replication fork	0.000603532737617283
BP	GO:0010628	positive regulation of gene expression	0.000614235003239255
MF	GO:0038023	signaling receptor activity	0.000614235003239255
BP	GO:0007155	cell adhesion	0.000618594971548053
CC	GO:0000777	condensed chromosome kinetochore	0.000644395210384694
CC	GO:0120114	Sm-like protein family complex	0.000683011879800209
BP	GO:0003013	circulatory system process	0.000696155417904193
BP	GO:0045597	positive regulation of cell differentiation	0.000702223152927645
BP	GO:0000819	sister chromatid segregation	0.00072308257569457
BP	GO:0043269	regulation of ion transport	0.000749217270720556
BP	GO:0030198	extracellular matrix organization	0.00075634692105458
BP	GO:0042116	macrophage activation	0.00075634692105458
BP	GO:0006956	complement activation	0.00075634692105458
BP	GO:0051960	regulation of nervous system development	0.0007594271218215
BP	GO:0080090	regulation of primary metabolic process	0.000789030482187184
BP	GO:0140014	mitotic nuclear division	0.000789030482187184
MF	GO:0022857	transmembrane transporter activity	0.000806624262954434
BP	GO:0014902	myotube differentiation	0.000806624262954434
BP	GO:0007517	muscle organ development	0.00080749334524934
CC	GO:0043235	receptor complex	0.000863826669117756
CC	GO:0030424	axon	0.000883692824530866
BP	GO:0048878	chemical homeostasis	0.00094020973180635
MF	GO:0003690	double-stranded DNA binding	0.00094020973180635
BP	GO:0007166	cell surface receptor signaling pathway	0.00094020973180635
MF	GO:0001012	RNA polymerase II regulatory region DNA binding	0.000958463972353424
CC	GO:0098797	plasma membrane protein complex	0.000958665161541531
BP	GO:0002062	chondrocyte differentiation	0.00095874070337
BP	GO:0009891	positive regulation of biosynthetic process	0.00101326862176026
BP	GO:0006952	defense response	0.00101326862176026
BP	GO:0060538	skeletal muscle organ development	0.00101326862176026
MF	GO:0044877	protein-containing complex binding	0.00101326862176026
MF	GO:1990837	sequence-specific double-stranded DNA binding	0.00101326862176026
BP	GO:0060255	regulation of macromolecule metabolic process	0.00105069923352073
BP	GO:0007267	cell-cell signaling	0.00110565105940438
BP	GO:0031328	positive regulation of cellular biosynthetic process	0.00110565105940438
BP	GO:0032103	positive regulation of response to external stimulus	0.00114086746573886
BP	GO:0010557	positive regulation of macromolecule biosynthetic process	0.00115920165587176
BP	GO:0030071	regulation of mitotic metaphase/anaphase transition	0.00116227329196097
BP	GO:0007165	signal transduction	0.00116227329196097
BP	GO:0061061	muscle structure development	0.00116375352062159
MF	GO:0000977	RNA polymerase II regulatory region sequence-specific DNA binding	0.00116375352062159
BP	GO:0051254	positive regulation of RNA metabolic process	0.00126823659182993
MF	GO:0004888	transmembrane signaling receptor activity	0.00126936578611445
BP	GO:0007091	metaphase/anaphase transition of mitotic cell cycle	0.00129881184462387
BP	GO:0048468	cell development	0.00140254914709233
CC	GO:0098802	plasma membrane receptor complex	0.00141913255405584
MF	GO:0022890	inorganic cation transmembrane transporter activity	0.00150356903368612
MF	GO:0008066	glutamate receptor activity	0.00150356903368612
BP	GO:0060350	endochondral bone morphogenesis	0.00150696738699747
MF	GO:0015318	inorganic molecular entity transmembrane transporter activity	0.00157314994860107
BP	GO:0045944	positive regulation of transcription by RNA polymerase II	0.00157602938257018
BP	GO:0030001	metal ion transport	0.00178434160305999
MF	GO:0003678	DNA helicase activity	0.00180417078471879
CC	GO:0005865	striated muscle thin filament	0.00183880601100146
BP	GO:0046483	heterocycle metabolic process	0.00186135169904605
BP	GO:0006261	DNA-dependent DNA replication	0.00186135169904605
CC	GO:0034358	plasma lipoprotein particle	0.00186289275831059
CC	GO:1990777	lipoprotein particle	0.00186289275831059
BP	GO:0007519	skeletal muscle tissue development	0.0018662401548186
BP	GO:0006812	cation transport	0.00189932775754845
BP	GO:0016070	RNA metabolic process	0.00189932775754845
BP	GO:0071241	cellular response to inorganic substance	0.00192073707072014
MF	GO:0001228	DNA-binding transcription activator activity, RNA polymerase II-specific	0.00199121857435309
BP	GO:0006941	striated muscle contraction	0.00211977785644656
CC	GO:0097447	dendritic tree	0.00212832017197173
CC	GO:0036379	myofilament	0.00215445861855257
BP	GO:0010965	regulation of mitotic sister chromatid separation	0.00216843582429319
CC	GO:0032994	protein-lipid complex	0.00219420458586484
CC	GO:0071007	U2-type catalytic step 2 spliceosome	0.00219420458586484
BP	GO:0010876	lipid localization	0.00225144265194983
BP	GO:0009888	tissue development	0.0023742589086063
BP	GO:0009653	anatomical structure morphogenesis	0.00241924720139492
BP	GO:1903047	mitotic cell cycle process	0.0024558671734332
BP	GO:0000245	spliceosomal complex assembly	0.0024558671734332
BP	GO:0007599	hemostasis	0.00246559240467413
BP	GO:0050727	regulation of inflammatory response	0.00250682840841398
CC	GO:0036477	somatodendritic compartment	0.00258254147483994
BP	GO:0007596	blood coagulation	0.00259290024768694
BP	GO:0008283	cell proliferation	0.00266495302273016
MF	GO:0008324	cation transmembrane transporter activity	0.00273662962616851
BP	GO:0006869	lipid transport	0.00282830366674243
CC	GO:0030017	sarcomere	0.00291986249156276
BP	GO:0051304	chromosome separation	0.00294925798528662
BP	GO:0019219	regulation of nucleobase-containing compound metabolic process	0.0029700038330707
BP	GO:0006725	cellular aromatic compound metabolic process	0.00301688636646429
MF	GO:0008094	DNA-dependent ATPase activity	0.00301992400967384
BP	GO:0048705	skeletal system morphogenesis	0.00304136935626573
BP	GO:0050817	coagulation	0.00304923726223476
CC	GO:0097458	neuron part	0.00326240662102749
BP	GO:1900047	negative regulation of hemostasis	0.00327038026369665
BP	GO:0042127	regulation of cell proliferation	0.00328039748958835
BP	GO:0051983	regulation of chromosome segregation	0.00331783335440678
MF	GO:0015075	ion transmembrane transporter activity	0.00347174397567268
BP	GO:0051962	positive regulation of nervous system development	0.00353336647643458
BP	GO:0003015	heart process	0.0035410062466245
BP	GO:0051306	mitotic sister chromatid separation	0.0035410062466245
CC	GO:0071005	U2-type precatalytic spliceosome	0.0035410062466245
CC	GO:0030425	dendrite	0.0035410062466245
BP	GO:1903508	positive regulation of nucleic acid-templated transcription	0.0035410062466245
BP	GO:0002685	regulation of leukocyte migration	0.00363015374596892
BP	GO:0060047	heart contraction	0.00367730485346635
BP	GO:0007215	glutamate receptor signaling pathway	0.00369593939977312
BP	GO:0045893	positive regulation of transcription, DNA-templated	0.003798444268737
BP	GO:1902680	positive regulation of RNA biosynthetic process	0.003798444268737
CC	GO:0000793	condensed chromosome	0.003798444268737
MF	GO:0005262	calcium channel activity	0.00384617484371924
BP	GO:0006139	nucleobase-containing compound metabolic process	0.0039348268816396
BP	GO:0031326	regulation of cellular biosynthetic process	0.00394382469446179
BP	GO:0060348	bone development	0.00394382469446179
BP	GO:0006813	potassium ion transport	0.00403786551559596
BP	GO:0098801	regulation of renal system process	0.00405309393291362
BP	GO:0045935	positive regulation of nucleobase-containing compound metabolic process	0.0040938007789992
BP	GO:0010646	regulation of cell communication	0.0040938007789992
BP	GO:0031323	regulation of cellular metabolic process	0.0040938007789992
MF	GO:0000976	transcription regulatory region sequence-specific DNA binding	0.0040938007789992
BP	GO:1902099	regulation of metaphase/anaphase transition of cell cycle	0.0040938007789992
MF	GO:0003697	single-stranded DNA binding	0.00413400066318289
CC	GO:0005684	U2-type spliceosomal complex	0.00413400066318289
BP	GO:0042246	tissue regeneration	0.00420056835927545
CC	GO:0098978	glutamatergic synapse	0.00420556183740082
BP	GO:0044784	metaphase/anaphase transition of cell cycle	0.004208823826929
CC	GO:0000779	condensed chromosome, centromeric region	0.004208823826929
BP	GO:1905818	regulation of chromosome separation	0.00424641614159515
BP	GO:0150076	neuroinflammatory response	0.00424641614159515
MF	GO:0005198	structural molecule activity	0.00427530135747243
BP	GO:0050801	ion homeostasis	0.0043182947474282
BP	GO:0048589	developmental growth	0.0043182947474282
CC	GO:0045202	synapse	0.0043182947474282
CC	GO:0098687	chromosomal region	0.00432014765841562
CC	GO:0000778	condensed nuclear chromosome kinetochore	0.00438310689229828
BP	GO:0051301	cell division	0.00438310689229828
BP	GO:0098660	inorganic ion transmembrane transport	0.00438310689229828
MF	GO:0022843	voltage-gated cation channel activity	0.00449309486340601
BP	GO:0060537	muscle tissue development	0.00455407509380303
MF	GO:0030020	extracellular matrix structural constituent conferring tensile strength	0.00456100968825695
CC	GO:0043005	neuron projection	0.00462762416421471
MF	GO:0070990	snRNP binding	0.00462762416421471
BP	GO:0034765	regulation of ion transmembrane transport	0.00462762416421471
MF	GO:0060089	molecular transducer activity	0.00465026091311567
BP	GO:0023051	regulation of signaling	0.0046708170545082
BP	GO:0019226	transmission of nerve impulse	0.00482796555157956
BP	GO:0014706	striated muscle tissue development	0.00483797092110124
MF	GO:0005104	fibroblast growth factor receptor binding	0.00483859919086722
BP	GO:0098655	cation transmembrane transport	0.0048625822817175
MF	GO:0030545	receptor regulator activity	0.00505800239509885
BP	GO:1901654	response to ketone	0.00506392025574701
BP	GO:0009889	regulation of biosynthetic process	0.00515123467840771
BP	GO:0000380	alternative mRNA splicing, via spliceosome	0.00518674088749698
BP	GO:0008608	attachment of spindle microtubules to kinetochore	0.0053227936548947
CC	GO:0071011	precatalytic spliceosome	0.00548551987401508
BP	GO:0030195	negative regulation of blood coagulation	0.00549104380475725
BP	GO:0055085	transmembrane transport	0.00549719951240066
CC	GO:0044428	nuclear part	0.00550107862918728
MF	GO:0004867	serine-type endopeptidase inhibitor activity	0.00574016437994047
BP	GO:0040007	growth	0.00579350953010109
MF	GO:0071813	lipoprotein particle binding	0.00588691468789325
MF	GO:0071814	protein-lipid complex binding	0.00588691468789325
BP	GO:0033045	regulation of sister chromatid segregation	0.00595973472575947
BP	GO:0003071	renal system process involved in regulation of systemic arterial blood pressure	0.00596212113932736
BP	GO:0045596	negative regulation of cell differentiation	0.00596212113932736
BP	GO:0030199	collagen fibril organization	0.00596238357155178
BP	GO:0023056	positive regulation of signaling	0.00596703610310237
CC	GO:0034364	high-density lipoprotein particle	0.00599304259790426
MF	GO:0048018	receptor ligand activity	0.00599304259790426
MF	GO:0004386	helicase activity	0.00599833524818105
BP	GO:0071804	cellular potassium ion transport	0.00603376680088869
BP	GO:0071805	potassium ion transmembrane transport	0.00603376680088869
MF	GO:0099095	ligand-gated anion channel activity	0.00647774309502789
BP	GO:0042063	gliogenesis	0.00657878401760178
BP	GO:0051146	striated muscle cell differentiation	0.0066186540443655
BP	GO:0008202	steroid metabolic process	0.00663773121383613
CC	GO:0098839	postsynaptic density membrane	0.00663773121383613
BP	GO:0048024	regulation of mRNA splicing, via spliceosome	0.00663773121383613
BP	GO:0010647	positive regulation of cell communication	0.00663773121383613
BP	GO:0070887	cellular response to chemical stimulus	0.00687886257029738
BP	GO:0002455	humoral immune response mediated by circulating immunoglobulin	0.0069692180619547
BP	GO:0055090	acylglycerol homeostasis	0.0069692180619547
BP	GO:0070328	triglyceride homeostasis	0.0069692180619547
MF	GO:0005267	potassium channel activity	0.00700668131233992
MF	GO:0003729	mRNA binding	0.00710712962792484
MF	GO:0099094	ligand-gated cation channel activity	0.00710712962792484
BP	GO:0051173	positive regulation of nitrogen compound metabolic process	0.00712685739911553
BP	GO:0006284	base-excision repair	0.00712685739911553
BP	GO:0071466	cellular response to xenobiotic stimulus	0.00715243797207597
MF	GO:0004252	serine-type endopeptidase activity	0.00720570779450919
BP	GO:0033047	regulation of mitotic sister chromatid segregation	0.00797761200260135
MF	GO:0015085	calcium ion transmembrane transporter activity	0.00805970750647721
BP	GO:0010556	regulation of macromolecule biosynthetic process	0.00832428478551317
BP	GO:0060349	bone morphogenesis	0.00853886028921779
BP	GO:0032675	regulation of interleukin-6 production	0.00874892823145079
BP	GO:0006259	DNA metabolic process	0.00907265888722778
BP	GO:0006805	xenobiotic metabolic process	0.00922410146532575
BP	GO:0051252	regulation of RNA metabolic process	0.00930575286800708
MF	GO:0004497	monooxygenase activity	0.00930575286800708
CC	GO:0046540	U4/U6 x U5 tri-snRNP complex	0.00945011555796508
CC	GO:0097526	spliceosomal tri-snRNP complex	0.00945011555796508
BP	GO:0010001	glial cell differentiation	0.00979348241404188
BP	GO:0051049	regulation of transport	0.00979348241404188
CC	GO:0098590	plasma membrane region	0.00984490222199517
BP	GO:0050729	positive regulation of inflammatory response	0.0100993370065448
MF	GO:0042623	ATPase activity, coupled	0.0103779871641536
BP	GO:0050684	regulation of mRNA processing	0.0106850617021836
BP	GO:0045841	negative regulation of mitotic metaphase/anaphase transition	0.0108082014356152
BP	GO:0060536	cartilage morphogenesis	0.0108426865614547
BP	GO:0007423	sensory organ development	0.0112965767454196
CC	GO:0044456	synapse part	0.0113078374257361
BP	GO:0008285	negative regulation of cell proliferation	0.0114024541915873
BP	GO:0016125	sterol metabolic process	0.0114024541915873
BP	GO:1903035	negative regulation of response to wounding	0.0118166176908243
BP	GO:0042738	exogenous drug catabolic process	0.0118244293190427
BP	GO:0000381	regulation of alternative mRNA splicing, via spliceosome	0.0119581567270457
BP	GO:0055082	cellular chemical homeostasis	0.0120491536512194
MF	GO:1901681	sulfur compound binding	0.0120491536512194
BP	GO:0051310	metaphase plate congression	0.0120491536512194
BP	GO:0030182	neuron differentiation	0.0120491536512194
BP	GO:0050819	negative regulation of coagulation	0.0124806623026677
BP	GO:0061045	negative regulation of wound healing	0.0126381464350684
BP	GO:0007600	sensory perception	0.0126381464350684
BP	GO:0048663	neuron fate commitment	0.0126381464350684
CC	GO:0042734	presynaptic membrane	0.0126381464350684
BP	GO:0080134	regulation of response to stress	0.0128256957646529
CC	GO:0099146	intrinsic component of postsynaptic density membrane	0.0132114206793876
CC	GO:0043596	nuclear replication fork	0.0132114206793876
MF	GO:0005496	steroid binding	0.0132867577365369
MF	GO:0000981	DNA-binding transcription factor activity, RNA polymerase II-specific	0.013401684840765
BP	GO:0006641	triglyceride metabolic process	0.0136215568425589
BP	GO:0006974	cellular response to DNA damage stimulus	0.0138882960145027
BP	GO:0042692	muscle cell differentiation	0.0139719333798344
BP	GO:0050808	synapse organization	0.01402995489109
MF	GO:0140097	catalytic activity, acting on DNA	0.0142383427007421
BP	GO:0006281	DNA repair	0.0142496742201568
BP	GO:0010466	negative regulation of peptidase activity	0.0142505387445642
MF	GO:0005212	structural constituent of eye lens	0.014384789816348
BP	GO:0098813	nuclear chromosome segregation	0.0145061800665304
BP	GO:0060042	retina morphogenesis in camera-type eye	0.0145714011070404
CC	GO:0000228	nuclear chromosome	0.0146041217119347
CC	GO:0099061	integral component of postsynaptic density membrane	0.0146365589856967
CC	GO:0044306	neuron projection terminus	0.0148235113198288
BP	GO:0033993	response to lipid	0.0149036297603153
BP	GO:0050982	detection of mechanical stimulus	0.0149036297603153
BP	GO:0034367	protein-containing complex remodeling	0.0149036297603153
BP	GO:0031349	positive regulation of defense response	0.0149191163803318
BP	GO:0019222	regulation of metabolic process	0.0149191163803318
CC	GO:0098793	presynapse	0.0151296939220559
BP	GO:0006875	cellular metal ion homeostasis	0.0151754133198123
BP	GO:0071674	mononuclear cell migration	0.0159759803376592
BP	GO:1902042	negative regulation of extrinsic apoptotic signaling pathway via death domain receptors	0.0160261412010435
CC	GO:0043679	axon terminus	0.0160261412010435
MF	GO:0043178	alcohol binding	0.0160833810579157
BP	GO:2000112	regulation of cellular macromolecule biosynthetic process	0.0161848879788158
BP	GO:0043170	macromolecule metabolic process	0.0163045548554327
BP	GO:0050767	regulation of neurogenesis	0.0163045548554327
BP	GO:0006959	humoral immune response	0.0165085339278333
BP	GO:0050766	positive regulation of phagocytosis	0.0167774317697011
BP	GO:2000816	negative regulation of mitotic sister chromatid separation	0.017506903731008
MF	GO:0099604	ligand-gated calcium channel activity	0.017506903731008
BP	GO:1901361	organic cyclic compound catabolic process	0.017699282209645
BP	GO:0002687	positive regulation of leukocyte migration	0.0177979110575386
MF	GO:0001067	regulatory region nucleic acid binding	0.0183009089212826
BP	GO:0031325	positive regulation of cellular metabolic process	0.0183782623093678
BP	GO:0097529	myeloid leukocyte migration	0.0186822672239123
BP	GO:0006958	complement activation, classical pathway	0.0192982301157626
BP	GO:0060284	regulation of cell development	0.0194979320452952
BP	GO:0007611	learning or memory	0.0203169717682053
BP	GO:0034641	cellular nitrogen compound metabolic process	0.0203222569668206
BP	GO:0031347	regulation of defense response	0.0204152182965727
BP	GO:0007049	cell cycle	0.0204906829228046
MF	GO:0043138	3'-5' DNA helicase activity	0.0204906829228046
BP	GO:0051123	RNA polymerase II preinitiation complex assembly	0.0204906829228046
BP	GO:0061900	glial cell activation	0.0204906829228046
BP	GO:0051234	establishment of localization	0.0204906829228046
CC	GO:0031390	Ctf18 RFC-like complex	0.0205925589329209
CC	GO:0043025	neuronal cell body	0.0208466089112597
BP	GO:0032879	regulation of localization	0.0210861288801638
BP	GO:0032635	interleukin-6 production	0.0212996950058952
BP	GO:0098659	inorganic cation import across plasma membrane	0.0216227895170897
BP	GO:0099587	inorganic ion import across plasma membrane	0.0216227895170897
MF	GO:1990446	U1 snRNP binding	0.0221673594049849
BP	GO:0007416	synapse assembly	0.022411734195962
BP	GO:0043044	ATP-dependent chromatin remodeling	0.0224349669737751
BP	GO:1903311	regulation of mRNA metabolic process	0.0226143362295562
BP	GO:0042592	homeostatic process	0.0226971557202709
MF	GO:0038024	cargo receptor activity	0.0227044412579155
BP	GO:0048641	regulation of skeletal muscle tissue development	0.0228672450033978
BP	GO:0008037	cell recognition	0.0228672450033978
BP	GO:0015722	canalicular bile acid transport	0.0228672450033978
BP	GO:0007626	locomotory behavior	0.0230813420589827
BP	GO:0055065	metal ion homeostasis	0.0231541269894918
BP	GO:1902652	secondary alcohol metabolic process	0.0231715562839364
BP	GO:0008203	cholesterol metabolic process	0.0231715562839364
MF	GO:0044212	transcription regulatory region DNA binding	0.0234378436158725
BP	GO:1901990	regulation of mitotic cell cycle phase transition	0.0235173714091789
BP	GO:0009887	animal organ morphogenesis	0.0237351120089117
BP	GO:0046700	heterocycle catabolic process	0.0237351120089117
BP	GO:0045839	negative regulation of mitotic nuclear division	0.0237583642322787
MF	GO:0016887	ATPase activity	0.0239067783585688
BP	GO:0051179	localization	0.0239067783585688
BP	GO:0042730	fibrinolysis	0.0239151285369705
BP	GO:1902100	negative regulation of metaphase/anaphase transition of cell cycle	0.0241472497835706
BP	GO:0003009	skeletal muscle contraction	0.0243081251963191
BP	GO:1901362	organic cyclic compound biosynthetic process	0.0243081251963191
MF	GO:0004866	endopeptidase inhibitor activity	0.0244201801617676
BP	GO:0006816	calcium ion transport	0.0245597418983374
MF	GO:0003677	DNA binding	0.0245597418983374
BP	GO:0097305	response to alcohol	0.0245597418983374
BP	GO:0035641	locomotory exploration behavior	0.0245597418983374
BP	GO:0010468	regulation of gene expression	0.0245597418983374
CC	GO:0044454	nuclear chromosome part	0.0245597418983374
MF	GO:0005237	inhibitory extracellular ligand-gated ion channel activity	0.0247522214350489
MF	GO:0022851	GABA-gated chloride ion channel activity	0.0253289165256851
BP	GO:1901655	cellular response to ketone	0.0256155836497783
BP	GO:0034654	nucleobase-containing compound biosynthetic process	0.0258211601662086
BP	GO:0022402	cell cycle process	0.0258696503640959
BP	GO:0031099	regeneration	0.0258696503640959
BP	GO:0090303	positive regulation of wound healing	0.0260263621109118
BP	GO:0098662	inorganic cation transmembrane transport	0.0261698606218854
BP	GO:0071174	mitotic spindle checkpoint	0.0261698606218854
BP	GO:0010604	positive regulation of macromolecule metabolic process	0.0261732419869639
BP	GO:0031577	spindle checkpoint	0.0263819176410841
BP	GO:0034368	protein-lipid complex remodeling	0.0266349159750355
BP	GO:0034369	plasma lipoprotein particle remodeling	0.0266349159750355
BP	GO:0016064	immunoglobulin mediated immune response	0.0268080776667969
CC	GO:0045120	pronucleus	0.0270221454087229
MF	GO:0004970	ionotropic glutamate receptor activity	0.0271100589925882
CC	GO:0017146	NMDA selective glutamate receptor complex	0.0272442360481735
BP	GO:0033046	negative regulation of sister chromatid segregation	0.0273103083822887
MF	GO:0016247	channel regulator activity	0.0273103083822887
BP	GO:0033048	negative regulation of mitotic sister chromatid segregation	0.0273103083822887
BP	GO:0051852	disruption by host of symbiont cells	0.0273103083822887
BP	GO:0051873	killing by host of symbiont cells	0.0273103083822887
BP	GO:0071622	regulation of granulocyte chemotaxis	0.0275944129304515
BP	GO:0048747	muscle fiber development	0.0279918217138759
BP	GO:0006376	mRNA splice site selection	0.0287113879369625
BP	GO:0034762	regulation of transmembrane transport	0.0287477023261336
BP	GO:0003413	chondrocyte differentiation involved in endochondral bone morphogenesis	0.0288511470077185
BP	GO:0072507	divalent inorganic cation homeostasis	0.0293708230039192
BP	GO:0001817	regulation of cytokine production	0.0294449399339136
BP	GO:0048167	regulation of synaptic plasticity	0.0297530820894544
BP	GO:0097306	cellular response to alcohol	0.0312225445741869
MF	GO:0003676	nucleic acid binding	0.0314067028286599
MF	GO:0008083	growth factor activity	0.032285706883916
BP	GO:0001816	cytokine production	0.0337686291906947
BP	GO:0072511	divalent inorganic cation transport	0.0337686291906947
BP	GO:0072503	cellular divalent inorganic cation homeostasis	0.0341056803904299
BP	GO:0046903	secretion	0.0344368790633085
BP	GO:0050974	detection of mechanical stimulus involved in sensory perception	0.0344876534252807
BP	GO:2001141	regulation of RNA biosynthetic process	0.0344876534252807
BP	GO:0050804	modulation of chemical synaptic transmission	0.0349097666183915
BP	GO:0007093	mitotic cell cycle checkpoint	0.0349097666183915
CC	GO:0099512	supramolecular fiber	0.0352237880887916
MF	GO:0005518	collagen binding	0.0352237880887916
BP	GO:2000679	positive regulation of transcription regulatory region DNA binding	0.0352460846544849
BP	GO:0050769	positive regulation of neurogenesis	0.0352761282297156
BP	GO:2001237	negative regulation of extrinsic apoptotic signaling pathway	0.0352774116624176
BP	GO:0070838	divalent metal ion transport	0.0354089133746694
BP	GO:0043207	response to external biotic stimulus	0.0354107233226997
CC	GO:0009897	external side of plasma membrane	0.0354199215267347
BP	GO:0051985	negative regulation of chromosome segregation	0.0359945706908129
BP	GO:0060351	cartilage development involved in endochondral bone morphogenesis	0.0363716128211138
BP	GO:0044270	cellular nitrogen compound catabolic process	0.0364718859789892
CC	GO:0044297	cell body	0.0365098271893694
BP	GO:1905819	negative regulation of chromosome separation	0.0365239507303483
MF	GO:0030414	peptidase inhibitor activity	0.0369741275541469
BP	GO:0060078	regulation of postsynaptic membrane potential	0.0370250684084555
BP	GO:0032612	interleukin-1 production	0.0370250684084555
BP	GO:0010212	response to ionizing radiation	0.038481626754264
BP	GO:0099177	regulation of trans-synaptic signaling	0.038481626754264
BP	GO:0009581	detection of external stimulus	0.038481626754264
BP	GO:0048168	regulation of neuronal synaptic plasticity	0.038651198766425
CC	GO:0044305	calyx of Held	0.0386563243497204
BP	GO:0030003	cellular cation homeostasis	0.0386563243497204
BP	GO:0000724	double-strand break repair via homologous recombination	0.0386563243497204
BP	GO:0000725	recombinational repair	0.0386563243497204
BP	GO:0007088	regulation of mitotic nuclear division	0.0388515956149939
BP	GO:0051707	response to other organism	0.0388515956149939
BP	GO:0050878	regulation of body fluid levels	0.0388515956149939
BP	GO:0001774	microglial cell activation	0.0388515956149939
BP	GO:0002269	leukocyte activation involved in inflammatory response	0.0388515956149939
MF	GO:0042165	neurotransmitter binding	0.0389793493318131
BP	GO:0051128	regulation of cellular component organization	0.0390718217148437
BP	GO:0003093	regulation of glomerular filtration	0.0391011300068144
BP	GO:0006873	cellular ion homeostasis	0.0391265711710721
BP	GO:0000280	nuclear division	0.0392726513101099
BP	GO:0006357	regulation of transcription by RNA polymerase II	0.0393771019437172
BP	GO:0048169	regulation of long-term neuronal synaptic plasticity	0.0394420551606805
MF	GO:0005004	GPI-linked ephrin receptor activity	0.0395465934781961
BP	GO:0050776	regulation of immune response	0.0398271061323879
BP	GO:0019439	aromatic compound catabolic process	0.0403304518602544
MF	GO:0003700	DNA-binding transcription factor activity	0.0411666163705406
CC	GO:0099080	supramolecular complex	0.0411666163705406
CC	GO:0099081	supramolecular polymer	0.0411666163705406
BP	GO:0001977	renal system process involved in regulation of blood volume	0.0411666163705406
CC	GO:0048786	presynaptic active zone	0.041459336424713
BP	GO:0002684	positive regulation of immune system process	0.0415123194715819
BP	GO:0035637	multicellular organismal signaling	0.0415132080012619
BP	GO:0006355	regulation of transcription, DNA-templated	0.0423083277767072
CC	GO:0034709	methylosome	0.0423083277767072
CC	GO:0000940	condensed chromosome outer kinetochore	0.0423083277767072
BP	GO:0000387	spliceosomal snRNP assembly	0.0425202822083663
BP	GO:0009628	response to abiotic stimulus	0.0426515810100616
MF	GO:0099508	voltage-gated ion channel activity involved in regulation of presynaptic membrane potential	0.0426515810100616
BP	GO:0010035	response to inorganic substance	0.0430054858406514
BP	GO:0051346	negative regulation of hydrolase activity	0.0430054858406514
MF	GO:0046983	protein dimerization activity	0.043072236384577
CC	GO:0032809	neuronal cell body membrane	0.043072236384577
BP	GO:0003418	growth plate cartilage chondrocyte differentiation	0.0433848091746558
BP	GO:0019724	B cell mediated immunity	0.0436152175231242
BP	GO:0043484	regulation of RNA splicing	0.0436152175231242
BP	GO:0044772	mitotic cell cycle phase transition	0.0442354905243832
CC	GO:0032281	AMPA glutamate receptor complex	0.0443509736171998
BP	GO:0018130	heterocycle biosynthetic process	0.0449255140794744
BP	GO:0007156	homophilic cell adhesion via plasma membrane adhesion molecules	0.04527508024391
BP	GO:0060326	cell chemotaxis	0.0458619238056222
BP	GO:0006638	neutral lipid metabolic process	0.0459376168925291
CC	GO:0034361	very-low-density lipoprotein particle	0.045956827585175
CC	GO:0034385	triglyceride-rich plasma lipoprotein particle	0.045956827585175
BP	GO:0007346	regulation of mitotic cell cycle	0.045956827585175
MF	GO:0072341	modified amino acid binding	0.0459849646753674
BP	GO:0035988	chondrocyte proliferation	0.0469554689540592
BP	GO:0055080	cation homeostasis	0.0478925532219097
BP	GO:0098771	inorganic ion homeostasis	0.0478925532219097
BP	GO:0006820	anion transport	0.0478925532219097
BP	GO:1903506	regulation of nucleic acid-templated transcription	0.0479614010950248
BP	GO:0019438	aromatic compound biosynthetic process	0.0480708585188475
BP	GO:2001236	regulation of extrinsic apoptotic signaling pathway	0.0492112319016687
BP	GO:0006935	chemotaxis	0.0493084725155375
BP	GO:0010467	gene expression	0.0499799164729921
BP	GO:0009582	detection of abiotic stimulus	0.0499799164729921
