# Supplementary material for: Dedicated transcriptomics combined with power analysis lead to functional understanding of genes with weak phenotypic changes in knockout lines
Source: PLoS Comput Biol. 2020 Nov 12;16(11):e1008354. doi: 10.1371/journal.pcbi.1008354 (PMC7685438; doi:10.1371/journal.pcbi.1008354)
Supplement: S2 File — (GZ) [file pcbi.1008354.s016.gz › S2_File/gon5/850.tsv]

ontology	category	term	BH
BP	GO:0006396	RNA processing	1.94324228996918e-05
BP	GO:0008380	RNA splicing	0.000416780856116759
BP	GO:0000375	RNA splicing, via transesterification reactions	0.00370387155565302
BP	GO:0000377	RNA splicing, via transesterification reactions with bulged adenosine as nucleophile	0.00370387155565302
BP	GO:0000398	mRNA splicing, via spliceosome	0.00370387155565302
BP	GO:0070202	regulation of establishment of protein localization to chromosome	0.00370387155565302
BP	GO:0006397	mRNA processing	0.00370387155565302
CC	GO:0043228	non-membrane-bounded organelle	0.00588334218831023
MF	GO:0030020	extracellular matrix structural constituent conferring tensile strength	0.00683219147415296
MF	GO:0005201	extracellular matrix structural constituent	0.00703488847647679
CC	GO:0000778	condensed nuclear chromosome kinetochore	0.00755089576979221
CC	GO:0005581	collagen trimer	0.00823433537530027
CC	GO:0043232	intracellular non-membrane-bounded organelle	0.00863019270719509
CC	GO:0000228	nuclear chromosome	0.00863019270719509
CC	GO:0044427	chromosomal part	0.00885703541834405
CC	GO:0005694	chromosome	0.00989028005642488
BP	GO:0070203	regulation of establishment of protein localization to telomere	0.00989028005642488
MF	GO:0005198	structural molecule activity	0.0109129016504322
MF	GO:0003723	RNA binding	0.013065085684094
CC	GO:0000776	kinetochore	0.0143463694441592
CC	GO:0000775	chromosome, centromeric region	0.0172294618253213
BP	GO:0060350	endochondral bone morphogenesis	0.0191071498412056
CC	GO:0044454	nuclear chromosome part	0.0219680991633411
BP	GO:0090304	nucleic acid metabolic process	0.0219680991633411
BP	GO:1904814	regulation of protein localization to chromosome, telomeric region	0.0219680991633411
BP	GO:0050684	regulation of mRNA processing	0.0246968414849106
BP	GO:0060349	bone morphogenesis	0.0258458906106544
BP	GO:0043484	regulation of RNA splicing	0.0258458906106544
BP	GO:0032963	collagen metabolic process	0.0261905016144439
CC	GO:0000777	condensed chromosome kinetochore	0.026465904719097
BP	GO:0003433	chondrocyte development involved in endochondral bone morphogenesis	0.0310634741374657
BP	GO:0060351	cartilage development involved in endochondral bone morphogenesis	0.03162823322105
BP	GO:1904851	positive regulation of establishment of protein localization to telomere	0.0327293530252513
BP	GO:1904816	positive regulation of protein localization to chromosome, telomeric region	0.0357830888897154
