# Supplementary material for: Dedicated transcriptomics combined with power analysis lead to functional understanding of genes with weak phenotypic changes in knockout lines
Source: PLoS Comput Biol. 2020 Nov 12;16(11):e1008354. doi: 10.1371/journal.pcbi.1008354 (PMC7685438; doi:10.1371/journal.pcbi.1008354)
Supplement: S2 File — (GZ) [file pcbi.1008354.s016.gz › S2_File/gon5/883.tsv]

ontology	category	term	BH
BP	GO:0032501	multicellular organismal process	1.08417191281512e-09
CC	GO:0031012	extracellular matrix	1.08417191281512e-09
MF	GO:0005201	extracellular matrix structural constituent	1.08417191281512e-09
CC	GO:0062023	collagen-containing extracellular matrix	1.04449848295737e-08
BP	GO:0065007	biological regulation	1.61875530329587e-08
CC	GO:0005576	extracellular region	2.59982595750821e-08
BP	GO:0050789	regulation of biological process	2.72708594965614e-08
BP	GO:0032502	developmental process	2.72708594965614e-08
CC	GO:0000775	chromosome, centromeric region	3.19336142487076e-08
MF	GO:0005515	protein binding	3.19336142487076e-08
BP	GO:0007275	multicellular organism development	4.00017186863913e-08
CC	GO:0044421	extracellular region part	5.619997686987e-08
BP	GO:0048731	system development	5.619997686987e-08
CC	GO:0005694	chromosome	6.26836668558178e-08
CC	GO:0005581	collagen trimer	6.6452420894814e-08
BP	GO:0009987	cellular process	6.93853003745766e-08
CC	GO:0097060	synaptic membrane	8.76553997389628e-08
CC	GO:0098687	chromosomal region	9.61735434161181e-08
BP	GO:0048856	anatomical structure development	1.69585485479401e-07
CC	GO:0000776	kinetochore	2.1036212633147e-07
CC	GO:0044427	chromosomal part	2.50097592859483e-07
MF	GO:0030020	extracellular matrix structural constituent conferring tensile strength	4.2223527908601e-07
MF	GO:0005198	structural molecule activity	4.70387455037436e-07
CC	GO:0043228	non-membrane-bounded organelle	6.57095682345888e-07
BP	GO:0071840	cellular component organization or biogenesis	7.19282270292169e-07
BP	GO:0007268	chemical synaptic transmission	9.91410951668347e-07
BP	GO:0098916	anterograde trans-synaptic signaling	9.91410951668347e-07
BP	GO:0099536	synaptic signaling	1.43652969887892e-06
BP	GO:0099537	trans-synaptic signaling	1.44604332481121e-06
CC	GO:0032991	protein-containing complex	1.44604332481121e-06
CC	GO:0005615	extracellular space	1.44604332481121e-06
CC	GO:0043232	intracellular non-membrane-bounded organelle	1.49655570148284e-06
BP	GO:0006396	RNA processing	1.51653201046671e-06
MF	GO:0005488	binding	1.97055463950738e-06
BP	GO:0050794	regulation of cellular process	2.19598984116693e-06
BP	GO:0003008	system process	2.65695385573652e-06
CC	GO:0044428	nuclear part	2.66050547079851e-06
CC	GO:0031981	nuclear lumen	4.59162990892675e-06
BP	GO:0008380	RNA splicing	4.70265457688337e-06
BP	GO:0006397	mRNA processing	4.76045612413755e-06
CC	GO:0031226	intrinsic component of plasma membrane	9.289007242355e-06
CC	GO:0005887	integral component of plasma membrane	9.289007242355e-06
BP	GO:0090304	nucleic acid metabolic process	9.289007242355e-06
BP	GO:0000375	RNA splicing, via transesterification reactions	1.11500825483936e-05
BP	GO:0000377	RNA splicing, via transesterification reactions with bulged adenosine as nucleophile	1.11500825483936e-05
BP	GO:0000398	mRNA splicing, via spliceosome	1.11500825483936e-05
BP	GO:0016043	cellular component organization	1.11500825483936e-05
BP	GO:0050793	regulation of developmental process	1.31814871714059e-05
CC	GO:0045211	postsynaptic membrane	1.33649450473262e-05
BP	GO:0051216	cartilage development	2.14446875626263e-05
MF	GO:0005212	structural constituent of eye lens	2.44788444692974e-05
BP	GO:0030154	cell differentiation	2.98961100728771e-05
CC	GO:0099240	intrinsic component of synaptic membrane	2.98961100728771e-05
BP	GO:0061448	connective tissue development	4.18459139215359e-05
BP	GO:0002062	chondrocyte differentiation	4.4956084490029e-05
BP	GO:0048869	cellular developmental process	4.56735468590852e-05
CC	GO:0098936	intrinsic component of postsynaptic membrane	5.3083076942816e-05
CC	GO:0000777	condensed chromosome kinetochore	5.35022695345533e-05
MF	GO:0005261	cation channel activity	5.35022695345533e-05
CC	GO:0000228	nuclear chromosome	6.19120063810939e-05
MF	GO:0015267	channel activity	6.19120063810939e-05
MF	GO:0022803	passive transmembrane transporter activity	6.19120063810939e-05
BP	GO:0016071	mRNA metabolic process	7.30029474364303e-05
MF	GO:0022838	substrate-specific channel activity	7.30029474364303e-05
BP	GO:0000278	mitotic cell cycle	8.27718517379904e-05
BP	GO:0051094	positive regulation of developmental process	8.78656797634013e-05
BP	GO:0045595	regulation of cell differentiation	8.78656797634013e-05
CC	GO:0099699	integral component of synaptic membrane	9.38873660730156e-05
CC	GO:0098982	GABA-ergic synapse	0.000108748210998306
CC	GO:0043292	contractile fiber	0.00014310081169435
CC	GO:0044454	nuclear chromosome part	0.000159317164628877
MF	GO:0022836	gated channel activity	0.00017784564589672
MF	GO:0005216	ion channel activity	0.000195008234097043
MF	GO:0022839	ion gated channel activity	0.00021537847675023
BP	GO:0030198	extracellular matrix organization	0.00023669719819535
CC	GO:0045202	synapse	0.00023669719819535
BP	GO:0000070	mitotic sister chromatid segregation	0.00023669719819535
CC	GO:0044456	synapse part	0.00024585847442941
MF	GO:0098960	postsynaptic neurotransmitter receptor activity	0.00024585847442941
MF	GO:0044877	protein-containing complex binding	0.000245905453970637
CC	GO:0044420	extracellular matrix component	0.000258908460438839
CC	GO:0000779	condensed chromosome, centromeric region	0.000272026878341235
MF	GO:0008066	glutamate receptor activity	0.000277301105300885
BP	GO:0007267	cell-cell signaling	0.000302805952633953
CC	GO:0099055	integral component of postsynaptic membrane	0.000322283905235175
BP	GO:0060349	bone morphogenesis	0.000347009351086811
BP	GO:1902749	regulation of cell cycle G2/M phase transition	0.000390495910067285
BP	GO:0000819	sister chromatid segregation	0.000435040995592663
CC	GO:0030054	cell junction	0.000435040995592663
CC	GO:0000778	condensed nuclear chromosome kinetochore	0.000508932106148627
BP	GO:0051239	regulation of multicellular organismal process	0.000508932106148627
CC	GO:0070013	intracellular organelle lumen	0.000508932106148627
BP	GO:0006139	nucleobase-containing compound metabolic process	0.000515494061970589
CC	GO:0031974	membrane-enclosed lumen	0.000523260397524636
CC	GO:0043233	organelle lumen	0.000523260397524636
BP	GO:0006936	muscle contraction	0.00054983531176811
CC	GO:0099634	postsynaptic specialization membrane	0.000561161898104214
BP	GO:0006941	striated muscle contraction	0.000585403077947531
BP	GO:0003012	muscle system process	0.000612333143373506
BP	GO:2000026	regulation of multicellular organismal development	0.000708774598916616
BP	GO:0048168	regulation of neuronal synaptic plasticity	0.000804989463270298
BP	GO:0060350	endochondral bone morphogenesis	0.000804989463270298
BP	GO:0051301	cell division	0.000900048252820014
CC	GO:0005681	spliceosomal complex	0.000949963560104146
BP	GO:0043062	extracellular structure organization	0.000972732983747328
CC	GO:0000793	condensed chromosome	0.00100162292133672
CC	GO:0098590	plasma membrane region	0.00100162292133672
BP	GO:0007346	regulation of mitotic cell cycle	0.00108722400382941
CC	GO:0098948	intrinsic component of postsynaptic specialization membrane	0.00108722400382941
CC	GO:1902495	transmembrane transporter complex	0.00109612443654922
BP	GO:0007399	nervous system development	0.00115751523474028
CC	GO:0005634	nucleus	0.00115751523474028
BP	GO:0006403	RNA localization	0.00121705814026404
MF	GO:0099529	neurotransmitter receptor activity involved in regulation of postsynaptic membrane potential	0.00125794055200169
BP	GO:0050804	modulation of chemical synaptic transmission	0.00125794055200169
BP	GO:0006260	DNA replication	0.00125794055200169
BP	GO:0003433	chondrocyte development involved in endochondral bone morphogenesis	0.00125794055200169
CC	GO:0005657	replication fork	0.001367468665481
BP	GO:1901990	regulation of mitotic cell cycle phase transition	0.00139344427537959
BP	GO:0007517	muscle organ development	0.00141433055009778
BP	GO:0099177	regulation of trans-synaptic signaling	0.0014162810073565
BP	GO:0071479	cellular response to ionizing radiation	0.0014384880449919
BP	GO:0003413	chondrocyte differentiation involved in endochondral bone morphogenesis	0.00146424032992118
BP	GO:0046483	heterocycle metabolic process	0.00146424032992118
BP	GO:0061061	muscle structure development	0.00155923536102237
BP	GO:1903047	mitotic cell cycle process	0.00160418413141679
BP	GO:0060538	skeletal muscle organ development	0.00166124212445789
BP	GO:0060351	cartilage development involved in endochondral bone morphogenesis	0.00173426975230297
BP	GO:0140014	mitotic nuclear division	0.00189701432006807
BP	GO:0042391	regulation of membrane potential	0.00196120892094146
BP	GO:0050877	nervous system process	0.00196216268568902
BP	GO:0010389	regulation of G2/M transition of mitotic cell cycle	0.00196216268568902
BP	GO:0044839	cell cycle G2/M phase transition	0.00211974933090609
BP	GO:0007093	mitotic cell cycle checkpoint	0.00215532058733119
BP	GO:0007049	cell cycle	0.00225414952265512
BP	GO:0007155	cell adhesion	0.00228503043124347
CC	GO:1990351	transporter complex	0.00228503043124347
BP	GO:0045597	positive regulation of cell differentiation	0.00228503043124347
MF	GO:0008094	DNA-dependent ATPase activity	0.00233237923025365
CC	GO:0030016	myofibril	0.00233284463876267
BP	GO:0051960	regulation of nervous system development	0.00238513526049743
BP	GO:0098698	postsynaptic specialization assembly	0.00239291850316538
BP	GO:0022610	biological adhesion	0.00240560955503911
BP	GO:0016070	RNA metabolic process	0.00274319401590193
MF	GO:0005509	calcium ion binding	0.00277160102925757
CC	GO:0036379	myofilament	0.00277160102925757
BP	GO:0006974	cellular response to DNA damage stimulus	0.00299315541080797
BP	GO:0051726	regulation of cell cycle	0.00300206899496013
CC	GO:0005865	striated muscle thin filament	0.00304563375152863
BP	GO:0048468	cell development	0.00312375760958284
CC	GO:0005654	nucleoplasm	0.00321364567629436
CC	GO:0098978	glutamatergic synapse	0.00348469825042319
CC	GO:0044459	plasma membrane part	0.00363516650355712
BP	GO:0006725	cellular aromatic compound metabolic process	0.00363516650355712
BP	GO:0006259	DNA metabolic process	0.00368322807783894
CC	GO:0099060	integral component of postsynaptic specialization membrane	0.0037056964854362
BP	GO:0030199	collagen fibril organization	0.00374726952283637
MF	GO:1904315	transmitter-gated ion channel activity involved in regulation of postsynaptic membrane potential	0.00380977972365268
BP	GO:0007059	chromosome segregation	0.00394595508432324
BP	GO:0003418	growth plate cartilage chondrocyte differentiation	0.00400638291992654
CC	GO:0042734	presynaptic membrane	0.00415107663941838
CC	GO:0043596	nuclear replication fork	0.00415107663941838
BP	GO:0050657	nucleic acid transport	0.00415107663941838
BP	GO:0050658	RNA transport	0.00415107663941838
BP	GO:0003414	chondrocyte morphogenesis involved in endochondral bone morphogenesis	0.00417776271130792
BP	GO:0003429	growth plate cartilage chondrocyte morphogenesis	0.00417776271130792
BP	GO:0090171	chondrocyte morphogenesis	0.00417776271130792
BP	GO:1901987	regulation of cell cycle phase transition	0.00425666017628954
BP	GO:0051236	establishment of RNA localization	0.00431771631339741
BP	GO:0003009	skeletal muscle contraction	0.00433276065639298
CC	GO:0030424	axon	0.00442782369769556
MF	GO:0022824	transmitter-gated ion channel activity	0.00455796854456238
MF	GO:0022835	transmitter-gated channel activity	0.00455796854456238
BP	GO:0006281	DNA repair	0.00465490119301685
BP	GO:0034508	centromere complex assembly	0.00465490119301685
BP	GO:0048513	animal organ development	0.00465490119301685
BP	GO:0007519	skeletal muscle tissue development	0.0047008238744024
BP	GO:0023052	signaling	0.0047324004236015
CC	GO:0097458	neuron part	0.0047324004236015
CC	GO:0099080	supramolecular complex	0.0047324004236015
CC	GO:0099081	supramolecular polymer	0.0047324004236015
BP	GO:0000075	cell cycle checkpoint	0.00489266384672618
CC	GO:0044449	contractile fiber part	0.0050235782990563
BP	GO:0008150	biological_process	0.00516993695035319
CC	GO:0099512	supramolecular fiber	0.00546503981995128
BP	GO:1901988	negative regulation of cell cycle phase transition	0.00546503981995128
CC	GO:0034702	ion channel complex	0.00554964040865275
MF	GO:0030594	neurotransmitter receptor activity	0.00572695422352123
BP	GO:0050808	synapse organization	0.00572695422352123
BP	GO:0022402	cell cycle process	0.00578205278178684
BP	GO:0010564	regulation of cell cycle process	0.00578690120776371
CC	GO:0098878	neurotransmitter receptor complex	0.00581011459305455
BP	GO:0006261	DNA-dependent DNA replication	0.00592813414459929
CC	GO:0005819	spindle	0.00595666034191903
BP	GO:0009888	tissue development	0.00614202872438481
CC	GO:0071013	catalytic step 2 spliceosome	0.00638701283042982
MF	GO:0003676	nucleic acid binding	0.00638701283042982
BP	GO:0002063	chondrocyte development	0.00638701283042982
BP	GO:0044057	regulation of system process	0.00638701283042982
BP	GO:0048519	negative regulation of biological process	0.00638701283042982
BP	GO:0060047	heart contraction	0.00649715818167806
MF	GO:0015079	potassium ion transmembrane transporter activity	0.00661293994127985
BP	GO:0099068	postsynapse assembly	0.00669354077270562
BP	GO:0098742	cell-cell adhesion via plasma-membrane adhesion molecules	0.00673065635248
BP	GO:0000086	G2/M transition of mitotic cell cycle	0.00679108974113381
BP	GO:0048167	regulation of synaptic plasticity	0.00693405552314308
MF	GO:0004970	ionotropic glutamate receptor activity	0.00709258051045997
CC	GO:1990904	ribonucleoprotein complex	0.00722664962761984
MF	GO:0046873	metal ion transmembrane transporter activity	0.00722664962761984
CC	GO:0098794	postsynapse	0.00725085144117894
BP	GO:0048699	generation of neurons	0.0073496024232055
MF	GO:0015276	ligand-gated ion channel activity	0.00756917497390894
BP	GO:0007154	cell communication	0.00787639116907644
BP	GO:0031570	DNA integrity checkpoint	0.0078797863599396
BP	GO:0044772	mitotic cell cycle phase transition	0.00876293185029072
BP	GO:0010467	gene expression	0.00876293185029072
BP	GO:0008015	blood circulation	0.00876293185029072
CC	GO:0098793	presynapse	0.00888174628857242
BP	GO:0098655	cation transmembrane transport	0.00891447110868686
BP	GO:0048589	developmental growth	0.00891447110868686
BP	GO:0014706	striated muscle tissue development	0.00899163418388109
BP	GO:0051716	cellular response to stimulus	0.00921798748418255
CC	GO:0030017	sarcomere	0.00922377550790227
CC	GO:0044297	cell body	0.00922377550790227
CC	GO:0008328	ionotropic glutamate receptor complex	0.00930928252612047
BP	GO:0003422	growth plate cartilage morphogenesis	0.00934823961722718
BP	GO:0003071	renal system process involved in regulation of systemic arterial blood pressure	0.00934823961722718
BP	GO:0031123	RNA 3'-end processing	0.00949246918154009
BP	GO:0044774	mitotic DNA integrity checkpoint	0.00961298490757618
BP	GO:0048518	positive regulation of biological process	0.00974479811476505
MF	GO:0005539	glycosaminoglycan binding	0.00981482811587363
MF	GO:0003682	chromatin binding	0.00996537837620017
MF	GO:0003690	double-stranded DNA binding	0.0100581941349872
BP	GO:0051983	regulation of chromosome segregation	0.0101587741161232
BP	GO:1901360	organic cyclic compound metabolic process	0.0101614024181468
BP	GO:0007215	glutamate receptor signaling pathway	0.0101641605871494
BP	GO:0071214	cellular response to abiotic stimulus	0.010467754760144
BP	GO:0104004	cellular response to environmental stimulus	0.010467754760144
BP	GO:1901991	negative regulation of mitotic cell cycle phase transition	0.0104747992022156
BP	GO:0003015	heart process	0.0105616835306957
BP	GO:0090068	positive regulation of cell cycle process	0.010724065256073
CC	GO:0043235	receptor complex	0.0109509800168018
BP	GO:0035249	synaptic transmission, glutamatergic	0.0117109721060154
BP	GO:0007091	metaphase/anaphase transition of mitotic cell cycle	0.0117792546436362
BP	GO:0060537	muscle tissue development	0.0119697683761369
CC	GO:0036477	somatodendritic compartment	0.0119697683761369
BP	GO:0033047	regulation of mitotic sister chromatid segregation	0.012681519412013
CC	GO:0099146	intrinsic component of postsynaptic density membrane	0.0130693830988642
BP	GO:0003013	circulatory system process	0.0130693830988642
BP	GO:0050896	response to stimulus	0.0131901450798527
BP	GO:0048747	muscle fiber development	0.0131901450798527
BP	GO:0034220	ion transmembrane transport	0.0134089838179313
BP	GO:0048522	positive regulation of cellular process	0.0134089838179313
BP	GO:1902750	negative regulation of cell cycle G2/M phase transition	0.0137349488424701
BP	GO:0044770	cell cycle phase transition	0.0138251093972188
MF	GO:0001012	RNA polymerase II regulatory region DNA binding	0.0138482452821999
MF	GO:0022834	ligand-gated channel activity	0.0138482452821999
MF	GO:0003723	RNA binding	0.0146084974563044
BP	GO:0040007	growth	0.0146084974563044
CC	GO:0034703	cation channel complex	0.0146409012919991
CC	GO:0098839	postsynaptic density membrane	0.0146807977063134
CC	GO:0048786	presynaptic active zone	0.0150053016890465
BP	GO:0048705	skeletal system morphogenesis	0.0150053016890465
BP	GO:0034765	regulation of ion transmembrane transport	0.0150621242299869
BP	GO:0033045	regulation of sister chromatid segregation	0.0151454525669738
BP	GO:0030071	regulation of mitotic metaphase/anaphase transition	0.0151963995573959
BP	GO:0000380	alternative mRNA splicing, via spliceosome	0.0160595487663497
BP	GO:0010965	regulation of mitotic sister chromatid separation	0.0161888805184521
CC	GO:0043025	neuronal cell body	0.0168096703815236
MF	GO:0022843	voltage-gated cation channel activity	0.0168096703815236
BP	GO:0098659	inorganic cation import across plasma membrane	0.0170493340148096
BP	GO:0099587	inorganic ion import across plasma membrane	0.0170493340148096
BP	GO:1905818	regulation of chromosome separation	0.0173684261459128
BP	GO:0015931	nucleobase-containing compound transport	0.0180322826097025
MF	GO:0099094	ligand-gated cation channel activity	0.0180322826097025
BP	GO:0010948	negative regulation of cell cycle process	0.0183547505547156
BP	GO:0043170	macromolecule metabolic process	0.0186912112575513
BP	GO:0000724	double-strand break repair via homologous recombination	0.0186912112575513
BP	GO:0000725	recombinational repair	0.0186912112575513
MF	GO:0042623	ATPase activity, coupled	0.0186912112575513
BP	GO:0060042	retina morphogenesis in camera-type eye	0.0188245288767645
BP	GO:0045944	positive regulation of transcription by RNA polymerase II	0.0188672286788138
MF	GO:0022890	inorganic cation transmembrane transporter activity	0.0188672286788138
BP	GO:0022008	neurogenesis	0.0188672286788138
BP	GO:0001503	ossification	0.0189057299465977
CC	GO:0005813	centrosome	0.0190884119293508
MF	GO:0000977	RNA polymerase II regulatory region sequence-specific DNA binding	0.0190884119293508
CC	GO:0033267	axon part	0.0191126554859814
MF	GO:0004888	transmembrane signaling receptor activity	0.0192490229184529
BP	GO:0034641	cellular nitrogen compound metabolic process	0.0192490229184529
BP	GO:0060284	regulation of cell development	0.0195048901908833
BP	GO:0007416	synapse assembly	0.0200099563134703
BP	GO:0007088	regulation of mitotic nuclear division	0.0204177176917512
BP	GO:0001501	skeletal system development	0.0206150207856656
BP	GO:0050767	regulation of neurogenesis	0.0207060958726242
BP	GO:0022613	ribonucleoprotein complex biogenesis	0.0207614357368845
BP	GO:0045841	negative regulation of mitotic metaphase/anaphase transition	0.0208104889429452
BP	GO:0007600	sensory perception	0.0209897491211185
BP	GO:0060255	regulation of macromolecule metabolic process	0.0215104891696158
BP	GO:0051093	negative regulation of developmental process	0.0220124812643633
BP	GO:0001991	regulation of systemic arterial blood pressure by circulatory renin-angiotensin	0.0221129372636093
MF	GO:0005244	voltage-gated ion channel activity	0.0225383860776688
MF	GO:0022832	voltage-gated channel activity	0.0225383860776688
BP	GO:0044784	metaphase/anaphase transition of cell cycle	0.0225383860776688
BP	GO:0051146	striated muscle cell differentiation	0.0225383860776688
BP	GO:0097107	postsynaptic density assembly	0.0225383860776688
MF	GO:1990837	sequence-specific double-stranded DNA binding	0.0225383860776688
CC	GO:0044430	cytoskeletal part	0.0234753229260039
BP	GO:0000245	spliceosomal complex assembly	0.0247698880648652
CC	GO:0071944	cell periphery	0.0251967229195635
CC	GO:0000780	condensed nuclear chromosome, centromeric region	0.0258790127298738
BP	GO:0006310	DNA recombination	0.027020691506278
MF	GO:0043565	sequence-specific DNA binding	0.027452767430452
MF	GO:0005230	extracellular ligand-gated ion channel activity	0.0274996928512387
MF	GO:0005262	calcium channel activity	0.0281704942324281
BP	GO:0030182	neuron differentiation	0.0281757428088794
BP	GO:0000077	DNA damage checkpoint	0.0282072244933474
BP	GO:0050982	detection of mechanical stimulus	0.0285696222456952
BP	GO:0060074	synapse maturation	0.0289479912343345
BP	GO:0006376	mRNA splice site selection	0.0296833335290919
BP	GO:2001020	regulation of response to DNA damage stimulus	0.0296833335290919
CC	GO:0043679	axon terminus	0.0300022321823114
BP	GO:1902099	regulation of metaphase/anaphase transition of cell cycle	0.0305203089999551
BP	GO:2000816	negative regulation of mitotic sister chromatid separation	0.0305804264483614
CC	GO:0043005	neuron projection	0.0315677044444946
CC	GO:0005886	plasma membrane	0.0322831819331136
MF	GO:0001228	DNA-binding transcription activator activity, RNA polymerase II-specific	0.0341632001717669
BP	GO:0010628	positive regulation of gene expression	0.0341632001717669
BP	GO:0071480	cellular response to gamma radiation	0.0344378638148966
BP	GO:0008608	attachment of spindle microtubules to kinetochore	0.0351433809417561
BP	GO:0048523	negative regulation of cellular process	0.0352031209614458
BP	GO:0006302	double-strand break repair	0.0358462713572603
MF	GO:0015085	calcium ion transmembrane transporter activity	0.0367856156281483
BP	GO:0000280	nuclear division	0.0368534407856149
BP	GO:1902100	negative regulation of metaphase/anaphase transition of cell cycle	0.0380456134376095
BP	GO:0098813	nuclear chromosome segregation	0.0387162366342819
CC	GO:0098797	plasma membrane protein complex	0.0390302707562462
BP	GO:0010212	response to ionizing radiation	0.0397698084784214
BP	GO:0044085	cellular component biogenesis	0.0404335145584567
CC	GO:0034399	nuclear periphery	0.0404335145584567
BP	GO:0045935	positive regulation of nucleobase-containing compound metabolic process	0.040723245443507
BP	GO:0007610	behavior	0.0408469497419494
BP	GO:0051096	positive regulation of helicase activity	0.0410739497410586
BP	GO:0048880	sensory system development	0.0418034048542491
BP	GO:0051306	mitotic sister chromatid separation	0.04201195201041
BP	GO:0045444	fat cell differentiation	0.0424534358051527
CC	GO:0044306	neuron projection terminus	0.0434468380466905
CC	GO:0098802	plasma membrane receptor complex	0.0437478147089477
CC	GO:0099061	integral component of postsynaptic density membrane	0.0444927594729137
MF	GO:0005267	potassium channel activity	0.0444927594729137
BP	GO:0071804	cellular potassium ion transport	0.0444927594729137
BP	GO:0071805	potassium ion transmembrane transport	0.0444927594729137
CC	GO:0009986	cell surface	0.0447834615740314
BP	GO:0045600	positive regulation of fat cell differentiation	0.0455979156205571
BP	GO:0001649	osteoblast differentiation	0.0460320509700348
CC	GO:0005583	fibrillar collagen trimer	0.0460320509700348
CC	GO:0098643	banded collagen fibril	0.0460320509700348
CC	GO:0097447	dendritic tree	0.0460320509700348
BP	GO:0051963	regulation of synapse assembly	0.0460320509700348
BP	GO:0048169	regulation of long-term neuronal synaptic plasticity	0.0460320509700348
BP	GO:0003417	growth plate cartilage development	0.0460320509700348
BP	GO:0051962	positive regulation of nervous system development	0.0469063908411746
BP	GO:0071824	protein-DNA complex subunit organization	0.0481242411867502
