# Supplementary material for: Dedicated transcriptomics combined with power analysis lead to functional understanding of genes with weak phenotypic changes in knockout lines
Source: PLoS Comput Biol. 2020 Nov 12;16(11):e1008354. doi: 10.1371/journal.pcbi.1008354 (PMC7685438; doi:10.1371/journal.pcbi.1008354)
Supplement: S2 File — (GZ) [file pcbi.1008354.s016.gz › S2_File/gon5/176.tsv]

ontology	category	term	BH
CC	GO:0031012	extracellular matrix	1.28176575359986e-12
CC	GO:0005576	extracellular region	1.22657852491341e-10
CC	GO:0062023	collagen-containing extracellular matrix	1.23124493987e-10
CC	GO:0044421	extracellular region part	3.37235679543246e-10
MF	GO:0005201	extracellular matrix structural constituent	2.99493003735669e-09
CC	GO:0097060	synaptic membrane	4.64563763866298e-09
BP	GO:0071840	cellular component organization or biogenesis	3.40009672818838e-08
CC	GO:0005615	extracellular space	4.43165668623108e-08
MF	GO:0005198	structural molecule activity	8.32479174801348e-08
BP	GO:0009987	cellular process	1.1665407620843e-07
CC	GO:0032991	protein-containing complex	2.21053961459387e-07
BP	GO:0032501	multicellular organismal process	2.57904663964737e-07
BP	GO:0099536	synaptic signaling	2.57904663964737e-07
BP	GO:0016043	cellular component organization	3.41182698310093e-07
BP	GO:0099537	trans-synaptic signaling	3.59098737598115e-07
BP	GO:0007268	chemical synaptic transmission	4.93253782108951e-07
BP	GO:0098916	anterograde trans-synaptic signaling	4.93253782108951e-07
MF	GO:0005509	calcium ion binding	5.5587842552186e-07
CC	GO:0099240	intrinsic component of synaptic membrane	1.16308772320414e-06
CC	GO:0099699	integral component of synaptic membrane	3.34771342316445e-06
CC	GO:0044456	synapse part	4.15924150543597e-06
BP	GO:0003008	system process	4.33537895838492e-06
CC	GO:0045202	synapse	4.95006801029032e-06
BP	GO:0050804	modulation of chemical synaptic transmission	1.03150049746255e-05
CC	GO:0005694	chromosome	1.0654604220396e-05
CC	GO:0043228	non-membrane-bounded organelle	1.10576110472401e-05
BP	GO:0099177	regulation of trans-synaptic signaling	1.10576110472401e-05
BP	GO:0006396	RNA processing	1.10576110472401e-05
CC	GO:0045211	postsynaptic membrane	1.24459381427225e-05
BP	GO:0008380	RNA splicing	1.28817501551427e-05
CC	GO:0043292	contractile fiber	2.29513571069392e-05
CC	GO:0098936	intrinsic component of postsynaptic membrane	2.29513571069392e-05
BP	GO:0051239	regulation of multicellular organismal process	2.29513571069392e-05
CC	GO:0043232	intracellular non-membrane-bounded organelle	2.64399903417778e-05
BP	GO:0048731	system development	2.6557166736447e-05
CC	GO:0099634	postsynaptic specialization membrane	2.93339885777559e-05
BP	GO:0022610	biological adhesion	2.93339885777559e-05
CC	GO:0030424	axon	2.93339885777559e-05
BP	GO:0045595	regulation of cell differentiation	2.93339885777559e-05
CC	GO:0097458	neuron part	2.93339885777559e-05
BP	GO:0007215	glutamate receptor signaling pathway	3.37730383824427e-05
BP	GO:0007275	multicellular organism development	4.0907642509006e-05
CC	GO:0036477	somatodendritic compartment	4.10287639587657e-05
CC	GO:0044427	chromosomal part	4.10287639587657e-05
BP	GO:0007155	cell adhesion	4.51574673565174e-05
MF	GO:0005539	glycosaminoglycan binding	4.68155176442038e-05
CC	GO:0070013	intracellular organelle lumen	4.68155176442038e-05
CC	GO:0031981	nuclear lumen	4.68155176442038e-05
CC	GO:0099055	integral component of postsynaptic membrane	4.70139131846313e-05
CC	GO:0031974	membrane-enclosed lumen	4.70139131846313e-05
CC	GO:0043233	organelle lumen	4.70139131846313e-05
CC	GO:0044420	extracellular matrix component	4.74779868675155e-05
MF	GO:0022839	ion gated channel activity	6.14349882102913e-05
CC	GO:0031226	intrinsic component of plasma membrane	6.93208337097039e-05
CC	GO:0030054	cell junction	8.41788114756486e-05
BP	GO:0051094	positive regulation of developmental process	9.48715997913292e-05
CC	GO:0043005	neuron projection	9.66805448182757e-05
CC	GO:0005581	collagen trimer	9.78973260562754e-05
CC	GO:0005887	integral component of plasma membrane	0.000106913874083611
CC	GO:0000776	kinetochore	0.000114746043153308
CC	GO:0009986	cell surface	0.000117317916197937
BP	GO:0048167	regulation of synaptic plasticity	0.000131263986982498
MF	GO:0005261	cation channel activity	0.000131274822948669
CC	GO:0098982	GABA-ergic synapse	0.000137048668771862
BP	GO:0002062	chondrocyte differentiation	0.00015218818035603
BP	GO:0008150	biological_process	0.000155105516677356
MF	GO:0022836	gated channel activity	0.000158515260478343
BP	GO:0007610	behavior	0.000158515260478343
CC	GO:0044428	nuclear part	0.000161426528345467
BP	GO:0065007	biological regulation	0.000161426528345467
CC	GO:0000228	nuclear chromosome	0.000167270995928839
CC	GO:0030016	myofibril	0.000167270995928839
CC	GO:0000775	chromosome, centromeric region	0.00018506424241478
MF	GO:0005515	protein binding	0.000200156873368951
CC	GO:0000777	condensed chromosome kinetochore	0.000218825454424499
BP	GO:0000375	RNA splicing, via transesterification reactions	0.000221171096429069
BP	GO:0000377	RNA splicing, via transesterification reactions with bulged adenosine as nucleophile	0.000221171096429069
BP	GO:0000398	mRNA splicing, via spliceosome	0.000221171096429069
CC	GO:0042734	presynaptic membrane	0.000281993931932421
BP	GO:0006260	DNA replication	0.000281993931932421
CC	GO:0005681	spliceosomal complex	0.000314521405302785
BP	GO:0045597	positive regulation of cell differentiation	0.000331386492523546
CC	GO:0098948	intrinsic component of postsynaptic specialization membrane	0.000331386492523546
BP	GO:0060349	bone morphogenesis	0.000479818344216381
CC	GO:0098839	postsynaptic density membrane	0.000489988737087812
BP	GO:0006397	mRNA processing	0.000496281058355907
CC	GO:0099060	integral component of postsynaptic specialization membrane	0.00050848255060682
BP	GO:0030198	extracellular matrix organization	0.00050848255060682
BP	GO:0050789	regulation of biological process	0.000511502218658433
BP	GO:1900449	regulation of glutamate receptor signaling pathway	0.000541398017562002
BP	GO:0007399	nervous system development	0.000594766844695233
MF	GO:0030020	extracellular matrix structural constituent conferring tensile strength	0.000594766844695233
BP	GO:0044085	cellular component biogenesis	0.000596389935282429
CC	GO:0097447	dendritic tree	0.00061771716805235
CC	GO:0044449	contractile fiber part	0.000630243825789063
BP	GO:0034508	centromere complex assembly	0.000662840434688455
CC	GO:0071013	catalytic step 2 spliceosome	0.000687825222529627
MF	GO:0005216	ion channel activity	0.000687825222529627
BP	GO:2000026	regulation of multicellular organismal development	0.00070253369857859
BP	GO:0051216	cartilage development	0.000703912233458769
MF	GO:0022838	substrate-specific channel activity	0.00071575929121638
BP	GO:0043062	extracellular structure organization	0.000776583572448277
BP	GO:0050877	nervous system process	0.00078408159501828
BP	GO:0003012	muscle system process	0.000808510438122618
BP	GO:0044057	regulation of system process	0.0008613933979403
BP	GO:0006261	DNA-dependent DNA replication	0.0008613933979403
BP	GO:0022008	neurogenesis	0.00104973989359903
BP	GO:0060350	endochondral bone morphogenesis	0.00104973989359903
BP	GO:0050808	synapse organization	0.00106118016557243
CC	GO:0099080	supramolecular complex	0.00107922561228244
CC	GO:0099081	supramolecular polymer	0.00107922561228244
BP	GO:0061448	connective tissue development	0.00107922561228244
MF	GO:0015267	channel activity	0.00107922561228244
MF	GO:0022803	passive transmembrane transporter activity	0.00107922561228244
CC	GO:0005839	proteasome core complex	0.00110496821337255
CC	GO:0099146	intrinsic component of postsynaptic density membrane	0.00110496821337255
CC	GO:0098794	postsynapse	0.0011273703904991
CC	GO:0005657	replication fork	0.0011477545635289
CC	GO:0000778	condensed nuclear chromosome kinetochore	0.00115715983179673
MF	GO:0008201	heparin binding	0.00115715983179673
CC	GO:0099512	supramolecular fiber	0.00116659066216689
CC	GO:0044297	cell body	0.00118911238153428
BP	GO:0019226	transmission of nerve impulse	0.00125076073917745
CC	GO:0044454	nuclear chromosome part	0.0013017719294319
BP	GO:0007267	cell-cell signaling	0.00131842137946985
CC	GO:0030425	dendrite	0.00131842137946985
BP	GO:0060348	bone development	0.00131842137946985
MF	GO:0022843	voltage-gated cation channel activity	0.00132407258073655
BP	GO:0032502	developmental process	0.00132407258073655
BP	GO:0060351	cartilage development involved in endochondral bone morphogenesis	0.00144964539610514
CC	GO:0099061	integral component of postsynaptic density membrane	0.00154735475389114
BP	GO:0048856	anatomical structure development	0.00164772701304864
BP	GO:0000278	mitotic cell cycle	0.00189582160773501
CC	GO:0098793	presynapse	0.00191381073550276
BP	GO:0050794	regulation of cellular process	0.00191381073550276
BP	GO:0042391	regulation of membrane potential	0.00198428190496834
BP	GO:0099601	regulation of neurotransmitter receptor activity	0.00198428190496834
MF	GO:0044877	protein-containing complex binding	0.00211556601087028
BP	GO:0050793	regulation of developmental process	0.00211556601087028
CC	GO:0098978	glutamatergic synapse	0.00211967284607277
CC	GO:1902495	transmembrane transporter complex	0.00237886919515479
CC	GO:0098687	chromosomal region	0.00253413063995136
BP	GO:0048699	generation of neurons	0.00257676312896227
BP	GO:0008037	cell recognition	0.00257676312896227
BP	GO:0051960	regulation of nervous system development	0.00267297241051241
BP	GO:0040007	growth	0.0027337204257659
BP	GO:0003015	heart process	0.00274966615120402
BP	GO:0051962	positive regulation of nervous system development	0.00298946089469634
BP	GO:0051240	positive regulation of multicellular organismal process	0.00307458886301665
CC	GO:0098878	neurotransmitter receptor complex	0.00307458886301665
CC	GO:0030017	sarcomere	0.00307458886301665
BP	GO:0048468	cell development	0.00317896312437602
CC	GO:0043025	neuronal cell body	0.00320927888978271
CC	GO:1990351	transporter complex	0.00334928267223175
BP	GO:0050806	positive regulation of synaptic transmission	0.0034085809876026
BP	GO:0032879	regulation of localization	0.00367798467683105
CC	GO:0048786	presynaptic active zone	0.0038349067534155
BP	GO:0060047	heart contraction	0.00398218826239811
BP	GO:0006259	DNA metabolic process	0.00398218826239811
MF	GO:0015085	calcium ion transmembrane transporter activity	0.00426011431431335
CC	GO:0034703	cation channel complex	0.00426011431431335
MF	GO:0005262	calcium channel activity	0.0043080849763238
MF	GO:0004298	threonine-type endopeptidase activity	0.00436630574488703
MF	GO:0070003	threonine-type peptidase activity	0.00436630574488703
MF	GO:0005244	voltage-gated ion channel activity	0.00448660956559103
MF	GO:0022832	voltage-gated channel activity	0.00448660956559103
CC	GO:0098590	plasma membrane region	0.00458198984883434
CC	GO:0000779	condensed chromosome, centromeric region	0.00458474155820908
CC	GO:0034702	ion channel complex	0.00458474155820908
BP	GO:0060538	skeletal muscle organ development	0.00458474155820908
CC	GO:0033267	axon part	0.00458536762375045
BP	GO:0140014	mitotic nuclear division	0.00470616003516603
BP	GO:0090304	nucleic acid metabolic process	0.00483483614532562
CC	GO:0008328	ionotropic glutamate receptor complex	0.00516057956077616
CC	GO:0098889	intrinsic component of presynaptic membrane	0.00550968260023012
BP	GO:0006936	muscle contraction	0.00563898737914012
CC	GO:1990904	ribonucleoprotein complex	0.00571088882816904
BP	GO:0000070	mitotic sister chromatid segregation	0.00643653217755783
BP	GO:0010499	proteasomal ubiquitin-independent protein catabolic process	0.00713600113104514
BP	GO:0022607	cellular component assembly	0.00724336804047702
BP	GO:0007519	skeletal muscle tissue development	0.00737402137972601
BP	GO:0060074	synapse maturation	0.00751242101885019
CC	GO:0000793	condensed chromosome	0.00886468490612003
MF	GO:0005102	signaling receptor binding	0.00886468490612003
BP	GO:0061061	muscle structure development	0.00946743917483567
BP	GO:0031055	chromatin remodeling at centromere	0.00955914214643324
CC	GO:0005604	basement membrane	0.00986178302923712
BP	GO:0050767	regulation of neurogenesis	0.00999840116698604
MF	GO:0017116	single-stranded DNA-dependent ATP-dependent DNA helicase activity	0.0101920889833737
MF	GO:0043142	single-stranded DNA-dependent ATPase activity	0.0101920889833737
BP	GO:0006310	DNA recombination	0.0101920889833737
MF	GO:0005488	binding	0.010229831696331
MF	GO:0004003	ATP-dependent DNA helicase activity	0.010502591423718
MF	GO:0008026	ATP-dependent helicase activity	0.010502591423718
MF	GO:0070035	purine NTP-dependent helicase activity	0.010502591423718
BP	GO:0007517	muscle organ development	0.0109101609113359
MF	GO:1901681	sulfur compound binding	0.0109101609113359
BP	GO:0060537	muscle tissue development	0.0109101609113359
CC	GO:0044459	plasma membrane part	0.0109305995303292
BP	GO:0001501	skeletal system development	0.0109305995303292
CC	GO:0044305	calyx of Held	0.0114281857050008
CC	GO:0000502	proteasome complex	0.0116170115286849
BP	GO:0003013	circulatory system process	0.0126573260843103
MF	GO:0046873	metal ion transmembrane transporter activity	0.0132666631269495
CC	GO:0043596	nuclear replication fork	0.0132902577361149
BP	GO:0065004	protein-DNA complex assembly	0.0137368829812369
BP	GO:0035637	multicellular organismal signaling	0.0138055878413139
BP	GO:0051123	RNA polymerase II preinitiation complex assembly	0.0138534857154246
CC	GO:0005654	nucleoplasm	0.0140399595003693
BP	GO:0030154	cell differentiation	0.0140855939292213
BP	GO:0043269	regulation of ion transport	0.014822607015474
BP	GO:0097107	postsynaptic density assembly	0.0148501303567216
BP	GO:0048168	regulation of neuronal synaptic plasticity	0.0157504588959466
BP	GO:0060078	regulation of postsynaptic membrane potential	0.0158957256991548
BP	GO:0060536	cartilage morphogenesis	0.0164551651958629
BP	GO:0031175	neuron projection development	0.0164551651958629
CC	GO:1905369	endopeptidase complex	0.0164551651958629
BP	GO:0007059	chromosome segregation	0.0166943127753935
BP	GO:0030182	neuron differentiation	0.0177891544568282
BP	GO:2000311	regulation of AMPA receptor activity	0.0180755789210066
CC	GO:0099056	integral component of presynaptic membrane	0.0184409364188353
CC	GO:0071007	U2-type catalytic step 2 spliceosome	0.0184409364188353
BP	GO:0003422	growth plate cartilage morphogenesis	0.0185306722908046
BP	GO:0000280	nuclear division	0.0191542909995256
MF	GO:0008094	DNA-dependent ATPase activity	0.0203123014113178
MF	GO:0005212	structural constituent of eye lens	0.0203123014113178
BP	GO:0048589	developmental growth	0.0203359794462612
BP	GO:0090129	positive regulation of synapse maturation	0.0204446490555418
CC	GO:0031674	I band	0.0205945215142409
BP	GO:0008015	blood circulation	0.0205945215142409
BP	GO:0006974	cellular response to DNA damage stimulus	0.0205945215142409
BP	GO:1903047	mitotic cell cycle process	0.0207607638280266
BP	GO:0006941	striated muscle contraction	0.0211806755213322
BP	GO:0006281	DNA repair	0.0215689016648097
CC	GO:0044422	organelle part	0.0218752741224571
BP	GO:0006950	response to stress	0.0224122033071494
CC	GO:0036379	myofilament	0.0226028667424543
BP	GO:0098742	cell-cell adhesion via plasma-membrane adhesion molecules	0.0229686456258091
MF	GO:0008307	structural constituent of muscle	0.0230077068265635
BP	GO:0007416	synapse assembly	0.0230077068265635
CC	GO:0099572	postsynaptic specialization	0.023413268848459
BP	GO:0060284	regulation of cell development	0.0237118162003657
CC	GO:0034709	methylosome	0.0239952794924698
MF	GO:0003697	single-stranded DNA binding	0.0239952794924698
CC	GO:0005865	striated muscle thin filament	0.0241508474178188
MF	GO:0022890	inorganic cation transmembrane transporter activity	0.0243871898150039
MF	GO:0038023	signaling receptor activity	0.0244759851360583
CC	GO:0032809	neuronal cell body membrane	0.0245327418917804
BP	GO:0070141	response to UV-A	0.0245327418917804
MF	GO:0005245	voltage-gated calcium channel activity	0.0255616172943397
BP	GO:2001257	regulation of cation channel activity	0.0257132596839758
BP	GO:0014706	striated muscle tissue development	0.0258446443105989
BP	GO:0034080	CENP-A containing nucleosome assembly	0.025873856515319
BP	GO:0061641	CENP-A containing chromatin organization	0.025873856515319
BP	GO:0050769	positive regulation of neurogenesis	0.0278834028082012
BP	GO:0051130	positive regulation of cellular component organization	0.0278834028082012
BP	GO:0048747	muscle fiber development	0.0287013682287249
BP	GO:0007626	locomotory behavior	0.0287396152311809
BP	GO:0051128	regulation of cellular component organization	0.028847326641537
BP	GO:0008608	attachment of spindle microtubules to kinetochore	0.028847326641537
MF	GO:0008066	glutamate receptor activity	0.0290929994907598
BP	GO:0048518	positive regulation of biological process	0.0296102528524528
BP	GO:0003418	growth plate cartilage chondrocyte differentiation	0.0303928284768368
BP	GO:0032412	regulation of ion transmembrane transporter activity	0.0308634796030893
BP	GO:0016071	mRNA metabolic process	0.0309101062027099
BP	GO:0009988	cell-cell recognition	0.0309101062027099
BP	GO:0007049	cell cycle	0.0317417191224802
BP	GO:0034765	regulation of ion transmembrane transport	0.0319332176589997
BP	GO:0048666	neuron development	0.0319332176589997
MF	GO:0003678	DNA helicase activity	0.0324384134476607
BP	GO:0003413	chondrocyte differentiation involved in endochondral bone morphogenesis	0.0338263582063158
BP	GO:0099565	chemical synaptic transmission, postsynaptic	0.0340928055303393
BP	GO:0035418	protein localization to synapse	0.0360294009060857
CC	GO:0000780	condensed nuclear chromosome, centromeric region	0.0371688634911992
BP	GO:0006139	nucleobase-containing compound metabolic process	0.0372290603496865
BP	GO:1904646	cellular response to amyloid-beta	0.0375256369066095
BP	GO:0051146	striated muscle cell differentiation	0.0375256369066095
BP	GO:0034641	cellular nitrogen compound metabolic process	0.0375256369066095
MF	GO:0001540	amyloid-beta binding	0.0375256369066095
BP	GO:0003414	chondrocyte morphogenesis involved in endochondral bone morphogenesis	0.0375256369066095
BP	GO:0003429	growth plate cartilage chondrocyte morphogenesis	0.0375256369066095
BP	GO:0090171	chondrocyte morphogenesis	0.0375256369066095
BP	GO:0046483	heterocycle metabolic process	0.0377388424267135
BP	GO:0007611	learning or memory	0.0379387896853591
BP	GO:0030199	collagen fibril organization	0.0396577217548578
BP	GO:0000075	cell cycle checkpoint	0.0397607623865182
BP	GO:0003433	chondrocyte development involved in endochondral bone morphogenesis	0.0398355027196826
BP	GO:0050921	positive regulation of chemotaxis	0.0398355027196826
BP	GO:0032103	positive regulation of response to external stimulus	0.0398355027196826
MF	GO:0004888	transmembrane signaling receptor activity	0.0398355027196826
CC	GO:0005583	fibrillar collagen trimer	0.0400585569644817
CC	GO:0098643	banded collagen fibril	0.0400585569644817
BP	GO:0035988	chondrocyte proliferation	0.0400585569644817
CC	GO:0030018	Z disc	0.0400585569644817
BP	GO:0007093	mitotic cell cycle checkpoint	0.0400585569644817
BP	GO:0002063	chondrocyte development	0.0406054860208521
BP	GO:0032963	collagen metabolic process	0.0415420141543774
CC	GO:0005886	plasma membrane	0.0417733159992498
CC	GO:0005838	proteasome regulatory particle	0.0418224118702688
BP	GO:0007346	regulation of mitotic cell cycle	0.0423656314886989
BP	GO:0050905	neuromuscular process	0.0430197059027248
CC	GO:0044327	dendritic spine head	0.0430197059027248
MF	GO:0015276	ligand-gated ion channel activity	0.0439679063051463
BP	GO:0048641	regulation of skeletal muscle tissue development	0.0441212823336716
BP	GO:1904645	response to amyloid-beta	0.044811843090427
BP	GO:0097305	response to alcohol	0.0456149356243428
BP	GO:0043170	macromolecule metabolic process	0.0456149356243428
BP	GO:0048522	positive regulation of cellular process	0.0457766776423287
MF	GO:0003689	DNA clamp loader activity	0.0471595725655612
MF	GO:0033170	protein-DNA loading ATPase activity	0.0471595725655612
BP	GO:0030071	regulation of mitotic metaphase/anaphase transition	0.0471595725655612
BP	GO:0071824	protein-DNA complex subunit organization	0.0472868693763305
BP	GO:0043486	histone exchange	0.0477637799814075
CC	GO:0044306	neuron projection terminus	0.0496021839619899
CC	GO:0044298	cell body membrane	0.0496021839619899
BP	GO:0035640	exploration behavior	0.0498936964942749
MF	GO:0099604	ligand-gated calcium channel activity	0.0499231062886917
