# Supplementary material for: Dedicated transcriptomics combined with power analysis lead to functional understanding of genes with weak phenotypic changes in knockout lines
Source: PLoS Comput Biol. 2020 Nov 12;16(11):e1008354. doi: 10.1371/journal.pcbi.1008354 (PMC7685438; doi:10.1371/journal.pcbi.1008354)
Supplement: S2 File — (GZ) [file pcbi.1008354.s016.gz › S2_File/gon5/50.tsv]

ontology	category	term	BH
CC	GO:0005576	extracellular region	1.56006552289061e-20
CC	GO:0044421	extracellular region part	3.12522425992842e-20
BP	GO:0032501	multicellular organismal process	2.20532628878293e-19
CC	GO:0005615	extracellular space	2.00405191852633e-17
CC	GO:0031012	extracellular matrix	3.38462544781271e-16
CC	GO:0062023	collagen-containing extracellular matrix	6.72672769289442e-16
BP	GO:0032502	developmental process	5.44549432671232e-15
BP	GO:0048856	anatomical structure development	1.69567631704246e-14
BP	GO:0050789	regulation of biological process	1.75802582831231e-14
BP	GO:0003008	system process	2.56863910897654e-14
BP	GO:0048731	system development	3.78745912750629e-14
BP	GO:0007275	multicellular organism development	4.08290942948016e-14
BP	GO:0065007	biological regulation	8.02137941823539e-14
MF	GO:0005201	extracellular matrix structural constituent	8.45100162035486e-13
BP	GO:0050794	regulation of cellular process	1.31736267940959e-12
MF	GO:0005515	protein binding	4.55327940443355e-11
BP	GO:0007399	nervous system development	1.44900694806476e-09
BP	GO:0051239	regulation of multicellular organismal process	1.81900860594637e-09
CC	GO:0005887	integral component of plasma membrane	1.81900860594637e-09
CC	GO:0031226	intrinsic component of plasma membrane	2.06756431057443e-09
BP	GO:0009987	cellular process	2.45108387337814e-09
BP	GO:0030154	cell differentiation	2.73452158378584e-09
BP	GO:0048869	cellular developmental process	2.76269475915295e-09
CC	GO:0005581	collagen trimer	1.84885693550989e-08
CC	GO:0005694	chromosome	1.8972722734577e-08
BP	GO:0050793	regulation of developmental process	2.62332917394145e-08
BP	GO:0051216	cartilage development	4.21792257700198e-08
MF	GO:0005488	binding	4.68399810926024e-08
CC	GO:0097060	synaptic membrane	4.70569791826756e-08
BP	GO:0009653	anatomical structure morphogenesis	5.62770853114119e-08
BP	GO:0022008	neurogenesis	6.65858065259015e-08
CC	GO:0005886	plasma membrane	9.34185225422573e-08
CC	GO:0044427	chromosomal part	9.84271002923816e-08
BP	GO:0048513	animal organ development	9.84425370018051e-08
CC	GO:0071944	cell periphery	1.00454561054628e-07
BP	GO:0050896	response to stimulus	1.31819623381837e-07
CC	GO:0000775	chromosome, centromeric region	1.51521356214331e-07
BP	GO:2000026	regulation of multicellular organismal development	1.54542155990163e-07
MF	GO:0005509	calcium ion binding	1.54542155990163e-07
BP	GO:0048518	positive regulation of biological process	1.54542155990163e-07
BP	GO:0048468	cell development	2.12399604871161e-07
CC	GO:0044459	plasma membrane part	2.12399604871161e-07
BP	GO:0050877	nervous system process	2.12399604871161e-07
BP	GO:0006259	DNA metabolic process	3.08017049325366e-07
BP	GO:0051094	positive regulation of developmental process	3.5234123099474e-07
CC	GO:0043292	contractile fiber	3.82396341770347e-07
CC	GO:0000776	kinetochore	3.82396341770347e-07
BP	GO:0000070	mitotic sister chromatid segregation	4.95914834011382e-07
BP	GO:0071840	cellular component organization or biogenesis	5.82784983590348e-07
BP	GO:0006281	DNA repair	6.58110968684606e-07
BP	GO:0006261	DNA-dependent DNA replication	7.01377403558685e-07
BP	GO:0048699	generation of neurons	7.22338501930541e-07
BP	GO:0061448	connective tissue development	8.28649987566202e-07
BP	GO:0001501	skeletal system development	8.59052163895639e-07
BP	GO:0003012	muscle system process	9.31134785536207e-07
MF	GO:0038023	signaling receptor activity	9.31134785536207e-07
BP	GO:0048522	positive regulation of cellular process	1.2019721813529e-06
BP	GO:0007059	chromosome segregation	1.23776770149143e-06
BP	GO:0051240	positive regulation of multicellular organismal process	1.23776770149143e-06
BP	GO:0002062	chondrocyte differentiation	1.28108001926721e-06
BP	GO:0000819	sister chromatid segregation	1.44373765582965e-06
BP	GO:0016043	cellular component organization	1.44373765582965e-06
MF	GO:0004888	transmembrane signaling receptor activity	1.56841491440191e-06
BP	GO:0051716	cellular response to stimulus	1.56841491440191e-06
BP	GO:0007049	cell cycle	1.56841491440191e-06
CC	GO:0000793	condensed chromosome	1.66078726715786e-06
CC	GO:0030054	cell junction	1.76512108233217e-06
BP	GO:0099536	synaptic signaling	2.06976638971232e-06
BP	GO:0000278	mitotic cell cycle	2.22692146969454e-06
BP	GO:0140014	mitotic nuclear division	2.22692146969454e-06
BP	GO:0099537	trans-synaptic signaling	2.22692146969454e-06
BP	GO:0006936	muscle contraction	2.31878955082291e-06
BP	GO:0007268	chemical synaptic transmission	2.32227149595315e-06
BP	GO:0098916	anterograde trans-synaptic signaling	2.32227149595315e-06
MF	GO:0005261	cation channel activity	2.32460893982546e-06
CC	GO:0009986	cell surface	2.77600143667135e-06
BP	GO:0043062	extracellular structure organization	2.84565583924892e-06
MF	GO:0008094	DNA-dependent ATPase activity	2.95625407290966e-06
BP	GO:0006260	DNA replication	2.95625407290966e-06
BP	GO:0006974	cellular response to DNA damage stimulus	3.33649315329363e-06
BP	GO:0045595	regulation of cell differentiation	4.87046498690921e-06
CC	GO:0030424	axon	5.07394408271546e-06
BP	GO:0051241	negative regulation of multicellular organismal process	5.25234440120978e-06
BP	GO:0030198	extracellular matrix organization	5.44080617324031e-06
CC	GO:0030016	myofibril	6.56590080313877e-06
BP	GO:1903047	mitotic cell cycle process	8.09862691219788e-06
CC	GO:0098687	chromosomal region	8.96243962360031e-06
BP	GO:0060350	endochondral bone morphogenesis	9.90645975676494e-06
MF	GO:0015267	channel activity	1.02793496957853e-05
MF	GO:0022803	passive transmembrane transporter activity	1.02793496957853e-05
CC	GO:0099512	supramolecular fiber	1.12106827315006e-05
BP	GO:0000280	nuclear division	1.31964621654575e-05
CC	GO:0000777	condensed chromosome kinetochore	1.31964621654575e-05
CC	GO:0099080	supramolecular complex	1.32467748411373e-05
CC	GO:0099081	supramolecular polymer	1.32467748411373e-05
MF	GO:0060089	molecular transducer activity	1.37064885078752e-05
BP	GO:0006941	striated muscle contraction	1.38634270763061e-05
CC	GO:0044449	contractile fiber part	1.38634270763061e-05
BP	GO:0060351	cartilage development involved in endochondral bone morphogenesis	1.46933416466975e-05
BP	GO:0060349	bone morphogenesis	1.6690922566002e-05
CC	GO:0000779	condensed chromosome, centromeric region	1.73408950257272e-05
BP	GO:0009887	animal organ morphogenesis	1.74829367604616e-05
CC	GO:1902495	transmembrane transporter complex	1.92636095302019e-05
MF	GO:0030020	extracellular matrix structural constituent conferring tensile strength	1.94562154918121e-05
BP	GO:0007423	sensory organ development	1.9474549369985e-05
CC	GO:0045202	synapse	1.9474549369985e-05
BP	GO:0051960	regulation of nervous system development	1.9474549369985e-05
CC	GO:0099240	intrinsic component of synaptic membrane	1.9474549369985e-05
BP	GO:0048519	negative regulation of biological process	1.96206698161703e-05
BP	GO:0051983	regulation of chromosome segregation	2.12618208077433e-05
CC	GO:0097458	neuron part	2.19691894016108e-05
BP	GO:0022402	cell cycle process	2.50833872440655e-05
BP	GO:0009888	tissue development	2.54547777992043e-05
CC	GO:0000228	nuclear chromosome	2.59622423572706e-05
BP	GO:0098813	nuclear chromosome segregation	2.64412797351211e-05
CC	GO:0044297	cell body	3.05097054631729e-05
BP	GO:0003009	skeletal muscle contraction	3.07724792033171e-05
MF	GO:0022838	substrate-specific channel activity	3.2846918204113e-05
MF	GO:0046873	metal ion transmembrane transporter activity	3.35593407441678e-05
BP	GO:0044057	regulation of system process	3.35593407441678e-05
CC	GO:0045211	postsynaptic membrane	3.35593407441678e-05
MF	GO:0022839	ion gated channel activity	3.35593407441678e-05
BP	GO:0030182	neuron differentiation	3.35593407441678e-05
BP	GO:0048705	skeletal system morphogenesis	3.36160479223159e-05
BP	GO:0051093	negative regulation of developmental process	3.52450997653529e-05
CC	GO:0034703	cation channel complex	3.63804634039042e-05
CC	GO:0099699	integral component of synaptic membrane	3.63982172771751e-05
MF	GO:0017116	single-stranded DNA-dependent ATP-dependent DNA helicase activity	3.83213828069597e-05
MF	GO:0043142	single-stranded DNA-dependent ATPase activity	3.83213828069597e-05
BP	GO:0048646	anatomical structure formation involved in morphogenesis	4.22804944807894e-05
CC	GO:0034702	ion channel complex	4.29967911922935e-05
BP	GO:0045597	positive regulation of cell differentiation	4.83100248028014e-05
CC	GO:0043025	neuronal cell body	4.979603244368e-05
MF	GO:0005539	glycosaminoglycan binding	5.01793496701634e-05
BP	GO:0023052	signaling	5.54336790673439e-05
MF	GO:0004003	ATP-dependent DNA helicase activity	5.54336790673439e-05
MF	GO:0008026	ATP-dependent helicase activity	5.54336790673439e-05
MF	GO:0070035	purine NTP-dependent helicase activity	5.54336790673439e-05
CC	GO:0030017	sarcomere	5.59622794422029e-05
MF	GO:0008066	glutamate receptor activity	7.31205259140163e-05
CC	GO:1990351	transporter complex	7.40074728347947e-05
MF	GO:0022836	gated channel activity	7.98191906732719e-05
MF	GO:0005216	ion channel activity	8.01876981661372e-05
BP	GO:0007154	cell communication	8.38737420791108e-05
BP	GO:0006397	mRNA processing	8.94934649231632e-05
BP	GO:0061061	muscle structure development	9.15330494692019e-05
MF	GO:0098960	postsynaptic neurotransmitter receptor activity	9.15330494692019e-05
MF	GO:0004386	helicase activity	9.51012076792767e-05
CC	GO:0098878	neurotransmitter receptor complex	0.000109151204928715
CC	GO:0044456	synapse part	0.000109873809880894
CC	GO:0036477	somatodendritic compartment	0.000117103987981916
BP	GO:0090304	nucleic acid metabolic process	0.000141121005592919
CC	GO:0099634	postsynaptic specialization membrane	0.000144408786499094
MF	GO:0003678	DNA helicase activity	0.000144408786499094
BP	GO:0050804	modulation of chemical synaptic transmission	0.000144408786499094
MF	GO:1904315	transmitter-gated ion channel activity involved in regulation of postsynaptic membrane potential	0.000147549502480949
CC	GO:0000778	condensed nuclear chromosome kinetochore	0.000167040192214887
BP	GO:0099177	regulation of trans-synaptic signaling	0.000167040192214887
BP	GO:0048523	negative regulation of cellular process	0.000168291563676098
BP	GO:0007600	sensory perception	0.000191861507644734
CC	GO:0008328	ionotropic glutamate receptor complex	0.000194157089450369
CC	GO:0098936	intrinsic component of postsynaptic membrane	0.000194756301031752
BP	GO:0007155	cell adhesion	0.000203757589559213
BP	GO:0010389	regulation of G2/M transition of mitotic cell cycle	0.000205133515946842
BP	GO:0003071	renal system process involved in regulation of systemic arterial blood pressure	0.000208439463898792
BP	GO:0007610	behavior	0.000226201031817538
CC	GO:0044428	nuclear part	0.00023251751018624
CC	GO:0043005	neuron projection	0.00023251751018624
MF	GO:0022824	transmitter-gated ion channel activity	0.000236200909434905
MF	GO:0022835	transmitter-gated channel activity	0.000236200909434905
BP	GO:0098801	regulation of renal system process	0.000236200909434905
CC	GO:0036379	myofilament	0.000251389639512141
BP	GO:1901990	regulation of mitotic cell cycle phase transition	0.000252223380568718
BP	GO:0022610	biological adhesion	0.000252223380568718
CC	GO:0005865	striated muscle thin filament	0.000271722157113211
BP	GO:0006950	response to stress	0.000272599383392798
BP	GO:0060348	bone development	0.000289884423547316
CC	GO:0044454	nuclear chromosome part	0.000294292365932918
BP	GO:0007267	cell-cell signaling	0.000300649537242252
BP	GO:0048285	organelle fission	0.000300649537242252
CC	GO:0099055	integral component of postsynaptic membrane	0.000324679584034028
BP	GO:0008015	blood circulation	0.000336443386717538
BP	GO:0044786	cell cycle DNA replication	0.000341300069534617
BP	GO:0003013	circulatory system process	0.0003733389929116
BP	GO:0051301	cell division	0.000426625205637253
BP	GO:0033045	regulation of sister chromatid segregation	0.000449031401810484
MF	GO:0008201	heparin binding	0.000517765873801598
MF	GO:0099529	neurotransmitter receptor activity involved in regulation of postsynaptic membrane potential	0.000525792627927896
CC	GO:0033267	axon part	0.000529467151078066
BP	GO:0007091	metaphase/anaphase transition of mitotic cell cycle	0.000611944304328316
CC	GO:0031981	nuclear lumen	0.000618666718497723
BP	GO:0048167	regulation of synaptic plasticity	0.000646599578249189
MF	GO:0005212	structural constituent of eye lens	0.000713832940264454
CC	GO:0098797	plasma membrane protein complex	0.000739575199249315
MF	GO:0004970	ionotropic glutamate receptor activity	0.000743865198832657
CC	GO:0031594	neuromuscular junction	0.000748569533413231
BP	GO:0051962	positive regulation of nervous system development	0.000802656558836197
BP	GO:0042391	regulation of membrane potential	0.000827157604157683
BP	GO:0060284	regulation of cell development	0.000861505455115936
CC	GO:0044420	extracellular matrix component	0.000861505455115936
CC	GO:0098982	GABA-ergic synapse	0.00086274291261058
BP	GO:0002063	chondrocyte development	0.000879140484770667
MF	GO:0003677	DNA binding	0.000907581116426248
BP	GO:0010965	regulation of mitotic sister chromatid separation	0.000943628023607864
BP	GO:0000086	G2/M transition of mitotic cell cycle	0.00104167460295759
BP	GO:0051052	regulation of DNA metabolic process	0.00104669879876536
BP	GO:0050767	regulation of neurogenesis	0.00105201722511264
CC	GO:0043228	non-membrane-bounded organelle	0.00106732067406903
BP	GO:0071897	DNA biosynthetic process	0.00110085628481465
BP	GO:1902749	regulation of cell cycle G2/M phase transition	0.00113052280015585
BP	GO:0060538	skeletal muscle organ development	0.00116132775888687
BP	GO:0006310	DNA recombination	0.00116936140847414
BP	GO:0001977	renal system process involved in regulation of blood volume	0.00129499130115341
BP	GO:0044772	mitotic cell cycle phase transition	0.00130037961284047
CC	GO:0098590	plasma membrane region	0.00130037961284047
BP	GO:0042063	gliogenesis	0.0013588500438807
BP	GO:0007346	regulation of mitotic cell cycle	0.00140896985014665
BP	GO:0007517	muscle organ development	0.00143029386630849
BP	GO:0090596	sensory organ morphogenesis	0.00143776522236653
BP	GO:0008608	attachment of spindle microtubules to kinetochore	0.00154666025465787
BP	GO:0016071	mRNA metabolic process	0.00155517578547223
BP	GO:0051130	positive regulation of cellular component organization	0.00155517578547223
BP	GO:0030001	metal ion transport	0.00157599821220235
CC	GO:0098948	intrinsic component of postsynaptic specialization membrane	0.00159062179525042
BP	GO:0044784	metaphase/anaphase transition of cell cycle	0.00159062179525042
BP	GO:0061041	regulation of wound healing	0.00165044696343886
CC	GO:0005604	basement membrane	0.00169572407812254
CC	GO:0043232	intracellular non-membrane-bounded organelle	0.00169572407812254
MF	GO:0030594	neurotransmitter receptor activity	0.00169572407812254
BP	GO:0065008	regulation of biological quality	0.00184853030612528
BP	GO:0003418	growth plate cartilage chondrocyte differentiation	0.00185055306422892
BP	GO:0071248	cellular response to metal ion	0.00189242778366848
BP	GO:0007088	regulation of mitotic nuclear division	0.00192319380613772
CC	GO:0097447	dendritic tree	0.00193911163381228
BP	GO:0033047	regulation of mitotic sister chromatid segregation	0.00194064892512692
BP	GO:0051128	regulation of cellular component organization	0.00194064892512692
BP	GO:0044839	cell cycle G2/M phase transition	0.00194064892512692
BP	GO:0060537	muscle tissue development	0.0019803653952308
BP	GO:0032755	positive regulation of interleukin-6 production	0.00198621936358888
BP	GO:0090068	positive regulation of cell cycle process	0.00205594100209699
CC	GO:0005657	replication fork	0.00208538223820053
BP	GO:0050905	neuromuscular process	0.00210863592048083
BP	GO:0014706	striated muscle tissue development	0.00213485879006418
CC	GO:0043235	receptor complex	0.00213947930235941
BP	GO:0007519	skeletal muscle tissue development	0.00213947930235941
BP	GO:0048880	sensory system development	0.00213947930235941
MF	GO:0015276	ligand-gated ion channel activity	0.00217247274739543
BP	GO:0048589	developmental growth	0.00219895009977675
BP	GO:0150063	visual system development	0.00220577169596216
BP	GO:0071241	cellular response to inorganic substance	0.00227632598144502
BP	GO:0030071	regulation of mitotic metaphase/anaphase transition	0.00231361381051505
BP	GO:0040007	growth	0.00240900889997927
BP	GO:0003413	chondrocyte differentiation involved in endochondral bone morphogenesis	0.00240900889997927
BP	GO:2000278	regulation of DNA biosynthetic process	0.00246392497638427
MF	GO:0005102	signaling receptor binding	0.00249965232141012
BP	GO:0007166	cell surface receptor signaling pathway	0.00257870238927115
BP	GO:0003417	growth plate cartilage development	0.00272008696050283
BP	GO:0043269	regulation of ion transport	0.00277939148732404
BP	GO:1905818	regulation of chromosome separation	0.00285394860985258
CC	GO:0099060	integral component of postsynaptic specialization membrane	0.00285394860985258
BP	GO:0042221	response to chemical	0.00291100249942988
CC	GO:0032991	protein-containing complex	0.00295446133103267
MF	GO:0015085	calcium ion transmembrane transporter activity	0.00295446133103267
MF	GO:0005230	extracellular ligand-gated ion channel activity	0.00312124912354644
BP	GO:0051306	mitotic sister chromatid separation	0.00317158884793209
BP	GO:0010564	regulation of cell cycle process	0.00317508790332365
CC	GO:0098978	glutamatergic synapse	0.003235596888774
BP	GO:0060536	cartilage morphogenesis	0.003235596888774
BP	GO:0051173	positive regulation of nitrogen compound metabolic process	0.00324140295863511
BP	GO:0003093	regulation of glomerular filtration	0.00329813392830826
BP	GO:0010972	negative regulation of G2/M transition of mitotic cell cycle	0.00332708500839031
CC	GO:0042734	presynaptic membrane	0.003348241780029
BP	GO:0050808	synapse organization	0.00338393126922029
CC	GO:0000780	condensed nuclear chromosome, centromeric region	0.00339626902716227
MF	GO:0003690	double-stranded DNA binding	0.00340436170685318
BP	GO:0001568	blood vessel development	0.00347565424766416
BP	GO:0010001	glial cell differentiation	0.00349579195483071
BP	GO:0001654	eye development	0.00349579195483071
BP	GO:0042127	regulation of cell proliferation	0.00357977022187506
CC	GO:0098802	plasma membrane receptor complex	0.00359762159769175
CC	GO:0030425	dendrite	0.00361404310909511
BP	GO:0050879	multicellular organismal movement	0.00365136356634225
BP	GO:0050881	musculoskeletal movement	0.00365136356634225
BP	GO:0003014	renal system process	0.00369206384191122
BP	GO:0032879	regulation of localization	0.00377365896758809
BP	GO:0051726	regulation of cell cycle	0.00383547729282189
MF	GO:0003682	chromatin binding	0.00385490009798694
MF	GO:0005262	calcium channel activity	0.00393618700703562
BP	GO:0031328	positive regulation of cellular biosynthetic process	0.00412276919316582
BP	GO:0060255	regulation of macromolecule metabolic process	0.004246892682077
MF	GO:0022834	ligand-gated channel activity	0.00425231889437131
BP	GO:0006811	ion transport	0.00425539651410538
BP	GO:0000375	RNA splicing, via transesterification reactions	0.0042888966220247
BP	GO:0000377	RNA splicing, via transesterification reactions with bulged adenosine as nucleophile	0.0042888966220247
BP	GO:0000398	mRNA splicing, via spliceosome	0.0042888966220247
MF	GO:0140097	catalytic activity, acting on DNA	0.00434646694181765
BP	GO:0051276	chromosome organization	0.00442951068241884
BP	GO:0006396	RNA processing	0.00444246448372286
BP	GO:0008217	regulation of blood pressure	0.00444354745533165
BP	GO:0033260	nuclear DNA replication	0.00444502884320751
BP	GO:0150076	neuroinflammatory response	0.00445108317555825
CC	GO:0045120	pronucleus	0.00445473779203369
BP	GO:0010557	positive regulation of macromolecule biosynthetic process	0.00454189690163142
BP	GO:0048168	regulation of neuronal synaptic plasticity	0.00459851756695667
BP	GO:0001944	vasculature development	0.00476925341070289
BP	GO:0003422	growth plate cartilage morphogenesis	0.00499714430631961
BP	GO:0048514	blood vessel morphogenesis	0.0053239958480222
BP	GO:0098868	bone growth	0.00532786761559933
BP	GO:1902099	regulation of metaphase/anaphase transition of cell cycle	0.00539060168467012
BP	GO:1901991	negative regulation of mitotic cell cycle phase transition	0.00539700607911747
BP	GO:1902750	negative regulation of cell cycle G2/M phase transition	0.00546147157718835
BP	GO:0003015	heart process	0.00553195054167693
BP	GO:0060047	heart contraction	0.00553195054167693
MF	GO:0005198	structural molecule activity	0.00553364038478732
BP	GO:0051783	regulation of nuclear division	0.0055604084582276
BP	GO:0008283	cell proliferation	0.0055604084582276
BP	GO:0051146	striated muscle cell differentiation	0.0056809856761225
BP	GO:0000724	double-strand break repair via homologous recombination	0.0057012704269052
BP	GO:0000725	recombinational repair	0.0057012704269052
BP	GO:0009891	positive regulation of biosynthetic process	0.0057012704269052
BP	GO:0051171	regulation of nitrogen compound metabolic process	0.0057012704269052
MF	GO:0022890	inorganic cation transmembrane transporter activity	0.00578527588231392
BP	GO:0032101	regulation of response to external stimulus	0.00585847854733656
BP	GO:0098742	cell-cell adhesion via plasma-membrane adhesion molecules	0.00597712576474434
BP	GO:0007093	mitotic cell cycle checkpoint	0.00603165868534604
BP	GO:0014902	myotube differentiation	0.00605648210874204
CC	GO:0098839	postsynaptic density membrane	0.0061997205939567
BP	GO:0051310	metaphase plate congression	0.0061997205939567
BP	GO:0048666	neuron development	0.0062081467169373
BP	GO:1901987	regulation of cell cycle phase transition	0.00633542216997481
BP	GO:0048172	regulation of short-term neuronal synaptic plasticity	0.00642590277413004
BP	GO:0044770	cell cycle phase transition	0.00642590277413004
BP	GO:0045005	DNA-dependent DNA replication maintenance of fidelity	0.00644401548210092
BP	GO:0008380	RNA splicing	0.00644736088788138
BP	GO:0006816	calcium ion transport	0.00646061850981892
CC	GO:0044306	neuron projection terminus	0.00657643955450807
CC	GO:0098793	presynapse	0.00657643955450807
BP	GO:0045944	positive regulation of transcription by RNA polymerase II	0.00664161849965633
BP	GO:0003073	regulation of systemic arterial blood pressure	0.00703888497921066
BP	GO:0010628	positive regulation of gene expression	0.00705526374399399
BP	GO:0055002	striated muscle cell development	0.00708810876729606
BP	GO:0072358	cardiovascular system development	0.00721212028924469
MF	GO:0005004	GPI-linked ephrin receptor activity	0.00726540641172298
MF	GO:0042623	ATPase activity, coupled	0.00738600792913331
BP	GO:0022616	DNA strand elongation	0.00749085752702881
BP	GO:0050806	positive regulation of synaptic transmission	0.00760330712543053
BP	GO:0006812	cation transport	0.00764353370764681
BP	GO:0042060	wound healing	0.00768463363108365
BP	GO:0007215	glutamate receptor signaling pathway	0.00783301949252888
BP	GO:0010038	response to metal ion	0.00783301949252888
BP	GO:0045214	sarcomere organization	0.00792574601363603
BP	GO:0006954	inflammatory response	0.00792574601363603
MF	GO:0044877	protein-containing complex binding	0.00804226981783464
BP	GO:0032612	interleukin-1 production	0.00817396066748153
BP	GO:0007165	signal transduction	0.00821268114648827
BP	GO:0010604	positive regulation of macromolecule metabolic process	0.00834321734211532
CC	GO:0005813	centrosome	0.0086367004912945
BP	GO:0030199	collagen fibril organization	0.0086367004912945
BP	GO:0006302	double-strand break repair	0.00892769738392789
BP	GO:0045841	negative regulation of mitotic metaphase/anaphase transition	0.00904369601504349
BP	GO:0045935	positive regulation of nucleobase-containing compound metabolic process	0.0091346110454328
CC	GO:0098794	postsynapse	0.00916498957002092
BP	GO:0055001	muscle cell development	0.00924849187611529
BP	GO:0060042	retina morphogenesis in camera-type eye	0.00932347138868715
BP	GO:0044818	mitotic G2/M transition checkpoint	0.00942836699199953
BP	GO:0072511	divalent inorganic cation transport	0.00970421441259725
BP	GO:0051304	chromosome separation	0.00976584277914075
BP	GO:0009611	response to wounding	0.00997514396608803
BP	GO:0000003	reproduction	0.0100600600309605
CC	GO:0044305	calyx of Held	0.0100643651391119
BP	GO:0048663	neuron fate commitment	0.0100876785116077
BP	GO:0007080	mitotic metaphase plate congression	0.0101708081016272
BP	GO:1904645	response to amyloid-beta	0.0101708081016272
BP	GO:0048747	muscle fiber development	0.0102429079887101
CC	GO:0031674	I band	0.0102429079887101
MF	GO:0099094	ligand-gated cation channel activity	0.0102609402621765
BP	GO:1903034	regulation of response to wounding	0.010390709870019
BP	GO:0033044	regulation of chromosome organization	0.0103979371958296
BP	GO:0045787	positive regulation of cell cycle	0.0107547232797686
BP	GO:0003433	chondrocyte development involved in endochondral bone morphogenesis	0.0107794602679358
BP	GO:0010831	positive regulation of myotube differentiation	0.0111181684348583
BP	GO:0070838	divalent metal ion transport	0.0111181684348583
CC	GO:0005681	spliceosomal complex	0.0111247986734805
BP	GO:0003414	chondrocyte morphogenesis involved in endochondral bone morphogenesis	0.011234387901209
BP	GO:0003429	growth plate cartilage chondrocyte morphogenesis	0.011234387901209
BP	GO:0090171	chondrocyte morphogenesis	0.011234387901209
BP	GO:0051988	regulation of attachment of spindle microtubules to kinetochore	0.011234387901209
CC	GO:0048786	presynaptic active zone	0.011234387901209
MF	GO:0016887	ATPase activity	0.0113859629681472
BP	GO:0022414	reproductive process	0.0114824159980873
BP	GO:0050769	positive regulation of neurogenesis	0.0114824159980873
MF	GO:1990837	sequence-specific double-stranded DNA binding	0.0117028241108038
BP	GO:0080090	regulation of primary metabolic process	0.0118265255354617
BP	GO:1901988	negative regulation of cell cycle phase transition	0.0118718774781649
BP	GO:0048583	regulation of response to stimulus	0.0120837963542248
BP	GO:0000380	alternative mRNA splicing, via spliceosome	0.0123459007185023
MF	GO:0043565	sequence-specific DNA binding	0.0124867053199089
BP	GO:0009719	response to endogenous stimulus	0.0126113176223398
BP	GO:0031297	replication fork processing	0.0127510639397023
BP	GO:0046903	secretion	0.0127510639397023
CC	GO:0005819	spindle	0.0130105599557153
BP	GO:0051046	regulation of secretion	0.0130105599557153
CC	GO:0005634	nucleus	0.0130530938494578
BP	GO:2000816	negative regulation of mitotic sister chromatid separation	0.0131178713389645
BP	GO:0033314	mitotic DNA replication checkpoint	0.0131537209645963
BP	GO:0031325	positive regulation of cellular metabolic process	0.0131537209645963
BP	GO:0051303	establishment of chromosome localization	0.0132239850605429
BP	GO:0055094	response to lipoprotein particle	0.0132510841852319
BP	GO:0010720	positive regulation of cell development	0.0132956707345202
BP	GO:0072503	cellular divalent inorganic cation homeostasis	0.0133411937753371
MF	GO:0001012	RNA polymerase II regulatory region DNA binding	0.0134299270864423
BP	GO:0008150	biological_process	0.0134823962543169
BP	GO:0072507	divalent inorganic cation homeostasis	0.0134981506291801
BP	GO:0042692	muscle cell differentiation	0.0134981506291801
MF	GO:0003689	DNA clamp loader activity	0.0135510028400839
MF	GO:0033170	protein-DNA loading ATPase activity	0.0135510028400839
BP	GO:1900046	regulation of hemostasis	0.0135510028400839
BP	GO:0048584	positive regulation of response to stimulus	0.0140450413700245
BP	GO:0001991	regulation of systemic arterial blood pressure by circulatory renin-angiotensin	0.0153240264079043
MF	GO:0008324	cation transmembrane transporter activity	0.0153240264079043
BP	GO:0051236	establishment of RNA localization	0.0153240264079043
MF	GO:0005518	collagen binding	0.0157095671174092
BP	GO:0010646	regulation of cell communication	0.0158821225235698
CC	GO:0000794	condensed nuclear chromosome	0.0159661069591349
MF	GO:0048018	receptor ligand activity	0.0159967896989069
MF	GO:0001228	DNA-binding transcription activator activity, RNA polymerase II-specific	0.0161951198432267
BP	GO:0061900	glial cell activation	0.0163123203643807
BP	GO:0006139	nucleobase-containing compound metabolic process	0.0163123203643807
BP	GO:1902100	negative regulation of metaphase/anaphase transition of cell cycle	0.0163123203643807
BP	GO:0034765	regulation of ion transmembrane transport	0.0163123203643807
BP	GO:0006403	RNA localization	0.0163123203643807
BP	GO:0003416	endochondral bone growth	0.0165328678591713
CC	GO:0032809	neuronal cell body membrane	0.01684512896568
BP	GO:0000076	DNA replication checkpoint	0.01684512896568
MF	GO:0030545	receptor regulator activity	0.0173146945982406
BP	GO:0050000	chromosome localization	0.0174526564255674
BP	GO:0032675	regulation of interleukin-6 production	0.0175580538408773
BP	GO:0051049	regulation of transport	0.0176063876680937
BP	GO:0032392	DNA geometric change	0.0178409282610948
BP	GO:0007417	central nervous system development	0.0178921963903599
BP	GO:0071229	cellular response to acid chemical	0.0181535284017946
BP	GO:0035239	tube morphogenesis	0.0182848343824236
BP	GO:0080134	regulation of response to stress	0.0185282757068697
BP	GO:0019219	regulation of nucleobase-containing compound metabolic process	0.0187661840030593
BP	GO:0006271	DNA strand elongation involved in DNA replication	0.0193911658150436
MF	GO:0003697	single-stranded DNA binding	0.0193935108140569
BP	GO:0051254	positive regulation of RNA metabolic process	0.0196590896745069
BP	GO:0035914	skeletal muscle cell differentiation	0.019794340332256
BP	GO:0000727	double-strand break repair via break-induced replication	0.019794340332256
BP	GO:0001525	angiogenesis	0.0198466969199747
CC	GO:0043679	axon terminus	0.0199393438897947
BP	GO:1990823	response to leukemia inhibitory factor	0.0202839028640376
BP	GO:1990830	cellular response to leukemia inhibitory factor	0.0202839028640376
BP	GO:0019233	sensory perception of pain	0.0203807880358096
BP	GO:0023051	regulation of signaling	0.0207848291912644
CC	GO:0005654	nucleoplasm	0.0214143543241744
BP	GO:0050886	endocrine process	0.0219087161657529
BP	GO:0000075	cell cycle checkpoint	0.0220733272315973
MF	GO:0043168	anion binding	0.0220733272315973
CC	GO:0030314	junctional membrane complex	0.0220733272315973
BP	GO:0031577	spindle checkpoint	0.0222572247158899
BP	GO:0051984	positive regulation of chromosome segregation	0.0233389445253528
BP	GO:1903508	positive regulation of nucleic acid-templated transcription	0.0235386282810602
BP	GO:1905819	negative regulation of chromosome separation	0.0235386282810602
BP	GO:0032103	positive regulation of response to external stimulus	0.0236862341950381
BP	GO:0001754	eye photoreceptor cell differentiation	0.0237693784591054
CC	GO:0042383	sarcolemma	0.0240648897418923
BP	GO:0030193	regulation of blood coagulation	0.0241325151796307
CC	GO:0099146	intrinsic component of postsynaptic density membrane	0.0241325151796307
BP	GO:0050974	detection of mechanical stimulus involved in sensory perception	0.0241325151796307
BP	GO:0031349	positive regulation of defense response	0.0242874186213279
BP	GO:0035295	tube development	0.0244110896471033
BP	GO:0048592	eye morphogenesis	0.0244226141140458
BP	GO:0043010	camera-type eye development	0.0244226141140458
BP	GO:0014908	myotube differentiation involved in skeletal muscle regeneration	0.0244226141140458
BP	GO:1902680	positive regulation of RNA biosynthetic process	0.0244226141140458
BP	GO:1904646	cellular response to amyloid-beta	0.0244226141140458
MF	GO:0000977	RNA polymerase II regulatory region sequence-specific DNA binding	0.0245718805899019
BP	GO:0050885	neuromuscular process controlling balance	0.0246640137766781
BP	GO:0006874	cellular calcium ion homeostasis	0.0246663819171643
BP	GO:0050657	nucleic acid transport	0.0246761623286634
BP	GO:0050658	RNA transport	0.0246761623286634
MF	GO:0016247	channel regulator activity	0.0251875736738469
BP	GO:0031347	regulation of defense response	0.0259565844448065
BP	GO:0070887	cellular response to chemical stimulus	0.026115244798308
BP	GO:0001101	response to acid chemical	0.0263408310746477
BP	GO:0001774	microglial cell activation	0.0265755989657617
BP	GO:0002269	leukocyte activation involved in inflammatory response	0.0265755989657617
BP	GO:0071174	mitotic spindle checkpoint	0.02660894744159
CC	GO:0030018	Z disc	0.0267110590430775
BP	GO:0044060	regulation of endocrine process	0.0269368039570718
BP	GO:0009628	response to abiotic stimulus	0.0269368039570718
BP	GO:0070202	regulation of establishment of protein localization to chromosome	0.0269368039570718
BP	GO:1901360	organic cyclic compound metabolic process	0.0275337405471881
BP	GO:0045596	negative regulation of cell differentiation	0.0279260535573562
CC	GO:0005861	troponin complex	0.0280046293651093
BP	GO:0010165	response to X-ray	0.0280046293651093
BP	GO:0072359	circulatory system development	0.0280138941950283
BP	GO:0031323	regulation of cellular metabolic process	0.0280457834215913
BP	GO:0050818	regulation of coagulation	0.0282243697685671
CC	GO:0016528	sarcoplasm	0.028288859990359
BP	GO:0045930	negative regulation of mitotic cell cycle	0.0282928415338894
BP	GO:0090329	regulation of DNA-dependent DNA replication	0.0286880327532484
BP	GO:0045664	regulation of neuron differentiation	0.0286880327532484
BP	GO:0051383	kinetochore organization	0.0286880327532484
BP	GO:0007588	excretion	0.0287396880190484
MF	GO:0003676	nucleic acid binding	0.029048799839083
CC	GO:0005583	fibrillar collagen trimer	0.0292539357714617
CC	GO:0098643	banded collagen fibril	0.0292539357714617
BP	GO:0019222	regulation of metabolic process	0.0296083688416804
MF	GO:0005544	calcium-dependent phospholipid binding	0.0299832813355431
MF	GO:0042805	actinin binding	0.0303437043631618
BP	GO:0050982	detection of mechanical stimulus	0.0304514821920678
BP	GO:0055074	calcium ion homeostasis	0.0304924937830491
BP	GO:0046483	heterocycle metabolic process	0.030661932297535
BP	GO:0045893	positive regulation of transcription, DNA-templated	0.0310947844622689
BP	GO:0045410	positive regulation of interleukin-6 biosynthetic process	0.031546068764538
BP	GO:0008037	cell recognition	0.0317501594505582
CC	GO:0005856	cytoskeleton	0.0317501594505582
BP	GO:0019226	transmission of nerve impulse	0.0317501594505582
CC	GO:0150034	distal axon	0.0317501594505582
BP	GO:0030240	skeletal muscle thin filament assembly	0.0317501594505582
CC	GO:0042995	cell projection	0.0317501594505582
BP	GO:0032652	regulation of interleukin-1 production	0.0317501594505582
BP	GO:0008285	negative regulation of cell proliferation	0.0317501594505582
BP	GO:0032989	cellular component morphogenesis	0.0319381948666601
MF	GO:0015079	potassium ion transmembrane transporter activity	0.0321319923917675
BP	GO:0051321	meiotic cell cycle	0.0322863013047022
BP	GO:0098655	cation transmembrane transport	0.0326002812798913
CC	GO:0071013	catalytic step 2 spliceosome	0.0326002812798913
BP	GO:0033993	response to lipid	0.0327726358524355
CC	GO:0031390	Ctf18 RFC-like complex	0.0328283078447787
CC	GO:0044298	cell body membrane	0.0330447457623211
BP	GO:0001503	ossification	0.0332637705770093
CC	GO:0070013	intracellular organelle lumen	0.0332964376268876
BP	GO:0071402	cellular response to lipoprotein particle stimulus	0.0339547854661689
BP	GO:2001251	negative regulation of chromosome organization	0.0339990557764373
BP	GO:0051053	negative regulation of DNA metabolic process	0.0340634449625772
BP	GO:0030239	myofibril assembly	0.03415015934912
BP	GO:0042330	taxis	0.03415015934912
CC	GO:0031974	membrane-enclosed lumen	0.0342763190932917
CC	GO:0043233	organelle lumen	0.0342763190932917
BP	GO:0008543	fibroblast growth factor receptor signaling pathway	0.0348262739584282
BP	GO:0010927	cellular component assembly involved in morphogenesis	0.0352779607465635
BP	GO:0006813	potassium ion transport	0.0352779607465635
BP	GO:0050801	ion homeostasis	0.03554738639778
BP	GO:0042116	macrophage activation	0.0356966592409189
BP	GO:0071276	cellular response to cadmium ion	0.0365921221251084
CC	GO:0120025	plasma membrane bounded cell projection	0.0370390825372761
BP	GO:0010035	response to inorganic substance	0.0371339676331259
CC	GO:0098831	presynaptic active zone cytoplasmic component	0.0374716472309458
BP	GO:0034220	ion transmembrane transport	0.0374716472309458
BP	GO:0034381	plasma lipoprotein particle clearance	0.0376207274186247
MF	GO:0019838	growth factor binding	0.0376207274186247
BP	GO:0009893	positive regulation of metabolic process	0.038449769840446
MF	GO:0003688	DNA replication origin binding	0.0392336189983822
BP	GO:0033048	negative regulation of mitotic sister chromatid segregation	0.039326607283033
BP	GO:0010647	positive regulation of cell communication	0.0393726813533687
BP	GO:0060078	regulation of postsynaptic membrane potential	0.0397157982766195
MF	GO:0008301	DNA binding, bending	0.0398095641995293
BP	GO:0044344	cellular response to fibroblast growth factor stimulus	0.0398609418796335
BP	GO:0033554	cellular response to stress	0.0401319495758178
BP	GO:0007416	synapse assembly	0.0401876097281167
BP	GO:0006875	cellular metal ion homeostasis	0.0405859310694089
BP	GO:0072567	chemokine (C-X-C motif) ligand 2 production	0.0410710337370549
BP	GO:0001990	regulation of systemic arterial blood pressure by hormone	0.0413587140785173
BP	GO:0048706	embryonic skeletal system development	0.0413587140785173
BP	GO:1902969	mitotic DNA replication	0.0413587140785173
CC	GO:0099061	integral component of postsynaptic density membrane	0.0413595624461255
BP	GO:0007520	myoblast fusion	0.0415071688715956
CC	GO:0000796	condensin complex	0.0415521767784943
MF	GO:0030021	extracellular matrix structural constituent conferring compression resistance	0.0416152500421937
CC	GO:0044309	neuron spine	0.0416152500421937
BP	GO:0051480	regulation of cytosolic calcium ion concentration	0.0416152500421937
CC	GO:0042382	paraspeckles	0.0416152500421937
BP	GO:0007528	neuromuscular junction development	0.0416331912054114
BP	GO:0031644	regulation of neurological system process	0.0432208828112008
BP	GO:0001958	endochondral ossification	0.0432208828112008
BP	GO:0036075	replacement ossification	0.0432208828112008
BP	GO:0002088	lens development in camera-type eye	0.0432545027094658
BP	GO:0023056	positive regulation of signaling	0.0441156751991531
BP	GO:0042226	interleukin-6 biosynthetic process	0.0441156751991531
BP	GO:0045408	regulation of interleukin-6 biosynthetic process	0.0441156751991531
BP	GO:0045931	positive regulation of mitotic cell cycle	0.0442470383474589
BP	GO:0048385	regulation of retinoic acid receptor signaling pathway	0.0442711177919783
BP	GO:0006935	chemotaxis	0.0445420762883489
BP	GO:0006275	regulation of DNA replication	0.0448738766421532
BP	GO:0032635	interleukin-6 production	0.0453706809291556
MF	GO:0022843	voltage-gated cation channel activity	0.0455121185194267
BP	GO:0032898	neurotrophin production	0.0462093086267565
MF	GO:0008083	growth factor activity	0.0463270654851656
MF	GO:0001540	amyloid-beta binding	0.0463270654851656
BP	GO:1901654	response to ketone	0.0465780596767075
CC	GO:0044451	nucleoplasm part	0.0465780596767075
BP	GO:0034762	regulation of transmembrane transport	0.0478839481448159
CC	GO:0099523	presynaptic cytosol	0.0481436735763501
MF	GO:0072341	modified amino acid binding	0.0481436735763501
BP	GO:0010556	regulation of macromolecule biosynthetic process	0.0481436735763501
BP	GO:2001252	positive regulation of chromosome organization	0.0483642492721356
CC	GO:0043197	dendritic spine	0.0486492996437067
BP	GO:1901992	positive regulation of mitotic cell cycle phase transition	0.0495580887955411
BP	GO:0050684	regulation of mRNA processing	0.0495580887955411
BP	GO:0040011	locomotion	0.0495608118105684
BP	GO:0014905	myoblast fusion involved in skeletal muscle regeneration	0.0497450484440148
MF	GO:0016462	pyrophosphatase activity	0.0499831251557758
