# Supplementary material for: Dedicated transcriptomics combined with power analysis lead to functional understanding of genes with weak phenotypic changes in knockout lines
Source: PLoS Comput Biol. 2020 Nov 12;16(11):e1008354. doi: 10.1371/journal.pcbi.1008354 (PMC7685438; doi:10.1371/journal.pcbi.1008354)
Supplement: S3 File — (GZ) [file pcbi.1008354.s017.gz]

Archive with 5,006 entries (5,000 files):
- S3_File
- S3_File/gor0.2
- S3_File/gor0.2/191.tsv
- S3_File/gor0.2/288.tsv
- S3_File/gor0.2/657.tsv
- S3_File/gor0.2/163.tsv
- S3_File/gor0.2/809.tsv
- S3_File/gor0.2/773.tsv
- S3_File/gor0.2/286.tsv
- S3_File/gor0.2/633.tsv
- S3_File/gor0.2/192.tsv
- S3_File/gor0.2/975.tsv
- S3_File/gor0.2/366.tsv
- S3_File/gor0.2/473.tsv
- S3_File/gor0.2/245.tsv
- S3_File/gor0.2/899.tsv
- S3_File/gor0.2/457.tsv
- S3_File/gor0.2/550.tsv
- S3_File/gor0.2/368.tsv
- S3_File/gor0.2/285.tsv
- S3_File/gor0.2/789.tsv
- S3_File/gor0.2/516.tsv
- S3_File/gor0.2/38.tsv
- S3_File/gor0.2/239.tsv
- S3_File/gor0.2/117.tsv
- S3_File/gor0.2/8.tsv
- S3_File/gor0.2/771.tsv
- S3_File/gor0.2/319.tsv
- S3_File/gor0.2/618.tsv
- S3_File/gor0.2/617.tsv
- S3_File/gor0.2/674.tsv
- S3_File/gor0.2/357.tsv
- S3_File/gor0.2/946.tsv
- S3_File/gor0.2/327.tsv
- S3_File/gor0.2/12.tsv
- S3_File/gor0.2/252.tsv
- S3_File/gor0.2/574.tsv
- S3_File/gor0.2/528.tsv
- S3_File/gor0.2/768.tsv
- S3_File/gor0.2/312.tsv
- S3_File/gor0.2/10.tsv
- S3_File/gor0.2/260.tsv
- S3_File/gor0.2/656.tsv
- S3_File/gor0.2/307.tsv
- S3_File/gor0.2/386.tsv
- S3_File/gor0.2/754.tsv
- S3_File/gor0.2/654.tsv
- S3_File/gor0.2/853.tsv
- S3_File/gor0.2/79.tsv
- S3_File/gor0.2/592.tsv
- S3_File/gor0.2/715.tsv
- S3_File/gor0.2/716.tsv
- S3_File/gor0.2/293.tsv
- S3_File/gor0.2/185.tsv
- S3_File/gor0.2/410.tsv
- S3_File/gor0.2/199.tsv
- S3_File/gor0.2/722.tsv
- S3_File/gor0.2/28.tsv
- S3_File/gor0.2/729.tsv
- S3_File/gor0.2/621.tsv
- S3_File/gor0.2/14.tsv
- S3_File/gor0.2/276.tsv
- S3_File/gor0.2/21.tsv
- S3_File/gor0.2/281.tsv
- S3_File/gor0.2/81.tsv
- S3_File/gor0.2/667.tsv
- S3_File/gor0.2/343.tsv
- S3_File/gor0.2/206.tsv
- S3_File/gor0.2/994.tsv
- S3_File/gor0.2/713.tsv
- S3_File/gor0.2/179.tsv
- S3_File/gor0.2/680.tsv
- S3_File/gor0.2/855.tsv
- S3_File/gor0.2/468.tsv
- S3_File/gor0.2/953.tsv
- S3_File/gor0.2/757.tsv
- S3_File/gor0.2/608.tsv
- S3_File/gor0.2/619.tsv
- S3_File/gor0.2/364.tsv
- S3_File/gor0.2/950.tsv
- S3_File/gor0.2/589.tsv
- S3_File/gor0.2/3.tsv
- S3_File/gor0.2/174.tsv
- S3_File/gor0.2/204.tsv
- S3_File/gor0.2/802.tsv
- S3_File/gor0.2/575.tsv
- S3_File/gor0.2/160.tsv
- S3_File/gor0.2/710.tsv
- S3_File/gor0.2/926.tsv
- S3_File/gor0.2/584.tsv
- S3_File/gor0.2/874.tsv
- S3_File/gor0.2/564.tsv
- S3_File/gor0.2/983.tsv
- S3_File/gor0.2/78.tsv
- S3_File/gor0.2/9.tsv
- S3_File/gor0.2/336.tsv
- S3_File/gor0.2/45.tsv
- S3_File/gor0.2/237.tsv
- S3_File/gor0.2/577.tsv
- S3_File/gor0.2/197.tsv
- S3_File/gor0.2/483.tsv
- S3_File/gor0.2/828.tsv
- S3_File/gor0.2/556.tsv
- S3_File/gor0.2/628.tsv
- S3_File/gor0.2/798.tsv
- S3_File/gor0.2/918.tsv
- S3_File/gor0.2/816.tsv
- S3_File/gor0.2/987.tsv
- S3_File/gor0.2/655.tsv
- S3_File/gor0.2/381.tsv
- S3_File/gor0.2/57.tsv
- S3_File/gor0.2/134.tsv
- S3_File/gor0.2/954.tsv
- S3_File/gor0.2/130.tsv
- S3_File/gor0.2/34.tsv
- S3_File/gor0.2/611.tsv
- S3_File/gor0.2/826.tsv
- S3_File/gor0.2/878.tsv
- S3_File/gor0.2/602.tsv
- S3_File/gor0.2/717.tsv
- S3_File/gor0.2/624.tsv
- S3_File/gor0.2/781.tsv
- S3_File/gor0.2/651.tsv
- S3_File/gor0.2/933.tsv
- S3_File/gor0.2/859.tsv
- S3_File/gor0.2/207.tsv
- S3_File/gor0.2/482.tsv
- S3_File/gor0.2/481.tsv
- S3_File/gor0.2/122.tsv
- S3_File/gor0.2/419.tsv
- S3_File/gor0.2/496.tsv
- S3_File/gor0.2/326.tsv
- S3_File/gor0.2/289.tsv
- S3_File/gor0.2/508.tsv
- S3_File/gor0.2/681.tsv
- S3_File/gor0.2/928.tsv
- S3_File/gor0.2/30.tsv
- S3_File/gor0.2/537.tsv
- S3_File/gor0.2/766.tsv
- S3_File/gor0.2/217.tsv
- S3_File/gor0.2/505.tsv
- S3_File/gor0.2/298.tsv
- S3_File/gor0.2/488.tsv
- S3_File/gor0.2/35.tsv
- S3_File/gor0.2/661.tsv
- S3_File/gor0.2/495.tsv
- S3_File/gor0.2/434.tsv
- S3_File/gor0.2/689.tsv
- S3_File/gor0.2/737.tsv
- S3_File/gor0.2/945.tsv
- S3_File/gor0.2/168.tsv
- S3_File/gor0.2/880.tsv
- S3_File/gor0.2/405.tsv
- S3_File/gor0.2/961.tsv
- S3_File/gor0.2/967.tsv
- S3_File/gor0.2/582.tsv
- S3_File/gor0.2/569.tsv
- S3_File/gor0.2/832.tsv
- S3_File/gor0.2/795.tsv
- S3_File/gor0.2/428.tsv
- S3_File/gor0.2/180.tsv
- S3_File/gor0.2/209.tsv
- S3_File/gor0.2/73.tsv
- S3_File/gor0.2/412.tsv
- S3_File/gor0.2/526.tsv
- S3_File/gor0.2/903.tsv
- S3_File/gor0.2/591.tsv
- S3_File/gor0.2/844.tsv
- S3_File/gor0.2/417.tsv
- S3_File/gor0.2/902.tsv
- S3_File/gor0.2/972.tsv
- S3_File/gor0.2/280.tsv
- S3_File/gor0.2/268.tsv
- S3_File/gor0.2/594.tsv
- S3_File/gor0.2/165.tsv
- S3_File/gor0.2/211.tsv
- S3_File/gor0.2/573.tsv
- S3_File/gor0.2/150.tsv
- S3_File/gor0.2/391.tsv
- S3_File/gor0.2/394.tsv
- S3_File/gor0.2/53.tsv
- S3_File/gor0.2/52.tsv
- S3_File/gor0.2/546.tsv
- S3_File/gor0.2/604.tsv
- S3_File/gor0.2/332.tsv
- S3_File/gor0.2/679.tsv
- S3_File/gor0.2/580.tsv
- S3_File/gor0.2/861.tsv
- S3_File/gor0.2/196.tsv
- S3_File/gor0.2/723.tsv
- S3_File/gor0.2/499.tsv
- S3_File/gor0.2/201.tsv
- S3_File/gor0.2/986.tsv
- S3_File/gor0.2/225.tsv
- S3_File/gor0.2/256.tsv
- S3_File/gor0.2/697.tsv
- S3_File/gor0.2/226.tsv
- S3_File/gor0.2/302.tsv
- S3_File/gor0.2/850.tsv
- S3_File/gor0.2/883.tsv
- S3_File/gor0.2/176.tsv
- S3_File/gor0.2/50.tsv
- S3_File/gor0.2/58.tsv
- S3_File/gor0.2/149.tsv
- S3_File/gor0.2/647.tsv
- S3_File/gor0.2/320.tsv
- S3_File/gor0.2/5.tsv
- S3_File/gor0.2/690.tsv
- S3_File/gor0.2/363.tsv
- S3_File/gor0.2/806.tsv
- S3_File/gor0.2/730.tsv
- S3_File/gor0.2/562.tsv
- S3_File/gor0.2/607.tsv
- S3_File/gor0.2/212.tsv
- S3_File/gor0.2/48.tsv
- S3_File/gor0.2/740.tsv
- S3_File/gor0.2/76.tsv
- S3_File/gor0.2/116.tsv
- S3_File/gor0.2/467.tsv
- S3_File/gor0.2/515.tsv
- S3_File/gor0.2/937.tsv
- S3_File/gor0.2/77.tsv
- S3_File/gor0.2/141.tsv
- S3_File/gor0.2/470.tsv
- S3_File/gor0.2/742.tsv
- S3_File/gor0.2/47.tsv
- S3_File/gor0.2/772.tsv
- S3_File/gor0.2/631.tsv
- S3_File/gor0.2/393.tsv
- S3_File/gor0.2/788.tsv
- S3_File/gor0.2/432.tsv
- S3_File/gor0.2/221.tsv
- S3_File/gor0.2/513.tsv
- S3_File/gor0.2/103.tsv
- S3_File/gor0.2/304.tsv
- S3_File/gor0.2/887.tsv
- S3_File/gor0.2/32.tsv
- S3_File/gor0.2/404.tsv
- S3_File/gor0.2/424.tsv
- S3_File/gor0.2/186.tsv
- S3_File/gor0.2/400.tsv
- S3_File/gor0.2/521.tsv
- S3_File/gor0.2/227.tsv
- S3_File/gor0.2/216.tsv
- S3_File/gor0.2/726.tsv
- S3_File/gor0.2/425.tsv
- S3_File/gor0.2/398.tsv
- S3_File/gor0.2/131.tsv
- S3_File/gor0.2/777.tsv
- S3_File/gor0.2/498.tsv
- S3_File/gor0.2/219.tsv
- S3_File/gor0.2/784.tsv
- S3_File/gor0.2/40.tsv
- S3_File/gor0.2/827.tsv
- S3_File/gor0.2/112.tsv
- S3_File/gor0.2/129.tsv
- S3_File/gor0.2/645.tsv
- S3_File/gor0.2/845.tsv
- S3_File/gor0.2/981.tsv
- S3_File/gor0.2/330.tsv
- S3_File/gor0.2/579.tsv
- S3_File/gor0.2/477.tsv
- S3_File/gor0.2/863.tsv
- S3_File/gor0.2/17.tsv
- S3_File/gor0.2/230.tsv
- S3_File/gor0.2/454.tsv
- S3_File/gor0.2/232.tsv
- S3_File/gor0.2/585.tsv
- S3_File/gor0.2/31.tsv
- S3_File/gor0.2/509.tsv
- S3_File/gor0.2/522.tsv
- S3_File/gor0.2/848.tsv
- S3_File/gor0.2/632.tsv
- S3_File/gor0.2/402.tsv
- S3_File/gor0.2/980.tsv
- S3_File/gor0.2/83.tsv
- S3_File/gor0.2/354.tsv
- S3_File/gor0.2/968.tsv
- S3_File/gor0.2/605.tsv
- S3_File/gor0.2/46.tsv
- S3_File/gor0.2/143.tsv
- S3_File/gor0.2/475.tsv
- S3_File/gor0.2/435.tsv
- S3_File/gor0.2/888.tsv
- S3_File/gor0.2/290.tsv
- S3_File/gor0.2/242.tsv
- S3_File/gor0.2/709.tsv
- S3_File/gor0.2/823.tsv
- S3_File/gor0.2/56.tsv
- S3_File/gor0.2/465.tsv
- S3_File/gor0.2/905.tsv
- S3_File/gor0.2/210.tsv
- S3_File/gor0.2/683.tsv
- S3_File/gor0.2/107.tsv
- S3_File/gor0.2/506.tsv
- S3_File/gor0.2/554.tsv
- S3_File/gor0.2/353.tsv
- S3_File/gor0.2/471.tsv
- S3_File/gor0.2/408.tsv
- S3_File/gor0.2/2.tsv
[truncated: 4,706 more entries]
