# Supplementary material for: Dedicated transcriptomics combined with power analysis lead to functional understanding of genes with weak phenotypic changes in knockout lines
Source: PLoS Comput Biol. 2020 Nov 12;16(11):e1008354. doi: 10.1371/journal.pcbi.1008354 (PMC7685438; doi:10.1371/journal.pcbi.1008354)
Supplement: S3 File — (GZ) [file pcbi.1008354.s017.gz › S3_File/gor0.2/191.tsv]

ontology	category	term	BH
CC	GO:0031012	extracellular matrix	9.62089691862674e-10
MF	GO:0005198	structural molecule activity	1.30248752867619e-08
CC	GO:0062023	collagen-containing extracellular matrix	2.19938589828308e-08
BP	GO:0032501	multicellular organismal process	1.30678419298985e-07
CC	GO:0044421	extracellular region part	3.7185749912793e-07
CC	GO:0044428	nuclear part	5.17125426297351e-07
BP	GO:0009987	cellular process	1.2217802797193e-06
MF	GO:0005201	extracellular matrix structural constituent	1.69993921229691e-06
BP	GO:0071840	cellular component organization or biogenesis	2.0597267634026e-06
CC	GO:0031981	nuclear lumen	2.48873152632733e-06
CC	GO:0005615	extracellular space	2.93046411130401e-06
BP	GO:0065007	biological regulation	2.94796476967875e-06
BP	GO:0050789	regulation of biological process	7.27241776581864e-06
BP	GO:0007275	multicellular organism development	9.30890583847408e-06
MF	GO:0005515	protein binding	9.32501282076608e-06
BP	GO:0016043	cellular component organization	1.1280516804748e-05
CC	GO:0005576	extracellular region	1.1280516804748e-05
BP	GO:0048731	system development	1.41005885851347e-05
CC	GO:0043228	non-membrane-bounded organelle	1.50450541188691e-05
BP	GO:0032502	developmental process	1.50450541188691e-05
CC	GO:0032991	protein-containing complex	1.50450541188691e-05
CC	GO:0070013	intracellular organelle lumen	1.82375683208209e-05
CC	GO:0031974	membrane-enclosed lumen	1.83768156351521e-05
CC	GO:0043233	organelle lumen	1.83768156351521e-05
MF	GO:0005488	binding	2.40828029983954e-05
CC	GO:0043232	intracellular non-membrane-bounded organelle	2.40828029983954e-05
MF	GO:0005212	structural constituent of eye lens	2.40828029983954e-05
BP	GO:0048856	anatomical structure development	2.40828029983954e-05
BP	GO:0051239	regulation of multicellular organismal process	2.88103398042364e-05
BP	GO:0048519	negative regulation of biological process	4.20645887688117e-05
CC	GO:0097060	synaptic membrane	4.30970869873774e-05
BP	GO:0050794	regulation of cellular process	4.69393625219503e-05
CC	GO:0045202	synapse	4.69393625219503e-05
BP	GO:0007346	regulation of mitotic cell cycle	4.69393625219503e-05
CC	GO:0005654	nucleoplasm	6.76723513036283e-05
CC	GO:0005694	chromosome	8.56574100934497e-05
BP	GO:0008380	RNA splicing	9.52825887400863e-05
CC	GO:0044456	synapse part	0.000154582717923987
CC	GO:0044427	chromosomal part	0.00015489576549041
BP	GO:0000278	mitotic cell cycle	0.000168739300717476
BP	GO:0090068	positive regulation of cell cycle process	0.000173178617620114
BP	GO:0051726	regulation of cell cycle	0.000196551230927854
BP	GO:0006396	RNA processing	0.000226121239646693
BP	GO:0016071	mRNA metabolic process	0.000329547643587025
BP	GO:0007155	cell adhesion	0.000383218746057765
BP	GO:0006397	mRNA processing	0.000384643943409894
BP	GO:0000375	RNA splicing, via transesterification reactions	0.000396712099612637
BP	GO:0000377	RNA splicing, via transesterification reactions with bulged adenosine as nucleophile	0.000396712099612637
BP	GO:0000398	mRNA splicing, via spliceosome	0.000396712099612637
CC	GO:0099512	supramolecular fiber	0.000507662057431756
CC	GO:0099080	supramolecular complex	0.000510440672502907
CC	GO:0099081	supramolecular polymer	0.000510440672502907
BP	GO:0022610	biological adhesion	0.000560471862202954
BP	GO:0048468	cell development	0.000581262515759859
CC	GO:0005634	nucleus	0.000825658182851401
BP	GO:0140014	mitotic nuclear division	0.000850102085193271
CC	GO:0000776	kinetochore	0.001062996790826
MF	GO:0044877	protein-containing complex binding	0.00123142744715975
CC	GO:0030424	axon	0.00128511693984506
BP	GO:0030154	cell differentiation	0.00131940508994928
BP	GO:0048523	negative regulation of cellular process	0.00133063194706606
BP	GO:0003008	system process	0.00133063194706606
BP	GO:0099536	synaptic signaling	0.00139552656981131
BP	GO:0090304	nucleic acid metabolic process	0.00139552656981131
CC	GO:0043292	contractile fiber	0.00139552656981131
BP	GO:0051128	regulation of cellular component organization	0.00146841601052789
BP	GO:0099537	trans-synaptic signaling	0.00149701546680377
BP	GO:0007268	chemical synaptic transmission	0.00171745473658965
BP	GO:0098916	anterograde trans-synaptic signaling	0.00171745473658965
BP	GO:0006974	cellular response to DNA damage stimulus	0.00172643947660216
BP	GO:0007399	nervous system development	0.00172643947660216
CC	GO:0030054	cell junction	0.00191554571923216
BP	GO:0048869	cellular developmental process	0.0026976384632013
CC	GO:0000775	chromosome, centromeric region	0.0026976384632013
BP	GO:0043062	extracellular structure organization	0.00271152273161597
MF	GO:0003729	mRNA binding	0.00271152273161597
CC	GO:0005681	spliceosomal complex	0.00294296890987847
CC	GO:0044420	extracellular matrix component	0.00294296890987847
BP	GO:0030198	extracellular matrix organization	0.00294296890987847
BP	GO:0050793	regulation of developmental process	0.00294296890987847
CC	GO:0031226	intrinsic component of plasma membrane	0.00297253921373722
CC	GO:0098687	chromosomal region	0.00304423517316837
BP	GO:0033047	regulation of mitotic sister chromatid segregation	0.00309019781537789
BP	GO:0040007	growth	0.00313900113222675
BP	GO:0007049	cell cycle	0.00329408838052439
BP	GO:0045931	positive regulation of mitotic cell cycle	0.00330971197416533
BP	GO:0007088	regulation of mitotic nuclear division	0.00337827513295395
BP	GO:0003071	renal system process involved in regulation of systemic arterial blood pressure	0.00337827513295395
CC	GO:0097458	neuron part	0.00341231378864926
CC	GO:0043025	neuronal cell body	0.0034728376477181
CC	GO:0000779	condensed chromosome, centromeric region	0.00348124553192043
BP	GO:0000070	mitotic sister chromatid segregation	0.00374012058516578
BP	GO:0040011	locomotion	0.00391211900558673
CC	GO:0000777	condensed chromosome kinetochore	0.004249849295807
BP	GO:0003012	muscle system process	0.00435357150040534
BP	GO:0006928	movement of cell or subcellular component	0.00436102233878161
CC	GO:0000793	condensed chromosome	0.00440351314131225
CC	GO:0005581	collagen trimer	0.00449467609514374
CC	GO:0036477	somatodendritic compartment	0.0049996677078023
BP	GO:0006941	striated muscle contraction	0.0049996677078023
BP	GO:0051983	regulation of chromosome segregation	0.00501949213133048
BP	GO:2000026	regulation of multicellular organismal development	0.00513482096871719
BP	GO:0003009	skeletal muscle contraction	0.00530584187557448
CC	GO:0005887	integral component of plasma membrane	0.00546846813408436
BP	GO:1901990	regulation of mitotic cell cycle phase transition	0.00558686129077055
BP	GO:0051130	positive regulation of cellular component organization	0.0066270055724665
CC	GO:0099240	intrinsic component of synaptic membrane	0.0066270055724665
BP	GO:0006259	DNA metabolic process	0.00689058414091956
BP	GO:0060255	regulation of macromolecule metabolic process	0.0069925884769883
BP	GO:0061448	connective tissue development	0.00753857364641897
BP	GO:0006139	nucleobase-containing compound metabolic process	0.00769013632914714
MF	GO:0005539	glycosaminoglycan binding	0.00783094731547031
BP	GO:0006281	DNA repair	0.00831499163089606
BP	GO:0010564	regulation of cell cycle process	0.00834763816943402
BP	GO:0045787	positive regulation of cell cycle	0.00834763816943402
BP	GO:0048518	positive regulation of biological process	0.00834763816943402
BP	GO:0006936	muscle contraction	0.00834763816943402
CC	GO:0045211	postsynaptic membrane	0.00834763816943402
BP	GO:0048589	developmental growth	0.00849457169483479
BP	GO:0043170	macromolecule metabolic process	0.00849457169483479
BP	GO:0031175	neuron projection development	0.00887991425153599
BP	GO:0051094	positive regulation of developmental process	0.00894748479885678
CC	GO:0044297	cell body	0.00941471388726191
CC	GO:1990904	ribonucleoprotein complex	0.00968725095095639
BP	GO:0008150	biological_process	0.0105634836006513
BP	GO:0022613	ribonucleoprotein complex biogenesis	0.0105634836006513
BP	GO:1901987	regulation of cell cycle phase transition	0.0105634836006513
MF	GO:0030020	extracellular matrix structural constituent conferring tensile strength	0.0111639670868019
CC	GO:0030016	myofibril	0.0115694054675816
BP	GO:1903047	mitotic cell cycle process	0.0115720156525503
BP	GO:0000245	spliceosomal complex assembly	0.0116153374940693
CC	GO:0098794	postsynapse	0.0118202644323055
BP	GO:0007154	cell communication	0.0122531163822241
BP	GO:0022008	neurogenesis	0.0125400718595518
BP	GO:0007059	chromosome segregation	0.0127895254553661
BP	GO:0023052	signaling	0.0128832026073201
BP	GO:0060351	cartilage development involved in endochondral bone morphogenesis	0.01356783877308
BP	GO:0048666	neuron development	0.013654062257993
BP	GO:0030199	collagen fibril organization	0.0138530341108365
BP	GO:0051216	cartilage development	0.0142410099479339
BP	GO:0099177	regulation of trans-synaptic signaling	0.0149919671077574
BP	GO:0033045	regulation of sister chromatid segregation	0.0150776068665318
BP	GO:0048699	generation of neurons	0.0150776068665318
BP	GO:0016477	cell migration	0.0155619398068474
BP	GO:0046483	heterocycle metabolic process	0.0156614439967505
BP	GO:0010467	gene expression	0.016449636498347
BP	GO:0035418	protein localization to synapse	0.016449636498347
BP	GO:0048870	cell motility	0.0165551614663123
BP	GO:0051674	localization of cell	0.0165551614663123
BP	GO:0006260	DNA replication	0.0165551614663123
CC	GO:0033267	axon part	0.0165551614663123
BP	GO:0030182	neuron differentiation	0.0165551614663123
BP	GO:0050804	modulation of chemical synaptic transmission	0.0165551614663123
BP	GO:0048167	regulation of synaptic plasticity	0.0166027569989039
MF	GO:0003682	chromatin binding	0.0167246552916692
BP	GO:0010605	negative regulation of macromolecule metabolic process	0.0176928897618536
BP	GO:0007517	muscle organ development	0.0183003102995919
CC	GO:0000228	nuclear chromosome	0.0183191213618692
BP	GO:0045595	regulation of cell differentiation	0.0185399814083165
BP	GO:1902749	regulation of cell cycle G2/M phase transition	0.0185399814083165
MF	GO:0008201	heparin binding	0.018760907381903
BP	GO:0051783	regulation of nuclear division	0.0189283109648278
BP	GO:0051960	regulation of nervous system development	0.0189283109648278
BP	GO:1905818	regulation of chromosome separation	0.0189893469887645
BP	GO:0071214	cellular response to abiotic stimulus	0.01932996574783
BP	GO:0104004	cellular response to environmental stimulus	0.01932996574783
BP	GO:0050808	synapse organization	0.0201784037004995
BP	GO:0048522	positive regulation of cellular process	0.0208488129340775
BP	GO:0007093	mitotic cell cycle checkpoint	0.0211491540428223
BP	GO:0010965	regulation of mitotic sister chromatid separation	0.0217401485068251
BP	GO:0051962	positive regulation of nervous system development	0.0227714362553559
BP	GO:0034641	cellular nitrogen compound metabolic process	0.0227714362553559
BP	GO:0010389	regulation of G2/M transition of mitotic cell cycle	0.0237247289435515
BP	GO:0050877	nervous system process	0.0239403339128303
CC	GO:0043005	neuron projection	0.0240308977506998
BP	GO:0040008	regulation of growth	0.0241096126541196
BP	GO:0000075	cell cycle checkpoint	0.0249982537930321
BP	GO:0060350	endochondral bone morphogenesis	0.0252238674007854
BP	GO:0016049	cell growth	0.0255267954509314
BP	GO:0051093	negative regulation of developmental process	0.0256110079484498
BP	GO:0051716	cellular response to stimulus	0.0256110079484498
MF	GO:0008094	DNA-dependent ATPase activity	0.0256110079484498
CC	GO:0044449	contractile fiber part	0.0256110079484498
BP	GO:0006403	RNA localization	0.02566865178829
BP	GO:0016070	RNA metabolic process	0.02566865178829
BP	GO:0045930	negative regulation of mitotic cell cycle	0.02566865178829
CC	GO:0048786	presynaptic active zone	0.0277444472877401
CC	GO:0098590	plasma membrane region	0.0278003033606764
BP	GO:0050879	multicellular organismal movement	0.0278003033606764
BP	GO:0050881	musculoskeletal movement	0.0278003033606764
BP	GO:0003422	growth plate cartilage morphogenesis	0.0292915051349816
CC	GO:0005657	replication fork	0.0299643873119315
BP	GO:0060047	heart contraction	0.0300446494856066
BP	GO:0033044	regulation of chromosome organization	0.031111108453342
BP	GO:0051241	negative regulation of multicellular organismal process	0.031111108453342
BP	GO:0006725	cellular aromatic compound metabolic process	0.0319801958115077
CC	GO:0030017	sarcomere	0.0320795019446146
CC	GO:0005604	basement membrane	0.0323423395886479
BP	GO:0007091	metaphase/anaphase transition of mitotic cell cycle	0.0326117316925863
BP	GO:0060537	muscle tissue development	0.0326117316925863
BP	GO:0048513	animal organ development	0.0333236788018053
BP	GO:0050896	response to stimulus	0.033526049718908
MF	GO:0070491	repressing transcription factor binding	0.033526049718908
CC	GO:0044422	organelle part	0.0337654455807173
CC	GO:0044452	nucleolar part	0.0337654455807173
BP	GO:0002062	chondrocyte differentiation	0.0340018751833818
BP	GO:0050684	regulation of mRNA processing	0.0342504324953762
CC	GO:0044454	nuclear chromosome part	0.0347135692374556
BP	GO:0001501	skeletal system development	0.0347135692374556
CC	GO:0071013	catalytic step 2 spliceosome	0.0352503105451654
BP	GO:0045927	positive regulation of growth	0.0358514496362825
BP	GO:1901360	organic cyclic compound metabolic process	0.0362571471806163
CC	GO:0098982	GABA-ergic synapse	0.0371537148844505
MF	GO:0003723	RNA binding	0.0386227877171491
BP	GO:0120039	plasma membrane bounded cell projection morphogenesis	0.0386227877171491
BP	GO:0000819	sister chromatid segregation	0.0426337205638877
BP	GO:0045597	positive regulation of cell differentiation	0.0429201612505126
CC	GO:0099699	integral component of synaptic membrane	0.0430209510701278
BP	GO:0000280	nuclear division	0.0435070792889862
BP	GO:0003433	chondrocyte development involved in endochondral bone morphogenesis	0.0436915768066935
MF	GO:0042623	ATPase activity, coupled	0.0442182019958581
BP	GO:0007600	sensory perception	0.0444711333330763
BP	GO:0048812	neuron projection morphogenesis	0.0457818514665205
CC	GO:0098793	presynapse	0.0461085612683287
CC	GO:0099572	postsynaptic specialization	0.0488149164904554
BP	GO:0003015	heart process	0.0488149164904554
CC	GO:0043197	dendritic spine	0.0496366957780336
