# Supplementary material for: Dedicated transcriptomics combined with power analysis lead to functional understanding of genes with weak phenotypic changes in knockout lines
Source: PLoS Comput Biol. 2020 Nov 12;16(11):e1008354. doi: 10.1371/journal.pcbi.1008354 (PMC7685438; doi:10.1371/journal.pcbi.1008354)
Supplement: S3 File — (GZ) [file pcbi.1008354.s017.gz › S3_File/gor0.2/288.tsv]

ontology	category	term	BH
BP	GO:0032501	multicellular organismal process	1.95322221052879e-10
CC	GO:0031012	extracellular matrix	2.70833650762105e-09
BP	GO:0048731	system development	4.22726898836031e-09
BP	GO:0009987	cellular process	1.23858040539313e-08
BP	GO:0032502	developmental process	1.23858040539313e-08
BP	GO:0048856	anatomical structure development	3.64069824877489e-08
BP	GO:0007275	multicellular organism development	3.93652087396842e-08
BP	GO:0051239	regulation of multicellular organismal process	6.25149513713478e-08
BP	GO:0050793	regulation of developmental process	1.0721665289484e-07
CC	GO:0045202	synapse	1.29818355611891e-07
BP	GO:0050794	regulation of cellular process	1.29818355611891e-07
BP	GO:0050789	regulation of biological process	1.29818355611891e-07
CC	GO:0044421	extracellular region part	1.29818355611891e-07
BP	GO:0071840	cellular component organization or biogenesis	1.33075644301715e-07
BP	GO:0065007	biological regulation	1.43640585212616e-07
CC	GO:0062023	collagen-containing extracellular matrix	1.43640585212616e-07
BP	GO:2000026	regulation of multicellular organismal development	1.43640585212616e-07
MF	GO:0005201	extracellular matrix structural constituent	4.38663241942885e-07
MF	GO:0005488	binding	7.88278551054803e-07
BP	GO:0016043	cellular component organization	7.97597744466865e-07
BP	GO:0051094	positive regulation of developmental process	7.97597744466865e-07
MF	GO:0005515	protein binding	8.11116204641827e-07
BP	GO:0045595	regulation of cell differentiation	1.22346343090888e-06
CC	GO:0005615	extracellular space	1.30840797829738e-06
CC	GO:0005576	extracellular region	1.41392185711447e-06
BP	GO:0048869	cellular developmental process	1.47010076883074e-06
CC	GO:0030424	axon	1.48158673968383e-06
BP	GO:0048468	cell development	1.57582990347116e-06
BP	GO:0007399	nervous system development	1.59759975969791e-06
CC	GO:0044456	synapse part	1.66149314099885e-06
CC	GO:0097060	synaptic membrane	1.86905631862886e-06
BP	GO:0030154	cell differentiation	2.14562509693367e-06
CC	GO:0043228	non-membrane-bounded organelle	2.3493819053535e-06
CC	GO:0000776	kinetochore	2.89021373525897e-06
BP	GO:0048519	negative regulation of biological process	2.94583708563531e-06
CC	GO:0000775	chromosome, centromeric region	3.03217041364178e-06
CC	GO:0032991	protein-containing complex	3.19401745394209e-06
BP	GO:0048522	positive regulation of cellular process	3.53536554462769e-06
CC	GO:0097458	neuron part	4.61993294299176e-06
CC	GO:0043232	intracellular non-membrane-bounded organelle	6.57471787383314e-06
CC	GO:0031981	nuclear lumen	8.19217767135579e-06
BP	GO:0048699	generation of neurons	9.2893734057127e-06
BP	GO:0048523	negative regulation of cellular process	9.2893734057127e-06
BP	GO:0045597	positive regulation of cell differentiation	1.02828375653151e-05
BP	GO:0007155	cell adhesion	1.16144559192943e-05
BP	GO:0051960	regulation of nervous system development	1.16144559192943e-05
BP	GO:0048518	positive regulation of biological process	1.16320299949985e-05
CC	GO:0098687	chromosomal region	1.16320299949985e-05
BP	GO:0051093	negative regulation of developmental process	1.18588225330078e-05
CC	GO:0044428	nuclear part	1.2048653564126e-05
CC	GO:0005694	chromosome	1.36021923275091e-05
BP	GO:0022610	biological adhesion	1.36021923275091e-05
CC	GO:0005634	nucleus	1.38189390370653e-05
BP	GO:0007049	cell cycle	1.48793074195434e-05
CC	GO:0030054	cell junction	1.73179910875081e-05
MF	GO:0005198	structural molecule activity	1.89714495708825e-05
BP	GO:0051130	positive regulation of cellular component organization	2.21209266342508e-05
BP	GO:0051962	positive regulation of nervous system development	2.46158582453415e-05
CC	GO:0044427	chromosomal part	2.62611156938503e-05
BP	GO:0051726	regulation of cell cycle	2.84945793702584e-05
BP	GO:0030182	neuron differentiation	2.84945793702584e-05
BP	GO:0022008	neurogenesis	3.19801719502578e-05
BP	GO:0099536	synaptic signaling	4.3637177074874e-05
CC	GO:0005654	nucleoplasm	5.14049792664032e-05
BP	GO:0051128	regulation of cellular component organization	5.16680824765604e-05
BP	GO:0051241	negative regulation of multicellular organismal process	5.47909288269085e-05
CC	GO:0036477	somatodendritic compartment	7.40087350383846e-05
MF	GO:0044877	protein-containing complex binding	7.75337405809854e-05
BP	GO:0050769	positive regulation of neurogenesis	8.27737639777002e-05
BP	GO:0010720	positive regulation of cell development	9.09225853065079e-05
BP	GO:0099537	trans-synaptic signaling	9.6623321380166e-05
BP	GO:0007346	regulation of mitotic cell cycle	9.6623321380166e-05
BP	GO:0050767	regulation of neurogenesis	9.6623321380166e-05
BP	GO:0060284	regulation of cell development	9.86869480127889e-05
BP	GO:0007268	chemical synaptic transmission	0.000100950684530311
BP	GO:0098916	anterograde trans-synaptic signaling	0.000100950684530311
BP	GO:0000278	mitotic cell cycle	0.000114114500189491
CC	GO:0045211	postsynaptic membrane	0.000171514714182887
CC	GO:0043005	neuron projection	0.000178591663615602
BP	GO:0060255	regulation of macromolecule metabolic process	0.00026296286065839
CC	GO:0098794	postsynapse	0.000346725236397535
BP	GO:0048666	neuron development	0.0003695203867285
CC	GO:0044297	cell body	0.000411914459703478
BP	GO:0090304	nucleic acid metabolic process	0.000422308673141212
CC	GO:0099572	postsynaptic specialization	0.000445068819531027
CC	GO:0099512	supramolecular fiber	0.000485061912630074
CC	GO:0099240	intrinsic component of synaptic membrane	0.000545962156317441
CC	GO:0099080	supramolecular complex	0.000563310600591025
CC	GO:0099081	supramolecular polymer	0.000563310600591025
CC	GO:0043025	neuronal cell body	0.000568727532628652
BP	GO:0045787	positive regulation of cell cycle	0.000568727532628652
CC	GO:0005581	collagen trimer	0.000568727532628652
BP	GO:0060350	endochondral bone morphogenesis	0.000568975072898302
CC	GO:0043292	contractile fiber	0.000623622775397478
BP	GO:0050804	modulation of chemical synaptic transmission	0.00068176747999673
BP	GO:0051240	positive regulation of multicellular organismal process	0.000712739178060268
CC	GO:0098590	plasma membrane region	0.000785995441414494
BP	GO:0099177	regulation of trans-synaptic signaling	0.000827836387397673
BP	GO:0048513	animal organ development	0.000888503177100129
BP	GO:0060351	cartilage development involved in endochondral bone morphogenesis	0.00106821704685156
BP	GO:0090068	positive regulation of cell cycle process	0.00108620491680073
BP	GO:0043170	macromolecule metabolic process	0.00108620491680073
BP	GO:0140014	mitotic nuclear division	0.00109129413963953
BP	GO:0032879	regulation of localization	0.00109129413963953
BP	GO:0007088	regulation of mitotic nuclear division	0.00111411692417029
BP	GO:0040011	locomotion	0.00117625735568528
CC	GO:0070013	intracellular organelle lumen	0.00120490362107902
CC	GO:0033267	axon part	0.00120490362107902
CC	GO:0031974	membrane-enclosed lumen	0.00127469882695087
CC	GO:0043233	organelle lumen	0.00127469882695087
BP	GO:0031175	neuron projection development	0.00154245337604295
MF	GO:0003729	mRNA binding	0.00158691323732298
BP	GO:0006139	nucleobase-containing compound metabolic process	0.00162018068200806
CC	GO:0031226	intrinsic component of plasma membrane	0.00177870581249773
BP	GO:0006928	movement of cell or subcellular component	0.00183702360234037
BP	GO:0007154	cell communication	0.00183702360234037
CC	GO:0098982	GABA-ergic synapse	0.00186942694181804
BP	GO:0051171	regulation of nitrogen compound metabolic process	0.00189350193129351
BP	GO:0045664	regulation of neuron differentiation	0.00189350193129351
CC	GO:0000228	nuclear chromosome	0.00189350193129351
CC	GO:0098978	glutamatergic synapse	0.00193732737760238
BP	GO:0023052	signaling	0.00197496502390403
BP	GO:0034508	centromere complex assembly	0.00197496502390403
BP	GO:0045666	positive regulation of neuron differentiation	0.00197496502390403
BP	GO:0007093	mitotic cell cycle checkpoint	0.00212128507265541
CC	GO:0005887	integral component of plasma membrane	0.00215649929865416
BP	GO:0000245	spliceosomal complex assembly	0.002301870530749
BP	GO:0030198	extracellular matrix organization	0.00230876670764999
BP	GO:0031346	positive regulation of cell projection organization	0.00268973009377686
BP	GO:0060349	bone morphogenesis	0.00281291373867761
MF	GO:0030020	extracellular matrix structural constituent conferring tensile strength	0.00289339373180295
BP	GO:0000070	mitotic sister chromatid segregation	0.00289339373180295
BP	GO:0051216	cartilage development	0.00294281266973286
CC	GO:0099634	postsynaptic specialization membrane	0.00304091757910434
CC	GO:0098936	intrinsic component of postsynaptic membrane	0.00304091757910434
BP	GO:0099565	chemical synaptic transmission, postsynaptic	0.00304091757910434
BP	GO:0000075	cell cycle checkpoint	0.00307394258238479
BP	GO:0003008	system process	0.00309869170125738
CC	GO:0098793	presynapse	0.00325445667383716
BP	GO:0050808	synapse organization	0.00333343951384802
MF	GO:0005102	signaling receptor binding	0.00344508157620031
BP	GO:0031953	negative regulation of protein autophosphorylation	0.00347049593546731
CC	GO:0032279	asymmetric synapse	0.00347768496951955
BP	GO:0033047	regulation of mitotic sister chromatid segregation	0.00354381536068469
BP	GO:0008380	RNA splicing	0.00354859311780571
CC	GO:0099699	integral component of synaptic membrane	0.00360891355573973
MF	GO:0005212	structural constituent of eye lens	0.00379673343436555
BP	GO:0045935	positive regulation of nucleobase-containing compound metabolic process	0.00405444552401925
CC	GO:0005856	cytoskeleton	0.00405444552401925
BP	GO:0009719	response to endogenous stimulus	0.00405444552401925
BP	GO:0046483	heterocycle metabolic process	0.00416379549686356
BP	GO:0010976	positive regulation of neuron projection development	0.00416575139237954
BP	GO:0043062	extracellular structure organization	0.00451400276656346
BP	GO:0007517	muscle organ development	0.00459652832637058
CC	GO:0098984	neuron to neuron synapse	0.00459652832637058
BP	GO:0098742	cell-cell adhesion via plasma-membrane adhesion molecules	0.00463384185069619
BP	GO:0009653	anatomical structure morphogenesis	0.0047168454348822
BP	GO:0051173	positive regulation of nitrogen compound metabolic process	0.0047168454348822
BP	GO:0016071	mRNA metabolic process	0.00479756825241069
BP	GO:0051716	cellular response to stimulus	0.00496373641399348
CC	GO:0014069	postsynaptic density	0.00502129353814492
BP	GO:0045944	positive regulation of transcription by RNA polymerase II	0.0053050215745076
BP	GO:0009891	positive regulation of biosynthetic process	0.00564864488872691
CC	GO:0044454	nuclear chromosome part	0.00564864488872691
BP	GO:0042127	regulation of cell proliferation	0.0056838499385446
BP	GO:0080090	regulation of primary metabolic process	0.00600100439047408
BP	GO:0120036	plasma membrane bounded cell projection organization	0.00602283681568895
CC	GO:0044305	calyx of Held	0.00604785686500268
CC	GO:0000793	condensed chromosome	0.00614158114590649
BP	GO:0045596	negative regulation of cell differentiation	0.0061466608155268
BP	GO:0007416	synapse assembly	0.00643224693278272
BP	GO:0060078	regulation of postsynaptic membrane potential	0.00664381077305836
BP	GO:1903047	mitotic cell cycle process	0.00668681855774849
CC	GO:0000779	condensed chromosome, centromeric region	0.00668681855774849
BP	GO:0006725	cellular aromatic compound metabolic process	0.00683693396230781
CC	GO:0030016	myofibril	0.00685857797560997
BP	GO:0060079	excitatory postsynaptic potential	0.00697858792424504
BP	GO:0051254	positive regulation of RNA metabolic process	0.00697858792424504
BP	GO:0050806	positive regulation of synaptic transmission	0.00717879273116176
BP	GO:0040007	growth	0.00729281041874224
CC	GO:0000777	condensed chromosome kinetochore	0.00757332960272692
CC	GO:0099055	integral component of postsynaptic membrane	0.00757332960272692
BP	GO:0032268	regulation of cellular protein metabolic process	0.00791196622582149
MF	GO:0005509	calcium ion binding	0.00815032042804058
BP	GO:0051783	regulation of nuclear division	0.00826516166548647
BP	GO:0007166	cell surface receptor signaling pathway	0.00829479344290698
BP	GO:0031644	regulation of neurological system process	0.00829479344290698
BP	GO:0034641	cellular nitrogen compound metabolic process	0.00865227175306387
BP	GO:2000463	positive regulation of excitatory postsynaptic potential	0.00898440157180141
BP	GO:0065004	protein-DNA complex assembly	0.00899396584511283
BP	GO:0010604	positive regulation of macromolecule metabolic process	0.00902787053713006
MF	GO:0005539	glycosaminoglycan binding	0.00910539782717618
BP	GO:0045931	positive regulation of mitotic cell cycle	0.00913609194643677
BP	GO:0000280	nuclear division	0.00918990731907317
BP	GO:0061448	connective tissue development	0.00918990731907317
BP	GO:0008283	cell proliferation	0.00918990731907317
BP	GO:0044774	mitotic DNA integrity checkpoint	0.00937325539281125
BP	GO:0016070	RNA metabolic process	0.00947089495697671
BP	GO:0014706	striated muscle tissue development	0.00962561607818684
BP	GO:0048870	cell motility	0.00991443845878209
BP	GO:0051674	localization of cell	0.00991443845878209
CC	GO:0120025	plasma membrane bounded cell projection	0.0099437807291732
BP	GO:0016477	cell migration	0.0100580179239596
BP	GO:0120035	regulation of plasma membrane bounded cell projection organization	0.0101241594871776
BP	GO:0031328	positive regulation of cellular biosynthetic process	0.0104460153666798
CC	GO:0044449	contractile fiber part	0.0109522166642247
BP	GO:0060537	muscle tissue development	0.0109607667822278
BP	GO:0030030	cell projection organization	0.0109607667822278
BP	GO:0051270	regulation of cellular component movement	0.0111299920795016
BP	GO:0006397	mRNA processing	0.0115527009836494
BP	GO:0044085	cellular component biogenesis	0.0119887637407686
BP	GO:1901990	regulation of mitotic cell cycle phase transition	0.0119887637407686
BP	GO:0051246	regulation of protein metabolic process	0.012018233725092
BP	GO:0050896	response to stimulus	0.0122244844166763
BP	GO:0010965	regulation of mitotic sister chromatid separation	0.0122244844166763
BP	GO:0071495	cellular response to endogenous stimulus	0.0122977137045168
BP	GO:0009611	response to wounding	0.0123361189794482
BP	GO:2000145	regulation of cell motility	0.0131020839205482
CC	GO:0150034	distal axon	0.013133789409554
BP	GO:0048285	organelle fission	0.0131794860087544
BP	GO:0010564	regulation of cell cycle process	0.0135556132657421
BP	GO:1901360	organic cyclic compound metabolic process	0.0135556132657421
BP	GO:0071310	cellular response to organic substance	0.0138947931706299
CC	GO:0044459	plasma membrane part	0.0140159232525628
BP	GO:0071824	protein-DNA complex subunit organization	0.0141974062320997
BP	GO:0045930	negative regulation of mitotic cell cycle	0.0142206466268259
BP	GO:1901991	negative regulation of mitotic cell cycle phase transition	0.0143320428327086
BP	GO:0031344	regulation of cell projection organization	0.0145410904653648
BP	GO:0000375	RNA splicing, via transesterification reactions	0.0145687554215875
BP	GO:0000377	RNA splicing, via transesterification reactions with bulged adenosine as nucleophile	0.0145687554215875
BP	GO:0000398	mRNA splicing, via spliceosome	0.0145687554215875
CC	GO:0000502	proteasome complex	0.0148616598065235
BP	GO:0019222	regulation of metabolic process	0.0153753702217651
BP	GO:0044057	regulation of system process	0.0154370121610194
BP	GO:0031325	positive regulation of cellular metabolic process	0.0154370121610194
BP	GO:0031570	DNA integrity checkpoint	0.0154467021970786
CC	GO:0098839	postsynaptic density membrane	0.0156899056353202
CC	GO:0098948	intrinsic component of postsynaptic specialization membrane	0.0158954380724916
BP	GO:0044539	long-chain fatty acid import	0.0164738376922579
BP	GO:0010628	positive regulation of gene expression	0.0167199649184246
BP	GO:0051301	cell division	0.0167199649184246
BP	GO:0006396	RNA processing	0.0170725782830803
CC	GO:0005813	centrosome	0.0171956567517448
BP	GO:0048167	regulation of synaptic plasticity	0.0172668628642101
BP	GO:0032989	cellular component morphogenesis	0.0173540878467701
CC	GO:0044327	dendritic spine head	0.0173709281006579
BP	GO:1901988	negative regulation of cell cycle phase transition	0.0173949479175928
BP	GO:0000076	DNA replication checkpoint	0.0177977717904664
BP	GO:2000816	negative regulation of mitotic sister chromatid separation	0.0178727295185787
MF	GO:0043168	anion binding	0.0178727295185787
BP	GO:0007091	metaphase/anaphase transition of mitotic cell cycle	0.0187244984271698
CC	GO:0098878	neurotransmitter receptor complex	0.0188398980079237
BP	GO:0060348	bone development	0.0188398980079237
BP	GO:0010467	gene expression	0.0189135116819724
BP	GO:0042221	response to chemical	0.0191943194070923
CC	GO:0043197	dendritic spine	0.0194586660247018
BP	GO:0007165	signal transduction	0.0195554602118522
BP	GO:0048589	developmental growth	0.0197463981194729
MF	GO:0097367	carbohydrate derivative binding	0.020039630142122
BP	GO:0098609	cell-cell adhesion	0.020039630142122
BP	GO:0008543	fibroblast growth factor receptor signaling pathway	0.020039630142122
BP	GO:0006807	nitrogen compound metabolic process	0.020215703523317
BP	GO:1902680	positive regulation of RNA biosynthetic process	0.0203803368922192
BP	GO:0098815	modulation of excitatory postsynaptic potential	0.0203803368922192
CC	GO:0042995	cell projection	0.0206237545448177
CC	GO:0030017	sarcomere	0.0208957544410883
BP	GO:0010557	positive regulation of macromolecule biosynthetic process	0.0210650030824484
BP	GO:0050877	nervous system process	0.0210650030824484
CC	GO:0044420	extracellular matrix component	0.0210650030824484
CC	GO:1905369	endopeptidase complex	0.0210650030824484
BP	GO:0022402	cell cycle process	0.0212596853861951
BP	GO:1905818	regulation of chromosome separation	0.0212596853861951
CC	GO:0044430	cytoskeletal part	0.0213972513950415
MF	GO:0038023	signaling receptor activity	0.0214116201564283
BP	GO:0006259	DNA metabolic process	0.0216389236626023
BP	GO:1903508	positive regulation of nucleic acid-templated transcription	0.0218777006157011
BP	GO:0051179	localization	0.022059170451632
BP	GO:0045893	positive regulation of transcription, DNA-templated	0.0224680188366118
BP	GO:0010556	regulation of macromolecule biosynthetic process	0.0230527618194263
BP	GO:0003009	skeletal muscle contraction	0.0242570093452622
BP	GO:0033314	mitotic DNA replication checkpoint	0.0242865886229008
BP	GO:0065008	regulation of biological quality	0.0243861662014416
BP	GO:0032963	collagen metabolic process	0.0247887619249481
BP	GO:0019219	regulation of nucleobase-containing compound metabolic process	0.0251338895754614
BP	GO:0007267	cell-cell signaling	0.0252457134710458
BP	GO:0044260	cellular macromolecule metabolic process	0.0254456590161973
BP	GO:0061061	muscle structure development	0.0256441372609787
CC	GO:0097447	dendritic tree	0.0272196914316656
BP	GO:0040012	regulation of locomotion	0.0274730013462921
BP	GO:0033045	regulation of sister chromatid segregation	0.0274730013462921
BP	GO:0051983	regulation of chromosome segregation	0.0274730013462921
BP	GO:0009888	tissue development	0.0279628052111924
BP	GO:0030334	regulation of cell migration	0.0279628052111924
BP	GO:0010033	response to organic substance	0.0279628052111924
BP	GO:0060538	skeletal muscle organ development	0.0280534561160052
CC	GO:0043235	receptor complex	0.0280534561160052
BP	GO:0003433	chondrocyte development involved in endochondral bone morphogenesis	0.0280683543117286
BP	GO:0003012	muscle system process	0.0283375279207282
BP	GO:0045841	negative regulation of mitotic metaphase/anaphase transition	0.0283375279207282
BP	GO:0023051	regulation of signaling	0.0290099492007679
BP	GO:0031323	regulation of cellular metabolic process	0.0300700952121877
BP	GO:0051252	regulation of RNA metabolic process	0.030123216298258
CC	GO:0044422	organelle part	0.0306613075803739
BP	GO:0000902	cell morphogenesis	0.0316383425274648
BP	GO:0009889	regulation of biosynthetic process	0.0320284659998363
CC	GO:0099146	intrinsic component of postsynaptic density membrane	0.0321856675535281
BP	GO:0030071	regulation of mitotic metaphase/anaphase transition	0.0323181859591793
CC	GO:0044309	neuron spine	0.0325796257666175
BP	GO:0007169	transmembrane receptor protein tyrosine kinase signaling pathway	0.0329198827389546
MF	GO:1990825	sequence-specific mRNA binding	0.0330634860695352
BP	GO:0003417	growth plate cartilage development	0.0332902937216378
BP	GO:0006974	cellular response to DNA damage stimulus	0.0332902937216378
CC	GO:0042734	presynaptic membrane	0.03405834859531
BP	GO:0042330	taxis	0.03405834859531
BP	GO:0033048	negative regulation of mitotic sister chromatid segregation	0.03405834859531
BP	GO:0048812	neuron projection morphogenesis	0.03405834859531
CC	GO:0005604	basement membrane	0.034142043623621
BP	GO:0070887	cellular response to chemical stimulus	0.034142043623621
BP	GO:1905819	negative regulation of chromosome separation	0.0342985811045072
BP	GO:0010646	regulation of cell communication	0.0344950405942345
CC	GO:0032809	neuronal cell body membrane	0.0348133607738838
BP	GO:1901701	cellular response to oxygen-containing compound	0.0348133607738838
BP	GO:1901987	regulation of cell cycle phase transition	0.0348133607738838
BP	GO:0120039	plasma membrane bounded cell projection morphogenesis	0.0348133607738838
BP	GO:0051383	kinetochore organization	0.0348133607738838
BP	GO:0006281	DNA repair	0.0348133607738838
BP	GO:0060047	heart contraction	0.0354826963616337
CC	GO:0031672	A band	0.0358194893946463
CC	GO:0044463	cell projection part	0.0358979795324096
CC	GO:0120038	plasma membrane bounded cell projection part	0.0358979795324096
CC	GO:0005865	striated muscle thin filament	0.0362926526734082
BP	GO:0008038	neuron recognition	0.0363837148703839
BP	GO:0007059	chromosome segregation	0.0367107971143467
BP	GO:0003015	heart process	0.0375269342009606
BP	GO:0006935	chemotaxis	0.0376097452111692
BP	GO:0010975	regulation of neuron projection development	0.0376097452111692
MF	GO:0008201	heparin binding	0.0382305182810744
BP	GO:0034724	DNA replication-independent nucleosome organization	0.0382875136697382
CC	GO:0036379	myofilament	0.0384998257273029
BP	GO:0044784	metaphase/anaphase transition of cell cycle	0.0384998257273029
BP	GO:0031326	regulation of cellular biosynthetic process	0.038613312683852
MF	GO:0008022	protein C-terminus binding	0.0396306911707811
CC	GO:0030425	dendrite	0.0396306911707811
BP	GO:0051306	mitotic sister chromatid separation	0.0406363317481403
BP	GO:0006403	RNA localization	0.0417049112843441
BP	GO:0009893	positive regulation of metabolic process	0.0418439495810287
BP	GO:0042060	wound healing	0.0421216703974543
BP	GO:0006941	striated muscle contraction	0.0435635768933961
BP	GO:0098868	bone growth	0.0441934887385235
MF	GO:0008092	cytoskeletal protein binding	0.0442844784654168
BP	GO:0010468	regulation of gene expression	0.0442844784654168
BP	GO:0006950	response to stress	0.0451829967760163
BP	GO:0006468	protein phosphorylation	0.0455647438082578
MF	GO:0022824	transmitter-gated ion channel activity	0.0462101591233867
MF	GO:0022835	transmitter-gated channel activity	0.0462101591233867
BP	GO:0007519	skeletal muscle tissue development	0.0462470131462941
BP	GO:0035988	chondrocyte proliferation	0.0462878919420406
BP	GO:0003416	endochondral bone growth	0.046497113362683
BP	GO:0022607	cellular component assembly	0.046497113362683
BP	GO:0000819	sister chromatid segregation	0.0469902530978058
BP	GO:0003413	chondrocyte differentiation involved in endochondral bone morphogenesis	0.0484912596484211
BP	GO:0045786	negative regulation of cell cycle	0.0484912596484211
BP	GO:0002062	chondrocyte differentiation	0.0494502231025403
BP	GO:1901343	negative regulation of vasculature development	0.0499370056685373
