# Supplementary material for: Dedicated transcriptomics combined with power analysis lead to functional understanding of genes with weak phenotypic changes in knockout lines
Source: PLoS Comput Biol. 2020 Nov 12;16(11):e1008354. doi: 10.1371/journal.pcbi.1008354 (PMC7685438; doi:10.1371/journal.pcbi.1008354)
Supplement: S3 File — (GZ) [file pcbi.1008354.s017.gz › S3_File/gor0.2/657.tsv]

ontology	category	term	BH
BP	GO:0032501	multicellular organismal process	1.55283081334327e-12
BP	GO:0048731	system development	2.85688953737305e-10
BP	GO:0007275	multicellular organism development	2.85688953737305e-10
BP	GO:0032502	developmental process	1.0663641373409e-09
MF	GO:0005515	protein binding	1.0663641373409e-09
CC	GO:0031012	extracellular matrix	1.87148572161804e-09
BP	GO:0048856	anatomical structure development	2.59854206904522e-09
BP	GO:0009987	cellular process	6.6300368853948e-09
BP	GO:0071840	cellular component organization or biogenesis	1.24240414393322e-08
CC	GO:0062023	collagen-containing extracellular matrix	2.69083004956018e-08
CC	GO:0032991	protein-containing complex	5.89666963019413e-08
BP	GO:0016043	cellular component organization	6.17503970711644e-08
BP	GO:0007399	nervous system development	1.24048903069893e-07
MF	GO:0005201	extracellular matrix structural constituent	4.08420571692296e-07
BP	GO:0065007	biological regulation	4.41284613620327e-07
MF	GO:0005198	structural molecule activity	8.97241472774768e-07
BP	GO:0051239	regulation of multicellular organismal process	8.97241472774768e-07
CC	GO:0044421	extracellular region part	8.97241472774768e-07
CC	GO:0030424	axon	9.38178573148147e-07
CC	GO:0097060	synaptic membrane	1.33232839167127e-06
BP	GO:0050789	regulation of biological process	1.6976537715898e-06
CC	GO:0044428	nuclear part	3.07087363024431e-06
CC	GO:0043228	non-membrane-bounded organelle	5.09095482242326e-06
BP	GO:0050794	regulation of cellular process	5.09796596484025e-06
CC	GO:0005615	extracellular space	8.11112094952309e-06
BP	GO:0048869	cellular developmental process	8.32791210350809e-06
CC	GO:0000775	chromosome, centromeric region	1.04782922624023e-05
CC	GO:0097458	neuron part	1.06954353682765e-05
BP	GO:0030154	cell differentiation	1.06954353682765e-05
CC	GO:0043232	intracellular non-membrane-bounded organelle	1.06954353682765e-05
CC	GO:0005576	extracellular region	1.14823565471686e-05
CC	GO:0031981	nuclear lumen	1.14823565471686e-05
BP	GO:0048468	cell development	1.41749349375956e-05
CC	GO:0045202	synapse	1.45542908641354e-05
CC	GO:0033267	axon part	1.77090621093521e-05
CC	GO:0000776	kinetochore	2.26442977381902e-05
BP	GO:0022008	neurogenesis	2.44257883279276e-05
MF	GO:0005488	binding	2.49075359902016e-05
CC	GO:0044456	synapse part	2.54362736726452e-05
BP	GO:0050793	regulation of developmental process	2.702325471551e-05
CC	GO:0098687	chromosomal region	2.702325471551e-05
BP	GO:0048699	generation of neurons	3.89888710862509e-05
CC	GO:0043005	neuron projection	4.44450078095166e-05
CC	GO:0036477	somatodendritic compartment	4.75286364922893e-05
CC	GO:0099512	supramolecular fiber	4.75286364922893e-05
CC	GO:0099080	supramolecular complex	4.75286364922893e-05
CC	GO:0099081	supramolecular polymer	4.75286364922893e-05
BP	GO:2000026	regulation of multicellular organismal development	6.48399700722192e-05
CC	GO:0030054	cell junction	6.96090125491783e-05
CC	GO:0044427	chromosomal part	6.98364616731168e-05
CC	GO:0005581	collagen trimer	6.98364616731168e-05
BP	GO:0051094	positive regulation of developmental process	9.02546701896962e-05
BP	GO:0030182	neuron differentiation	0.000110295651687808
BP	GO:0048589	developmental growth	0.000114785513552631
BP	GO:0023052	signaling	0.000115738232968573
CC	GO:0005694	chromosome	0.000137394019909704
CC	GO:0044297	cell body	0.000151279013975101
CC	GO:0043025	neuronal cell body	0.000162990908141079
BP	GO:0007154	cell communication	0.000225207605881557
BP	GO:0007346	regulation of mitotic cell cycle	0.000251924753204838
CC	GO:0005654	nucleoplasm	0.000256977369595568
BP	GO:0048666	neuron development	0.000263564684512768
BP	GO:0048519	negative regulation of biological process	0.000294235793356556
CC	GO:0045211	postsynaptic membrane	0.000321365147802525
CC	GO:0043292	contractile fiber	0.000385430551626067
BP	GO:0007059	chromosome segregation	0.000479810435421579
MF	GO:0005212	structural constituent of eye lens	0.000566363739934187
BP	GO:0000070	mitotic sister chromatid segregation	0.000566363739934187
BP	GO:0051726	regulation of cell cycle	0.000590207047995137
BP	GO:0040007	growth	0.000662417221062352
BP	GO:0022610	biological adhesion	0.000680019003700306
BP	GO:0007155	cell adhesion	0.000705328039503634
BP	GO:0008380	RNA splicing	0.000706190112580774
CC	GO:0005634	nucleus	0.000865413681454961
BP	GO:0007049	cell cycle	0.000929992496648351
CC	GO:0098590	plasma membrane region	0.000933044142797908
BP	GO:0000278	mitotic cell cycle	0.00101985416708592
BP	GO:0006397	mRNA processing	0.00102683114491891
BP	GO:0099536	synaptic signaling	0.00132704314925795
BP	GO:0000375	RNA splicing, via transesterification reactions	0.00132704314925795
BP	GO:0000377	RNA splicing, via transesterification reactions with bulged adenosine as nucleophile	0.00132704314925795
BP	GO:0000398	mRNA splicing, via spliceosome	0.00132704314925795
BP	GO:0098742	cell-cell adhesion via plasma-membrane adhesion molecules	0.00133283145639927
BP	GO:0031175	neuron projection development	0.0014710010131376
MF	GO:0044877	protein-containing complex binding	0.00149379125786421
CC	GO:0005856	cytoskeleton	0.00155175131593009
BP	GO:0007268	chemical synaptic transmission	0.00155703579991838
BP	GO:0098916	anterograde trans-synaptic signaling	0.00155703579991838
CC	GO:0070013	intracellular organelle lumen	0.00174547279062493
CC	GO:0031974	membrane-enclosed lumen	0.00183364797520629
CC	GO:0043233	organelle lumen	0.00183364797520629
BP	GO:0008150	biological_process	0.00183364797520629
BP	GO:0051716	cellular response to stimulus	0.00190830748502705
BP	GO:0003008	system process	0.00195852504665338
BP	GO:0007267	cell-cell signaling	0.00195852504665338
BP	GO:0099537	trans-synaptic signaling	0.00195852504665338
BP	GO:0045597	positive regulation of cell differentiation	0.00195852504665338
CC	GO:0098982	GABA-ergic synapse	0.00198231963521383
BP	GO:0016071	mRNA metabolic process	0.00198231963521383
BP	GO:0003071	renal system process involved in regulation of systemic arterial blood pressure	0.00207682823589796
BP	GO:0048523	negative regulation of cellular process	0.00220813163580824
BP	GO:0051216	cartilage development	0.0027901099815508
BP	GO:0000245	spliceosomal complex assembly	0.00285792318991908
CC	GO:0042995	cell projection	0.00286857440446385
CC	GO:0000777	condensed chromosome kinetochore	0.00288646040031832
BP	GO:0051983	regulation of chromosome segregation	0.00291468322232602
MF	GO:0003729	mRNA binding	0.00311144662855551
CC	GO:0098793	presynapse	0.00322165979063509
BP	GO:0048513	animal organ development	0.0034187101237152
BP	GO:0003015	heart process	0.0034187101237152
MF	GO:0005539	glycosaminoglycan binding	0.00423515746192535
CC	GO:0098878	neurotransmitter receptor complex	0.00427533951132117
BP	GO:1901990	regulation of mitotic cell cycle phase transition	0.00451150186713196
CC	GO:0071944	cell periphery	0.00457058194416215
BP	GO:0051128	regulation of cellular component organization	0.00457058194416215
BP	GO:0045595	regulation of cell differentiation	0.00457058194416215
CC	GO:0044463	cell projection part	0.00457058194416215
CC	GO:0120038	plasma membrane bounded cell projection part	0.00457058194416215
BP	GO:0006396	RNA processing	0.00508753794916289
BP	GO:0051960	regulation of nervous system development	0.00508753794916289
CC	GO:0120025	plasma membrane bounded cell projection	0.00538407619298529
CC	GO:0099240	intrinsic component of synaptic membrane	0.00602597863791692
CC	GO:0044422	organelle part	0.00602627388673751
BP	GO:0043062	extracellular structure organization	0.00611192554450423
BP	GO:0003418	growth plate cartilage chondrocyte differentiation	0.00611192554450423
BP	GO:0030030	cell projection organization	0.00632331562612123
CC	GO:0098794	postsynapse	0.00632331562612123
CC	GO:0030016	myofibril	0.00633185951573034
BP	GO:0007156	homophilic cell adhesion via plasma membrane adhesion molecules	0.00633185951573034
BP	GO:1901991	negative regulation of mitotic cell cycle phase transition	0.00633185951573034
CC	GO:0008328	ionotropic glutamate receptor complex	0.00669433558023562
CC	GO:0000228	nuclear chromosome	0.00672699569728088
BP	GO:0051310	metaphase plate congression	0.00712960457588092
BP	GO:0000819	sister chromatid segregation	0.00714685641021182
CC	GO:0150034	distal axon	0.00729157977131094
MF	GO:0030020	extracellular matrix structural constituent conferring tensile strength	0.00729157977131094
BP	GO:0002062	chondrocyte differentiation	0.00744225172194093
CC	GO:0005886	plasma membrane	0.00744225172194093
BP	GO:1903047	mitotic cell cycle process	0.00756131367448726
BP	GO:0006941	striated muscle contraction	0.00756131367448726
BP	GO:1901987	regulation of cell cycle phase transition	0.00756131367448726
BP	GO:0030198	extracellular matrix organization	0.00756131367448726
BP	GO:0120036	plasma membrane bounded cell projection organization	0.00786804580824737
BP	GO:0008037	cell recognition	0.00786804580824737
BP	GO:0140014	mitotic nuclear division	0.00796953953747209
BP	GO:1901988	negative regulation of cell cycle phase transition	0.00822956681009889
BP	GO:0051303	establishment of chromosome localization	0.00823686258269637
CC	GO:0000779	condensed chromosome, centromeric region	0.00823686258269637
CC	GO:0097447	dendritic tree	0.00853803894366872
CC	GO:0044459	plasma membrane part	0.00853803894366872
BP	GO:0050808	synapse organization	0.00865239882271456
BP	GO:0060351	cartilage development involved in endochondral bone morphogenesis	0.00870789832184747
BP	GO:0003433	chondrocyte development involved in endochondral bone morphogenesis	0.00890616554756187
BP	GO:0000075	cell cycle checkpoint	0.00890616554756187
BP	GO:0003013	circulatory system process	0.00891981221657812
BP	GO:0065008	regulation of biological quality	0.00891981221657812
BP	GO:0034508	centromere complex assembly	0.00895081714840095
BP	GO:0051962	positive regulation of nervous system development	0.00896200433776288
BP	GO:0003414	chondrocyte morphogenesis involved in endochondral bone morphogenesis	0.00896200433776288
BP	GO:0003429	growth plate cartilage chondrocyte morphogenesis	0.00896200433776288
BP	GO:0090171	chondrocyte morphogenesis	0.00896200433776288
BP	GO:0033047	regulation of mitotic sister chromatid segregation	0.00931709560934527
CC	GO:0044449	contractile fiber part	0.00949785398572711
BP	GO:0007416	synapse assembly	0.0100783750837899
BP	GO:0051240	positive regulation of multicellular organismal process	0.0102076212949209
BP	GO:0098813	nuclear chromosome segregation	0.0115347689288719
MF	GO:0008201	heparin binding	0.0115694660400131
BP	GO:0048285	organelle fission	0.0117319355528374
BP	GO:0035264	multicellular organism growth	0.0117567700637748
BP	GO:0050000	chromosome localization	0.0123825006489126
CC	GO:0030017	sarcomere	0.01249703486049
BP	GO:0006281	DNA repair	0.0125704780237829
BP	GO:0006259	DNA metabolic process	0.0125704780237829
BP	GO:0007093	mitotic cell cycle checkpoint	0.0126378193608069
CC	GO:0044430	cytoskeletal part	0.0128294736310698
BP	GO:0061448	connective tissue development	0.0132165112810169
BP	GO:0006974	cellular response to DNA damage stimulus	0.0133864627480532
CC	GO:0030425	dendrite	0.0134048688407091
CC	GO:0044454	nuclear chromosome part	0.0138075250165678
BP	GO:0022402	cell cycle process	0.0139241792301953
BP	GO:0051130	positive regulation of cellular component organization	0.0142692163695032
BP	GO:0003012	muscle system process	0.0150153335803603
CC	GO:0000793	condensed chromosome	0.0150330216877474
CC	GO:0005681	spliceosomal complex	0.0151259083951028
CC	GO:0031674	I band	0.0155071857443067
CC	GO:0005813	centrosome	0.0158695184854475
BP	GO:0042391	regulation of membrane potential	0.0163108089650859
BP	GO:0060350	endochondral bone morphogenesis	0.0167294561963293
BP	GO:0007088	regulation of mitotic nuclear division	0.0172916046385508
CC	GO:0031226	intrinsic component of plasma membrane	0.0173686212878866
BP	GO:0044085	cellular component biogenesis	0.0176581724731632
BP	GO:0033045	regulation of sister chromatid segregation	0.0181121361306343
BP	GO:0060047	heart contraction	0.0182079487263328
BP	GO:0090304	nucleic acid metabolic process	0.0182079487263328
BP	GO:0051241	negative regulation of multicellular organismal process	0.0192379973894764
BP	GO:0050879	multicellular organismal movement	0.0196406357171963
BP	GO:0050881	musculoskeletal movement	0.0196406357171963
BP	GO:0000280	nuclear division	0.020919754007081
BP	GO:0003413	chondrocyte differentiation involved in endochondral bone morphogenesis	0.0214223726658113
BP	GO:0007165	signal transduction	0.0221678270087767
CC	GO:0042734	presynaptic membrane	0.0230316928003104
BP	GO:0010720	positive regulation of cell development	0.0230316928003104
BP	GO:0048518	positive regulation of biological process	0.023291186796033
BP	GO:0003422	growth plate cartilage morphogenesis	0.0235928767799295
BP	GO:0044057	regulation of system process	0.024816516074468
MF	GO:0008022	protein C-terminus binding	0.024816516074468
CC	GO:0099634	postsynaptic specialization membrane	0.0248605758332495
MF	GO:0008092	cytoskeletal protein binding	0.0249187858281294
CC	GO:0030018	Z disc	0.0253503307462945
CC	GO:0044420	extracellular matrix component	0.0262159616338522
BP	GO:0120039	plasma membrane bounded cell projection morphogenesis	0.0262159616338522
BP	GO:0010646	regulation of cell communication	0.0263292022259914
BP	GO:0009653	anatomical structure morphogenesis	0.0274614226916864
BP	GO:0008608	attachment of spindle microtubules to kinetochore	0.0274614226916864
BP	GO:1905818	regulation of chromosome separation	0.0274614226916864
BP	GO:0044786	cell cycle DNA replication	0.0274614226916864
BP	GO:0048167	regulation of synaptic plasticity	0.0274614226916864
BP	GO:0023051	regulation of signaling	0.0274614226916864
BP	GO:0003009	skeletal muscle contraction	0.0280780572381176
BP	GO:0007080	mitotic metaphase plate congression	0.0293957904970971
BP	GO:0009888	tissue development	0.0295308781879234
MF	GO:0005509	calcium ion binding	0.0295308781879234
BP	GO:0065004	protein-DNA complex assembly	0.0298323378236824
CC	GO:0044446	intracellular organelle part	0.0298323378236824
CC	GO:0098984	neuron to neuron synapse	0.030802394240377
BP	GO:0048812	neuron projection morphogenesis	0.0309285128808331
BP	GO:0051783	regulation of nuclear division	0.0312539218493354
MF	GO:0005518	collagen binding	0.0324471891530995
CC	GO:0099572	postsynaptic specialization	0.0325713454257544
BP	GO:0050896	response to stimulus	0.0325713454257544
CC	GO:0000502	proteasome complex	0.0326883318088737
BP	GO:0045930	negative regulation of mitotic cell cycle	0.0326883318088737
BP	GO:0031570	DNA integrity checkpoint	0.0327277791907619
BP	GO:0010965	regulation of mitotic sister chromatid separation	0.0327277791907619
BP	GO:0050769	positive regulation of neurogenesis	0.0327940936639887
BP	GO:0008015	blood circulation	0.0334918760799551
BP	GO:0050804	modulation of chemical synaptic transmission	0.033691763722683
BP	GO:0048858	cell projection morphogenesis	0.033691763722683
CC	GO:0032279	asymmetric synapse	0.0340794747558721
BP	GO:0051093	negative regulation of developmental process	0.0341902019355111
BP	GO:0060284	regulation of cell development	0.0345458128805308
MF	GO:0005261	cation channel activity	0.0345790816984079
BP	GO:0035418	protein localization to synapse	0.0361370567419982
BP	GO:0050684	regulation of mRNA processing	0.038854295327122
BP	GO:0099177	regulation of trans-synaptic signaling	0.0390540501594255
CC	GO:0005887	integral component of plasma membrane	0.0395119155950668
BP	GO:0006936	muscle contraction	0.0397382449196069
CC	GO:0044304	main axon	0.0402458039787731
BP	GO:0003417	growth plate cartilage development	0.0413465026173861
BP	GO:0045666	positive regulation of neuron differentiation	0.0424370197237241
BP	GO:0010976	positive regulation of neuron projection development	0.0433372564349185
BP	GO:0050767	regulation of neurogenesis	0.0434234542515184
BP	GO:0060537	muscle tissue development	0.0440736998316249
MF	GO:0008134	transcription factor binding	0.0440736998316249
CC	GO:0098936	intrinsic component of postsynaptic membrane	0.0440736998316249
BP	GO:0046903	secretion	0.0440736998316249
MF	GO:0051015	actin filament binding	0.0442605242868035
CC	GO:0098978	glutamatergic synapse	0.0443251224497279
BP	GO:0044770	cell cycle phase transition	0.0448949443564428
MF	GO:0003723	RNA binding	0.0458172450382567
BP	GO:0008038	neuron recognition	0.0460260401397388
CC	GO:0014069	postsynaptic density	0.0460260401397388
CC	GO:1905369	endopeptidase complex	0.0460751409054238
BP	GO:0042127	regulation of cell proliferation	0.0481057172337601
BP	GO:0007166	cell surface receptor signaling pathway	0.0481057172337601
BP	GO:0044774	mitotic DNA integrity checkpoint	0.0481057172337601
BP	GO:0043170	macromolecule metabolic process	0.0487941069194138
BP	GO:0007091	metaphase/anaphase transition of mitotic cell cycle	0.049478433954982
