# Supplementary material for: Dedicated transcriptomics combined with power analysis lead to functional understanding of genes with weak phenotypic changes in knockout lines
Source: PLoS Comput Biol. 2020 Nov 12;16(11):e1008354. doi: 10.1371/journal.pcbi.1008354 (PMC7685438; doi:10.1371/journal.pcbi.1008354)
Supplement: S3 File — (GZ) [file pcbi.1008354.s017.gz › S3_File/gor0.2/163.tsv]

ontology	category	term	BH
CC	GO:0031012	extracellular matrix	1.70419532537253e-08
BP	GO:0032501	multicellular organismal process	2.69832200182428e-08
BP	GO:0071840	cellular component organization or biogenesis	3.75625557881019e-07
BP	GO:0065007	biological regulation	4.3207014717201e-07
BP	GO:0050789	regulation of biological process	5.34503849783341e-07
CC	GO:0062023	collagen-containing extracellular matrix	6.53936450880055e-07
BP	GO:0032502	developmental process	8.53038869321643e-07
BP	GO:0016043	cellular component organization	9.36813124243454e-07
CC	GO:0043228	non-membrane-bounded organelle	9.36813124243454e-07
BP	GO:0048731	system development	9.36813124243454e-07
CC	GO:0044428	nuclear part	9.36813124243454e-07
MF	GO:0005515	protein binding	9.36813124243454e-07
BP	GO:0007275	multicellular organism development	1.58468064627114e-06
CC	GO:0044421	extracellular region part	1.82088083556364e-06
BP	GO:0048856	anatomical structure development	1.82088083556364e-06
CC	GO:0043232	intracellular non-membrane-bounded organelle	1.82088083556364e-06
CC	GO:0030424	axon	2.05417068813856e-06
BP	GO:0051130	positive regulation of cellular component organization	2.26082554818062e-06
CC	GO:0032991	protein-containing complex	2.26082554818062e-06
CC	GO:0031981	nuclear lumen	2.45411368951624e-06
BP	GO:0050794	regulation of cellular process	2.45411368951624e-06
BP	GO:0009987	cellular process	2.45411368951624e-06
MF	GO:0005488	binding	3.99343251084923e-06
BP	GO:0007399	nervous system development	5.35261717781307e-06
BP	GO:0050808	synapse organization	5.92548232291485e-06
MF	GO:0005201	extracellular matrix structural constituent	7.5722520100104e-06
BP	GO:0003008	system process	8.08360770943844e-06
BP	GO:0051239	regulation of multicellular organismal process	1.16511673833149e-05
CC	GO:0005615	extracellular space	1.34402991764514e-05
CC	GO:0005654	nucleoplasm	1.5078801507518e-05
CC	GO:0000775	chromosome, centromeric region	2.02397588086862e-05
CC	GO:0005576	extracellular region	2.32099863604427e-05
BP	GO:0048699	generation of neurons	3.51120172542227e-05
BP	GO:0006396	RNA processing	3.81815182777038e-05
CC	GO:0097458	neuron part	3.88325814183566e-05
BP	GO:0006397	mRNA processing	4.48795818484814e-05
MF	GO:0005198	structural molecule activity	4.5594189009676e-05
BP	GO:0022008	neurogenesis	4.69779234040015e-05
BP	GO:0048468	cell development	4.69779234040015e-05
MF	GO:0044877	protein-containing complex binding	4.71496827364666e-05
BP	GO:0023052	signaling	4.72475185858193e-05
BP	GO:0048518	positive regulation of biological process	4.72475185858193e-05
CC	GO:0000776	kinetochore	4.72507809068283e-05
CC	GO:0005856	cytoskeleton	4.93903416329572e-05
BP	GO:0007268	chemical synaptic transmission	4.93903416329572e-05
BP	GO:0098916	anterograde trans-synaptic signaling	4.93903416329572e-05
BP	GO:0048519	negative regulation of biological process	5.29019994800823e-05
CC	GO:0099512	supramolecular fiber	5.34635272086751e-05
BP	GO:0099536	synaptic signaling	5.34635272086751e-05
CC	GO:0099080	supramolecular complex	5.34635272086751e-05
CC	GO:0099081	supramolecular polymer	5.34635272086751e-05
BP	GO:0007154	cell communication	5.64133843481503e-05
BP	GO:0016071	mRNA metabolic process	6.02779465347022e-05
CC	GO:0045202	synapse	6.10201439718603e-05
BP	GO:0051960	regulation of nervous system development	7.14798842102577e-05
BP	GO:0008380	RNA splicing	7.42109636119849e-05
BP	GO:0045595	regulation of cell differentiation	7.71994397219019e-05
BP	GO:0099537	trans-synaptic signaling	7.96209970809058e-05
CC	GO:0043005	neuron projection	0.000100883511908845
CC	GO:0044456	synapse part	0.000101934351619536
BP	GO:0031175	neuron projection development	0.000113575930504973
BP	GO:0048666	neuron development	0.000121615739398037
BP	GO:0050804	modulation of chemical synaptic transmission	0.000151023943178273
CC	GO:0098687	chromosomal region	0.000172818898271752
CC	GO:0033267	axon part	0.000172818898271752
BP	GO:0051962	positive regulation of nervous system development	0.000180222102448569
BP	GO:0099177	regulation of trans-synaptic signaling	0.000180222102448569
BP	GO:0007049	cell cycle	0.000185259289670609
BP	GO:0033047	regulation of mitotic sister chromatid segregation	0.000216372290522246
BP	GO:0050793	regulation of developmental process	0.000228756803510373
BP	GO:0060284	regulation of cell development	0.000252682766338672
BP	GO:0051128	regulation of cellular component organization	0.000287289754212847
BP	GO:0051094	positive regulation of developmental process	0.000346638695830929
BP	GO:2000026	regulation of multicellular organismal development	0.00036237384295929
BP	GO:0051716	cellular response to stimulus	0.000398906314856591
MF	GO:0008092	cytoskeletal protein binding	0.000474058115210156
CC	GO:0005694	chromosome	0.000474651891568042
BP	GO:0030182	neuron differentiation	0.000572342908460502
CC	GO:0070013	intracellular organelle lumen	0.000572342908460502
BP	GO:0048523	negative regulation of cellular process	0.000599149159468294
BP	GO:0030198	extracellular matrix organization	0.000599149159468294
BP	GO:0090304	nucleic acid metabolic process	0.000601273249380108
BP	GO:0048869	cellular developmental process	0.00060716291305004
CC	GO:0031974	membrane-enclosed lumen	0.000614847083065469
CC	GO:0043233	organelle lumen	0.000614847083065469
CC	GO:0044430	cytoskeletal part	0.000648135355691258
BP	GO:0030154	cell differentiation	0.000794655350917629
BP	GO:0000278	mitotic cell cycle	0.000801386606846893
BP	GO:0120036	plasma membrane bounded cell projection organization	0.000854565639588833
MF	GO:0005212	structural constituent of eye lens	0.00090200689011573
BP	GO:0000070	mitotic sister chromatid segregation	0.000939899903492493
CC	GO:0097060	synaptic membrane	0.000939899903492493
CC	GO:0044297	cell body	0.000939899903492493
BP	GO:0051726	regulation of cell cycle	0.000971317266624283
BP	GO:0006403	RNA localization	0.0010505973902397
CC	GO:0043025	neuronal cell body	0.00107292384644901
BP	GO:0000375	RNA splicing, via transesterification reactions	0.00116153863516204
BP	GO:0000377	RNA splicing, via transesterification reactions with bulged adenosine as nucleophile	0.00116153863516204
BP	GO:0000398	mRNA splicing, via spliceosome	0.00116153863516204
BP	GO:0048522	positive regulation of cellular process	0.00117897515059234
BP	GO:0050767	regulation of neurogenesis	0.00117897515059234
BP	GO:0006260	DNA replication	0.00117897515059234
BP	GO:0007346	regulation of mitotic cell cycle	0.00117897515059234
BP	GO:0045597	positive regulation of cell differentiation	0.00117897515059234
CC	GO:0044427	chromosomal part	0.00122292096013782
BP	GO:0048167	regulation of synaptic plasticity	0.00146877642437391
BP	GO:0030030	cell projection organization	0.00157462286159688
BP	GO:0051093	negative regulation of developmental process	0.00170681449847397
BP	GO:0033045	regulation of sister chromatid segregation	0.00184357119118226
BP	GO:0003012	muscle system process	0.00186806259147858
BP	GO:0006261	DNA-dependent DNA replication	0.00233840819871077
CC	GO:0036477	somatodendritic compartment	0.0023418482195992
BP	GO:0050806	positive regulation of synaptic transmission	0.0023418482195992
CC	GO:0000777	condensed chromosome kinetochore	0.00259127183540639
BP	GO:0010720	positive regulation of cell development	0.00259127183540639
CC	GO:0043292	contractile fiber	0.00259127183540639
BP	GO:0099565	chemical synaptic transmission, postsynaptic	0.00259764285150684
CC	GO:0000793	condensed chromosome	0.00259764285150684
BP	GO:0051983	regulation of chromosome segregation	0.00259764285150684
CC	GO:0005813	centrosome	0.00268623902552623
BP	GO:0090068	positive regulation of cell cycle process	0.00281568310925839
CC	GO:0000779	condensed chromosome, centromeric region	0.00283050377481169
BP	GO:0097435	supramolecular fiber organization	0.00283050377481169
CC	GO:0150034	distal axon	0.00303545527497102
CC	GO:0031226	intrinsic component of plasma membrane	0.00326460429367239
BP	GO:0140014	mitotic nuclear division	0.00330814821698997
BP	GO:0044089	positive regulation of cellular component biogenesis	0.00343901139731714
BP	GO:0050877	nervous system process	0.00343901139731714
BP	GO:0031346	positive regulation of cell projection organization	0.00373032078562989
BP	GO:0006139	nucleobase-containing compound metabolic process	0.00381954954174193
BP	GO:0007091	metaphase/anaphase transition of mitotic cell cycle	0.00381954954174193
BP	GO:0007088	regulation of mitotic nuclear division	0.00388981743561697
BP	GO:0050769	positive regulation of neurogenesis	0.00529736796649295
BP	GO:0043062	extracellular structure organization	0.00573283776774616
BP	GO:0120035	regulation of plasma membrane bounded cell projection organization	0.00577668799622273
BP	GO:0060078	regulation of postsynaptic membrane potential	0.00596407536114162
BP	GO:0051241	negative regulation of multicellular organismal process	0.00597721904452555
BP	GO:0010965	regulation of mitotic sister chromatid separation	0.00626992723168641
CC	GO:0098794	postsynapse	0.00628720048806134
BP	GO:0060079	excitatory postsynaptic potential	0.00679385340889855
BP	GO:0003016	respiratory system process	0.00690822797321509
BP	GO:0009653	anatomical structure morphogenesis	0.00741422804397582
BP	GO:0030071	regulation of mitotic metaphase/anaphase transition	0.00748050541777985
BP	GO:0006936	muscle contraction	0.0077562863113571
BP	GO:0045664	regulation of neuron differentiation	0.00777908745879301
CC	GO:0017146	NMDA selective glutamate receptor complex	0.00832187285079476
BP	GO:0045787	positive regulation of cell cycle	0.00852280099237911
CC	GO:0044422	organelle part	0.00852280099237911
BP	GO:0043170	macromolecule metabolic process	0.00870135587743935
BP	GO:0044085	cellular component biogenesis	0.00870135587743935
BP	GO:0031344	regulation of cell projection organization	0.00870135587743935
BP	GO:0051236	establishment of RNA localization	0.00870135587743935
BP	GO:0120039	plasma membrane bounded cell projection morphogenesis	0.00872676746482001
BP	GO:0006974	cellular response to DNA damage stimulus	0.008838681664439
BP	GO:0051783	regulation of nuclear division	0.00898130109227731
BP	GO:0044057	regulation of system process	0.00901426374134762
BP	GO:1901990	regulation of mitotic cell cycle phase transition	0.00915715623027202
CC	GO:0030426	growth cone	0.00917302147695242
BP	GO:2000463	positive regulation of excitatory postsynaptic potential	0.00917302147695242
BP	GO:1903047	mitotic cell cycle process	0.00917302147695242
BP	GO:0046483	heterocycle metabolic process	0.00920693734711889
BP	GO:0035249	synaptic transmission, glutamatergic	0.00957597112177037
CC	GO:0005681	spliceosomal complex	0.00968474114615844
CC	GO:0005887	integral component of plasma membrane	0.010431076074602
BP	GO:0050896	response to stimulus	0.0105211179253798
BP	GO:0044784	metaphase/anaphase transition of cell cycle	0.0105211179253798
BP	GO:0000819	sister chromatid segregation	0.0107982408273566
CC	GO:0099240	intrinsic component of synaptic membrane	0.010935124279756
MF	GO:0003729	mRNA binding	0.0112429241375575
CC	GO:0044420	extracellular matrix component	0.0113526410025735
CC	GO:0099634	postsynaptic specialization membrane	0.0116351206646158
BP	GO:0048858	cell projection morphogenesis	0.0116841007985459
CC	GO:0005634	nucleus	0.0116841007985459
BP	GO:0007093	mitotic cell cycle checkpoint	0.0116841007985459
CC	GO:0098982	GABA-ergic synapse	0.0120643814624359
CC	GO:0030427	site of polarized growth	0.0120933356507551
BP	GO:1905818	regulation of chromosome separation	0.0121657116063309
MF	GO:0097367	carbohydrate derivative binding	0.0125552082932394
BP	GO:0000075	cell cycle checkpoint	0.0131112466666418
BP	GO:0048812	neuron projection morphogenesis	0.0131112466666418
CC	GO:0030054	cell junction	0.0131887188551385
CC	GO:0042995	cell projection	0.0132484466479564
BP	GO:0045841	negative regulation of mitotic metaphase/anaphase transition	0.0132484466479564
CC	GO:0044451	nucleoplasm part	0.0132816051953112
BP	GO:0007059	chromosome segregation	0.0133563986440379
BP	GO:0007416	synapse assembly	0.0133563986440379
BP	GO:0022613	ribonucleoprotein complex biogenesis	0.01365632818112
BP	GO:0044786	cell cycle DNA replication	0.0138374404240458
CC	GO:0005581	collagen trimer	0.0141877134410908
BP	GO:0034641	cellular nitrogen compound metabolic process	0.0143002966203838
BP	GO:0007165	signal transduction	0.0144506386695789
BP	GO:0007267	cell-cell signaling	0.0146564627019248
BP	GO:0032990	cell part morphogenesis	0.0147607759028529
CC	GO:0098878	neurotransmitter receptor complex	0.0147607759028529
CC	GO:0098936	intrinsic component of postsynaptic membrane	0.0148004029145305
BP	GO:0022610	biological adhesion	0.0154243812849135
CC	GO:0120025	plasma membrane bounded cell projection	0.0155081100932164
BP	GO:0006941	striated muscle contraction	0.015762943170519
BP	GO:0007155	cell adhesion	0.0159245171817945
MF	GO:0005539	glycosaminoglycan binding	0.0161364464034815
BP	GO:0035418	protein localization to synapse	0.0161611491414767
BP	GO:0033048	negative regulation of mitotic sister chromatid segregation	0.0164048015340016
BP	GO:0045931	positive regulation of mitotic cell cycle	0.0164048015340016
BP	GO:0042391	regulation of membrane potential	0.0167461535171181
BP	GO:0010976	positive regulation of neuron projection development	0.0170001053868578
BP	GO:0050657	nucleic acid transport	0.0173010642902166
BP	GO:0050658	RNA transport	0.0173010642902166
BP	GO:0033046	negative regulation of sister chromatid segregation	0.0173010642902166
BP	GO:1902099	regulation of metaphase/anaphase transition of cell cycle	0.017446008831149
BP	GO:0023051	regulation of signaling	0.017446008831149
BP	GO:0048667	cell morphogenesis involved in neuron differentiation	0.017498913334166
BP	GO:0048589	developmental growth	0.0176010845836515
CC	GO:0015630	microtubule cytoskeleton	0.018291708059835
BP	GO:0000245	spliceosomal complex assembly	0.0185947258242896
CC	GO:0045211	postsynaptic membrane	0.0186349236632223
BP	GO:0006725	cellular aromatic compound metabolic process	0.0186349236632223
BP	GO:0010646	regulation of cell communication	0.0186349236632223
BP	GO:0098742	cell-cell adhesion via plasma-membrane adhesion molecules	0.0186349236632223
MF	GO:0008066	glutamate receptor activity	0.018687807082341
BP	GO:0006259	DNA metabolic process	0.0189812478401332
BP	GO:0000280	nuclear division	0.0196539838536283
BP	GO:2000816	negative regulation of mitotic sister chromatid separation	0.0197693317442309
BP	GO:0040011	locomotion	0.0197693317442309
BP	GO:0098815	modulation of excitatory postsynaptic potential	0.0206198219881871
CC	GO:0099699	integral component of synaptic membrane	0.0206979855272551
CC	GO:0099055	integral component of postsynaptic membrane	0.0224034416385024
BP	GO:0003013	circulatory system process	0.0224034416385024
CC	GO:1990904	ribonucleoprotein complex	0.0226019730360362
BP	GO:0003009	skeletal muscle contraction	0.0227952091972217
CC	GO:0098839	postsynaptic density membrane	0.0228925915435954
BP	GO:0008037	cell recognition	0.0232154921773219
BP	GO:0051306	mitotic sister chromatid separation	0.0232154921773219
BP	GO:0016070	RNA metabolic process	0.0232821659881223
MF	GO:0030020	extracellular matrix structural constituent conferring tensile strength	0.0248445172211095
MF	GO:0043168	anion binding	0.0252499504365436
BP	GO:1901991	negative regulation of mitotic cell cycle phase transition	0.02538151786079
BP	GO:0008015	blood circulation	0.0255672265141829
CC	GO:0008328	ionotropic glutamate receptor complex	0.0259225099647944
BP	GO:0007010	cytoskeleton organization	0.0267433400467094
BP	GO:1902100	negative regulation of metaphase/anaphase transition of cell cycle	0.0267658391529625
MF	GO:0051015	actin filament binding	0.0270166802861449
BP	GO:0071174	mitotic spindle checkpoint	0.0273905661266901
BP	GO:0010564	regulation of cell cycle process	0.0277138925043766
BP	GO:1901987	regulation of cell cycle phase transition	0.0279231733547472
BP	GO:0051240	positive regulation of multicellular organismal process	0.0279887306526551
CC	GO:0030016	myofibril	0.0289085556140883
BP	GO:0006281	DNA repair	0.0301821775818621
CC	GO:0016604	nuclear body	0.030456307685697
BP	GO:0045666	positive regulation of neuron differentiation	0.030456307685697
BP	GO:0031577	spindle checkpoint	0.0305941301796577
BP	GO:0050803	regulation of synapse structure or activity	0.0317299174217606
BP	GO:0044087	regulation of cellular component biogenesis	0.0335450306896669
CC	GO:0005815	microtubule organizing center	0.0335450306896669
BP	GO:0065008	regulation of biological quality	0.0345211311954261
BP	GO:0051301	cell division	0.0345559014497265
BP	GO:0006928	movement of cell or subcellular component	0.0345559014497265
BP	GO:0034622	cellular protein-containing complex assembly	0.0346249107540263
BP	GO:0015931	nucleobase-containing compound transport	0.0355404184439309
BP	GO:0048285	organelle fission	0.0356817799463174
CC	GO:0098978	glutamatergic synapse	0.0363127731807259
BP	GO:0060538	skeletal muscle organ development	0.0365749785757422
MF	GO:0046873	metal ion transmembrane transporter activity	0.036613797820554
CC	GO:0000502	proteasome complex	0.0370692819934175
CC	GO:0098793	presynapse	0.0371242181272301
BP	GO:0050807	regulation of synapse organization	0.0377516715625494
BP	GO:0022402	cell cycle process	0.0387183806052275
BP	GO:0032879	regulation of localization	0.0387183806052275
BP	GO:0010975	regulation of neuron projection development	0.039432533955385
CC	GO:0030017	sarcomere	0.0396776761503512
BP	GO:0034502	protein localization to chromosome	0.0396776761503512
BP	GO:0040007	growth	0.0396776761503512
BP	GO:1905819	negative regulation of chromosome separation	0.0396776761503512
BP	GO:0030199	collagen fibril organization	0.0396776761503512
BP	GO:0006275	regulation of DNA replication	0.0410301102382459
CC	GO:0000228	nuclear chromosome	0.0415972513270062
BP	GO:0106027	neuron projection organization	0.0434487902864145
BP	GO:0007411	axon guidance	0.0442672211531786
BP	GO:0032963	collagen metabolic process	0.0448883660767402
CC	GO:0044449	contractile fiber part	0.0458156144749844
BP	GO:0031123	RNA 3'-end processing	0.0474146236816855
BP	GO:0022607	cellular component assembly	0.0475775685768613
CC	GO:0031618	nuclear pericentric heterochromatin	0.0475775685768613
BP	GO:0045596	negative regulation of cell differentiation	0.0480170221626663
BP	GO:0051985	negative regulation of chromosome segregation	0.04813592748017
BP	GO:0033554	cellular response to stress	0.0481858818769643
CC	GO:0043235	receptor complex	0.048832241442057
