# Supplementary material for: Dedicated transcriptomics combined with power analysis lead to functional understanding of genes with weak phenotypic changes in knockout lines
Source: PLoS Comput Biol. 2020 Nov 12;16(11):e1008354. doi: 10.1371/journal.pcbi.1008354 (PMC7685438; doi:10.1371/journal.pcbi.1008354)
Supplement: S3 File — (GZ) [file pcbi.1008354.s017.gz › S3_File/gor0.2/809.tsv]

ontology	category	term	BH
BP	GO:0032501	multicellular organismal process	1.00953615700735e-07
BP	GO:0032502	developmental process	2.98767852695935e-07
BP	GO:0048856	anatomical structure development	2.98767852695935e-07
BP	GO:0050789	regulation of biological process	2.98767852695935e-07
CC	GO:0031012	extracellular matrix	2.98767852695935e-07
MF	GO:0005515	protein binding	3.40792167749933e-07
CC	GO:0062023	collagen-containing extracellular matrix	3.40792167749933e-07
BP	GO:0048731	system development	3.40792167749933e-07
BP	GO:0050794	regulation of cellular process	4.4525643414699e-07
BP	GO:0065007	biological regulation	4.83843759678137e-07
BP	GO:0007275	multicellular organism development	5.12471929992184e-07
BP	GO:0009987	cellular process	2.07009675025452e-06
BP	GO:0007346	regulation of mitotic cell cycle	4.56570087246235e-06
CC	GO:0043228	non-membrane-bounded organelle	5.03278055119023e-06
BP	GO:0051726	regulation of cell cycle	6.84891961655571e-06
MF	GO:0005201	extracellular matrix structural constituent	7.50129998858969e-06
BP	GO:0048519	negative regulation of biological process	7.67972098633812e-06
BP	GO:0048523	negative regulation of cellular process	9.40570733357433e-06
BP	GO:0071840	cellular component organization or biogenesis	9.40570733357433e-06
CC	GO:0043232	intracellular non-membrane-bounded organelle	1.20405595985601e-05
CC	GO:0032991	protein-containing complex	1.20405595985601e-05
CC	GO:0044428	nuclear part	1.20606233954038e-05
CC	GO:0005694	chromosome	1.51732487131707e-05
BP	GO:0016043	cellular component organization	1.51732487131707e-05
CC	GO:0044427	chromosomal part	1.53118887086175e-05
BP	GO:0048869	cellular developmental process	1.90404547623224e-05
BP	GO:0051128	regulation of cellular component organization	2.20920495927055e-05
BP	GO:1901990	regulation of mitotic cell cycle phase transition	2.76505399386412e-05
CC	GO:0031981	nuclear lumen	2.76505399386412e-05
BP	GO:0030154	cell differentiation	2.99382590372428e-05
BP	GO:0090068	positive regulation of cell cycle process	3.12083317328825e-05
CC	GO:0099512	supramolecular fiber	4.62446033389532e-05
CC	GO:0099080	supramolecular complex	4.62446033389532e-05
CC	GO:0099081	supramolecular polymer	4.62446033389532e-05
CC	GO:0043292	contractile fiber	5.15081658313886e-05
MF	GO:0005488	binding	5.30280874133449e-05
BP	GO:0000278	mitotic cell cycle	5.42945793111257e-05
BP	GO:0051130	positive regulation of cellular component organization	6.15594294229119e-05
BP	GO:1901987	regulation of cell cycle phase transition	6.58184774773581e-05
BP	GO:0007049	cell cycle	6.97870225123853e-05
BP	GO:0051239	regulation of multicellular organismal process	7.52933812653538e-05
BP	GO:0010564	regulation of cell cycle process	0.000102340872248785
BP	GO:0006974	cellular response to DNA damage stimulus	0.000117141515595997
CC	GO:0000775	chromosome, centromeric region	0.000144659267742683
CC	GO:0097060	synaptic membrane	0.000146630460075008
BP	GO:0045787	positive regulation of cell cycle	0.000192460519120053
BP	GO:0090304	nucleic acid metabolic process	0.000263192261592154
BP	GO:0050793	regulation of developmental process	0.00028304768470138
BP	GO:0048518	positive regulation of biological process	0.00028481529765523
CC	GO:0044421	extracellular region part	0.000310375002481719
CC	GO:0005634	nucleus	0.000331743231583198
CC	GO:0000776	kinetochore	0.000551792983951469
BP	GO:0048522	positive regulation of cellular process	0.000587554491560559
CC	GO:0030054	cell junction	0.00066811096723578
BP	GO:0006139	nucleobase-containing compound metabolic process	0.000741225290890811
BP	GO:0048468	cell development	0.000961292354261528
MF	GO:0005198	structural molecule activity	0.00108533604879247
BP	GO:2000026	regulation of multicellular organismal development	0.00109382857163371
BP	GO:0000245	spliceosomal complex assembly	0.00109382857163371
MF	GO:0005212	structural constituent of eye lens	0.00126033817774698
BP	GO:0050808	synapse organization	0.00134520799035125
CC	GO:0098687	chromosomal region	0.0013634446219423
CC	GO:0045202	synapse	0.00166439226819194
BP	GO:0044770	cell cycle phase transition	0.00166439226819194
BP	GO:1903047	mitotic cell cycle process	0.00183305239598674
CC	GO:0030016	myofibril	0.00183305239598674
CC	GO:0000228	nuclear chromosome	0.00190009694090106
BP	GO:0044772	mitotic cell cycle phase transition	0.00190009694090106
CC	GO:0044449	contractile fiber part	0.00196927551527766
BP	GO:0007399	nervous system development	0.00196927551527766
BP	GO:0008380	RNA splicing	0.00199093521281299
MF	GO:0003729	mRNA binding	0.00202396279770576
BP	GO:0033047	regulation of mitotic sister chromatid segregation	0.00211680028366184
BP	GO:0003015	heart process	0.00215363974945643
BP	GO:1901991	negative regulation of mitotic cell cycle phase transition	0.00215976927844952
CC	GO:0030424	axon	0.00215976927844952
BP	GO:0060538	skeletal muscle organ development	0.00216089434846617
BP	GO:0060255	regulation of macromolecule metabolic process	0.00218779447938214
BP	GO:0048167	regulation of synaptic plasticity	0.00222174708975909
CC	GO:0097458	neuron part	0.00223969197267827
CC	GO:0030017	sarcomere	0.00224343826062599
BP	GO:0006260	DNA replication	0.00238268367935729
CC	GO:0070013	intracellular organelle lumen	0.00246566754313931
BP	GO:0045931	positive regulation of mitotic cell cycle	0.0024844678923782
BP	GO:1905818	regulation of chromosome separation	0.00255298229283169
CC	GO:0031974	membrane-enclosed lumen	0.00256528071264595
CC	GO:0043233	organelle lumen	0.00256528071264595
BP	GO:0007088	regulation of mitotic nuclear division	0.00256528071264595
MF	GO:0030020	extracellular matrix structural constituent conferring tensile strength	0.00261914930626472
CC	GO:0005581	collagen trimer	0.00285346690054151
BP	GO:0045930	negative regulation of mitotic cell cycle	0.00285480681662597
CC	GO:0044454	nuclear chromosome part	0.00286103148537604
BP	GO:1901988	negative regulation of cell cycle phase transition	0.00289022911638436
CC	GO:0005615	extracellular space	0.00290073166361575
BP	GO:0051983	regulation of chromosome segregation	0.00290073166361575
CC	GO:0000777	condensed chromosome kinetochore	0.00290073166361575
BP	GO:0006397	mRNA processing	0.00340735033436871
BP	GO:0006281	DNA repair	0.00345506300326756
BP	GO:0000070	mitotic sister chromatid segregation	0.00348627057447574
BP	GO:0045595	regulation of cell differentiation	0.00400499767574195
BP	GO:0051716	cellular response to stimulus	0.00426151717111023
BP	GO:0003009	skeletal muscle contraction	0.00428650114794645
BP	GO:0007093	mitotic cell cycle checkpoint	0.00428650114794645
BP	GO:0007091	metaphase/anaphase transition of mitotic cell cycle	0.00439710260842431
BP	GO:0033045	regulation of sister chromatid segregation	0.00474672614592503
BP	GO:0046483	heterocycle metabolic process	0.00474672614592503
BP	GO:0022402	cell cycle process	0.00474672614592503
BP	GO:1901989	positive regulation of cell cycle phase transition	0.00474672614592503
BP	GO:0016071	mRNA metabolic process	0.00474672614592503
BP	GO:0044784	metaphase/anaphase transition of cell cycle	0.00474672614592503
BP	GO:0060047	heart contraction	0.00485988337436224
CC	GO:0044420	extracellular matrix component	0.00485988337436224
CC	GO:0044456	synapse part	0.00495391009233843
CC	GO:0045211	postsynaptic membrane	0.00532252751442833
BP	GO:0000075	cell cycle checkpoint	0.00532252751442833
BP	GO:0140014	mitotic nuclear division	0.00532252751442833
CC	GO:0005576	extracellular region	0.00532252751442833
BP	GO:0050896	response to stimulus	0.00532252751442833
BP	GO:0061061	muscle structure development	0.00553773463276546
BP	GO:0006396	RNA processing	0.00553773463276546
BP	GO:0009653	anatomical structure morphogenesis	0.00557861422146287
BP	GO:0006259	DNA metabolic process	0.00566612808915364
CC	GO:0031226	intrinsic component of plasma membrane	0.00611848334936623
BP	GO:0010965	regulation of mitotic sister chromatid separation	0.00645418910287547
BP	GO:0048513	animal organ development	0.00648681777738049
BP	GO:0007059	chromosome segregation	0.00662740983795996
CC	GO:0005654	nucleoplasm	0.00668821535815281
BP	GO:0006261	DNA-dependent DNA replication	0.00732994875306801
BP	GO:0044089	positive regulation of cellular component biogenesis	0.00754257665892549
BP	GO:0030071	regulation of mitotic metaphase/anaphase transition	0.00762284348841842
BP	GO:0051171	regulation of nitrogen compound metabolic process	0.00797926099083618
BP	GO:0007517	muscle organ development	0.00797926099083618
CC	GO:0005887	integral component of plasma membrane	0.0080655941187196
BP	GO:0051216	cartilage development	0.00816251421669395
BP	GO:0006941	striated muscle contraction	0.00817654556408065
BP	GO:1902099	regulation of metaphase/anaphase transition of cell cycle	0.00817654556408065
CC	GO:0000779	condensed chromosome, centromeric region	0.00817654556408065
BP	GO:0010389	regulation of G2/M transition of mitotic cell cycle	0.00889953405391506
BP	GO:0006725	cellular aromatic compound metabolic process	0.00904374080224654
BP	GO:0014706	striated muscle tissue development	0.00904374080224654
BP	GO:0051783	regulation of nuclear division	0.00904374080224654
BP	GO:0060351	cartilage development involved in endochondral bone morphogenesis	0.00904374080224654
BP	GO:0007519	skeletal muscle tissue development	0.00904374080224654
BP	GO:0003008	system process	0.00904374080224654
BP	GO:0051960	regulation of nervous system development	0.00910331731298388
BP	GO:0051093	negative regulation of developmental process	0.00920812578787431
BP	GO:0003433	chondrocyte development involved in endochondral bone morphogenesis	0.00924602830376217
BP	GO:1901992	positive regulation of mitotic cell cycle phase transition	0.00924602830376217
BP	GO:0003071	renal system process involved in regulation of systemic arterial blood pressure	0.00934182686299762
BP	GO:0071214	cellular response to abiotic stimulus	0.0107896014368204
BP	GO:0104004	cellular response to environmental stimulus	0.0107896014368204
BP	GO:0000280	nuclear division	0.0113341452956977
BP	GO:0033044	regulation of chromosome organization	0.0113341452956977
BP	GO:1902100	negative regulation of metaphase/anaphase transition of cell cycle	0.0114415515640246
BP	GO:0034641	cellular nitrogen compound metabolic process	0.0114415515640246
BP	GO:0000375	RNA splicing, via transesterification reactions	0.0114415515640246
BP	GO:0000377	RNA splicing, via transesterification reactions with bulged adenosine as nucleophile	0.0114415515640246
BP	GO:0000398	mRNA splicing, via spliceosome	0.0114415515640246
BP	GO:0050806	positive regulation of synaptic transmission	0.0115393832753094
BP	GO:0023052	signaling	0.0115393832753094
BP	GO:0006275	regulation of DNA replication	0.0117131026621666
BP	GO:0040007	growth	0.0119111127713056
MF	GO:0008092	cytoskeletal protein binding	0.0119111127713056
BP	GO:1902749	regulation of cell cycle G2/M phase transition	0.0127535217566673
BP	GO:0045944	positive regulation of transcription by RNA polymerase II	0.0133592871624391
BP	GO:0060537	muscle tissue development	0.0136449309263581
BP	GO:0045841	negative regulation of mitotic metaphase/anaphase transition	0.0137691251856385
BP	GO:0033043	regulation of organelle organization	0.0137691251856385
BP	GO:0006403	RNA localization	0.013978904940726
CC	GO:0005813	centrosome	0.0143205083167161
BP	GO:1901360	organic cyclic compound metabolic process	0.0143888476857504
BP	GO:0003012	muscle system process	0.0144432030031509
CC	GO:0005856	cytoskeleton	0.0145312881235497
BP	GO:0007154	cell communication	0.0145312881235497
BP	GO:0010212	response to ionizing radiation	0.0147128494871697
BP	GO:0003417	growth plate cartilage development	0.0151659111950575
BP	GO:0080090	regulation of primary metabolic process	0.0155904654421099
BP	GO:0048285	organelle fission	0.0155904654421099
CC	GO:0005865	striated muscle thin filament	0.0155904654421099
BP	GO:0051276	chromosome organization	0.0155904654421099
BP	GO:0000819	sister chromatid segregation	0.0159619875209659
BP	GO:0048589	developmental growth	0.0159619875209659
BP	GO:0016070	RNA metabolic process	0.0167405403854859
MF	GO:0003690	double-stranded DNA binding	0.0173758155560993
BP	GO:1905819	negative regulation of chromosome separation	0.0173758155560993
CC	GO:0036379	myofilament	0.0173758155560993
BP	GO:0007416	synapse assembly	0.0173758155560993
BP	GO:0033260	nuclear DNA replication	0.0182769682579242
MF	GO:0001012	RNA polymerase II regulatory region DNA binding	0.0193759746037163
BP	GO:0022008	neurogenesis	0.0193759746037163
BP	GO:0006936	muscle contraction	0.0196410886978526
MF	GO:1990837	sequence-specific double-stranded DNA binding	0.0196410886978526
MF	GO:0000977	RNA polymerase II regulatory region sequence-specific DNA binding	0.0203648826614189
CC	GO:0044327	dendritic spine head	0.0209788399238433
BP	GO:0007155	cell adhesion	0.0210513382483469
MF	GO:0044877	protein-containing complex binding	0.0210513382483469
BP	GO:0050804	modulation of chemical synaptic transmission	0.0212867485319349
BP	GO:2000816	negative regulation of mitotic sister chromatid separation	0.0212867485319349
CC	GO:0036477	somatodendritic compartment	0.0212867485319349
BP	GO:0003013	circulatory system process	0.0217929333200154
CC	GO:0044422	organelle part	0.0219395684396305
MF	GO:0003682	chromatin binding	0.0221743318504922
BP	GO:0071479	cellular response to ionizing radiation	0.0222623562911088
CC	GO:0043005	neuron projection	0.0226751391871254
BP	GO:0003418	growth plate cartilage chondrocyte differentiation	0.023217466871688
CC	GO:0044459	plasma membrane part	0.0232905751495739
BP	GO:0003422	growth plate cartilage morphogenesis	0.0234030417983957
BP	GO:0022610	biological adhesion	0.0238473410885207
BP	GO:0051306	mitotic sister chromatid separation	0.0238473410885207
MF	GO:0043565	sequence-specific DNA binding	0.0238473410885207
BP	GO:0099177	regulation of trans-synaptic signaling	0.0240699612457777
BP	GO:0044786	cell cycle DNA replication	0.0254859009665917
BP	GO:0099536	synaptic signaling	0.0255341454784617
BP	GO:0048699	generation of neurons	0.0255341454784617
BP	GO:0045935	positive regulation of nucleobase-containing compound metabolic process	0.0256589010268589
BP	GO:0010628	positive regulation of gene expression	0.0262666480979177
BP	GO:0051094	positive regulation of developmental process	0.0263649624567037
BP	GO:0044839	cell cycle G2/M phase transition	0.0271250406525518
CC	GO:0044430	cytoskeletal part	0.0271250406525518
CC	GO:0099634	postsynaptic specialization membrane	0.0271250406525518
BP	GO:0098742	cell-cell adhesion via plasma-membrane adhesion molecules	0.0272760130997093
BP	GO:0071480	cellular response to gamma radiation	0.027363071796373
CC	GO:0031674	I band	0.027419605101453
BP	GO:0098698	postsynaptic specialization assembly	0.0280461894263134
BP	GO:0061448	connective tissue development	0.0280461894263134
BP	GO:0071174	mitotic spindle checkpoint	0.028146047491768
BP	GO:0045596	negative regulation of cell differentiation	0.028284659355342
BP	GO:0009891	positive regulation of biosynthetic process	0.0296151364347374
CC	GO:0098590	plasma membrane region	0.0296837520269119
BP	GO:0031570	DNA integrity checkpoint	0.0296837520269119
BP	GO:0007268	chemical synaptic transmission	0.0296837520269119
BP	GO:0098916	anterograde trans-synaptic signaling	0.0296837520269119
BP	GO:0000086	G2/M transition of mitotic cell cycle	0.0296837520269119
BP	GO:0051129	negative regulation of cellular component organization	0.0306446086704524
CC	GO:0000785	chromatin	0.030712135495844
BP	GO:0031577	spindle checkpoint	0.0309750700327883
BP	GO:0007585	respiratory gaseous exchange	0.0314718009680897
BP	GO:0060350	endochondral bone morphogenesis	0.0314718009680897
MF	GO:0008094	DNA-dependent ATPase activity	0.0314718009680897
BP	GO:0098801	regulation of renal system process	0.0315586630743498
BP	GO:0006376	mRNA splice site selection	0.0315783421262535
BP	GO:0051236	establishment of RNA localization	0.0317805670208241
BP	GO:0051254	positive regulation of RNA metabolic process	0.0329290918523097
BP	GO:0007411	axon guidance	0.0329290918523097
BP	GO:0099537	trans-synaptic signaling	0.0342962881742597
CC	GO:0031672	A band	0.0346599005014458
MF	GO:0044212	transcription regulatory region DNA binding	0.0348885011920003
BP	GO:1902751	positive regulation of cell cycle G2/M phase transition	0.0352776348362534
BP	GO:0120039	plasma membrane bounded cell projection morphogenesis	0.0353814322274336
BP	GO:0051962	positive regulation of nervous system development	0.0356445755008512
MF	GO:0001067	regulatory region nucleic acid binding	0.0366086936080053
BP	GO:0044087	regulation of cellular component biogenesis	0.037131959935114
BP	GO:0030182	neuron differentiation	0.0376877148107037
BP	GO:1902548	negative regulation of cellular response to vascular endothelial growth factor stimulus	0.0398591586730177
BP	GO:0034502	protein localization to chromosome	0.0398591586730177
BP	GO:0033048	negative regulation of mitotic sister chromatid segregation	0.0398591586730177
BP	GO:0097485	neuron projection guidance	0.0398591586730177
BP	GO:0051965	positive regulation of synapse assembly	0.0404378766305955
BP	GO:2000311	regulation of AMPA receptor activity	0.0411028372509905
BP	GO:0010499	proteasomal ubiquitin-independent protein catabolic process	0.0417331907520516
BP	GO:0008015	blood circulation	0.0417658840420842
MF	GO:0005509	calcium ion binding	0.0417658840420842
BP	GO:0043170	macromolecule metabolic process	0.0417658840420842
BP	GO:0050879	multicellular organismal movement	0.0417658840420842
BP	GO:0050881	musculoskeletal movement	0.0417658840420842
BP	GO:0010971	positive regulation of G2/M transition of mitotic cell cycle	0.0417658840420842
MF	GO:0005539	glycosaminoglycan binding	0.0417658840420842
BP	GO:0048812	neuron projection morphogenesis	0.0417658840420842
CC	GO:0030018	Z disc	0.0417658840420842
BP	GO:0010639	negative regulation of organelle organization	0.0419476844363291
MF	GO:0008134	transcription factor binding	0.0423758507594482
BP	GO:0009888	tissue development	0.0426351709772552
BP	GO:0060284	regulation of cell development	0.0434567489536963
BP	GO:0044774	mitotic DNA integrity checkpoint	0.0434567489536963
BP	GO:0003414	chondrocyte morphogenesis involved in endochondral bone morphogenesis	0.0434567489536963
BP	GO:0003429	growth plate cartilage chondrocyte morphogenesis	0.0434567489536963
BP	GO:0090171	chondrocyte morphogenesis	0.0434567489536963
CC	GO:0098794	postsynapse	0.0435255198268789
CC	GO:1902495	transmembrane transporter complex	0.0438028517237063
BP	GO:0007409	axonogenesis	0.0438028517237063
BP	GO:0010948	negative regulation of cell cycle process	0.0439339175824293
BP	GO:0000077	DNA damage checkpoint	0.0439339175824293
BP	GO:0044057	regulation of system process	0.0439536735024805
BP	GO:0031328	positive regulation of cellular biosynthetic process	0.0440906311975357
BP	GO:0048858	cell projection morphogenesis	0.0441703068676033
BP	GO:0051241	negative regulation of multicellular organismal process	0.0444104176394897
CC	GO:0032993	protein-DNA complex	0.0444239488246146
BP	GO:0010604	positive regulation of macromolecule metabolic process	0.0445799997595557
CC	GO:0098936	intrinsic component of postsynaptic membrane	0.0445799997595557
CC	GO:0031618	nuclear pericentric heterochromatin	0.0445799997595557
BP	GO:0010557	positive regulation of macromolecule biosynthetic process	0.0448135761193887
CC	GO:0000940	condensed chromosome outer kinetochore	0.0490119505427344
BP	GO:0099084	postsynaptic specialization organization	0.0491714992414597
BP	GO:0019222	regulation of metabolic process	0.0491714992414597
MF	GO:0000976	transcription regulatory region sequence-specific DNA binding	0.0497414625400885
