# Supplementary material for: Dedicated transcriptomics combined with power analysis lead to functional understanding of genes with weak phenotypic changes in knockout lines
Source: PLoS Comput Biol. 2020 Nov 12;16(11):e1008354. doi: 10.1371/journal.pcbi.1008354 (PMC7685438; doi:10.1371/journal.pcbi.1008354)
Supplement: S3 File — (GZ) [file pcbi.1008354.s017.gz › S3_File/gor0.2/773.tsv]

ontology	category	term	BH
CC	GO:0031012	extracellular matrix	4.18186143717259e-11
CC	GO:0062023	collagen-containing extracellular matrix	3.43346428027378e-10
CC	GO:0044421	extracellular region part	3.73557773024495e-08
BP	GO:0009987	cellular process	1.085483841914e-07
BP	GO:0071840	cellular component organization or biogenesis	1.41141242629079e-07
MF	GO:0005198	structural molecule activity	2.91581289395556e-07
BP	GO:0032501	multicellular organismal process	2.91581289395556e-07
CC	GO:0044428	nuclear part	2.91581289395556e-07
BP	GO:0016043	cellular component organization	4.49397118417583e-07
CC	GO:0031981	nuclear lumen	5.17833039636106e-07
CC	GO:0005615	extracellular space	6.48052044326777e-07
BP	GO:0050794	regulation of cellular process	9.90650425373387e-07
MF	GO:0005515	protein binding	1.09142374995542e-06
BP	GO:0065007	biological regulation	1.27071214056611e-06
MF	GO:0005201	extracellular matrix structural constituent	1.28585659866882e-06
CC	GO:0032991	protein-containing complex	1.3560362581765e-06
BP	GO:0050789	regulation of biological process	1.49649670213819e-06
BP	GO:0032502	developmental process	1.57913023592326e-06
BP	GO:0048731	system development	1.62328452909154e-06
CC	GO:0005576	extracellular region	1.90270312050832e-06
BP	GO:0007275	multicellular organism development	2.33714622042659e-06
CC	GO:0043228	non-membrane-bounded organelle	3.98896806297361e-06
BP	GO:0090304	nucleic acid metabolic process	3.98896806297361e-06
BP	GO:0048856	anatomical structure development	4.48216875652822e-06
CC	GO:0070013	intracellular organelle lumen	5.16085205416102e-06
CC	GO:0043232	intracellular non-membrane-bounded organelle	5.16085205416102e-06
CC	GO:0031974	membrane-enclosed lumen	5.1683490486557e-06
CC	GO:0043233	organelle lumen	5.1683490486557e-06
MF	GO:0003729	mRNA binding	1.76070468096485e-05
CC	GO:0005694	chromosome	2.09773283635705e-05
CC	GO:0005654	nucleoplasm	3.07589946752024e-05
MF	GO:0005488	binding	3.10785715780053e-05
BP	GO:0016071	mRNA metabolic process	0.000119927536258592
BP	GO:0006396	RNA processing	0.000139216219023795
BP	GO:0007049	cell cycle	0.000145279671240287
BP	GO:0051726	regulation of cell cycle	0.000155326656438986
CC	GO:0099512	supramolecular fiber	0.000160052574695757
CC	GO:0099080	supramolecular complex	0.000160052574695757
CC	GO:0099081	supramolecular polymer	0.000160052574695757
BP	GO:0060255	regulation of macromolecule metabolic process	0.000164201310967293
BP	GO:0007399	nervous system development	0.000253664077340874
BP	GO:0048869	cellular developmental process	0.000280629636908152
BP	GO:0006260	DNA replication	0.000283409313918142
BP	GO:0000070	mitotic sister chromatid segregation	0.000299982503157139
BP	GO:0030154	cell differentiation	0.000304439049537203
CC	GO:0005581	collagen trimer	0.000396355489378572
BP	GO:0048468	cell development	0.000396355489378572
CC	GO:0000775	chromosome, centromeric region	0.00046791898711372
BP	GO:0008380	RNA splicing	0.000476660074909125
CC	GO:0044427	chromosomal part	0.000476660074909125
CC	GO:0044422	organelle part	0.000476660074909125
CC	GO:0099634	postsynaptic specialization membrane	0.000533487852832522
BP	GO:0006139	nucleobase-containing compound metabolic process	0.00057503378853179
MF	GO:0005212	structural constituent of eye lens	0.000678015455445722
CC	GO:0098839	postsynaptic density membrane	0.000818632269027176
BP	GO:0034641	cellular nitrogen compound metabolic process	0.000942495030227269
BP	GO:0043170	macromolecule metabolic process	0.000972238747515027
CC	GO:0005634	nucleus	0.00102999952837807
BP	GO:0048519	negative regulation of biological process	0.00105079086509659
CC	GO:0000776	kinetochore	0.00105079086509659
CC	GO:0098687	chromosomal region	0.00108475169593719
BP	GO:0048523	negative regulation of cellular process	0.00116261921752006
MF	GO:0044877	protein-containing complex binding	0.00126405528367254
CC	GO:0043292	contractile fiber	0.0013078540011231
BP	GO:0006397	mRNA processing	0.00134466062613401
BP	GO:0051239	regulation of multicellular organismal process	0.00142199322084178
BP	GO:0007059	chromosome segregation	0.00142199322084178
CC	GO:0099146	intrinsic component of postsynaptic density membrane	0.00146218595955016
BP	GO:0051983	regulation of chromosome segregation	0.00155865306380556
BP	GO:0060538	skeletal muscle organ development	0.00165348576267193
BP	GO:0046483	heterocycle metabolic process	0.0018020874399863
CC	GO:0044420	extracellular matrix component	0.00201315088347487
BP	GO:0016070	RNA metabolic process	0.00201315088347487
BP	GO:0000278	mitotic cell cycle	0.00213952238487769
BP	GO:0007346	regulation of mitotic cell cycle	0.00219282257153527
BP	GO:0006941	striated muscle contraction	0.0022626512278208
BP	GO:0000819	sister chromatid segregation	0.00232511714211272
BP	GO:0031123	RNA 3'-end processing	0.00235125475327062
BP	GO:0140014	mitotic nuclear division	0.00249395035102158
BP	GO:2000026	regulation of multicellular organismal development	0.0025910326267231
BP	GO:0007519	skeletal muscle tissue development	0.00317613257121467
CC	GO:0000777	condensed chromosome kinetochore	0.00328367526072819
CC	GO:0030424	axon	0.00344347636977568
BP	GO:0050793	regulation of developmental process	0.00344347636977568
CC	GO:0098948	intrinsic component of postsynaptic specialization membrane	0.00347708377569606
BP	GO:0003009	skeletal muscle contraction	0.00363394542825487
BP	GO:0045597	positive regulation of cell differentiation	0.00373483956156794
BP	GO:0006725	cellular aromatic compound metabolic process	0.00386216762639957
BP	GO:0002062	chondrocyte differentiation	0.00386216762639957
BP	GO:0090068	positive regulation of cell cycle process	0.00386216762639957
CC	GO:0030017	sarcomere	0.00430147602801525
BP	GO:0006261	DNA-dependent DNA replication	0.00431748639514147
BP	GO:0007517	muscle organ development	0.00431748639514147
BP	GO:0006259	DNA metabolic process	0.00455062490567958
BP	GO:0051171	regulation of nitrogen compound metabolic process	0.00472448647526957
BP	GO:0033045	regulation of sister chromatid segregation	0.0050778003881229
CC	GO:0098936	intrinsic component of postsynaptic membrane	0.00541294527253549
BP	GO:0045595	regulation of cell differentiation	0.00541294527253549
CC	GO:0044449	contractile fiber part	0.0055435764382959
BP	GO:0010467	gene expression	0.00566767147822215
CC	GO:0097060	synaptic membrane	0.00577064491014796
BP	GO:0030198	extracellular matrix organization	0.00594519699012858
CC	GO:0044446	intracellular organelle part	0.00594519699012858
CC	GO:0099240	intrinsic component of synaptic membrane	0.0059638274217185
BP	GO:0023052	signaling	0.00596947798014633
BP	GO:0051716	cellular response to stimulus	0.00612060154687874
BP	GO:1902749	regulation of cell cycle G2/M phase transition	0.00612060154687874
BP	GO:0006936	muscle contraction	0.00617435848853051
BP	GO:1901987	regulation of cell cycle phase transition	0.00632030382228966
MF	GO:0005509	calcium ion binding	0.0064930188062557
CC	GO:0005681	spliceosomal complex	0.00667139764387897
CC	GO:0000779	condensed chromosome, centromeric region	0.00667139764387897
BP	GO:0051094	positive regulation of developmental process	0.00667139764387897
BP	GO:0003012	muscle system process	0.00713975841155968
BP	GO:0003008	system process	0.00756191394046511
BP	GO:0000375	RNA splicing, via transesterification reactions	0.00786403965232029
BP	GO:0000377	RNA splicing, via transesterification reactions with bulged adenosine as nucleophile	0.00786403965232029
BP	GO:0000398	mRNA splicing, via spliceosome	0.00786403965232029
CC	GO:0030016	myofibril	0.00801433257661514
BP	GO:0051276	chromosome organization	0.00801433257661514
MF	GO:0030020	extracellular matrix structural constituent conferring tensile strength	0.00830448670776281
CC	GO:1990904	ribonucleoprotein complex	0.00830448670776281
BP	GO:0060537	muscle tissue development	0.00832234447480729
MF	GO:0005539	glycosaminoglycan binding	0.00841000597577437
BP	GO:0000245	spliceosomal complex assembly	0.00862138648910309
BP	GO:0006974	cellular response to DNA damage stimulus	0.00862138648910309
BP	GO:0060351	cartilage development involved in endochondral bone morphogenesis	0.00909072020556405
BP	GO:0060349	bone morphogenesis	0.00909378928131915
BP	GO:1902750	negative regulation of cell cycle G2/M phase transition	0.00915890542769565
BP	GO:0045787	positive regulation of cell cycle	0.00921218393280444
BP	GO:0051216	cartilage development	0.00971329104431622
BP	GO:0010564	regulation of cell cycle process	0.00971329104431622
BP	GO:0014706	striated muscle tissue development	0.00971329104431622
BP	GO:0034508	centromere complex assembly	0.00985466392281334
BP	GO:0033047	regulation of mitotic sister chromatid segregation	0.00987484513528587
CC	GO:0005887	integral component of plasma membrane	0.00987484513528587
CC	GO:0005856	cytoskeleton	0.0100150072777989
BP	GO:0048513	animal organ development	0.0103843195526527
CC	GO:0031226	intrinsic component of plasma membrane	0.010526708142308
MF	GO:0003723	RNA binding	0.0105666197802434
BP	GO:0007155	cell adhesion	0.0106019770232164
BP	GO:1901988	negative regulation of cell cycle phase transition	0.0110209342938571
BP	GO:0006281	DNA repair	0.0111519201589467
CC	GO:0036477	somatodendritic compartment	0.0111519201589467
BP	GO:0061061	muscle structure development	0.0119059792560093
BP	GO:0022610	biological adhesion	0.0125764535875567
BP	GO:0007154	cell communication	0.0126458092126777
BP	GO:0080090	regulation of primary metabolic process	0.0127948715531779
BP	GO:1905818	regulation of chromosome separation	0.0127948715531779
BP	GO:0065004	protein-DNA complex assembly	0.0136215286162095
BP	GO:0007088	regulation of mitotic nuclear division	0.0137684268379074
CC	GO:0045211	postsynaptic membrane	0.0141281823093706
BP	GO:0048518	positive regulation of biological process	0.0142488687767338
CC	GO:0030314	junctional membrane complex	0.0145386838816286
BP	GO:0040007	growth	0.0147449457490612
BP	GO:0044839	cell cycle G2/M phase transition	0.0148381087424853
CC	GO:0097458	neuron part	0.0148381087424853
CC	GO:0099061	integral component of postsynaptic density membrane	0.0149792133120004
BP	GO:1901360	organic cyclic compound metabolic process	0.0149792133120004
BP	GO:0051128	regulation of cellular component organization	0.014984620173055
BP	GO:0060350	endochondral bone morphogenesis	0.0159930836539076
BP	GO:0022008	neurogenesis	0.0159930836539076
BP	GO:0048699	generation of neurons	0.0161523882548756
BP	GO:0051783	regulation of nuclear division	0.0162284218507051
BP	GO:0051962	positive regulation of nervous system development	0.0164311160817944
CC	GO:0045202	synapse	0.0164311160817944
BP	GO:1901990	regulation of mitotic cell cycle phase transition	0.0178438798795643
CC	GO:0000793	condensed chromosome	0.0178802282356373
BP	GO:0050879	multicellular organismal movement	0.0178802282356373
BP	GO:0050881	musculoskeletal movement	0.0178802282356373
BP	GO:0009059	macromolecule biosynthetic process	0.0183380287010173
BP	GO:0048522	positive regulation of cellular process	0.0184730367516314
MF	GO:0005261	cation channel activity	0.0188150468674901
BP	GO:0006275	regulation of DNA replication	0.0193120978467069
BP	GO:0030199	collagen fibril organization	0.0211717053573843
BP	GO:0019222	regulation of metabolic process	0.0215127475699243
BP	GO:0061448	connective tissue development	0.0217187152682917
BP	GO:0003422	growth plate cartilage morphogenesis	0.0239223074747543
CC	GO:0033267	axon part	0.0243152578005852
CC	GO:0099060	integral component of postsynaptic specialization membrane	0.0243278111223964
BP	GO:0000280	nuclear division	0.0247555377495029
BP	GO:0034645	cellular macromolecule biosynthetic process	0.0253042575634472
MF	GO:0008201	heparin binding	0.0258286225546835
BP	GO:0051984	positive regulation of chromosome segregation	0.0260554301000074
CC	GO:0000228	nuclear chromosome	0.0269424941667066
BP	GO:0043062	extracellular structure organization	0.0272925905428887
CC	GO:0099699	integral component of synaptic membrane	0.0286081606723562
BP	GO:0007080	mitotic metaphase plate congression	0.0309949202650127
BP	GO:0071824	protein-DNA complex subunit organization	0.0318032457265923
BP	GO:0019219	regulation of nucleobase-containing compound metabolic process	0.0319371816737883
BP	GO:0051052	regulation of DNA metabolic process	0.032181633771431
BP	GO:0006807	nitrogen compound metabolic process	0.033699260358347
CC	GO:0099055	integral component of postsynaptic membrane	0.033699260358347
BP	GO:0045931	positive regulation of mitotic cell cycle	0.0338017985030828
BP	GO:1903311	regulation of mRNA metabolic process	0.0338017985030828
CC	GO:0044456	synapse part	0.0338731115123321
BP	GO:0010965	regulation of mitotic sister chromatid separation	0.0342523863706824
BP	GO:0048747	muscle fiber development	0.0343699375441069
BP	GO:0007268	chemical synaptic transmission	0.0346640068218247
BP	GO:0098916	anterograde trans-synaptic signaling	0.0346640068218247
CC	GO:0031674	I band	0.0350751776320339
BP	GO:0051310	metaphase plate congression	0.0352900175051901
CC	GO:0005604	basement membrane	0.0352900175051901
BP	GO:0051123	RNA polymerase II preinitiation complex assembly	0.0353707550510742
BP	GO:0098742	cell-cell adhesion via plasma-membrane adhesion molecules	0.0357364548720778
BP	GO:0003433	chondrocyte development involved in endochondral bone morphogenesis	0.0357364548720778
MF	GO:0008134	transcription factor binding	0.0370760207366634
BP	GO:0044770	cell cycle phase transition	0.0370760207366634
CC	GO:0030054	cell junction	0.0374729164442957
BP	GO:0099537	trans-synaptic signaling	0.0399139999717295
BP	GO:0031124	mRNA 3'-end processing	0.0399139999717295
BP	GO:0098813	nuclear chromosome segregation	0.0403349814332007
MF	GO:0015085	calcium ion transmembrane transporter activity	0.0407315580118022
CC	GO:0044451	nucleoplasm part	0.0420828545711391
CC	GO:0043005	neuron projection	0.0420828545711391
BP	GO:0003417	growth plate cartilage development	0.0426889304126009
CC	GO:0043025	neuronal cell body	0.0432212714824177
CC	GO:0044454	nuclear chromosome part	0.0432945286607142
BP	GO:0010720	positive regulation of cell development	0.0435042431661485
BP	GO:0051960	regulation of nervous system development	0.0441941822085297
BP	GO:0044260	cellular macromolecule metabolic process	0.0444935080876106
BP	GO:0099536	synaptic signaling	0.0444935080876106
BP	GO:0045935	positive regulation of nucleobase-containing compound metabolic process	0.0464901098305627
CC	GO:0005865	striated muscle thin filament	0.0464901098305627
MF	GO:0005262	calcium channel activity	0.0464901098305627
BP	GO:0051383	kinetochore organization	0.0464901098305627
BP	GO:0070897	transcription preinitiation complex assembly	0.0464901098305627
BP	GO:1903047	mitotic cell cycle process	0.0464901098305627
BP	GO:0003414	chondrocyte morphogenesis involved in endochondral bone morphogenesis	0.0464901098305627
BP	GO:0003429	growth plate cartilage chondrocyte morphogenesis	0.0464901098305627
BP	GO:0090171	chondrocyte morphogenesis	0.0464901098305627
BP	GO:0045944	positive regulation of transcription by RNA polymerase II	0.046807938560656
BP	GO:0003013	circulatory system process	0.0471292542227508
BP	GO:0051240	positive regulation of multicellular organismal process	0.0471292542227508
BP	GO:0060047	heart contraction	0.0475963800311821
CC	GO:0044297	cell body	0.0478926485609757
BP	GO:0010556	regulation of macromolecule biosynthetic process	0.0480002724653109
CC	GO:0036379	myofilament	0.0481548003904024
BP	GO:0007091	metaphase/anaphase transition of mitotic cell cycle	0.0490235838631695
BP	GO:0048589	developmental growth	0.0490235838631695
BP	GO:0044784	metaphase/anaphase transition of cell cycle	0.0490740927796622
BP	GO:0003015	heart process	0.0494084574577007
BP	GO:0050896	response to stimulus	0.0494084574577007
BP	GO:0030182	neuron differentiation	0.049990455009929
