# Supplementary material for: Dedicated transcriptomics combined with power analysis lead to functional understanding of genes with weak phenotypic changes in knockout lines
Source: PLoS Comput Biol. 2020 Nov 12;16(11):e1008354. doi: 10.1371/journal.pcbi.1008354 (PMC7685438; doi:10.1371/journal.pcbi.1008354)
Supplement: S3 File — (GZ) [file pcbi.1008354.s017.gz › S3_File/gor0.2/286.tsv]

ontology	category	term	BH
CC	GO:0031012	extracellular matrix	2.74361846261477e-08
CC	GO:0031981	nuclear lumen	1.18261317467238e-07
CC	GO:0044428	nuclear part	2.89055940028517e-07
CC	GO:0043228	non-membrane-bounded organelle	5.07491908245516e-07
BP	GO:0071840	cellular component organization or biogenesis	5.07491908245516e-07
BP	GO:0032501	multicellular organismal process	6.08343472364583e-07
CC	GO:0032991	protein-containing complex	6.08343472364583e-07
CC	GO:0062023	collagen-containing extracellular matrix	6.09574873850401e-07
CC	GO:0043232	intracellular non-membrane-bounded organelle	6.09574873850401e-07
BP	GO:0016043	cellular component organization	1.02107258333609e-06
BP	GO:0048731	system development	9.03032382791713e-06
CC	GO:0044421	extracellular region part	1.26421294571709e-05
BP	GO:0007275	multicellular organism development	2.1238543638231e-05
CC	GO:0070013	intracellular organelle lumen	2.1238543638231e-05
CC	GO:0031974	membrane-enclosed lumen	2.1238543638231e-05
CC	GO:0043233	organelle lumen	2.1238543638231e-05
BP	GO:0032502	developmental process	2.38029521864031e-05
MF	GO:0005201	extracellular matrix structural constituent	2.41915854357761e-05
MF	GO:0005515	protein binding	2.49000993018257e-05
BP	GO:0048856	anatomical structure development	3.08565639512941e-05
CC	GO:0044427	chromosomal part	4.53341666405176e-05
CC	GO:0005694	chromosome	5.24105345213385e-05
BP	GO:0009987	cellular process	5.24105345213385e-05
CC	GO:0005654	nucleoplasm	5.24105345213385e-05
BP	GO:0050794	regulation of cellular process	9.22956934459948e-05
MF	GO:0005198	structural molecule activity	9.22956934459948e-05
CC	GO:0005634	nucleus	9.22956934459948e-05
CC	GO:0030424	axon	0.000173936956208424
CC	GO:0005615	extracellular space	0.000177860796413966
BP	GO:0051130	positive regulation of cellular component organization	0.000197522801848656
BP	GO:0016071	mRNA metabolic process	0.000199200832968886
BP	GO:0008380	RNA splicing	0.000207069860177371
BP	GO:0050789	regulation of biological process	0.000437454799346373
BP	GO:0065007	biological regulation	0.000458449909840576
BP	GO:0006397	mRNA processing	0.000458449909840576
CC	GO:0000228	nuclear chromosome	0.000808500407019152
CC	GO:0000776	kinetochore	0.000813031579796175
CC	GO:0000775	chromosome, centromeric region	0.000813031579796175
CC	GO:0005576	extracellular region	0.00084729938009715
BP	GO:0000375	RNA splicing, via transesterification reactions	0.00112715629180539
BP	GO:0000377	RNA splicing, via transesterification reactions with bulged adenosine as nucleophile	0.00112715629180539
BP	GO:0000398	mRNA splicing, via spliceosome	0.00112715629180539
BP	GO:0007399	nervous system development	0.00112715629180539
CC	GO:0000777	condensed chromosome kinetochore	0.00112715629180539
MF	GO:0044877	protein-containing complex binding	0.00137247858093323
CC	GO:0044454	nuclear chromosome part	0.00144306749166603
BP	GO:0048519	negative regulation of biological process	0.00156462963593619
MF	GO:0005488	binding	0.00158251314240112
CC	GO:0000779	condensed chromosome, centromeric region	0.00160480100310289
BP	GO:0022610	biological adhesion	0.00160480100310289
BP	GO:0007155	cell adhesion	0.00177325980128071
BP	GO:0006396	RNA processing	0.00178064198153942
BP	GO:0003013	circulatory system process	0.00226339705037724
BP	GO:0051726	regulation of cell cycle	0.00329684445887384
BP	GO:0006403	RNA localization	0.00329684445887384
BP	GO:0003015	heart process	0.00338529492902806
BP	GO:0051128	regulation of cellular component organization	0.00338529492902806
CC	GO:0030054	cell junction	0.00385841280825836
BP	GO:0034508	centromere complex assembly	0.00428126911751707
BP	GO:0051239	regulation of multicellular organismal process	0.00428126911751707
MF	GO:0005539	glycosaminoglycan binding	0.00452848252786992
BP	GO:0051983	regulation of chromosome segregation	0.00473149424019865
BP	GO:0007059	chromosome segregation	0.00515960728398745
BP	GO:0030154	cell differentiation	0.00553674657012301
BP	GO:0008015	blood circulation	0.00594270967475345
CC	GO:0036477	somatodendritic compartment	0.00594270967475345
BP	GO:0090304	nucleic acid metabolic process	0.00594270967475345
BP	GO:0048523	negative regulation of cellular process	0.00659693877830662
BP	GO:0048869	cellular developmental process	0.00668218891869021
BP	GO:0031123	RNA 3'-end processing	0.00725275122239815
BP	GO:0033045	regulation of sister chromatid segregation	0.00741619924464122
MF	GO:0005212	structural constituent of eye lens	0.00745131958711826
BP	GO:0090068	positive regulation of cell cycle process	0.00753858905020072
BP	GO:0006261	DNA-dependent DNA replication	0.0075883404361308
BP	GO:0000278	mitotic cell cycle	0.00782163935452623
BP	GO:0060047	heart contraction	0.00782163935452623
BP	GO:0030198	extracellular matrix organization	0.00782163935452623
CC	GO:0005856	cytoskeleton	0.00787688376807242
CC	GO:0099512	supramolecular fiber	0.00787965012910309
CC	GO:0099080	supramolecular complex	0.00787965012910309
CC	GO:0099081	supramolecular polymer	0.00787965012910309
CC	GO:0000793	condensed chromosome	0.00787965012910309
BP	GO:0003012	muscle system process	0.00845780192785204
BP	GO:0006139	nucleobase-containing compound metabolic process	0.00854527724345944
CC	GO:0005681	spliceosomal complex	0.0095153695141139
CC	GO:0044297	cell body	0.0100816198087498
CC	GO:0097458	neuron part	0.0100816198087498
BP	GO:0140014	mitotic nuclear division	0.010474019434485
CC	GO:0097060	synaptic membrane	0.0106482255619407
MF	GO:0003729	mRNA binding	0.0114499816645578
CC	GO:0098687	chromosomal region	0.011519839578945
BP	GO:0031124	mRNA 3'-end processing	0.0117223293133348
CC	GO:0045202	synapse	0.0117593014531727
MF	GO:0008201	heparin binding	0.0117593014531727
BP	GO:0006941	striated muscle contraction	0.0117593014531727
CC	GO:0044422	organelle part	0.0117593014531727
BP	GO:0045787	positive regulation of cell cycle	0.0120536578533999
BP	GO:0060538	skeletal muscle organ development	0.0121051376162892
BP	GO:0043062	extracellular structure organization	0.0123042593451381
BP	GO:0006260	DNA replication	0.0124730788521526
CC	GO:0005813	centrosome	0.0124730788521526
BP	GO:0033047	regulation of mitotic sister chromatid segregation	0.0137184858061572
BP	GO:0003071	renal system process involved in regulation of systemic arterial blood pressure	0.0137184858061572
BP	GO:0007346	regulation of mitotic cell cycle	0.0142212094828488
CC	GO:0043025	neuronal cell body	0.014293132314774
BP	GO:0000070	mitotic sister chromatid segregation	0.014342813397568
BP	GO:0097435	supramolecular fiber organization	0.0144226678845602
BP	GO:0006259	DNA metabolic process	0.0144874491630832
BP	GO:0006974	cellular response to DNA damage stimulus	0.0148860247868965
BP	GO:0050657	nucleic acid transport	0.0148860247868965
BP	GO:0050658	RNA transport	0.0148860247868965
CC	GO:0005581	collagen trimer	0.0164408149382022
CC	GO:0044420	extracellular matrix component	0.0164728327208705
MF	GO:0008134	transcription factor binding	0.0164728327208705
BP	GO:0046483	heterocycle metabolic process	0.0166450948051161
BP	GO:0040007	growth	0.0167641882657933
CC	GO:0044456	synapse part	0.0174707471327774
BP	GO:0003008	system process	0.0180047338047696
BP	GO:0051216	cartilage development	0.0187021933439448
MF	GO:0005509	calcium ion binding	0.0187021933439448
BP	GO:0044057	regulation of system process	0.0187021933439448
BP	GO:0051236	establishment of RNA localization	0.0187021933439448
CC	GO:0033267	axon part	0.0195144042133494
BP	GO:0048468	cell development	0.0199552962452682
BP	GO:0008037	cell recognition	0.0200565039850539
BP	GO:0007517	muscle organ development	0.0202034557053562
BP	GO:0007049	cell cycle	0.0202034557053562
CC	GO:0044430	cytoskeletal part	0.0205595378000911
BP	GO:0007088	regulation of mitotic nuclear division	0.0207502524394905
BP	GO:0048522	positive regulation of cellular process	0.0214178648766802
BP	GO:0000819	sister chromatid segregation	0.0232527283869695
BP	GO:0006281	DNA repair	0.0238583856847933
BP	GO:0000280	nuclear division	0.026360752054137
BP	GO:0006928	movement of cell or subcellular component	0.0268830398707195
BP	GO:0006725	cellular aromatic compound metabolic process	0.0279572225599971
CC	GO:1990904	ribonucleoprotein complex	0.02860155917106
BP	GO:0006936	muscle contraction	0.0289248866891784
MF	GO:0030020	extracellular matrix structural constituent conferring tensile strength	0.0298844486286159
CC	GO:0043005	neuron projection	0.0315166912165787
BP	GO:0071214	cellular response to abiotic stimulus	0.0315166912165787
BP	GO:0104004	cellular response to environmental stimulus	0.0315166912165787
BP	GO:0007519	skeletal muscle tissue development	0.0315166912165787
CC	GO:0044446	intracellular organelle part	0.0318323434918141
BP	GO:0045931	positive regulation of mitotic cell cycle	0.032439468325995
BP	GO:0051984	positive regulation of chromosome segregation	0.033288354910757
BP	GO:0065004	protein-DNA complex assembly	0.0339074449947315
MF	GO:0035173	histone kinase activity	0.0341719383854054
BP	GO:2000026	regulation of multicellular organismal development	0.0341719383854054
BP	GO:0050684	regulation of mRNA processing	0.0345295427089036
BP	GO:0033044	regulation of chromosome organization	0.0345295427089036
BP	GO:0022008	neurogenesis	0.0345295427089036
BP	GO:0048285	organelle fission	0.0356729573837072
MF	GO:0016887	ATPase activity	0.036576207111036
BP	GO:0051783	regulation of nuclear division	0.0389270900483906
CC	GO:0043292	contractile fiber	0.0391554302455999
MF	GO:0003682	chromatin binding	0.0402291357643324
BP	GO:0048518	positive regulation of biological process	0.0402291357643324
BP	GO:0050808	synapse organization	0.0402750228388947
BP	GO:0003009	skeletal muscle contraction	0.0404365912474532
MF	GO:1901681	sulfur compound binding	0.0404365912474532
BP	GO:0006378	mRNA polyadenylation	0.0468863352685541
BP	GO:0060350	endochondral bone morphogenesis	0.047152353462973
MF	GO:0008094	DNA-dependent ATPase activity	0.0478356048938889
BP	GO:1903311	regulation of mRNA metabolic process	0.0479077754818203
BP	GO:0051241	negative regulation of multicellular organismal process	0.0479077754818203
BP	GO:1901360	organic cyclic compound metabolic process	0.0479077754818203
BP	GO:0071824	protein-DNA complex subunit organization	0.0495327829380926
BP	GO:0051301	cell division	0.0496511154115462
MF	GO:0042623	ATPase activity, coupled	0.0496511154115462
