# Supplementary material for: Dedicated transcriptomics combined with power analysis lead to functional understanding of genes with weak phenotypic changes in knockout lines
Source: PLoS Comput Biol. 2020 Nov 12;16(11):e1008354. doi: 10.1371/journal.pcbi.1008354 (PMC7685438; doi:10.1371/journal.pcbi.1008354)
Supplement: S3 File — (GZ) [file pcbi.1008354.s017.gz › S3_File/gor0.2/633.tsv]

ontology	category	term	BH
CC	GO:0044428	nuclear part	1.04945457221612e-06
CC	GO:0031012	extracellular matrix	1.04945457221612e-06
CC	GO:0044421	extracellular region part	1.69363545469021e-06
CC	GO:0032991	protein-containing complex	1.69363545469021e-06
CC	GO:0031981	nuclear lumen	1.69363545469021e-06
BP	GO:0071840	cellular component organization or biogenesis	2.23066049381396e-06
CC	GO:0005615	extracellular space	3.34303509361367e-06
BP	GO:0009987	cellular process	3.65700669987378e-06
BP	GO:0032501	multicellular organismal process	8.37461063803797e-06
BP	GO:0016043	cellular component organization	8.83388118527915e-06
CC	GO:0005654	nucleoplasm	8.83388118527915e-06
CC	GO:0005576	extracellular region	1.4400987595724e-05
BP	GO:0006397	mRNA processing	1.4400987595724e-05
BP	GO:0006396	RNA processing	2.25298162125125e-05
BP	GO:0008380	RNA splicing	2.35302458816405e-05
CC	GO:0062023	collagen-containing extracellular matrix	2.35302458816405e-05
MF	GO:0005515	protein binding	2.35302458816405e-05
CC	GO:0070013	intracellular organelle lumen	3.07334910256073e-05
CC	GO:0031974	membrane-enclosed lumen	3.07334910256073e-05
CC	GO:0043233	organelle lumen	3.07334910256073e-05
CC	GO:0097060	synaptic membrane	3.1836581891e-05
MF	GO:0044877	protein-containing complex binding	3.1836581891e-05
BP	GO:0048731	system development	4.76490983580234e-05
CC	GO:0043228	non-membrane-bounded organelle	6.04079086998507e-05
BP	GO:0007049	cell cycle	7.94050555354476e-05
BP	GO:0000278	mitotic cell cycle	8.02044783362808e-05
BP	GO:0051726	regulation of cell cycle	8.90495202048838e-05
BP	GO:0032502	developmental process	8.90495202048838e-05
MF	GO:0005198	structural molecule activity	8.90495202048838e-05
BP	GO:0065007	biological regulation	8.90495202048838e-05
CC	GO:0043232	intracellular non-membrane-bounded organelle	0.000116080484345767
BP	GO:0016071	mRNA metabolic process	0.000137332931002323
MF	GO:0005201	extracellular matrix structural constituent	0.000137332931002323
CC	GO:0005681	spliceosomal complex	0.000156184610648505
BP	GO:0000375	RNA splicing, via transesterification reactions	0.000156184610648505
BP	GO:0000377	RNA splicing, via transesterification reactions with bulged adenosine as nucleophile	0.000156184610648505
BP	GO:0000398	mRNA splicing, via spliceosome	0.000156184610648505
BP	GO:0007346	regulation of mitotic cell cycle	0.000162970155008544
BP	GO:0048856	anatomical structure development	0.000220657503644881
BP	GO:0007275	multicellular organism development	0.000377211257455741
BP	GO:0050793	regulation of developmental process	0.000412765390116926
CC	GO:0030054	cell junction	0.000528036816858847
MF	GO:0005488	binding	0.000537505338443577
BP	GO:0051239	regulation of multicellular organismal process	0.000656314322587843
BP	GO:0050789	regulation of biological process	0.000890821771325792
BP	GO:0050794	regulation of cellular process	0.000930464381092749
CC	GO:0005581	collagen trimer	0.00104658450502155
CC	GO:0005694	chromosome	0.00123107413752805
MF	GO:0005212	structural constituent of eye lens	0.00123107413752805
CC	GO:0044427	chromosomal part	0.00128060472192646
CC	GO:0043292	contractile fiber	0.0013371182199747
CC	GO:0098687	chromosomal region	0.00149377242502913
BP	GO:0048523	negative regulation of cellular process	0.00149377242502913
CC	GO:0031226	intrinsic component of plasma membrane	0.00151015990649804
BP	GO:0007155	cell adhesion	0.00159610838038683
BP	GO:0048519	negative regulation of biological process	0.00176600945327902
CC	GO:0000775	chromosome, centromeric region	0.00194563707002857
BP	GO:0051128	regulation of cellular component organization	0.0024940296693227
BP	GO:0022610	biological adhesion	0.00262554092918006
MF	GO:0003729	mRNA binding	0.00286229041552646
CC	GO:0045211	postsynaptic membrane	0.00313146591378517
CC	GO:0044420	extracellular matrix component	0.00318269057898724
BP	GO:1903047	mitotic cell cycle process	0.00349829142049913
CC	GO:0005634	nucleus	0.00349829142049913
CC	GO:0005887	integral component of plasma membrane	0.00369131758870051
BP	GO:0060047	heart contraction	0.00409312786827145
CC	GO:0045202	synapse	0.00415893522877753
CC	GO:0044451	nucleoplasm part	0.00430546828876365
CC	GO:0000776	kinetochore	0.00430546828876365
CC	GO:0000779	condensed chromosome, centromeric region	0.00430546828876365
BP	GO:0003015	heart process	0.00440084948312926
CC	GO:0000777	condensed chromosome kinetochore	0.00535949266675867
BP	GO:0000245	spliceosomal complex assembly	0.00535949266675867
MF	GO:0005509	calcium ion binding	0.00601451432732032
BP	GO:0050804	modulation of chemical synaptic transmission	0.00636611933174705
CC	GO:0099240	intrinsic component of synaptic membrane	0.00642583556410211
CC	GO:0044456	synapse part	0.00754179764056756
BP	GO:2000026	regulation of multicellular organismal development	0.0075633243484925
BP	GO:0099177	regulation of trans-synaptic signaling	0.0075633243484925
MF	GO:0003723	RNA binding	0.0075633243484925
BP	GO:0006259	DNA metabolic process	0.00773180310079632
CC	GO:0099080	supramolecular complex	0.0079061988219624
CC	GO:0099081	supramolecular polymer	0.0079061988219624
BP	GO:0090304	nucleic acid metabolic process	0.00876391831842984
BP	GO:0007268	chemical synaptic transmission	0.00939603870025894
BP	GO:0098916	anterograde trans-synaptic signaling	0.00939603870025894
BP	GO:0006941	striated muscle contraction	0.00973188247540336
CC	GO:0099512	supramolecular fiber	0.00996003252639906
BP	GO:0099536	synaptic signaling	0.0104240274898213
BP	GO:1901990	regulation of mitotic cell cycle phase transition	0.0104240274898213
CC	GO:0000228	nuclear chromosome	0.0110998980421914
BP	GO:0099537	trans-synaptic signaling	0.0113639558436532
BP	GO:0090068	positive regulation of cell cycle process	0.0113639558436532
BP	GO:0006139	nucleobase-containing compound metabolic process	0.0114267718974893
BP	GO:1901987	regulation of cell cycle phase transition	0.0124796853549069
BP	GO:0050806	positive regulation of synaptic transmission	0.012545546635004
BP	GO:0140014	mitotic nuclear division	0.012545546635004
BP	GO:0045931	positive regulation of mitotic cell cycle	0.0127591588862888
MF	GO:0030020	extracellular matrix structural constituent conferring tensile strength	0.012816301365597
BP	GO:0045595	regulation of cell differentiation	0.013077579485516
BP	GO:0051093	negative regulation of developmental process	0.013077579485516
CC	GO:0030016	myofibril	0.013077579485516
BP	GO:0046483	heterocycle metabolic process	0.013077579485516
BP	GO:0000070	mitotic sister chromatid segregation	0.013077579485516
BP	GO:0006974	cellular response to DNA damage stimulus	0.013077579485516
BP	GO:0002062	chondrocyte differentiation	0.0139079966792055
CC	GO:0099634	postsynaptic specialization membrane	0.0139079966792055
BP	GO:0061448	connective tissue development	0.0139079966792055
CC	GO:0098982	GABA-ergic synapse	0.0139135508741398
BP	GO:0048167	regulation of synaptic plasticity	0.0139135508741398
BP	GO:0048468	cell development	0.0142992304739384
BP	GO:0051130	positive regulation of cellular component organization	0.0142992304739384
CC	GO:1990904	ribonucleoprotein complex	0.0143530894616491
CC	GO:0030424	axon	0.0143813991984389
BP	GO:0060537	muscle tissue development	0.0145664590400685
BP	GO:0060351	cartilage development involved in endochondral bone morphogenesis	0.0145664590400685
BP	GO:0051216	cartilage development	0.0145664590400685
CC	GO:0009986	cell surface	0.0145664590400685
CC	GO:0044454	nuclear chromosome part	0.0145664590400685
BP	GO:0034508	centromere complex assembly	0.0148764334692327
MF	GO:0005102	signaling receptor binding	0.0153477230873281
BP	GO:0022613	ribonucleoprotein complex biogenesis	0.0157455493488902
BP	GO:0031123	RNA 3'-end processing	0.0157455493488902
BP	GO:0048869	cellular developmental process	0.016125643298751
BP	GO:0006281	DNA repair	0.0168228484443015
MF	GO:0005539	glycosaminoglycan binding	0.0170333924445102
BP	GO:0061061	muscle structure development	0.0174424185774545
BP	GO:0007517	muscle organ development	0.0174424185774545
BP	GO:0043170	macromolecule metabolic process	0.0179251279783729
BP	GO:0008150	biological_process	0.0190972477878125
CC	GO:0044449	contractile fiber part	0.0190972477878125
BP	GO:0007088	regulation of mitotic nuclear division	0.0195209756959762
CC	GO:0016604	nuclear body	0.019779811133654
BP	GO:0006260	DNA replication	0.0213028173156152
BP	GO:0001501	skeletal system development	0.0218160264344081
BP	GO:0044770	cell cycle phase transition	0.0233067973524363
BP	GO:0097435	supramolecular fiber organization	0.0239085085980118
CC	GO:0030017	sarcomere	0.0243556624187244
BP	GO:0048518	positive regulation of biological process	0.0244097688199526
BP	GO:0060538	skeletal muscle organ development	0.0245015958834304
CC	GO:0005865	striated muscle thin filament	0.0245015958834304
BP	GO:0030154	cell differentiation	0.0249317701186685
BP	GO:0048522	positive regulation of cellular process	0.0249317701186685
BP	GO:0034641	cellular nitrogen compound metabolic process	0.0254909742006509
CC	GO:0036379	myofilament	0.0277901374077228
CC	GO:0099699	integral component of synaptic membrane	0.0277901374077228
BP	GO:0006725	cellular aromatic compound metabolic process	0.0294315593475735
BP	GO:0044085	cellular component biogenesis	0.0294315593475735
BP	GO:0014706	striated muscle tissue development	0.0296928265424127
BP	GO:0022402	cell cycle process	0.0296928265424127
BP	GO:0031124	mRNA 3'-end processing	0.0296928265424127
CC	GO:0005813	centrosome	0.0301499082299487
CC	GO:0048786	presynaptic active zone	0.030746176050912
BP	GO:0030198	extracellular matrix organization	0.0310657291254815
CC	GO:0042734	presynaptic membrane	0.0329034494486796
CC	GO:0097458	neuron part	0.0329182243263874
CC	GO:0044422	organelle part	0.0343272222742136
BP	GO:0033047	regulation of mitotic sister chromatid segregation	0.0343272222742136
BP	GO:0043062	extracellular structure organization	0.0343302947398756
BP	GO:0045787	positive regulation of cell cycle	0.0355529138272037
BP	GO:0007399	nervous system development	0.0359428170468437
CC	GO:0000793	condensed chromosome	0.0359428170468437
BP	GO:0048168	regulation of neuronal synaptic plasticity	0.0359428170468437
BP	GO:0008037	cell recognition	0.0368941791369279
CC	GO:0098590	plasma membrane region	0.0369166033801715
BP	GO:0003008	system process	0.0413351042214368
CC	GO:0098839	postsynaptic density membrane	0.042214974184294
BP	GO:1902749	regulation of cell cycle G2/M phase transition	0.042214974184294
BP	GO:0051052	regulation of DNA metabolic process	0.0432939835106882
BP	GO:0010564	regulation of cell cycle process	0.0438266255903454
BP	GO:0051960	regulation of nervous system development	0.0438266255903454
BP	GO:0045930	negative regulation of mitotic cell cycle	0.0438266255903454
CC	GO:0098936	intrinsic component of postsynaptic membrane	0.0440449469617991
BP	GO:0050684	regulation of mRNA processing	0.0446050846836881
BP	GO:0051094	positive regulation of developmental process	0.0455658569950356
BP	GO:1901360	organic cyclic compound metabolic process	0.0467145567595164
BP	GO:0098801	regulation of renal system process	0.0473004562460331
BP	GO:0000819	sister chromatid segregation	0.0473004562460331
BP	GO:0040007	growth	0.0473004562460331
MF	GO:0008201	heparin binding	0.0484582864979344
BP	GO:0044772	mitotic cell cycle phase transition	0.0492486099790637
