# Supplementary material for: Dedicated transcriptomics combined with power analysis lead to functional understanding of genes with weak phenotypic changes in knockout lines
Source: PLoS Comput Biol. 2020 Nov 12;16(11):e1008354. doi: 10.1371/journal.pcbi.1008354 (PMC7685438; doi:10.1371/journal.pcbi.1008354)
Supplement: S3 File — (GZ) [file pcbi.1008354.s017.gz › S3_File/gor0.2/192.tsv]

ontology	category	term	BH
CC	GO:0031012	extracellular matrix	1.15574089629275e-10
BP	GO:0032501	multicellular organismal process	5.92397066207794e-09
CC	GO:0044421	extracellular region part	2.75061831880348e-08
MF	GO:0005201	extracellular matrix structural constituent	2.75061831880348e-08
CC	GO:0062023	collagen-containing extracellular matrix	1.19987439847968e-07
CC	GO:0044428	nuclear part	5.33601024008068e-07
BP	GO:0048731	system development	5.89648239686627e-07
BP	GO:0065007	biological regulation	6.13170722231104e-07
CC	GO:0031981	nuclear lumen	1.00445443607976e-06
CC	GO:0005615	extracellular space	1.35030392659991e-06
BP	GO:0050789	regulation of biological process	1.38030389969513e-06
BP	GO:0007275	multicellular organism development	1.38030389969513e-06
BP	GO:0032502	developmental process	1.45097264273442e-06
MF	GO:0005515	protein binding	1.75670383246341e-06
CC	GO:0005576	extracellular region	1.85657349256151e-06
BP	GO:0050794	regulation of cellular process	2.04987119814549e-06
BP	GO:0009987	cellular process	2.04987119814549e-06
CC	GO:0032991	protein-containing complex	2.04987119814549e-06
BP	GO:0048856	anatomical structure development	2.28068722944039e-06
BP	GO:0071840	cellular component organization or biogenesis	3.06051550948678e-06
MF	GO:0044877	protein-containing complex binding	3.96736737843887e-06
CC	GO:0005694	chromosome	8.98928893827431e-06
BP	GO:0090304	nucleic acid metabolic process	8.98928893827431e-06
CC	GO:0044427	chromosomal part	1.47138228960464e-05
BP	GO:0016043	cellular component organization	1.47138228960464e-05
CC	GO:0005654	nucleoplasm	1.51717909583016e-05
CC	GO:0043228	non-membrane-bounded organelle	2.0861890042736e-05
CC	GO:0070013	intracellular organelle lumen	4.17233765029238e-05
CC	GO:0031974	membrane-enclosed lumen	4.26444578848738e-05
CC	GO:0043233	organelle lumen	4.26444578848738e-05
CC	GO:0097060	synaptic membrane	4.41947631537581e-05
MF	GO:0005488	binding	4.89380876233174e-05
CC	GO:0043232	intracellular non-membrane-bounded organelle	5.25783998340926e-05
BP	GO:0051239	regulation of multicellular organismal process	5.87494610472622e-05
CC	GO:0043292	contractile fiber	6.47459679235168e-05
BP	GO:0060255	regulation of macromolecule metabolic process	6.6385754554225e-05
MF	GO:0005198	structural molecule activity	0.000105511414904627
BP	GO:0008380	RNA splicing	0.000118210721255509
CC	GO:0044456	synapse part	0.000118210721255509
CC	GO:0045211	postsynaptic membrane	0.000170895574515327
BP	GO:0007049	cell cycle	0.000170895574515327
BP	GO:0006397	mRNA processing	0.000207996988744518
BP	GO:0007155	cell adhesion	0.00037584887767692
CC	GO:0000228	nuclear chromosome	0.000394229586555097
CC	GO:0045202	synapse	0.000394229586555097
BP	GO:0051726	regulation of cell cycle	0.000438127205807934
CC	GO:0030016	myofibril	0.000446382904437999
MF	GO:0003729	mRNA binding	0.000465817770462869
BP	GO:0048519	negative regulation of biological process	0.000518249738762189
BP	GO:0051216	cartilage development	0.000537564752956248
BP	GO:0006139	nucleobase-containing compound metabolic process	0.000549487961662003
CC	GO:0099080	supramolecular complex	0.000553814718028878
CC	GO:0099081	supramolecular polymer	0.000553814718028878
BP	GO:0051130	positive regulation of cellular component organization	0.000615777209034602
CC	GO:0044454	nuclear chromosome part	0.000631747235161388
CC	GO:0099512	supramolecular fiber	0.000650652727501885
BP	GO:0022610	biological adhesion	0.000757423250680527
CC	GO:0098687	chromosomal region	0.000795054967345095
BP	GO:0016070	RNA metabolic process	0.00086631723501846
BP	GO:0097435	supramolecular fiber organization	0.00086631723501846
BP	GO:0048468	cell development	0.000879578156447183
BP	GO:0010467	gene expression	0.000929999253912722
CC	GO:0000775	chromosome, centromeric region	0.00102882050404803
BP	GO:0000375	RNA splicing, via transesterification reactions	0.00104457512884023
BP	GO:0000377	RNA splicing, via transesterification reactions with bulged adenosine as nucleophile	0.00104457512884023
BP	GO:0000398	mRNA splicing, via spliceosome	0.00104457512884023
BP	GO:0048523	negative regulation of cellular process	0.00111836567220731
BP	GO:0048522	positive regulation of cellular process	0.00111836567220731
MF	GO:0005212	structural constituent of eye lens	0.00125183067665823
BP	GO:0051171	regulation of nitrogen compound metabolic process	0.00138276900790959
BP	GO:0007399	nervous system development	0.00145641130770375
BP	GO:0051094	positive regulation of developmental process	0.00150345657910908
CC	GO:0097458	neuron part	0.00153555605542841
CC	GO:0044422	organelle part	0.00158080244981917
BP	GO:0061448	connective tissue development	0.00158080244981917
BP	GO:0046483	heterocycle metabolic process	0.00161070958809416
CC	GO:0005634	nucleus	0.00171715080315472
BP	GO:0045597	positive regulation of cell differentiation	0.0018393531771671
CC	GO:0044449	contractile fiber part	0.00191655965401603
CC	GO:0000776	kinetochore	0.00192697530636248
BP	GO:0000278	mitotic cell cycle	0.00194439527890167
CC	GO:0030017	sarcomere	0.00231314928074096
BP	GO:0006403	RNA localization	0.00241065690181873
BP	GO:0007154	cell communication	0.00241065690181873
BP	GO:0030154	cell differentiation	0.00241065690181873
BP	GO:0050793	regulation of developmental process	0.00255350042088919
BP	GO:0023052	signaling	0.00255350042088919
BP	GO:0043062	extracellular structure organization	0.00255350042088919
BP	GO:0080090	regulation of primary metabolic process	0.00255350042088919
BP	GO:0048518	positive regulation of biological process	0.00255350042088919
BP	GO:0006396	RNA processing	0.0032455548461299
MF	GO:0030020	extracellular matrix structural constituent conferring tensile strength	0.00347532216002593
BP	GO:0048869	cellular developmental process	0.0036533466823193
CC	GO:0031226	intrinsic component of plasma membrane	0.00424214976261946
CC	GO:0098794	postsynapse	0.00428421796429548
CC	GO:0044459	plasma membrane part	0.00437540555243482
CC	GO:0005581	collagen trimer	0.00490104467152195
CC	GO:0000793	condensed chromosome	0.00490336868479346
BP	GO:0006725	cellular aromatic compound metabolic process	0.00501280039491077
CC	GO:0036477	somatodendritic compartment	0.00501280039491077
BP	GO:0060351	cartilage development involved in endochondral bone morphogenesis	0.00555538065457546
BP	GO:0006260	DNA replication	0.00561119534342345
CC	GO:0098590	plasma membrane region	0.00561119534342345
BP	GO:0030199	collagen fibril organization	0.0057117600928901
BP	GO:0016071	mRNA metabolic process	0.00583600228731145
BP	GO:2000026	regulation of multicellular organismal development	0.0059153624602182
BP	GO:0051240	positive regulation of multicellular organismal process	0.0060426689890442
BP	GO:0051716	cellular response to stimulus	0.00605201483339689
BP	GO:0060350	endochondral bone morphogenesis	0.00628934013638069
CC	GO:0000502	proteasome complex	0.00632426488419106
CC	GO:0030054	cell junction	0.00632848945032982
CC	GO:0044420	extracellular matrix component	0.00701379335837308
BP	GO:0002062	chondrocyte differentiation	0.00701379335837308
MF	GO:0008201	heparin binding	0.00721523279012311
BP	GO:0040007	growth	0.00721523279012311
BP	GO:0048513	animal organ development	0.00725159099211011
BP	GO:0030198	extracellular matrix organization	0.00731996521321463
BP	GO:0043170	macromolecule metabolic process	0.00744245389555982
BP	GO:0010556	regulation of macromolecule biosynthetic process	0.00749641402744836
BP	GO:0022008	neurogenesis	0.00761667181517225
MF	GO:0005539	glycosaminoglycan binding	0.00766200233786922
CC	GO:0044297	cell body	0.00778836976346377
BP	GO:0006261	DNA-dependent DNA replication	0.00778836976346377
CC	GO:0099634	postsynaptic specialization membrane	0.00792157575279781
BP	GO:0019219	regulation of nucleobase-containing compound metabolic process	0.00828285754938816
BP	GO:0051128	regulation of cellular component organization	0.00889572813796661
BP	GO:0007346	regulation of mitotic cell cycle	0.00910057469848341
MF	GO:0051015	actin filament binding	0.00922182062324674
BP	GO:0051236	establishment of RNA localization	0.00928019014164414
CC	GO:0000779	condensed chromosome, centromeric region	0.00928111560999391
CC	GO:1905369	endopeptidase complex	0.00939226104057182
CC	GO:0005887	integral component of plasma membrane	0.00939226104057182
MF	GO:0003682	chromatin binding	0.0101074576314419
MF	GO:0005509	calcium ion binding	0.0102861924586472
BP	GO:0009889	regulation of biosynthetic process	0.0103682414957358
BP	GO:0003015	heart process	0.0103682414957358
BP	GO:0051252	regulation of RNA metabolic process	0.0106079247326841
BP	GO:0000245	spliceosomal complex assembly	0.0115277879461525
CC	GO:0005681	spliceosomal complex	0.0120445862315514
BP	GO:0003008	system process	0.0120445862315514
BP	GO:0099536	synaptic signaling	0.0125671981254198
BP	GO:0034508	centromere complex assembly	0.0127047383728479
BP	GO:1901360	organic cyclic compound metabolic process	0.0130897781963696
CC	GO:0099572	postsynaptic specialization	0.0132717113300387
CC	GO:0000777	condensed chromosome kinetochore	0.0132844455253023
CC	GO:0098839	postsynaptic density membrane	0.0133521134227406
CC	GO:0043025	neuronal cell body	0.0135239087394525
CC	GO:0044446	intracellular organelle part	0.0135649797712544
BP	GO:0034654	nucleobase-containing compound biosynthetic process	0.0137114798548023
BP	GO:2000112	regulation of cellular macromolecule biosynthetic process	0.0137114798548023
BP	GO:1903047	mitotic cell cycle process	0.0137563301774645
BP	GO:0060047	heart contraction	0.0140879040529891
BP	GO:0048589	developmental growth	0.0141745795874802
BP	GO:0031326	regulation of cellular biosynthetic process	0.0145350966600754
CC	GO:0005886	plasma membrane	0.0153097167255632
BP	GO:0090068	positive regulation of cell cycle process	0.0160168849592717
CC	GO:0043197	dendritic spine	0.0160168849592717
BP	GO:0006974	cellular response to DNA damage stimulus	0.0160378416321792
MF	GO:0042623	ATPase activity, coupled	0.0161869863516807
BP	GO:0006281	DNA repair	0.0164969182819695
BP	GO:0099537	trans-synaptic signaling	0.0171876328145872
BP	GO:0051983	regulation of chromosome segregation	0.0174292143796542
BP	GO:0010468	regulation of gene expression	0.017665972045643
CC	GO:0071944	cell periphery	0.0184956085328726
BP	GO:0050657	nucleic acid transport	0.0191911338892683
BP	GO:0050658	RNA transport	0.0191911338892683
BP	GO:0050896	response to stimulus	0.0191911338892683
BP	GO:0034641	cellular nitrogen compound metabolic process	0.0191911338892683
BP	GO:0045787	positive regulation of cell cycle	0.0191911338892683
BP	GO:0045595	regulation of cell differentiation	0.0199359403640771
BP	GO:0007088	regulation of mitotic nuclear division	0.0207112461794093
BP	GO:0006941	striated muscle contraction	0.02075901301578
MF	GO:0005102	signaling receptor binding	0.02075901301578
BP	GO:0051962	positive regulation of nervous system development	0.02075901301578
CC	GO:0008328	ionotropic glutamate receptor complex	0.02075901301578
BP	GO:0009653	anatomical structure morphogenesis	0.02075901301578
BP	GO:0050808	synapse organization	0.0223267621387487
BP	GO:0007268	chemical synaptic transmission	0.0232101068929364
BP	GO:0098916	anterograde trans-synaptic signaling	0.0232101068929364
CC	GO:0044451	nucleoplasm part	0.0232101068929364
CC	GO:0032279	asymmetric synapse	0.0235695898232301
CC	GO:0014069	postsynaptic density	0.0236331822475024
BP	GO:0048699	generation of neurons	0.0236331822475024
BP	GO:0032774	RNA biosynthetic process	0.023865099362303
BP	GO:0140014	mitotic nuclear division	0.0249055501410327
BP	GO:0018130	heterocycle biosynthetic process	0.0250349578308231
CC	GO:0099146	intrinsic component of postsynaptic density membrane	0.0251207315229412
BP	GO:0097659	nucleic acid-templated transcription	0.0259063410606608
MF	GO:0008094	DNA-dependent ATPase activity	0.0259837909928344
CC	GO:0030424	axon	0.0262734051978643
BP	GO:0006351	transcription, DNA-templated	0.0263179232075933
BP	GO:0019222	regulation of metabolic process	0.0263622041206827
MF	GO:0008134	transcription factor binding	0.0263622041206827
BP	GO:0019438	aromatic compound biosynthetic process	0.0274261085575382
BP	GO:0033045	regulation of sister chromatid segregation	0.0274261085575382
CC	GO:0044309	neuron spine	0.027434454404069
BP	GO:0010605	negative regulation of macromolecule metabolic process	0.0275300286086147
BP	GO:1901990	regulation of mitotic cell cycle phase transition	0.0276184617102546
CC	GO:0098878	neurotransmitter receptor complex	0.0292409169797469
BP	GO:0000070	mitotic sister chromatid segregation	0.029257314557079
BP	GO:0033047	regulation of mitotic sister chromatid segregation	0.0297577822479222
BP	GO:0006259	DNA metabolic process	0.0297740414635338
BP	GO:0051241	negative regulation of multicellular organismal process	0.0297835902399586
CC	GO:0005657	replication fork	0.0297835902399586
BP	GO:0010720	positive regulation of cell development	0.03033849507937
BP	GO:1901362	organic cyclic compound biosynthetic process	0.0312916857310101
CC	GO:0043005	neuron projection	0.0313629217311449
BP	GO:0050769	positive regulation of neurogenesis	0.0316194649517349
BP	GO:0045944	positive regulation of transcription by RNA polymerase II	0.0317654125430201
BP	GO:0007165	signal transduction	0.0321402603020189
BP	GO:0048168	regulation of neuronal synaptic plasticity	0.0327581123818667
BP	GO:0060538	skeletal muscle organ development	0.0328630002593896
BP	GO:0009891	positive regulation of biosynthetic process	0.0328630002593896
BP	GO:0044774	mitotic DNA integrity checkpoint	0.0336688596486796
BP	GO:0031323	regulation of cellular metabolic process	0.0346299736979846
CC	GO:0097447	dendritic tree	0.0346770956678537
CC	GO:0005813	centrosome	0.0355169541371561
MF	GO:0003723	RNA binding	0.0356244059827124
BP	GO:1902750	negative regulation of cell cycle G2/M phase transition	0.0360101432462415
BP	GO:1902749	regulation of cell cycle G2/M phase transition	0.0360101432462415
BP	GO:2001141	regulation of RNA biosynthetic process	0.0368870701883972
BP	GO:0051783	regulation of nuclear division	0.0368870701883972
BP	GO:0051093	negative regulation of developmental process	0.0372927614046433
BP	GO:0001503	ossification	0.0374805814336286
BP	GO:0008283	cell proliferation	0.0375060011089117
BP	GO:0048666	neuron development	0.0387779745850525
BP	GO:0010646	regulation of cell communication	0.0392391670643472
CC	GO:0005856	cytoskeleton	0.0396414688119501
BP	GO:0003071	renal system process involved in regulation of systemic arterial blood pressure	0.0396414688119501
BP	GO:0071214	cellular response to abiotic stimulus	0.0409637222095594
BP	GO:0104004	cellular response to environmental stimulus	0.0409637222095594
BP	GO:0010557	positive regulation of macromolecule biosynthetic process	0.0411887821222706
BP	GO:0000819	sister chromatid segregation	0.0413170534640487
BP	GO:0023051	regulation of signaling	0.0414515671956625
CC	GO:0042405	nuclear inclusion body	0.0424391422728798
BP	GO:1903506	regulation of nucleic acid-templated transcription	0.042486810550797
BP	GO:0010564	regulation of cell cycle process	0.0427412609186243
BP	GO:0031123	RNA 3'-end processing	0.0429037137031477
MF	GO:0005518	collagen binding	0.0429037137031477
BP	GO:0006355	regulation of transcription, DNA-templated	0.0429037137031477
CC	GO:0045120	pronucleus	0.0429037137031477
MF	GO:0001221	transcription cofactor binding	0.0429037137031477
CC	GO:0044430	cytoskeletal part	0.0429037137031477
BP	GO:0009888	tissue development	0.0429037137031477
BP	GO:0009966	regulation of signal transduction	0.0429037137031477
CC	GO:0099092	postsynaptic density, intracellular component	0.0429037137031477
BP	GO:0044839	cell cycle G2/M phase transition	0.0429037137031477
CC	GO:0098936	intrinsic component of postsynaptic membrane	0.0429037137031477
BP	GO:0051254	positive regulation of RNA metabolic process	0.0429037137031477
BP	GO:0045931	positive regulation of mitotic cell cycle	0.0429037137031477
BP	GO:0045935	positive regulation of nucleobase-containing compound metabolic process	0.0441103235083664
CC	GO:0098793	presynapse	0.0441103235083664
BP	GO:0010389	regulation of G2/M transition of mitotic cell cycle	0.0460597962202539
CC	GO:0098984	neuron to neuron synapse	0.0460597962202539
BP	GO:0060349	bone morphogenesis	0.0468684475918536
BP	GO:0031570	DNA integrity checkpoint	0.0470988415901565
BP	GO:0006936	muscle contraction	0.0476371919115565
BP	GO:0051960	regulation of nervous system development	0.0491768303086648
BP	GO:0007059	chromosome segregation	0.0495273965065872
BP	GO:0008630	intrinsic apoptotic signaling pathway in response to DNA damage	0.0496190220803066
CC	GO:0030425	dendrite	0.0497557937856249
