# Supplementary material for: Dedicated transcriptomics combined with power analysis lead to functional understanding of genes with weak phenotypic changes in knockout lines
Source: PLoS Comput Biol. 2020 Nov 12;16(11):e1008354. doi: 10.1371/journal.pcbi.1008354 (PMC7685438; doi:10.1371/journal.pcbi.1008354)
Supplement: S3 File — (GZ) [file pcbi.1008354.s017.gz › S3_File/gor0.2/975.tsv]

ontology	category	term	BH
BP	GO:0032501	multicellular organismal process	1.39005709643842e-09
CC	GO:0031012	extracellular matrix	3.04528068158144e-09
BP	GO:0048731	system development	6.25270229390903e-09
BP	GO:0007275	multicellular organism development	1.51566316905984e-08
BP	GO:0032502	developmental process	3.30167863856251e-08
BP	GO:0048856	anatomical structure development	3.48951354190576e-08
MF	GO:0005515	protein binding	3.84575355511407e-08
CC	GO:0062023	collagen-containing extracellular matrix	5.84563145485834e-08
CC	GO:0044421	extracellular region part	9.71038489721941e-07
BP	GO:0071840	cellular component organization or biogenesis	1.92001900895425e-06
CC	GO:0032991	protein-containing complex	1.95476180205376e-06
BP	GO:0009987	cellular process	2.76287878393969e-06
CC	GO:0005615	extracellular space	3.193928383093e-06
MF	GO:0005201	extracellular matrix structural constituent	3.89897742493774e-06
CC	GO:0043228	non-membrane-bounded organelle	4.90962827790001e-06
CC	GO:0044428	nuclear part	5.76497239949658e-06
MF	GO:0044877	protein-containing complex binding	6.05954117048876e-06
CC	GO:0031981	nuclear lumen	6.14125269563387e-06
CC	GO:0043232	intracellular non-membrane-bounded organelle	7.36462314990364e-06
BP	GO:0016043	cellular component organization	9.76663211408397e-06
CC	GO:0030054	cell junction	1.14153611921387e-05
BP	GO:0065007	biological regulation	1.14153611921387e-05
BP	GO:0030154	cell differentiation	1.60313739583523e-05
BP	GO:0048869	cellular developmental process	2.66865370135633e-05
BP	GO:0007399	nervous system development	3.05176713881987e-05
MF	GO:0005488	binding	3.42887903353075e-05
CC	GO:0005654	nucleoplasm	3.43751545897211e-05
CC	GO:0098687	chromosomal region	3.43751545897211e-05
CC	GO:0000775	chromosome, centromeric region	3.43751545897211e-05
CC	GO:0005576	extracellular region	3.43751545897211e-05
BP	GO:0050789	regulation of biological process	3.43751545897211e-05
CC	GO:0005694	chromosome	8.46348841149364e-05
CC	GO:0030424	axon	8.46348841149364e-05
BP	GO:0007268	chemical synaptic transmission	8.51806919407591e-05
BP	GO:0098916	anterograde trans-synaptic signaling	8.51806919407591e-05
BP	GO:0099536	synaptic signaling	9.28871052000108e-05
BP	GO:0099537	trans-synaptic signaling	0.000106577538640663
MF	GO:0005212	structural constituent of eye lens	0.000125141958997677
CC	GO:0000776	kinetochore	0.000159636930624473
CC	GO:0044427	chromosomal part	0.000159636930624473
MF	GO:0005198	structural molecule activity	0.000377722067643807
CC	GO:0099512	supramolecular fiber	0.000534269939828256
CC	GO:0099080	supramolecular complex	0.000534269939828256
CC	GO:0099081	supramolecular polymer	0.000534269939828256
BP	GO:0050794	regulation of cellular process	0.00056930496150048
BP	GO:0048513	animal organ development	0.000674301361683441
BP	GO:0007049	cell cycle	0.00071433565515011
BP	GO:0048468	cell development	0.0007146172704002
CC	GO:0097060	synaptic membrane	0.000729030772480223
BP	GO:0007267	cell-cell signaling	0.000880686935840044
BP	GO:0006396	RNA processing	0.000944864621286436
CC	GO:0043005	neuron projection	0.000944864621286436
BP	GO:0003008	system process	0.00110443469007799
BP	GO:0051726	regulation of cell cycle	0.0011901081204338
BP	GO:0050808	synapse organization	0.00148045998669602
CC	GO:0044430	cytoskeletal part	0.00151129418464572
BP	GO:0051239	regulation of multicellular organismal process	0.00180077951215363
CC	GO:0045202	synapse	0.00182663417989614
BP	GO:0050804	modulation of chemical synaptic transmission	0.00183843303093787
CC	GO:0070013	intracellular organelle lumen	0.00198510433834157
CC	GO:0031974	membrane-enclosed lumen	0.0021177143702369
CC	GO:0043233	organelle lumen	0.0021177143702369
BP	GO:0050793	regulation of developmental process	0.0021177143702369
BP	GO:0099177	regulation of trans-synaptic signaling	0.0021177143702369
BP	GO:0048167	regulation of synaptic plasticity	0.00263637764035739
CC	GO:0097458	neuron part	0.00273542838659306
CC	GO:0005856	cytoskeleton	0.00295330876288976
BP	GO:0030198	extracellular matrix organization	0.00310262727902035
CC	GO:0000777	condensed chromosome kinetochore	0.00311148622732268
CC	GO:0000228	nuclear chromosome	0.00355587912125553
BP	GO:2000026	regulation of multicellular organismal development	0.00449144587243073
CC	GO:0036477	somatodendritic compartment	0.00485016347983459
BP	GO:0045595	regulation of cell differentiation	0.0056122539247298
CC	GO:0044456	synapse part	0.00587648786286358
BP	GO:0008380	RNA splicing	0.00588789789801423
BP	GO:0040007	growth	0.00627788531876594
CC	GO:0005581	collagen trimer	0.00627788531876594
BP	GO:0007155	cell adhesion	0.00636814061684443
BP	GO:0051128	regulation of cellular component organization	0.00636814061684443
CC	GO:0000779	condensed chromosome, centromeric region	0.00726448080934492
CC	GO:0033267	axon part	0.00748081465260127
BP	GO:0006397	mRNA processing	0.00856525255731155
BP	GO:0022008	neurogenesis	0.00858768233523254
BP	GO:0051094	positive regulation of developmental process	0.00866626911202576
BP	GO:0051093	negative regulation of developmental process	0.00866626911202576
MF	GO:0030020	extracellular matrix structural constituent conferring tensile strength	0.00866626911202576
CC	GO:0043292	contractile fiber	0.00866626911202576
BP	GO:0048589	developmental growth	0.00866626911202576
BP	GO:0048699	generation of neurons	0.00886051414076771
BP	GO:0022610	biological adhesion	0.00886051414076771
BP	GO:0009653	anatomical structure morphogenesis	0.00908725978157457
BP	GO:0060351	cartilage development involved in endochondral bone morphogenesis	0.00908725978157457
BP	GO:0048168	regulation of neuronal synaptic plasticity	0.00908725978157457
BP	GO:0045597	positive regulation of cell differentiation	0.00908725978157457
BP	GO:0000278	mitotic cell cycle	0.00908725978157457
CC	GO:0005634	nucleus	0.0101765356727542
BP	GO:0003009	skeletal muscle contraction	0.0102633355346397
BP	GO:0034508	centromere complex assembly	0.0102633355346397
BP	GO:0003433	chondrocyte development involved in endochondral bone morphogenesis	0.010294579181118
CC	GO:0044454	nuclear chromosome part	0.0116513163552859
BP	GO:0043062	extracellular structure organization	0.0118306251060436
BP	GO:0023052	signaling	0.0128405133105944
BP	GO:0006261	DNA-dependent DNA replication	0.0128405133105944
BP	GO:0016071	mRNA metabolic process	0.0128405133105944
BP	GO:0008037	cell recognition	0.0128405133105944
MF	GO:0005509	calcium ion binding	0.0128405133105944
BP	GO:0030182	neuron differentiation	0.0131809033053658
CC	GO:0005681	spliceosomal complex	0.0132396208190517
CC	GO:0045211	postsynaptic membrane	0.0132425472842119
BP	GO:0048666	neuron development	0.0138902836373362
BP	GO:0051960	regulation of nervous system development	0.0140582657135738
BP	GO:0090068	positive regulation of cell cycle process	0.0140582657135738
CC	GO:0043197	dendritic spine	0.014668984385166
BP	GO:0060350	endochondral bone morphogenesis	0.0159566679225948
BP	GO:0048519	negative regulation of biological process	0.0159566679225948
BP	GO:0006260	DNA replication	0.016021053546467
BP	GO:0051241	negative regulation of multicellular organismal process	0.0160815802376525
BP	GO:0098742	cell-cell adhesion via plasma-membrane adhesion molecules	0.0160815802376525
BP	GO:0007156	homophilic cell adhesion via plasma membrane adhesion molecules	0.0162038297076096
CC	GO:0097447	dendritic tree	0.0168539153953635
CC	GO:0042995	cell projection	0.0168539153953635
CC	GO:0005865	striated muscle thin filament	0.0168539153953635
BP	GO:0031175	neuron projection development	0.0176148191964956
CC	GO:0044459	plasma membrane part	0.0183586503114551
BP	GO:0050806	positive regulation of synaptic transmission	0.0183586503114551
MF	GO:0003729	mRNA binding	0.0184199837180553
BP	GO:0007154	cell communication	0.0184199837180553
CC	GO:0036379	myofilament	0.0184300890495707
BP	GO:0000375	RNA splicing, via transesterification reactions	0.0185380537286606
BP	GO:0000377	RNA splicing, via transesterification reactions with bulged adenosine as nucleophile	0.0185380537286606
BP	GO:0000398	mRNA splicing, via spliceosome	0.0185380537286606
CC	GO:0098982	GABA-ergic synapse	0.0202328587287986
CC	GO:0030425	dendrite	0.0205561709813472
MF	GO:0005539	glycosaminoglycan binding	0.0205561709813472
BP	GO:0050877	nervous system process	0.0220485511167362
MF	GO:0008092	cytoskeletal protein binding	0.0222269613580609
BP	GO:0090304	nucleic acid metabolic process	0.0222269613580609
BP	GO:0023061	signal release	0.0230621349592305
BP	GO:0007346	regulation of mitotic cell cycle	0.0247076400525904
CC	GO:0044309	neuron spine	0.0249302726407214
BP	GO:0060349	bone morphogenesis	0.0250077100226272
BP	GO:0003418	growth plate cartilage chondrocyte differentiation	0.0253964266667526
BP	GO:0051962	positive regulation of nervous system development	0.0263971862770921
MF	GO:0005102	signaling receptor binding	0.0267255550836379
CC	GO:0120025	plasma membrane bounded cell projection	0.026793772444326
BP	GO:1905818	regulation of chromosome separation	0.0268309473077079
CC	GO:0000778	condensed nuclear chromosome kinetochore	0.0281720827056552
MF	GO:0008201	heparin binding	0.0292062826491538
BP	GO:0048518	positive regulation of biological process	0.0310801047202308
BP	GO:0006403	RNA localization	0.0310801047202308
BP	GO:0051130	positive regulation of cellular component organization	0.0310801047202308
CC	GO:0098794	postsynapse	0.0323245539111966
BP	GO:0051983	regulation of chromosome segregation	0.0330209013810444
BP	GO:0007059	chromosome segregation	0.0356281767598891
BP	GO:0035418	protein localization to synapse	0.0358848900970132
CC	GO:0030017	sarcomere	0.0358848900970132
MF	GO:0043168	anion binding	0.0358848900970132
BP	GO:0009719	response to endogenous stimulus	0.0365410191566944
CC	GO:0030016	myofibril	0.037346915096912
BP	GO:0050769	positive regulation of neurogenesis	0.039866363685331
BP	GO:0060284	regulation of cell development	0.039866363685331
BP	GO:0000070	mitotic sister chromatid segregation	0.0400414262677478
BP	GO:0050879	multicellular organismal movement	0.0400414262677478
BP	GO:0050881	musculoskeletal movement	0.0400414262677478
CC	GO:0044449	contractile fiber part	0.0400414262677478
BP	GO:0050767	regulation of neurogenesis	0.0401188319490298
BP	GO:0006139	nucleobase-containing compound metabolic process	0.0401188319490298
BP	GO:0033047	regulation of mitotic sister chromatid segregation	0.041218065680541
BP	GO:0003013	circulatory system process	0.0425444235812709
BP	GO:0048522	positive regulation of cellular process	0.0436830584003726
BP	GO:0003417	growth plate cartilage development	0.0436830584003726
BP	GO:0032963	collagen metabolic process	0.043770084257764
BP	GO:0048523	negative regulation of cellular process	0.0449900942775985
CC	GO:0044422	organelle part	0.0449900942775985
CC	GO:0071013	catalytic step 2 spliceosome	0.0470805249838012
BP	GO:0008038	neuron recognition	0.0470805249838012
CC	GO:0098590	plasma membrane region	0.0483319696443298
CC	GO:0099634	postsynaptic specialization membrane	0.0486069844650288
BP	GO:0051383	kinetochore organization	0.0498889498988451
