# Supplementary material for: Dedicated transcriptomics combined with power analysis lead to functional understanding of genes with weak phenotypic changes in knockout lines
Source: PLoS Comput Biol. 2020 Nov 12;16(11):e1008354. doi: 10.1371/journal.pcbi.1008354 (PMC7685438; doi:10.1371/journal.pcbi.1008354)
Supplement: S3 File — (GZ) [file pcbi.1008354.s017.gz › S3_File/gor0.2/366.tsv]

ontology	category	term	BH
CC	GO:0031012	extracellular matrix	1.23515756801607e-09
CC	GO:0062023	collagen-containing extracellular matrix	5.57222524969209e-08
BP	GO:0032501	multicellular organismal process	5.57222524969209e-08
MF	GO:0005515	protein binding	1.44042671076016e-07
CC	GO:0043228	non-membrane-bounded organelle	1.87206488791513e-07
MF	GO:0005201	extracellular matrix structural constituent	1.87206488791513e-07
BP	GO:0032502	developmental process	2.49395827407383e-07
BP	GO:0009987	cellular process	2.80494458025488e-07
BP	GO:0065007	biological regulation	2.80494458025488e-07
CC	GO:0043232	intracellular non-membrane-bounded organelle	3.97241803952564e-07
BP	GO:0007275	multicellular organism development	4.01487404411763e-07
BP	GO:0050789	regulation of biological process	4.01487404411763e-07
BP	GO:0048856	anatomical structure development	4.46982329363078e-07
CC	GO:0032991	protein-containing complex	4.56148517792062e-07
BP	GO:0050794	regulation of cellular process	1.2677418180939e-06
BP	GO:0048731	system development	1.2677418180939e-06
BP	GO:0048519	negative regulation of biological process	1.27622007305385e-06
BP	GO:0071840	cellular component organization or biogenesis	1.43898174592824e-06
CC	GO:0005694	chromosome	1.96645469558419e-06
CC	GO:0044427	chromosomal part	2.77658648964073e-06
BP	GO:0048523	negative regulation of cellular process	4.8179368776196e-06
CC	GO:0099512	supramolecular fiber	4.8179368776196e-06
CC	GO:0044428	nuclear part	4.8179368776196e-06
CC	GO:0099080	supramolecular complex	4.8179368776196e-06
CC	GO:0099081	supramolecular polymer	4.8179368776196e-06
CC	GO:0044421	extracellular region part	4.8179368776196e-06
CC	GO:0043292	contractile fiber	4.8179368776196e-06
BP	GO:0016043	cellular component organization	5.02606720247169e-06
CC	GO:0000775	chromosome, centromeric region	7.4623946727174e-06
CC	GO:0098687	chromosomal region	7.67896383644111e-06
MF	GO:0005198	structural molecule activity	7.67896383644111e-06
CC	GO:0031981	nuclear lumen	7.67896383644111e-06
MF	GO:0044877	protein-containing complex binding	1.39619701003962e-05
MF	GO:0005488	binding	2.16173695944468e-05
CC	GO:0000776	kinetochore	2.22807122034716e-05
CC	GO:0005615	extracellular space	3.94300950041126e-05
BP	GO:0048869	cellular developmental process	6.59127297614207e-05
BP	GO:0007049	cell cycle	7.18143134776733e-05
CC	GO:0030016	myofibril	7.94229911119615e-05
CC	GO:0097458	neuron part	7.94229911119615e-05
BP	GO:0051726	regulation of cell cycle	9.17128938027396e-05
CC	GO:0045202	synapse	0.000109017349780422
BP	GO:0007346	regulation of mitotic cell cycle	0.000118873639276649
CC	GO:0043005	neuron projection	0.000130289105923744
BP	GO:0030154	cell differentiation	0.000151395062675317
CC	GO:0030017	sarcomere	0.000316286318927273
CC	GO:0036477	somatodendritic compartment	0.000348213671415174
CC	GO:0044449	contractile fiber part	0.000499748966633426
BP	GO:0048468	cell development	0.000499748966633426
BP	GO:0000278	mitotic cell cycle	0.000565109385729759
CC	GO:0005634	nucleus	0.000656151497630317
BP	GO:0000070	mitotic sister chromatid segregation	0.000710555504314207
BP	GO:0090304	nucleic acid metabolic process	0.000710555504314207
BP	GO:0006941	striated muscle contraction	0.000757086647150278
CC	GO:0005576	extracellular region	0.000861852368287483
BP	GO:0007088	regulation of mitotic nuclear division	0.000870693115995395
BP	GO:0033047	regulation of mitotic sister chromatid segregation	0.000870693115995395
BP	GO:0007268	chemical synaptic transmission	0.000870693115995395
BP	GO:0098916	anterograde trans-synaptic signaling	0.000870693115995395
BP	GO:0003008	system process	0.000870693115995395
BP	GO:0050793	regulation of developmental process	0.0009261925932069
BP	GO:1901990	regulation of mitotic cell cycle phase transition	0.0009261925932069
BP	GO:0099536	synaptic signaling	0.00107032074074957
BP	GO:0051128	regulation of cellular component organization	0.0011539155224123
BP	GO:0090068	positive regulation of cell cycle process	0.0011539155224123
BP	GO:0008380	RNA splicing	0.00154865951580129
BP	GO:0140014	mitotic nuclear division	0.00156385344564769
CC	GO:0070013	intracellular organelle lumen	0.00161383855759243
BP	GO:0051983	regulation of chromosome segregation	0.00169850121857113
CC	GO:0031974	membrane-enclosed lumen	0.00169850121857113
CC	GO:0043233	organelle lumen	0.00169850121857113
BP	GO:0099537	trans-synaptic signaling	0.00169850121857113
BP	GO:2000026	regulation of multicellular organismal development	0.00192717242280428
BP	GO:0007059	chromosome segregation	0.00192717242280428
CC	GO:0044420	extracellular matrix component	0.00198445797693675
BP	GO:1901987	regulation of cell cycle phase transition	0.00224234386146813
BP	GO:0006396	RNA processing	0.00228598201989863
CC	GO:0000228	nuclear chromosome	0.00229701837753512
CC	GO:0044456	synapse part	0.00231281519775499
BP	GO:0033045	regulation of sister chromatid segregation	0.0024426803395826
BP	GO:0003015	heart process	0.00259798219036522
CC	GO:0005654	nucleoplasm	0.00259798219036522
CC	GO:0000779	condensed chromosome, centromeric region	0.00263776060996622
MF	GO:0030020	extracellular matrix structural constituent conferring tensile strength	0.00263776060996622
BP	GO:1905818	regulation of chromosome separation	0.00263776060996622
CC	GO:0030424	axon	0.00263776060996622
MF	GO:0008092	cytoskeletal protein binding	0.00263776060996622
CC	GO:0044297	cell body	0.00263776060996622
BP	GO:0010965	regulation of mitotic sister chromatid separation	0.00283635970087371
BP	GO:0060538	skeletal muscle organ development	0.00283635970087371
BP	GO:0051239	regulation of multicellular organismal process	0.00283635970087371
CC	GO:0030054	cell junction	0.00302374650717897
BP	GO:0051130	positive regulation of cellular component organization	0.00302374650717897
CC	GO:0043025	neuronal cell body	0.00305491270907336
BP	GO:0051783	regulation of nuclear division	0.00351729919028902
MF	GO:0003729	mRNA binding	0.00357246512171114
BP	GO:0006397	mRNA processing	0.00371794466231117
MF	GO:0005539	glycosaminoglycan binding	0.00371981606440149
CC	GO:0044454	nuclear chromosome part	0.00371981606440149
BP	GO:0060350	endochondral bone morphogenesis	0.00371981606440149
BP	GO:0060047	heart contraction	0.00371981606440149
MF	GO:0005509	calcium ion binding	0.00371981606440149
BP	GO:0061448	connective tissue development	0.00371981606440149
BP	GO:0000375	RNA splicing, via transesterification reactions	0.00371981606440149
BP	GO:0000377	RNA splicing, via transesterification reactions with bulged adenosine as nucleophile	0.00371981606440149
BP	GO:0000398	mRNA splicing, via spliceosome	0.00371981606440149
BP	GO:0045787	positive regulation of cell cycle	0.00390422588979194
BP	GO:0040007	growth	0.00392259153111383
BP	GO:0007399	nervous system development	0.0039474942962547
BP	GO:0010564	regulation of cell cycle process	0.00427125716806592
BP	GO:0051216	cartilage development	0.00427125716806592
BP	GO:0007091	metaphase/anaphase transition of mitotic cell cycle	0.00437099966606009
BP	GO:0044784	metaphase/anaphase transition of cell cycle	0.00483810915318522
CC	GO:0000793	condensed chromosome	0.00483810915318522
CC	GO:1990904	ribonucleoprotein complex	0.00505681228677505
BP	GO:0016071	mRNA metabolic process	0.00505681228677505
CC	GO:0044430	cytoskeletal part	0.00510483537147976
BP	GO:0035418	protein localization to synapse	0.00571081855961744
CC	GO:0005581	collagen trimer	0.00599130254220254
CC	GO:0005813	centrosome	0.00606605973528445
BP	GO:0043170	macromolecule metabolic process	0.00614750987981141
CC	GO:0044422	organelle part	0.00621952699748863
CC	GO:0098590	plasma membrane region	0.00646765279967764
BP	GO:0000819	sister chromatid segregation	0.00646765279967764
CC	GO:0005681	spliceosomal complex	0.00668054785046757
BP	GO:0045931	positive regulation of mitotic cell cycle	0.00668054785046757
BP	GO:0030198	extracellular matrix organization	0.00684221742856692
BP	GO:0048518	positive regulation of biological process	0.00697577532635962
BP	GO:0006936	muscle contraction	0.00697577532635962
BP	GO:1902749	regulation of cell cycle G2/M phase transition	0.00697577532635962
BP	GO:0045595	regulation of cell differentiation	0.00697577532635962
BP	GO:1905819	negative regulation of chromosome separation	0.00699121224395021
BP	GO:0022008	neurogenesis	0.00727204306845874
BP	GO:0043062	extracellular structure organization	0.00740195271424696
CC	GO:0097060	synaptic membrane	0.0074513940384968
CC	GO:0120025	plasma membrane bounded cell projection	0.00765839048646829
BP	GO:0030071	regulation of mitotic metaphase/anaphase transition	0.00765839048646829
BP	GO:0000245	spliceosomal complex assembly	0.00816358743947302
CC	GO:0005856	cytoskeleton	0.00817968535740154
BP	GO:1902099	regulation of metaphase/anaphase transition of cell cycle	0.00828349919408722
BP	GO:0006261	DNA-dependent DNA replication	0.00847488985205565
BP	GO:2000816	negative regulation of mitotic sister chromatid separation	0.00847488985205565
BP	GO:0008608	attachment of spindle microtubules to kinetochore	0.00912135589476333
BP	GO:0007517	muscle organ development	0.00918197952527582
BP	GO:0034508	centromere complex assembly	0.00931957213288189
CC	GO:0000777	condensed chromosome kinetochore	0.0096319269360229
BP	GO:0003009	skeletal muscle contraction	0.00984069076244859
BP	GO:0044839	cell cycle G2/M phase transition	0.00984069076244859
BP	GO:0006139	nucleobase-containing compound metabolic process	0.00986313578011542
MF	GO:0005212	structural constituent of eye lens	0.00986313578011542
BP	GO:0048699	generation of neurons	0.00986313578011542
BP	GO:0007155	cell adhesion	0.0099485550625608
BP	GO:0060255	regulation of macromolecule metabolic process	0.0100320027608187
CC	GO:1902495	transmembrane transporter complex	0.0100320027608187
BP	GO:0051093	negative regulation of developmental process	0.0101762261717869
CC	GO:0034703	cation channel complex	0.0102902811706234
BP	GO:1902100	negative regulation of metaphase/anaphase transition of cell cycle	0.0116254235294877
BP	GO:1903047	mitotic cell cycle process	0.0116254235294877
BP	GO:0051306	mitotic sister chromatid separation	0.0118459512142433
BP	GO:0061061	muscle structure development	0.012218917827422
BP	GO:0007519	skeletal muscle tissue development	0.012218917827422
BP	GO:1901988	negative regulation of cell cycle phase transition	0.0125857605046952
MF	GO:0008134	transcription factor binding	0.0127064615726645
CC	GO:0097447	dendritic tree	0.0127233059983177
BP	GO:0048589	developmental growth	0.0128313055845899
BP	GO:0006928	movement of cell or subcellular component	0.0136382520329967
BP	GO:0022610	biological adhesion	0.0141304915817044
BP	GO:0051960	regulation of nervous system development	0.0141304915817044
BP	GO:0045841	negative regulation of mitotic metaphase/anaphase transition	0.0141304915817044
BP	GO:0006281	DNA repair	0.0141304915817044
BP	GO:0006260	DNA replication	0.0141833297697357
BP	GO:0014706	striated muscle tissue development	0.0148186698040563
CC	GO:1990351	transporter complex	0.0148186698040563
BP	GO:0050804	modulation of chemical synaptic transmission	0.0152552288390464
BP	GO:0007267	cell-cell signaling	0.0161182374867799
BP	GO:1901991	negative regulation of mitotic cell cycle phase transition	0.0169542919956977
BP	GO:0060537	muscle tissue development	0.0169542919956977
BP	GO:0033044	regulation of chromosome organization	0.0171181308169834
MF	GO:0008201	heparin binding	0.0176825939796716
BP	GO:0010389	regulation of G2/M transition of mitotic cell cycle	0.0176935421490348
BP	GO:0099177	regulation of trans-synaptic signaling	0.0178016293661488
BP	GO:0016070	RNA metabolic process	0.0178016293661488
CC	GO:0042995	cell projection	0.0178016293661488
BP	GO:0033048	negative regulation of mitotic sister chromatid segregation	0.0180109192592552
CC	GO:0043197	dendritic spine	0.0190432216842596
BP	GO:0097435	supramolecular fiber organization	0.0190432216842596
BP	GO:0033046	negative regulation of sister chromatid segregation	0.019243745642245
BP	GO:0048522	positive regulation of cellular process	0.0192634535611624
CC	GO:0000780	condensed nuclear chromosome, centromeric region	0.019283718647986
BP	GO:0060351	cartilage development involved in endochondral bone morphogenesis	0.0199270837678768
CC	GO:0030425	dendrite	0.0201221350367226
BP	GO:0002062	chondrocyte differentiation	0.0201221350367226
CC	GO:0005657	replication fork	0.0203093611039893
BP	GO:0046483	heterocycle metabolic process	0.0204204527184874
BP	GO:0007093	mitotic cell cycle checkpoint	0.0208094288858599
CC	GO:0005604	basement membrane	0.0208370452272944
BP	GO:0003012	muscle system process	0.0210963517354178
BP	GO:0008150	biological_process	0.0212474100891402
BP	GO:0050806	positive regulation of synaptic transmission	0.0212474100891402
BP	GO:0000075	cell cycle checkpoint	0.0212474100891402
CC	GO:0043596	nuclear replication fork	0.0217989153708439
CC	GO:0031674	I band	0.0225909601311023
BP	GO:0051985	negative regulation of chromosome segregation	0.0230474310022809
BP	GO:0003013	circulatory system process	0.0231209421894845
BP	GO:0006403	RNA localization	0.0231318266807796
BP	GO:0000280	nuclear division	0.0243642595506541
CC	GO:0098794	postsynapse	0.0243642595506541
BP	GO:0051094	positive regulation of developmental process	0.0243642595506541
BP	GO:0071459	protein localization to chromosome, centromeric region	0.0244940204471593
CC	GO:0005815	microtubule organizing center	0.0247523332977894
BP	GO:0030182	neuron differentiation	0.0251224561629802
BP	GO:1901701	cellular response to oxygen-containing compound	0.0258094155069852
BP	GO:1902750	negative regulation of cell cycle G2/M phase transition	0.0258282279461405
BP	GO:0033260	nuclear DNA replication	0.0267112646081563
BP	GO:0048666	neuron development	0.0277540063068478
BP	GO:0040011	locomotion	0.0281832499897075
MF	GO:0005078	MAP-kinase scaffold activity	0.0294835876837836
CC	GO:0005887	integral component of plasma membrane	0.0295261267839204
BP	GO:0060349	bone morphogenesis	0.0296997114428742
BP	GO:0071174	mitotic spindle checkpoint	0.0299821371053629
BP	GO:0022402	cell cycle process	0.0304685456822461
CC	GO:0031226	intrinsic component of plasma membrane	0.0306399512730554
BP	GO:0050767	regulation of neurogenesis	0.0306399512730554
BP	GO:0000086	G2/M transition of mitotic cell cycle	0.0307664538069094
BP	GO:1901989	positive regulation of cell cycle phase transition	0.0309557988459772
BP	GO:0098813	nuclear chromosome segregation	0.0320065605988155
CC	GO:0044309	neuron spine	0.0320065605988155
BP	GO:0031577	spindle checkpoint	0.0331905648746832
BP	GO:0051303	establishment of chromosome localization	0.033395687986431
BP	GO:0060284	regulation of cell development	0.0334804860995891
BP	GO:0051962	positive regulation of nervous system development	0.0334894564522607
CC	GO:0045211	postsynaptic membrane	0.0339503557811244
BP	GO:0009653	anatomical structure morphogenesis	0.0342141124595405
BP	GO:0044786	cell cycle DNA replication	0.034764456950685
BP	GO:0008015	blood circulation	0.0348654420925232
BP	GO:0045664	regulation of neuron differentiation	0.0348654420925232
BP	GO:0006974	cellular response to DNA damage stimulus	0.0352376434105916
CC	GO:0042405	nuclear inclusion body	0.0352376434105916
BP	GO:1901992	positive regulation of mitotic cell cycle phase transition	0.0352653103550029
BP	GO:0006725	cellular aromatic compound metabolic process	0.0352653103550029
BP	GO:0034641	cellular nitrogen compound metabolic process	0.0352653103550029
CC	GO:0034702	ion channel complex	0.0354818806076086
BP	GO:0032879	regulation of localization	0.0357086085933994
BP	GO:0045839	negative regulation of mitotic nuclear division	0.0370749750769619
CC	GO:0044463	cell projection part	0.0370749750769619
CC	GO:0120038	plasma membrane bounded cell projection part	0.0370749750769619
BP	GO:0045666	positive regulation of neuron differentiation	0.0370749750769619
BP	GO:0023052	signaling	0.0370749750769619
BP	GO:0050879	multicellular organismal movement	0.0382159801341721
BP	GO:0050881	musculoskeletal movement	0.0382159801341721
BP	GO:0051271	negative regulation of cellular component movement	0.03829163979512
BP	GO:0031175	neuron projection development	0.03829163979512
CC	GO:0030018	Z disc	0.03829163979512
CC	GO:0034705	potassium channel complex	0.03829163979512
BP	GO:0050684	regulation of mRNA processing	0.03829163979512
BP	GO:2000650	negative regulation of sodium ion transmembrane transporter activity	0.0389532224768065
BP	GO:0045597	positive regulation of cell differentiation	0.0402672982912303
BP	GO:0010467	gene expression	0.0404814450542939
MF	GO:0042805	actinin binding	0.0405000067867467
BP	GO:0071214	cellular response to abiotic stimulus	0.0414282263908251
BP	GO:0104004	cellular response to environmental stimulus	0.0414282263908251
BP	GO:0006275	regulation of DNA replication	0.0418518053463541
BP	GO:0051315	attachment of mitotic spindle microtubules to kinetochore	0.0418518053463541
BP	GO:0006259	DNA metabolic process	0.042091023584371
CC	GO:0005865	striated muscle thin filament	0.042228149022029
BP	GO:0051383	kinetochore organization	0.0423181619081671
BP	GO:0010948	negative regulation of cell cycle process	0.0436811322119758
BP	GO:0045930	negative regulation of mitotic cell cycle	0.0436811322119758
CC	GO:0036379	myofilament	0.0451911326461402
CC	GO:0071013	catalytic step 2 spliceosome	0.0451911326461402
BP	GO:0048167	regulation of synaptic plasticity	0.0451911326461402
BP	GO:0050000	chromosome localization	0.0451959375894378
CC	GO:0015630	microtubule cytoskeleton	0.0456252701068256
BP	GO:0010720	positive regulation of cell development	0.0460967434273815
BP	GO:0040008	regulation of growth	0.0465105979039529
BP	GO:0031123	RNA 3'-end processing	0.0465105979039529
CC	GO:0031618	nuclear pericentric heterochromatin	0.0484133178977082
BP	GO:1901700	response to oxygen-containing compound	0.0487762337036272
BP	GO:0035914	skeletal muscle cell differentiation	0.0494473224362985
