# Supplementary material for: Dedicated transcriptomics combined with power analysis lead to functional understanding of genes with weak phenotypic changes in knockout lines
Source: PLoS Comput Biol. 2020 Nov 12;16(11):e1008354. doi: 10.1371/journal.pcbi.1008354 (PMC7685438; doi:10.1371/journal.pcbi.1008354)
Supplement: S3 File — (GZ) [file pcbi.1008354.s017.gz › S3_File/gor0.2/473.tsv]

ontology	category	term	BH
BP	GO:0032501	multicellular organismal process	7.05243863828732e-09
CC	GO:0044428	nuclear part	4.21693631438929e-08
CC	GO:0031012	extracellular matrix	5.69851318188897e-08
BP	GO:0048731	system development	6.46416388840959e-08
CC	GO:0031981	nuclear lumen	6.46416388840959e-08
BP	GO:0032502	developmental process	2.27221174763439e-07
BP	GO:0007275	multicellular organism development	2.42531982619526e-07
MF	GO:0005515	protein binding	2.42531982619526e-07
CC	GO:0062023	collagen-containing extracellular matrix	2.66595410649692e-07
BP	GO:0071840	cellular component organization or biogenesis	3.7032681182964e-07
MF	GO:0005201	extracellular matrix structural constituent	4.84966739004776e-07
BP	GO:0048856	anatomical structure development	6.35143177707245e-07
BP	GO:0065007	biological regulation	6.36545040304671e-07
CC	GO:0044421	extracellular region part	1.36344439230879e-06
CC	GO:0043228	non-membrane-bounded organelle	1.76788638769981e-06
MF	GO:0005488	binding	1.89691205778873e-06
CC	GO:0070013	intracellular organelle lumen	2.47530264559619e-06
CC	GO:0031974	membrane-enclosed lumen	2.47530264559619e-06
CC	GO:0043233	organelle lumen	2.47530264559619e-06
BP	GO:0016043	cellular component organization	2.99547277125966e-06
CC	GO:0097060	synaptic membrane	3.81346529086823e-06
CC	GO:0043232	intracellular non-membrane-bounded organelle	6.33491587612341e-06
BP	GO:0050789	regulation of biological process	6.33491587612341e-06
CC	GO:0032991	protein-containing complex	7.24690319610285e-06
MF	GO:0044877	protein-containing complex binding	7.73969962873975e-06
CC	GO:0005576	extracellular region	7.78485280838108e-06
BP	GO:0048468	cell development	7.78485280838108e-06
BP	GO:0009987	cellular process	8.29746349883873e-06
CC	GO:0005654	nucleoplasm	1.06524301242736e-05
MF	GO:0005212	structural constituent of eye lens	1.68376967572655e-05
CC	GO:0005694	chromosome	1.8804707383866e-05
MF	GO:0005198	structural molecule activity	1.89154722558815e-05
CC	GO:0005615	extracellular space	2.13687877035332e-05
CC	GO:0045202	synapse	2.16761625916884e-05
CC	GO:0044427	chromosomal part	2.68492848174549e-05
BP	GO:0003008	system process	2.68492848174549e-05
BP	GO:0007399	nervous system development	3.51687685779678e-05
BP	GO:0099536	synaptic signaling	3.51687685779678e-05
CC	GO:0005634	nucleus	4.09361609738268e-05
BP	GO:0048869	cellular developmental process	4.61595549058947e-05
BP	GO:0007268	chemical synaptic transmission	6.08717690649767e-05
BP	GO:0098916	anterograde trans-synaptic signaling	6.08717690649767e-05
BP	GO:0050794	regulation of cellular process	6.08717690649767e-05
BP	GO:0030154	cell differentiation	6.38526963894737e-05
BP	GO:0099537	trans-synaptic signaling	7.75849698807611e-05
CC	GO:0030424	axon	9.82710654899386e-05
CC	GO:0044456	synapse part	0.000119696005279287
BP	GO:0000070	mitotic sister chromatid segregation	0.000121704958910582
BP	GO:0051726	regulation of cell cycle	0.000129058582308968
CC	GO:0098687	chromosomal region	0.00020939244693358
CC	GO:0000776	kinetochore	0.000235798342833658
CC	GO:0000775	chromosome, centromeric region	0.000304727363136777
BP	GO:0008380	RNA splicing	0.000314142054246777
CC	GO:0030054	cell junction	0.000644347083158367
BP	GO:0003015	heart process	0.000697094584943931
BP	GO:0033047	regulation of mitotic sister chromatid segregation	0.000849503392857342
BP	GO:0051094	positive regulation of developmental process	0.0010331270956454
CC	GO:0045211	postsynaptic membrane	0.0010724551551318
MF	GO:0005539	glycosaminoglycan binding	0.0010724551551318
BP	GO:0003012	muscle system process	0.00118165325897399
BP	GO:0003013	circulatory system process	0.00118165325897399
CC	GO:0043292	contractile fiber	0.00118165325897399
BP	GO:0140014	mitotic nuclear division	0.00121160927596359
BP	GO:0051239	regulation of multicellular organismal process	0.00134018313417419
CC	GO:0099080	supramolecular complex	0.00134018313417419
CC	GO:0099081	supramolecular polymer	0.00134018313417419
CC	GO:0099512	supramolecular fiber	0.00141194433060864
CC	GO:0033267	axon part	0.00174616010937489
BP	GO:0045597	positive regulation of cell differentiation	0.00174616010937489
BP	GO:0050793	regulation of developmental process	0.00184337923348425
BP	GO:0060537	muscle tissue development	0.00192116300492663
CC	GO:0044420	extracellular matrix component	0.00199362588280839
BP	GO:0048699	generation of neurons	0.00205448271360225
CC	GO:0097458	neuron part	0.00232578017832639
BP	GO:0007049	cell cycle	0.00251785423231108
BP	GO:0007088	regulation of mitotic nuclear division	0.00262739215538741
CC	GO:0000228	nuclear chromosome	0.00273472166955813
BP	GO:0022008	neurogenesis	0.00273472166955813
BP	GO:2000026	regulation of multicellular organismal development	0.00293810538230007
BP	GO:0060047	heart contraction	0.00293810538230007
BP	GO:0010965	regulation of mitotic sister chromatid separation	0.00293810538230007
BP	GO:0007155	cell adhesion	0.00303853619040003
BP	GO:0008015	blood circulation	0.00306616431527604
BP	GO:0051216	cartilage development	0.0031424729922502
CC	GO:0000777	condensed chromosome kinetochore	0.00325313609445059
BP	GO:0051983	regulation of chromosome segregation	0.00329325308398785
BP	GO:0022610	biological adhesion	0.00354387678953452
BP	GO:0006403	RNA localization	0.00384552423101458
CC	GO:0030017	sarcomere	0.00388257251308405
BP	GO:0048522	positive regulation of cellular process	0.00388257251308405
BP	GO:0006397	mRNA processing	0.00389162603587908
BP	GO:0000278	mitotic cell cycle	0.00389162603587908
BP	GO:0007346	regulation of mitotic cell cycle	0.00389855650634642
CC	GO:0099092	postsynaptic density, intracellular component	0.00389855650634642
CC	GO:0044454	nuclear chromosome part	0.00400411826041576
BP	GO:0048518	positive regulation of biological process	0.00400411826041576
BP	GO:0007059	chromosome segregation	0.00400411826041576
BP	GO:0090304	nucleic acid metabolic process	0.0040776408511573
BP	GO:0048589	developmental growth	0.00408203802534399
CC	GO:0043005	neuron projection	0.00414561907015758
BP	GO:0000819	sister chromatid segregation	0.00418534412717672
BP	GO:0007267	cell-cell signaling	0.00418534412717672
CC	GO:0030016	myofibril	0.00418534412717672
BP	GO:0007091	metaphase/anaphase transition of mitotic cell cycle	0.00439530282246143
BP	GO:0051128	regulation of cellular component organization	0.00444627701232226
BP	GO:0051130	positive regulation of cellular component organization	0.00450352453534083
BP	GO:0033045	regulation of sister chromatid segregation	0.00473810418115803
BP	GO:0048519	negative regulation of biological process	0.00486182528501895
MF	GO:0008094	DNA-dependent ATPase activity	0.00487470226931754
BP	GO:0016071	mRNA metabolic process	0.00496974400950154
CC	GO:0044422	organelle part	0.00507075553495579
BP	GO:0051783	regulation of nuclear division	0.00507075553495579
CC	GO:0098794	postsynapse	0.00507075553495579
CC	GO:0098590	plasma membrane region	0.00507075553495579
MF	GO:0003729	mRNA binding	0.00513214568908159
BP	GO:0040007	growth	0.00528394874929353
BP	GO:0000375	RNA splicing, via transesterification reactions	0.00528394874929353
BP	GO:0000377	RNA splicing, via transesterification reactions with bulged adenosine as nucleophile	0.00528394874929353
BP	GO:0000398	mRNA splicing, via spliceosome	0.00528394874929353
BP	GO:0006396	RNA processing	0.00534235238888833
BP	GO:1905818	regulation of chromosome separation	0.00553807480392135
BP	GO:0006936	muscle contraction	0.0062297568975789
BP	GO:0006259	DNA metabolic process	0.0062297568975789
CC	GO:0044459	plasma membrane part	0.00664453997158074
CC	GO:0098982	GABA-ergic synapse	0.00681843204917695
CC	GO:0036477	somatodendritic compartment	0.00703102948722139
CC	GO:0044449	contractile fiber part	0.00703102948722139
CC	GO:0005813	centrosome	0.00716284827088366
BP	GO:0007517	muscle organ development	0.00716284827088366
BP	GO:0030071	regulation of mitotic metaphase/anaphase transition	0.00757184859743899
BP	GO:0050808	synapse organization	0.00814785463416269
BP	GO:0014706	striated muscle tissue development	0.00814785463416269
CC	GO:0005856	cytoskeleton	0.00814785463416269
BP	GO:0000245	spliceosomal complex assembly	0.00816466724739335
BP	GO:0051236	establishment of RNA localization	0.00832482698369934
BP	GO:0044057	regulation of system process	0.00843378310907234
BP	GO:0048513	animal organ development	0.00850577115718559
BP	GO:0051960	regulation of nervous system development	0.00881514100137963
MF	GO:0016887	ATPase activity	0.00881514100137963
BP	GO:0006260	DNA replication	0.00881514100137963
BP	GO:0051962	positive regulation of nervous system development	0.0100913719611927
MF	GO:0098879	structural constituent of postsynaptic specialization	0.0100948318811224
MF	GO:0030020	extracellular matrix structural constituent conferring tensile strength	0.0100948318811224
BP	GO:0009653	anatomical structure morphogenesis	0.0101820876543096
BP	GO:0003009	skeletal muscle contraction	0.0102659950987968
BP	GO:0065008	regulation of biological quality	0.010442065464196
CC	GO:0000779	condensed chromosome, centromeric region	0.010561807197444
BP	GO:0061061	muscle structure development	0.010561807197444
CC	GO:0098978	glutamatergic synapse	0.0105785194374397
BP	GO:0044784	metaphase/anaphase transition of cell cycle	0.0106254826613969
BP	GO:0006139	nucleobase-containing compound metabolic process	0.0106989744375926
BP	GO:0006941	striated muscle contraction	0.0107696782144866
BP	GO:0030182	neuron differentiation	0.0109380050206004
CC	GO:0099240	intrinsic component of synaptic membrane	0.0109497287145339
CC	GO:0044297	cell body	0.0109497287145339
CC	GO:0005581	collagen trimer	0.0111195592137067
BP	GO:0051306	mitotic sister chromatid separation	0.0111911766131163
BP	GO:0006281	DNA repair	0.0112696638078799
BP	GO:0060538	skeletal muscle organ development	0.0113062319041238
BP	GO:0000280	nuclear division	0.0115756185610157
BP	GO:0002028	regulation of sodium ion transport	0.0122340317274503
CC	GO:0099091	postsynaptic specialization, intracellular component	0.0123025094163389
BP	GO:0031175	neuron projection development	0.0127595509680249
CC	GO:0043025	neuronal cell body	0.0131352950537849
BP	GO:0046483	heterocycle metabolic process	0.013291690062628
BP	GO:0098813	nuclear chromosome segregation	0.0133180782731252
BP	GO:0048666	neuron development	0.0135935621517894
BP	GO:0050804	modulation of chemical synaptic transmission	0.0140055205038224
CC	GO:0005681	spliceosomal complex	0.0153725629167231
BP	GO:0006974	cellular response to DNA damage stimulus	0.0157214554285132
BP	GO:0033044	regulation of chromosome organization	0.0158688127835946
BP	GO:0099177	regulation of trans-synaptic signaling	0.0166548983333055
BP	GO:0050877	nervous system process	0.0167253533465695
MF	GO:0008144	drug binding	0.0171271509739005
BP	GO:0048523	negative regulation of cellular process	0.0174516465243025
BP	GO:0050657	nucleic acid transport	0.0174516465243025
BP	GO:0050658	RNA transport	0.0174516465243025
MF	GO:0098919	structural constituent of postsynaptic density	0.0178723710570936
BP	GO:0030198	extracellular matrix organization	0.0179392986350678
BP	GO:1902099	regulation of metaphase/anaphase transition of cell cycle	0.0186650757789893
BP	GO:0060351	cartilage development involved in endochondral bone morphogenesis	0.0204208170792295
BP	GO:0007519	skeletal muscle tissue development	0.0207370587289672
BP	GO:0045595	regulation of cell differentiation	0.0207370587289672
BP	GO:0035418	protein localization to synapse	0.0207370587289672
BP	GO:0042127	regulation of cell proliferation	0.0218504394395456
BP	GO:2000816	negative regulation of mitotic sister chromatid separation	0.022202993381223
CC	GO:0099634	postsynaptic specialization membrane	0.0224126758289989
BP	GO:0022402	cell cycle process	0.0224126758289989
BP	GO:0006261	DNA-dependent DNA replication	0.022991490073726
MF	GO:0005509	calcium ion binding	0.0233386300350627
BP	GO:0010720	positive regulation of cell development	0.0246216027182115
BP	GO:0001501	skeletal system development	0.0246845096296581
BP	GO:0071248	cellular response to metal ion	0.024846381155568
BP	GO:0000380	alternative mRNA splicing, via spliceosome	0.024846381155568
BP	GO:0043170	macromolecule metabolic process	0.0251964540716177
BP	GO:0051984	positive regulation of chromosome segregation	0.0252731837854141
BP	GO:0090068	positive regulation of cell cycle process	0.0252834917517444
CC	GO:0044430	cytoskeletal part	0.0253108662124279
BP	GO:0098739	import across plasma membrane	0.0255023300426535
BP	GO:0015931	nucleobase-containing compound transport	0.0255762595800244
BP	GO:0010564	regulation of cell cycle process	0.0263594021149145
BP	GO:0051146	striated muscle cell differentiation	0.0269798356638128
BP	GO:1901990	regulation of mitotic cell cycle phase transition	0.0271172938337952
BP	GO:0006352	DNA-templated transcription, initiation	0.0271495808092497
BP	GO:0043062	extracellular structure organization	0.0271830135950539
CC	GO:0000793	condensed chromosome	0.0289549020561194
BP	GO:0048285	organelle fission	0.0296900779096229
BP	GO:0051276	chromosome organization	0.0306208731074927
BP	GO:0120036	plasma membrane bounded cell projection organization	0.0307595768805029
CC	GO:0005887	integral component of plasma membrane	0.0310667940290267
BP	GO:0023052	signaling	0.0323695137519684
MF	GO:0042623	ATPase activity, coupled	0.0323695137519684
CC	GO:0031226	intrinsic component of plasma membrane	0.0331754097072827
CC	GO:0099699	integral component of synaptic membrane	0.0340736551414028
MF	GO:0008201	heparin binding	0.0340736551414028
BP	GO:0098742	cell-cell adhesion via plasma-membrane adhesion molecules	0.0340736551414028
MF	GO:0008092	cytoskeletal protein binding	0.0343230964028896
BP	GO:0003433	chondrocyte development involved in endochondral bone morphogenesis	0.0343467729193369
CC	GO:0097447	dendritic tree	0.0343467729193369
BP	GO:0007010	cytoskeleton organization	0.0343467729193369
BP	GO:1903047	mitotic cell cycle process	0.0344634147452959
BP	GO:0008285	negative regulation of cell proliferation	0.035268447113351
BP	GO:0045841	negative regulation of mitotic metaphase/anaphase transition	0.0355849837175734
BP	GO:0010467	gene expression	0.0358406218291209
BP	GO:0034641	cellular nitrogen compound metabolic process	0.0369290152496214
BP	GO:0006725	cellular aromatic compound metabolic process	0.0370313810182509
BP	GO:0061448	connective tissue development	0.0379252427492722
BP	GO:0098659	inorganic cation import across plasma membrane	0.0379252427492722
BP	GO:0099587	inorganic ion import across plasma membrane	0.0379252427492722
CC	GO:0098878	neurotransmitter receptor complex	0.038525896229383
BP	GO:0060284	regulation of cell development	0.038525896229383
MF	GO:0003682	chromatin binding	0.0385884921727157
CC	GO:0150034	distal axon	0.0402949255977179
BP	GO:0010765	positive regulation of sodium ion transport	0.0402949255977179
BP	GO:1902548	negative regulation of cellular response to vascular endothelial growth factor stimulus	0.0413944496352805
MF	GO:0097367	carbohydrate derivative binding	0.0417335750719619
CC	GO:0030425	dendrite	0.0418524203945179
MF	GO:0050431	transforming growth factor beta binding	0.0418524203945179
BP	GO:0033048	negative regulation of mitotic sister chromatid segregation	0.0418991360570926
BP	GO:1905819	negative regulation of chromosome separation	0.0418991360570926
CC	GO:0044446	intracellular organelle part	0.0422566776437426
BP	GO:0008283	cell proliferation	0.0430556623645621
BP	GO:0051240	positive regulation of multicellular organismal process	0.0432327885398519
BP	GO:0045930	negative regulation of mitotic cell cycle	0.0432327885398519
BP	GO:0007600	sensory perception	0.0433387906756786
BP	GO:0050684	regulation of mRNA processing	0.0441776893378105
BP	GO:0042391	regulation of membrane potential	0.0449362046234503
BP	GO:0050769	positive regulation of neurogenesis	0.0458658927206649
MF	GO:0008134	transcription factor binding	0.0458658927206649
BP	GO:1901360	organic cyclic compound metabolic process	0.0459471932654396
BP	GO:0008037	cell recognition	0.0459471932654396
BP	GO:0007154	cell communication	0.0461378316581171
CC	GO:0036379	myofilament	0.0463565659644817
CC	GO:0098839	postsynaptic density membrane	0.0475063525265576
BP	GO:0044085	cellular component biogenesis	0.0475063525265576
BP	GO:0048167	regulation of synaptic plasticity	0.0479486293699193
BP	GO:0097435	supramolecular fiber organization	0.0489970290263138
BP	GO:0071310	cellular response to organic substance	0.0492567090072044
BP	GO:0050767	regulation of neurogenesis	0.0494356861193479
