# Supplementary material for: Dedicated transcriptomics combined with power analysis lead to functional understanding of genes with weak phenotypic changes in knockout lines
Source: PLoS Comput Biol. 2020 Nov 12;16(11):e1008354. doi: 10.1371/journal.pcbi.1008354 (PMC7685438; doi:10.1371/journal.pcbi.1008354)
Supplement: S3 File — (GZ) [file pcbi.1008354.s017.gz › S3_File/gor0.2/245.tsv]

ontology	category	term	BH
CC	GO:0031012	extracellular matrix	1.24917885545879e-09
CC	GO:0062023	collagen-containing extracellular matrix	3.39690884852598e-08
CC	GO:0044421	extracellular region part	6.10403912857942e-08
BP	GO:0032501	multicellular organismal process	6.54957799938076e-08
BP	GO:0009987	cellular process	5.05167876079454e-07
BP	GO:0048731	system development	5.05167876079454e-07
CC	GO:0005576	extracellular region	5.05167876079454e-07
MF	GO:0005201	extracellular matrix structural constituent	5.05167876079454e-07
CC	GO:0005615	extracellular space	7.77516422657961e-07
CC	GO:0097060	synaptic membrane	1.25029208622016e-06
CC	GO:0099512	supramolecular fiber	2.55392595726149e-06
CC	GO:0099080	supramolecular complex	2.55392595726149e-06
CC	GO:0099081	supramolecular polymer	2.55392595726149e-06
BP	GO:0048856	anatomical structure development	4.06253078565306e-06
BP	GO:0032502	developmental process	4.63010029500259e-06
BP	GO:0071840	cellular component organization or biogenesis	4.84923886712918e-06
BP	GO:0065007	biological regulation	5.19582412257109e-06
BP	GO:0007275	multicellular organism development	5.19582412257109e-06
MF	GO:0005198	structural molecule activity	6.11714629574884e-06
BP	GO:0050789	regulation of biological process	6.76468241569696e-06
BP	GO:0051239	regulation of multicellular organismal process	6.76468241569696e-06
CC	GO:0043228	non-membrane-bounded organelle	8.33405183496105e-06
BP	GO:0007399	nervous system development	9.47016288199574e-06
BP	GO:0048468	cell development	1.02177260245361e-05
CC	GO:0005694	chromosome	1.10011910997131e-05
CC	GO:0043232	intracellular non-membrane-bounded organelle	1.55256153544177e-05
MF	GO:0005515	protein binding	1.72890886575436e-05
CC	GO:0043292	contractile fiber	1.72890886575436e-05
BP	GO:0016043	cellular component organization	1.88067560818873e-05
CC	GO:0032991	protein-containing complex	2.389640940172e-05
BP	GO:0050793	regulation of developmental process	2.389640940172e-05
CC	GO:0000775	chromosome, centromeric region	2.389640940172e-05
CC	GO:0044427	chromosomal part	2.54858751421837e-05
CC	GO:0045202	synapse	2.8813825162619e-05
BP	GO:2000026	regulation of multicellular organismal development	4.35165583417001e-05
BP	GO:0050794	regulation of cellular process	4.50858135013159e-05
CC	GO:0030424	axon	4.5101427260001e-05
BP	GO:0048519	negative regulation of biological process	5.79670573804245e-05
BP	GO:0003008	system process	6.09636639222985e-05
CC	GO:0044456	synapse part	8.71122189504553e-05
CC	GO:0099240	intrinsic component of synaptic membrane	0.000114009263189403
MF	GO:0005509	calcium ion binding	0.000120455439277891
CC	GO:0030016	myofibril	0.000120455439277891
CC	GO:0045211	postsynaptic membrane	0.000132740043828745
CC	GO:0000776	kinetochore	0.000157009824158678
MF	GO:0005212	structural constituent of eye lens	0.000253527447589185
BP	GO:0022008	neurogenesis	0.000253527447589185
BP	GO:0099536	synaptic signaling	0.000284568770871287
CC	GO:0031226	intrinsic component of plasma membrane	0.000301633782813901
BP	GO:0048699	generation of neurons	0.000320597357222548
BP	GO:0051241	negative regulation of multicellular organismal process	0.000791616823709907
BP	GO:0099537	trans-synaptic signaling	0.000938289472544713
BP	GO:0007268	chemical synaptic transmission	0.000990790730597207
BP	GO:0098916	anterograde trans-synaptic signaling	0.000990790730597207
BP	GO:0048523	negative regulation of cellular process	0.00122693748030027
CC	GO:0044428	nuclear part	0.00133100335303239
CC	GO:0044449	contractile fiber part	0.00133625469385396
CC	GO:0005887	integral component of plasma membrane	0.00148266962431021
BP	GO:0051216	cartilage development	0.0015755438271356
CC	GO:0031981	nuclear lumen	0.0015755438271356
CC	GO:0030017	sarcomere	0.0015755438271356
BP	GO:0048869	cellular developmental process	0.00179000345157085
CC	GO:0033267	axon part	0.00215388101424199
CC	GO:0030054	cell junction	0.00216028266403478
CC	GO:0098687	chromosomal region	0.00238061453156626
BP	GO:0030154	cell differentiation	0.00247793713403294
MF	GO:0005488	binding	0.00247793713403294
BP	GO:0061448	connective tissue development	0.00279167696501017
CC	GO:0000793	condensed chromosome	0.00294113135620244
BP	GO:0003012	muscle system process	0.00305368275988155
BP	GO:0051094	positive regulation of developmental process	0.00349306792603568
CC	GO:0098590	plasma membrane region	0.00349616318772818
BP	GO:0048666	neuron development	0.00349616318772818
BP	GO:0045595	regulation of cell differentiation	0.00349616318772818
BP	GO:0030182	neuron differentiation	0.00349616318772818
CC	GO:0098936	intrinsic component of postsynaptic membrane	0.00349761076405947
CC	GO:0097458	neuron part	0.00350231532585405
BP	GO:0032963	collagen metabolic process	0.00354760329443014
BP	GO:0051093	negative regulation of developmental process	0.00367591033820103
BP	GO:0051960	regulation of nervous system development	0.00367591033820103
BP	GO:0007049	cell cycle	0.00370824113539149
BP	GO:0007059	chromosome segregation	0.00398686917473727
CC	GO:0000777	condensed chromosome kinetochore	0.00398686917473727
CC	GO:0099699	integral component of synaptic membrane	0.00405673653302579
BP	GO:0051983	regulation of chromosome segregation	0.00450564579736933
CC	GO:0005813	centrosome	0.00450564579736933
BP	GO:0009653	anatomical structure morphogenesis	0.00523315193774648
BP	GO:0060351	cartilage development involved in endochondral bone morphogenesis	0.00523346528461587
CC	GO:0098982	GABA-ergic synapse	0.00537040335539649
BP	GO:0006928	movement of cell or subcellular component	0.00550928499616463
BP	GO:0000070	mitotic sister chromatid segregation	0.00550928499616463
CC	GO:0044430	cytoskeletal part	0.0055767149509376
BP	GO:0048589	developmental growth	0.0055767149509376
BP	GO:0006403	RNA localization	0.00564389718403682
BP	GO:0060350	endochondral bone morphogenesis	0.0056872339168003
BP	GO:0006936	muscle contraction	0.00612765279761981
CC	GO:0099634	postsynaptic specialization membrane	0.00636330241313367
MF	GO:0005539	glycosaminoglycan binding	0.00642484830812036
CC	GO:0005865	striated muscle thin filament	0.00652483348933896
CC	GO:0005856	cytoskeleton	0.00684566718059476
BP	GO:0008037	cell recognition	0.00703276781426619
BP	GO:0003417	growth plate cartilage development	0.00705304383919561
BP	GO:0051130	positive regulation of cellular component organization	0.00763850090022818
CC	GO:0036379	myofilament	0.00783016181621427
BP	GO:0051726	regulation of cell cycle	0.00791717766854942
BP	GO:0032879	regulation of localization	0.00791717766854942
BP	GO:0006397	mRNA processing	0.00805054236340192
BP	GO:0000375	RNA splicing, via transesterification reactions	0.00821508888515855
BP	GO:0000377	RNA splicing, via transesterification reactions with bulged adenosine as nucleophile	0.00821508888515855
BP	GO:0000398	mRNA splicing, via spliceosome	0.00821508888515855
BP	GO:0045597	positive regulation of cell differentiation	0.00872481236647099
MF	GO:0046873	metal ion transmembrane transporter activity	0.0092699964362571
CC	GO:0044297	cell body	0.00961307509607502
BP	GO:0040007	growth	0.00961307509607502
BP	GO:0002062	chondrocyte differentiation	0.0105187305791884
CC	GO:0042734	presynaptic membrane	0.0107582133735909
BP	GO:0007155	cell adhesion	0.0109182024219386
BP	GO:0006396	RNA processing	0.0110413095210312
BP	GO:0051128	regulation of cellular component organization	0.0110413095210312
MF	GO:0044877	protein-containing complex binding	0.0110413095210312
CC	GO:0043025	neuronal cell body	0.0114883055967633
BP	GO:0040011	locomotion	0.0115831527403411
BP	GO:0050808	synapse organization	0.0115831527403411
BP	GO:0031175	neuron projection development	0.0118757255643297
BP	GO:0008038	neuron recognition	0.0118757255643297
BP	GO:0031123	RNA 3'-end processing	0.0119452850025888
CC	GO:0000228	nuclear chromosome	0.0123145193340555
BP	GO:0032989	cellular component morphogenesis	0.0123469250725841
BP	GO:0022610	biological adhesion	0.0123469250725841
MF	GO:0003729	mRNA binding	0.0123469250725841
CC	GO:0070013	intracellular organelle lumen	0.0123469250725841
BP	GO:0033045	regulation of sister chromatid segregation	0.0127757335925633
BP	GO:0033047	regulation of mitotic sister chromatid segregation	0.0127757335925633
BP	GO:0060284	regulation of cell development	0.0127757335925633
CC	GO:0031974	membrane-enclosed lumen	0.0127757335925633
CC	GO:0043233	organelle lumen	0.0127757335925633
BP	GO:0006260	DNA replication	0.0128275576380746
CC	GO:0005654	nucleoplasm	0.0128314323291244
CC	GO:0098793	presynapse	0.0129084140619725
BP	GO:0008380	RNA splicing	0.0134889342553739
BP	GO:0001501	skeletal system development	0.0135344059677978
BP	GO:0007267	cell-cell signaling	0.0137644907650045
BP	GO:0048518	positive regulation of biological process	0.0155964768056177
CC	GO:0044420	extracellular matrix component	0.0156017714919057
BP	GO:0030198	extracellular matrix organization	0.0156460378173376
BP	GO:0050877	nervous system process	0.015824246860394
CC	GO:0005581	collagen trimer	0.0158760715321246
MF	GO:0008201	heparin binding	0.0162547005191475
CC	GO:0098794	postsynapse	0.016959960659183
MF	GO:0016887	ATPase activity	0.016959960659183
BP	GO:0032964	collagen biosynthetic process	0.0169667174909418
BP	GO:0050804	modulation of chemical synaptic transmission	0.0175646642090035
BP	GO:0085029	extracellular matrix assembly	0.0187612048930359
CC	GO:0044454	nuclear chromosome part	0.0187612048930359
CC	GO:0036477	somatodendritic compartment	0.0187612048930359
BP	GO:0048522	positive regulation of cellular process	0.018879949564427
CC	GO:0031674	I band	0.0190510716416269
MF	GO:0043015	gamma-tubulin binding	0.0194107966490122
CC	GO:0000779	condensed chromosome, centromeric region	0.0199772028842332
BP	GO:0099177	regulation of trans-synaptic signaling	0.020325407133187
CC	GO:0099055	integral component of postsynaptic membrane	0.0211697016529846
CC	GO:0044459	plasma membrane part	0.0212525795300519
BP	GO:0050767	regulation of neurogenesis	0.0213569632092622
BP	GO:0007411	axon guidance	0.0224320975503844
MF	GO:0015085	calcium ion transmembrane transporter activity	0.0226246420336558
BP	GO:0061564	axon development	0.024397490541063
MF	GO:0005261	cation channel activity	0.0246573363109556
BP	GO:0007416	synapse assembly	0.0246573363109556
BP	GO:0042330	taxis	0.0247603538508668
BP	GO:0016477	cell migration	0.0259060843113206
BP	GO:0097435	supramolecular fiber organization	0.0269074877733693
BP	GO:0044057	regulation of system process	0.0272807928904296
BP	GO:0097485	neuron projection guidance	0.0275200617359785
BP	GO:0060538	skeletal muscle organ development	0.0275200617359785
BP	GO:0006941	striated muscle contraction	0.0275200617359785
CC	GO:0005604	basement membrane	0.0279725951904445
BP	GO:0006935	chemotaxis	0.0279725951904445
BP	GO:0051962	positive regulation of nervous system development	0.0284412981651357
CC	GO:0043005	neuron projection	0.0296910503984172
BP	GO:0070593	dendrite self-avoidance	0.0299962805527708
MF	GO:0042623	ATPase activity, coupled	0.0309218299750546
CC	GO:0098948	intrinsic component of postsynaptic specialization membrane	0.0317052059494323
BP	GO:0000819	sister chromatid segregation	0.0320218399432127
BP	GO:0120039	plasma membrane bounded cell projection morphogenesis	0.0323549420364184
BP	GO:0051236	establishment of RNA localization	0.0323549420364184
CC	GO:0030018	Z disc	0.0331026912019558
CC	GO:0098839	postsynaptic density membrane	0.0340537252568703
CC	GO:0150034	distal axon	0.0340799701900746
BP	GO:0048858	cell projection morphogenesis	0.0341575894434904
BP	GO:0008015	blood circulation	0.0343394094063286
BP	GO:0003009	skeletal muscle contraction	0.0343394094063286
BP	GO:1905818	regulation of chromosome separation	0.0343394094063286
BP	GO:0023052	signaling	0.0343394094063286
CC	GO:0043679	axon terminus	0.0343394094063286
BP	GO:0034508	centromere complex assembly	0.0375885547195533
CC	GO:1902495	transmembrane transporter complex	0.0375885547195533
CC	GO:1990351	transporter complex	0.0376727745696157
BP	GO:0048812	neuron projection morphogenesis	0.0376727745696157
BP	GO:0098742	cell-cell adhesion via plasma-membrane adhesion molecules	0.037911778736962
BP	GO:0048167	regulation of synaptic plasticity	0.0382087609265462
BP	GO:0007154	cell communication	0.0391032153421194
BP	GO:0006974	cellular response to DNA damage stimulus	0.0394658761012619
BP	GO:0048870	cell motility	0.0394658761012619
BP	GO:0051674	localization of cell	0.0394658761012619
BP	GO:0003013	circulatory system process	0.0394811624355341
BP	GO:0000278	mitotic cell cycle	0.0395893353745086
BP	GO:0050657	nucleic acid transport	0.0395893353745086
BP	GO:0050658	RNA transport	0.0395893353745086
BP	GO:0003071	renal system process involved in regulation of systemic arterial blood pressure	0.0395893353745086
MF	GO:0005518	collagen binding	0.040963572651889
BP	GO:0009628	response to abiotic stimulus	0.0419469829286612
BP	GO:0008150	biological_process	0.0424075359360919
BP	GO:0016071	mRNA metabolic process	0.043109899737451
MF	GO:0008094	DNA-dependent ATPase activity	0.0432971208848204
BP	GO:0120036	plasma membrane bounded cell projection organization	0.0441071625623762
BP	GO:0007346	regulation of mitotic cell cycle	0.0447716994264443
BP	GO:0006261	DNA-dependent DNA replication	0.0448480986199238
CC	GO:0005891	voltage-gated calcium channel complex	0.0452195192180262
CC	GO:0098889	intrinsic component of presynaptic membrane	0.0452195192180262
BP	GO:0043170	macromolecule metabolic process	0.0456079165389089
BP	GO:0071214	cellular response to abiotic stimulus	0.0464030004299775
BP	GO:0104004	cellular response to environmental stimulus	0.0464030004299775
BP	GO:0031124	mRNA 3'-end processing	0.0466085930431094
BP	GO:0060537	muscle tissue development	0.0482379093993521
BP	GO:0060047	heart contraction	0.0482379093993521
MF	GO:0045499	chemorepellent activity	0.0482379093993521
BP	GO:0071276	cellular response to cadmium ion	0.0482379093993521
BP	GO:0050684	regulation of mRNA processing	0.0482379093993521
BP	GO:0045931	positive regulation of mitotic cell cycle	0.0484689101538948
BP	GO:0006281	DNA repair	0.0490205908850598
BP	GO:0006275	regulation of DNA replication	0.0497629664575916
