# Supplementary material for: Dedicated transcriptomics combined with power analysis lead to functional understanding of genes with weak phenotypic changes in knockout lines
Source: PLoS Comput Biol. 2020 Nov 12;16(11):e1008354. doi: 10.1371/journal.pcbi.1008354 (PMC7685438; doi:10.1371/journal.pcbi.1008354)
Supplement: S3 File — (GZ) [file pcbi.1008354.s017.gz › S3_File/gor0.2/899.tsv]

ontology	category	term	BH
CC	GO:0044421	extracellular region part	3.81282599804415e-08
BP	GO:0071840	cellular component organization or biogenesis	3.81282599804415e-08
BP	GO:0016043	cellular component organization	1.04938978608474e-07
CC	GO:0005576	extracellular region	1.04938978608474e-07
BP	GO:0065007	biological regulation	1.04938978608474e-07
CC	GO:0005615	extracellular space	1.04938978608474e-07
BP	GO:0050789	regulation of biological process	1.39469244961834e-07
BP	GO:0048731	system development	2.1858518286463e-07
CC	GO:0043228	non-membrane-bounded organelle	2.82088084654554e-07
BP	GO:0009987	cellular process	2.82088084654554e-07
BP	GO:0032501	multicellular organismal process	3.14440265854167e-07
CC	GO:0031981	nuclear lumen	3.2687342109643e-07
BP	GO:0032502	developmental process	4.1638923963634e-07
CC	GO:0044428	nuclear part	4.73419373982867e-07
CC	GO:0043232	intracellular non-membrane-bounded organelle	5.53735500133699e-07
CC	GO:0031012	extracellular matrix	5.94878987562234e-07
BP	GO:0050794	regulation of cellular process	5.94878987562234e-07
BP	GO:0007275	multicellular organism development	5.94878987562234e-07
BP	GO:0048856	anatomical structure development	6.49641091749568e-07
MF	GO:0005201	extracellular matrix structural constituent	1.09075754624472e-06
BP	GO:0050793	regulation of developmental process	1.57071932428395e-06
MF	GO:0005198	structural molecule activity	4.63793306225335e-06
CC	GO:0005654	nucleoplasm	5.05834019110235e-06
MF	GO:0005515	protein binding	5.05834019110235e-06
CC	GO:0044427	chromosomal part	5.19449804171732e-06
BP	GO:0048519	negative regulation of biological process	6.09281387478131e-06
CC	GO:0062023	collagen-containing extracellular matrix	6.49392675819403e-06
CC	GO:0000775	chromosome, centromeric region	6.61769028108629e-06
BP	GO:2000026	regulation of multicellular organismal development	6.96076915463473e-06
MF	GO:0005488	binding	8.57057402677694e-06
BP	GO:0048523	negative regulation of cellular process	9.2844938074698e-06
BP	GO:0090304	nucleic acid metabolic process	9.2844938074698e-06
CC	GO:0070013	intracellular organelle lumen	1.1843782786261e-05
CC	GO:0031974	membrane-enclosed lumen	1.20536973206089e-05
CC	GO:0043233	organelle lumen	1.20536973206089e-05
BP	GO:0007399	nervous system development	1.20536973206089e-05
CC	GO:0005694	chromosome	1.63527061564387e-05
BP	GO:0051726	regulation of cell cycle	2.54438484088068e-05
CC	GO:0005634	nucleus	2.71167632027388e-05
BP	GO:0045595	regulation of cell differentiation	3.03232104595537e-05
BP	GO:0048699	generation of neurons	3.21520682895793e-05
CC	GO:0098687	chromosomal region	3.72920866867898e-05
BP	GO:0048869	cellular developmental process	3.7491019423249e-05
BP	GO:0006139	nucleobase-containing compound metabolic process	4.18956616367417e-05
CC	GO:0032991	protein-containing complex	4.53231100253751e-05
BP	GO:0051128	regulation of cellular component organization	4.56601267091814e-05
BP	GO:0030154	cell differentiation	5.9904277290798e-05
MF	GO:0044877	protein-containing complex binding	6.56666334038185e-05
BP	GO:0007049	cell cycle	0.000100475246631594
MF	GO:0003729	mRNA binding	0.000106685743807763
BP	GO:0008380	RNA splicing	0.000107231175297358
CC	GO:0000776	kinetochore	0.000128052490428798
BP	GO:0051960	regulation of nervous system development	0.000139104614297201
BP	GO:0000278	mitotic cell cycle	0.000139903717985878
BP	GO:0051239	regulation of multicellular organismal process	0.000146393927310543
BP	GO:0051093	negative regulation of developmental process	0.000187667145110343
BP	GO:0022008	neurogenesis	0.000187667145110343
BP	GO:0016071	mRNA metabolic process	0.000193071796055812
BP	GO:0048468	cell development	0.000198312753251361
BP	GO:0000375	RNA splicing, via transesterification reactions	0.000198312753251361
BP	GO:0000377	RNA splicing, via transesterification reactions with bulged adenosine as nucleophile	0.000198312753251361
BP	GO:0000398	mRNA splicing, via spliceosome	0.000198312753251361
BP	GO:0007346	regulation of mitotic cell cycle	0.00020215896841524
CC	GO:0005581	collagen trimer	0.00020215896841524
CC	GO:0045202	synapse	0.00020215896841524
BP	GO:0034641	cellular nitrogen compound metabolic process	0.000326240692781121
BP	GO:0030182	neuron differentiation	0.000345717626417385
BP	GO:0046483	heterocycle metabolic process	0.000345717626417385
BP	GO:0043170	macromolecule metabolic process	0.000345717626417385
BP	GO:0048522	positive regulation of cellular process	0.000345717626417385
BP	GO:0060255	regulation of macromolecule metabolic process	0.000502196801094157
BP	GO:0040007	growth	0.000502196801094157
MF	GO:0005212	structural constituent of eye lens	0.000532165024003189
CC	GO:0005813	centrosome	0.000532165024003189
BP	GO:0006397	mRNA processing	0.000570325181131951
CC	GO:0005681	spliceosomal complex	0.000916629930360066
BP	GO:0006396	RNA processing	0.000939060092061094
BP	GO:0051094	positive regulation of developmental process	0.00112863961784518
CC	GO:0099512	supramolecular fiber	0.00115680732450382
CC	GO:0099080	supramolecular complex	0.00128157914140575
CC	GO:0099081	supramolecular polymer	0.00128157914140575
CC	GO:0043292	contractile fiber	0.00128157914140575
BP	GO:0006725	cellular aromatic compound metabolic process	0.0014212648290035
BP	GO:0051171	regulation of nitrogen compound metabolic process	0.0017143186960413
BP	GO:0045597	positive regulation of cell differentiation	0.0017143186960413
BP	GO:0010467	gene expression	0.00177834457177224
BP	GO:0048518	positive regulation of biological process	0.00177834457177224
BP	GO:0048666	neuron development	0.00193176166840666
CC	GO:0005856	cytoskeleton	0.00193176166840666
BP	GO:0051130	positive regulation of cellular component organization	0.00245959592086151
CC	GO:0000228	nuclear chromosome	0.00260084467386082
MF	GO:0030020	extracellular matrix structural constituent conferring tensile strength	0.0027996042847958
BP	GO:0140014	mitotic nuclear division	0.00299309595032354
BP	GO:0016070	RNA metabolic process	0.00332732651609727
BP	GO:0048589	developmental growth	0.00345221344855691
BP	GO:1901360	organic cyclic compound metabolic process	0.00348223470124037
BP	GO:0007154	cell communication	0.00348223470124037
BP	GO:0006259	DNA metabolic process	0.00348223470124037
BP	GO:0006260	DNA replication	0.00357437363845406
BP	GO:0009653	anatomical structure morphogenesis	0.00379056286053571
BP	GO:0023052	signaling	0.00388343508328164
CC	GO:0030054	cell junction	0.00388500018583719
BP	GO:0090068	positive regulation of cell cycle process	0.00402833197146275
CC	GO:0044454	nuclear chromosome part	0.00431914998161933
BP	GO:0060350	endochondral bone morphogenesis	0.00441258383842739
BP	GO:0000070	mitotic sister chromatid segregation	0.00458890476285809
CC	GO:0030016	myofibril	0.00492478583856093
BP	GO:0007093	mitotic cell cycle checkpoint	0.0050423955814648
BP	GO:0050767	regulation of neurogenesis	0.00520112146649464
BP	GO:0051216	cartilage development	0.00587687036487919
BP	GO:0051962	positive regulation of nervous system development	0.00620258713194081
BP	GO:0006281	DNA repair	0.00653895546847307
CC	GO:0030017	sarcomere	0.00653895546847307
CC	GO:0044430	cytoskeletal part	0.00692028222231142
BP	GO:0006261	DNA-dependent DNA replication	0.00703013812234799
BP	GO:0000075	cell cycle checkpoint	0.00703013812234799
BP	GO:0022610	biological adhesion	0.00703436439717055
BP	GO:0060537	muscle tissue development	0.00703436439717055
BP	GO:0007155	cell adhesion	0.00733490064349061
BP	GO:0098742	cell-cell adhesion via plasma-membrane adhesion molecules	0.0074277145727717
BP	GO:0006403	RNA localization	0.0074277145727717
BP	GO:0099536	synaptic signaling	0.00843972122603855
BP	GO:0061448	connective tissue development	0.00844532305574567
BP	GO:0120036	plasma membrane bounded cell projection organization	0.00844532305574567
BP	GO:0031175	neuron projection development	0.00846015927298873
CC	GO:0097458	neuron part	0.00887098601916043
MF	GO:0005509	calcium ion binding	0.00914706938492868
BP	GO:0007088	regulation of mitotic nuclear division	0.00921123079851708
BP	GO:0051241	negative regulation of multicellular organismal process	0.00921123079851708
BP	GO:0030030	cell projection organization	0.0092495477052518
BP	GO:0000245	spliceosomal complex assembly	0.00947247983441046
BP	GO:0022402	cell cycle process	0.00955491668559492
BP	GO:0007268	chemical synaptic transmission	0.00981430413766753
BP	GO:0098916	anterograde trans-synaptic signaling	0.00981430413766753
MF	GO:0008094	DNA-dependent ATPase activity	0.0100888828525785
BP	GO:0006807	nitrogen compound metabolic process	0.0100888828525785
BP	GO:0000280	nuclear division	0.0100888828525785
BP	GO:0003433	chondrocyte development involved in endochondral bone morphogenesis	0.0100888828525785
BP	GO:0009059	macromolecule biosynthetic process	0.0100888828525785
BP	GO:0060351	cartilage development involved in endochondral bone morphogenesis	0.0100888828525785
BP	GO:1903047	mitotic cell cycle process	0.0103631774127049
BP	GO:0044085	cellular component biogenesis	0.0110284039587557
BP	GO:0060349	bone morphogenesis	0.0110597737335869
MF	GO:0005539	glycosaminoglycan binding	0.0110597737335869
BP	GO:0080090	regulation of primary metabolic process	0.0111500177260904
BP	GO:0099537	trans-synaptic signaling	0.0112322524897669
BP	GO:0042127	regulation of cell proliferation	0.0112322524897669
BP	GO:0006928	movement of cell or subcellular component	0.0112322524897669
BP	GO:0061061	muscle structure development	0.0116479417536462
BP	GO:0050808	synapse organization	0.01171251735944
MF	GO:0008201	heparin binding	0.01171251735944
CC	GO:0043025	neuronal cell body	0.01171251735944
CC	GO:0044449	contractile fiber part	0.0120443978954528
BP	GO:0045930	negative regulation of mitotic cell cycle	0.0122883513945839
CC	GO:0000779	condensed chromosome, centromeric region	0.0122883513945839
CC	GO:0097060	synaptic membrane	0.0125645885337942
BP	GO:0051983	regulation of chromosome segregation	0.0125645885337942
CC	GO:0044422	organelle part	0.0127960540205214
CC	GO:0044420	extracellular matrix component	0.0127960540205214
BP	GO:0006941	striated muscle contraction	0.0130624707319101
BP	GO:0014706	striated muscle tissue development	0.0144887170042182
BP	GO:0010564	regulation of cell cycle process	0.0150650499258642
BP	GO:0045787	positive regulation of cell cycle	0.0151791725992058
BP	GO:1902749	regulation of cell cycle G2/M phase transition	0.0151791725992058
CC	GO:1990904	ribonucleoprotein complex	0.0151791725992058
BP	GO:1901988	negative regulation of cell cycle phase transition	0.0154922505480646
BP	GO:0060284	regulation of cell development	0.0154922505480646
BP	GO:0045596	negative regulation of cell differentiation	0.0156651564208215
CC	GO:0044297	cell body	0.0158536218020379
CC	GO:0005815	microtubule organizing center	0.0161509522806037
BP	GO:0034645	cellular macromolecule biosynthetic process	0.0164542772841378
BP	GO:0003417	growth plate cartilage development	0.0165199241528014
BP	GO:0051783	regulation of nuclear division	0.0168561941334508
BP	GO:0006974	cellular response to DNA damage stimulus	0.0177623452805381
CC	GO:0000793	condensed chromosome	0.0183801199984516
BP	GO:1901987	regulation of cell cycle phase transition	0.0189902969454914
CC	GO:0031674	I band	0.0189902969454914
BP	GO:0001501	skeletal system development	0.0191759790259027
BP	GO:0019219	regulation of nucleobase-containing compound metabolic process	0.0195511669720659
BP	GO:0048513	animal organ development	0.0197392039304177
BP	GO:0044839	cell cycle G2/M phase transition	0.0197392039304177
BP	GO:0010556	regulation of macromolecule biosynthetic process	0.0200894039904337
BP	GO:0045931	positive regulation of mitotic cell cycle	0.0205742782145955
BP	GO:0000819	sister chromatid segregation	0.0211441723737226
BP	GO:0033045	regulation of sister chromatid segregation	0.0211441723737226
BP	GO:0050657	nucleic acid transport	0.0211441723737226
BP	GO:0050658	RNA transport	0.0211441723737226
CC	GO:0044456	synapse part	0.0212203351312771
BP	GO:0008283	cell proliferation	0.0237301927883246
BP	GO:0007059	chromosome segregation	0.0237301927883246
BP	GO:0033047	regulation of mitotic sister chromatid segregation	0.0237301927883246
BP	GO:0002062	chondrocyte differentiation	0.0240524794322847
BP	GO:0031326	regulation of cellular biosynthetic process	0.0240524794322847
BP	GO:0006013	mannose metabolic process	0.0240524794322847
BP	GO:0040008	regulation of growth	0.0240524794322847
BP	GO:0051301	cell division	0.0240524794322847
BP	GO:0048812	neuron projection morphogenesis	0.0243368097156405
BP	GO:0003422	growth plate cartilage morphogenesis	0.0243368097156405
CC	GO:0036477	somatodendritic compartment	0.0244933015763294
BP	GO:0003418	growth plate cartilage chondrocyte differentiation	0.0244933015763294
BP	GO:0098868	bone growth	0.0255207902477075
BP	GO:0120039	plasma membrane bounded cell projection morphogenesis	0.0256505232635959
BP	GO:0050769	positive regulation of neurogenesis	0.0256566958963757
BP	GO:0051236	establishment of RNA localization	0.0262464522879325
BP	GO:0003416	endochondral bone growth	0.0265712676538012
BP	GO:0048641	regulation of skeletal muscle tissue development	0.0266966592841178
BP	GO:0045935	positive regulation of nucleobase-containing compound metabolic process	0.0278991423172208
BP	GO:0030198	extracellular matrix organization	0.0280968470197455
BP	GO:0003009	skeletal muscle contraction	0.0283629688567584
BP	GO:1902750	negative regulation of cell cycle G2/M phase transition	0.0289098772292969
MF	GO:0003723	RNA binding	0.0289443942116208
CC	GO:0000777	condensed chromosome kinetochore	0.029188040121839
BP	GO:0007169	transmembrane receptor protein tyrosine kinase signaling pathway	0.0292670527395664
CC	GO:0030018	Z disc	0.0293352148446037
BP	GO:0044770	cell cycle phase transition	0.0293992900486815
BP	GO:0044271	cellular nitrogen compound biosynthetic process	0.030395976688417
BP	GO:0015931	nucleobase-containing compound transport	0.0306993003628332
BP	GO:0007416	synapse assembly	0.0308665234625904
BP	GO:0097305	response to alcohol	0.0308665234625904
MF	GO:0005102	signaling receptor binding	0.0308665234625904
BP	GO:0034508	centromere complex assembly	0.030941957006532
BP	GO:0009888	tissue development	0.0310612342742879
BP	GO:2000112	regulation of cellular macromolecule biosynthetic process	0.0310612342742879
BP	GO:0120035	regulation of plasma membrane bounded cell projection organization	0.032768731286064
BP	GO:0019222	regulation of metabolic process	0.0328141478181347
BP	GO:0048285	organelle fission	0.0328145240742218
BP	GO:0040011	locomotion	0.0328145240742218
BP	GO:0032989	cellular component morphogenesis	0.0328457893492232
BP	GO:0048858	cell projection morphogenesis	0.0328457893492232
MF	GO:0098772	molecular function regulator	0.0334828427180895
BP	GO:1901990	regulation of mitotic cell cycle phase transition	0.0348744108365244
BP	GO:0060348	bone development	0.0366272009879979
BP	GO:0031123	RNA 3'-end processing	0.0368251064986138
BP	GO:0048747	muscle fiber development	0.0369974004033665
BP	GO:0045786	negative regulation of cell cycle	0.0371057868430297
BP	GO:0051052	regulation of DNA metabolic process	0.038851831282369
BP	GO:0031953	negative regulation of protein autophosphorylation	0.0397714237759516
BP	GO:0009889	regulation of biosynthetic process	0.0397714237759516
BP	GO:0051716	cellular response to stimulus	0.0398592542199668
BP	GO:0043062	extracellular structure organization	0.0398592542199668
MF	GO:0097367	carbohydrate derivative binding	0.0398592542199668
BP	GO:0007517	muscle organ development	0.0410432419682057
BP	GO:0045664	regulation of neuron differentiation	0.0410432419682057
BP	GO:0006366	transcription by RNA polymerase II	0.0421868508487501
CC	GO:1904949	ATPase complex	0.0421868508487501
MF	GO:1990825	sequence-specific mRNA binding	0.0421868508487501
BP	GO:0034654	nucleobase-containing compound biosynthetic process	0.0425398953814124
BP	GO:0022607	cellular component assembly	0.0425398953814124
BP	GO:0060047	heart contraction	0.0433149240089079
BP	GO:0010605	negative regulation of macromolecule metabolic process	0.0440251880443226
CC	GO:0000785	chromatin	0.0448714347656304
BP	GO:0031344	regulation of cell projection organization	0.0451110829670518
BP	GO:0003015	heart process	0.0463435399968631
MF	GO:0030545	receptor regulator activity	0.0464637779848808
BP	GO:0051254	positive regulation of RNA metabolic process	0.0464637779848808
CC	GO:0044446	intracellular organelle part	0.0466660027206868
BP	GO:0003414	chondrocyte morphogenesis involved in endochondral bone morphogenesis	0.0466660027206868
BP	GO:0003429	growth plate cartilage chondrocyte morphogenesis	0.0466660027206868
BP	GO:0090171	chondrocyte morphogenesis	0.0466660027206868
CC	GO:0030424	axon	0.0471334262031778
BP	GO:0009891	positive regulation of biosynthetic process	0.0479181599772275
BP	GO:0006417	regulation of translation	0.0482189992907475
BP	GO:0032268	regulation of cellular protein metabolic process	0.0487204643447772
BP	GO:0031328	positive regulation of cellular biosynthetic process	0.0489040036324944
BP	GO:1901991	negative regulation of mitotic cell cycle phase transition	0.0494294518674191
BP	GO:0006357	regulation of transcription by RNA polymerase II	0.0495609437675662
CC	GO:0071013	catalytic step 2 spliceosome	0.0498186831555579
