# Supplementary material for: Dedicated transcriptomics combined with power analysis lead to functional understanding of genes with weak phenotypic changes in knockout lines
Source: PLoS Comput Biol. 2020 Nov 12;16(11):e1008354. doi: 10.1371/journal.pcbi.1008354 (PMC7685438; doi:10.1371/journal.pcbi.1008354)
Supplement: S3 File — (GZ) [file pcbi.1008354.s017.gz › S3_File/gor0.2/457.tsv]

ontology	category	term	BH
BP	GO:0032501	multicellular organismal process	1.67693936382526e-08
MF	GO:0005201	extracellular matrix structural constituent	1.67693936382526e-08
CC	GO:0031012	extracellular matrix	2.39860592978183e-08
BP	GO:0009987	cellular process	9.76124167772644e-08
BP	GO:0065007	biological regulation	1.50639789441924e-07
BP	GO:0050789	regulation of biological process	1.50639789441924e-07
CC	GO:0062023	collagen-containing extracellular matrix	1.79513791671581e-07
BP	GO:0032502	developmental process	3.14960778761552e-07
BP	GO:0007275	multicellular organism development	3.14960778761552e-07
BP	GO:0071840	cellular component organization or biogenesis	4.48926201414193e-07
BP	GO:0050794	regulation of cellular process	4.48926201414193e-07
MF	GO:0005515	protein binding	4.48926201414193e-07
BP	GO:0048519	negative regulation of biological process	5.6857793110753e-07
BP	GO:0048856	anatomical structure development	5.92585778472825e-07
CC	GO:0032991	protein-containing complex	7.00919723469718e-07
BP	GO:0048731	system development	9.9701202494413e-07
BP	GO:0016043	cellular component organization	1.40699756977511e-06
MF	GO:0005488	binding	2.34476959384637e-06
BP	GO:0030154	cell differentiation	2.42802978845245e-06
MF	GO:0005198	structural molecule activity	2.78814717776206e-06
CC	GO:0031981	nuclear lumen	2.81329050242725e-06
BP	GO:0048523	negative regulation of cellular process	2.81329050242725e-06
CC	GO:0044428	nuclear part	3.17512562961927e-06
BP	GO:0048869	cellular developmental process	5.87397284018979e-06
BP	GO:0051726	regulation of cell cycle	8.33209344089424e-06
CC	GO:0044421	extracellular region part	8.33209344089424e-06
CC	GO:0043228	non-membrane-bounded organelle	8.33209344089424e-06
BP	GO:0007049	cell cycle	8.69999039731909e-06
CC	GO:0045202	synapse	1.39395927873086e-05
CC	GO:0044456	synapse part	1.43080060635788e-05
CC	GO:0097060	synaptic membrane	1.43080060635788e-05
BP	GO:0006139	nucleobase-containing compound metabolic process	1.43431312799233e-05
CC	GO:0043232	intracellular non-membrane-bounded organelle	1.4635296326359e-05
CC	GO:0005615	extracellular space	1.88797091382379e-05
MF	GO:0044877	protein-containing complex binding	2.30481967527493e-05
CC	GO:0097458	neuron part	2.3515482979308e-05
BP	GO:0048468	cell development	2.64220364744377e-05
BP	GO:0090304	nucleic acid metabolic process	2.67038413912242e-05
CC	GO:0044427	chromosomal part	2.67038413912242e-05
BP	GO:0051239	regulation of multicellular organismal process	3.21895778717899e-05
BP	GO:0046483	heterocycle metabolic process	3.94037114368598e-05
CC	GO:0030424	axon	4.41623896246584e-05
BP	GO:0016071	mRNA metabolic process	5.19628536569235e-05
CC	GO:0005694	chromosome	5.19628536569235e-05
BP	GO:0060255	regulation of macromolecule metabolic process	5.22394618456341e-05
CC	GO:0070013	intracellular organelle lumen	5.33148539411847e-05
CC	GO:0031974	membrane-enclosed lumen	5.57943032798637e-05
CC	GO:0043233	organelle lumen	5.57943032798637e-05
CC	GO:0033267	axon part	7.43460758712678e-05
CC	GO:0005576	extracellular region	0.000134069438090149
BP	GO:0051128	regulation of cellular component organization	0.000185527110711235
CC	GO:0005654	nucleoplasm	0.000195031077338488
BP	GO:0007346	regulation of mitotic cell cycle	0.000257910433715884
BP	GO:0003008	system process	0.000257910433715884
BP	GO:0034641	cellular nitrogen compound metabolic process	0.000273914565960582
BP	GO:0006397	mRNA processing	0.000288765418774472
BP	GO:0003012	muscle system process	0.000290643466842698
BP	GO:0050793	regulation of developmental process	0.000310813502976185
CC	GO:0005581	collagen trimer	0.000341388523239721
BP	GO:0006725	cellular aromatic compound metabolic process	0.000348766797027491
MF	GO:0003729	mRNA binding	0.000389750435187948
BP	GO:0022008	neurogenesis	0.000558882889663588
BP	GO:0045595	regulation of cell differentiation	0.000613143346412651
BP	GO:0000278	mitotic cell cycle	0.000653457247956488
BP	GO:0006941	striated muscle contraction	0.000683119942564441
CC	GO:0036477	somatodendritic compartment	0.000683119942564441
BP	GO:2000026	regulation of multicellular organismal development	0.000704491962819252
BP	GO:0048699	generation of neurons	0.000718108563343498
CC	GO:0099080	supramolecular complex	0.000755718974631669
CC	GO:0099081	supramolecular polymer	0.000755718974631669
CC	GO:0099512	supramolecular fiber	0.000813440874677081
CC	GO:0044420	extracellular matrix component	0.000813440874677081
BP	GO:0008380	RNA splicing	0.000813440874677081
BP	GO:0051171	regulation of nitrogen compound metabolic process	0.00108666214493038
MF	GO:0005212	structural constituent of eye lens	0.00116026901190033
CC	GO:0043025	neuronal cell body	0.00119563686431839
CC	GO:0044297	cell body	0.00119585949802309
CC	GO:0098687	chromosomal region	0.00123332896330461
BP	GO:0051093	negative regulation of developmental process	0.00124470204594873
CC	GO:0000228	nuclear chromosome	0.00128523170396385
BP	GO:0048518	positive regulation of biological process	0.00128523170396385
BP	GO:1901360	organic cyclic compound metabolic process	0.00142367353902118
CC	GO:0000775	chromosome, centromeric region	0.00159557098317504
BP	GO:0030198	extracellular matrix organization	0.00174910891607874
BP	GO:0002062	chondrocyte differentiation	0.00180356985632648
CC	GO:0000776	kinetochore	0.00181617440548573
CC	GO:0005634	nucleus	0.0019360384476237
BP	GO:0007399	nervous system development	0.00205773548992071
CC	GO:0098793	presynapse	0.00210694717996905
BP	GO:0080090	regulation of primary metabolic process	0.00213478668323732
BP	GO:0006936	muscle contraction	0.00216035134421728
BP	GO:0040007	growth	0.00216956974608944
BP	GO:0051130	positive regulation of cellular component organization	0.00216956974608944
CC	GO:0030054	cell junction	0.00218338239661885
MF	GO:0005261	cation channel activity	0.00225634368608652
BP	GO:0043170	macromolecule metabolic process	0.00229204722204578
BP	GO:0060350	endochondral bone morphogenesis	0.00241529379545852
BP	GO:0048522	positive regulation of cellular process	0.00256606492234353
BP	GO:0031124	mRNA 3'-end processing	0.00258293237660337
CC	GO:0008328	ionotropic glutamate receptor complex	0.00271303826300335
CC	GO:0044454	nuclear chromosome part	0.00301827638735848
BP	GO:0051960	regulation of nervous system development	0.00301827638735848
BP	GO:0065008	regulation of biological quality	0.00301827638735848
BP	GO:0006260	DNA replication	0.00301827638735848
MF	GO:0030020	extracellular matrix structural constituent conferring tensile strength	0.00312610561453046
BP	GO:0007268	chemical synaptic transmission	0.00331383383087185
BP	GO:0098916	anterograde trans-synaptic signaling	0.00331383383087185
CC	GO:0098590	plasma membrane region	0.00357651193301301
BP	GO:0099536	synaptic signaling	0.0036853699623484
BP	GO:0051241	negative regulation of multicellular organismal process	0.00374000998209378
BP	GO:0006403	RNA localization	0.00382942091625958
BP	GO:0000245	spliceosomal complex assembly	0.00386906552968731
BP	GO:0044057	regulation of system process	0.00386906552968731
BP	GO:0045597	positive regulation of cell differentiation	0.00391910868285169
CC	GO:0098878	neurotransmitter receptor complex	0.00426123547822887
BP	GO:0048666	neuron development	0.00443257538951246
BP	GO:0031123	RNA 3'-end processing	0.00450732815695981
BP	GO:0060351	cartilage development involved in endochondral bone morphogenesis	0.00467009769754752
BP	GO:0051962	positive regulation of nervous system development	0.00482303602012835
BP	GO:0008630	intrinsic apoptotic signaling pathway in response to DNA damage	0.00482714902024229
BP	GO:0031570	DNA integrity checkpoint	0.00491983368700873
BP	GO:0030182	neuron differentiation	0.0050453114236885
BP	GO:0099537	trans-synaptic signaling	0.00547582286916057
BP	GO:0016070	RNA metabolic process	0.0054807049778889
BP	GO:0043062	extracellular structure organization	0.00588484766106104
CC	GO:0043005	neuron projection	0.00646358306260529
BP	GO:0090068	positive regulation of cell cycle process	0.00673671648495975
CC	GO:0099240	intrinsic component of synaptic membrane	0.00709146052008737
BP	GO:0023052	signaling	0.00723775130947041
BP	GO:0019219	regulation of nucleobase-containing compound metabolic process	0.00723775130947041
BP	GO:0051094	positive regulation of developmental process	0.00770764618249071
BP	GO:0006378	mRNA polyadenylation	0.00789282880867227
BP	GO:0060284	regulation of cell development	0.00822229001296849
MF	GO:0046873	metal ion transmembrane transporter activity	0.00885088362782598
CC	GO:0045211	postsynaptic membrane	0.00935141960141873
BP	GO:0043631	RNA polyadenylation	0.00948409257866881
BP	GO:0051216	cartilage development	0.0095540643846409
BP	GO:0000075	cell cycle checkpoint	0.0102805467820669
BP	GO:0006396	RNA processing	0.0111773317663802
BP	GO:0007154	cell communication	0.0113816286438699
BP	GO:0061061	muscle structure development	0.0113816286438699
CC	GO:0150034	distal axon	0.0113816286438699
BP	GO:0060079	excitatory postsynaptic potential	0.0114026076491771
BP	GO:0000375	RNA splicing, via transesterification reactions	0.0115392129359115
BP	GO:0000377	RNA splicing, via transesterification reactions with bulged adenosine as nucleophile	0.0115392129359115
BP	GO:0000398	mRNA splicing, via spliceosome	0.0115392129359115
BP	GO:0010467	gene expression	0.0119085054066634
BP	GO:1901990	regulation of mitotic cell cycle phase transition	0.0122582931078804
BP	GO:0006807	nitrogen compound metabolic process	0.0125953279095454
BP	GO:0050767	regulation of neurogenesis	0.0126463138128967
MF	GO:0008092	cytoskeletal protein binding	0.0126545371923035
CC	GO:0031226	intrinsic component of plasma membrane	0.0126545371923035
CC	GO:0000777	condensed chromosome kinetochore	0.0127020143518726
BP	GO:0048167	regulation of synaptic plasticity	0.0127020143518726
BP	GO:0042391	regulation of membrane potential	0.0127020143518726
BP	GO:0060048	cardiac muscle contraction	0.0127020143518726
CC	GO:0044459	plasma membrane part	0.0127988173846177
CC	GO:0099634	postsynaptic specialization membrane	0.0127988173846177
BP	GO:2000463	positive regulation of excitatory postsynaptic potential	0.0134520548199301
CC	GO:0044422	organelle part	0.0134520548199301
BP	GO:0000077	DNA damage checkpoint	0.0138536342783569
BP	GO:1901987	regulation of cell cycle phase transition	0.0138536342783569
BP	GO:0031175	neuron projection development	0.0140384256251027
BP	GO:0003015	heart process	0.0142052888957554
BP	GO:0019222	regulation of metabolic process	0.014453892378591
BP	GO:0010720	positive regulation of cell development	0.014453892378591
BP	GO:0051236	establishment of RNA localization	0.0147176471838144
BP	GO:0045935	positive regulation of nucleobase-containing compound metabolic process	0.0152763444420052
BP	GO:1902165	regulation of intrinsic apoptotic signaling pathway in response to DNA damage by p53 class mediator	0.0152763444420052
BP	GO:1903311	regulation of mRNA metabolic process	0.0154360771254558
BP	GO:0022402	cell cycle process	0.0154360771254558
CC	GO:1990351	transporter complex	0.0155834575573028
BP	GO:0048589	developmental growth	0.0156002320601796
MF	GO:0008134	transcription factor binding	0.0163063301736421
MF	GO:0099094	ligand-gated cation channel activity	0.0166827133183168
BP	GO:0099565	chemical synaptic transmission, postsynaptic	0.0172029267502733
BP	GO:0040008	regulation of growth	0.0172029267502733
BP	GO:0001501	skeletal system development	0.0173892902674566
BP	GO:0006974	cellular response to DNA damage stimulus	0.0178241233996841
MF	GO:0005539	glycosaminoglycan binding	0.0178241233996841
CC	GO:0005887	integral component of plasma membrane	0.0178241233996841
BP	GO:0050769	positive regulation of neurogenesis	0.0184014338881133
BP	GO:0050657	nucleic acid transport	0.0184014338881133
BP	GO:0050658	RNA transport	0.0184014338881133
BP	GO:0003417	growth plate cartilage development	0.018752661611016
CC	GO:0034703	cation channel complex	0.0187729293324205
BP	GO:0060047	heart contraction	0.0188101205259656
CC	GO:0099699	integral component of synaptic membrane	0.0196536010535075
BP	GO:0009891	positive regulation of biosynthetic process	0.0196536010535075
BP	GO:0007093	mitotic cell cycle checkpoint	0.0196536010535075
CC	GO:0043292	contractile fiber	0.0200811836533843
BP	GO:0032879	regulation of localization	0.0203102096621208
BP	GO:0034654	nucleobase-containing compound biosynthetic process	0.0206537739314314
CC	GO:0000779	condensed chromosome, centromeric region	0.0210277863355818
BP	GO:0051716	cellular response to stimulus	0.0210277863355818
BP	GO:0007517	muscle organ development	0.0210277863355818
CC	GO:0042734	presynaptic membrane	0.0210277863355818
MF	GO:0051015	actin filament binding	0.0210277863355818
BP	GO:0060537	muscle tissue development	0.0211758986044718
CC	GO:1902495	transmembrane transporter complex	0.0213742331040723
BP	GO:0051254	positive regulation of RNA metabolic process	0.0216427795481343
BP	GO:0042771	intrinsic apoptotic signaling pathway in response to DNA damage by p53 class mediator	0.0229159121317492
BP	GO:0006259	DNA metabolic process	0.0231261353428337
BP	GO:0045787	positive regulation of cell cycle	0.0246382302800131
BP	GO:0051252	regulation of RNA metabolic process	0.0246382302800131
BP	GO:0060348	bone development	0.025798741552591
BP	GO:0061448	connective tissue development	0.0262567352688081
BP	GO:0048168	regulation of neuronal synaptic plasticity	0.0270181231386405
BP	GO:0031323	regulation of cellular metabolic process	0.0270181231386405
BP	GO:0003418	growth plate cartilage chondrocyte differentiation	0.0271856826011846
BP	GO:0060349	bone morphogenesis	0.0274437907057418
CC	GO:0099572	postsynaptic specialization	0.0274437907057418
BP	GO:0050806	positive regulation of synaptic transmission	0.0274437907057418
BP	GO:0045786	negative regulation of cell cycle	0.0274729615932432
MF	GO:0022839	ion gated channel activity	0.0274729615932432
BP	GO:0000070	mitotic sister chromatid segregation	0.0278987291602087
CC	GO:0043596	nuclear replication fork	0.0279983228246197
BP	GO:0045931	positive regulation of mitotic cell cycle	0.0279983228246197
CC	GO:0044304	main axon	0.0282783292590284
BP	GO:0048513	animal organ development	0.0285662541666023
BP	GO:0007267	cell-cell signaling	0.0287461568810282
BP	GO:0045944	positive regulation of transcription by RNA polymerase II	0.0287461568810282
BP	GO:0051173	positive regulation of nitrogen compound metabolic process	0.0287461568810282
MF	GO:0005267	potassium channel activity	0.0287461568810282
BP	GO:0071804	cellular potassium ion transport	0.0289371628925689
BP	GO:0071805	potassium ion transmembrane transport	0.0289371628925689
BP	GO:0007610	behavior	0.0293508770310545
BP	GO:0098815	modulation of excitatory postsynaptic potential	0.0306332051834808
CC	GO:0044306	neuron projection terminus	0.0311943262872367
BP	GO:0010564	regulation of cell cycle process	0.0311943262872367
BP	GO:0044774	mitotic DNA integrity checkpoint	0.0311943262872367
CC	GO:0005604	basement membrane	0.0313504648082315
BP	GO:0003009	skeletal muscle contraction	0.0313886921786552
BP	GO:0050877	nervous system process	0.032449883202532
BP	GO:0006261	DNA-dependent DNA replication	0.032449883202532
CC	GO:0098982	GABA-ergic synapse	0.0331079532638771
BP	GO:0031328	positive regulation of cellular biosynthetic process	0.0339569190200426
MF	GO:0097367	carbohydrate derivative binding	0.0363282272326004
BP	GO:0051246	regulation of protein metabolic process	0.0363282272326004
BP	GO:0010557	positive regulation of macromolecule biosynthetic process	0.0371249176076008
CC	GO:1990904	ribonucleoprotein complex	0.0372208507369363
MF	GO:0003676	nucleic acid binding	0.0372208507369363
BP	GO:0050684	regulation of mRNA processing	0.0372919441450105
BP	GO:0071214	cellular response to abiotic stimulus	0.0378864439320909
BP	GO:0104004	cellular response to environmental stimulus	0.0378864439320909
BP	GO:0003433	chondrocyte development involved in endochondral bone morphogenesis	0.0386758417188609
CC	GO:0005681	spliceosomal complex	0.0386758417188609
BP	GO:0007155	cell adhesion	0.0390461293601562
CC	GO:0071944	cell periphery	0.040068775273972
BP	GO:0003013	circulatory system process	0.040218179884666
BP	GO:0050804	modulation of chemical synaptic transmission	0.040713831376172
BP	GO:0006376	mRNA splice site selection	0.040713831376172
BP	GO:0010605	negative regulation of macromolecule metabolic process	0.040713831376172
MF	GO:0008144	drug binding	0.0417172745100348
BP	GO:0014706	striated muscle tissue development	0.0418171358313472
BP	GO:0060538	skeletal muscle organ development	0.0433317079941636
BP	GO:1901989	positive regulation of cell cycle phase transition	0.0437012874936512
BP	GO:0050808	synapse organization	0.0437012874936512
MF	GO:0022836	gated channel activity	0.043712505422673
BP	GO:0010604	positive regulation of macromolecule metabolic process	0.0444261869443548
BP	GO:0008015	blood circulation	0.0447117971649623
BP	GO:0010866	regulation of triglyceride biosynthetic process	0.0449168973847155
CC	GO:0098794	postsynapse	0.0458525138047781
CC	GO:0032279	asymmetric synapse	0.0458525138047781
BP	GO:0010976	positive regulation of neuron projection development	0.045920981796162
BP	GO:0099177	regulation of trans-synaptic signaling	0.0459861925422431
BP	GO:0006813	potassium ion transport	0.0460292314250785
BP	GO:1903047	mitotic cell cycle process	0.0476079197525046
BP	GO:0008283	cell proliferation	0.0479025228654529
BP	GO:1902229	regulation of intrinsic apoptotic signaling pathway in response to DNA damage	0.0479025228654529
BP	GO:0051983	regulation of chromosome segregation	0.0479025228654529
BP	GO:0060078	regulation of postsynaptic membrane potential	0.0489582230597098
CC	GO:0034702	ion channel complex	0.049004103432866
BP	GO:0018130	heterocycle biosynthetic process	0.0491804636006567
MF	GO:0003697	single-stranded DNA binding	0.0491804636006567
CC	GO:0044463	cell projection part	0.0491804636006567
CC	GO:0120038	plasma membrane bounded cell projection part	0.0491804636006567
CC	GO:0005886	plasma membrane	0.0497741070394333
BP	GO:0044085	cellular component biogenesis	0.0497741070394333
