# Supplementary material for: Dedicated transcriptomics combined with power analysis lead to functional understanding of genes with weak phenotypic changes in knockout lines
Source: PLoS Comput Biol. 2020 Nov 12;16(11):e1008354. doi: 10.1371/journal.pcbi.1008354 (PMC7685438; doi:10.1371/journal.pcbi.1008354)
Supplement: S3 File — (GZ) [file pcbi.1008354.s017.gz › S3_File/gor0.2/550.tsv]

ontology	category	term	BH
CC	GO:0031012	extracellular matrix	3.35629892114851e-11
CC	GO:0062023	collagen-containing extracellular matrix	5.15341801622843e-10
MF	GO:0005201	extracellular matrix structural constituent	6.80328753875894e-09
BP	GO:0065007	biological regulation	1.33047114743757e-07
BP	GO:0032501	multicellular organismal process	1.61230145426415e-07
BP	GO:0050789	regulation of biological process	5.24779864978069e-07
MF	GO:0005515	protein binding	6.38578737299291e-07
CC	GO:0032991	protein-containing complex	9.84231120974687e-07
MF	GO:0005198	structural molecule activity	1.13400953028884e-06
BP	GO:0009987	cellular process	1.16114020077053e-06
BP	GO:0050794	regulation of cellular process	1.31534204161806e-06
MF	GO:0044877	protein-containing complex binding	1.37828707150851e-06
CC	GO:0097060	synaptic membrane	1.59872322654797e-06
CC	GO:0044421	extracellular region part	1.87042439647386e-06
MF	GO:0005488	binding	2.45999682060602e-06
CC	GO:0045202	synapse	4.35886588104779e-06
BP	GO:0071840	cellular component organization or biogenesis	8.28525220601486e-06
BP	GO:0008380	RNA splicing	9.8413372722714e-06
BP	GO:0016043	cellular component organization	1.68688511545248e-05
CC	GO:0044456	synapse part	1.95944575823097e-05
BP	GO:0048519	negative regulation of biological process	2.77663267489496e-05
MF	GO:0005212	structural constituent of eye lens	2.99733928702076e-05
BP	GO:0048731	system development	2.99733928702076e-05
CC	GO:0005615	extracellular space	2.99733928702076e-05
BP	GO:0032502	developmental process	2.99733928702076e-05
BP	GO:0000375	RNA splicing, via transesterification reactions	2.99733928702076e-05
BP	GO:0000377	RNA splicing, via transesterification reactions with bulged adenosine as nucleophile	2.99733928702076e-05
BP	GO:0000398	mRNA splicing, via spliceosome	2.99733928702076e-05
CC	GO:0030424	axon	2.99733928702076e-05
BP	GO:0007275	multicellular organism development	3.22105894626124e-05
CC	GO:0005576	extracellular region	4.23495813803491e-05
BP	GO:0003008	system process	4.70923707044242e-05
CC	GO:0097458	neuron part	5.08653011077373e-05
CC	GO:0044428	nuclear part	5.7726763257703e-05
BP	GO:0048523	negative regulation of cellular process	6.70745684812129e-05
BP	GO:0099536	synaptic signaling	6.91029147613293e-05
BP	GO:0048856	anatomical structure development	7.02012135499218e-05
BP	GO:0099537	trans-synaptic signaling	7.43575152572943e-05
BP	GO:0007268	chemical synaptic transmission	7.73513895703553e-05
BP	GO:0098916	anterograde trans-synaptic signaling	7.73513895703553e-05
CC	GO:0031981	nuclear lumen	8.09605344011789e-05
CC	GO:0005581	collagen trimer	0.000125377545078889
MF	GO:0003729	mRNA binding	0.000139190478602349
BP	GO:0006397	mRNA processing	0.000145578057533043
CC	GO:0045211	postsynaptic membrane	0.000186301593545671
BP	GO:0016071	mRNA metabolic process	0.000383386551845034
CC	GO:0043005	neuron projection	0.000776047461083809
CC	GO:0098590	plasma membrane region	0.000929195577969642
CC	GO:0030054	cell junction	0.00109001846069631
BP	GO:0051726	regulation of cell cycle	0.00112203924774051
CC	GO:0044459	plasma membrane part	0.00154818430573088
BP	GO:0007399	nervous system development	0.00170932105057587
CC	GO:0031226	intrinsic component of plasma membrane	0.00184095739113829
CC	GO:0005654	nucleoplasm	0.00187461036515619
BP	GO:0043062	extracellular structure organization	0.00194800679114076
BP	GO:0007155	cell adhesion	0.00226576451021658
CC	GO:0099240	intrinsic component of synaptic membrane	0.00231516404682924
CC	GO:0005681	spliceosomal complex	0.00237455109770905
BP	GO:0051239	regulation of multicellular organismal process	0.00275985023392175
CC	GO:0044420	extracellular matrix component	0.00278590444220247
BP	GO:0007346	regulation of mitotic cell cycle	0.00285738627452257
BP	GO:0060047	heart contraction	0.00297720288446138
BP	GO:0006936	muscle contraction	0.00301545346219558
CC	GO:0005887	integral component of plasma membrane	0.00301545346219558
BP	GO:0003015	heart process	0.00328377226926996
BP	GO:0022610	biological adhesion	0.00331442412177143
BP	GO:0033045	regulation of sister chromatid segregation	0.00333680159998505
CC	GO:0033267	axon part	0.00343269493549896
CC	GO:0098687	chromosomal region	0.00359697312709946
MF	GO:0005044	scavenger receptor activity	0.00359697312709946
BP	GO:0030198	extracellular matrix organization	0.00359697312709946
CC	GO:0098794	postsynapse	0.00359697312709946
BP	GO:0051130	positive regulation of cellular component organization	0.00359697312709946
CC	GO:0000775	chromosome, centromeric region	0.00380412782288329
BP	GO:0050804	modulation of chemical synaptic transmission	0.00415218882624858
CC	GO:0043228	non-membrane-bounded organelle	0.00415218882624858
CC	GO:0000777	condensed chromosome kinetochore	0.00415218882624858
BP	GO:0022008	neurogenesis	0.0044491629430571
BP	GO:0006396	RNA processing	0.0044491629430571
BP	GO:0006139	nucleobase-containing compound metabolic process	0.0044491629430571
CC	GO:0043292	contractile fiber	0.00451057992162472
BP	GO:0099177	regulation of trans-synaptic signaling	0.00489599298724039
MF	GO:0030020	extracellular matrix structural constituent conferring tensile strength	0.00490568302550018
CC	GO:0070013	intracellular organelle lumen	0.00494085641390979
BP	GO:0090304	nucleic acid metabolic process	0.00494085641390979
BP	GO:0050877	nervous system process	0.00511215492346499
CC	GO:0031974	membrane-enclosed lumen	0.00511215492346499
CC	GO:0043233	organelle lumen	0.00511215492346499
CC	GO:0000776	kinetochore	0.00511215492346499
BP	GO:0003012	muscle system process	0.00622154309028168
BP	GO:0033047	regulation of mitotic sister chromatid segregation	0.00629055695883237
BP	GO:0006941	striated muscle contraction	0.00635740816338673
CC	GO:0036477	somatodendritic compartment	0.00652131593204284
CC	GO:0098793	presynapse	0.00675834159877727
MF	GO:0016887	ATPase activity	0.00769094374256861
CC	GO:0005694	chromosome	0.008069892805106
CC	GO:0099512	supramolecular fiber	0.00843657128217176
BP	GO:0051983	regulation of chromosome segregation	0.00843657128217176
CC	GO:0099080	supramolecular complex	0.00857286634501264
CC	GO:0099081	supramolecular polymer	0.00857286634501264
CC	GO:0000779	condensed chromosome, centromeric region	0.00894868100721356
BP	GO:0051128	regulation of cellular component organization	0.00916583901808726
CC	GO:0043232	intracellular non-membrane-bounded organelle	0.00988709403855374
BP	GO:0032879	regulation of localization	0.00988709403855374
MF	GO:0005539	glycosaminoglycan binding	0.0104599999535345
BP	GO:0046483	heterocycle metabolic process	0.010675469186657
CC	GO:0098982	GABA-ergic synapse	0.0112797748509876
BP	GO:0000245	spliceosomal complex assembly	0.0113525767093864
BP	GO:0050808	synapse organization	0.0113525767093864
BP	GO:0048468	cell development	0.0113762141418512
BP	GO:0048699	generation of neurons	0.0114979070651983
CC	GO:0099572	postsynaptic specialization	0.0114979070651983
BP	GO:0060351	cartilage development involved in endochondral bone morphogenesis	0.0124005073827565
BP	GO:0051216	cartilage development	0.0125118188870131
BP	GO:0048518	positive regulation of biological process	0.0125865161572474
CC	GO:0005634	nucleus	0.0126387239735448
CC	GO:0098878	neurotransmitter receptor complex	0.0126744643399158
CC	GO:0042995	cell projection	0.0126744643399158
BP	GO:0030154	cell differentiation	0.0126744643399158
MF	GO:0098879	structural constituent of postsynaptic specialization	0.0131667116453704
CC	GO:0042734	presynaptic membrane	0.0131667116453704
BP	GO:0006403	RNA localization	0.0136541638375882
CC	GO:0030016	myofibril	0.0136541638375882
BP	GO:0006261	DNA-dependent DNA replication	0.0136541638375882
BP	GO:0048869	cellular developmental process	0.0136541638375882
BP	GO:0006725	cellular aromatic compound metabolic process	0.0138980205262762
BP	GO:0000278	mitotic cell cycle	0.0140666985873835
BP	GO:0001501	skeletal system development	0.0145395413160778
CC	GO:0044427	chromosomal part	0.0150415580223745
CC	GO:0032279	asymmetric synapse	0.0154465327399529
BP	GO:0048167	regulation of synaptic plasticity	0.015505335330462
CC	GO:0098936	intrinsic component of postsynaptic membrane	0.0155398582141615
CC	GO:0099092	postsynaptic density, intracellular component	0.016178828440744
CC	GO:0099699	integral component of synaptic membrane	0.0162815755856604
CC	GO:0044297	cell body	0.0172802389082923
BP	GO:0007093	mitotic cell cycle checkpoint	0.0179282088764016
CC	GO:0008328	ionotropic glutamate receptor complex	0.0194312605933734
CC	GO:0099634	postsynaptic specialization membrane	0.019873134937854
CC	GO:0005604	basement membrane	0.0200443734411667
BP	GO:0060079	excitatory postsynaptic potential	0.0203643786658948
BP	GO:1901360	organic cyclic compound metabolic process	0.0205359635344604
CC	GO:0043025	neuronal cell body	0.0205753374158484
CC	GO:0097447	dendritic tree	0.0208326662054221
BP	GO:1901990	regulation of mitotic cell cycle phase transition	0.0209449143960828
CC	GO:0005865	striated muscle thin filament	0.0209449143960828
CC	GO:0014069	postsynaptic density	0.0211816295107822
BP	GO:0098742	cell-cell adhesion via plasma-membrane adhesion molecules	0.0214156718130981
BP	GO:0003013	circulatory system process	0.0214156718130981
BP	GO:0008037	cell recognition	0.0216539310668804
BP	GO:0000819	sister chromatid segregation	0.0219969800042433
BP	GO:0060350	endochondral bone morphogenesis	0.0220968176382564
BP	GO:0045930	negative regulation of mitotic cell cycle	0.0222851339972871
BP	GO:0006260	DNA replication	0.0222851339972871
MF	GO:0098919	structural constituent of postsynaptic density	0.0226970702708028
CC	GO:0036379	myofilament	0.0227890778570859
BP	GO:0034641	cellular nitrogen compound metabolic process	0.0232709342121154
BP	GO:0000070	mitotic sister chromatid segregation	0.0232968003728334
CC	GO:0120025	plasma membrane bounded cell projection	0.0232968003728334
MF	GO:0005509	calcium ion binding	0.0233771137534705
BP	GO:0008015	blood circulation	0.0234335350437538
BP	GO:0051056	regulation of small GTPase mediated signal transduction	0.0248097158570792
MF	GO:0042623	ATPase activity, coupled	0.0250751822341218
BP	GO:0060349	bone morphogenesis	0.0251242911695146
CC	GO:0000228	nuclear chromosome	0.0251806308094611
MF	GO:0038024	cargo receptor activity	0.0256377165883567
CC	GO:0030017	sarcomere	0.0262016844645595
BP	GO:0007600	sensory perception	0.0267598604332451
BP	GO:0050793	regulation of developmental process	0.0267598604332451
BP	GO:0000076	DNA replication checkpoint	0.0271886954882658
CC	GO:0043596	nuclear replication fork	0.0275403051482856
BP	GO:0045597	positive regulation of cell differentiation	0.0284272898580415
BP	GO:0099565	chemical synaptic transmission, postsynaptic	0.0286749401219408
BP	GO:0048522	positive regulation of cellular process	0.028743776862042
BP	GO:0000075	cell cycle checkpoint	0.0297527605269592
BP	GO:0007611	learning or memory	0.0297527605269592
CC	GO:0000778	condensed nuclear chromosome kinetochore	0.0297527605269592
BP	GO:0051236	establishment of RNA localization	0.0297527605269592
CC	GO:0098978	glutamatergic synapse	0.0297527605269592
CC	GO:0030425	dendrite	0.0300577858607268
CC	GO:0044449	contractile fiber part	0.0302129526510543
BP	GO:0044774	mitotic DNA integrity checkpoint	0.0302129526510543
CC	GO:0098984	neuron to neuron synapse	0.0318176516667295
BP	GO:0051094	positive regulation of developmental process	0.031863768852809
BP	GO:0033044	regulation of chromosome organization	0.0329774248407124
BP	GO:2000463	positive regulation of excitatory postsynaptic potential	0.0331390582329204
BP	GO:0050806	positive regulation of synaptic transmission	0.0334536699286112
BP	GO:1905818	regulation of chromosome separation	0.0334536699286112
BP	GO:0050684	regulation of mRNA processing	0.0364535538643872
BP	GO:0016070	RNA metabolic process	0.0368170879124316
BP	GO:1901991	negative regulation of mitotic cell cycle phase transition	0.0368170879124316
BP	GO:0033314	mitotic DNA replication checkpoint	0.0368170879124316
CC	GO:0005813	centrosome	0.037101063543126
BP	GO:0050657	nucleic acid transport	0.0376637437107182
BP	GO:0050658	RNA transport	0.0376637437107182
BP	GO:0003071	renal system process involved in regulation of systemic arterial blood pressure	0.0388619485658944
CC	GO:0044454	nuclear chromosome part	0.0388619485658944
MF	GO:0005518	collagen binding	0.0398818534308955
BP	GO:0010965	regulation of mitotic sister chromatid separation	0.0406961905714433
BP	GO:0061448	connective tissue development	0.0406961905714433
BP	GO:0031570	DNA integrity checkpoint	0.041781686703867
BP	GO:0006376	mRNA splice site selection	0.041781686703867
BP	GO:0007049	cell cycle	0.041781686703867
CC	GO:0000793	condensed chromosome	0.041781686703867
BP	GO:0006928	movement of cell or subcellular component	0.0420022390215294
CC	GO:0099091	postsynaptic specialization, intracellular component	0.0421546726186726
BP	GO:0060255	regulation of macromolecule metabolic process	0.0421809399664337
MF	GO:0008094	DNA-dependent ATPase activity	0.0424249513118534
BP	GO:1901988	negative regulation of cell cycle phase transition	0.0426181163257541
BP	GO:0060348	bone development	0.0428586917593625
CC	GO:0044422	organelle part	0.0459398155783547
BP	GO:0007411	axon guidance	0.0465195109301133
CC	GO:0005856	cytoskeleton	0.0465195109301133
MF	GO:0003723	RNA binding	0.0474534291147536
MF	GO:1990825	sequence-specific mRNA binding	0.0485772848163017
BP	GO:0090068	positive regulation of cell cycle process	0.0486365378590201
CC	GO:0044304	main axon	0.0496841136995933
CC	GO:0005657	replication fork	0.0496841136995933
