# Supplementary material for: Dedicated transcriptomics combined with power analysis lead to functional understanding of genes with weak phenotypic changes in knockout lines
Source: PLoS Comput Biol. 2020 Nov 12;16(11):e1008354. doi: 10.1371/journal.pcbi.1008354 (PMC7685438; doi:10.1371/journal.pcbi.1008354)
Supplement: S3 File — (GZ) [file pcbi.1008354.s017.gz › S3_File/gor0.2/368.tsv]

ontology	category	term	BH
CC	GO:0031012	extracellular matrix	1.62738816697571e-09
CC	GO:0062023	collagen-containing extracellular matrix	4.59843340301826e-08
CC	GO:0044421	extracellular region part	4.60148169949785e-08
MF	GO:0005515	protein binding	1.84345553654626e-07
CC	GO:0005615	extracellular space	1.94816731469421e-07
CC	GO:0043228	non-membrane-bounded organelle	1.95398542564916e-07
BP	GO:0032501	multicellular organismal process	2.04106355220753e-07
CC	GO:0032991	protein-containing complex	2.38258742440661e-07
CC	GO:0044428	nuclear part	3.28883270651616e-07
CC	GO:0031981	nuclear lumen	3.8237292681291e-07
CC	GO:0043232	intracellular non-membrane-bounded organelle	3.91589870840205e-07
BP	GO:0071840	cellular component organization or biogenesis	3.91589870840205e-07
BP	GO:0048731	system development	1.05225321236526e-06
CC	GO:0005576	extracellular region	1.46176762495988e-06
MF	GO:0005201	extracellular matrix structural constituent	1.66249269759244e-06
BP	GO:0007275	multicellular organism development	2.34919913578675e-06
BP	GO:0032502	developmental process	2.34919913578675e-06
BP	GO:0048856	anatomical structure development	2.34919913578675e-06
BP	GO:0009987	cellular process	2.85686875071591e-06
BP	GO:0016043	cellular component organization	4.8822820118093e-06
BP	GO:0065007	biological regulation	1.69741892924812e-05
BP	GO:0048519	negative regulation of biological process	2.21823790456157e-05
BP	GO:0050789	regulation of biological process	2.27990430543218e-05
CC	GO:0044427	chromosomal part	2.30860335445411e-05
CC	GO:0005694	chromosome	2.30860335445411e-05
BP	GO:0003008	system process	2.64516179912771e-05
CC	GO:0000776	kinetochore	4.49153920194023e-05
CC	GO:0045202	synapse	5.31656320431901e-05
CC	GO:0005654	nucleoplasm	5.31656320431901e-05
CC	GO:0070013	intracellular organelle lumen	5.87283763398839e-05
CC	GO:0031974	membrane-enclosed lumen	6.01532812532732e-05
CC	GO:0043233	organelle lumen	6.01532812532732e-05
BP	GO:0048523	negative regulation of cellular process	6.14484953886596e-05
CC	GO:0000775	chromosome, centromeric region	6.14484953886596e-05
CC	GO:0005634	nucleus	6.53476096448354e-05
BP	GO:0048589	developmental growth	7.22820761622411e-05
BP	GO:0040007	growth	7.63314560479042e-05
CC	GO:0097060	synaptic membrane	7.63314560479042e-05
CC	GO:0030424	axon	7.63314560479042e-05
CC	GO:0099512	supramolecular fiber	7.98903057532987e-05
CC	GO:0099080	supramolecular complex	7.98903057532987e-05
CC	GO:0099081	supramolecular polymer	7.98903057532987e-05
BP	GO:0051130	positive regulation of cellular component organization	8.67728348651542e-05
BP	GO:0007399	nervous system development	0.000118181237293152
CC	GO:0043292	contractile fiber	0.000118181237293152
CC	GO:0097458	neuron part	0.000118181237293152
BP	GO:0099536	synaptic signaling	0.000123726450813961
BP	GO:0050794	regulation of cellular process	0.000124392528296795
CC	GO:0044456	synapse part	0.000185040244759053
CC	GO:0098687	chromosomal region	0.000213141163424467
MF	GO:0044877	protein-containing complex binding	0.000290588130864211
BP	GO:0051216	cartilage development	0.000303248229423243
CC	GO:0044297	cell body	0.000365392102338759
BP	GO:0090304	nucleic acid metabolic process	0.000436939512718825
BP	GO:0099537	trans-synaptic signaling	0.000436939512718825
MF	GO:0005488	binding	0.000436939512718825
CC	GO:0030016	myofibril	0.000449086161194228
MF	GO:0005198	structural molecule activity	0.000472922919827276
MF	GO:0003729	mRNA binding	0.000481640729174823
BP	GO:0030154	cell differentiation	0.000595596913323835
BP	GO:0006941	striated muscle contraction	0.000595596913323835
BP	GO:0048869	cellular developmental process	0.000647469183799052
CC	GO:0036477	somatodendritic compartment	0.000666974820578943
CC	GO:0043005	neuron projection	0.000666974820578943
BP	GO:0007268	chemical synaptic transmission	0.000751167180781116
BP	GO:0098916	anterograde trans-synaptic signaling	0.000751167180781116
BP	GO:0007049	cell cycle	0.000914762509394341
CC	GO:0099240	intrinsic component of synaptic membrane	0.000915099207328748
CC	GO:0043025	neuronal cell body	0.00133670465614546
BP	GO:0003009	skeletal muscle contraction	0.00145536824747267
CC	GO:0000793	condensed chromosome	0.00165802113803363
BP	GO:0060351	cartilage development involved in endochondral bone morphogenesis	0.00174918657701347
BP	GO:0006396	RNA processing	0.00182166432626966
CC	GO:0044454	nuclear chromosome part	0.00187247099590312
MF	GO:0005539	glycosaminoglycan binding	0.00193880067131852
BP	GO:0030198	extracellular matrix organization	0.00197615508983919
BP	GO:0051726	regulation of cell cycle	0.00205612176896417
BP	GO:0023052	signaling	0.00216547960390216
CC	GO:0000228	nuclear chromosome	0.00230187169549991
BP	GO:0007610	behavior	0.00230236822230202
CC	GO:0044449	contractile fiber part	0.00230236822230202
BP	GO:0051239	regulation of multicellular organismal process	0.00233643274716696
BP	GO:0061448	connective tissue development	0.00259783789839472
CC	GO:0042995	cell projection	0.00267183556954829
CC	GO:0030017	sarcomere	0.00281461194708753
BP	GO:0003012	muscle system process	0.00281461194708753
BP	GO:0022613	ribonucleoprotein complex biogenesis	0.00281461194708753
BP	GO:0022008	neurogenesis	0.00299977495225231
BP	GO:0001501	skeletal system development	0.00312458520871607
MF	GO:0030020	extracellular matrix structural constituent conferring tensile strength	0.00335269604297423
CC	GO:1990904	ribonucleoprotein complex	0.00354961092116806
BP	GO:0051094	positive regulation of developmental process	0.00360749447932591
CC	GO:0000777	condensed chromosome kinetochore	0.00376369481660149
CC	GO:0045211	postsynaptic membrane	0.00376369481660149
BP	GO:0000375	RNA splicing, via transesterification reactions	0.00398954483454534
BP	GO:0000377	RNA splicing, via transesterification reactions with bulged adenosine as nucleophile	0.00398954483454534
BP	GO:0000398	mRNA splicing, via spliceosome	0.00398954483454534
BP	GO:0043062	extracellular structure organization	0.00419991024060399
CC	GO:0005581	collagen trimer	0.00426183284628995
CC	GO:0033267	axon part	0.00447774840290401
BP	GO:0050793	regulation of developmental process	0.00473256353746434
BP	GO:0007155	cell adhesion	0.00487164381832193
CC	GO:0005856	cytoskeleton	0.00499757136188849
BP	GO:0060537	muscle tissue development	0.00528154671652371
BP	GO:0060350	endochondral bone morphogenesis	0.00528154671652371
BP	GO:0007154	cell communication	0.00556245551322573
BP	GO:0048167	regulation of synaptic plasticity	0.00585685781483324
BP	GO:0008380	RNA splicing	0.00585685781483324
BP	GO:0006936	muscle contraction	0.00600767392237352
CC	GO:0098590	plasma membrane region	0.00600767392237352
BP	GO:0051128	regulation of cellular component organization	0.00643013741683924
BP	GO:0003417	growth plate cartilage development	0.00643013741683924
BP	GO:0022610	biological adhesion	0.00722228689969365
MF	GO:0008134	transcription factor binding	0.00747261937488249
BP	GO:0006139	nucleobase-containing compound metabolic process	0.00747261937488249
BP	GO:0060538	skeletal muscle organ development	0.00748537525262183
BP	GO:0045597	positive regulation of cell differentiation	0.00761106832669264
BP	GO:0050877	nervous system process	0.00802283429406678
CC	GO:0031226	intrinsic component of plasma membrane	0.00802283429406678
BP	GO:0000278	mitotic cell cycle	0.00802283429406678
CC	GO:0000779	condensed chromosome, centromeric region	0.00829982563258875
CC	GO:0120025	plasma membrane bounded cell projection	0.00939307696919802
MF	GO:0008201	heparin binding	0.00950328664297437
BP	GO:2000026	regulation of multicellular organismal development	0.00986154061566987
CC	GO:0099699	integral component of synaptic membrane	0.011036030459398
BP	GO:0007611	learning or memory	0.011036030459398
BP	GO:0048513	animal organ development	0.0113229985517897
CC	GO:0030054	cell junction	0.0114462228886452
BP	GO:0016070	RNA metabolic process	0.0117449238332366
BP	GO:0014706	striated muscle tissue development	0.0118342345828641
BP	GO:0007411	axon guidance	0.011976004831165
BP	GO:0043170	macromolecule metabolic process	0.0120071228841772
BP	GO:0034508	centromere complex assembly	0.0125946175860286
BP	GO:0003015	heart process	0.0126759348985328
CC	GO:0005887	integral component of plasma membrane	0.0126759348985328
BP	GO:0006397	mRNA processing	0.0126759348985328
CC	GO:0097447	dendritic tree	0.0126759348985328
BP	GO:0048518	positive regulation of biological process	0.0132243506915894
BP	GO:0033047	regulation of mitotic sister chromatid segregation	0.0135533037863442
BP	GO:0060349	bone morphogenesis	0.0136882389215076
BP	GO:0097435	supramolecular fiber organization	0.0140333805259008
BP	GO:0097485	neuron projection guidance	0.0146163698677982
MF	GO:0005509	calcium ion binding	0.0146163698677982
BP	GO:0010467	gene expression	0.0146163698677982
BP	GO:0048468	cell development	0.0146163698677982
BP	GO:0046483	heterocycle metabolic process	0.0148567791247331
CC	GO:0098936	intrinsic component of postsynaptic membrane	0.0149949167485144
MF	GO:0005212	structural constituent of eye lens	0.0152254162509356
BP	GO:0000070	mitotic sister chromatid segregation	0.0153769854406897
BP	GO:0060255	regulation of macromolecule metabolic process	0.0153818981070976
CC	GO:0044420	extracellular matrix component	0.0155303089548222
CC	GO:0098878	neurotransmitter receptor complex	0.0162814345209612
BP	GO:0002062	chondrocyte differentiation	0.0176511316305453
MF	GO:0043121	neurotrophin binding	0.0188441045041744
BP	GO:0051716	cellular response to stimulus	0.0188826270834135
BP	GO:0007267	cell-cell signaling	0.0189376180295526
CC	GO:1902495	transmembrane transporter complex	0.0201101906315661
BP	GO:0007059	chromosome segregation	0.0201101906315661
CC	GO:0030425	dendrite	0.0201101906315661
CC	GO:1990351	transporter complex	0.0201738538287354
CC	GO:0098794	postsynapse	0.0203615874093668
BP	GO:0007519	skeletal muscle tissue development	0.0203638033104725
CC	GO:0034703	cation channel complex	0.0206590605107129
MF	GO:0003723	RNA binding	0.0207703527482896
BP	GO:0016071	mRNA metabolic process	0.0207703527482896
BP	GO:0051962	positive regulation of nervous system development	0.0211706115884158
BP	GO:0048699	generation of neurons	0.0212646266637577
BP	GO:0030182	neuron differentiation	0.0217614187082527
BP	GO:0007517	muscle organ development	0.024239215170382
BP	GO:0050890	cognition	0.024239215170382
MF	GO:0046873	metal ion transmembrane transporter activity	0.0244501772311118
BP	GO:0098868	bone growth	0.0244501772311118
BP	GO:0009653	anatomical structure morphogenesis	0.024774360404411
BP	GO:0050879	multicellular organismal movement	0.0253820783677575
BP	GO:0050881	musculoskeletal movement	0.0253820783677575
BP	GO:0060047	heart contraction	0.0261528046932291
BP	GO:0048168	regulation of neuronal synaptic plasticity	0.0264360839304106
BP	GO:0065004	protein-DNA complex assembly	0.0270398897175593
BP	GO:0050804	modulation of chemical synaptic transmission	0.0273040583748848
BP	GO:0048522	positive regulation of cellular process	0.0291731494660614
BP	GO:0050769	positive regulation of neurogenesis	0.029699073173477
CC	GO:0008328	ionotropic glutamate receptor complex	0.029699073173477
BP	GO:0007346	regulation of mitotic cell cycle	0.029699073173477
BP	GO:0035418	protein localization to synapse	0.029699073173477
BP	GO:0099177	regulation of trans-synaptic signaling	0.0318125683429932
BP	GO:0044085	cellular component biogenesis	0.0334850984537865
BP	GO:0048641	regulation of skeletal muscle tissue development	0.0338793485408315
BP	GO:0010720	positive regulation of cell development	0.0347804979044776
BP	GO:1903047	mitotic cell cycle process	0.0347804979044776
BP	GO:0006725	cellular aromatic compound metabolic process	0.0347804979044776
CC	GO:0044430	cytoskeletal part	0.0347804979044776
MF	GO:0016887	ATPase activity	0.0348360949767914
BP	GO:0045595	regulation of cell differentiation	0.0359567958249081
BP	GO:0045935	positive regulation of nucleobase-containing compound metabolic process	0.03599015066173
MF	GO:0003676	nucleic acid binding	0.0362688426170357
CC	GO:0098978	glutamatergic synapse	0.0373175923096877
BP	GO:0051301	cell division	0.0375294385104907
BP	GO:0050808	synapse organization	0.0377862689449288
BP	GO:0007215	glutamate receptor signaling pathway	0.0384316654473393
BP	GO:0071824	protein-DNA complex subunit organization	0.0399768008445243
BP	GO:0010646	regulation of cell communication	0.0410079925909302
MF	GO:0005261	cation channel activity	0.0410342979831906
BP	GO:0031346	positive regulation of cell projection organization	0.0415332647968064
CC	GO:0098793	presynapse	0.0431467275721934
BP	GO:0003433	chondrocyte development involved in endochondral bone morphogenesis	0.0431794611059227
CC	GO:0044459	plasma membrane part	0.0431794611059227
CC	GO:0000502	proteasome complex	0.0439565060722261
BP	GO:0051093	negative regulation of developmental process	0.0453208000939208
BP	GO:0031570	DNA integrity checkpoint	0.0453208000939208
BP	GO:0071248	cellular response to metal ion	0.0453208000939208
BP	GO:0050896	response to stimulus	0.0457206160044278
BP	GO:0006974	cellular response to DNA damage stimulus	0.046814842960453
BP	GO:0045944	positive regulation of transcription by RNA polymerase II	0.0478768896523905
CC	GO:0034702	ion channel complex	0.0481521414896899
BP	GO:0008037	cell recognition	0.0481521414896899
BP	GO:0033045	regulation of sister chromatid segregation	0.0481521414896899
BP	GO:0032879	regulation of localization	0.0486485117812608
BP	GO:0000075	cell cycle checkpoint	0.0486485117812608
MF	GO:1990825	sequence-specific mRNA binding	0.0486485117812608
BP	GO:0051983	regulation of chromosome segregation	0.0486485117812608
CC	GO:0099634	postsynaptic specialization membrane	0.0499813449035306
