# Supplementary material for: Dedicated transcriptomics combined with power analysis lead to functional understanding of genes with weak phenotypic changes in knockout lines
Source: PLoS Comput Biol. 2020 Nov 12;16(11):e1008354. doi: 10.1371/journal.pcbi.1008354 (PMC7685438; doi:10.1371/journal.pcbi.1008354)
Supplement: S3 File — (GZ) [file pcbi.1008354.s017.gz › S3_File/gor0.2/285.tsv]

ontology	category	term	BH
CC	GO:0031012	extracellular matrix	2.34665752954591e-10
BP	GO:0032501	multicellular organismal process	1.31219840137695e-09
BP	GO:0071840	cellular component organization or biogenesis	2.06030420191974e-09
CC	GO:0062023	collagen-containing extracellular matrix	6.85935112453972e-09
BP	GO:0016043	cellular component organization	2.7821226935173e-08
CC	GO:0032991	protein-containing complex	2.7821226935173e-08
MF	GO:0005201	extracellular matrix structural constituent	5.04222111450935e-08
CC	GO:0044421	extracellular region part	6.42105249058531e-08
BP	GO:0009987	cellular process	8.5747828495745e-08
BP	GO:0032502	developmental process	1.69023490318447e-07
BP	GO:0048856	anatomical structure development	3.61063864492979e-07
BP	GO:0007275	multicellular organism development	4.8874376321151e-07
BP	GO:0048731	system development	8.01291626024756e-07
MF	GO:0005515	protein binding	8.01291626024756e-07
BP	GO:0065007	biological regulation	8.4303126898279e-07
MF	GO:0005198	structural molecule activity	9.62051528254122e-07
BP	GO:0007399	nervous system development	1.48333955596461e-06
CC	GO:0005615	extracellular space	2.13904890248279e-06
BP	GO:0050789	regulation of biological process	2.47616477637354e-06
CC	GO:0005576	extracellular region	2.67919479894553e-06
CC	GO:0043228	non-membrane-bounded organelle	7.40266674385028e-06
CC	GO:0043232	intracellular non-membrane-bounded organelle	1.89175666439894e-05
BP	GO:0050794	regulation of cellular process	3.57497815522844e-05
CC	GO:0000775	chromosome, centromeric region	4.00653375774146e-05
MF	GO:0005488	binding	4.00653375774146e-05
BP	GO:0022008	neurogenesis	6.12815626625318e-05
CC	GO:0005581	collagen trimer	7.67046127233033e-05
BP	GO:0048699	generation of neurons	9.44002853631214e-05
BP	GO:0008380	RNA splicing	9.87099384287836e-05
CC	GO:0044427	chromosomal part	9.87099384287836e-05
CC	GO:0098687	chromosomal region	0.000201850538031348
CC	GO:0005694	chromosome	0.000233063440014434
CC	GO:0000776	kinetochore	0.000263541712250297
BP	GO:0048589	developmental growth	0.000267613563945508
BP	GO:0030198	extracellular matrix organization	0.000276760305911123
BP	GO:0099536	synaptic signaling	0.000276760305911123
BP	GO:0048468	cell development	0.000292283223588618
BP	GO:0000278	mitotic cell cycle	0.000365068773892273
CC	GO:0000779	condensed chromosome, centromeric region	0.000374748939083436
CC	GO:0045202	synapse	0.000392254930519947
BP	GO:0043062	extracellular structure organization	0.000397346413542062
BP	GO:0007268	chemical synaptic transmission	0.000481667367991372
BP	GO:0098916	anterograde trans-synaptic signaling	0.000481667367991372
BP	GO:0030182	neuron differentiation	0.000546408267726915
BP	GO:0099537	trans-synaptic signaling	0.000618026652339445
BP	GO:0048666	neuron development	0.000654863039825527
CC	GO:0030424	axon	0.000664777939486299
CC	GO:0097060	synaptic membrane	0.000698311802138185
MF	GO:0005212	structural constituent of eye lens	0.000936843408375589
CC	GO:0044420	extracellular matrix component	0.00100020969942896
BP	GO:0051239	regulation of multicellular organismal process	0.00117923973989642
CC	GO:0000777	condensed chromosome kinetochore	0.00125032435782899
BP	GO:0048869	cellular developmental process	0.00125911013772611
BP	GO:0050793	regulation of developmental process	0.00125911013772611
CC	GO:0044428	nuclear part	0.00146265689281526
CC	GO:0044456	synapse part	0.00158666151905418
CC	GO:0005681	spliceosomal complex	0.00166403942606582
BP	GO:0031175	neuron projection development	0.00191010395551546
BP	GO:0051128	regulation of cellular component organization	0.00192360857190342
CC	GO:0031226	intrinsic component of plasma membrane	0.00192360857190342
MF	GO:0044877	protein-containing complex binding	0.00192360857190342
BP	GO:0030154	cell differentiation	0.00192360857190342
BP	GO:0051216	cartilage development	0.00200184309506448
BP	GO:0060351	cartilage development involved in endochondral bone morphogenesis	0.00200785220171717
BP	GO:0051960	regulation of nervous system development	0.00205874317231974
BP	GO:0040007	growth	0.00258110894086234
BP	GO:0007155	cell adhesion	0.00261257544341347
BP	GO:0007049	cell cycle	0.00261257544341347
CC	GO:0031981	nuclear lumen	0.00268156570662841
CC	GO:0005887	integral component of plasma membrane	0.00401550273207151
BP	GO:0051130	positive regulation of cellular component organization	0.00401550273207151
BP	GO:0007346	regulation of mitotic cell cycle	0.00401550273207151
CC	GO:0099512	supramolecular fiber	0.00401550273207151
CC	GO:0043292	contractile fiber	0.00401550273207151
BP	GO:0022610	biological adhesion	0.00401550273207151
CC	GO:0099080	supramolecular complex	0.00401550273207151
CC	GO:0099081	supramolecular polymer	0.00401550273207151
BP	GO:0048519	negative regulation of biological process	0.0045011153605951
BP	GO:0006397	mRNA processing	0.0045011153605951
BP	GO:0050808	synapse organization	0.0045011153605951
CC	GO:0000793	condensed chromosome	0.0045011153605951
BP	GO:0000245	spliceosomal complex assembly	0.0045011153605951
BP	GO:0051093	negative regulation of developmental process	0.0045011153605951
BP	GO:0000375	RNA splicing, via transesterification reactions	0.0045011153605951
BP	GO:0000377	RNA splicing, via transesterification reactions with bulged adenosine as nucleophile	0.0045011153605951
BP	GO:0000398	mRNA splicing, via spliceosome	0.0045011153605951
BP	GO:0009653	anatomical structure morphogenesis	0.00490476526470395
BP	GO:0006396	RNA processing	0.00503058468696718
BP	GO:0048523	negative regulation of cellular process	0.00523532249604346
MF	GO:0030020	extracellular matrix structural constituent conferring tensile strength	0.00523532249604346
BP	GO:0120036	plasma membrane bounded cell projection organization	0.00563049667263648
BP	GO:0007411	axon guidance	0.0059496873687707
BP	GO:0060350	endochondral bone morphogenesis	0.00603035386937906
BP	GO:2000026	regulation of multicellular organismal development	0.00716498174736195
CC	GO:1990904	ribonucleoprotein complex	0.00716498174736195
BP	GO:0045595	regulation of cell differentiation	0.00743354137272168
CC	GO:0000780	condensed nuclear chromosome, centromeric region	0.00743354137272168
BP	GO:0003417	growth plate cartilage development	0.00743354137272168
BP	GO:0097435	supramolecular fiber organization	0.00743354137272168
BP	GO:0006974	cellular response to DNA damage stimulus	0.00743864506612498
BP	GO:0097485	neuron projection guidance	0.00743864506612498
BP	GO:0030030	cell projection organization	0.00760037542487118
CC	GO:0036477	somatodendritic compartment	0.00789283465596288
BP	GO:0006260	DNA replication	0.0078957499146296
CC	GO:0097458	neuron part	0.00791632845268702
BP	GO:0003418	growth plate cartilage chondrocyte differentiation	0.00791632845268702
CC	GO:0008328	ionotropic glutamate receptor complex	0.00791632845268702
BP	GO:0051726	regulation of cell cycle	0.00791632845268702
BP	GO:0007059	chromosome segregation	0.00847290234071751
BP	GO:0120039	plasma membrane bounded cell projection morphogenesis	0.00849136496243601
BP	GO:0003008	system process	0.00854732982734496
CC	GO:0030054	cell junction	0.00870216755506945
CC	GO:0045211	postsynaptic membrane	0.00870216755506945
BP	GO:0048858	cell projection morphogenesis	0.00901962150770384
BP	GO:0032989	cellular component morphogenesis	0.00904092180453626
BP	GO:0031570	DNA integrity checkpoint	0.00904092180453626
BP	GO:0023052	signaling	0.00979408834890784
BP	GO:0000070	mitotic sister chromatid segregation	0.0101464910986298
MF	GO:0005509	calcium ion binding	0.0101464910986298
BP	GO:0007154	cell communication	0.0101464910986298
CC	GO:0044459	plasma membrane part	0.0103224070210222
BP	GO:0051716	cellular response to stimulus	0.0104346901124116
BP	GO:0002062	chondrocyte differentiation	0.0110773648199128
CC	GO:0033267	axon part	0.0110773648199128
BP	GO:0050804	modulation of chemical synaptic transmission	0.0110773648199128
CC	GO:0005856	cytoskeleton	0.0112832328875694
CC	GO:0098982	GABA-ergic synapse	0.0113335949854358
CC	GO:0098878	neurotransmitter receptor complex	0.0113335949854358
BP	GO:0032879	regulation of localization	0.0113335949854358
CC	GO:0000228	nuclear chromosome	0.0113335949854358
BP	GO:0003433	chondrocyte development involved in endochondral bone morphogenesis	0.0116647267249897
BP	GO:0061448	connective tissue development	0.0117452943114565
BP	GO:0048167	regulation of synaptic plasticity	0.0118302169321053
MF	GO:0098879	structural constituent of postsynaptic specialization	0.0123463837840273
MF	GO:0016887	ATPase activity	0.0123463837840273
CC	GO:0005654	nucleoplasm	0.0123463837840273
BP	GO:0099177	regulation of trans-synaptic signaling	0.0123463837840273
BP	GO:0006928	movement of cell or subcellular component	0.0126707764514979
CC	GO:0098794	postsynapse	0.0129018949567777
CC	GO:0044454	nuclear chromosome part	0.0134052604571581
BP	GO:0000075	cell cycle checkpoint	0.0139775234373978
CC	GO:0044297	cell body	0.0139775234373978
BP	GO:0040011	locomotion	0.0140882193305209
BP	GO:0001501	skeletal system development	0.0142366745179634
BP	GO:0032990	cell part morphogenesis	0.0146502800512945
BP	GO:0048812	neuron projection morphogenesis	0.0155210017745205
CC	GO:0043025	neuronal cell body	0.0157961080664581
BP	GO:0051962	positive regulation of nervous system development	0.0160722834359995
BP	GO:0060284	regulation of cell development	0.0161493849660997
CC	GO:0030016	myofibril	0.0161676222808264
BP	GO:0043170	macromolecule metabolic process	0.0164193928059147
BP	GO:0090304	nucleic acid metabolic process	0.0178949274466003
BP	GO:0006941	striated muscle contraction	0.0188516727188439
BP	GO:0016071	mRNA metabolic process	0.0202607822419678
MF	GO:0003729	mRNA binding	0.0203249883921788
BP	GO:0003012	muscle system process	0.020417694119817
CC	GO:0099634	postsynaptic specialization membrane	0.0215295542704595
BP	GO:0006281	DNA repair	0.0215617560406458
MF	GO:0008092	cytoskeletal protein binding	0.0216582685969706
BP	GO:0050767	regulation of neurogenesis	0.021862900074056
BP	GO:0006261	DNA-dependent DNA replication	0.0223021859014439
BP	GO:0071248	cellular response to metal ion	0.0223021859014439
MF	GO:0098919	structural constituent of postsynaptic density	0.0226127484521581
CC	GO:0005813	centrosome	0.0230186165084024
BP	GO:0006403	RNA localization	0.0237510748356833
BP	GO:0050896	response to stimulus	0.0239109186751189
BP	GO:0044085	cellular component biogenesis	0.0242604812589382
MF	GO:0008094	DNA-dependent ATPase activity	0.0248363885644591
BP	GO:0071241	cellular response to inorganic substance	0.024907992666084
BP	GO:0098868	bone growth	0.0249263255388479
BP	GO:0000819	sister chromatid segregation	0.0249263255388479
CC	GO:0044449	contractile fiber part	0.0258053820447361
BP	GO:0033045	regulation of sister chromatid segregation	0.0261145507827029
BP	GO:0098813	nuclear chromosome segregation	0.0262202809984437
CC	GO:0043005	neuron projection	0.0264308750106787
MF	GO:0005539	glycosaminoglycan binding	0.0264308750106787
BP	GO:0051094	positive regulation of developmental process	0.0264308750106787
BP	GO:0000902	cell morphogenesis	0.0267485007110034
BP	GO:0003413	chondrocyte differentiation involved in endochondral bone morphogenesis	0.0267485007110034
BP	GO:0030199	collagen fibril organization	0.0271006086789264
BP	GO:0051301	cell division	0.0272938687653981
MF	GO:0042623	ATPase activity, coupled	0.0274652549364719
BP	GO:0022613	ribonucleoprotein complex biogenesis	0.0274833540846196
BP	GO:0033047	regulation of mitotic sister chromatid segregation	0.0275949372545758
BP	GO:0048168	regulation of neuronal synaptic plasticity	0.0275949372545758
BP	GO:0003422	growth plate cartilage morphogenesis	0.0277327748462691
CC	GO:0048786	presynaptic active zone	0.028112860499403
BP	GO:0140014	mitotic nuclear division	0.0294554329159031
CC	GO:0000778	condensed nuclear chromosome kinetochore	0.0297346920628295
BP	GO:0035418	protein localization to synapse	0.0306854696140651
CC	GO:0099240	intrinsic component of synaptic membrane	0.031395944945609
BP	GO:0099565	chemical synaptic transmission, postsynaptic	0.0368386739921222
MF	GO:0005261	cation channel activity	0.0389108298081198
MF	GO:0097367	carbohydrate derivative binding	0.0395897822820067
BP	GO:0006259	DNA metabolic process	0.0396240363274782
BP	GO:0050806	positive regulation of synaptic transmission	0.0421333325980121
BP	GO:0042330	taxis	0.0421333325980121
BP	GO:1903047	mitotic cell cycle process	0.0421333325980121
BP	GO:0000077	DNA damage checkpoint	0.0421333325980121
BP	GO:0060349	bone morphogenesis	0.0425884994554811
BP	GO:0048518	positive regulation of biological process	0.0434350783068784
BP	GO:0010965	regulation of mitotic sister chromatid separation	0.0458735679131958
BP	GO:0060079	excitatory postsynaptic potential	0.0463514004374063
CC	GO:0098590	plasma membrane region	0.0469626901799676
CC	GO:0070013	intracellular organelle lumen	0.0469626901799676
BP	GO:0006935	chemotaxis	0.0471434446230708
MF	GO:0005102	signaling receptor binding	0.0471434446230708
BP	GO:0035264	multicellular organism growth	0.0475822443061809
BP	GO:0006936	muscle contraction	0.0482280122265386
BP	GO:0000280	nuclear division	0.0484195346657287
CC	GO:0031974	membrane-enclosed lumen	0.0484195346657287
CC	GO:0043233	organelle lumen	0.0484195346657287
CC	GO:0030017	sarcomere	0.0491619544729867
BP	GO:0061564	axon development	0.049674401997269
BP	GO:0045597	positive regulation of cell differentiation	0.049674401997269
