# Supplementary material for: Dedicated transcriptomics combined with power analysis lead to functional understanding of genes with weak phenotypic changes in knockout lines
Source: PLoS Comput Biol. 2020 Nov 12;16(11):e1008354. doi: 10.1371/journal.pcbi.1008354 (PMC7685438; doi:10.1371/journal.pcbi.1008354)
Supplement: S3 File — (GZ) [file pcbi.1008354.s017.gz › S3_File/gor0.2/789.tsv]

ontology	category	term	BH
CC	GO:0031012	extracellular matrix	1.85705481623445e-08
MF	GO:0005515	protein binding	5.35557276534871e-08
CC	GO:0062023	collagen-containing extracellular matrix	9.59142884460799e-07
MF	GO:0005201	extracellular matrix structural constituent	9.59142884460799e-07
CC	GO:0043228	non-membrane-bounded organelle	9.59142884460799e-07
CC	GO:0044428	nuclear part	1.8562009642178e-06
CC	GO:0043232	intracellular non-membrane-bounded organelle	2.06740956817343e-06
CC	GO:0031981	nuclear lumen	2.26599121195178e-06
BP	GO:0048731	system development	2.5557744611317e-06
CC	GO:0032991	protein-containing complex	2.80572657638236e-06
BP	GO:0032501	multicellular organismal process	1.16453337232408e-05
BP	GO:0071840	cellular component organization or biogenesis	1.16453337232408e-05
CC	GO:0044421	extracellular region part	1.23535005605073e-05
MF	GO:0005488	binding	1.23535005605073e-05
CC	GO:0005694	chromosome	2.26628763210877e-05
BP	GO:0009987	cellular process	2.88477713732367e-05
BP	GO:0007275	multicellular organism development	2.88477713732367e-05
MF	GO:0005198	structural molecule activity	3.86556011419217e-05
CC	GO:0005615	extracellular space	3.86556011419217e-05
BP	GO:0048856	anatomical structure development	3.90111858822393e-05
CC	GO:0043292	contractile fiber	3.90111858822393e-05
CC	GO:0005634	nucleus	3.90111858822393e-05
CC	GO:0044427	chromosomal part	7.15209441310889e-05
BP	GO:0032502	developmental process	7.28543569414567e-05
CC	GO:0000776	kinetochore	0.000100136240094645
BP	GO:0050789	regulation of biological process	0.000100136240094645
BP	GO:0016043	cellular component organization	0.000100136240094645
BP	GO:0065007	biological regulation	0.000108593302461924
CC	GO:0070013	intracellular organelle lumen	0.000128499853894046
CC	GO:0099512	supramolecular fiber	0.000165608092626597
CC	GO:0099080	supramolecular complex	0.000165608092626597
CC	GO:0099081	supramolecular polymer	0.000165608092626597
CC	GO:0005576	extracellular region	0.000175618891891136
BP	GO:0016071	mRNA metabolic process	0.000184921549233997
CC	GO:0031974	membrane-enclosed lumen	0.000206223890326894
CC	GO:0043233	organelle lumen	0.000206223890326894
CC	GO:0097060	synaptic membrane	0.000323956502733035
CC	GO:0000779	condensed chromosome, centromeric region	0.000346986595767434
CC	GO:0098687	chromosomal region	0.000356263033981095
CC	GO:0030424	axon	0.000356263033981095
CC	GO:0030016	myofibril	0.00040842148215603
CC	GO:0000775	chromosome, centromeric region	0.00040842148215603
BP	GO:0048869	cellular developmental process	0.000761786117631301
BP	GO:0030154	cell differentiation	0.000761786117631301
BP	GO:0050794	regulation of cellular process	0.000903031100481129
CC	GO:0045202	synapse	0.000974539233537723
MF	GO:0005212	structural constituent of eye lens	0.00107496796680559
BP	GO:0048468	cell development	0.00118150858919595
BP	GO:0006396	RNA processing	0.00118150858919595
CC	GO:0000777	condensed chromosome kinetochore	0.00118150858919595
BP	GO:0033047	regulation of mitotic sister chromatid segregation	0.00118150858919595
BP	GO:0006941	striated muscle contraction	0.00119617383112038
CC	GO:0044449	contractile fiber part	0.00119617383112038
BP	GO:0007399	nervous system development	0.00140584884571202
BP	GO:0090304	nucleic acid metabolic process	0.00143198038800266
CC	GO:0030017	sarcomere	0.00144185919137366
CC	GO:0000793	condensed chromosome	0.00152024007814729
BP	GO:0007049	cell cycle	0.00154742829530002
CC	GO:0044456	synapse part	0.00168615441972982
CC	GO:0005654	nucleoplasm	0.00210867905795485
BP	GO:0051726	regulation of cell cycle	0.00210867905795485
CC	GO:0000228	nuclear chromosome	0.00210867905795485
BP	GO:0008037	cell recognition	0.00278308976046551
BP	GO:0006397	mRNA processing	0.00308967487595441
BP	GO:0048519	negative regulation of biological process	0.00308967487595441
BP	GO:0007088	regulation of mitotic nuclear division	0.00343599600816438
BP	GO:0000070	mitotic sister chromatid segregation	0.00345539309261818
BP	GO:0006139	nucleobase-containing compound metabolic process	0.00401459951815792
BP	GO:0006261	DNA-dependent DNA replication	0.00401459951815792
CC	GO:0030054	cell junction	0.00420066871035416
CC	GO:0005581	collagen trimer	0.00420066871035416
BP	GO:0006936	muscle contraction	0.00420153942686509
BP	GO:0000278	mitotic cell cycle	0.00439393605395466
BP	GO:0000245	spliceosomal complex assembly	0.00447755918478632
BP	GO:0051983	regulation of chromosome segregation	0.0048654669186213
BP	GO:0140014	mitotic nuclear division	0.00564404628667577
MF	GO:0044877	protein-containing complex binding	0.00564404628667577
BP	GO:0000075	cell cycle checkpoint	0.00566526184552187
BP	GO:0007059	chromosome segregation	0.00580201038584692
BP	GO:0022610	biological adhesion	0.00603378982193194
BP	GO:0006260	DNA replication	0.00603378982193194
BP	GO:0007155	cell adhesion	0.00611447029305802
MF	GO:0008094	DNA-dependent ATPase activity	0.00611447029305802
BP	GO:0003012	muscle system process	0.00611447029305802
BP	GO:0007411	axon guidance	0.00678322254512564
BP	GO:0003008	system process	0.006919006383414
BP	GO:0051239	regulation of multicellular organismal process	0.00697456072047659
BP	GO:0050793	regulation of developmental process	0.00698099074300289
BP	GO:2000026	regulation of multicellular organismal development	0.00698099074300289
BP	GO:0046483	heterocycle metabolic process	0.00698099074300289
BP	GO:0033045	regulation of sister chromatid segregation	0.00698099074300289
CC	GO:0044454	nuclear chromosome part	0.00698099074300289
BP	GO:0048523	negative regulation of cellular process	0.00698099074300289
BP	GO:0008380	RNA splicing	0.00710509717092195
CC	GO:0005813	centrosome	0.00737354912297913
BP	GO:0097485	neuron projection guidance	0.0082412203083465
BP	GO:1905818	regulation of chromosome separation	0.00877116222913401
BP	GO:0010965	regulation of mitotic sister chromatid separation	0.010012334614173
BP	GO:0051128	regulation of cellular component organization	0.010012334614173
CC	GO:0044297	cell body	0.0106195123336485
CC	GO:0098982	GABA-ergic synapse	0.0106195123336485
CC	GO:0097458	neuron part	0.010990903883505
CC	GO:0033267	axon part	0.010990903883505
MF	GO:0030020	extracellular matrix structural constituent conferring tensile strength	0.010990903883505
CC	GO:0099240	intrinsic component of synaptic membrane	0.010990903883505
BP	GO:0051783	regulation of nuclear division	0.0114748290274235
CC	GO:0043025	neuronal cell body	0.0125420080029168
BP	GO:0000375	RNA splicing, via transesterification reactions	0.012954229216345
BP	GO:0000377	RNA splicing, via transesterification reactions with bulged adenosine as nucleophile	0.012954229216345
BP	GO:0000398	mRNA splicing, via spliceosome	0.012954229216345
BP	GO:0034508	centromere complex assembly	0.0135481036983451
BP	GO:1902750	negative regulation of cell cycle G2/M phase transition	0.0136773338613107
CC	GO:0005856	cytoskeleton	0.0152059819916433
CC	GO:0005657	replication fork	0.0152412943355989
BP	GO:0022008	neurogenesis	0.0153651979242451
BP	GO:0007091	metaphase/anaphase transition of mitotic cell cycle	0.0155342714331926
BP	GO:0023052	signaling	0.0157438603102219
BP	GO:0060047	heart contraction	0.0157923198941328
BP	GO:0007346	regulation of mitotic cell cycle	0.0161297800766381
CC	GO:0044430	cytoskeletal part	0.0164780363788623
MF	GO:0003729	mRNA binding	0.0168158162951587
BP	GO:0006725	cellular aromatic compound metabolic process	0.0172757461355041
CC	GO:0098590	plasma membrane region	0.017680684918044
BP	GO:1901988	negative regulation of cell cycle phase transition	0.0196017918195436
BP	GO:0048699	generation of neurons	0.0197741680710796
BP	GO:0007093	mitotic cell cycle checkpoint	0.0197741680710796
BP	GO:1903047	mitotic cell cycle process	0.0197741680710796
BP	GO:0045595	regulation of cell differentiation	0.0225798072986466
CC	GO:1990904	ribonucleoprotein complex	0.0225798072986466
BP	GO:0007154	cell communication	0.0225798072986466
BP	GO:0099536	synaptic signaling	0.0225798072986466
BP	GO:0000819	sister chromatid segregation	0.0235965795430034
CC	GO:0098793	presynapse	0.0236848853296955
BP	GO:0098659	inorganic cation import across plasma membrane	0.0236848853296955
BP	GO:0099587	inorganic ion import across plasma membrane	0.0236848853296955
BP	GO:0060350	endochondral bone morphogenesis	0.0243532063886543
BP	GO:0031123	RNA 3'-end processing	0.0245402848775333
MF	GO:0042623	ATPase activity, coupled	0.0246995392506781
BP	GO:0030198	extracellular matrix organization	0.0246995392506781
BP	GO:0051094	positive regulation of developmental process	0.0251600427483794
BP	GO:0022613	ribonucleoprotein complex biogenesis	0.0254547164853239
BP	GO:0033048	negative regulation of mitotic sister chromatid segregation	0.0259629928517508
BP	GO:0003015	heart process	0.0259629928517508
BP	GO:0045597	positive regulation of cell differentiation	0.0259629928517508
BP	GO:0030071	regulation of mitotic metaphase/anaphase transition	0.0259629928517508
BP	GO:0051130	positive regulation of cellular component organization	0.0259629928517508
BP	GO:0008015	blood circulation	0.0265326822070445
CC	GO:0000780	condensed nuclear chromosome, centromeric region	0.0265326822070445
BP	GO:0033046	negative regulation of sister chromatid segregation	0.0269639951162182
BP	GO:0051960	regulation of nervous system development	0.0269639951162182
BP	GO:0050982	detection of mechanical stimulus	0.0278673763736965
MF	GO:0008092	cytoskeletal protein binding	0.028826972699183
BP	GO:0060351	cartilage development involved in endochondral bone morphogenesis	0.028899908261541
BP	GO:0060537	muscle tissue development	0.0296893296261123
BP	GO:0007517	muscle organ development	0.0299083213732448
BP	GO:0000280	nuclear division	0.0299083213732448
CC	GO:0043596	nuclear replication fork	0.0299083213732448
BP	GO:0003013	circulatory system process	0.0306061683259418
BP	GO:0003422	growth plate cartilage morphogenesis	0.0306061683259418
BP	GO:2000816	negative regulation of mitotic sister chromatid separation	0.0306061683259418
BP	GO:1901987	regulation of cell cycle phase transition	0.0306061683259418
BP	GO:1901360	organic cyclic compound metabolic process	0.0309008024285451
BP	GO:0007519	skeletal muscle tissue development	0.031129031272977
BP	GO:0007268	chemical synaptic transmission	0.031129031272977
BP	GO:0098916	anterograde trans-synaptic signaling	0.031129031272977
CC	GO:0031674	I band	0.0312423163562356
CC	GO:0000778	condensed nuclear chromosome kinetochore	0.0317870781538636
BP	GO:0006259	DNA metabolic process	0.0317870781538636
BP	GO:0048522	positive regulation of cellular process	0.0320286434650838
BP	GO:0061061	muscle structure development	0.0320286434650838
BP	GO:0044784	metaphase/anaphase transition of cell cycle	0.0326534520261598
BP	GO:0050808	synapse organization	0.0326534520261598
BP	GO:0048641	regulation of skeletal muscle tissue development	0.0326534520261598
CC	GO:0044459	plasma membrane part	0.0329863537911596
CC	GO:0031226	intrinsic component of plasma membrane	0.0339547765306208
BP	GO:0051306	mitotic sister chromatid separation	0.034145576500672
BP	GO:0044770	cell cycle phase transition	0.034145576500672
CC	GO:0045211	postsynaptic membrane	0.0345811675395232
BP	GO:0003009	skeletal muscle contraction	0.0349295560876571
BP	GO:0099537	trans-synaptic signaling	0.0351888721640205
CC	GO:0044420	extracellular matrix component	0.035235020247621
CC	GO:0042734	presynaptic membrane	0.035235020247621
BP	GO:0006974	cellular response to DNA damage stimulus	0.035235020247621
BP	GO:0048518	positive regulation of biological process	0.0354712306746694
CC	GO:0044422	organelle part	0.036504078457427
BP	GO:0050974	detection of mechanical stimulus involved in sensory perception	0.038557508345628
BP	GO:0060349	bone morphogenesis	0.0394529220981126
BP	GO:0060538	skeletal muscle organ development	0.040400640310571
BP	GO:0010831	positive regulation of myotube differentiation	0.0405075581051526
BP	GO:0016070	RNA metabolic process	0.0411092007013385
BP	GO:0030182	neuron differentiation	0.042047905572042
CC	GO:0048786	presynaptic active zone	0.0427519530144473
BP	GO:0003433	chondrocyte development involved in endochondral bone morphogenesis	0.04326331837301
BP	GO:0034641	cellular nitrogen compound metabolic process	0.043486054887545
BP	GO:0031570	DNA integrity checkpoint	0.0440046394386749
MF	GO:0005539	glycosaminoglycan binding	0.0449178845557139
BP	GO:0042391	regulation of membrane potential	0.0449178845557139
CC	GO:0099092	postsynaptic density, intracellular component	0.0450132303958406
BP	GO:0006403	RNA localization	0.045929244618491
BP	GO:0014902	myotube differentiation	0.045929244618491
BP	GO:0045841	negative regulation of mitotic metaphase/anaphase transition	0.045929244618491
BP	GO:1903311	regulation of mRNA metabolic process	0.045929244618491
MF	GO:0004386	helicase activity	0.045929244618491
BP	GO:0065004	protein-DNA complex assembly	0.045929244618491
BP	GO:0051093	negative regulation of developmental process	0.0459869735171154
BP	GO:0043062	extracellular structure organization	0.046014430621393
BP	GO:0098739	import across plasma membrane	0.0488838072556316
