# Supplementary material for: Dedicated transcriptomics combined with power analysis lead to functional understanding of genes with weak phenotypic changes in knockout lines
Source: PLoS Comput Biol. 2020 Nov 12;16(11):e1008354. doi: 10.1371/journal.pcbi.1008354 (PMC7685438; doi:10.1371/journal.pcbi.1008354)
Supplement: S3 File — (GZ) [file pcbi.1008354.s017.gz › S3_File/gor0.2/516.tsv]

ontology	category	term	BH
CC	GO:0031012	extracellular matrix	1.83353865393697e-10
BP	GO:0048731	system development	5.78453091053084e-09
BP	GO:0071840	cellular component organization or biogenesis	8.68826368922321e-09
BP	GO:0032501	multicellular organismal process	9.72630704418442e-09
BP	GO:0007275	multicellular organism development	2.64125419374213e-08
CC	GO:0062023	collagen-containing extracellular matrix	3.87159530168667e-08
BP	GO:0048856	anatomical structure development	3.87159530168667e-08
BP	GO:0032502	developmental process	4.75069555002441e-08
CC	GO:0044421	extracellular region part	7.72323481501261e-08
BP	GO:0016043	cellular component organization	1.09295126844771e-07
CC	GO:0032991	protein-containing complex	1.2540041183046e-07
BP	GO:0050789	regulation of biological process	1.73740005369478e-07
CC	GO:0005576	extracellular region	2.07298115293058e-07
BP	GO:0050794	regulation of cellular process	2.66384845604293e-07
MF	GO:0005201	extracellular matrix structural constituent	7.41793165329065e-07
BP	GO:0065007	biological regulation	7.41793165329065e-07
CC	GO:0044428	nuclear part	1.73235629554569e-06
BP	GO:0000278	mitotic cell cycle	1.96280864944936e-06
CC	GO:0005615	extracellular space	3.01015020915587e-06
CC	GO:0031981	nuclear lumen	3.68507428446019e-06
BP	GO:0048869	cellular developmental process	3.90363363737766e-06
MF	GO:0005515	protein binding	5.10258501741641e-06
BP	GO:0030154	cell differentiation	5.26334430160665e-06
CC	GO:0030424	axon	6.6593912278598e-06
BP	GO:0051239	regulation of multicellular organismal process	9.85450780713042e-06
BP	GO:0009987	cellular process	9.85450780713042e-06
BP	GO:0007346	regulation of mitotic cell cycle	9.86598594215681e-06
MF	GO:0044877	protein-containing complex binding	1.05241763691243e-05
BP	GO:0003008	system process	1.11286425602247e-05
BP	GO:0007155	cell adhesion	1.25190674842055e-05
CC	GO:0005581	collagen trimer	1.46951968910271e-05
MF	GO:0005488	binding	1.46951968910271e-05
BP	GO:0048519	negative regulation of biological process	1.50288081088991e-05
BP	GO:0007399	nervous system development	1.93900431060263e-05
BP	GO:0051128	regulation of cellular component organization	1.93900431060263e-05
BP	GO:0022610	biological adhesion	1.98767898992423e-05
BP	GO:0090304	nucleic acid metabolic process	2.03371164939105e-05
BP	GO:0051726	regulation of cell cycle	2.19691013688591e-05
BP	GO:0048468	cell development	2.22241332310502e-05
BP	GO:0050793	regulation of developmental process	2.85611485606044e-05
BP	GO:0022008	neurogenesis	2.96396868815274e-05
CC	GO:0043228	non-membrane-bounded organelle	3.48599361055035e-05
BP	GO:0007049	cell cycle	3.73537524371362e-05
MF	GO:0005198	structural molecule activity	3.78630203156184e-05
BP	GO:0060255	regulation of macromolecule metabolic process	4.04837918215526e-05
CC	GO:0097060	synaptic membrane	4.08029099360304e-05
BP	GO:0048522	positive regulation of cellular process	4.40086271982316e-05
BP	GO:2000026	regulation of multicellular organismal development	4.7267567699897e-05
BP	GO:0048523	negative regulation of cellular process	4.7267567699897e-05
CC	GO:0005634	nucleus	5.10814717368467e-05
BP	GO:0009653	anatomical structure morphogenesis	5.19000614709409e-05
CC	GO:0044427	chromosomal part	6.12073330965571e-05
CC	GO:0045202	synapse	6.600347458373e-05
BP	GO:0006396	RNA processing	8.63482896473247e-05
BP	GO:0048699	generation of neurons	9.67883476572584e-05
CC	GO:0098687	chromosomal region	0.000100338666204663
BP	GO:0048518	positive regulation of biological process	0.000104306055263347
BP	GO:0051130	positive regulation of cellular component organization	0.000104306055263347
CC	GO:0005694	chromosome	0.000108134567921535
BP	GO:0006260	DNA replication	0.000108783878781014
CC	GO:0000775	chromosome, centromeric region	0.000116340623952129
CC	GO:0030054	cell junction	0.000125296870687664
CC	GO:0043232	intracellular non-membrane-bounded organelle	0.000125717224050956
CC	GO:0070013	intracellular organelle lumen	0.000125717224050956
MF	GO:0005509	calcium ion binding	0.000171706453502201
CC	GO:0031974	membrane-enclosed lumen	0.000180011719517624
CC	GO:0043233	organelle lumen	0.000180011719517624
BP	GO:0008380	RNA splicing	0.000188521850829002
CC	GO:0005654	nucleoplasm	0.000198344683469272
BP	GO:0030198	extracellular matrix organization	0.000199471622718897
CC	GO:0044420	extracellular matrix component	0.000210667464743403
MF	GO:0005539	glycosaminoglycan binding	0.000237772498082599
CC	GO:0043292	contractile fiber	0.000237772498082599
BP	GO:0099536	synaptic signaling	0.000373071011345105
BP	GO:0051216	cartilage development	0.000381990939285287
BP	GO:0048513	animal organ development	0.000382709135525027
BP	GO:0006928	movement of cell or subcellular component	0.000462627872127057
BP	GO:0006139	nucleobase-containing compound metabolic process	0.000462627872127057
BP	GO:0031175	neuron projection development	0.000496055620658142
BP	GO:0050808	synapse organization	0.000513116075078755
BP	GO:0007268	chemical synaptic transmission	0.000514412663420952
BP	GO:0098916	anterograde trans-synaptic signaling	0.000514412663420952
BP	GO:0043170	macromolecule metabolic process	0.000529742305848896
BP	GO:0051171	regulation of nitrogen compound metabolic process	0.000555634908953548
BP	GO:1903047	mitotic cell cycle process	0.000585685450623267
BP	GO:0048666	neuron development	0.000678062881706352
BP	GO:0030182	neuron differentiation	0.000678062881706352
BP	GO:0099537	trans-synaptic signaling	0.000742475702996079
CC	GO:0000776	kinetochore	0.000742475702996079
BP	GO:0090068	positive regulation of cell cycle process	0.000908235607574142
BP	GO:0006275	regulation of DNA replication	0.000990605014334271
BP	GO:0060350	endochondral bone morphogenesis	0.000992727856581973
MF	GO:0008201	heparin binding	0.00101166234387614
BP	GO:0040011	locomotion	0.00101166234387614
BP	GO:0016071	mRNA metabolic process	0.00109301304875827
BP	GO:0061448	connective tissue development	0.00113822807249387
BP	GO:0006259	DNA metabolic process	0.00119404853613577
BP	GO:0006397	mRNA processing	0.00124154900299028
CC	GO:0099240	intrinsic component of synaptic membrane	0.00125877158637632
BP	GO:0045787	positive regulation of cell cycle	0.00130684141778565
BP	GO:0043062	extracellular structure organization	0.00137059359572397
CC	GO:0097458	neuron part	0.001436356809719
BP	GO:0051094	positive regulation of developmental process	0.00147642773874161
BP	GO:0060351	cartilage development involved in endochondral bone morphogenesis	0.00155798016478578
BP	GO:0002062	chondrocyte differentiation	0.00164740237139341
CC	GO:0098590	plasma membrane region	0.00169997159337546
BP	GO:0000075	cell cycle checkpoint	0.00182102528509408
BP	GO:0120039	plasma membrane bounded cell projection morphogenesis	0.002026924232224
BP	GO:0140014	mitotic nuclear division	0.0020332278977415
CC	GO:0033267	axon part	0.00215646237135302
BP	GO:0048858	cell projection morphogenesis	0.00221146425381205
BP	GO:0046483	heterocycle metabolic process	0.00221277018349029
BP	GO:0060349	bone morphogenesis	0.00221363962500935
CC	GO:0005681	spliceosomal complex	0.00234779525268184
BP	GO:0048812	neuron projection morphogenesis	0.00236137031170014
MF	GO:0003723	RNA binding	0.00245248667949595
BP	GO:0045931	positive regulation of mitotic cell cycle	0.0026434666725854
BP	GO:0007088	regulation of mitotic nuclear division	0.00271256797346805
BP	GO:0051093	negative regulation of developmental process	0.00271256797346805
BP	GO:0003013	circulatory system process	0.0027621691987912
BP	GO:0000070	mitotic sister chromatid segregation	0.00298672794199916
MF	GO:0030020	extracellular matrix structural constituent conferring tensile strength	0.00299611570318727
BP	GO:0007059	chromosome segregation	0.00301253691981856
BP	GO:0051783	regulation of nuclear division	0.00307302962391099
BP	GO:0050877	nervous system process	0.00311985005654475
CC	GO:0000777	condensed chromosome kinetochore	0.00324532136034327
BP	GO:0007093	mitotic cell cycle checkpoint	0.00329091908490653
CC	GO:0043005	neuron projection	0.00329091908490653
BP	GO:0050804	modulation of chemical synaptic transmission	0.00344770772800589
BP	GO:0006261	DNA-dependent DNA replication	0.00344770772800589
BP	GO:0051960	regulation of nervous system development	0.00349582021603925
BP	GO:0080090	regulation of primary metabolic process	0.00349582021603925
BP	GO:0003015	heart process	0.00349582021603925
BP	GO:0007411	axon guidance	0.00360328244375164
BP	GO:0045597	positive regulation of cell differentiation	0.00360328244375164
BP	GO:0051052	regulation of DNA metabolic process	0.00360328244375164
CC	GO:0045211	postsynaptic membrane	0.00360328244375164
MF	GO:0005212	structural constituent of eye lens	0.00364694712778316
BP	GO:0045595	regulation of cell differentiation	0.0036581934318975
BP	GO:0006725	cellular aromatic compound metabolic process	0.0036581934318975
BP	GO:0099177	regulation of trans-synaptic signaling	0.00399099308780107
CC	GO:0099512	supramolecular fiber	0.00402987573636265
MF	GO:0005102	signaling receptor binding	0.00404304396957643
CC	GO:0099080	supramolecular complex	0.0041542860715857
CC	GO:0099081	supramolecular polymer	0.0041542860715857
BP	GO:0006941	striated muscle contraction	0.00416632011512279
BP	GO:0008015	blood circulation	0.00418419496894145
BP	GO:0048589	developmental growth	0.0043500421376805
BP	GO:1901990	regulation of mitotic cell cycle phase transition	0.0043500421376805
BP	GO:0097485	neuron projection guidance	0.00435488014750426
BP	GO:0003422	growth plate cartilage morphogenesis	0.004557131597112
BP	GO:0060047	heart contraction	0.00476839583385336
CC	GO:0098982	GABA-ergic synapse	0.00501481467420258
BP	GO:0051301	cell division	0.00520741343318156
BP	GO:0032989	cellular component morphogenesis	0.00520741343318156
BP	GO:0032990	cell part morphogenesis	0.00529605697003712
BP	GO:0023052	signaling	0.00549903580567921
BP	GO:0000375	RNA splicing, via transesterification reactions	0.00555921879405591
BP	GO:0000377	RNA splicing, via transesterification reactions with bulged adenosine as nucleophile	0.00555921879405591
BP	GO:0000398	mRNA splicing, via spliceosome	0.00555921879405591
BP	GO:0040007	growth	0.0058180421237758
CC	GO:0098936	intrinsic component of postsynaptic membrane	0.0058180421237758
BP	GO:0016477	cell migration	0.00590958727482337
BP	GO:0007416	synapse assembly	0.00592089545829237
CC	GO:0044449	contractile fiber part	0.0060560607003127
BP	GO:0003418	growth plate cartilage chondrocyte differentiation	0.0060560607003127
CC	GO:0030016	myofibril	0.0060560607003127
BP	GO:0031323	regulation of cellular metabolic process	0.0060803934166417
BP	GO:0006974	cellular response to DNA damage stimulus	0.0060879858810455
CC	GO:0044456	synapse part	0.00649040271229709
CC	GO:0000779	condensed chromosome, centromeric region	0.00693541577546521
BP	GO:0051962	positive regulation of nervous system development	0.00697463802036618
CC	GO:0000228	nuclear chromosome	0.00697463802036618
BP	GO:0019222	regulation of metabolic process	0.00697463802036618
BP	GO:0003413	chondrocyte differentiation involved in endochondral bone morphogenesis	0.00697463802036618
BP	GO:0051983	regulation of chromosome segregation	0.00725216516521421
CC	GO:0030017	sarcomere	0.00741065109779868
BP	GO:0031570	DNA integrity checkpoint	0.00752049261825116
CC	GO:0009986	cell surface	0.00766626778430859
BP	GO:0000819	sister chromatid segregation	0.00804933364414435
BP	GO:0007154	cell communication	0.00815845250223111
BP	GO:0008037	cell recognition	0.00839072699402958
CC	GO:0043025	neuronal cell body	0.00857777584883046
BP	GO:0061564	axon development	0.00861200350373522
BP	GO:0000245	spliceosomal complex assembly	0.00884248821369304
BP	GO:0008608	attachment of spindle microtubules to kinetochore	0.00886998666606501
BP	GO:0048667	cell morphogenesis involved in neuron differentiation	0.00915834145024741
CC	GO:0016604	nuclear body	0.00915834145024741
BP	GO:0007600	sensory perception	0.00915834145024741
BP	GO:0098609	cell-cell adhesion	0.00929444544150264
BP	GO:0003433	chondrocyte development involved in endochondral bone morphogenesis	0.00929444544150264
BP	GO:0003414	chondrocyte morphogenesis involved in endochondral bone morphogenesis	0.00929444544150264
BP	GO:0003429	growth plate cartilage chondrocyte morphogenesis	0.00929444544150264
BP	GO:0090171	chondrocyte morphogenesis	0.00929444544150264
BP	GO:0042330	taxis	0.00971597131787785
BP	GO:0003012	muscle system process	0.00971976560530812
BP	GO:0006281	DNA repair	0.00988135918169018
BP	GO:0022402	cell cycle process	0.00995719814103263
BP	GO:0010564	regulation of cell cycle process	0.010115614580786
BP	GO:0042221	response to chemical	0.0103272736677083
BP	GO:0044772	mitotic cell cycle phase transition	0.0103619651013915
CC	GO:0099699	integral component of synaptic membrane	0.0106150378098915
CC	GO:0099634	postsynaptic specialization membrane	0.0106150378098915
BP	GO:0033047	regulation of mitotic sister chromatid segregation	0.0110225737725108
BP	GO:0006935	chemotaxis	0.0110225737725108
BP	GO:1901360	organic cyclic compound metabolic process	0.0110275495327249
BP	GO:1901989	positive regulation of cell cycle phase transition	0.0112481092375313
CC	GO:1990904	ribonucleoprotein complex	0.0115216102191851
BP	GO:1901992	positive regulation of mitotic cell cycle phase transition	0.0115438283182682
BP	GO:1901987	regulation of cell cycle phase transition	0.011684966984633
BP	GO:0034641	cellular nitrogen compound metabolic process	0.012042429964836
CC	GO:0044459	plasma membrane part	0.012042429964836
CC	GO:0000793	condensed chromosome	0.012042429964836
BP	GO:0060538	skeletal muscle organ development	0.012321145300272
CC	GO:0044297	cell body	0.012343433596237
BP	GO:0044770	cell cycle phase transition	0.0125997930073663
BP	GO:0016070	RNA metabolic process	0.013587366209937
BP	GO:0010467	gene expression	0.0137110909372587
CC	GO:0044454	nuclear chromosome part	0.0142132737859124
BP	GO:0006936	muscle contraction	0.0142649370238585
BP	GO:0007409	axonogenesis	0.0146482194737811
BP	GO:0030030	cell projection organization	0.0147771921981135
BP	GO:0032879	regulation of localization	0.0147771921981135
BP	GO:0034502	protein localization to chromosome	0.0147771921981135
BP	GO:0001501	skeletal system development	0.0148604676421526
BP	GO:0050767	regulation of neurogenesis	0.0154039597883126
BP	GO:0022613	ribonucleoprotein complex biogenesis	0.0158540015533182
BP	GO:1902749	regulation of cell cycle G2/M phase transition	0.0163653710478681
BP	GO:0003417	growth plate cartilage development	0.016367200386013
BP	GO:1903311	regulation of mRNA metabolic process	0.0165026713907002
MF	GO:0099508	voltage-gated ion channel activity involved in regulation of presynaptic membrane potential	0.017467813923693
BP	GO:0019219	regulation of nucleobase-containing compound metabolic process	0.0181035309439872
BP	GO:0050684	regulation of mRNA processing	0.0181035309439872
BP	GO:0050769	positive regulation of neurogenesis	0.0191671199998885
MF	GO:0008092	cytoskeletal protein binding	0.0191714312757913
BP	GO:0006403	RNA localization	0.0192389145924925
CC	GO:0036477	somatodendritic compartment	0.0193311408660828
CC	GO:0031226	intrinsic component of plasma membrane	0.0193311408660828
BP	GO:0098742	cell-cell adhesion via plasma-membrane adhesion molecules	0.0193311408660828
BP	GO:0031123	RNA 3'-end processing	0.0194316767802275
BP	GO:0000902	cell morphogenesis	0.0194770608979313
BP	GO:0065008	regulation of biological quality	0.0202279007282795
MF	GO:0042623	ATPase activity, coupled	0.0202387599923044
CC	GO:0030426	growth cone	0.0210493408185403
BP	GO:0010389	regulation of G2/M transition of mitotic cell cycle	0.0210493408185403
CC	GO:0042995	cell projection	0.0210493408185403
BP	GO:0120036	plasma membrane bounded cell projection organization	0.0212970533255739
BP	GO:0050806	positive regulation of synaptic transmission	0.0215665125968744
BP	GO:0033045	regulation of sister chromatid segregation	0.0219062900174481
BP	GO:0097435	supramolecular fiber organization	0.0219333929171643
BP	GO:0060284	regulation of cell development	0.0219333929171643
BP	GO:0048870	cell motility	0.0219333929171643
BP	GO:0051674	localization of cell	0.0219333929171643
BP	GO:0048747	muscle fiber development	0.022405406966523
CC	GO:0150034	distal axon	0.0226829875839605
BP	GO:0044839	cell cycle G2/M phase transition	0.022685376716217
BP	GO:0050982	detection of mechanical stimulus	0.0231206422574893
BP	GO:0045930	negative regulation of mitotic cell cycle	0.0231285276383971
BP	GO:0050896	response to stimulus	0.0260860944644604
CC	GO:0098978	glutamatergic synapse	0.0260860944644604
BP	GO:0007517	muscle organ development	0.0260860944644604
BP	GO:0051716	cellular response to stimulus	0.0260860944644604
BP	GO:0007267	cell-cell signaling	0.0264220332525452
BP	GO:0051240	positive regulation of multicellular organismal process	0.0265859159226115
BP	GO:0009719	response to endogenous stimulus	0.0270905378503777
CC	GO:0030427	site of polarized growth	0.027421094541127
BP	GO:0051241	negative regulation of multicellular organismal process	0.027421094541127
BP	GO:0044774	mitotic DNA integrity checkpoint	0.0276048183337241
BP	GO:0033044	regulation of chromosome organization	0.0279436511225251
CC	GO:0005887	integral component of plasma membrane	0.0287511623134685
BP	GO:0009888	tissue development	0.0288341195317683
BP	GO:0044786	cell cycle DNA replication	0.0288615462237666
CC	GO:0042383	sarcolemma	0.029424516727521
BP	GO:0071495	cellular response to endogenous stimulus	0.029545266242216
BP	GO:0045935	positive regulation of nucleobase-containing compound metabolic process	0.0297876499633247
BP	GO:0044085	cellular component biogenesis	0.0297884809685112
BP	GO:0000280	nuclear division	0.0299653026229507
BP	GO:0010720	positive regulation of cell development	0.0300787944292577
BP	GO:1905818	regulation of chromosome separation	0.0301411788980146
CC	GO:0098948	intrinsic component of postsynaptic specialization membrane	0.0310418570245466
BP	GO:0051179	localization	0.0311169100778483
BP	GO:0003009	skeletal muscle contraction	0.0311169100778483
BP	GO:0051303	establishment of chromosome localization	0.0322368630095039
BP	GO:0007519	skeletal muscle tissue development	0.0322368630095039
CC	GO:0044451	nucleoplasm part	0.0341120832741314
CC	GO:0099055	integral component of postsynaptic membrane	0.0354713664200598
BP	GO:0099560	synaptic membrane adhesion	0.0356714384591999
BP	GO:0033043	regulation of organelle organization	0.0359931092802341
BP	GO:0010965	regulation of mitotic sister chromatid separation	0.036292953357816
CC	GO:0000502	proteasome complex	0.036708248547658
BP	GO:0051310	metaphase plate congression	0.0378274004216295
BP	GO:0000904	cell morphogenesis involved in differentiation	0.0385539997194817
MF	GO:0005518	collagen binding	0.0387855248029118
BP	GO:0061061	muscle structure development	0.0392698840657767
BP	GO:0045664	regulation of neuron differentiation	0.0392698840657767
BP	GO:0070887	cellular response to chemical stimulus	0.0392698840657767
BP	GO:0010646	regulation of cell communication	0.0394030277072139
CC	GO:0044422	organelle part	0.0405648428466765
BP	GO:0000086	G2/M transition of mitotic cell cycle	0.0415106286212519
BP	GO:0098813	nuclear chromosome segregation	0.0419382623544384
BP	GO:0048285	organelle fission	0.0448263223112548
BP	GO:0014706	striated muscle tissue development	0.0449269806137525
BP	GO:1905819	negative regulation of chromosome separation	0.0483525308960068
BP	GO:0050000	chromosome localization	0.0483525308960068
BP	GO:0023051	regulation of signaling	0.0485039191550181
BP	GO:0070897	transcription preinitiation complex assembly	0.0491381917304588
BP	GO:0065009	regulation of molecular function	0.0495265923854972
BP	GO:0060536	cartilage morphogenesis	0.0495265923854972
BP	GO:0048167	regulation of synaptic plasticity	0.0495265923854972
