# Supplementary material for: Dedicated transcriptomics combined with power analysis lead to functional understanding of genes with weak phenotypic changes in knockout lines
Source: PLoS Comput Biol. 2020 Nov 12;16(11):e1008354. doi: 10.1371/journal.pcbi.1008354 (PMC7685438; doi:10.1371/journal.pcbi.1008354)
Supplement: S3 File — (GZ) [file pcbi.1008354.s017.gz › S3_File/gor0.2/38.tsv]

ontology	category	term	BH
CC	GO:0031012	extracellular matrix	7.75765849617509e-08
CC	GO:0044421	extracellular region part	9.97188871912242e-08
CC	GO:0044428	nuclear part	7.95606127047184e-07
CC	GO:0031981	nuclear lumen	7.95606127047184e-07
CC	GO:0005615	extracellular space	8.0734946932003e-07
CC	GO:0032991	protein-containing complex	1.6300582755973e-06
MF	GO:0005201	extracellular matrix structural constituent	1.93418240662402e-06
CC	GO:0005576	extracellular region	2.03272307154995e-06
MF	GO:0005515	protein binding	2.11524220710888e-06
CC	GO:0062023	collagen-containing extracellular matrix	4.36695956908867e-06
CC	GO:0005654	nucleoplasm	9.10023345981227e-06
CC	GO:0070013	intracellular organelle lumen	1.89512641543001e-05
CC	GO:0031974	membrane-enclosed lumen	1.89512641543001e-05
CC	GO:0043233	organelle lumen	1.89512641543001e-05
BP	GO:0032501	multicellular organismal process	1.91369126558449e-05
BP	GO:0071840	cellular component organization or biogenesis	1.9506169487142e-05
BP	GO:0050789	regulation of biological process	2.43509003517388e-05
CC	GO:0005634	nucleus	3.0355549402527e-05
BP	GO:0007049	cell cycle	3.22053474312678e-05
CC	GO:0005694	chromosome	3.62512705527711e-05
CC	GO:0043228	non-membrane-bounded organelle	3.80271554352243e-05
BP	GO:0048731	system development	3.80852189501709e-05
BP	GO:0065007	biological regulation	5.3435610748446e-05
CC	GO:0097060	synaptic membrane	5.3435610748446e-05
BP	GO:0050794	regulation of cellular process	6.17663475480844e-05
CC	GO:0043232	intracellular non-membrane-bounded organelle	6.49440098184474e-05
BP	GO:0032502	developmental process	6.49440098184474e-05
BP	GO:0051726	regulation of cell cycle	8.07424488120185e-05
BP	GO:0051093	negative regulation of developmental process	8.07424488120185e-05
CC	GO:0044427	chromosomal part	8.34395648218638e-05
BP	GO:0006396	RNA processing	8.34395648218638e-05
BP	GO:0016043	cellular component organization	8.34395648218638e-05
BP	GO:0007155	cell adhesion	8.34395648218638e-05
BP	GO:0007275	multicellular organism development	8.34395648218638e-05
MF	GO:0005198	structural molecule activity	0.000131649574369178
BP	GO:0022610	biological adhesion	0.00013746251862574
BP	GO:0008380	RNA splicing	0.000174263163509191
CC	GO:0045202	synapse	0.000174263163509191
CC	GO:0098687	chromosomal region	0.000174263163509191
BP	GO:0000278	mitotic cell cycle	0.000179073101004998
CC	GO:0030424	axon	0.000182412615158914
MF	GO:0044877	protein-containing complex binding	0.000182545805463535
BP	GO:0051239	regulation of multicellular organismal process	0.000182545805463535
CC	GO:0000775	chromosome, centromeric region	0.000210675573728716
MF	GO:0005488	binding	0.000272754202865497
BP	GO:0048856	anatomical structure development	0.000345555418251197
BP	GO:0060351	cartilage development involved in endochondral bone morphogenesis	0.000458569030520202
CC	GO:0000776	kinetochore	0.000512405768811378
BP	GO:0050793	regulation of developmental process	0.00051974794635369
BP	GO:0000375	RNA splicing, via transesterification reactions	0.000699279337805591
BP	GO:0000377	RNA splicing, via transesterification reactions with bulged adenosine as nucleophile	0.000699279337805591
BP	GO:0000398	mRNA splicing, via spliceosome	0.000699279337805591
BP	GO:0060350	endochondral bone morphogenesis	0.000733327772206484
BP	GO:0061448	connective tissue development	0.000813759677281111
BP	GO:0051216	cartilage development	0.000815549246332845
BP	GO:0009987	cellular process	0.000892435028034182
CC	GO:0031226	intrinsic component of plasma membrane	0.000971206088726572
BP	GO:0048519	negative regulation of biological process	0.0010015245198374
BP	GO:0048468	cell development	0.0010618036098943
BP	GO:0000070	mitotic sister chromatid segregation	0.00109019549347481
CC	GO:0099512	supramolecular fiber	0.00133412819315028
CC	GO:0099080	supramolecular complex	0.00133412819315028
CC	GO:0099081	supramolecular polymer	0.00133412819315028
BP	GO:0048523	negative regulation of cellular process	0.00134669505810466
CC	GO:0044456	synapse part	0.00135218524454173
BP	GO:2000026	regulation of multicellular organismal development	0.00147760105063905
BP	GO:0051241	negative regulation of multicellular organismal process	0.00156700181863964
BP	GO:0045595	regulation of cell differentiation	0.00203078226400238
BP	GO:0140014	mitotic nuclear division	0.00215838648765096
CC	GO:0005887	integral component of plasma membrane	0.00221159685160082
BP	GO:0006941	striated muscle contraction	0.00231910197040655
BP	GO:0007399	nervous system development	0.0026432024308907
BP	GO:0006397	mRNA processing	0.00265245523191745
BP	GO:0060349	bone morphogenesis	0.0030044668875642
BP	GO:0090068	positive regulation of cell cycle process	0.0030044668875642
BP	GO:0016071	mRNA metabolic process	0.0030044668875642
CC	GO:0000777	condensed chromosome kinetochore	0.00342883888129878
BP	GO:0003012	muscle system process	0.00342883888129878
BP	GO:0006974	cellular response to DNA damage stimulus	0.00364634379534301
MF	GO:0005509	calcium ion binding	0.00365205088543594
CC	GO:0000228	nuclear chromosome	0.00365547887682197
MF	GO:0005212	structural constituent of eye lens	0.00365547887682197
CC	GO:0045211	postsynaptic membrane	0.00365547887682197
MF	GO:0005539	glycosaminoglycan binding	0.00370210775251532
BP	GO:0007346	regulation of mitotic cell cycle	0.00370210775251532
BP	GO:0000819	sister chromatid segregation	0.00376059179266872
BP	GO:0090304	nucleic acid metabolic process	0.00378629232001278
BP	GO:0045596	negative regulation of cell differentiation	0.00451170447213546
BP	GO:1901988	negative regulation of cell cycle phase transition	0.00504445027679952
CC	GO:0044420	extracellular matrix component	0.00536612951959881
CC	GO:0000793	condensed chromosome	0.00567749249876702
BP	GO:0003008	system process	0.00590545058297111
BP	GO:0030154	cell differentiation	0.00603085465852498
BP	GO:0006260	DNA replication	0.00640668968477795
BP	GO:1901991	negative regulation of mitotic cell cycle phase transition	0.00653747015004696
MF	GO:0008201	heparin binding	0.00682482627094621
BP	GO:0045930	negative regulation of mitotic cell cycle	0.00682482627094621
CC	GO:0043292	contractile fiber	0.00684914859459008
CC	GO:0036477	somatodendritic compartment	0.00693611314982577
BP	GO:0060047	heart contraction	0.00726977499791324
CC	GO:0097458	neuron part	0.00726977499791324
CC	GO:0000779	condensed chromosome, centromeric region	0.00726977499791324
BP	GO:0007088	regulation of mitotic nuclear division	0.0077839002341498
BP	GO:0050808	synapse organization	0.00800541087562395
BP	GO:0007059	chromosome segregation	0.00849084997482918
CC	GO:0099572	postsynaptic specialization	0.00849084997482918
CC	GO:0098878	neurotransmitter receptor complex	0.00849084997482918
BP	GO:0051960	regulation of nervous system development	0.00849084997482918
CC	GO:0099240	intrinsic component of synaptic membrane	0.00871586384221637
BP	GO:0006936	muscle contraction	0.00875732759830163
BP	GO:0008037	cell recognition	0.00875732759830163
BP	GO:0033045	regulation of sister chromatid segregation	0.0104013592017275
BP	GO:0022402	cell cycle process	0.0106114382283031
CC	GO:0044454	nuclear chromosome part	0.0109711934615111
BP	GO:0033047	regulation of mitotic sister chromatid segregation	0.010987468092064
BP	GO:0048869	cellular developmental process	0.0110850383591298
BP	GO:0051983	regulation of chromosome segregation	0.0118344810058616
BP	GO:0045787	positive regulation of cell cycle	0.0118371073349927
CC	GO:0030054	cell junction	0.0119642896714358
CC	GO:0098794	postsynapse	0.0119642896714358
BP	GO:0060538	skeletal muscle organ development	0.0122110035521581
BP	GO:0003015	heart process	0.0122110035521581
CC	GO:0014069	postsynaptic density	0.0125192969489152
BP	GO:0002062	chondrocyte differentiation	0.0130878690242996
CC	GO:0008328	ionotropic glutamate receptor complex	0.0132879181423461
CC	GO:0098590	plasma membrane region	0.0139845999981384
CC	GO:0005581	collagen trimer	0.0145229248618272
BP	GO:1905818	regulation of chromosome separation	0.0145681077390089
BP	GO:1901987	regulation of cell cycle phase transition	0.01553639269368
BP	GO:0051301	cell division	0.01553639269368
BP	GO:0010564	regulation of cell cycle process	0.0172931454640518
BP	GO:0006281	DNA repair	0.0173704432884189
CC	GO:0032279	asymmetric synapse	0.0175908030295491
BP	GO:0044770	cell cycle phase transition	0.017708574570216
BP	GO:0003417	growth plate cartilage development	0.0180438172271806
BP	GO:1903047	mitotic cell cycle process	0.0183630010346974
CC	GO:0098839	postsynaptic density membrane	0.0185920014613344
CC	GO:0044459	plasma membrane part	0.0185920014613344
BP	GO:0051094	positive regulation of developmental process	0.0186491323213378
BP	GO:0048589	developmental growth	0.0188434334286832
BP	GO:0040007	growth	0.0191440613571787
BP	GO:1901990	regulation of mitotic cell cycle phase transition	0.0217305423805578
BP	GO:0098742	cell-cell adhesion via plasma-membrane adhesion molecules	0.0218794907903482
CC	GO:0005856	cytoskeleton	0.021897876311221
CC	GO:0005813	centrosome	0.0222268081853384
BP	GO:0022008	neurogenesis	0.0225115098215278
BP	GO:0007093	mitotic cell cycle checkpoint	0.0230184651507161
BP	GO:0000075	cell cycle checkpoint	0.0230184651507161
BP	GO:0051128	regulation of cellular component organization	0.0230184651507161
BP	GO:0007517	muscle organ development	0.0230343924475966
BP	GO:0006139	nucleobase-containing compound metabolic process	0.0230417815707935
BP	GO:0060284	regulation of cell development	0.0230417815707935
MF	GO:0030020	extracellular matrix structural constituent conferring tensile strength	0.0230417815707935
BP	GO:0044539	long-chain fatty acid import	0.0230417815707935
BP	GO:0051783	regulation of nuclear division	0.0232731362813058
CC	GO:0043005	neuron projection	0.0241503170666635
BP	GO:0007268	chemical synaptic transmission	0.0241503170666635
BP	GO:0098916	anterograde trans-synaptic signaling	0.0241503170666635
MF	GO:0003729	mRNA binding	0.0244447635371951
BP	GO:0006261	DNA-dependent DNA replication	0.0248944153442054
BP	GO:0099536	synaptic signaling	0.0251581979611724
CC	GO:0099634	postsynaptic specialization membrane	0.0258514933997667
BP	GO:0043170	macromolecule metabolic process	0.0258514933997667
CC	GO:0098984	neuron to neuron synapse	0.0265852403478622
CC	GO:0030017	sarcomere	0.027532262779582
BP	GO:0060537	muscle tissue development	0.0278615480830971
BP	GO:0099537	trans-synaptic signaling	0.0279086861871734
CC	GO:0033267	axon part	0.0279914241394621
BP	GO:0048518	positive regulation of biological process	0.0279914241394621
BP	GO:0045786	negative regulation of cell cycle	0.0279914241394621
BP	GO:0003009	skeletal muscle contraction	0.0289077148500317
CC	GO:0098936	intrinsic component of postsynaptic membrane	0.0298136231890174
CC	GO:0030016	myofibril	0.0298960661973821
BP	GO:0031123	RNA 3'-end processing	0.0310897085012032
BP	GO:0007519	skeletal muscle tissue development	0.0320363960114467
BP	GO:0007080	mitotic metaphase plate congression	0.032549778814168
BP	GO:0010948	negative regulation of cell cycle process	0.0339886023627628
CC	GO:1990904	ribonucleoprotein complex	0.0339886023627628
BP	GO:0030198	extracellular matrix organization	0.0342128113567257
BP	GO:0007411	axon guidance	0.0342128113567257
BP	GO:0048699	generation of neurons	0.0346092268922028
BP	GO:0007156	homophilic cell adhesion via plasma membrane adhesion molecules	0.0350972267846288
MF	GO:0005102	signaling receptor binding	0.0350972267846288
BP	GO:0010965	regulation of mitotic sister chromatid separation	0.0357389781963325
CC	GO:0044430	cytoskeletal part	0.0358799968499445
CC	GO:0005681	spliceosomal complex	0.0358799968499445
BP	GO:0006403	RNA localization	0.0362032842015147
CC	GO:0016604	nuclear body	0.0362032842015147
BP	GO:0003071	renal system process involved in regulation of systemic arterial blood pressure	0.0362032842015147
BP	GO:0050684	regulation of mRNA processing	0.0362032842015147
BP	GO:0006259	DNA metabolic process	0.0362032842015147
BP	GO:0001501	skeletal system development	0.0365731411277278
BP	GO:0044772	mitotic cell cycle phase transition	0.0383651504090582
BP	GO:0060255	regulation of macromolecule metabolic process	0.0394179228349011
BP	GO:0048522	positive regulation of cellular process	0.0394179228349011
BP	GO:0097485	neuron projection guidance	0.0402881083437338
BP	GO:0045597	positive regulation of cell differentiation	0.0409866053092291
CC	GO:0097447	dendritic tree	0.0422672821570592
CC	GO:0044422	organelle part	0.0444154580553524
CC	GO:0032993	protein-DNA complex	0.0444363041733928
BP	GO:0000280	nuclear division	0.0450733692347084
BP	GO:0061061	muscle structure development	0.0467209891038828
CC	GO:0044449	contractile fiber part	0.0467209891038828
BP	GO:1905819	negative regulation of chromosome separation	0.0473905058472825
