# Supplementary material for: Dedicated transcriptomics combined with power analysis lead to functional understanding of genes with weak phenotypic changes in knockout lines
Source: PLoS Comput Biol. 2020 Nov 12;16(11):e1008354. doi: 10.1371/journal.pcbi.1008354 (PMC7685438; doi:10.1371/journal.pcbi.1008354)
Supplement: S3 File — (GZ) [file pcbi.1008354.s017.gz › S3_File/gor0.2/239.tsv]

ontology	category	term	BH
BP	GO:0009987	cellular process	2.63717084384531e-10
CC	GO:0031012	extracellular matrix	2.63717084384531e-10
BP	GO:0032501	multicellular organismal process	7.23947556252347e-09
BP	GO:0007275	multicellular organism development	2.21432837173333e-08
BP	GO:0032502	developmental process	2.32497585659069e-08
CC	GO:0062023	collagen-containing extracellular matrix	5.13530618621274e-08
BP	GO:0048856	anatomical structure development	6.29925091945859e-08
BP	GO:0048731	system development	7.47515477402184e-08
BP	GO:0071840	cellular component organization or biogenesis	1.07679199801222e-07
MF	GO:0005201	extracellular matrix structural constituent	1.25777216259392e-07
BP	GO:0050789	regulation of biological process	1.40276622993464e-07
CC	GO:0043228	non-membrane-bounded organelle	2.62626424962869e-07
BP	GO:0065007	biological regulation	3.41903815246817e-07
CC	GO:0097060	synaptic membrane	5.588693186639e-07
CC	GO:0043232	intracellular non-membrane-bounded organelle	6.03416575655937e-07
MF	GO:0005515	protein binding	6.03416575655937e-07
BP	GO:0016043	cellular component organization	6.35551702839687e-07
CC	GO:0044428	nuclear part	7.71555051863951e-07
BP	GO:0050794	regulation of cellular process	8.14693277311166e-07
CC	GO:0031981	nuclear lumen	1.34912190309732e-06
MF	GO:0005198	structural molecule activity	1.75093313733547e-06
CC	GO:0032991	protein-containing complex	2.08344441489992e-06
BP	GO:0048869	cellular developmental process	4.00145913038119e-06
BP	GO:0030154	cell differentiation	5.40117334211705e-06
CC	GO:0044421	extracellular region part	7.13268658520892e-06
MF	GO:0005488	binding	1.30741551593184e-05
CC	GO:0005576	extracellular region	1.68864321391797e-05
BP	GO:0048519	negative regulation of biological process	2.28200065462412e-05
CC	GO:0000775	chromosome, centromeric region	2.28200065462412e-05
CC	GO:0098687	chromosomal region	2.28200065462412e-05
BP	GO:0051239	regulation of multicellular organismal process	2.28200065462412e-05
CC	GO:0045211	postsynaptic membrane	2.32657407676278e-05
CC	GO:0045202	synapse	2.8015970271524e-05
CC	GO:0000776	kinetochore	2.8015970271524e-05
BP	GO:0007399	nervous system development	2.87660570088957e-05
CC	GO:0044427	chromosomal part	2.87660570088957e-05
CC	GO:0005634	nucleus	2.87660570088957e-05
BP	GO:2000026	regulation of multicellular organismal development	4.24491935526634e-05
CC	GO:0005694	chromosome	5.02998700701209e-05
BP	GO:0090304	nucleic acid metabolic process	5.4290635869309e-05
CC	GO:0099512	supramolecular fiber	5.71766029759055e-05
CC	GO:0070013	intracellular organelle lumen	5.71766029759055e-05
BP	GO:0048468	cell development	5.71766029759055e-05
CC	GO:0099080	supramolecular complex	5.71766029759055e-05
CC	GO:0099081	supramolecular polymer	5.71766029759055e-05
CC	GO:0031974	membrane-enclosed lumen	5.81492052471445e-05
CC	GO:0043233	organelle lumen	5.81492052471445e-05
BP	GO:0006139	nucleobase-containing compound metabolic process	5.81492052471445e-05
BP	GO:0050793	regulation of developmental process	6.30950414922711e-05
BP	GO:0099536	synaptic signaling	6.56909770399083e-05
CC	GO:0044456	synapse part	6.74177816013453e-05
BP	GO:0099537	trans-synaptic signaling	7.13404843332204e-05
BP	GO:0007268	chemical synaptic transmission	7.49447907606906e-05
BP	GO:0098916	anterograde trans-synaptic signaling	7.49447907606906e-05
CC	GO:0099240	intrinsic component of synaptic membrane	9.48337351586007e-05
CC	GO:0005615	extracellular space	0.000153470402644407
BP	GO:0046483	heterocycle metabolic process	0.00026891402657161
CC	GO:0005581	collagen trimer	0.000498246110567966
BP	GO:0048523	negative regulation of cellular process	0.000519357402897727
BP	GO:0051216	cartilage development	0.000726798507910545
CC	GO:0005654	nucleoplasm	0.000910159774052037
CC	GO:0000777	condensed chromosome kinetochore	0.000924439223371798
CC	GO:0000779	condensed chromosome, centromeric region	0.000924439223371798
BP	GO:0006396	RNA processing	0.000941970477434774
BP	GO:0051726	regulation of cell cycle	0.000974818388688933
BP	GO:0045595	regulation of cell differentiation	0.0010162817428363
CC	GO:0030424	axon	0.00110491277808661
BP	GO:0006941	striated muscle contraction	0.00113073708050715
CC	GO:0098590	plasma membrane region	0.00113073708050715
BP	GO:0051094	positive regulation of developmental process	0.00142589726630485
BP	GO:0003009	skeletal muscle contraction	0.00144089607377963
BP	GO:0061448	connective tissue development	0.00144089607377963
BP	GO:0006725	cellular aromatic compound metabolic process	0.00148923503663814
BP	GO:0007049	cell cycle	0.00153170126318781
BP	GO:0023052	signaling	0.00156871427830337
BP	GO:0043170	macromolecule metabolic process	0.00160269382713584
BP	GO:0007215	glutamate receptor signaling pathway	0.00249179669883676
CC	GO:0043292	contractile fiber	0.00249179669883676
BP	GO:0048518	positive regulation of biological process	0.00255909111045265
CC	GO:0030054	cell junction	0.00255909111045265
BP	GO:0050808	synapse organization	0.00255909111045265
BP	GO:0007154	cell communication	0.00260251327945361
BP	GO:0008380	RNA splicing	0.00280403161752653
MF	GO:0016887	ATPase activity	0.00280403161752653
BP	GO:0016071	mRNA metabolic process	0.00280403161752653
BP	GO:0031123	RNA 3'-end processing	0.00288574406418498
BP	GO:0007155	cell adhesion	0.00288574406418498
CC	GO:0097458	neuron part	0.00296444429750517
MF	GO:0030020	extracellular matrix structural constituent conferring tensile strength	0.0030784434913457
CC	GO:0098936	intrinsic component of postsynaptic membrane	0.00319358096529302
BP	GO:0048522	positive regulation of cellular process	0.00346605882758216
BP	GO:0003008	system process	0.00355542987907795
BP	GO:0060255	regulation of macromolecule metabolic process	0.00367103646472231
CC	GO:0031226	intrinsic component of plasma membrane	0.00367103646472231
CC	GO:0099699	integral component of synaptic membrane	0.00392610767926514
BP	GO:0022008	neurogenesis	0.00409970650319005
BP	GO:1901360	organic cyclic compound metabolic process	0.00415970390703325
MF	GO:0042623	ATPase activity, coupled	0.00425480087798165
BP	GO:0022610	biological adhesion	0.00441037299419688
BP	GO:0000375	RNA splicing, via transesterification reactions	0.00441037299419688
BP	GO:0000377	RNA splicing, via transesterification reactions with bulged adenosine as nucleophile	0.00441037299419688
BP	GO:0000398	mRNA splicing, via spliceosome	0.00441037299419688
CC	GO:0000793	condensed chromosome	0.00459150462823836
CC	GO:0098982	GABA-ergic synapse	0.00490292018573223
BP	GO:0060350	endochondral bone morphogenesis	0.00512884941750166
BP	GO:0034641	cellular nitrogen compound metabolic process	0.00520461421660997
BP	GO:0006936	muscle contraction	0.00535287389409628
BP	GO:0006974	cellular response to DNA damage stimulus	0.00575223634869832
MF	GO:0044877	protein-containing complex binding	0.00584240529013708
CC	GO:0005887	integral component of plasma membrane	0.00584240529013708
CC	GO:0044420	extracellular matrix component	0.00584240529013708
BP	GO:0048699	generation of neurons	0.00626095922457037
BP	GO:0006397	mRNA processing	0.00663025946251273
BP	GO:0051130	positive regulation of cellular component organization	0.00678301380524125
BP	GO:0006281	DNA repair	0.00681576819721086
BP	GO:0003012	muscle system process	0.00756230959513083
BP	GO:0048167	regulation of synaptic plasticity	0.00826337410082583
CC	GO:0005856	cytoskeleton	0.00877866270385966
CC	GO:0044422	organelle part	0.00943415998366955
BP	GO:0051960	regulation of nervous system development	0.00943415998366955
BP	GO:0060047	heart contraction	0.0098697122943939
BP	GO:0030198	extracellular matrix organization	0.0098697122943939
BP	GO:0000278	mitotic cell cycle	0.00990689305938035
BP	GO:0000245	spliceosomal complex assembly	0.0100320292297824
BP	GO:0001501	skeletal system development	0.0100713614821062
BP	GO:0007346	regulation of mitotic cell cycle	0.0106860881500501
BP	GO:0003015	heart process	0.0107103795870735
BP	GO:0045597	positive regulation of cell differentiation	0.0107156320162485
CC	GO:0098794	postsynapse	0.0107604139749655
BP	GO:0007059	chromosome segregation	0.0110358280723443
BP	GO:0006260	DNA replication	0.0113683969221618
BP	GO:0048589	developmental growth	0.0113683969221618
BP	GO:0006259	DNA metabolic process	0.0115493741510287
BP	GO:0060351	cartilage development involved in endochondral bone morphogenesis	0.011553145567625
BP	GO:0022613	ribonucleoprotein complex biogenesis	0.0116498962637455
CC	GO:0071944	cell periphery	0.0117362523123662
CC	GO:0044430	cytoskeletal part	0.0117362523123662
CC	GO:0036477	somatodendritic compartment	0.0120307784379645
BP	GO:0032879	regulation of localization	0.0122409074976096
BP	GO:0007267	cell-cell signaling	0.0122956383554777
BP	GO:0048285	organelle fission	0.0122956383554777
BP	GO:0016070	RNA metabolic process	0.0127567341054729
BP	GO:0000070	mitotic sister chromatid segregation	0.0132483848032732
CC	GO:0005681	spliceosomal complex	0.0132483848032732
BP	GO:0040007	growth	0.0132995904142925
BP	GO:0009653	anatomical structure morphogenesis	0.0134553109285538
MF	GO:0005539	glycosaminoglycan binding	0.0134640213499409
CC	GO:0000228	nuclear chromosome	0.0141158141473356
CC	GO:0005886	plasma membrane	0.014159557347378
CC	GO:0005813	centrosome	0.0143335879709642
MF	GO:0003697	single-stranded DNA binding	0.0152456512605394
BP	GO:0000280	nuclear division	0.0152661666761023
BP	GO:0051093	negative regulation of developmental process	0.0154119831993138
BP	GO:0007093	mitotic cell cycle checkpoint	0.0162061084858823
CC	GO:0043025	neuronal cell body	0.0162082836757754
MF	GO:0005509	calcium ion binding	0.0162558595309409
MF	GO:0005212	structural constituent of eye lens	0.0163329171149095
BP	GO:0002062	chondrocyte differentiation	0.0163329171149095
BP	GO:0010564	regulation of cell cycle process	0.016452921864056
CC	GO:0042734	presynaptic membrane	0.016452921864056
MF	GO:0016462	pyrophosphatase activity	0.0166666582885357
CC	GO:0044297	cell body	0.016787692485851
BP	GO:0050804	modulation of chemical synaptic transmission	0.0170877008917568
CC	GO:0098793	presynapse	0.0171188383950997
BP	GO:0030182	neuron differentiation	0.017282089519219
CC	GO:0099634	postsynaptic specialization membrane	0.0175378564007645
BP	GO:0009888	tissue development	0.0177860728815906
CC	GO:0030016	myofibril	0.0187042098535854
BP	GO:0051171	regulation of nitrogen compound metabolic process	0.0192673517279132
BP	GO:0051962	positive regulation of nervous system development	0.0197898129696742
BP	GO:0099177	regulation of trans-synaptic signaling	0.0198145414989552
MF	GO:0016817	hydrolase activity, acting on acid anhydrides	0.0201313522412574
MF	GO:0016818	hydrolase activity, acting on acid anhydrides, in phosphorus-containing anhydrides	0.0201313522412574
BP	GO:0090068	positive regulation of cell cycle process	0.0202772752401827
CC	GO:0099055	integral component of postsynaptic membrane	0.0206939386414551
BP	GO:0140014	mitotic nuclear division	0.0206939386414551
CC	GO:0044459	plasma membrane part	0.0207708021595136
BP	GO:0048513	animal organ development	0.0208240442767541
CC	GO:0000780	condensed nuclear chromosome, centromeric region	0.0213381005741216
BP	GO:0008150	biological_process	0.0213381005741216
CC	GO:0044454	nuclear chromosome part	0.0214684397315639
BP	GO:0043062	extracellular structure organization	0.0214684397315639
BP	GO:0060349	bone morphogenesis	0.0215835836822021
BP	GO:0098742	cell-cell adhesion via plasma-membrane adhesion molecules	0.0223072167595038
CC	GO:0099572	postsynaptic specialization	0.0233226147604363
CC	GO:0032279	asymmetric synapse	0.0241691720155747
BP	GO:1901988	negative regulation of cell cycle phase transition	0.0241691720155747
BP	GO:0051128	regulation of cellular component organization	0.0241691720155747
BP	GO:0006807	nitrogen compound metabolic process	0.0250013235337537
BP	GO:0022402	cell cycle process	0.0250346944774277
BP	GO:0060538	skeletal muscle organ development	0.0251383722416209
BP	GO:0007517	muscle organ development	0.0252352205607071
BP	GO:0051716	cellular response to stimulus	0.0258449554616795
BP	GO:0006403	RNA localization	0.0259994437746902
BP	GO:0050684	regulation of mRNA processing	0.0265417091931401
CC	GO:0000778	condensed nuclear chromosome kinetochore	0.0267721578589205
BP	GO:0000075	cell cycle checkpoint	0.0269318898210072
BP	GO:0010467	gene expression	0.0280506364644826
CC	GO:0044449	contractile fiber part	0.0283499618279018
MF	GO:0003729	mRNA binding	0.0283755260907628
BP	GO:1901991	negative regulation of mitotic cell cycle phase transition	0.0321132127694645
CC	GO:0098839	postsynaptic density membrane	0.0329493051342813
CC	GO:0014069	postsynaptic density	0.033236125363386
CC	GO:0033267	axon part	0.0346738126421776
BP	GO:1901990	regulation of mitotic cell cycle phase transition	0.0349476783917531
BP	GO:0034508	centromere complex assembly	0.0352676508164922
CC	GO:0043005	neuron projection	0.0360465088465998
BP	GO:0060284	regulation of cell development	0.0362915664284279
CC	GO:0099146	intrinsic component of postsynaptic density membrane	0.0368729655586066
BP	GO:1901987	regulation of cell cycle phase transition	0.0370479208574821
CC	GO:0030017	sarcomere	0.0370982691793968
BP	GO:0048666	neuron development	0.0382132315168405
BP	GO:0061061	muscle structure development	0.0387605892185952
BP	GO:0099560	synaptic membrane adhesion	0.0387605892185952
CC	GO:0098984	neuron to neuron synapse	0.0391133900793713
CC	GO:0044464	cell part	0.0391133900793713
MF	GO:0097367	carbohydrate derivative binding	0.0391133900793713
BP	GO:0045930	negative regulation of mitotic cell cycle	0.0391232561894899
BP	GO:0051236	establishment of RNA localization	0.03944856950344
BP	GO:0006310	DNA recombination	0.03944856950344
MF	GO:0008094	DNA-dependent ATPase activity	0.0399471565635686
CC	GO:0005623	cell	0.0399482034386941
CC	GO:0048786	presynaptic active zone	0.0399482034386941
BP	GO:0033045	regulation of sister chromatid segregation	0.0403309153126561
BP	GO:0051983	regulation of chromosome segregation	0.0405721912700792
BP	GO:1903311	regulation of mRNA metabolic process	0.0411146498478881
BP	GO:0006261	DNA-dependent DNA replication	0.0412232736500549
BP	GO:0000819	sister chromatid segregation	0.0417874822984996
BP	GO:0007519	skeletal muscle tissue development	0.0421763044849027
MF	GO:0017111	nucleoside-triphosphatase activity	0.0427140037913376
BP	GO:0031124	mRNA 3'-end processing	0.0428565806974028
BP	GO:0048168	regulation of neuronal synaptic plasticity	0.0428565806974028
CC	GO:0005604	basement membrane	0.0428565806974028
BP	GO:0044085	cellular component biogenesis	0.0428565806974028
BP	GO:0060537	muscle tissue development	0.0445148202450332
CC	GO:0098978	glutamatergic synapse	0.0493778998710372
BP	GO:1903047	mitotic cell cycle process	0.0494577994677406
BP	GO:1900273	positive regulation of long-term synaptic potentiation	0.0495151049678006
BP	GO:0098813	nuclear chromosome segregation	0.0495151049678006
BP	GO:0007528	neuromuscular junction development	0.0495151049678006
BP	GO:0023051	regulation of signaling	0.0495151049678006
BP	GO:0050767	regulation of neurogenesis	0.0495151049678006
BP	GO:0045944	positive regulation of transcription by RNA polymerase II	0.0495151049678006
BP	GO:0050879	multicellular organismal movement	0.0495151049678006
BP	GO:0050881	musculoskeletal movement	0.0495151049678006
BP	GO:0010499	proteasomal ubiquitin-independent protein catabolic process	0.0495151049678006
BP	GO:0051240	positive regulation of multicellular organismal process	0.0495151049678006
CC	GO:0044446	intracellular organelle part	0.0495289280828781
MF	GO:0005102	signaling receptor binding	0.0495807731667485
