# Supplementary material for: Dedicated transcriptomics combined with power analysis lead to functional understanding of genes with weak phenotypic changes in knockout lines
Source: PLoS Comput Biol. 2020 Nov 12;16(11):e1008354. doi: 10.1371/journal.pcbi.1008354 (PMC7685438; doi:10.1371/journal.pcbi.1008354)
Supplement: S3 File — (GZ) [file pcbi.1008354.s017.gz › S3_File/gor0.2/117.tsv]

ontology	category	term	BH
CC	GO:0031012	extracellular matrix	1.43917348764858e-08
CC	GO:0044421	extracellular region part	1.94002903239624e-07
MF	GO:0005198	structural molecule activity	2.07597929954184e-07
BP	GO:0032501	multicellular organismal process	1.29765339998048e-06
CC	GO:0062023	collagen-containing extracellular matrix	1.29765339998048e-06
CC	GO:0005615	extracellular space	1.36677118559168e-06
CC	GO:0005576	extracellular region	1.96499944423789e-06
CC	GO:0043228	non-membrane-bounded organelle	4.68297625837836e-06
MF	GO:0005201	extracellular matrix structural constituent	4.68297625837836e-06
CC	GO:0032991	protein-containing complex	5.04336370720459e-06
CC	GO:0043232	intracellular non-membrane-bounded organelle	1.04706945276549e-05
CC	GO:0044428	nuclear part	3.35536845310466e-05
BP	GO:0009987	cellular process	3.93528342319496e-05
CC	GO:0031981	nuclear lumen	7.06083411100952e-05
MF	GO:0005515	protein binding	0.000133109063841564
MF	GO:0044877	protein-containing complex binding	0.000172176216990035
CC	GO:0045202	synapse	0.000186701505497447
BP	GO:0007275	multicellular organism development	0.00034000762451682
CC	GO:0031226	intrinsic component of plasma membrane	0.000350364528093613
CC	GO:0099512	supramolecular fiber	0.000432294547318539
CC	GO:0099080	supramolecular complex	0.000432294547318539
CC	GO:0099081	supramolecular polymer	0.000432294547318539
BP	GO:0032502	developmental process	0.000564327595854686
CC	GO:0036477	somatodendritic compartment	0.000725488712015838
CC	GO:0000775	chromosome, centromeric region	0.000746764683306534
BP	GO:0071840	cellular component organization or biogenesis	0.000763380625747178
CC	GO:0097458	neuron part	0.000804209933966864
BP	GO:0003008	system process	0.000878561156289894
CC	GO:0030424	axon	0.000899644536229749
BP	GO:0048856	anatomical structure development	0.000937484868426387
CC	GO:0005887	integral component of plasma membrane	0.000948708268341583
CC	GO:0043025	neuronal cell body	0.000976518408395713
BP	GO:0003015	heart process	0.00111514073262188
CC	GO:0005654	nucleoplasm	0.00124722244762897
CC	GO:0005856	cytoskeleton	0.00143144174932174
CC	GO:0044297	cell body	0.00143144174932174
CC	GO:0000776	kinetochore	0.00145665793251176
BP	GO:0048731	system development	0.00163930713532569
CC	GO:0005694	chromosome	0.00163930713532569
CC	GO:0044427	chromosomal part	0.00175923257133105
MF	GO:0005212	structural constituent of eye lens	0.00180897888901215
BP	GO:0016043	cellular component organization	0.00208806310500377
CC	GO:0044456	synapse part	0.00209513258011629
CC	GO:0005581	collagen trimer	0.00225276320811932
CC	GO:0097060	synaptic membrane	0.00234881543894801
BP	GO:0050789	regulation of biological process	0.0027747931629113
CC	GO:0070013	intracellular organelle lumen	0.00293881223305867
CC	GO:0044420	extracellular matrix component	0.00293881223305867
CC	GO:0031974	membrane-enclosed lumen	0.00299821282184482
CC	GO:0043233	organelle lumen	0.00299821282184482
MF	GO:0003729	mRNA binding	0.00314610030961693
CC	GO:0000779	condensed chromosome, centromeric region	0.0033647294332333
BP	GO:0065007	biological regulation	0.0033647294332333
BP	GO:0007399	nervous system development	0.0034896619057102
CC	GO:0098687	chromosomal region	0.00385595581481323
BP	GO:0060047	heart contraction	0.00408794962746282
CC	GO:0000777	condensed chromosome kinetochore	0.00420726824873755
CC	GO:0044430	cytoskeletal part	0.00420726824873755
MF	GO:0005488	binding	0.00420726824873755
BP	GO:0099536	synaptic signaling	0.00420726824873755
BP	GO:0006403	RNA localization	0.0047205662838911
BP	GO:0099537	trans-synaptic signaling	0.0047205662838911
BP	GO:0051239	regulation of multicellular organismal process	0.00505714092028641
BP	GO:0007268	chemical synaptic transmission	0.00505714092028641
BP	GO:0098916	anterograde trans-synaptic signaling	0.00505714092028641
BP	GO:0008380	RNA splicing	0.00532700569457167
BP	GO:0006941	striated muscle contraction	0.00580881147044337
BP	GO:0051130	positive regulation of cellular component organization	0.00690006392938481
MF	GO:0042623	ATPase activity, coupled	0.00736895161093982
BP	GO:0006396	RNA processing	0.00745947187819316
BP	GO:0043062	extracellular structure organization	0.00764873892811817
BP	GO:0003013	circulatory system process	0.00764873892811817
BP	GO:0000278	mitotic cell cycle	0.00859502668579657
CC	GO:0043292	contractile fiber	0.00994504433205322
MF	GO:0051015	actin filament binding	0.0105395877963464
BP	GO:0010907	positive regulation of glucose metabolic process	0.0108921146390985
BP	GO:0048519	negative regulation of biological process	0.0118786059908694
BP	GO:0006397	mRNA processing	0.0118786059908694
MF	GO:0030020	extracellular matrix structural constituent conferring tensile strength	0.0125051724662599
CC	GO:0005813	centrosome	0.0126700609560894
CC	GO:0044422	organelle part	0.0140646738576358
BP	GO:0007600	sensory perception	0.0141818066162211
BP	GO:0003071	renal system process involved in regulation of systemic arterial blood pressure	0.0152261867867221
BP	GO:0007049	cell cycle	0.0157752434058959
BP	GO:0050794	regulation of cellular process	0.0171706143140826
CC	GO:0033267	axon part	0.0171706143140826
BP	GO:0022610	biological adhesion	0.0171706143140826
BP	GO:0007346	regulation of mitotic cell cycle	0.0171706143140826
CC	GO:0000793	condensed chromosome	0.0171706143140826
BP	GO:0061448	connective tissue development	0.0171706143140826
BP	GO:0050877	nervous system process	0.0171706143140826
BP	GO:0008015	blood circulation	0.0171706143140826
BP	GO:0007155	cell adhesion	0.017394300382677
CC	GO:0009986	cell surface	0.0175007610926659
CC	GO:0005634	nucleus	0.0176189502702144
BP	GO:0006261	DNA-dependent DNA replication	0.0182628532923948
BP	GO:0006936	muscle contraction	0.0185990267767208
BP	GO:0048699	generation of neurons	0.0189544153866331
BP	GO:0051236	establishment of RNA localization	0.0195045892308233
BP	GO:0051726	regulation of cell cycle	0.0206435772043148
CC	GO:0030054	cell junction	0.0212465368353829
CC	GO:0044459	plasma membrane part	0.0212465368353829
CC	GO:0005681	spliceosomal complex	0.0212465368353829
MF	GO:0005509	calcium ion binding	0.0212465368353829
BP	GO:0009582	detection of abiotic stimulus	0.0222716788176926
BP	GO:0051216	cartilage development	0.0244337409006054
BP	GO:0060350	endochondral bone morphogenesis	0.0245754210434425
BP	GO:0022008	neurogenesis	0.0259006874689935
BP	GO:0003012	muscle system process	0.0259050938282511
BP	GO:0099177	regulation of trans-synaptic signaling	0.0260502531370717
BP	GO:0048523	negative regulation of cellular process	0.026801059918133
BP	GO:0016071	mRNA metabolic process	0.0279179759300272
BP	GO:0009581	detection of external stimulus	0.0287587084434653
CC	GO:0043005	neuron projection	0.0297751564161628
BP	GO:0050804	modulation of chemical synaptic transmission	0.0297751564161628
BP	GO:0030154	cell differentiation	0.0306559905471708
BP	GO:0060351	cartilage development involved in endochondral bone morphogenesis	0.0306559905471708
BP	GO:0044539	long-chain fatty acid import	0.0307969719913558
BP	GO:0030198	extracellular matrix organization	0.0325500404552154
BP	GO:0071214	cellular response to abiotic stimulus	0.0325500404552154
BP	GO:0104004	cellular response to environmental stimulus	0.0325500404552154
BP	GO:0050982	detection of mechanical stimulus	0.03379642737484
BP	GO:0051128	regulation of cellular component organization	0.0342384758686514
BP	GO:0044057	regulation of system process	0.0342384758686514
CC	GO:0098982	GABA-ergic synapse	0.0342384758686514
BP	GO:0000375	RNA splicing, via transesterification reactions	0.0342384758686514
BP	GO:0000377	RNA splicing, via transesterification reactions with bulged adenosine as nucleophile	0.0342384758686514
BP	GO:0000398	mRNA splicing, via spliceosome	0.0342384758686514
MF	GO:0005539	glycosaminoglycan binding	0.0342384758686514
BP	GO:0051960	regulation of nervous system development	0.0342384758686514
BP	GO:0048468	cell development	0.0347038702514454
BP	GO:0006260	DNA replication	0.0347038702514454
CC	GO:0099240	intrinsic component of synaptic membrane	0.0349978673273205
BP	GO:0033260	nuclear DNA replication	0.0363640091967636
BP	GO:0097435	supramolecular fiber organization	0.0370747246051717
CC	GO:0097447	dendritic tree	0.0370747246051717
BP	GO:0050657	nucleic acid transport	0.0376436317428062
BP	GO:0050658	RNA transport	0.0376436317428062
CC	GO:0098590	plasma membrane region	0.0378188691387266
MF	GO:0016887	ATPase activity	0.0382205632410527
CC	GO:1990904	ribonucleoprotein complex	0.0383408057162287
BP	GO:0031570	DNA integrity checkpoint	0.0394828100130331
CC	GO:0031672	A band	0.039563520497291
CC	GO:0030016	myofibril	0.0396690495097008
BP	GO:0048869	cellular developmental process	0.0434197915399901
CC	GO:0030425	dendrite	0.0456249694734171
CC	GO:0000228	nuclear chromosome	0.0466433086798482
BP	GO:0048589	developmental growth	0.0466433086798482
BP	GO:0048167	regulation of synaptic plasticity	0.0474289830033485
BP	GO:0098801	regulation of renal system process	0.0477747070805334
MF	GO:0008092	cytoskeletal protein binding	0.048419328194775
BP	GO:0003433	chondrocyte development involved in endochondral bone morphogenesis	0.048419328194775
BP	GO:0006974	cellular response to DNA damage stimulus	0.048419328194775
BP	GO:0006281	DNA repair	0.0490374041505547
BP	GO:0031124	mRNA 3'-end processing	0.0491571664579801
BP	GO:0050974	detection of mechanical stimulus involved in sensory perception	0.0491571664579801
BP	GO:0035418	protein localization to synapse	0.0497334500414682
