# Supplementary material for: Dedicated transcriptomics combined with power analysis lead to functional understanding of genes with weak phenotypic changes in knockout lines
Source: PLoS Comput Biol. 2020 Nov 12;16(11):e1008354. doi: 10.1371/journal.pcbi.1008354 (PMC7685438; doi:10.1371/journal.pcbi.1008354)
Supplement: S3 File — (GZ) [file pcbi.1008354.s017.gz › S3_File/gor0.2/8.tsv]

ontology	category	term	BH
MF	GO:0005515	protein binding	6.28817724400621e-09
BP	GO:0065007	biological regulation	2.03538420656113e-08
BP	GO:0050789	regulation of biological process	2.03538420656113e-08
CC	GO:0031012	extracellular matrix	2.5949458226811e-08
BP	GO:0032501	multicellular organismal process	2.5949458226811e-08
BP	GO:0050794	regulation of cellular process	8.47892500755355e-08
BP	GO:0071840	cellular component organization or biogenesis	2.8374055017025e-07
BP	GO:0009987	cellular process	2.8374055017025e-07
BP	GO:0048731	system development	2.8374055017025e-07
MF	GO:0005201	extracellular matrix structural constituent	3.63172495109944e-07
BP	GO:0032502	developmental process	4.22997275539619e-07
CC	GO:0062023	collagen-containing extracellular matrix	4.86440110490252e-07
BP	GO:0016043	cellular component organization	9.65370015063965e-07
CC	GO:0045202	synapse	1.65906834840592e-06
BP	GO:0048856	anatomical structure development	2.05246793214342e-06
BP	GO:0007275	multicellular organism development	2.06397368005527e-06
BP	GO:0051239	regulation of multicellular organismal process	2.06397368005527e-06
BP	GO:0050793	regulation of developmental process	3.87843000468011e-06
CC	GO:0043228	non-membrane-bounded organelle	9.19261951810626e-06
BP	GO:0003008	system process	9.48940616509887e-06
BP	GO:2000026	regulation of multicellular organismal development	1.16819233206066e-05
CC	GO:0032991	protein-containing complex	1.16819233206066e-05
CC	GO:0044456	synapse part	1.57196030526845e-05
CC	GO:0099512	supramolecular fiber	1.82879567656044e-05
CC	GO:0099080	supramolecular complex	1.82879567656044e-05
CC	GO:0099081	supramolecular polymer	1.82879567656044e-05
CC	GO:0044421	extracellular region part	1.84566956158299e-05
MF	GO:0005212	structural constituent of eye lens	2.01961530848918e-05
CC	GO:0043232	intracellular non-membrane-bounded organelle	2.01961530848918e-05
MF	GO:0005198	structural molecule activity	2.72673006134429e-05
MF	GO:0005488	binding	2.76736360159504e-05
CC	GO:0097458	neuron part	2.76736360159504e-05
BP	GO:0048519	negative regulation of biological process	2.76736360159504e-05
BP	GO:0048523	negative regulation of cellular process	2.8631562023599e-05
CC	GO:0005615	extracellular space	2.87048225365051e-05
BP	GO:0048869	cellular developmental process	2.87048225365051e-05
BP	GO:0045595	regulation of cell differentiation	5.43552332748667e-05
BP	GO:0030154	cell differentiation	5.55674933394133e-05
BP	GO:0051726	regulation of cell cycle	6.1784616160433e-05
BP	GO:0007399	nervous system development	7.38113399110672e-05
CC	GO:0005694	chromosome	7.58490441659005e-05
BP	GO:0048468	cell development	7.93008447175285e-05
CC	GO:0044428	nuclear part	7.94562899232559e-05
CC	GO:0031981	nuclear lumen	8.50979619001756e-05
CC	GO:0097060	synaptic membrane	8.71884827422063e-05
CC	GO:0044427	chromosomal part	8.71884827422063e-05
CC	GO:0005576	extracellular region	0.000104401643890372
BP	GO:0007049	cell cycle	0.000111802139058235
BP	GO:0007154	cell communication	0.000125552395554512
CC	GO:0030424	axon	0.00013491089352485
BP	GO:0023052	signaling	0.000198842894192527
BP	GO:0006397	mRNA processing	0.000321326344693739
CC	GO:0043292	contractile fiber	0.000334883858656628
BP	GO:0051716	cellular response to stimulus	0.000348687917041035
BP	GO:0008380	RNA splicing	0.000371733538294788
CC	GO:0098687	chromosomal region	0.000391001234521859
BP	GO:0050896	response to stimulus	0.000422804826496157
CC	GO:0044420	extracellular matrix component	0.000544538976141335
BP	GO:0006396	RNA processing	0.000552746819098893
BP	GO:0006941	striated muscle contraction	0.000612738930474605
MF	GO:0044877	protein-containing complex binding	0.000756286985713335
BP	GO:0007155	cell adhesion	0.000996463253717618
BP	GO:0003009	skeletal muscle contraction	0.00111847843229792
BP	GO:0051093	negative regulation of developmental process	0.00124519736020672
BP	GO:0022610	biological adhesion	0.00128188605493424
CC	GO:0000775	chromosome, centromeric region	0.00129643696472973
BP	GO:0040007	growth	0.00138024160120758
BP	GO:0007346	regulation of mitotic cell cycle	0.00162094200513397
CC	GO:0043005	neuron projection	0.00185604383883757
CC	GO:0005634	nucleus	0.00186255974747473
MF	GO:0005509	calcium ion binding	0.00210405644703036
BP	GO:0090304	nucleic acid metabolic process	0.00210405644703036
BP	GO:0051094	positive regulation of developmental process	0.00210405644703036
CC	GO:0098590	plasma membrane region	0.00210715804227151
BP	GO:0016071	mRNA metabolic process	0.00211323710635352
BP	GO:0051241	negative regulation of multicellular organismal process	0.00220057541583741
BP	GO:0045597	positive regulation of cell differentiation	0.00243041664097858
BP	GO:0048518	positive regulation of biological process	0.00248143017806342
BP	GO:0048699	generation of neurons	0.00251778232468711
MF	GO:0030020	extracellular matrix structural constituent conferring tensile strength	0.00251778232468711
CC	GO:0033267	axon part	0.00275692723267744
BP	GO:0000278	mitotic cell cycle	0.00275692723267744
CC	GO:0036477	somatodendritic compartment	0.00275692723267744
BP	GO:0048589	developmental growth	0.00276314753534152
CC	GO:0005581	collagen trimer	0.00285999791535744
BP	GO:0000245	spliceosomal complex assembly	0.00297259530928352
BP	GO:0032879	regulation of localization	0.00329048919895307
CC	GO:0044430	cytoskeletal part	0.00329048919895307
CC	GO:0000776	kinetochore	0.00341378127871621
CC	GO:0005654	nucleoplasm	0.00384009551425348
CC	GO:0070013	intracellular organelle lumen	0.00449586885500458
BP	GO:0033047	regulation of mitotic sister chromatid segregation	0.00468096329806641
BP	GO:0022008	neurogenesis	0.00468096329806641
CC	GO:0031974	membrane-enclosed lumen	0.00468096329806641
CC	GO:0043233	organelle lumen	0.00468096329806641
CC	GO:0005856	cytoskeleton	0.00469152795321906
CC	GO:0098793	presynapse	0.00474728301316188
BP	GO:0048522	positive regulation of cellular process	0.0048469526185954
BP	GO:0000375	RNA splicing, via transesterification reactions	0.00487264553880635
BP	GO:0000377	RNA splicing, via transesterification reactions with bulged adenosine as nucleophile	0.00487264553880635
BP	GO:0000398	mRNA splicing, via spliceosome	0.00487264553880635
BP	GO:0051960	regulation of nervous system development	0.00503350260687472
BP	GO:0050877	nervous system process	0.00513631114946485
BP	GO:0051983	regulation of chromosome segregation	0.00562931487967967
CC	GO:0030016	myofibril	0.00562931487967967
BP	GO:0061448	connective tissue development	0.0060184561964703
BP	GO:0006928	movement of cell or subcellular component	0.00637134634641058
BP	GO:0051128	regulation of cellular component organization	0.00664753677489511
BP	GO:0007165	signal transduction	0.00664753677489511
BP	GO:0007517	muscle organ development	0.00664753677489511
BP	GO:0044085	cellular component biogenesis	0.00664753677489511
BP	GO:0003012	muscle system process	0.00666310569926297
MF	GO:0005539	glycosaminoglycan binding	0.00686336131356532
BP	GO:0090068	positive regulation of cell cycle process	0.00692796223297619
CC	GO:0042995	cell projection	0.00721044440187678
BP	GO:0030182	neuron differentiation	0.00721795422544351
BP	GO:0009653	anatomical structure morphogenesis	0.00757562951390882
BP	GO:0009888	tissue development	0.0077889902867537
BP	GO:0048513	animal organ development	0.0083295473562286
BP	GO:0000075	cell cycle checkpoint	0.0083295473562286
BP	GO:0040011	locomotion	0.0083295473562286
BP	GO:0050879	multicellular organismal movement	0.0083295473562286
BP	GO:0050881	musculoskeletal movement	0.0083295473562286
CC	GO:0044297	cell body	0.0083295473562286
CC	GO:0043025	neuronal cell body	0.0083295473562286
BP	GO:0031123	RNA 3'-end processing	0.0083295473562286
CC	GO:0044459	plasma membrane part	0.0083295473562286
CC	GO:0031226	intrinsic component of plasma membrane	0.00856134684555454
BP	GO:0033045	regulation of sister chromatid segregation	0.00895545995885217
CC	GO:0044449	contractile fiber part	0.00902411194360533
BP	GO:0034508	centromere complex assembly	0.00921238030950624
CC	GO:0005887	integral component of plasma membrane	0.00921238030950624
CC	GO:0000777	condensed chromosome kinetochore	0.00953268680906673
BP	GO:0007411	axon guidance	0.00956663626785428
CC	GO:0120025	plasma membrane bounded cell projection	0.00963305951495101
BP	GO:0000070	mitotic sister chromatid segregation	0.0097471259701062
CC	GO:0048786	presynaptic active zone	0.00988778419154743
BP	GO:0048666	neuron development	0.0103786678634354
BP	GO:0060255	regulation of macromolecule metabolic process	0.0106942704113494
BP	GO:0060538	skeletal muscle organ development	0.0107533583226074
BP	GO:0006139	nucleobase-containing compound metabolic process	0.0110532747342551
CC	GO:0030017	sarcomere	0.0115914626593092
BP	GO:0007093	mitotic cell cycle checkpoint	0.0116619167130213
BP	GO:0097485	neuron projection guidance	0.0116619167130213
BP	GO:0008037	cell recognition	0.0116619167130213
CC	GO:0030054	cell junction	0.0131040608721969
CC	GO:0000228	nuclear chromosome	0.0135846812279965
MF	GO:0003729	mRNA binding	0.0138280497902633
BP	GO:0030198	extracellular matrix organization	0.0139474859112707
BP	GO:0006260	DNA replication	0.0139474859112707
MF	GO:0022836	gated channel activity	0.0139474859112707
CC	GO:0005681	spliceosomal complex	0.0139474859112707
BP	GO:0042127	regulation of cell proliferation	0.0144047829360652
BP	GO:0051130	positive regulation of cellular component organization	0.0147131558175666
CC	GO:0098794	postsynapse	0.0153356946394899
BP	GO:0031175	neuron projection development	0.0153356946394899
CC	GO:0005813	centrosome	0.0158017385165403
BP	GO:0051216	cartilage development	0.0158017385165403
MF	GO:0051015	actin filament binding	0.0158587158288496
BP	GO:0060350	endochondral bone morphogenesis	0.0158587158288496
CC	GO:0005865	striated muscle thin filament	0.0158587158288496
MF	GO:0005261	cation channel activity	0.0166303300327606
BP	GO:0006936	muscle contraction	0.0174548650661641
CC	GO:0036379	myofilament	0.0178524931973657
BP	GO:0016070	RNA metabolic process	0.0178524931973657
CC	GO:0044463	cell projection part	0.0178524931973657
CC	GO:0120038	plasma membrane bounded cell projection part	0.0178524931973657
BP	GO:0051171	regulation of nitrogen compound metabolic process	0.0180312697586191
BP	GO:0009611	response to wounding	0.0183377324322566
BP	GO:0120039	plasma membrane bounded cell projection morphogenesis	0.0188046199924669
BP	GO:0065008	regulation of biological quality	0.019183703528475
BP	GO:0002062	chondrocyte differentiation	0.0201134116405871
BP	GO:0060351	cartilage development involved in endochondral bone morphogenesis	0.0201134116405871
BP	GO:0046578	regulation of Ras protein signal transduction	0.0201134116405871
BP	GO:0043062	extracellular structure organization	0.02039480477454
MF	GO:0008201	heparin binding	0.02039480477454
BP	GO:0051056	regulation of small GTPase mediated signal transduction	0.02039480477454
BP	GO:0006403	RNA localization	0.0211361324426475
CC	GO:0099240	intrinsic component of synaptic membrane	0.0213385909625466
BP	GO:0099536	synaptic signaling	0.0215673791244316
CC	GO:0009986	cell surface	0.0220461209018033
BP	GO:0050684	regulation of mRNA processing	0.0223726282121754
BP	GO:0048812	neuron projection morphogenesis	0.0223726282121754
BP	GO:0007091	metaphase/anaphase transition of mitotic cell cycle	0.0223726282121754
BP	GO:0045931	positive regulation of mitotic cell cycle	0.0225120561528515
CC	GO:0098982	GABA-ergic synapse	0.0226128304740075
BP	GO:0006013	mannose metabolic process	0.0226128304740075
BP	GO:0046483	heterocycle metabolic process	0.0226566070429611
CC	GO:0097447	dendritic tree	0.0234617514263834
BP	GO:0099537	trans-synaptic signaling	0.0234617514263834
BP	GO:0014706	striated muscle tissue development	0.0234617514263834
BP	GO:0050767	regulation of neurogenesis	0.0234617514263834
BP	GO:0003015	heart process	0.0236403420941255
BP	GO:0007088	regulation of mitotic nuclear division	0.0242583854090265
MF	GO:0022839	ion gated channel activity	0.024409531044104
CC	GO:0044464	cell part	0.0249424307486754
BP	GO:1901990	regulation of mitotic cell cycle phase transition	0.0249424307486754
BP	GO:0007268	chemical synaptic transmission	0.0249424307486754
BP	GO:0098916	anterograde trans-synaptic signaling	0.0249424307486754
BP	GO:0045596	negative regulation of cell differentiation	0.0249424307486754
BP	GO:1905818	regulation of chromosome separation	0.0249424307486754
BP	GO:0060537	muscle tissue development	0.0251046622733016
CC	GO:0044454	nuclear chromosome part	0.0255045750785396
CC	GO:0005623	cell	0.0255671295031452
BP	GO:0007519	skeletal muscle tissue development	0.0276315564110502
CC	GO:0099699	integral component of synaptic membrane	0.0276315564110502
BP	GO:0042330	taxis	0.0286003162224762
BP	GO:0051962	positive regulation of nervous system development	0.0287475140705318
BP	GO:0098742	cell-cell adhesion via plasma-membrane adhesion molecules	0.0290507004121745
CC	GO:0045211	postsynaptic membrane	0.0292350268098707
CC	GO:0000793	condensed chromosome	0.0292350268098707
BP	GO:0048858	cell projection morphogenesis	0.0297923675820314
BP	GO:0032989	cellular component morphogenesis	0.030240944604659
BP	GO:0008283	cell proliferation	0.030240944604659
BP	GO:0010965	regulation of mitotic sister chromatid separation	0.030240944604659
BP	GO:0003071	renal system process involved in regulation of systemic arterial blood pressure	0.030240944604659
BP	GO:0061061	muscle structure development	0.0320292557726861
BP	GO:0048747	muscle fiber development	0.0320292557726861
BP	GO:0006935	chemotaxis	0.0320292557726861
BP	GO:0060047	heart contraction	0.0326220808412571
MF	GO:0008092	cytoskeletal protein binding	0.0327650844004107
BP	GO:0022607	cellular component assembly	0.032773080704403
BP	GO:0006725	cellular aromatic compound metabolic process	0.0342400236552218
CC	GO:0000779	condensed chromosome, centromeric region	0.0347267151646974
BP	GO:0045787	positive regulation of cell cycle	0.035042193790592
CC	GO:0030425	dendrite	0.0351759567616543
CC	GO:0042734	presynaptic membrane	0.0355147931319391
BP	GO:1901987	regulation of cell cycle phase transition	0.0355147931319391
BP	GO:0050808	synapse organization	0.0373542915615115
BP	GO:0008543	fibroblast growth factor receptor signaling pathway	0.0373542915615115
BP	GO:0060284	regulation of cell development	0.0377432991757581
BP	GO:0030071	regulation of mitotic metaphase/anaphase transition	0.0377432991757581
BP	GO:0051783	regulation of nuclear division	0.040249650199289
BP	GO:0042221	response to chemical	0.040249650199289
BP	GO:0030199	collagen fibril organization	0.0405079491872364
BP	GO:0051179	localization	0.0407710389792991
BP	GO:1903311	regulation of mRNA metabolic process	0.0408113758395037
MF	GO:0046873	metal ion transmembrane transporter activity	0.040965729360746
BP	GO:0016477	cell migration	0.0411262989326958
BP	GO:0009966	regulation of signal transduction	0.0420826352327398
BP	GO:0140014	mitotic nuclear division	0.0421044279316258
BP	GO:0034641	cellular nitrogen compound metabolic process	0.0421044279316258
MF	GO:0016247	channel regulator activity	0.042179850077017
CC	GO:0005891	voltage-gated calcium channel complex	0.0424615522642191
BP	GO:0007600	sensory perception	0.0425353522948945
BP	GO:0071774	response to fibroblast growth factor	0.0427740428928801
BP	GO:0080090	regulation of primary metabolic process	0.0428865644142173
BP	GO:0048583	regulation of response to stimulus	0.0428865644142173
BP	GO:0007267	cell-cell signaling	0.0428869834093172
BP	GO:0007059	chromosome segregation	0.0433158829712572
CC	GO:0001527	microfibril	0.0445600116907592
BP	GO:0032990	cell part morphogenesis	0.0445600116907592
BP	GO:0044344	cellular response to fibroblast growth factor stimulus	0.0445600116907592
BP	GO:0044784	metaphase/anaphase transition of cell cycle	0.0450803198280469
BP	GO:0048870	cell motility	0.0450803198280469
BP	GO:0051674	localization of cell	0.0450803198280469
BP	GO:0051240	positive regulation of multicellular organismal process	0.0456827307543398
BP	GO:0033044	regulation of chromosome organization	0.0456827307543398
BP	GO:0048641	regulation of skeletal muscle tissue development	0.0456827307543398
BP	GO:0043170	macromolecule metabolic process	0.0463881742994878
BP	GO:0022402	cell cycle process	0.0467901270059612
CC	GO:0044422	organelle part	0.0476975529608656
BP	GO:0030030	cell projection organization	0.048381139853582
BP	GO:0019219	regulation of nucleobase-containing compound metabolic process	0.0498517000700341
