# Supplementary material for: Dedicated transcriptomics combined with power analysis lead to functional understanding of genes with weak phenotypic changes in knockout lines
Source: PLoS Comput Biol. 2020 Nov 12;16(11):e1008354. doi: 10.1371/journal.pcbi.1008354 (PMC7685438; doi:10.1371/journal.pcbi.1008354)
Supplement: S3 File — (GZ) [file pcbi.1008354.s017.gz › S3_File/gor0.2/771.tsv]

ontology	category	term	BH
CC	GO:0044428	nuclear part	8.63994534417798e-09
CC	GO:0031981	nuclear lumen	9.55439428533168e-09
CC	GO:0031012	extracellular matrix	1.61573890904711e-08
CC	GO:0032991	protein-containing complex	3.66584446343294e-08
CC	GO:0062023	collagen-containing extracellular matrix	5.02363581460475e-08
CC	GO:0005694	chromosome	1.5556198734802e-07
CC	GO:0043228	non-membrane-bounded organelle	1.9895797735888e-07
BP	GO:0032501	multicellular organismal process	2.19976563236637e-07
BP	GO:0065007	biological regulation	2.19976563236637e-07
CC	GO:0044427	chromosomal part	2.19976563236637e-07
CC	GO:0070013	intracellular organelle lumen	2.19976563236637e-07
CC	GO:0031974	membrane-enclosed lumen	2.19976563236637e-07
CC	GO:0043233	organelle lumen	2.19976563236637e-07
CC	GO:0043232	intracellular non-membrane-bounded organelle	2.43660070141162e-07
BP	GO:0050789	regulation of biological process	2.43660070141162e-07
MF	GO:0005515	protein binding	1.39216861319516e-06
BP	GO:0050794	regulation of cellular process	1.39216861319516e-06
MF	GO:0005201	extracellular matrix structural constituent	1.39216861319516e-06
CC	GO:0005654	nucleoplasm	1.39216861319516e-06
BP	GO:0009987	cellular process	2.39817025755252e-06
BP	GO:0071840	cellular component organization or biogenesis	2.49956301349206e-06
MF	GO:0005198	structural molecule activity	3.9958098922247e-06
BP	GO:0048731	system development	3.9958098922247e-06
BP	GO:0051726	regulation of cell cycle	4.36975015782638e-06
BP	GO:0032502	developmental process	7.41083184760209e-06
BP	GO:0007049	cell cycle	7.41083184760209e-06
BP	GO:0007275	multicellular organism development	8.62647010507533e-06
BP	GO:0016043	cellular component organization	1.5244401483601e-05
BP	GO:0048856	anatomical structure development	1.97670011356285e-05
CC	GO:0000228	nuclear chromosome	2.7551066475463e-05
BP	GO:0030154	cell differentiation	3.80074875152318e-05
CC	GO:0044421	extracellular region part	4.03389724686139e-05
BP	GO:0048869	cellular developmental process	4.63403233056086e-05
CC	GO:0097458	neuron part	4.81455927061191e-05
CC	GO:0000775	chromosome, centromeric region	5.65824162253631e-05
CC	GO:0005634	nucleus	5.88599321364683e-05
CC	GO:0045202	synapse	5.88599321364683e-05
CC	GO:0044454	nuclear chromosome part	6.34506793676468e-05
CC	GO:0099512	supramolecular fiber	7.48944996147017e-05
CC	GO:0099080	supramolecular complex	7.48944996147017e-05
CC	GO:0099081	supramolecular polymer	7.48944996147017e-05
MF	GO:0005488	binding	8.06866683119213e-05
BP	GO:0006397	mRNA processing	0.000113036825088665
CC	GO:0030424	axon	0.000121489439167705
CC	GO:0098687	chromosomal region	0.000121489439167705
BP	GO:0000278	mitotic cell cycle	0.000226357723961761
CC	GO:0043292	contractile fiber	0.000370481224896449
CC	GO:0000776	kinetochore	0.000415255438863125
CC	GO:0044456	synapse part	0.000438342250220531
BP	GO:0048519	negative regulation of biological process	0.000839708740952538
BP	GO:0008380	RNA splicing	0.00113490037874369
CC	GO:0044422	organelle part	0.00113490037874369
BP	GO:0099536	synaptic signaling	0.00113900774060538
CC	GO:0097060	synaptic membrane	0.00113900774060538
MF	GO:0005212	structural constituent of eye lens	0.00113900774060538
MF	GO:0044877	protein-containing complex binding	0.00119639955825961
BP	GO:0016071	mRNA metabolic process	0.00120154978463162
BP	GO:0006403	RNA localization	0.00120259633412345
CC	GO:0005615	extracellular space	0.00127317019967851
BP	GO:0099537	trans-synaptic signaling	0.00133346281392876
BP	GO:0006396	RNA processing	0.00184050764305107
BP	GO:0048523	negative regulation of cellular process	0.00210833845152062
CC	GO:0036477	somatodendritic compartment	0.00210833845152062
BP	GO:0007268	chemical synaptic transmission	0.00210833845152062
BP	GO:0098916	anterograde trans-synaptic signaling	0.00210833845152062
BP	GO:0007346	regulation of mitotic cell cycle	0.00210833845152062
BP	GO:0007154	cell communication	0.00210833845152062
MF	GO:0003729	mRNA binding	0.00219101029110717
BP	GO:0022402	cell cycle process	0.00222898475888785
BP	GO:0048285	organelle fission	0.00223615013630939
BP	GO:0140014	mitotic nuclear division	0.00224725352615611
BP	GO:0010564	regulation of cell cycle process	0.00262245886559146
MF	GO:0008094	DNA-dependent ATPase activity	0.00262245886559146
BP	GO:0000280	nuclear division	0.00262245886559146
BP	GO:0003008	system process	0.00292180354663571
BP	GO:0006260	DNA replication	0.00292180354663571
CC	GO:0005576	extracellular region	0.00296148897589206
BP	GO:0003015	heart process	0.00303984585536765
BP	GO:0051239	regulation of multicellular organismal process	0.00325973493933141
BP	GO:0006974	cellular response to DNA damage stimulus	0.00328389810187411
BP	GO:0007399	nervous system development	0.00328389810187411
BP	GO:0023052	signaling	0.00328389810187411
BP	GO:0000070	mitotic sister chromatid segregation	0.00328389810187411
CC	GO:0030016	myofibril	0.0034524363231994
MF	GO:0008134	transcription factor binding	0.00368349810746889
BP	GO:0051128	regulation of cellular component organization	0.00395054106433263
CC	GO:0044297	cell body	0.00395054106433263
BP	GO:0006261	DNA-dependent DNA replication	0.00434001003887671
CC	GO:0043005	neuron projection	0.00434001003887671
BP	GO:0007059	chromosome segregation	0.00440109657033803
BP	GO:0048468	cell development	0.00452341571266137
BP	GO:0060351	cartilage development involved in endochondral bone morphogenesis	0.00474014536087094
BP	GO:0051236	establishment of RNA localization	0.00474014536087094
CC	GO:0033267	axon part	0.00474014536087094
BP	GO:0090068	positive regulation of cell cycle process	0.00488896313988657
BP	GO:0048589	developmental growth	0.00511671081821495
CC	GO:0030054	cell junction	0.00530248012918919
CC	GO:0098982	GABA-ergic synapse	0.00530248012918919
MF	GO:0042623	ATPase activity, coupled	0.00532186418306358
MF	GO:0016887	ATPase activity	0.00532186418306358
BP	GO:0000819	sister chromatid segregation	0.00536628515596648
CC	GO:1990904	ribonucleoprotein complex	0.00582988333173157
BP	GO:0008037	cell recognition	0.00587724581545629
BP	GO:0006941	striated muscle contraction	0.00593666428994637
BP	GO:0090304	nucleic acid metabolic process	0.00597850931165564
BP	GO:0000375	RNA splicing, via transesterification reactions	0.00597850931165564
BP	GO:0000377	RNA splicing, via transesterification reactions with bulged adenosine as nucleophile	0.00597850931165564
BP	GO:0000398	mRNA splicing, via spliceosome	0.00597850931165564
CC	GO:0005887	integral component of plasma membrane	0.0060144555738999
BP	GO:0003012	muscle system process	0.0060144555738999
BP	GO:0040007	growth	0.00606306109493125
BP	GO:1903047	mitotic cell cycle process	0.00607344486771199
CC	GO:0005657	replication fork	0.00634146955504343
BP	GO:0060047	heart contraction	0.00634146955504343
CC	GO:0043025	neuronal cell body	0.00685250488733717
CC	GO:0031226	intrinsic component of plasma membrane	0.0070089922313982
CC	GO:0044446	intracellular organelle part	0.0070089922313982
BP	GO:0051216	cartilage development	0.00730308427497869
BP	GO:0050684	regulation of mRNA processing	0.007612288840253
BP	GO:0051716	cellular response to stimulus	0.00768829981479168
CC	GO:0005581	collagen trimer	0.00783345359689256
BP	GO:0051983	regulation of chromosome segregation	0.008103673313409
CC	GO:0000779	condensed chromosome, centromeric region	0.00819470472693838
MF	GO:0005539	glycosaminoglycan binding	0.00830648535221068
BP	GO:0051276	chromosome organization	0.00864267188823818
BP	GO:0006259	DNA metabolic process	0.00905665950574085
BP	GO:0045787	positive regulation of cell cycle	0.00914761463386295
BP	GO:0006936	muscle contraction	0.00914761463386295
MF	GO:0030020	extracellular matrix structural constituent conferring tensile strength	0.00926452339554383
CC	GO:0000793	condensed chromosome	0.00926452339554383
BP	GO:0050657	nucleic acid transport	0.00949698906584563
BP	GO:0050658	RNA transport	0.00949698906584563
BP	GO:0051130	positive regulation of cellular component organization	0.00977256065848948
BP	GO:0030198	extracellular matrix organization	0.0101198094301336
BP	GO:0061448	connective tissue development	0.0102706251531606
BP	GO:0044770	cell cycle phase transition	0.011362736997727
CC	GO:0044451	nucleoplasm part	0.0116748124639918
BP	GO:0051783	regulation of nuclear division	0.0119057066517391
CC	GO:0000777	condensed chromosome kinetochore	0.0119221964822086
BP	GO:0031123	RNA 3'-end processing	0.0119585107178251
CC	GO:0000785	chromatin	0.0123910513549315
BP	GO:0003009	skeletal muscle contraction	0.0123910513549315
BP	GO:0060537	muscle tissue development	0.0123986717122239
BP	GO:0006281	DNA repair	0.0132346922966749
BP	GO:0050804	modulation of chemical synaptic transmission	0.0132346922966749
CC	GO:0044449	contractile fiber part	0.0132965738318665
BP	GO:0048522	positive regulation of cellular process	0.0134749235936309
BP	GO:0050808	synapse organization	0.0147186670743665
CC	GO:0044420	extracellular matrix component	0.0147386921704526
BP	GO:0071824	protein-DNA complex subunit organization	0.0150265927527389
BP	GO:0065004	protein-DNA complex assembly	0.015107425903295
BP	GO:0007088	regulation of mitotic nuclear division	0.015107425903295
BP	GO:0099177	regulation of trans-synaptic signaling	0.0152718079931858
BP	GO:0048518	positive regulation of biological process	0.0156537675796543
CC	GO:0030017	sarcomere	0.0168505120182037
BP	GO:0060538	skeletal muscle organ development	0.0168505120182037
BP	GO:0006139	nucleobase-containing compound metabolic process	0.017046280825622
BP	GO:1903311	regulation of mRNA metabolic process	0.0173085989459709
BP	GO:1901988	negative regulation of cell cycle phase transition	0.018223013835973
BP	GO:0014706	striated muscle tissue development	0.0200663524643942
BP	GO:0000075	cell cycle checkpoint	0.0207390340944503
BP	GO:0098813	nuclear chromosome segregation	0.0207390340944503
BP	GO:0060255	regulation of macromolecule metabolic process	0.0207390340944503
CC	GO:0150034	distal axon	0.0209325211459958
BP	GO:0060350	endochondral bone morphogenesis	0.0215292949999864
CC	GO:0005856	cytoskeleton	0.0216980247830258
BP	GO:0070534	protein K63-linked ubiquitination	0.0224416041598965
BP	GO:0071214	cellular response to abiotic stimulus	0.0224416041598965
BP	GO:0104004	cellular response to environmental stimulus	0.0224416041598965
BP	GO:0007155	cell adhesion	0.0226543561011955
CC	GO:0045211	postsynaptic membrane	0.02307395876871
BP	GO:0050793	regulation of developmental process	0.02307395876871
BP	GO:0048747	muscle fiber development	0.02307395876871
BP	GO:1901987	regulation of cell cycle phase transition	0.02307395876871
BP	GO:0043062	extracellular structure organization	0.0240909487845887
BP	GO:0033045	regulation of sister chromatid segregation	0.0247229973831887
CC	GO:0098794	postsynapse	0.0249378220254492
BP	GO:0015931	nucleobase-containing compound transport	0.0254312821853955
BP	GO:0022610	biological adhesion	0.0259543553440709
BP	GO:0000245	spliceosomal complex assembly	0.0261144707239619
CC	GO:0099634	postsynaptic specialization membrane	0.0266823254112969
BP	GO:0008038	neuron recognition	0.0266823254112969
BP	GO:0033047	regulation of mitotic sister chromatid segregation	0.0270288657166404
BP	GO:0002062	chondrocyte differentiation	0.0286310414732714
MF	GO:0097367	carbohydrate derivative binding	0.0317327760509685
BP	GO:0045595	regulation of cell differentiation	0.0338916758128114
CC	GO:0098978	glutamatergic synapse	0.0355624088885615
BP	GO:0044772	mitotic cell cycle phase transition	0.0364563300876117
CC	GO:0044430	cytoskeletal part	0.0364563300876117
CC	GO:0099240	intrinsic component of synaptic membrane	0.0368069807441622
BP	GO:0008156	negative regulation of DNA replication	0.0370156170260455
BP	GO:0045786	negative regulation of cell cycle	0.0370165839909196
CC	GO:0005681	spliceosomal complex	0.0371086842752688
BP	GO:0009653	anatomical structure morphogenesis	0.0374887566139386
BP	GO:0046483	heterocycle metabolic process	0.0374887566139386
BP	GO:0034508	centromere complex assembly	0.0377250020497183
BP	GO:0003013	circulatory system process	0.0385160323321086
BP	GO:0048513	animal organ development	0.0390887685671606
MF	GO:0008201	heparin binding	0.0406663694633053
BP	GO:0044057	regulation of system process	0.0408593796902224
MF	GO:0005261	cation channel activity	0.0408593796902224
BP	GO:0050685	positive regulation of mRNA processing	0.0434869350117124
CC	GO:0044464	cell part	0.0436828868332123
CC	GO:0005623	cell	0.0455670958017729
BP	GO:0022008	neurogenesis	0.0455907811131957
BP	GO:0007519	skeletal muscle tissue development	0.0455907811131957
BP	GO:1901990	regulation of mitotic cell cycle phase transition	0.0458577559268723
BP	GO:0044786	cell cycle DNA replication	0.0463870301521828
BP	GO:0061061	muscle structure development	0.0463870301521828
BP	GO:0001501	skeletal system development	0.0485239123303003
BP	GO:0043170	macromolecule metabolic process	0.0497409190805386
BP	GO:0007093	mitotic cell cycle checkpoint	0.0497409190805386
BP	GO:0006725	cellular aromatic compound metabolic process	0.0497442367958163
MF	GO:1990825	sequence-specific mRNA binding	0.0497442367958163
BP	GO:0048167	regulation of synaptic plasticity	0.0497442367958163
MF	GO:0005509	calcium ion binding	0.0498506413665488
