# Supplementary material for: Dedicated transcriptomics combined with power analysis lead to functional understanding of genes with weak phenotypic changes in knockout lines
Source: PLoS Comput Biol. 2020 Nov 12;16(11):e1008354. doi: 10.1371/journal.pcbi.1008354 (PMC7685438; doi:10.1371/journal.pcbi.1008354)
Supplement: S3 File — (GZ) [file pcbi.1008354.s017.gz › S3_File/gor0.2/319.tsv]

ontology	category	term	BH
CC	GO:0031012	extracellular matrix	2.31536408263429e-08
BP	GO:0071840	cellular component organization or biogenesis	3.43852321992411e-08
BP	GO:0032501	multicellular organismal process	3.78799646574733e-08
CC	GO:0043228	non-membrane-bounded organelle	5.62258909316512e-08
CC	GO:0062023	collagen-containing extracellular matrix	9.45282794354042e-08
CC	GO:0043232	intracellular non-membrane-bounded organelle	1.21752835154268e-07
BP	GO:0016043	cellular component organization	1.79375102815869e-07
BP	GO:0032502	developmental process	2.47933162727834e-07
CC	GO:0044428	nuclear part	2.6980093085357e-07
CC	GO:0032991	protein-containing complex	3.73176914392518e-07
BP	GO:0048731	system development	3.80643250602252e-07
BP	GO:0007275	multicellular organism development	3.81470985336105e-07
CC	GO:0031981	nuclear lumen	4.97832213299719e-07
BP	GO:0065007	biological regulation	5.38991968249958e-07
BP	GO:0048856	anatomical structure development	6.62205832333261e-07
CC	GO:0005694	chromosome	8.37745727028326e-07
MF	GO:0005201	extracellular matrix structural constituent	1.40180856296928e-06
BP	GO:0000278	mitotic cell cycle	2.4979287225492e-06
BP	GO:0050789	regulation of biological process	2.87528632719736e-06
CC	GO:0044427	chromosomal part	2.87528632719736e-06
CC	GO:0044421	extracellular region part	4.55129650250722e-06
CC	GO:0097060	synaptic membrane	4.82675111346193e-06
BP	GO:0050794	regulation of cellular process	5.46881884051437e-06
MF	GO:0005515	protein binding	5.76191838765378e-06
BP	GO:0007049	cell cycle	6.16749414436464e-06
CC	GO:0005654	nucleoplasm	6.56572410489553e-06
BP	GO:0009987	cellular process	1.70738999021422e-05
CC	GO:0005615	extracellular space	2.78640801198161e-05
CC	GO:0005634	nucleus	2.94204513779618e-05
CC	GO:0099512	supramolecular fiber	3.41648625990716e-05
CC	GO:0099080	supramolecular complex	3.41648625990716e-05
CC	GO:0099081	supramolecular polymer	3.41648625990716e-05
BP	GO:0007346	regulation of mitotic cell cycle	4.80446435978023e-05
MF	GO:0005198	structural molecule activity	4.80446435978023e-05
CC	GO:0045202	synapse	7.43941442706157e-05
MF	GO:0005488	binding	7.72776024253862e-05
CC	GO:0070013	intracellular organelle lumen	9.02742509662055e-05
CC	GO:0005576	extracellular region	9.02742509662055e-05
BP	GO:0051128	regulation of cellular component organization	0.00010823291034326
BP	GO:0051726	regulation of cell cycle	0.000108573035312824
BP	GO:1903047	mitotic cell cycle process	0.00012547678975883
BP	GO:0003008	system process	0.000151093527985189
CC	GO:0031974	membrane-enclosed lumen	0.000153248073817037
CC	GO:0043233	organelle lumen	0.000153248073817037
CC	GO:0030424	axon	0.000163240825488588
CC	GO:0098687	chromosomal region	0.000228396336928385
CC	GO:0000776	kinetochore	0.000420250381240909
BP	GO:0099536	synaptic signaling	0.000420250381240909
CC	GO:0000775	chromosome, centromeric region	0.000428827578522852
BP	GO:0048468	cell development	0.00044190601532838
CC	GO:0000793	condensed chromosome	0.000459128742196669
CC	GO:0099240	intrinsic component of synaptic membrane	0.000464668263407935
BP	GO:0048869	cellular developmental process	0.000474777480256194
BP	GO:0007155	cell adhesion	0.000567803385360974
BP	GO:1901990	regulation of mitotic cell cycle phase transition	0.000630634087872864
BP	GO:0030154	cell differentiation	0.000682505744521875
BP	GO:0099537	trans-synaptic signaling	0.000734409401211288
BP	GO:0022402	cell cycle process	0.000734409401211288
BP	GO:0050793	regulation of developmental process	0.000734409401211288
BP	GO:0007268	chemical synaptic transmission	0.000760952222393541
BP	GO:0098916	anterograde trans-synaptic signaling	0.000760952222393541
MF	GO:0030020	extracellular matrix structural constituent conferring tensile strength	0.000878056999100876
BP	GO:0007399	nervous system development	0.000972765016708914
CC	GO:0043292	contractile fiber	0.000981232118122885
BP	GO:0033047	regulation of mitotic sister chromatid segregation	0.000996889915394167
MF	GO:0042623	ATPase activity, coupled	0.000996889915394167
BP	GO:0022610	biological adhesion	0.00102631637776801
CC	GO:0098590	plasma membrane region	0.00102872546759494
CC	GO:0045211	postsynaptic membrane	0.00111656863644124
CC	GO:0031226	intrinsic component of plasma membrane	0.00114671553126436
CC	GO:0030054	cell junction	0.00116002435762251
BP	GO:0006396	RNA processing	0.00116998798022587
BP	GO:0006941	striated muscle contraction	0.00121104162923176
CC	GO:0044430	cytoskeletal part	0.00121776237483843
CC	GO:0044456	synapse part	0.0012410574057734
CC	GO:0005856	cytoskeleton	0.0014075516908066
CC	GO:0097458	neuron part	0.00148752205288784
CC	GO:0005887	integral component of plasma membrane	0.00148752205288784
CC	GO:0005581	collagen trimer	0.00148752205288784
BP	GO:0000070	mitotic sister chromatid segregation	0.00154380515241896
BP	GO:0051239	regulation of multicellular organismal process	0.00155209305391121
BP	GO:0006259	DNA metabolic process	0.00178478557245647
MF	GO:0044877	protein-containing complex binding	0.00178478557245647
BP	GO:0044770	cell cycle phase transition	0.00182765061337784
BP	GO:1902749	regulation of cell cycle G2/M phase transition	0.00190756243906319
BP	GO:0090304	nucleic acid metabolic process	0.00198580126584523
BP	GO:0044772	mitotic cell cycle phase transition	0.00198580126584523
BP	GO:1901987	regulation of cell cycle phase transition	0.00200106470512295
BP	GO:0010564	regulation of cell cycle process	0.00202917029732733
CC	GO:0000228	nuclear chromosome	0.00234304134316244
CC	GO:0042995	cell projection	0.00251127510665826
BP	GO:0006281	DNA repair	0.00291535640235856
BP	GO:0008380	RNA splicing	0.00291535640235856
MF	GO:0005509	calcium ion binding	0.00291535640235856
BP	GO:0140014	mitotic nuclear division	0.00294578995422413
BP	GO:0048519	negative regulation of biological process	0.00303571541554978
BP	GO:0007093	mitotic cell cycle checkpoint	0.00331018502378209
BP	GO:0051130	positive regulation of cellular component organization	0.0033355653975113
BP	GO:0048699	generation of neurons	0.00337120297108791
BP	GO:2000026	regulation of multicellular organismal development	0.00340243051935009
BP	GO:0006260	DNA replication	0.00351406759752524
BP	GO:0007059	chromosome segregation	0.00364663284803238
BP	GO:0016071	mRNA metabolic process	0.00366566817717908
BP	GO:1901988	negative regulation of cell cycle phase transition	0.00370228201167844
BP	GO:0051983	regulation of chromosome segregation	0.00371153533031222
MF	GO:0005212	structural constituent of eye lens	0.00371153533031222
BP	GO:0022008	neurogenesis	0.00375104720122288
BP	GO:0040007	growth	0.00378706551139892
BP	GO:0051960	regulation of nervous system development	0.00435349058395815
BP	GO:1901991	negative regulation of mitotic cell cycle phase transition	0.00438673546788139
BP	GO:0003009	skeletal muscle contraction	0.00457872667943037
BP	GO:1902750	negative regulation of cell cycle G2/M phase transition	0.00460074283395522
BP	GO:0007088	regulation of mitotic nuclear division	0.00460074283395522
BP	GO:0000075	cell cycle checkpoint	0.0048430057953561
MF	GO:0008094	DNA-dependent ATPase activity	0.00487718761712605
BP	GO:0050804	modulation of chemical synaptic transmission	0.00488994616529376
CC	GO:0005681	spliceosomal complex	0.00509292879814209
CC	GO:0044454	nuclear chromosome part	0.00509292879814209
BP	GO:0000819	sister chromatid segregation	0.00519221717357039
BP	GO:0033045	regulation of sister chromatid segregation	0.00568290572378012
BP	GO:0099177	regulation of trans-synaptic signaling	0.00589373454494706
BP	GO:0061448	connective tissue development	0.00598357570506049
BP	GO:0031123	RNA 3'-end processing	0.00607136432663481
BP	GO:0090068	positive regulation of cell cycle process	0.00630832991737055
BP	GO:0048589	developmental growth	0.00647825061665511
CC	GO:0099634	postsynaptic specialization membrane	0.00655436148345557
BP	GO:0051216	cartilage development	0.00655436148345557
CC	GO:0099699	integral component of synaptic membrane	0.00655436148345557
CC	GO:0044297	cell body	0.00663547367557216
BP	GO:0044839	cell cycle G2/M phase transition	0.00685019689213403
BP	GO:0051962	positive regulation of nervous system development	0.00690104198557137
BP	GO:0006974	cellular response to DNA damage stimulus	0.00690104198557137
MF	GO:0003697	single-stranded DNA binding	0.00692384626322637
BP	GO:0006397	mRNA processing	0.00692384626322637
BP	GO:0048518	positive regulation of biological process	0.00692384626322637
BP	GO:0003015	heart process	0.00718340899276732
CC	GO:0000779	condensed chromosome, centromeric region	0.007361683063291
CC	GO:0043005	neuron projection	0.007361683063291
BP	GO:0006403	RNA localization	0.007361683063291
BP	GO:0050877	nervous system process	0.007361683063291
BP	GO:0045597	positive regulation of cell differentiation	0.007361683063291
BP	GO:0048666	neuron development	0.007361683063291
CC	GO:0033267	axon part	0.007361683063291
CC	GO:0044422	organelle part	0.00826244101641579
CC	GO:1990904	ribonucleoprotein complex	0.00840350618288935
BP	GO:0050769	positive regulation of neurogenesis	0.00840350618288935
BP	GO:0045930	negative regulation of mitotic cell cycle	0.00851051384065802
CC	GO:0030016	myofibril	0.00851051384065802
BP	GO:0000280	nuclear division	0.00857666731913409
CC	GO:0044449	contractile fiber part	0.00863523242601164
BP	GO:0002062	chondrocyte differentiation	0.00891806204861225
BP	GO:0010389	regulation of G2/M transition of mitotic cell cycle	0.00891806204861225
BP	GO:0051094	positive regulation of developmental process	0.00901119146166118
BP	GO:0030198	extracellular matrix organization	0.00917914869196979
BP	GO:0031124	mRNA 3'-end processing	0.00929630810481863
BP	GO:0045595	regulation of cell differentiation	0.00933145481026627
BP	GO:0048523	negative regulation of cellular process	0.00936039850857999
BP	GO:0060047	heart contraction	0.00956086055652624
BP	GO:0006261	DNA-dependent DNA replication	0.00956086055652624
CC	GO:0043025	neuronal cell body	0.00956086055652624
BP	GO:0050767	regulation of neurogenesis	0.00973188275545003
BP	GO:0060351	cartilage development involved in endochondral bone morphogenesis	0.00982175492344235
BP	GO:0034508	centromere complex assembly	0.00982175492344235
BP	GO:0006139	nucleobase-containing compound metabolic process	0.0100626040023079
CC	GO:0036477	somatodendritic compartment	0.0100819290799632
CC	GO:0000777	condensed chromosome kinetochore	0.0100819290799632
BP	GO:0008037	cell recognition	0.0103076075109125
CC	GO:0030017	sarcomere	0.0104174439918192
MF	GO:0016887	ATPase activity	0.011103899317439
CC	GO:0044459	plasma membrane part	0.0113757812948105
BP	GO:0007091	metaphase/anaphase transition of mitotic cell cycle	0.0114315393064379
CC	GO:0120025	plasma membrane bounded cell projection	0.0118119088695393
BP	GO:0033044	regulation of chromosome organization	0.0118908397869294
CC	GO:0044420	extracellular matrix component	0.0122376431107497
BP	GO:0030182	neuron differentiation	0.0123927411270622
BP	GO:0006275	regulation of DNA replication	0.013067748933308
MF	GO:0005539	glycosaminoglycan binding	0.0130818116317307
BP	GO:0050808	synapse organization	0.0138647547920796
BP	GO:0048522	positive regulation of cellular process	0.0147800558937283
BP	GO:1905818	regulation of chromosome separation	0.0147800558937283
BP	GO:0046483	heterocycle metabolic process	0.0148189404903909
BP	GO:0051301	cell division	0.0154587516266108
BP	GO:0031346	positive regulation of cell projection organization	0.0154835747996362
BP	GO:0007411	axon guidance	0.0157606740920366
CC	GO:0098982	GABA-ergic synapse	0.0165382908785671
BP	GO:0007517	muscle organ development	0.0168364383661504
BP	GO:0051236	establishment of RNA localization	0.0170357962445009
BP	GO:0010965	regulation of mitotic sister chromatid separation	0.0172147610576962
BP	GO:0045931	positive regulation of mitotic cell cycle	0.0180370068990981
BP	GO:0006310	DNA recombination	0.0187006535395782
BP	GO:0050806	positive regulation of synaptic transmission	0.0195195693357505
BP	GO:0097485	neuron projection guidance	0.0197685154657238
BP	GO:0060350	endochondral bone morphogenesis	0.0197909569254874
BP	GO:0030071	regulation of mitotic metaphase/anaphase transition	0.0211986883807165
MF	GO:0003729	mRNA binding	0.0214749500704475
CC	GO:0000780	condensed nuclear chromosome, centromeric region	0.021503064654139
BP	GO:0045787	positive regulation of cell cycle	0.0218661742142606
BP	GO:0003012	muscle system process	0.0218661742142606
BP	GO:0000375	RNA splicing, via transesterification reactions	0.0218661742142606
BP	GO:0000377	RNA splicing, via transesterification reactions with bulged adenosine as nucleophile	0.0218661742142606
BP	GO:0000398	mRNA splicing, via spliceosome	0.0218661742142606
BP	GO:0048513	animal organ development	0.02200905974502
BP	GO:0010720	positive regulation of cell development	0.0224838061946691
CC	GO:0016604	nuclear body	0.0228159961107863
CC	GO:0098936	intrinsic component of postsynaptic membrane	0.0229590715189976
BP	GO:0050879	multicellular organismal movement	0.0232678860554385
BP	GO:0050881	musculoskeletal movement	0.0232678860554385
BP	GO:0031570	DNA integrity checkpoint	0.0232678860554385
MF	GO:0003682	chromatin binding	0.0232678860554385
CC	GO:0005813	centrosome	0.0232678860554385
BP	GO:0000076	DNA replication checkpoint	0.0232678860554385
BP	GO:0031175	neuron projection development	0.023499555001324
BP	GO:0098742	cell-cell adhesion via plasma-membrane adhesion molecules	0.023499555001324
CC	GO:0005657	replication fork	0.023499555001324
BP	GO:0051783	regulation of nuclear division	0.023499555001324
BP	GO:0061564	axon development	0.023499555001324
CC	GO:0044451	nucleoplasm part	0.023499555001324
BP	GO:0098813	nuclear chromosome segregation	0.0243114685198139
BP	GO:0010972	negative regulation of G2/M transition of mitotic cell cycle	0.0247670550296982
BP	GO:0060538	skeletal muscle organ development	0.0248343940145857
BP	GO:0070593	dendrite self-avoidance	0.0254423345346327
CC	GO:0000778	condensed nuclear chromosome kinetochore	0.0255313929670258
BP	GO:0006936	muscle contraction	0.0260987552922723
BP	GO:0060255	regulation of macromolecule metabolic process	0.0260987552922723
BP	GO:0044818	mitotic G2/M transition checkpoint	0.0263396730302438
CC	GO:0005604	basement membrane	0.0263396730302438
BP	GO:0042330	taxis	0.0264207423611891
BP	GO:0044784	metaphase/anaphase transition of cell cycle	0.02642769608275
MF	GO:0008144	drug binding	0.026713201555915
BP	GO:0044774	mitotic DNA integrity checkpoint	0.0268994049747125
BP	GO:0010948	negative regulation of cell cycle process	0.0283450870834769
BP	GO:0051052	regulation of DNA metabolic process	0.0286059018059221
MF	GO:0005261	cation channel activity	0.0292980717941253
BP	GO:0023052	signaling	0.0293066170333067
BP	GO:0034641	cellular nitrogen compound metabolic process	0.0293066170333067
BP	GO:0048167	regulation of synaptic plasticity	0.0293066170333067
BP	GO:0006935	chemotaxis	0.0298604806261198
CC	GO:0150034	distal axon	0.0304418730237164
BP	GO:0043062	extracellular structure organization	0.0304418730237164
BP	GO:0033314	mitotic DNA replication checkpoint	0.031073432244115
BP	GO:0048285	organelle fission	0.031114152146166
BP	GO:0010976	positive regulation of neuron projection development	0.0320287221988416
BP	GO:0097435	supramolecular fiber organization	0.0326539946839719
BP	GO:0006725	cellular aromatic compound metabolic process	0.0333480844182398
BP	GO:0050657	nucleic acid transport	0.0333480844182398
BP	GO:0050658	RNA transport	0.0333480844182398
BP	GO:0003013	circulatory system process	0.0336257376363859
BP	GO:0060284	regulation of cell development	0.0337747123469574
BP	GO:0000086	G2/M transition of mitotic cell cycle	0.033850571740905
BP	GO:0007416	synapse assembly	0.0343656795421971
BP	GO:0044085	cellular component biogenesis	0.0349413727547232
CC	GO:0098793	presynapse	0.0349769851691722
BP	GO:0003433	chondrocyte development involved in endochondral bone morphogenesis	0.0355798685047427
BP	GO:0009653	anatomical structure morphogenesis	0.0361167229409836
BP	GO:0006928	movement of cell or subcellular component	0.0361167229409836
BP	GO:0007600	sensory perception	0.0362288584022718
MF	GO:0008201	heparin binding	0.0362288584022718
BP	GO:0060537	muscle tissue development	0.0362288584022718
BP	GO:0006378	mRNA polyadenylation	0.0363954107596219
BP	GO:0007610	behavior	0.0375567672036228
CC	GO:0048786	presynaptic active zone	0.0376658662804325
BP	GO:0045841	negative regulation of mitotic metaphase/anaphase transition	0.0378111175227323
CC	GO:0044463	cell projection part	0.038741268665569
CC	GO:0120038	plasma membrane bounded cell projection part	0.038741268665569
BP	GO:0007010	cytoskeleton organization	0.0400024698744059
BP	GO:0043631	RNA polyadenylation	0.0401718445288391
CC	GO:0071944	cell periphery	0.0433719991524687
BP	GO:0032989	cellular component morphogenesis	0.0433719991524687
BP	GO:0014706	striated muscle tissue development	0.0433821621446333
BP	GO:0003417	growth plate cartilage development	0.0443578841066798
BP	GO:1902099	regulation of metaphase/anaphase transition of cell cycle	0.0453356407363728
BP	GO:0006302	double-strand break repair	0.0453356407363728
BP	GO:0045666	positive regulation of neuron differentiation	0.0455414054243147
BP	GO:0030199	collagen fibril organization	0.0457199050517394
BP	GO:0033048	negative regulation of mitotic sister chromatid segregation	0.0457199050517394
BP	GO:0051383	kinetochore organization	0.0462950064228685
BP	GO:0033046	negative regulation of sister chromatid segregation	0.0479458094532435
BP	GO:0120039	plasma membrane bounded cell projection morphogenesis	0.0481381966734791
CC	GO:0042734	presynaptic membrane	0.0485897931573477
BP	GO:0007267	cell-cell signaling	0.0495204761243641
CC	GO:0005865	striated muscle thin filament	0.0495204761243641
CC	GO:0044446	intracellular organelle part	0.0495204761243641
BP	GO:0008015	blood circulation	0.0495355898430292
