# Supplementary material for: Dedicated transcriptomics combined with power analysis lead to functional understanding of genes with weak phenotypic changes in knockout lines
Source: PLoS Comput Biol. 2020 Nov 12;16(11):e1008354. doi: 10.1371/journal.pcbi.1008354 (PMC7685438; doi:10.1371/journal.pcbi.1008354)
Supplement: S3 File — (GZ) [file pcbi.1008354.s017.gz › S3_File/gor0.2/618.tsv]

ontology	category	term	BH
CC	GO:0031012	extracellular matrix	2.72096875084945e-09
CC	GO:0062023	collagen-containing extracellular matrix	7.08222978343936e-09
MF	GO:0005201	extracellular matrix structural constituent	1.09591832067653e-08
BP	GO:0032501	multicellular organismal process	1.4463631749768e-08
CC	GO:0032991	protein-containing complex	1.60970074359155e-08
CC	GO:0044428	nuclear part	3.02930527670925e-08
BP	GO:0009987	cellular process	3.38456056539956e-08
CC	GO:0031981	nuclear lumen	3.60164308933504e-08
CC	GO:0043228	non-membrane-bounded organelle	5.5859835872051e-08
BP	GO:0032502	developmental process	5.83568815366561e-08
BP	GO:0050789	regulation of biological process	7.92766094673169e-08
BP	GO:0007275	multicellular organism development	1.13459142418204e-07
CC	GO:0043232	intracellular non-membrane-bounded organelle	1.13459142418204e-07
BP	GO:0048856	anatomical structure development	1.13459142418204e-07
BP	GO:0065007	biological regulation	2.33037840612863e-07
BP	GO:0048731	system development	6.74787644117577e-07
MF	GO:0005198	structural molecule activity	1.07156646377527e-06
BP	GO:0050794	regulation of cellular process	1.30014713972662e-06
BP	GO:0071840	cellular component organization or biogenesis	1.30867717351105e-06
CC	GO:0097060	synaptic membrane	1.33806556418519e-06
CC	GO:0005694	chromosome	1.70303871711105e-06
CC	GO:0045202	synapse	2.09759506450481e-06
CC	GO:0070013	intracellular organelle lumen	2.09759506450481e-06
CC	GO:0031974	membrane-enclosed lumen	2.13481960824529e-06
CC	GO:0043233	organelle lumen	2.13481960824529e-06
CC	GO:0044427	chromosomal part	2.32238605768162e-06
MF	GO:0005515	protein binding	3.46432283032534e-06
BP	GO:0048518	positive regulation of biological process	3.53448360808096e-06
CC	GO:0005654	nucleoplasm	3.5402984810443e-06
BP	GO:0007155	cell adhesion	3.62412991268115e-06
BP	GO:0022610	biological adhesion	6.85563355262241e-06
BP	GO:0016043	cellular component organization	7.24919721784289e-06
BP	GO:2000026	regulation of multicellular organismal development	1.19957317232266e-05
CC	GO:0099512	supramolecular fiber	1.24939588780629e-05
BP	GO:0051239	regulation of multicellular organismal process	1.24939588780629e-05
CC	GO:0099080	supramolecular complex	1.24939588780629e-05
CC	GO:0099081	supramolecular polymer	1.24939588780629e-05
CC	GO:0000228	nuclear chromosome	1.26256428170776e-05
MF	GO:0005488	binding	1.36353336586692e-05
BP	GO:0048522	positive regulation of cellular process	1.6302413704217e-05
CC	GO:0005634	nucleus	1.64826777250104e-05
BP	GO:0048869	cellular developmental process	1.66192535846113e-05
BP	GO:0008380	RNA splicing	1.68870871113928e-05
BP	GO:0030154	cell differentiation	1.86497675866614e-05
MF	GO:0044877	protein-containing complex binding	2.13985742312761e-05
MF	GO:0003729	mRNA binding	3.06084143483718e-05
CC	GO:0044454	nuclear chromosome part	4.66191028957735e-05
CC	GO:0045211	postsynaptic membrane	5.317548083584e-05
CC	GO:0030424	axon	5.6918512479636e-05
CC	GO:0044421	extracellular region part	6.21200052080267e-05
BP	GO:0050793	regulation of developmental process	7.01155431247381e-05
CC	GO:0097458	neuron part	7.01155431247381e-05
BP	GO:0051726	regulation of cell cycle	7.12779328220354e-05
CC	GO:0044297	cell body	8.61450987490328e-05
BP	GO:0099536	synaptic signaling	8.61450987490328e-05
BP	GO:0007346	regulation of mitotic cell cycle	9.61191784789184e-05
BP	GO:0007268	chemical synaptic transmission	9.846751198063e-05
BP	GO:0098916	anterograde trans-synaptic signaling	9.846751198063e-05
CC	GO:0000775	chromosome, centromeric region	0.000102801706285043
CC	GO:0098590	plasma membrane region	0.000102801706285043
CC	GO:0099240	intrinsic component of synaptic membrane	0.000105523447439445
CC	GO:0043025	neuronal cell body	0.000105523447439445
BP	GO:0051094	positive regulation of developmental process	0.000105523447439445
CC	GO:0036477	somatodendritic compartment	0.000106466096925752
CC	GO:0044456	synapse part	0.000106743996107195
BP	GO:0099537	trans-synaptic signaling	0.000118997866312687
CC	GO:0098687	chromosomal region	0.000125726845859545
BP	GO:0006397	mRNA processing	0.000166659154340072
BP	GO:0090304	nucleic acid metabolic process	0.000166659154340072
BP	GO:0050808	synapse organization	0.000218588142560771
CC	GO:0033267	axon part	0.000220510686948294
CC	GO:0000779	condensed chromosome, centromeric region	0.00022056455438749
BP	GO:0048468	cell development	0.00022056455438749
CC	GO:0005615	extracellular space	0.000234406878789314
BP	GO:0000245	spliceosomal complex assembly	0.000272746717382376
CC	GO:0000776	kinetochore	0.000332373355042102
BP	GO:0007399	nervous system development	0.000348811736766349
BP	GO:0050804	modulation of chemical synaptic transmission	0.000412027516650568
MF	GO:0003723	RNA binding	0.000421699168503888
BP	GO:0051962	positive regulation of nervous system development	0.000490359022045561
BP	GO:0099177	regulation of trans-synaptic signaling	0.000500400655964446
BP	GO:0016071	mRNA metabolic process	0.000501454474589938
BP	GO:0006403	RNA localization	0.000506448138221988
MF	GO:0005212	structural constituent of eye lens	0.000649152048685065
CC	GO:0044420	extracellular matrix component	0.000651356724700889
BP	GO:0060255	regulation of macromolecule metabolic process	0.000651356724700889
CC	GO:0098936	intrinsic component of postsynaptic membrane	0.000652782615694733
MF	GO:0030020	extracellular matrix structural constituent conferring tensile strength	0.000742290506518292
CC	GO:0000777	condensed chromosome kinetochore	0.000786305092567785
CC	GO:0099699	integral component of synaptic membrane	0.000935772821241995
BP	GO:0050806	positive regulation of synaptic transmission	0.000999382784962263
BP	GO:0048167	regulation of synaptic plasticity	0.0010036623010036
BP	GO:0043170	macromolecule metabolic process	0.00105204428659315
CC	GO:0030054	cell junction	0.00105204428659315
CC	GO:0043005	neuron projection	0.00107630069600492
BP	GO:0051128	regulation of cellular component organization	0.00125369221709372
BP	GO:0000375	RNA splicing, via transesterification reactions	0.00132138381625449
BP	GO:0000377	RNA splicing, via transesterification reactions with bulged adenosine as nucleophile	0.00132138381625449
BP	GO:0000398	mRNA splicing, via spliceosome	0.00132138381625449
BP	GO:0006139	nucleobase-containing compound metabolic process	0.00132433637814908
BP	GO:0060351	cartilage development involved in endochondral bone morphogenesis	0.00149560263550324
BP	GO:0022008	neurogenesis	0.00193509918444804
CC	GO:0005681	spliceosomal complex	0.00217508807215744
CC	GO:0005576	extracellular region	0.00224657481720328
CC	GO:0043292	contractile fiber	0.00224657481720328
BP	GO:0051130	positive regulation of cellular component organization	0.00224657481720328
CC	GO:0000793	condensed chromosome	0.00224657481720328
BP	GO:0006396	RNA processing	0.00224657481720328
BP	GO:0051236	establishment of RNA localization	0.00236282294201075
BP	GO:0030198	extracellular matrix organization	0.0025342387032747
CC	GO:0031226	intrinsic component of plasma membrane	0.0026016010932402
CC	GO:0044422	organelle part	0.00277178254088159
BP	GO:0045597	positive regulation of cell differentiation	0.00279515879769341
BP	GO:0000070	mitotic sister chromatid segregation	0.00279515879769341
BP	GO:0050657	nucleic acid transport	0.00311072709714794
BP	GO:0050658	RNA transport	0.00311072709714794
CC	GO:0005887	integral component of plasma membrane	0.00311072709714794
BP	GO:0003008	system process	0.003118955535679
BP	GO:0007049	cell cycle	0.00315889108072837
BP	GO:0046483	heterocycle metabolic process	0.00352189720182565
BP	GO:0061448	connective tissue development	0.00358428202213044
CC	GO:0098978	glutamatergic synapse	0.00358428202213044
BP	GO:0048519	negative regulation of biological process	0.00359999337895719
BP	GO:0009653	anatomical structure morphogenesis	0.00423957919276901
BP	GO:0098742	cell-cell adhesion via plasma-membrane adhesion molecules	0.00423957919276901
BP	GO:0048699	generation of neurons	0.00423957919276901
CC	GO:0098794	postsynapse	0.00454684976415148
BP	GO:0006725	cellular aromatic compound metabolic process	0.00483300851593591
BP	GO:1902749	regulation of cell cycle G2/M phase transition	0.00483300851593591
BP	GO:0045595	regulation of cell differentiation	0.0049146799101283
BP	GO:0051960	regulation of nervous system development	0.0050565811084547
BP	GO:0016070	RNA metabolic process	0.00507410868675684
BP	GO:0034641	cellular nitrogen compound metabolic process	0.00514816627762551
BP	GO:0060350	endochondral bone morphogenesis	0.00514816627762551
BP	GO:0051240	positive regulation of multicellular organismal process	0.00516411060532702
BP	GO:0051216	cartilage development	0.00521636122028385
BP	GO:0033047	regulation of mitotic sister chromatid segregation	0.00541975539601042
CC	GO:0099055	integral component of postsynaptic membrane	0.00589322216769156
CC	GO:0098982	GABA-ergic synapse	0.00623002699393334
CC	GO:0099634	postsynaptic specialization membrane	0.00712232461384307
BP	GO:0048589	developmental growth	0.00742407897788331
BP	GO:0051171	regulation of nitrogen compound metabolic process	0.00792154178299287
BP	GO:0050769	positive regulation of neurogenesis	0.00814811306665308
BP	GO:0048523	negative regulation of cellular process	0.00824420701118914
MF	GO:0005509	calcium ion binding	0.00828218016548265
BP	GO:0040007	growth	0.00886448837781126
CC	GO:0005581	collagen trimer	0.00902385689705739
BP	GO:0007267	cell-cell signaling	0.00925722186428018
BP	GO:0000278	mitotic cell cycle	0.00950518677743685
CC	GO:1990904	ribonucleoprotein complex	0.00963236889150844
BP	GO:0000819	sister chromatid segregation	0.00963236889150844
CC	GO:0044459	plasma membrane part	0.00964388234343283
BP	GO:0090068	positive regulation of cell cycle process	0.00979397283953236
BP	GO:0010467	gene expression	0.00979397283953236
CC	GO:0097447	dendritic tree	0.0102398991827088
BP	GO:0007088	regulation of mitotic nuclear division	0.0107397109101374
BP	GO:0007093	mitotic cell cycle checkpoint	0.0107397109101374
BP	GO:0010720	positive regulation of cell development	0.0107397109101374
BP	GO:0002062	chondrocyte differentiation	0.0107397109101374
BP	GO:0003433	chondrocyte development involved in endochondral bone morphogenesis	0.0107397109101374
CC	GO:0099146	intrinsic component of postsynaptic density membrane	0.0107397109101374
BP	GO:1901990	regulation of mitotic cell cycle phase transition	0.0111839565884727
CC	GO:0098839	postsynaptic density membrane	0.0112929885097711
BP	GO:0007416	synapse assembly	0.0113702504846157
CC	GO:0030016	myofibril	0.0117260008804517
BP	GO:0010389	regulation of G2/M transition of mitotic cell cycle	0.0118090361130975
CC	GO:0044451	nucleoplasm part	0.0118090361130975
BP	GO:0006376	mRNA splice site selection	0.0118632267506289
BP	GO:0033045	regulation of sister chromatid segregation	0.0123642866733744
CC	GO:0005856	cytoskeleton	0.0125748483492842
BP	GO:1901987	regulation of cell cycle phase transition	0.0131843505787048
BP	GO:0003009	skeletal muscle contraction	0.0141344299676056
BP	GO:0140014	mitotic nuclear division	0.0141426823512166
BP	GO:0080090	regulation of primary metabolic process	0.0144594062622711
CC	GO:0150034	distal axon	0.0144915148632286
BP	GO:1901360	organic cyclic compound metabolic process	0.0144915148632286
CC	GO:0030017	sarcomere	0.0148103275572618
BP	GO:0023052	signaling	0.0149159692963171
BP	GO:1902751	positive regulation of cell cycle G2/M phase transition	0.0157003310952157
BP	GO:0030182	neuron differentiation	0.0159061805366574
CC	GO:0030425	dendrite	0.0160625810485756
BP	GO:0042127	regulation of cell proliferation	0.017338248128918
BP	GO:0043062	extracellular structure organization	0.0174841462953979
BP	GO:0045787	positive regulation of cell cycle	0.0178849769963663
BP	GO:0010971	positive regulation of G2/M transition of mitotic cell cycle	0.01793428917506
BP	GO:0008037	cell recognition	0.0182338298954975
CC	GO:0044449	contractile fiber part	0.018554847433838
BP	GO:0003417	growth plate cartilage development	0.018554847433838
BP	GO:0010564	regulation of cell cycle process	0.0188519890739619
CC	GO:0099572	postsynaptic specialization	0.0194499904852711
CC	GO:0005604	basement membrane	0.0206726687620032
CC	GO:0098948	intrinsic component of postsynaptic specialization membrane	0.0206726687620032
MF	GO:1901363	heterocyclic compound binding	0.0213550513466342
BP	GO:0097435	supramolecular fiber organization	0.0213550513466342
CC	GO:0016604	nuclear body	0.0213550513466342
BP	GO:0031123	RNA 3'-end processing	0.0218546156665269
BP	GO:0008283	cell proliferation	0.0222332147622221
CC	GO:0000780	condensed nuclear chromosome, centromeric region	0.0222332147622221
MF	GO:0008144	drug binding	0.0228993592169393
MF	GO:0003676	nucleic acid binding	0.022992484640405
BP	GO:0045666	positive regulation of neuron differentiation	0.0230471819053404
CC	GO:0044446	intracellular organelle part	0.023796725213805
BP	GO:0019222	regulation of metabolic process	0.0242170998931955
BP	GO:0032963	collagen metabolic process	0.0242170998931955
CC	GO:0098793	presynapse	0.0242170998931955
BP	GO:0007154	cell communication	0.0243824426418804
BP	GO:0060349	bone morphogenesis	0.0250700146899512
BP	GO:0007059	chromosome segregation	0.0253006539996952
BP	GO:0003413	chondrocyte differentiation involved in endochondral bone morphogenesis	0.0257925066174696
MF	GO:0008092	cytoskeletal protein binding	0.0258968247751632
BP	GO:0071214	cellular response to abiotic stimulus	0.0258968247751632
BP	GO:0104004	cellular response to environmental stimulus	0.0258968247751632
BP	GO:0051983	regulation of chromosome segregation	0.0264914955794852
CC	GO:0005657	replication fork	0.0266658096883638
BP	GO:0003422	growth plate cartilage morphogenesis	0.0269543194599882
CC	GO:0044430	cytoskeletal part	0.0269543194599882
CC	GO:0000778	condensed nuclear chromosome kinetochore	0.0269543194599882
BP	GO:0003418	growth plate cartilage chondrocyte differentiation	0.0269543194599882
BP	GO:0050807	regulation of synapse organization	0.0282230342614392
BP	GO:0031346	positive regulation of cell projection organization	0.0282230342614392
BP	GO:0007091	metaphase/anaphase transition of mitotic cell cycle	0.0283964990146353
BP	GO:0048666	neuron development	0.028903004289412
MF	GO:0003697	single-stranded DNA binding	0.0291633782514397
BP	GO:0007156	homophilic cell adhesion via plasma membrane adhesion molecules	0.0297526534233591
MF	GO:0097159	organic cyclic compound binding	0.029808873734027
BP	GO:0003012	muscle system process	0.0301380253975336
BP	GO:0071479	cellular response to ionizing radiation	0.0301380253975336
MF	GO:0003682	chromatin binding	0.0302335918764674
BP	GO:0060538	skeletal muscle organ development	0.0322805583322624
BP	GO:0051783	regulation of nuclear division	0.0328819053570211
BP	GO:0000075	cell cycle checkpoint	0.0329987948808148
BP	GO:0006941	striated muscle contraction	0.0329987948808148
BP	GO:0007610	behavior	0.0329987948808148
BP	GO:0006974	cellular response to DNA damage stimulus	0.0338905442549545
BP	GO:0031175	neuron projection development	0.0340968219484699
BP	GO:0050684	regulation of mRNA processing	0.0349366236582807
BP	GO:1903047	mitotic cell cycle process	0.0359196469238232
BP	GO:0032879	regulation of localization	0.0364544361449905
BP	GO:0098609	cell-cell adhesion	0.0378772852441489
BP	GO:0044085	cellular component biogenesis	0.0380060163577516
BP	GO:0051301	cell division	0.0380747784272881
BP	GO:0022613	ribonucleoprotein complex biogenesis	0.0387192653089375
CC	GO:0042734	presynaptic membrane	0.0388093977761186
BP	GO:0060537	muscle tissue development	0.0394100186557804
BP	GO:0006807	nitrogen compound metabolic process	0.0394100186557804
BP	GO:0010965	regulation of mitotic sister chromatid separation	0.0402291846435039
BP	GO:0045931	positive regulation of mitotic cell cycle	0.0410506987587858
BP	GO:0044839	cell cycle G2/M phase transition	0.0410506987587858
BP	GO:0007517	muscle organ development	0.0416773380653453
BP	GO:0050877	nervous system process	0.0423498978020053
BP	GO:1901989	positive regulation of cell cycle phase transition	0.0424261962692149
MF	GO:0051015	actin filament binding	0.0426231824012327
CC	GO:0000785	chromatin	0.0429380488845097
BP	GO:0048513	animal organ development	0.0433533306182847
BP	GO:0015931	nucleobase-containing compound transport	0.0433533306182847
BP	GO:2000144	positive regulation of DNA-templated transcription, initiation	0.0442951020039064
BP	GO:0001501	skeletal system development	0.0445012162838543
CC	GO:0032279	asymmetric synapse	0.0447436909227197
MF	GO:1990825	sequence-specific mRNA binding	0.0449020239032267
CC	GO:0014069	postsynaptic density	0.0449020239032267
BP	GO:0050803	regulation of synapse structure or activity	0.0471105215714898
MF	GO:0005261	cation channel activity	0.04830362842888
BP	GO:0050767	regulation of neurogenesis	0.04830362842888
BP	GO:0048812	neuron projection morphogenesis	0.0485779661241823
BP	GO:0030071	regulation of mitotic metaphase/anaphase transition	0.0486628230803915
