# Supplementary material for: Dedicated transcriptomics combined with power analysis lead to functional understanding of genes with weak phenotypic changes in knockout lines
Source: PLoS Comput Biol. 2020 Nov 12;16(11):e1008354. doi: 10.1371/journal.pcbi.1008354 (PMC7685438; doi:10.1371/journal.pcbi.1008354)
Supplement: S3 File — (GZ) [file pcbi.1008354.s017.gz › S3_File/gor0.2/617.tsv]

ontology	category	term	BH
CC	GO:0031012	extracellular matrix	5.86281618285711e-08
BP	GO:0032501	multicellular organismal process	5.86281618285711e-08
MF	GO:0005201	extracellular matrix structural constituent	6.73620662747726e-07
BP	GO:0048731	system development	1.30051957356988e-06
BP	GO:0032502	developmental process	1.30051957356988e-06
BP	GO:0048856	anatomical structure development	1.48474131804905e-06
BP	GO:0007275	multicellular organism development	1.48474131804905e-06
MF	GO:0005198	structural molecule activity	1.48474131804905e-06
MF	GO:0005515	protein binding	1.96872787992788e-06
BP	GO:0071840	cellular component organization or biogenesis	2.12400467305214e-06
CC	GO:0062023	collagen-containing extracellular matrix	2.82287553641425e-06
CC	GO:0044421	extracellular region part	2.82287553641425e-06
CC	GO:0005615	extracellular space	4.42613951245478e-06
BP	GO:0016043	cellular component organization	6.09401590129656e-06
BP	GO:0009987	cellular process	8.98587942929704e-06
CC	GO:0000775	chromosome, centromeric region	9.29753497174784e-06
MF	GO:0005488	binding	1.16748163080182e-05
MF	GO:0005212	structural constituent of eye lens	3.72757259517881e-05
CC	GO:0031981	nuclear lumen	3.72757259517881e-05
BP	GO:0050789	regulation of biological process	4.31194691750853e-05
CC	GO:0044428	nuclear part	4.85409007430683e-05
BP	GO:0003008	system process	4.85409007430683e-05
BP	GO:0050794	regulation of cellular process	4.88305878292648e-05
CC	GO:0000777	condensed chromosome kinetochore	4.88305878292648e-05
CC	GO:0098687	chromosomal region	6.34187170746538e-05
BP	GO:0099536	synaptic signaling	7.59728192327455e-05
BP	GO:0065007	biological regulation	7.59728192327455e-05
CC	GO:0099512	supramolecular fiber	7.59728192327455e-05
CC	GO:0005694	chromosome	7.59728192327455e-05
CC	GO:0099080	supramolecular complex	7.59728192327455e-05
CC	GO:0099081	supramolecular polymer	7.59728192327455e-05
CC	GO:0030424	axon	7.59728192327455e-05
CC	GO:0044427	chromosomal part	7.59728192327455e-05
CC	GO:0032991	protein-containing complex	7.59728192327455e-05
CC	GO:0097060	synaptic membrane	7.75551980689291e-05
CC	GO:0000779	condensed chromosome, centromeric region	7.75551980689291e-05
CC	GO:0000776	kinetochore	8.41968797152309e-05
CC	GO:0030054	cell junction	8.67158845373896e-05
CC	GO:0005576	extracellular region	8.97247040677016e-05
BP	GO:0099537	trans-synaptic signaling	8.97247040677016e-05
CC	GO:0043228	non-membrane-bounded organelle	8.99665538330526e-05
BP	GO:0007268	chemical synaptic transmission	9.15958840782241e-05
BP	GO:0098916	anterograde trans-synaptic signaling	9.15958840782241e-05
CC	GO:0045202	synapse	9.35285596627128e-05
CC	GO:0005581	collagen trimer	9.60949224473387e-05
BP	GO:0007399	nervous system development	0.00024843946895099
CC	GO:0043292	contractile fiber	0.000420995517013817
BP	GO:0048869	cellular developmental process	0.00069938373747551
BP	GO:0048468	cell development	0.000714849911567267
CC	GO:0043232	intracellular non-membrane-bounded organelle	0.000771377364505948
BP	GO:0048167	regulation of synaptic plasticity	0.000996889162691348
CC	GO:0005634	nucleus	0.00114435381947018
BP	GO:0006403	RNA localization	0.00125215104879683
BP	GO:0030154	cell differentiation	0.00126479830139121
MF	GO:0044877	protein-containing complex binding	0.00127440586654594
CC	GO:0044456	synapse part	0.00156593265666155
CC	GO:0045211	postsynaptic membrane	0.00169744931470492
BP	GO:0050804	modulation of chemical synaptic transmission	0.00185702572067169
BP	GO:0050793	regulation of developmental process	0.00190656329043515
BP	GO:0022008	neurogenesis	0.0020297088531149
BP	GO:0099177	regulation of trans-synaptic signaling	0.00221162846256525
BP	GO:0051983	regulation of chromosome segregation	0.0025900699725194
BP	GO:0051960	regulation of nervous system development	0.00267474025242078
BP	GO:0048699	generation of neurons	0.00267474025242078
BP	GO:0051239	regulation of multicellular organismal process	0.00267474025242078
BP	GO:0051128	regulation of cellular component organization	0.00285456888301956
MF	GO:0008094	DNA-dependent ATPase activity	0.00286904391488673
BP	GO:0030182	neuron differentiation	0.00294377810909192
CC	GO:0070013	intracellular organelle lumen	0.00325814725662337
BP	GO:0051726	regulation of cell cycle	0.0034204526899872
CC	GO:0031974	membrane-enclosed lumen	0.0034204526899872
CC	GO:0043233	organelle lumen	0.0034204526899872
BP	GO:0033045	regulation of sister chromatid segregation	0.00347805254016097
BP	GO:0000070	mitotic sister chromatid segregation	0.00361838399885694
CC	GO:0033267	axon part	0.00389496197840398
CC	GO:0005654	nucleoplasm	0.00410622811027876
CC	GO:0097458	neuron part	0.00410675561745277
CC	GO:0030016	myofibril	0.00418833272350755
BP	GO:0040007	growth	0.00444359623182729
CC	GO:0043025	neuronal cell body	0.00525537249075329
BP	GO:0007059	chromosome segregation	0.0052602278784186
BP	GO:0003009	skeletal muscle contraction	0.00540073959759801
BP	GO:0045595	regulation of cell differentiation	0.00582907865645584
BP	GO:0048666	neuron development	0.00610445635460784
BP	GO:0000819	sister chromatid segregation	0.00715540487374502
BP	GO:0007049	cell cycle	0.0073497711726867
BP	GO:0033047	regulation of mitotic sister chromatid segregation	0.00738695436132408
BP	GO:0006941	striated muscle contraction	0.00738695436132408
CC	GO:0044449	contractile fiber part	0.00738695436132408
CC	GO:0000228	nuclear chromosome	0.00743474141013939
BP	GO:0060537	muscle tissue development	0.00901379311244934
BP	GO:0051236	establishment of RNA localization	0.00935075276184216
CC	GO:0030017	sarcomere	0.00939265759827674
MF	GO:0051015	actin filament binding	0.00945803651315881
BP	GO:2000026	regulation of multicellular organismal development	0.00982244907367285
BP	GO:0051094	positive regulation of developmental process	0.0101740126242544
BP	GO:0000278	mitotic cell cycle	0.0102222732472136
CC	GO:0044297	cell body	0.0102222732472136
BP	GO:0045597	positive regulation of cell differentiation	0.0102222732472136
MF	GO:0005539	glycosaminoglycan binding	0.0110113577571645
BP	GO:0006260	DNA replication	0.0112040259317412
MF	GO:0008201	heparin binding	0.0112757982620856
MF	GO:0030020	extracellular matrix structural constituent conferring tensile strength	0.0113025301268762
CC	GO:0044454	nuclear chromosome part	0.0113787675918918
CC	GO:0005856	cytoskeleton	0.011428025621382
BP	GO:0006275	regulation of DNA replication	0.0114355238871761
BP	GO:0050877	nervous system process	0.0115338641157735
CC	GO:0098982	GABA-ergic synapse	0.0120305173441403
CC	GO:0036477	somatodendritic compartment	0.0122585649300318
BP	GO:0006396	RNA processing	0.0125356667093725
BP	GO:0008380	RNA splicing	0.0125356667093725
CC	GO:0000793	condensed chromosome	0.0126482562149731
BP	GO:0051093	negative regulation of developmental process	0.0133403654884176
BP	GO:0060351	cartilage development involved in endochondral bone morphogenesis	0.0133403654884176
BP	GO:0007155	cell adhesion	0.0135158356590724
BP	GO:0051216	cartilage development	0.0140464006682232
BP	GO:0006397	mRNA processing	0.0153105449527071
BP	GO:0007346	regulation of mitotic cell cycle	0.016757848142501
CC	GO:0044420	extracellular matrix component	0.0181405068241185
BP	GO:0061448	connective tissue development	0.0184224919482922
BP	GO:0050808	synapse organization	0.0184224919482922
BP	GO:0014706	striated muscle tissue development	0.0187010768149841
MF	GO:0005509	calcium ion binding	0.018843951877147
BP	GO:0050657	nucleic acid transport	0.0189207908790684
BP	GO:0050658	RNA transport	0.0189207908790684
BP	GO:0022610	biological adhesion	0.0193998879997108
BP	GO:0007088	regulation of mitotic nuclear division	0.019903635713314
BP	GO:0031175	neuron projection development	0.019903635713314
BP	GO:0016071	mRNA metabolic process	0.019903635713314
BP	GO:1905818	regulation of chromosome separation	0.0199285410296486
BP	GO:0050767	regulation of neurogenesis	0.0199285410296486
BP	GO:0048513	animal organ development	0.0201903316103988
BP	GO:0042391	regulation of membrane potential	0.0201903316103988
CC	GO:0098794	postsynapse	0.0201903316103988
BP	GO:0051130	positive regulation of cellular component organization	0.0201903316103988
BP	GO:0090068	positive regulation of cell cycle process	0.0202345648857821
BP	GO:0003015	heart process	0.0208714001501632
BP	GO:0097435	supramolecular fiber organization	0.0213875222980041
BP	GO:0000375	RNA splicing, via transesterification reactions	0.0216311734992654
BP	GO:0000377	RNA splicing, via transesterification reactions with bulged adenosine as nucleophile	0.0216311734992654
BP	GO:0000398	mRNA splicing, via spliceosome	0.0216311734992654
BP	GO:0140014	mitotic nuclear division	0.0216311734992654
CC	GO:0044451	nucleoplasm part	0.0217051100870216
CC	GO:0005865	striated muscle thin filament	0.0219687989485748
BP	GO:0010965	regulation of mitotic sister chromatid separation	0.0221396992715404
BP	GO:0061061	muscle structure development	0.0221507663642293
BP	GO:0048589	developmental growth	0.0222508492459874
BP	GO:0060350	endochondral bone morphogenesis	0.0241619288469096
CC	GO:0036379	myofilament	0.0247403428513944
CC	GO:0043005	neuron projection	0.0251384659780694
BP	GO:0003013	circulatory system process	0.0255646888296934
BP	GO:0051056	regulation of small GTPase mediated signal transduction	0.0257883420647897
BP	GO:0050684	regulation of mRNA processing	0.025963766172649
BP	GO:0048747	muscle fiber development	0.0265867659579309
BP	GO:0007611	learning or memory	0.0265867659579309
BP	GO:0050806	positive regulation of synaptic transmission	0.0266564897888378
BP	GO:0090304	nucleic acid metabolic process	0.0266564897888378
CC	GO:0000780	condensed nuclear chromosome, centromeric region	0.0266564897888378
BP	GO:0030198	extracellular matrix organization	0.0266801141173958
BP	GO:0050879	multicellular organismal movement	0.0266801141173958
BP	GO:0050881	musculoskeletal movement	0.0266801141173958
BP	GO:0060047	heart contraction	0.0270647903760309
BP	GO:0031123	RNA 3'-end processing	0.0271769633562088
MF	GO:0008092	cytoskeletal protein binding	0.0276759300129168
BP	GO:0003422	growth plate cartilage morphogenesis	0.0306276921310375
BP	GO:0010830	regulation of myotube differentiation	0.0314795713255154
CC	GO:0150034	distal axon	0.031571102205968
BP	GO:0048168	regulation of neuronal synaptic plasticity	0.0322255172818288
BP	GO:0051984	positive regulation of chromosome segregation	0.0327476646009711
BP	GO:0040008	regulation of growth	0.0327476646009711
CC	GO:0000778	condensed nuclear chromosome kinetochore	0.0327476646009711
BP	GO:0045664	regulation of neuron differentiation	0.0329854420239548
BP	GO:0007091	metaphase/anaphase transition of mitotic cell cycle	0.0329854420239548
BP	GO:0051783	regulation of nuclear division	0.0332224480841798
BP	GO:0044784	metaphase/anaphase transition of cell cycle	0.0337616083486365
BP	GO:0007517	muscle organ development	0.0342275003640084
BP	GO:0098813	nuclear chromosome segregation	0.0342275003640084
BP	GO:0051962	positive regulation of nervous system development	0.0343635069945578
BP	GO:0009653	anatomical structure morphogenesis	0.0351921186031771
CC	GO:0016604	nuclear body	0.036654421090409
BP	GO:0008015	blood circulation	0.036654421090409
BP	GO:0008608	attachment of spindle microtubules to kinetochore	0.0371519571257819
BP	GO:0045787	positive regulation of cell cycle	0.0390949780740786
BP	GO:0008037	cell recognition	0.0394962940406117
BP	GO:0000280	nuclear division	0.0418344757790581
BP	GO:0060284	regulation of cell development	0.0421934638126623
BP	GO:0003012	muscle system process	0.0430041521384731
BP	GO:0006139	nucleobase-containing compound metabolic process	0.0439655132666783
BP	GO:0032989	cellular component morphogenesis	0.0443367105962214
BP	GO:0003433	chondrocyte development involved in endochondral bone morphogenesis	0.0459908363051572
CC	GO:0044430	cytoskeletal part	0.0490413420855269
BP	GO:0048519	negative regulation of biological process	0.0490413420855269
CC	GO:0031672	A band	0.0498950574657196
