# Supplementary material for: Dedicated transcriptomics combined with power analysis lead to functional understanding of genes with weak phenotypic changes in knockout lines
Source: PLoS Comput Biol. 2020 Nov 12;16(11):e1008354. doi: 10.1371/journal.pcbi.1008354 (PMC7685438; doi:10.1371/journal.pcbi.1008354)
Supplement: S3 File — (GZ) [file pcbi.1008354.s017.gz › S3_File/gor0.2/674.tsv]

ontology	category	term	BH
BP	GO:0032501	multicellular organismal process	5.52383187903592e-08
CC	GO:0062023	collagen-containing extracellular matrix	2.19237288082654e-07
CC	GO:0031012	extracellular matrix	2.19237288082654e-07
CC	GO:0044421	extracellular region part	2.19237288082654e-07
CC	GO:0032991	protein-containing complex	2.19237288082654e-07
BP	GO:0048731	system development	3.10858048612958e-07
MF	GO:0005515	protein binding	3.25971515421687e-07
CC	GO:0005576	extracellular region	6.12557261555009e-07
CC	GO:0043228	non-membrane-bounded organelle	9.05658984359138e-07
CC	GO:0005615	extracellular space	9.05658984359138e-07
CC	GO:0044428	nuclear part	1.23997427177637e-06
MF	GO:0005201	extracellular matrix structural constituent	1.96288673377602e-06
CC	GO:0031981	nuclear lumen	2.30437170473445e-06
CC	GO:0043232	intracellular non-membrane-bounded organelle	2.30437170473445e-06
BP	GO:0009987	cellular process	4.07879305416347e-06
BP	GO:0007275	multicellular organism development	4.33530665081065e-06
BP	GO:0065007	biological regulation	4.33530665081065e-06
CC	GO:0045202	synapse	6.65568254178757e-06
BP	GO:0032502	developmental process	1.43345752727646e-05
MF	GO:0005198	structural molecule activity	1.76011931479024e-05
BP	GO:0050789	regulation of biological process	2.28751565536702e-05
BP	GO:0048856	anatomical structure development	2.97908459842951e-05
BP	GO:0071840	cellular component organization or biogenesis	3.95275305251584e-05
BP	GO:0008380	RNA splicing	4.1976353007443e-05
BP	GO:0051726	regulation of cell cycle	4.64427270152004e-05
CC	GO:0070013	intracellular organelle lumen	5.50276465959447e-05
CC	GO:0031974	membrane-enclosed lumen	5.58442780653765e-05
CC	GO:0043233	organelle lumen	5.58442780653765e-05
BP	GO:0050794	regulation of cellular process	5.79774868205525e-05
CC	GO:0044456	synapse part	6.28192473059007e-05
BP	GO:0007399	nervous system development	8.44047241711653e-05
CC	GO:0097060	synaptic membrane	8.44047241711653e-05
CC	GO:0099080	supramolecular complex	8.8278455613464e-05
CC	GO:0099081	supramolecular polymer	8.8278455613464e-05
CC	GO:0005654	nucleoplasm	0.000106579383603983
CC	GO:0099512	supramolecular fiber	0.000114863053941263
BP	GO:0048468	cell development	0.000144193532793724
BP	GO:0016043	cellular component organization	0.000150339857495103
BP	GO:0000375	RNA splicing, via transesterification reactions	0.000150339857495103
BP	GO:0000377	RNA splicing, via transesterification reactions with bulged adenosine as nucleophile	0.000150339857495103
BP	GO:0000398	mRNA splicing, via spliceosome	0.000150339857495103
BP	GO:0051239	regulation of multicellular organismal process	0.000286844738129797
CC	GO:0005581	collagen trimer	0.000305796212447337
BP	GO:0007346	regulation of mitotic cell cycle	0.000333512528706442
BP	GO:0006397	mRNA processing	0.000352334774707342
BP	GO:0030154	cell differentiation	0.000380518286622385
CC	GO:0097458	neuron part	0.000383290668658871
BP	GO:0040007	growth	0.000398004243663093
CC	GO:0043292	contractile fiber	0.000398004243663093
BP	GO:0090068	positive regulation of cell cycle process	0.000398004243663093
MF	GO:0005488	binding	0.000505666604426446
CC	GO:0000775	chromosome, centromeric region	0.000682033431337292
BP	GO:0003008	system process	0.000742519253078391
CC	GO:0000776	kinetochore	0.000753524609084291
BP	GO:2000026	regulation of multicellular organismal development	0.0010158288016402
BP	GO:0048869	cellular developmental process	0.0010208729357685
BP	GO:0045787	positive regulation of cell cycle	0.00107196122818583
BP	GO:0006396	RNA processing	0.00107196122818583
CC	GO:0005681	spliceosomal complex	0.0011162419148751
MF	GO:0005212	structural constituent of eye lens	0.0011162419148751
CC	GO:0098687	chromosomal region	0.00112619000061701
CC	GO:0005694	chromosome	0.00145942063364193
CC	GO:0005634	nucleus	0.00164787058556013
BP	GO:0022008	neurogenesis	0.0021843396448781
BP	GO:0140014	mitotic nuclear division	0.0021843396448781
BP	GO:0048699	generation of neurons	0.002199925379958
CC	GO:0044420	extracellular matrix component	0.0024232538764668
BP	GO:0048519	negative regulation of biological process	0.0024232538764668
BP	GO:0090304	nucleic acid metabolic process	0.0024591929405703
BP	GO:0048666	neuron development	0.00246398297004329
BP	GO:0006260	DNA replication	0.00248572468754533
BP	GO:0050793	regulation of developmental process	0.00271489015211598
BP	GO:0016071	mRNA metabolic process	0.00273869722037674
BP	GO:0051960	regulation of nervous system development	0.00273869722037674
BP	GO:0051130	positive regulation of cellular component organization	0.00273869722037674
BP	GO:0000070	mitotic sister chromatid segregation	0.00292409101729516
CC	GO:0044427	chromosomal part	0.00296229201611256
MF	GO:0030020	extracellular matrix structural constituent conferring tensile strength	0.00314026224404437
BP	GO:0050808	synapse organization	0.00314026224404437
BP	GO:0007088	regulation of mitotic nuclear division	0.00355494280154943
CC	GO:0044422	organelle part	0.00355494280154943
BP	GO:0048589	developmental growth	0.0036740384856011
BP	GO:0031175	neuron projection development	0.00369657636624696
BP	GO:0007049	cell cycle	0.00378057647137061
CC	GO:0030016	myofibril	0.00392521534931921
CC	GO:0000228	nuclear chromosome	0.00403566751748294
BP	GO:0010564	regulation of cell cycle process	0.00421553949401585
BP	GO:0051783	regulation of nuclear division	0.00509482564097421
BP	GO:0060538	skeletal muscle organ development	0.0052914308026027
CC	GO:0030017	sarcomere	0.00530794824519142
BP	GO:0045595	regulation of cell differentiation	0.00604398693510265
BP	GO:0051128	regulation of cellular component organization	0.00619971551243301
BP	GO:0023052	signaling	0.00645969597228688
BP	GO:0099536	synaptic signaling	0.00645969597228688
BP	GO:1901990	regulation of mitotic cell cycle phase transition	0.00645969597228688
BP	GO:0007154	cell communication	0.00645969597228688
BP	GO:0006139	nucleobase-containing compound metabolic process	0.00645969597228688
MF	GO:0005509	calcium ion binding	0.00645969597228688
CC	GO:0044297	cell body	0.00645969597228688
CC	GO:0044454	nuclear chromosome part	0.00653943372723273
CC	GO:0044449	contractile fiber part	0.00662924793491095
CC	GO:0036477	somatodendritic compartment	0.00674733103235752
CC	GO:0099634	postsynaptic specialization membrane	0.00728760847734572
BP	GO:0048523	negative regulation of cellular process	0.00732207407082281
BP	GO:0007268	chemical synaptic transmission	0.00732207407082281
BP	GO:0098916	anterograde trans-synaptic signaling	0.00732207407082281
BP	GO:1901987	regulation of cell cycle phase transition	0.00743816786507885
BP	GO:0051983	regulation of chromosome segregation	0.00760700648405558
CC	GO:0045211	postsynaptic membrane	0.00760700648405558
BP	GO:0030182	neuron differentiation	0.00763200733885486
BP	GO:0051093	negative regulation of developmental process	0.00783971774073455
BP	GO:0120036	plasma membrane bounded cell projection organization	0.00798422038225357
BP	GO:0060349	bone morphogenesis	0.00859107233288117
BP	GO:0000819	sister chromatid segregation	0.00859107233288117
BP	GO:0099537	trans-synaptic signaling	0.00873508860433744
BP	GO:0051962	positive regulation of nervous system development	0.00893796026550509
BP	GO:0000278	mitotic cell cycle	0.00923946407215515
BP	GO:0051094	positive regulation of developmental process	0.00926427722383594
BP	GO:0007059	chromosome segregation	0.00938803043447806
BP	GO:0048522	positive regulation of cellular process	0.00938803043447806
MF	GO:0044877	protein-containing complex binding	0.00980073596334927
BP	GO:0000245	spliceosomal complex assembly	0.00980073596334927
BP	GO:0046483	heterocycle metabolic process	0.0106616010715034
BP	GO:0030030	cell projection organization	0.0106719340296484
BP	GO:0006928	movement of cell or subcellular component	0.0107829622713606
MF	GO:0042623	ATPase activity, coupled	0.0114102328083162
CC	GO:0098982	GABA-ergic synapse	0.0114102328083162
BP	GO:0040008	regulation of growth	0.0114102328083162
BP	GO:0060351	cartilage development involved in endochondral bone morphogenesis	0.0114102328083162
BP	GO:0010389	regulation of G2/M transition of mitotic cell cycle	0.0114102328083162
BP	GO:0007155	cell adhesion	0.0114102328083162
CC	GO:0098590	plasma membrane region	0.0114102328083162
CC	GO:0000777	condensed chromosome kinetochore	0.0116111160146394
BP	GO:0048747	muscle fiber development	0.0128048322158949
MF	GO:0003729	mRNA binding	0.0128048322158949
CC	GO:0098794	postsynapse	0.0128048322158949
BP	GO:0007517	muscle organ development	0.0130604767813152
BP	GO:0048513	animal organ development	0.0130604767813152
BP	GO:0043062	extracellular structure organization	0.0130604767813152
BP	GO:0022610	biological adhesion	0.0130604767813152
CC	GO:0099240	intrinsic component of synaptic membrane	0.0132923082758616
CC	GO:0005856	cytoskeleton	0.0135954110326972
BP	GO:0003009	skeletal muscle contraction	0.0143908047130157
BP	GO:0000280	nuclear division	0.0155345202454377
MF	GO:0008144	drug binding	0.016375303684871
CC	GO:1990904	ribonucleoprotein complex	0.0172135847616722
BP	GO:0040011	locomotion	0.017486223445446
BP	GO:1902749	regulation of cell cycle G2/M phase transition	0.017486223445446
MF	GO:0016887	ATPase activity	0.0181804270030958
CC	GO:0044430	cytoskeletal part	0.0183608922040988
BP	GO:0051716	cellular response to stimulus	0.0184580332915257
CC	GO:0030314	junctional membrane complex	0.0187165950701991
BP	GO:0006941	striated muscle contraction	0.018950125472179
CC	GO:0043025	neuronal cell body	0.0193295960535643
CC	GO:0000779	condensed chromosome, centromeric region	0.019557266993262
BP	GO:0051310	metaphase plate congression	0.019557266993262
BP	GO:0006725	cellular aromatic compound metabolic process	0.019557266993262
BP	GO:0006261	DNA-dependent DNA replication	0.019557266993262
BP	GO:0006259	DNA metabolic process	0.0200768409815536
BP	GO:0048518	positive regulation of biological process	0.0201932868155316
CC	GO:0099572	postsynaptic specialization	0.0201932868155316
BP	GO:0007519	skeletal muscle tissue development	0.0204922720122284
BP	GO:0051303	establishment of chromosome localization	0.0208095372841471
MF	GO:0008094	DNA-dependent ATPase activity	0.0219525704694991
BP	GO:0060350	endochondral bone morphogenesis	0.0219685875643272
BP	GO:0120035	regulation of plasma membrane bounded cell projection organization	0.0223192760862676
BP	GO:0045931	positive regulation of mitotic cell cycle	0.0227126645157787
BP	GO:0033045	regulation of sister chromatid segregation	0.0228109216598656
BP	GO:0060537	muscle tissue development	0.0232210198825167
CC	GO:0098878	neurotransmitter receptor complex	0.0232210198825167
CC	GO:0031674	I band	0.0237457731727299
BP	GO:1901360	organic cyclic compound metabolic process	0.0241135650009854
BP	GO:0030198	extracellular matrix organization	0.0241197775912491
BP	GO:0033047	regulation of mitotic sister chromatid segregation	0.0251528907512971
BP	GO:0031344	regulation of cell projection organization	0.0251528907512971
BP	GO:0007267	cell-cell signaling	0.0269569641640307
CC	GO:0009986	cell surface	0.0280916160505395
BP	GO:0051785	positive regulation of nuclear division	0.0280916160505395
CC	GO:0000793	condensed chromosome	0.0280916160505395
BP	GO:0006974	cellular response to DNA damage stimulus	0.0280916160505395
CC	GO:0030424	axon	0.0293715391291008
BP	GO:0050767	regulation of neurogenesis	0.0297436836762922
BP	GO:0043170	macromolecule metabolic process	0.0299693345589969
BP	GO:0050000	chromosome localization	0.0306607683001548
BP	GO:0051241	negative regulation of multicellular organismal process	0.0317400908211585
CC	GO:0043235	receptor complex	0.0332700363485284
BP	GO:0048641	regulation of skeletal muscle tissue development	0.0332700363485284
BP	GO:1905818	regulation of chromosome separation	0.0341394255018397
CC	GO:0043005	neuron projection	0.0351327353553302
BP	GO:0007411	axon guidance	0.0351327353553302
BP	GO:0007080	mitotic metaphase plate congression	0.0357713566396495
BP	GO:0003013	circulatory system process	0.0357713566396495
BP	GO:0031346	positive regulation of cell projection organization	0.0357713566396495
BP	GO:0034508	centromere complex assembly	0.0374503420060411
CC	GO:0030018	Z disc	0.0375090421555185
BP	GO:0032964	collagen biosynthetic process	0.0375090421555185
CC	GO:0044446	intracellular organelle part	0.0378068573376761
BP	GO:0032963	collagen metabolic process	0.0393223848711923
BP	GO:1903047	mitotic cell cycle process	0.0393223848711923
BP	GO:0051216	cartilage development	0.0393223848711923
BP	GO:1901989	positive regulation of cell cycle phase transition	0.0393223848711923
CC	GO:0098936	intrinsic component of postsynaptic membrane	0.0393223848711923
BP	GO:0120039	plasma membrane bounded cell projection morphogenesis	0.0393223848711923
BP	GO:0008015	blood circulation	0.0393223848711923
BP	GO:0007165	signal transduction	0.0393223848711923
BP	GO:0061448	connective tissue development	0.0393223848711923
BP	GO:0003015	heart process	0.0393223848711923
BP	GO:0022402	cell cycle process	0.0399266978549133
CC	GO:0008328	ionotropic glutamate receptor complex	0.0403035682354299
BP	GO:0034641	cellular nitrogen compound metabolic process	0.0403035682354299
BP	GO:0097485	neuron projection guidance	0.0404323897648348
BP	GO:0061061	muscle structure development	0.0404323897648348
BP	GO:0016070	RNA metabolic process	0.0414099690262077
BP	GO:0003433	chondrocyte development involved in endochondral bone morphogenesis	0.0418374934201112
BP	GO:0051301	cell division	0.0424194476217048
MF	GO:0005524	ATP binding	0.0430413540940285
BP	GO:0045597	positive regulation of cell differentiation	0.0430744268408362
BP	GO:1901988	negative regulation of cell cycle phase transition	0.0430744268408362
BP	GO:0098813	nuclear chromosome segregation	0.0430744268408362
BP	GO:0033044	regulation of chromosome organization	0.043737298871917
BP	GO:0071824	protein-DNA complex subunit organization	0.0452934275136765
BP	GO:0045930	negative regulation of mitotic cell cycle	0.0452980157189008
MF	GO:0005539	glycosaminoglycan binding	0.0455527363104045
BP	GO:0014706	striated muscle tissue development	0.0458225037217369
MF	GO:0097367	carbohydrate derivative binding	0.0471045744273419
CC	GO:0005657	replication fork	0.0493655433976047
BP	GO:0050769	positive regulation of neurogenesis	0.0497826186888572
