# Supplementary material for: Dedicated transcriptomics combined with power analysis lead to functional understanding of genes with weak phenotypic changes in knockout lines
Source: PLoS Comput Biol. 2020 Nov 12;16(11):e1008354. doi: 10.1371/journal.pcbi.1008354 (PMC7685438; doi:10.1371/journal.pcbi.1008354)
Supplement: S3 File — (GZ) [file pcbi.1008354.s017.gz › S3_File/gor0.2/357.tsv]

ontology	category	term	BH
CC	GO:0031012	extracellular matrix	3.81779173399104e-08
BP	GO:0032501	multicellular organismal process	3.81779173399104e-08
MF	GO:0005515	protein binding	3.81779173399104e-08
MF	GO:0005201	extracellular matrix structural constituent	3.72943310597487e-07
CC	GO:0062023	collagen-containing extracellular matrix	4.89648168087207e-07
CC	GO:0044428	nuclear part	9.87477956643179e-07
CC	GO:0031981	nuclear lumen	1.10418581637676e-06
BP	GO:0048731	system development	1.91444778916035e-06
BP	GO:0065007	biological regulation	1.91444778916035e-06
CC	GO:0043228	non-membrane-bounded organelle	1.91444778916035e-06
CC	GO:0044421	extracellular region part	1.91444778916035e-06
BP	GO:0032502	developmental process	1.91444778916035e-06
BP	GO:0009987	cellular process	1.91444778916035e-06
CC	GO:0032991	protein-containing complex	2.04431868742422e-06
BP	GO:0048856	anatomical structure development	2.43689568389977e-06
BP	GO:0007275	multicellular organism development	2.43689568389977e-06
CC	GO:0099512	supramolecular fiber	2.73500095472942e-06
CC	GO:0043232	intracellular non-membrane-bounded organelle	2.73500095472942e-06
CC	GO:0099080	supramolecular complex	2.73500095472942e-06
CC	GO:0099081	supramolecular polymer	2.73500095472942e-06
BP	GO:0071840	cellular component organization or biogenesis	2.73500095472942e-06
BP	GO:0050789	regulation of biological process	3.05358191582001e-06
MF	GO:0005198	structural molecule activity	3.05358191582001e-06
CC	GO:0000776	kinetochore	3.37221609572953e-06
BP	GO:0007155	cell adhesion	4.09545755730805e-06
BP	GO:0050794	regulation of cellular process	5.33504733035787e-06
CC	GO:0000775	chromosome, centromeric region	6.63247125606131e-06
BP	GO:0022610	biological adhesion	6.91376147028316e-06
CC	GO:0005654	nucleoplasm	9.23756566409457e-06
BP	GO:0016043	cellular component organization	1.49881293082356e-05
CC	GO:0045202	synapse	1.6060610466027e-05
BP	GO:0007049	cell cycle	2.47039384915929e-05
BP	GO:0051726	regulation of cell cycle	4.34561826084322e-05
CC	GO:0005576	extracellular region	4.64944947913749e-05
CC	GO:0043292	contractile fiber	6.72431683749742e-05
CC	GO:0005615	extracellular space	7.10841329010013e-05
BP	GO:0048519	negative regulation of biological process	8.11884500966312e-05
CC	GO:0097060	synaptic membrane	8.11884500966312e-05
BP	GO:0003008	system process	8.11884500966312e-05
BP	GO:0051239	regulation of multicellular organismal process	8.11884500966312e-05
BP	GO:0007517	muscle organ development	0.000105258569236614
BP	GO:0050793	regulation of developmental process	0.000105258569236614
MF	GO:0005212	structural constituent of eye lens	0.000143880436494271
BP	GO:0048869	cellular developmental process	0.000157999839766542
CC	GO:0000777	condensed chromosome kinetochore	0.000158158482692829
CC	GO:0070013	intracellular organelle lumen	0.00016479098462529
CC	GO:0098687	chromosomal region	0.000172357887540836
BP	GO:2000026	regulation of multicellular organismal development	0.0001935152213524
BP	GO:0030154	cell differentiation	0.000215232954326167
CC	GO:0031974	membrane-enclosed lumen	0.00022256291672097
CC	GO:0043233	organelle lumen	0.00022256291672097
BP	GO:0048468	cell development	0.00027110659998206
BP	GO:0060351	cartilage development involved in endochondral bone morphogenesis	0.000428488436005453
CC	GO:0044427	chromosomal part	0.000429360754422601
CC	GO:0030016	myofibril	0.000429360754422601
BP	GO:0008380	RNA splicing	0.000489130907953431
MF	GO:0005509	calcium ion binding	0.000489368459166796
CC	GO:0030054	cell junction	0.000489368459166796
BP	GO:0016071	mRNA metabolic process	0.000491783357538298
CC	GO:0005694	chromosome	0.000491783357538298
BP	GO:0090304	nucleic acid metabolic process	0.000491783357538298
BP	GO:0099536	synaptic signaling	0.000615777062500452
BP	GO:0099537	trans-synaptic signaling	0.000699025482463903
BP	GO:0048523	negative regulation of cellular process	0.000742580643832495
BP	GO:0007268	chemical synaptic transmission	0.000742580643832495
BP	GO:0098916	anterograde trans-synaptic signaling	0.000742580643832495
CC	GO:0044456	synapse part	0.000764952680426385
BP	GO:0006397	mRNA processing	0.000938588899061386
BP	GO:0090068	positive regulation of cell cycle process	0.000951280713386034
MF	GO:0044877	protein-containing complex binding	0.00099447440046758
MF	GO:0005488	binding	0.00101378083793085
CC	GO:0030424	axon	0.00114872226347594
BP	GO:0051241	negative regulation of multicellular organismal process	0.00125044658155245
CC	GO:0044449	contractile fiber part	0.00125044658155245
CC	GO:0005634	nucleus	0.00143682331188716
BP	GO:0061448	connective tissue development	0.00147095956118388
BP	GO:0051216	cartilage development	0.00156826813694996
BP	GO:0006396	RNA processing	0.00174630638444039
CC	GO:0044420	extracellular matrix component	0.00185325992437512
BP	GO:0045595	regulation of cell differentiation	0.00201944591145563
BP	GO:0023052	signaling	0.00202695136394137
BP	GO:0002062	chondrocyte differentiation	0.00202924242561057
BP	GO:0061061	muscle structure development	0.00215330876252546
BP	GO:0007399	nervous system development	0.00224430501782397
CC	GO:0099634	postsynaptic specialization membrane	0.00225383460744052
BP	GO:0051128	regulation of cellular component organization	0.00225383460744052
CC	GO:0044422	organelle part	0.00225383460744052
CC	GO:0000779	condensed chromosome, centromeric region	0.00227868663369407
BP	GO:0060537	muscle tissue development	0.00235827518941347
CC	GO:0097458	neuron part	0.00243951860182892
CC	GO:0030017	sarcomere	0.00265289182186641
BP	GO:0030198	extracellular matrix organization	0.00286122327941195
BP	GO:0006259	DNA metabolic process	0.00289682961523464
BP	GO:0140014	mitotic nuclear division	0.00297373507847653
BP	GO:0000278	mitotic cell cycle	0.00310549052649098
BP	GO:0007154	cell communication	0.0034083177461181
MF	GO:0003729	mRNA binding	0.0034083177461181
BP	GO:0007088	regulation of mitotic nuclear division	0.00365832402023453
BP	GO:0045787	positive regulation of cell cycle	0.00370266711154478
BP	GO:0014706	striated muscle tissue development	0.00412493096034323
BP	GO:0045597	positive regulation of cell differentiation	0.00439531650056936
BP	GO:0060538	skeletal muscle organ development	0.00461871559155034
BP	GO:0006139	nucleobase-containing compound metabolic process	0.00506592494795918
CC	GO:0005856	cytoskeleton	0.00518221851066536
BP	GO:0051093	negative regulation of developmental process	0.00524774364531435
BP	GO:0003417	growth plate cartilage development	0.00526759111225836
BP	GO:0006403	RNA localization	0.00617013829264005
BP	GO:0051146	striated muscle cell differentiation	0.0061773654725608
BP	GO:0003418	growth plate cartilage chondrocyte differentiation	0.00626993234360018
BP	GO:0007346	regulation of mitotic cell cycle	0.00733295003561314
CC	GO:0045211	postsynaptic membrane	0.00754104248186854
CC	GO:0043005	neuron projection	0.00756807336317944
MF	GO:0042623	ATPase activity, coupled	0.00831602229404254
BP	GO:0048518	positive regulation of biological process	0.00906524163983617
BP	GO:0060350	endochondral bone morphogenesis	0.00921989172594317
BP	GO:0048699	generation of neurons	0.00921989172594317
BP	GO:0007267	cell-cell signaling	0.00922769929232573
BP	GO:0098742	cell-cell adhesion via plasma-membrane adhesion molecules	0.00976635541472821
MF	GO:0008134	transcription factor binding	0.00995269884990369
MF	GO:0003723	RNA binding	0.00995269884990369
BP	GO:0098609	cell-cell adhesion	0.0102013002253526
BP	GO:0003433	chondrocyte development involved in endochondral bone morphogenesis	0.0103397790939217
CC	GO:0044430	cytoskeletal part	0.0113853380726077
BP	GO:0000070	mitotic sister chromatid segregation	0.0115133288167394
MF	GO:0098879	structural constituent of postsynaptic specialization	0.0115686718996311
BP	GO:0050808	synapse organization	0.0116352788893567
BP	GO:0043062	extracellular structure organization	0.012709961230626
BP	GO:0022008	neurogenesis	0.0131488626197075
BP	GO:0046483	heterocycle metabolic process	0.0138317766075127
BP	GO:0051783	regulation of nuclear division	0.0138941255897724
BP	GO:0000280	nuclear division	0.0139248220279884
BP	GO:0007519	skeletal muscle tissue development	0.014295955651781
CC	GO:0098982	GABA-ergic synapse	0.0150038332191436
BP	GO:0032879	regulation of localization	0.0150038332191436
BP	GO:0051716	cellular response to stimulus	0.0150335852047226
CC	GO:0005581	collagen trimer	0.0161459790895155
CC	GO:0098839	postsynaptic density membrane	0.0167208380316528
BP	GO:0032412	regulation of ion transmembrane transporter activity	0.0167208380316528
CC	GO:0033267	axon part	0.0171091919624652
BP	GO:0050804	modulation of chemical synaptic transmission	0.0171091919624652
CC	GO:0000502	proteasome complex	0.0180095448937192
BP	GO:0022402	cell cycle process	0.0180095448937192
CC	GO:0098590	plasma membrane region	0.0181585336182794
BP	GO:0051094	positive regulation of developmental process	0.019863481464758
BP	GO:0099177	regulation of trans-synaptic signaling	0.0200058976075286
BP	GO:0040007	growth	0.0200058976075286
BP	GO:0007059	chromosome segregation	0.0201530142204637
MF	GO:0008094	DNA-dependent ATPase activity	0.0201530142204637
BP	GO:0048589	developmental growth	0.0201530142204637
MF	GO:0005102	signaling receptor binding	0.0201530142204637
BP	GO:0048522	positive regulation of cellular process	0.0201530142204637
CC	GO:0000228	nuclear chromosome	0.0201530142204637
BP	GO:0000375	RNA splicing, via transesterification reactions	0.0201530142204637
BP	GO:0000377	RNA splicing, via transesterification reactions with bulged adenosine as nucleophile	0.0201530142204637
BP	GO:0000398	mRNA splicing, via spliceosome	0.0201530142204637
BP	GO:0050982	detection of mechanical stimulus	0.0201530142204637
MF	GO:0098919	structural constituent of postsynaptic density	0.0202915404178624
BP	GO:0051960	regulation of nervous system development	0.0202915404178624
BP	GO:0030182	neuron differentiation	0.0202915404178624
CC	GO:0098794	postsynapse	0.0209743776565323
BP	GO:0034641	cellular nitrogen compound metabolic process	0.0211214919526308
BP	GO:0014902	myotube differentiation	0.0211214919526308
BP	GO:0016070	RNA metabolic process	0.0221974067946626
BP	GO:0033047	regulation of mitotic sister chromatid segregation	0.0221974067946626
BP	GO:0000075	cell cycle checkpoint	0.0221974067946626
CC	GO:0044327	dendritic spine head	0.0229961942545042
CC	GO:0036477	somatodendritic compartment	0.0229961942545042
CC	GO:1990904	ribonucleoprotein complex	0.0231071980120082
BP	GO:0003413	chondrocyte differentiation involved in endochondral bone morphogenesis	0.0231071980120082
CC	GO:0044454	nuclear chromosome part	0.0242854462152957
CC	GO:0098978	glutamatergic synapse	0.0247753244183391
CC	GO:1905369	endopeptidase complex	0.0247753244183391
BP	GO:0097435	supramolecular fiber organization	0.0247846441241662
BP	GO:0003422	growth plate cartilage morphogenesis	0.0252478412293952
BP	GO:0060074	synapse maturation	0.0255853296292276
BP	GO:0006725	cellular aromatic compound metabolic process	0.0257187441475586
BP	GO:0009653	anatomical structure morphogenesis	0.0257187441475586
BP	GO:0065008	regulation of biological quality	0.0264041511964676
CC	GO:0005604	basement membrane	0.0264041511964676
CC	GO:0000778	condensed nuclear chromosome kinetochore	0.0264041511964676
BP	GO:0048641	regulation of skeletal muscle tissue development	0.0264041511964676
BP	GO:0022898	regulation of transmembrane transporter activity	0.0264041511964676
BP	GO:0060255	regulation of macromolecule metabolic process	0.0285931468745212
CC	GO:0071944	cell periphery	0.0285931468745212
MF	GO:0030020	extracellular matrix structural constituent conferring tensile strength	0.0298385589801781
CC	GO:0042995	cell projection	0.0306171504265755
MF	GO:0016887	ATPase activity	0.0312223574689482
BP	GO:2001257	regulation of cation channel activity	0.0313675774890807
CC	GO:0044297	cell body	0.0315688594548826
BP	GO:0034508	centromere complex assembly	0.0332915139812255
CC	GO:0000793	condensed chromosome	0.0332991830566391
BP	GO:0060349	bone morphogenesis	0.0332991830566391
MF	GO:0008092	cytoskeletal protein binding	0.0332991830566391
BP	GO:1901343	negative regulation of vasculature development	0.0332991830566391
BP	GO:0051962	positive regulation of nervous system development	0.0352596484479282
BP	GO:0008150	biological_process	0.0356034259139383
BP	GO:0007093	mitotic cell cycle checkpoint	0.0356605819873971
BP	GO:0051385	response to mineralocorticoid	0.0356605819873971
BP	GO:0051301	cell division	0.036421414183193
CC	GO:0099240	intrinsic component of synaptic membrane	0.036421414183193
BP	GO:0033045	regulation of sister chromatid segregation	0.0367236285563736
CC	GO:0098878	neurotransmitter receptor complex	0.0378342042834664
BP	GO:0051236	establishment of RNA localization	0.0378342042834664
BP	GO:0000819	sister chromatid segregation	0.038736982902902
CC	GO:0005813	centrosome	0.038736982902902
BP	GO:1903311	regulation of mRNA metabolic process	0.038736982902902
BP	GO:1901861	regulation of muscle tissue development	0.0393217047760271
CC	GO:0045120	pronucleus	0.0393217047760271
CC	GO:0043025	neuronal cell body	0.0394737061532847
BP	GO:0045931	positive regulation of mitotic cell cycle	0.0398846281025621
BP	GO:0006974	cellular response to DNA damage stimulus	0.0416317184585486
BP	GO:0007165	signal transduction	0.0419622996448999
BP	GO:0006281	DNA repair	0.042056152549322
BP	GO:0048285	organelle fission	0.042056152549322
BP	GO:0006260	DNA replication	0.0431469191184678
CC	GO:0005886	plasma membrane	0.0432721550649123
BP	GO:0008037	cell recognition	0.0432721550649123
CC	GO:0044446	intracellular organelle part	0.0450867091617327
BP	GO:0044057	regulation of system process	0.0453943178829125
BP	GO:0051056	regulation of small GTPase mediated signal transduction	0.0456469875985845
CC	GO:0043197	dendritic spine	0.0461767221928858
BP	GO:0030199	collagen fibril organization	0.0461767221928858
MF	GO:0022843	voltage-gated cation channel activity	0.0461767221928858
BP	GO:0045786	negative regulation of cell cycle	0.0461767221928858
BP	GO:0098868	bone growth	0.0461767221928858
BP	GO:0010605	negative regulation of macromolecule metabolic process	0.0461767221928858
BP	GO:0016202	regulation of striated muscle tissue development	0.0461767221928858
BP	GO:0010830	regulation of myotube differentiation	0.0461767221928858
BP	GO:0050657	nucleic acid transport	0.0461767221928858
BP	GO:0050658	RNA transport	0.0461767221928858
CC	GO:0120025	plasma membrane bounded cell projection	0.0461767221928858
CC	GO:0005865	striated muscle thin filament	0.0461767221928858
BP	GO:0048634	regulation of muscle organ development	0.0461767221928858
BP	GO:0003414	chondrocyte morphogenesis involved in endochondral bone morphogenesis	0.0467901465235397
BP	GO:0003429	growth plate cartilage chondrocyte morphogenesis	0.0467901465235397
BP	GO:0090171	chondrocyte morphogenesis	0.0467901465235397
BP	GO:0050877	nervous system process	0.0467901465235397
CC	GO:0001527	microfibril	0.0471910511072212
BP	GO:0003416	endochondral bone growth	0.047289238205419
BP	GO:0048666	neuron development	0.0475635085716258
CC	GO:0036379	myofilament	0.0485491172628791
CC	GO:0099572	postsynaptic specialization	0.0486173258348218
BP	GO:0016525	negative regulation of angiogenesis	0.0486173258348218
BP	GO:0007091	metaphase/anaphase transition of mitotic cell cycle	0.0486270368769822
