# Supplementary material for: Dedicated transcriptomics combined with power analysis lead to functional understanding of genes with weak phenotypic changes in knockout lines
Source: PLoS Comput Biol. 2020 Nov 12;16(11):e1008354. doi: 10.1371/journal.pcbi.1008354 (PMC7685438; doi:10.1371/journal.pcbi.1008354)
Supplement: S3 File — (GZ) [file pcbi.1008354.s017.gz › S3_File/gor0.2/946.tsv]

ontology	category	term	BH
CC	GO:0031012	extracellular matrix	1.3549315980347e-09
CC	GO:0044428	nuclear part	9.59369359695194e-09
CC	GO:0062023	collagen-containing extracellular matrix	1.0474383991251e-08
CC	GO:0032991	protein-containing complex	4.87463687371524e-08
MF	GO:0005201	extracellular matrix structural constituent	7.1124593491449e-08
CC	GO:0031981	nuclear lumen	1.40870371164858e-07
MF	GO:0005198	structural molecule activity	1.64958462199023e-07
BP	GO:0032501	multicellular organismal process	3.98864773992696e-07
CC	GO:0044421	extracellular region part	1.89076419245031e-06
CC	GO:0070013	intracellular organelle lumen	3.95153116152867e-06
CC	GO:0031974	membrane-enclosed lumen	3.95153116152867e-06
CC	GO:0043233	organelle lumen	3.95153116152867e-06
BP	GO:0008380	RNA splicing	3.95153116152867e-06
BP	GO:0032502	developmental process	4.18576296534849e-06
BP	GO:0007275	multicellular organism development	4.49260305652027e-06
BP	GO:0048731	system development	6.98246730841541e-06
BP	GO:0048856	anatomical structure development	8.84383030999007e-06
CC	GO:0000228	nuclear chromosome	1.16545109923029e-05
BP	GO:0009987	cellular process	1.43267304201313e-05
BP	GO:0006397	mRNA processing	1.4959484751776e-05
CC	GO:0005576	extracellular region	1.88094555568915e-05
CC	GO:0005634	nucleus	2.1121412887008e-05
CC	GO:0005654	nucleoplasm	2.41069496428828e-05
BP	GO:0090304	nucleic acid metabolic process	2.41742518569053e-05
CC	GO:0044454	nuclear chromosome part	2.46845265123524e-05
CC	GO:0005615	extracellular space	2.76798891091049e-05
CC	GO:0043228	non-membrane-bounded organelle	2.76798891091049e-05
BP	GO:0016071	mRNA metabolic process	2.76798891091049e-05
MF	GO:0005515	protein binding	3.52803775698221e-05
CC	GO:0043232	intracellular non-membrane-bounded organelle	4.24971919574821e-05
BP	GO:0071840	cellular component organization or biogenesis	4.24971919574821e-05
CC	GO:0045202	synapse	4.25977114061542e-05
CC	GO:0043292	contractile fiber	5.87669520655671e-05
BP	GO:0000375	RNA splicing, via transesterification reactions	7.25648796144292e-05
BP	GO:0000377	RNA splicing, via transesterification reactions with bulged adenosine as nucleophile	7.25648796144292e-05
BP	GO:0000398	mRNA splicing, via spliceosome	7.25648796144292e-05
CC	GO:0097060	synaptic membrane	7.25648796144292e-05
CC	GO:0044427	chromosomal part	7.44699791727581e-05
CC	GO:0005694	chromosome	9.64924488774149e-05
CC	GO:0005681	spliceosomal complex	0.000126032511153534
BP	GO:0007399	nervous system development	0.000127835414556241
BP	GO:0006396	RNA processing	0.000190078107480078
BP	GO:0048699	generation of neurons	0.000262082276167167
CC	GO:0044420	extracellular matrix component	0.00029463895897514
BP	GO:0016043	cellular component organization	0.000303104072735545
BP	GO:0048519	negative regulation of biological process	0.000394889422207167
CC	GO:0005581	collagen trimer	0.000462790040941916
CC	GO:0099080	supramolecular complex	0.000517362847987739
CC	GO:0099081	supramolecular polymer	0.000517362847987739
MF	GO:0003729	mRNA binding	0.000625734197780549
CC	GO:0030016	myofibril	0.000714996059990558
BP	GO:0048468	cell development	0.000751703274026745
CC	GO:0099512	supramolecular fiber	0.000833503328321104
BP	GO:0022008	neurogenesis	0.000836076875286422
BP	GO:0050789	regulation of biological process	0.000850361231562892
CC	GO:0000777	condensed chromosome kinetochore	0.00113666296923434
CC	GO:0000779	condensed chromosome, centromeric region	0.00114479759836268
CC	GO:0044456	synapse part	0.00114479759836268
CC	GO:0044449	contractile fiber part	0.00115176448437412
BP	GO:0048523	negative regulation of cellular process	0.00121519828977556
BP	GO:0022610	biological adhesion	0.00159267024109663
BP	GO:0007155	cell adhesion	0.00159881910566074
MF	GO:0005212	structural constituent of eye lens	0.00165827046356639
BP	GO:0050794	regulation of cellular process	0.00192228360622664
CC	GO:0045211	postsynaptic membrane	0.0021629033023348
BP	GO:0030182	neuron differentiation	0.0021629033023348
CC	GO:0030424	axon	0.00218983261531216
BP	GO:0000278	mitotic cell cycle	0.00219948782068015
BP	GO:0060351	cartilage development involved in endochondral bone morphogenesis	0.00220570940933486
CC	GO:0071013	catalytic step 2 spliceosome	0.0022206671717284
MF	GO:0044877	protein-containing complex binding	0.00226090736944048
BP	GO:0051726	regulation of cell cycle	0.00234317803025723
BP	GO:0065007	biological regulation	0.00290152683368624
BP	GO:0006139	nucleobase-containing compound metabolic process	0.00305033841391482
BP	GO:0003433	chondrocyte development involved in endochondral bone morphogenesis	0.00305033841391482
BP	GO:0003008	system process	0.00305033841391482
BP	GO:0006941	striated muscle contraction	0.00352815155046712
BP	GO:0016070	RNA metabolic process	0.00361865333214635
BP	GO:0006403	RNA localization	0.00394067004393686
BP	GO:0007049	cell cycle	0.003959699747287
MF	GO:0030020	extracellular matrix structural constituent conferring tensile strength	0.003959699747287
BP	GO:0051216	cartilage development	0.003959699747287
CC	GO:0030017	sarcomere	0.00398770778704051
BP	GO:0043170	macromolecule metabolic process	0.00429833942701539
BP	GO:0007346	regulation of mitotic cell cycle	0.00433111598566301
MF	GO:0008134	transcription factor binding	0.0044990000795095
MF	GO:0005488	binding	0.00451504741054562
BP	GO:0051239	regulation of multicellular organismal process	0.00588246567919534
BP	GO:0046483	heterocycle metabolic process	0.00594894278546974
BP	GO:0000070	mitotic sister chromatid segregation	0.00636641465612236
BP	GO:0033047	regulation of mitotic sister chromatid segregation	0.00746331211964985
CC	GO:0098687	chromosomal region	0.00759790371815144
BP	GO:0048666	neuron development	0.00759790371815144
BP	GO:0140014	mitotic nuclear division	0.00786440329702778
BP	GO:0030198	extracellular matrix organization	0.00859890631147648
CC	GO:1990904	ribonucleoprotein complex	0.00872277674025389
BP	GO:0030154	cell differentiation	0.00891284947930443
BP	GO:2000026	regulation of multicellular organismal development	0.00929992073254291
BP	GO:0051236	establishment of RNA localization	0.00952779057129308
BP	GO:0003418	growth plate cartilage chondrocyte differentiation	0.00960628422383449
BP	GO:0051960	regulation of nervous system development	0.00990915416176739
BP	GO:0040007	growth	0.0103014592098262
CC	GO:0044422	organelle part	0.010448179607524
MF	GO:0005539	glycosaminoglycan binding	0.0105730832663457
BP	GO:0003413	chondrocyte differentiation involved in endochondral bone morphogenesis	0.0112446156463582
BP	GO:0034641	cellular nitrogen compound metabolic process	0.0113418966918457
BP	GO:0061448	connective tissue development	0.0115428888363486
CC	GO:0000775	chromosome, centromeric region	0.012607194506777
BP	GO:0051094	positive regulation of developmental process	0.0126138394256347
MF	GO:0003723	RNA binding	0.012927482900774
BP	GO:0050793	regulation of developmental process	0.0129478140403039
BP	GO:0003015	heart process	0.0131099928231091
CC	GO:0097458	neuron part	0.0131099928231091
CC	GO:0098590	plasma membrane region	0.0132931254656095
CC	GO:0005813	centrosome	0.0132931254656095
CC	GO:0000793	condensed chromosome	0.0135169365645592
BP	GO:0007088	regulation of mitotic nuclear division	0.0135593155688739
BP	GO:0006725	cellular aromatic compound metabolic process	0.013575268883212
BP	GO:0002062	chondrocyte differentiation	0.0140306263463532
BP	GO:0051130	positive regulation of cellular component organization	0.0140306263463532
BP	GO:0048589	developmental growth	0.0140306263463532
BP	GO:0051962	positive regulation of nervous system development	0.0140306263463532
MF	GO:0098879	structural constituent of postsynaptic specialization	0.0140306263463532
BP	GO:0048869	cellular developmental process	0.0140306263463532
CC	GO:0033267	axon part	0.0140306263463532
BP	GO:0003414	chondrocyte morphogenesis involved in endochondral bone morphogenesis	0.0140306263463532
BP	GO:0003429	growth plate cartilage chondrocyte morphogenesis	0.0140306263463532
BP	GO:0090171	chondrocyte morphogenesis	0.0140306263463532
BP	GO:0043062	extracellular structure organization	0.0140428382724796
BP	GO:0060350	endochondral bone morphogenesis	0.0140428382724796
BP	GO:0033045	regulation of sister chromatid segregation	0.0147458891390357
CC	GO:0098839	postsynaptic density membrane	0.0155369432559731
BP	GO:0050767	regulation of neurogenesis	0.0167947902358304
BP	GO:0051783	regulation of nuclear division	0.0170680368185169
BP	GO:0051983	regulation of chromosome segregation	0.0176655014818483
CC	GO:0030054	cell junction	0.0181417809010622
BP	GO:0051128	regulation of cellular component organization	0.0185317448244507
BP	GO:0050657	nucleic acid transport	0.0186273281843316
BP	GO:0050658	RNA transport	0.0186273281843316
BP	GO:0060284	regulation of cell development	0.0189113073631625
BP	GO:1901360	organic cyclic compound metabolic process	0.0200397623771012
BP	GO:0045595	regulation of cell differentiation	0.0214286199911603
BP	GO:0051093	negative regulation of developmental process	0.022743819190045
MF	GO:0003697	single-stranded DNA binding	0.0239803327845737
BP	GO:0003417	growth plate cartilage development	0.0239866967414224
BP	GO:0010467	gene expression	0.0240454531101978
MF	GO:0098919	structural constituent of postsynaptic density	0.0261415568881547
BP	GO:0051301	cell division	0.0261415568881547
BP	GO:0099536	synaptic signaling	0.0261415568881547
MF	GO:0005509	calcium ion binding	0.0262354112633067
BP	GO:0060047	heart contraction	0.0262354112633067
CC	GO:0000780	condensed nuclear chromosome, centromeric region	0.0270391238490982
BP	GO:0000819	sister chromatid segregation	0.0279690538056859
BP	GO:0060255	regulation of macromolecule metabolic process	0.0299092851111401
BP	GO:0050684	regulation of mRNA processing	0.0300828198355362
BP	GO:0007268	chemical synaptic transmission	0.030270726609443
BP	GO:0098916	anterograde trans-synaptic signaling	0.030270726609443
BP	GO:0000245	spliceosomal complex assembly	0.030270726609443
CC	GO:0000790	nuclear chromatin	0.030270726609443
CC	GO:0000776	kinetochore	0.030270726609443
BP	GO:0045930	negative regulation of mitotic cell cycle	0.030557429854334
CC	GO:0044327	dendritic spine head	0.030557429854334
BP	GO:0000280	nuclear division	0.0310325343530734
CC	GO:0043596	nuclear replication fork	0.0313182241852467
CC	GO:0098794	postsynapse	0.0318572335495953
CC	GO:0000778	condensed nuclear chromosome kinetochore	0.0335075347734024
BP	GO:0090068	positive regulation of cell cycle process	0.0341692915274878
BP	GO:0010564	regulation of cell cycle process	0.0341692915274878
BP	GO:1903311	regulation of mRNA metabolic process	0.0341692915274878
BP	GO:0099537	trans-synaptic signaling	0.0349294728081919
BP	GO:0003422	growth plate cartilage morphogenesis	0.0349294728081919
CC	GO:0044459	plasma membrane part	0.0367396015773863
BP	GO:0045597	positive regulation of cell differentiation	0.0374210297377767
CC	GO:0044451	nucleoplasm part	0.0379667132389328
BP	GO:0000075	cell cycle checkpoint	0.0382382345022274
BP	GO:0000380	alternative mRNA splicing, via spliceosome	0.0383815543690202
BP	GO:0048518	positive regulation of biological process	0.0388592465124608
BP	GO:1902750	negative regulation of cell cycle G2/M phase transition	0.0388592465124608
BP	GO:2000463	positive regulation of excitatory postsynaptic potential	0.0440501881023264
BP	GO:0051276	chromosome organization	0.0441194037391031
BP	GO:0050769	positive regulation of neurogenesis	0.0445734463830456
CC	GO:0098978	glutamatergic synapse	0.0449429425039378
BP	GO:0034508	centromere complex assembly	0.0449429425039378
BP	GO:0031175	neuron projection development	0.0449429425039378
CC	GO:0099240	intrinsic component of synaptic membrane	0.0455203807798732
BP	GO:0003009	skeletal muscle contraction	0.046012787292343
BP	GO:0033044	regulation of chromosome organization	0.0474783298919579
BP	GO:0023052	signaling	0.0474783298919579
CC	GO:0099634	postsynaptic specialization membrane	0.0477963761151265
BP	GO:0010965	regulation of mitotic sister chromatid separation	0.0482421761177109
CC	GO:0098793	presynapse	0.0484593972440575
BP	GO:0007059	chromosome segregation	0.0484684427055824
BP	GO:1903047	mitotic cell cycle process	0.0484684427055824
