# Supplementary material for: Dedicated transcriptomics combined with power analysis lead to functional understanding of genes with weak phenotypic changes in knockout lines
Source: PLoS Comput Biol. 2020 Nov 12;16(11):e1008354. doi: 10.1371/journal.pcbi.1008354 (PMC7685438; doi:10.1371/journal.pcbi.1008354)
Supplement: S3 File — (GZ) [file pcbi.1008354.s017.gz › S3_File/gor0.2/327.tsv]

ontology	category	term	BH
CC	GO:0031012	extracellular matrix	3.42075453893193e-10
CC	GO:0062023	collagen-containing extracellular matrix	1.71648372613207e-09
MF	GO:0005201	extracellular matrix structural constituent	3.47440578035312e-08
BP	GO:0032501	multicellular organismal process	3.48288765305296e-07
MF	GO:0005515	protein binding	6.44856183328405e-07
CC	GO:0044428	nuclear part	6.44856183328405e-07
BP	GO:0009987	cellular process	6.8122427676952e-07
MF	GO:0005198	structural molecule activity	6.8122427676952e-07
CC	GO:0044421	extracellular region part	6.8122427676952e-07
CC	GO:0097060	synaptic membrane	9.67491392767269e-07
BP	GO:0071840	cellular component organization or biogenesis	1.24684007029236e-06
CC	GO:0045202	synapse	2.29504944787022e-06
CC	GO:0031981	nuclear lumen	3.34398934169636e-06
CC	GO:0043228	non-membrane-bounded organelle	4.35734495344489e-06
CC	GO:0032991	protein-containing complex	4.35734495344489e-06
CC	GO:0044456	synapse part	4.53093266646199e-06
CC	GO:0005615	extracellular space	5.00866338259751e-06
CC	GO:0043232	intracellular non-membrane-bounded organelle	5.31490554378647e-06
BP	GO:0032502	developmental process	6.27138924712389e-06
BP	GO:0065007	biological regulation	6.27138924712389e-06
BP	GO:0048731	system development	6.86284837884195e-06
MF	GO:0005488	binding	6.91570791288501e-06
BP	GO:0016043	cellular component organization	7.76055724361499e-06
BP	GO:0048856	anatomical structure development	8.22461940745278e-06
CC	GO:0030424	axon	9.53652017736473e-06
BP	GO:0050789	regulation of biological process	1.72679576467113e-05
BP	GO:0007275	multicellular organism development	1.72679576467113e-05
BP	GO:0008380	RNA splicing	2.51207754410214e-05
CC	GO:0005576	extracellular region	2.51207754410214e-05
BP	GO:0006396	RNA processing	3.30330676341048e-05
CC	GO:0045211	postsynaptic membrane	3.30330676341048e-05
BP	GO:0007268	chemical synaptic transmission	3.30330676341048e-05
BP	GO:0098916	anterograde trans-synaptic signaling	3.30330676341048e-05
BP	GO:0048519	negative regulation of biological process	3.40118691643164e-05
BP	GO:0099536	synaptic signaling	3.73362953640947e-05
BP	GO:0099537	trans-synaptic signaling	4.17501685526529e-05
CC	GO:0070013	intracellular organelle lumen	4.65410098605951e-05
CC	GO:0030054	cell junction	4.69766024418738e-05
CC	GO:0031974	membrane-enclosed lumen	4.69766024418738e-05
CC	GO:0043233	organelle lumen	4.69766024418738e-05
BP	GO:0006397	mRNA processing	5.77941865719725e-05
CC	GO:0098590	plasma membrane region	8.99809397973469e-05
BP	GO:0016071	mRNA metabolic process	0.000139699016404842
CC	GO:0044420	extracellular matrix component	0.000161554842973229
CC	GO:0033267	axon part	0.000169818862696094
CC	GO:0099080	supramolecular complex	0.000169818862696094
CC	GO:0099081	supramolecular polymer	0.000169818862696094
BP	GO:0050794	regulation of cellular process	0.000178630184204375
BP	GO:0050804	modulation of chemical synaptic transmission	0.000197762547338252
CC	GO:0099512	supramolecular fiber	0.000219479243203523
BP	GO:0099177	regulation of trans-synaptic signaling	0.000240261908099873
BP	GO:0003008	system process	0.000301842607490334
MF	GO:0044877	protein-containing complex binding	0.000343971466077962
CC	GO:0005694	chromosome	0.000415627850216255
CC	GO:0044427	chromosomal part	0.000421011223436549
BP	GO:0030198	extracellular matrix organization	0.000421011223436549
BP	GO:0007346	regulation of mitotic cell cycle	0.000623249650228301
MF	GO:0030020	extracellular matrix structural constituent conferring tensile strength	0.00068750686441138
CC	GO:0043292	contractile fiber	0.00068750686441138
CC	GO:0000776	kinetochore	0.000885689516519293
BP	GO:0048523	negative regulation of cellular process	0.00103352019439203
CC	GO:0005681	spliceosomal complex	0.00121053453868856
CC	GO:0000775	chromosome, centromeric region	0.00121053453868856
CC	GO:0005654	nucleoplasm	0.00121053453868856
BP	GO:0051726	regulation of cell cycle	0.00123276091094194
CC	GO:0036477	somatodendritic compartment	0.00133662543737627
CC	GO:0005581	collagen trimer	0.00145921451281889
BP	GO:0043062	extracellular structure organization	0.00154877849911575
CC	GO:0099240	intrinsic component of synaptic membrane	0.00164086533367474
BP	GO:0000070	mitotic sister chromatid segregation	0.00181858589416407
BP	GO:0051239	regulation of multicellular organismal process	0.00206669584073436
CC	GO:0098794	postsynapse	0.00213418696124796
CC	GO:0005634	nucleus	0.00215915422842227
BP	GO:0007093	mitotic cell cycle checkpoint	0.00218160512592904
CC	GO:0097458	neuron part	0.00224543960957173
MF	GO:0005539	glycosaminoglycan binding	0.00242769188079615
CC	GO:0043025	neuronal cell body	0.00242769188079615
CC	GO:0098978	glutamatergic synapse	0.00253924812794526
CC	GO:0044297	cell body	0.00263741077007929
BP	GO:0007155	cell adhesion	0.00263741077007929
BP	GO:0000375	RNA splicing, via transesterification reactions	0.00294282572713315
BP	GO:0000377	RNA splicing, via transesterification reactions with bulged adenosine as nucleophile	0.00294282572713315
BP	GO:0000398	mRNA splicing, via spliceosome	0.00294282572713315
CC	GO:0098936	intrinsic component of postsynaptic membrane	0.00297973997169359
BP	GO:0048167	regulation of synaptic plasticity	0.0031177399138557
BP	GO:0022610	biological adhesion	0.00315663165088923
CC	GO:0099634	postsynaptic specialization membrane	0.00315663165088923
CC	GO:0031226	intrinsic component of plasma membrane	0.00404824114823504
BP	GO:0033047	regulation of mitotic sister chromatid segregation	0.004514340330374
MF	GO:0003729	mRNA binding	0.004514340330374
CC	GO:0044327	dendritic spine head	0.00455038142936472
BP	GO:0051128	regulation of cellular component organization	0.00455038142936472
BP	GO:0042391	regulation of membrane potential	0.00461534947260727
CC	GO:0098982	GABA-ergic synapse	0.00461534947260727
CC	GO:0098793	presynapse	0.00469352387682487
BP	GO:0048869	cellular developmental process	0.00482998702305489
CC	GO:0005887	integral component of plasma membrane	0.00517196385056356
BP	GO:0031123	RNA 3'-end processing	0.0052284139997681
MF	GO:0005212	structural constituent of eye lens	0.00527815725273471
CC	GO:0005865	striated muscle thin filament	0.00527815725273471
BP	GO:0090304	nucleic acid metabolic process	0.00527815725273471
BP	GO:0051983	regulation of chromosome segregation	0.00546524688441185
CC	GO:0044459	plasma membrane part	0.0054892614972317
BP	GO:0007154	cell communication	0.00553223937557819
BP	GO:0048168	regulation of neuronal synaptic plasticity	0.00553223937557819
BP	GO:0051093	negative regulation of developmental process	0.00611084294370702
CC	GO:0098687	chromosomal region	0.00611492275084943
CC	GO:0036379	myofilament	0.00614701706695306
BP	GO:0023052	signaling	0.00614701706695306
BP	GO:0050793	regulation of developmental process	0.00701355254981236
BP	GO:0140014	mitotic nuclear division	0.0074313024560448
BP	GO:0003012	muscle system process	0.00754255094163713
BP	GO:0048468	cell development	0.00754255094163713
BP	GO:0000278	mitotic cell cycle	0.00788108352501524
BP	GO:0099565	chemical synaptic transmission, postsynaptic	0.00814139749980869
BP	GO:0051241	negative regulation of multicellular organismal process	0.00814139749980869
BP	GO:0000075	cell cycle checkpoint	0.00816901568678677
BP	GO:0006403	RNA localization	0.00845048104586817
BP	GO:1901990	regulation of mitotic cell cycle phase transition	0.00862190265379723
BP	GO:0030154	cell differentiation	0.00875864765643427
CC	GO:0000777	condensed chromosome kinetochore	0.00976333965823339
BP	GO:2000026	regulation of multicellular organismal development	0.0100104069504433
CC	GO:0005856	cytoskeleton	0.0102757038805166
CC	GO:0030016	myofibril	0.0105860681500828
CC	GO:0044449	contractile fiber part	0.0110592033635251
BP	GO:0050806	positive regulation of synaptic transmission	0.012496112483439
MF	GO:0016887	ATPase activity	0.0125120668606822
MF	GO:0097367	carbohydrate derivative binding	0.0131756016116129
CC	GO:0099055	integral component of postsynaptic membrane	0.0131756016116129
CC	GO:0000228	nuclear chromosome	0.0131756016116129
BP	GO:0006139	nucleobase-containing compound metabolic process	0.013488967947319
BP	GO:0006974	cellular response to DNA damage stimulus	0.013488967947319
CC	GO:0150034	distal axon	0.013488967947319
BP	GO:0007049	cell cycle	0.0134981102309542
BP	GO:0007399	nervous system development	0.0134981102309542
MF	GO:0005102	signaling receptor binding	0.0134981102309542
CC	GO:0008328	ionotropic glutamate receptor complex	0.0141220314755067
CC	GO:0030017	sarcomere	0.0141220314755067
CC	GO:0099699	integral component of synaptic membrane	0.0141220314755067
CC	GO:1990904	ribonucleoprotein complex	0.0142445765584698
CC	GO:0005604	basement membrane	0.0144146085351019
MF	GO:0008134	transcription factor binding	0.0144319117780289
BP	GO:0008037	cell recognition	0.0147472345993664
BP	GO:0040007	growth	0.0157523641467878
BP	GO:0060078	regulation of postsynaptic membrane potential	0.0157754377111843
CC	GO:0000779	condensed chromosome, centromeric region	0.0157754377111843
BP	GO:0015931	nucleobase-containing compound transport	0.0158707747648222
BP	GO:0085029	extracellular matrix assembly	0.0158707747648222
CC	GO:0099572	postsynaptic specialization	0.0158707747648222
BP	GO:0050808	synapse organization	0.0158707747648222
MF	GO:0043168	anion binding	0.0158707747648222
CC	GO:0071944	cell periphery	0.0176952387391134
BP	GO:0007267	cell-cell signaling	0.0178060070147212
BP	GO:0033045	regulation of sister chromatid segregation	0.0178060070147212
BP	GO:0007088	regulation of mitotic nuclear division	0.0178958676505084
BP	GO:0060079	excitatory postsynaptic potential	0.0181607558699244
BP	GO:0007215	glutamate receptor signaling pathway	0.0190690887525423
MF	GO:0008201	heparin binding	0.0199201033079793
CC	GO:0098878	neurotransmitter receptor complex	0.0199917003755767
CC	GO:0005886	plasma membrane	0.0203262692339793
CC	GO:0044454	nuclear chromosome part	0.0205503662223617
CC	GO:0043197	dendritic spine	0.0205503662223617
BP	GO:0045930	negative regulation of mitotic cell cycle	0.0221767022333763
CC	GO:0042734	presynaptic membrane	0.0221767022333763
CC	GO:0043596	nuclear replication fork	0.0223175678646796
BP	GO:0043170	macromolecule metabolic process	0.0228933332875555
BP	GO:0007091	metaphase/anaphase transition of mitotic cell cycle	0.0232111665716787
BP	GO:0000076	DNA replication checkpoint	0.0240589161381067
CC	GO:0043005	neuron projection	0.0246344752676792
BP	GO:0044774	mitotic DNA integrity checkpoint	0.0246344752676792
CC	GO:0044305	calyx of Held	0.0247267019207758
BP	GO:0050657	nucleic acid transport	0.0272383786694323
BP	GO:0050658	RNA transport	0.0272383786694323
BP	GO:1901991	negative regulation of mitotic cell cycle phase transition	0.0281373306009661
MF	GO:0005509	calcium ion binding	0.0285589685344778
BP	GO:0033555	multicellular organismal response to stress	0.0288540754809618
BP	GO:0003015	heart process	0.0291833780277613
BP	GO:0023051	regulation of signaling	0.029680619419981
CC	GO:0097447	dendritic tree	0.0299222246882394
BP	GO:0006936	muscle contraction	0.0299279289415636
BP	GO:0044057	regulation of system process	0.0303549433263042
BP	GO:2000463	positive regulation of excitatory postsynaptic potential	0.0303817007310038
CC	GO:0032279	asymmetric synapse	0.0305308133126254
BP	GO:0051130	positive regulation of cellular component organization	0.0305308133126254
BP	GO:0046483	heterocycle metabolic process	0.0305399373879788
BP	GO:0010646	regulation of cell communication	0.0313677640265208
BP	GO:0031570	DNA integrity checkpoint	0.0315707966332733
CC	GO:0000793	condensed chromosome	0.0315707966332733
BP	GO:0098742	cell-cell adhesion via plasma-membrane adhesion molecules	0.0318994504849104
BP	GO:0000086	G2/M transition of mitotic cell cycle	0.0319335263832581
BP	GO:0010965	regulation of mitotic sister chromatid separation	0.0323701464938701
BP	GO:0051236	establishment of RNA localization	0.0326045219146884
BP	GO:0007059	chromosome segregation	0.0326045219146884
BP	GO:0033314	mitotic DNA replication checkpoint	0.0331216325465147
CC	GO:0098839	postsynaptic density membrane	0.0335057053492434
MF	GO:0008094	DNA-dependent ATPase activity	0.0335057053492434
BP	GO:0000819	sister chromatid segregation	0.0335057053492434
BP	GO:0010389	regulation of G2/M transition of mitotic cell cycle	0.0335057053492434
BP	GO:0048589	developmental growth	0.0335057053492434
MF	GO:0042623	ATPase activity, coupled	0.0335780242314009
CC	GO:0044309	neuron spine	0.0336928490146262
BP	GO:0051960	regulation of nervous system development	0.0336928490146262
BP	GO:0097193	intrinsic apoptotic signaling pathway	0.035254903792157
BP	GO:0051716	cellular response to stimulus	0.0362921375490956
MF	GO:0008144	drug binding	0.0364731083513404
BP	GO:0003433	chondrocyte development involved in endochondral bone morphogenesis	0.0371855342855953
BP	GO:0044085	cellular component biogenesis	0.0382804111471561
CC	GO:0044451	nucleoplasm part	0.0395252859213523
BP	GO:0030071	regulation of mitotic metaphase/anaphase transition	0.039698718280126
CC	GO:0016604	nuclear body	0.0408209987098422
BP	GO:0007166	cell surface receptor signaling pathway	0.0412208758693123
CC	GO:0044304	main axon	0.0412706676614412
CC	GO:0044422	organelle part	0.0429232293804142
BP	GO:0000280	nuclear division	0.0438063846529569
CC	GO:0030425	dendrite	0.0440358994481371
BP	GO:0031124	mRNA 3'-end processing	0.0451661788878687
BP	GO:0044839	cell cycle G2/M phase transition	0.0460536308118315
CC	GO:0098984	neuron to neuron synapse	0.0460536308118315
BP	GO:0008038	neuron recognition	0.0460862152307412
BP	GO:0000245	spliceosomal complex assembly	0.0463679303209877
BP	GO:0051783	regulation of nuclear division	0.0469684624943993
BP	GO:0060351	cartilage development involved in endochondral bone morphogenesis	0.0481821809430824
BP	GO:0034641	cellular nitrogen compound metabolic process	0.0485741576855436
BP	GO:0044784	metaphase/anaphase transition of cell cycle	0.0485741576855436
