# Supplementary material for: Dedicated transcriptomics combined with power analysis lead to functional understanding of genes with weak phenotypic changes in knockout lines
Source: PLoS Comput Biol. 2020 Nov 12;16(11):e1008354. doi: 10.1371/journal.pcbi.1008354 (PMC7685438; doi:10.1371/journal.pcbi.1008354)
Supplement: S3 File — (GZ) [file pcbi.1008354.s017.gz › S3_File/gor0.2/12.tsv]

ontology	category	term	BH
CC	GO:0031012	extracellular matrix	1.16738650016083e-08
CC	GO:0097060	synaptic membrane	3.45735404132627e-08
MF	GO:0005515	protein binding	4.03709421798264e-08
BP	GO:0071840	cellular component organization or biogenesis	1.09633658681593e-07
BP	GO:0032501	multicellular organismal process	1.09633658681593e-07
CC	GO:0045202	synapse	1.09633658681593e-07
CC	GO:0030424	axon	1.09633658681593e-07
CC	GO:0044421	extracellular region part	1.59410351013882e-07
CC	GO:0062023	collagen-containing extracellular matrix	1.59410351013882e-07
CC	GO:0097458	neuron part	6.53904434535326e-07
BP	GO:0016043	cellular component organization	6.814806394474e-07
BP	GO:0051239	regulation of multicellular organismal process	8.19703288222455e-07
BP	GO:0050789	regulation of biological process	8.67574803671966e-07
BP	GO:0065007	biological regulation	8.67574803671966e-07
CC	GO:0045211	postsynaptic membrane	1.57374763491222e-06
BP	GO:0099536	synaptic signaling	1.66328402889758e-06
BP	GO:0048731	system development	1.80496858382676e-06
CC	GO:0032991	protein-containing complex	1.92538265101694e-06
CC	GO:0043005	neuron projection	2.01564260715833e-06
CC	GO:0044456	synapse part	2.01564260715833e-06
CC	GO:0005576	extracellular region	2.18426627604817e-06
BP	GO:0099537	trans-synaptic signaling	2.18426627604817e-06
BP	GO:0007049	cell cycle	2.26530980629047e-06
BP	GO:0051726	regulation of cell cycle	2.3944523736074e-06
CC	GO:0005615	extracellular space	2.96840724810332e-06
BP	GO:0007275	multicellular organism development	2.96840724810332e-06
BP	GO:0007268	chemical synaptic transmission	2.96840724810332e-06
BP	GO:0098916	anterograde trans-synaptic signaling	2.96840724810332e-06
BP	GO:0022610	biological adhesion	5.71034289848686e-06
CC	GO:0043228	non-membrane-bounded organelle	5.71034289848686e-06
BP	GO:0007155	cell adhesion	5.71034289848686e-06
BP	GO:0003008	system process	6.06389075605719e-06
MF	GO:0005488	binding	6.97729964374676e-06
CC	GO:0036477	somatodendritic compartment	8.17232614483706e-06
BP	GO:0009987	cellular process	8.17232614483706e-06
BP	GO:0048856	anatomical structure development	9.59343217014848e-06
CC	GO:0099240	intrinsic component of synaptic membrane	1.12095663839098e-05
CC	GO:0043232	intracellular non-membrane-bounded organelle	1.25574210841897e-05
BP	GO:0032502	developmental process	1.35619676024291e-05
CC	GO:0005887	integral component of plasma membrane	1.53366950623138e-05
CC	GO:0031226	intrinsic component of plasma membrane	1.6396562021583e-05
BP	GO:0048519	negative regulation of biological process	1.70069535472606e-05
BP	GO:0050794	regulation of cellular process	1.76774510301685e-05
MF	GO:0005201	extracellular matrix structural constituent	1.76774510301685e-05
BP	GO:0050793	regulation of developmental process	2.13386784485638e-05
BP	GO:0000278	mitotic cell cycle	2.19936151843281e-05
BP	GO:2000026	regulation of multicellular organismal development	2.55389792669618e-05
CC	GO:0098590	plasma membrane region	2.68591467331294e-05
CC	GO:0000775	chromosome, centromeric region	2.78569462991315e-05
CC	GO:0044428	nuclear part	3.12741838734714e-05
CC	GO:0030054	cell junction	3.59252481560376e-05
BP	GO:0007346	regulation of mitotic cell cycle	3.68274177638556e-05
CC	GO:0120025	plasma membrane bounded cell projection	3.90505528713139e-05
CC	GO:0099699	integral component of synaptic membrane	4.44773181196385e-05
BP	GO:0008037	cell recognition	4.50486068641997e-05
BP	GO:0048468	cell development	5.10910212277867e-05
CC	GO:0042995	cell projection	5.38270403611953e-05
CC	GO:0044297	cell body	6.48837393734935e-05
CC	GO:0097447	dendritic tree	6.59259862458806e-05
CC	GO:0033267	axon part	6.9612371237346e-05
MF	GO:0005212	structural constituent of eye lens	8.08962781485568e-05
CC	GO:0005694	chromosome	8.30627970427281e-05
MF	GO:0005539	glycosaminoglycan binding	8.93499854710396e-05
CC	GO:0000776	kinetochore	9.28281854708056e-05
BP	GO:0051241	negative regulation of multicellular organismal process	9.46627964267866e-05
BP	GO:0051093	negative regulation of developmental process	9.88220174583079e-05
CC	GO:0031981	nuclear lumen	0.000100859403389921
CC	GO:0030425	dendrite	0.000119188533492465
BP	GO:0051130	positive regulation of cellular component organization	0.000119634534062477
CC	GO:0044427	chromosomal part	0.00013273376272025
CC	GO:0098936	intrinsic component of postsynaptic membrane	0.000140668737505321
CC	GO:0098982	GABA-ergic synapse	0.000155693430055587
BP	GO:0090068	positive regulation of cell cycle process	0.00016332748146694
CC	GO:0099080	supramolecular complex	0.000165613968393803
CC	GO:0099081	supramolecular polymer	0.000165613968393803
BP	GO:0050804	modulation of chemical synaptic transmission	0.000177710925826215
BP	GO:0007088	regulation of mitotic nuclear division	0.000202160469166033
BP	GO:0007267	cell-cell signaling	0.000214217985258375
BP	GO:0099177	regulation of trans-synaptic signaling	0.000216117930419605
MF	GO:0005198	structural molecule activity	0.000224329456614071
CC	GO:0099634	postsynaptic specialization membrane	0.000224329456614071
CC	GO:0099512	supramolecular fiber	0.00024945419310503
CC	GO:0043025	neuronal cell body	0.000269730433653735
BP	GO:0051128	regulation of cellular component organization	0.000290506447012971
BP	GO:0048523	negative regulation of cellular process	0.000323039680661317
CC	GO:0005813	centrosome	0.000379651650934357
MF	GO:0044877	protein-containing complex binding	0.000379651650934357
BP	GO:0048518	positive regulation of biological process	0.000384431630352289
BP	GO:0045595	regulation of cell differentiation	0.000386752477936601
BP	GO:0051783	regulation of nuclear division	0.000391928480478671
MF	GO:0005509	calcium ion binding	0.000392392327633266
BP	GO:0006397	mRNA processing	0.00045009545394779
BP	GO:0048522	positive regulation of cellular process	0.000467302356051747
CC	GO:0005856	cytoskeleton	0.000498388666958127
BP	GO:0008380	RNA splicing	0.000526113396049002
BP	GO:0051960	regulation of nervous system development	0.00053001395069583
BP	GO:1903047	mitotic cell cycle process	0.000548997131315139
CC	GO:0098794	postsynapse	0.000573593792618283
CC	GO:0044463	cell projection part	0.000573593792618283
CC	GO:0120038	plasma membrane bounded cell projection part	0.000573593792618283
BP	GO:0051094	positive regulation of developmental process	0.000597000352602281
BP	GO:0006396	RNA processing	0.000597000352602281
BP	GO:0090304	nucleic acid metabolic process	0.000609595330298663
BP	GO:0007399	nervous system development	0.00062422723894397
CC	GO:0098793	presynapse	0.00062422723894397
BP	GO:0016071	mRNA metabolic process	0.000659155091235834
CC	GO:0005654	nucleoplasm	0.000661316717451989
BP	GO:0045787	positive regulation of cell cycle	0.000709048412831323
CC	GO:0099055	integral component of postsynaptic membrane	0.000742645774893334
MF	GO:0008201	heparin binding	0.000742645774893334
CC	GO:0042734	presynaptic membrane	0.000742723587913789
CC	GO:0000228	nuclear chromosome	0.000775071611060862
CC	GO:0098687	chromosomal region	0.000876669819488975
BP	GO:0023052	signaling	0.000901847251264094
BP	GO:0060349	bone morphogenesis	0.00114259838723506
BP	GO:0010564	regulation of cell cycle process	0.00116640857014097
MF	GO:0005102	signaling receptor binding	0.00116754625697284
BP	GO:0022402	cell cycle process	0.00129756699448632
BP	GO:0060350	endochondral bone morphogenesis	0.00131178166060629
CC	GO:0098839	postsynaptic density membrane	0.00145578859562999
CC	GO:0044430	cytoskeletal part	0.00193059187420176
BP	GO:0050808	synapse organization	0.00193059187420176
CC	GO:0000779	condensed chromosome, centromeric region	0.00194053566935697
BP	GO:0060255	regulation of macromolecule metabolic process	0.00199064881581644
BP	GO:0007154	cell communication	0.00210371096660949
CC	GO:0098978	glutamatergic synapse	0.00228982625017276
BP	GO:0050877	nervous system process	0.0023645867964892
BP	GO:0140014	mitotic nuclear division	0.00244194837722629
CC	GO:0000777	condensed chromosome kinetochore	0.00246190238288494
BP	GO:0051983	regulation of chromosome segregation	0.00246190238288494
BP	GO:0051301	cell division	0.00264679973841731
CC	GO:0044459	plasma membrane part	0.00278382513959344
BP	GO:0044057	regulation of system process	0.00284085690339869
CC	GO:0005634	nucleus	0.00296175257958454
BP	GO:0060351	cartilage development involved in endochondral bone morphogenesis	0.00296175257958454
BP	GO:0051962	positive regulation of nervous system development	0.00308883760380722
BP	GO:0045597	positive regulation of cell differentiation	0.00312766582559463
BP	GO:0006260	DNA replication	0.00314305575284656
BP	GO:0032879	regulation of localization	0.00336816681831289
CC	GO:0044454	nuclear chromosome part	0.00348845285485401
CC	GO:0008328	ionotropic glutamate receptor complex	0.00370003809158386
BP	GO:0033047	regulation of mitotic sister chromatid segregation	0.0038057949009556
CC	GO:0043292	contractile fiber	0.00388205627919573
BP	GO:0033045	regulation of sister chromatid segregation	0.00394683641687494
BP	GO:0043170	macromolecule metabolic process	0.00397550488284097
BP	GO:0006139	nucleobase-containing compound metabolic process	0.00406690809604123
CC	GO:0098878	neurotransmitter receptor complex	0.00487331168103711
CC	GO:0005581	collagen trimer	0.00492716510644313
BP	GO:0099565	chemical synaptic transmission, postsynaptic	0.00508087966168156
CC	GO:0000793	condensed chromosome	0.00511259616665975
BP	GO:0060284	regulation of cell development	0.00524745204560026
CC	GO:0070013	intracellular organelle lumen	0.00525044677067952
CC	GO:0031974	membrane-enclosed lumen	0.00553041451281992
CC	GO:0043233	organelle lumen	0.00553041451281992
BP	GO:0060078	regulation of postsynaptic membrane potential	0.00553041451281992
BP	GO:0003013	circulatory system process	0.00553041451281992
BP	GO:1901987	regulation of cell cycle phase transition	0.0061950265208035
BP	GO:0044770	cell cycle phase transition	0.0061950265208035
CC	GO:0098948	intrinsic component of postsynaptic specialization membrane	0.00638564282574421
BP	GO:0030154	cell differentiation	0.00638564282574421
BP	GO:0040007	growth	0.00644269240924418
MF	GO:0030020	extracellular matrix structural constituent conferring tensile strength	0.00644269240924418
CC	GO:0099146	intrinsic component of postsynaptic density membrane	0.00644269240924418
BP	GO:0003015	heart process	0.0066093511503596
BP	GO:0042391	regulation of membrane potential	0.00676240902706646
BP	GO:0000280	nuclear division	0.00735014103196934
BP	GO:0050767	regulation of neurogenesis	0.00742465193418297
BP	GO:0045931	positive regulation of mitotic cell cycle	0.00743009863038013
BP	GO:0048168	regulation of neuronal synaptic plasticity	0.00748368103986044
BP	GO:0032268	regulation of cellular protein metabolic process	0.00777891148524913
MF	GO:0022843	voltage-gated cation channel activity	0.00781491719101477
BP	GO:0008038	neuron recognition	0.00798499077147787
BP	GO:0051171	regulation of nitrogen compound metabolic process	0.008170491771099
CC	GO:0005815	microtubule organizing center	0.00841401899394458
CC	GO:0005681	spliceosomal complex	0.0092281002410325
BP	GO:0045786	negative regulation of cell cycle	0.0092281002410325
BP	GO:0050806	positive regulation of synaptic transmission	0.00946564488514517
BP	GO:0048167	regulation of synaptic plasticity	0.00946564488514517
BP	GO:0044085	cellular component biogenesis	0.00946564488514517
BP	GO:0009988	cell-cell recognition	0.00985701870399434
BP	GO:0007517	muscle organ development	0.00985701870399434
BP	GO:0000070	mitotic sister chromatid segregation	0.00985701870399434
BP	GO:0098742	cell-cell adhesion via plasma-membrane adhesion molecules	0.00986013724794615
BP	GO:0048869	cellular developmental process	0.00989552541536429
BP	GO:0048699	generation of neurons	0.0102720017429925
CC	GO:0034705	potassium channel complex	0.0103501000301795
MF	GO:0050431	transforming growth factor beta binding	0.0103754772070026
CC	GO:0044304	main axon	0.0103754772070026
BP	GO:0030198	extracellular matrix organization	0.0103754772070026
BP	GO:0051246	regulation of protein metabolic process	0.0107407633894453
BP	GO:0033044	regulation of chromosome organization	0.0114773543444458
BP	GO:0060538	skeletal muscle organ development	0.0114773543444458
BP	GO:1901988	negative regulation of cell cycle phase transition	0.0114773543444458
BP	GO:0043062	extracellular structure organization	0.0116087259350649
BP	GO:0010646	regulation of cell communication	0.0116731791942766
BP	GO:0008015	blood circulation	0.0120459876163434
BP	GO:0003012	muscle system process	0.0120459876163434
BP	GO:0006259	DNA metabolic process	0.0123033196521808
BP	GO:0023051	regulation of signaling	0.012367019281082
BP	GO:0010720	positive regulation of cell development	0.012367019281082
BP	GO:0022008	neurogenesis	0.0125254800035832
BP	GO:0007215	glutamate receptor signaling pathway	0.012638058043257
BP	GO:0007166	cell surface receptor signaling pathway	0.012735175114167
BP	GO:0034765	regulation of ion transmembrane transport	0.0128028298635575
BP	GO:0048666	neuron development	0.0129203684293743
BP	GO:0000075	cell cycle checkpoint	0.0130070384738746
CC	GO:0032809	neuronal cell body membrane	0.0130070384738746
BP	GO:0050769	positive regulation of neurogenesis	0.0132806412090149
BP	GO:0051716	cellular response to stimulus	0.013732252160333
CC	GO:1990904	ribonucleoprotein complex	0.0137491806087969
CC	GO:0005865	striated muscle thin filament	0.0139908135448652
BP	GO:0051240	positive regulation of multicellular organismal process	0.0140593616274315
BP	GO:0031175	neuron projection development	0.0142017868685024
BP	GO:0060047	heart contraction	0.0142374770252786
BP	GO:0007416	synapse assembly	0.0143081184387158
BP	GO:0000375	RNA splicing, via transesterification reactions	0.0150830855829695
BP	GO:0000377	RNA splicing, via transesterification reactions with bulged adenosine as nucleophile	0.0150830855829695
BP	GO:0000398	mRNA splicing, via spliceosome	0.0150830855829695
BP	GO:0051216	cartilage development	0.0151005903215772
BP	GO:1901989	positive regulation of cell cycle phase transition	0.0151975298080561
BP	GO:0051179	localization	0.0154640486939449
CC	GO:0048786	presynaptic active zone	0.0154640486939449
CC	GO:0036379	myofilament	0.0154640486939449
MF	GO:0022839	ion gated channel activity	0.0154865948688971
CC	GO:0044422	organelle part	0.0160129352945392
CC	GO:0071944	cell periphery	0.0160129352945392
BP	GO:1901343	negative regulation of vasculature development	0.0160129352945392
BP	GO:1901990	regulation of mitotic cell cycle phase transition	0.0171609709951802
BP	GO:0060537	muscle tissue development	0.0172550891665722
CC	GO:0044327	dendritic spine head	0.0179436059478036
BP	GO:0008283	cell proliferation	0.0179774117436996
MF	GO:0022836	gated channel activity	0.0182235730541765
BP	GO:0061061	muscle structure development	0.0183547498455123
BP	GO:0050684	regulation of mRNA processing	0.0187124908680437
BP	GO:0120039	plasma membrane bounded cell projection morphogenesis	0.0187124908680437
BP	GO:0045930	negative regulation of mitotic cell cycle	0.0188740911427092
BP	GO:1902750	negative regulation of cell cycle G2/M phase transition	0.0191433859944958
CC	GO:0009986	cell surface	0.0191633265766776
CC	GO:0015630	microtubule cytoskeleton	0.019525406599355
CC	GO:0099572	postsynaptic specialization	0.0195808488506805
BP	GO:0006013	mannose metabolic process	0.0195980284607132
BP	GO:0065008	regulation of biological quality	0.0195980284607132
BP	GO:0010948	negative regulation of cell cycle process	0.0198366917232727
CC	GO:0098889	intrinsic component of presynaptic membrane	0.0200362689469903
BP	GO:0080090	regulation of primary metabolic process	0.0200362689469903
BP	GO:0046483	heterocycle metabolic process	0.0200362689469903
BP	GO:0040008	regulation of growth	0.0201447569117556
BP	GO:0048641	regulation of skeletal muscle tissue development	0.021094244259612
BP	GO:0010467	gene expression	0.0214265134755712
BP	GO:0060079	excitatory postsynaptic potential	0.0214624749775591
BP	GO:0006936	muscle contraction	0.0215289261673145
BP	GO:0120036	plasma membrane bounded cell projection organization	0.022718447117068
BP	GO:0006928	movement of cell or subcellular component	0.022718447117068
BP	GO:0048513	animal organ development	0.0233121621749979
CC	GO:0099060	integral component of postsynaptic specialization membrane	0.0235646371199752
BP	GO:0016070	RNA metabolic process	0.0238136521174788
BP	GO:0043269	regulation of ion transport	0.0238260777167448
CC	GO:0098984	neuron to neuron synapse	0.0245796890104007
CC	GO:0099056	integral component of presynaptic membrane	0.0245796890104007
BP	GO:0030182	neuron differentiation	0.0245796890104007
BP	GO:0048858	cell projection morphogenesis	0.0245796890104007
MF	GO:0005261	cation channel activity	0.0250694884877297
BP	GO:0034508	centromere complex assembly	0.025112317341399
CC	GO:0005886	plasma membrane	0.0252442261989167
BP	GO:0007156	homophilic cell adhesion via plasma membrane adhesion molecules	0.0253085508237692
BP	GO:0031123	RNA 3'-end processing	0.0254229916078959
BP	GO:0048589	developmental growth	0.0255567735189238
BP	GO:0048285	organelle fission	0.0255567735189238
MF	GO:0003729	mRNA binding	0.0260156247341565
BP	GO:0006974	cellular response to DNA damage stimulus	0.0266595712204212
CC	GO:0030016	myofibril	0.0268506274591583
BP	GO:0098655	cation transmembrane transport	0.0270538072869899
CC	GO:0043235	receptor complex	0.0271549264440249
CC	GO:1902495	transmembrane transporter complex	0.0271549264440249
BP	GO:0048812	neuron projection morphogenesis	0.0271678893468358
CC	GO:0150034	distal axon	0.0272265815878316
CC	GO:0099061	integral component of postsynaptic density membrane	0.0275275676354214
CC	GO:0044449	contractile fiber part	0.0275275676354214
BP	GO:0046578	regulation of Ras protein signal transduction	0.0276018339538693
CC	GO:0044298	cell body membrane	0.0279543108768285
BP	GO:0007519	skeletal muscle tissue development	0.0284583725528447
BP	GO:0003433	chondrocyte development involved in endochondral bone morphogenesis	0.0287528371591519
BP	GO:0006468	protein phosphorylation	0.0291888928797574
BP	GO:0045596	negative regulation of cell differentiation	0.0293997439587106
BP	GO:0042221	response to chemical	0.0299330446707734
CC	GO:0005604	basement membrane	0.0301998230283145
BP	GO:0001932	regulation of protein phosphorylation	0.0301998230283145
CC	GO:0034703	cation channel complex	0.0301998230283145
BP	GO:0040011	locomotion	0.0301998230283145
BP	GO:0000819	sister chromatid segregation	0.0301998230283145
MF	GO:1901681	sulfur compound binding	0.0301998230283145
BP	GO:2000147	positive regulation of cell motility	0.0301998230283145
BP	GO:2000181	negative regulation of blood vessel morphogenesis	0.0301998230283145
MF	GO:0097367	carbohydrate derivative binding	0.0301998230283145
BP	GO:0007093	mitotic cell cycle checkpoint	0.0304943926055058
BP	GO:0010647	positive regulation of cell communication	0.0304943926055058
BP	GO:0051272	positive regulation of cellular component movement	0.0308648000889054
BP	GO:0030030	cell projection organization	0.0321448782942162
BP	GO:0033043	regulation of organelle organization	0.0321448782942162
BP	GO:0048583	regulation of response to stimulus	0.0324476936195204
BP	GO:0031124	mRNA 3'-end processing	0.0326735069852623
BP	GO:1902749	regulation of cell cycle G2/M phase transition	0.03299966573963
BP	GO:0044772	mitotic cell cycle phase transition	0.0341701933584698
BP	GO:0010907	positive regulation of glucose metabolic process	0.0344081487461676
BP	GO:0023056	positive regulation of signaling	0.0345277146840703
BP	GO:0003417	growth plate cartilage development	0.0347125069736253
BP	GO:0007165	signal transduction	0.0347179914863381
CC	GO:0032279	asymmetric synapse	0.0349703213122669
CC	GO:0030017	sarcomere	0.0349703213122669
BP	GO:0007528	neuromuscular junction development	0.0355143784110965
BP	GO:0016477	cell migration	0.0372344460537464
BP	GO:0007600	sensory perception	0.0372344460537464
BP	GO:0051056	regulation of small GTPase mediated signal transduction	0.0374646459420631
CC	GO:1990351	transporter complex	0.0374646459420631
BP	GO:0030335	positive regulation of cell migration	0.0374646459420631
BP	GO:0000245	spliceosomal complex assembly	0.0377162749738839
BP	GO:0042325	regulation of phosphorylation	0.0377162749738839
MF	GO:0019838	growth factor binding	0.0389546418206919
BP	GO:0006725	cellular aromatic compound metabolic process	0.0389546418206919
BP	GO:0016525	negative regulation of angiogenesis	0.0404021604547122
BP	GO:0071310	cellular response to organic substance	0.0405946439700695
BP	GO:0006812	cation transport	0.0419180785519528
BP	GO:0071214	cellular response to abiotic stimulus	0.0425212601476545
BP	GO:0104004	cellular response to environmental stimulus	0.0425212601476545
BP	GO:0006403	RNA localization	0.042649002962359
BP	GO:0002088	lens development in camera-type eye	0.0430927186728092
MF	GO:0008066	glutamate receptor activity	0.0433367578928808
BP	GO:0034641	cellular nitrogen compound metabolic process	0.0439692066101252
BP	GO:0009719	response to endogenous stimulus	0.0447719363185775
BP	GO:0014706	striated muscle tissue development	0.0450062823784016
BP	GO:0007411	axon guidance	0.0455386609252261
BP	GO:0045666	positive regulation of neuron differentiation	0.0458046553946199
BP	GO:0032990	cell part morphogenesis	0.046092242139878
BP	GO:0051049	regulation of transport	0.0463116608312287
BP	GO:1905818	regulation of chromosome separation	0.0464002368541107
BP	GO:1903671	negative regulation of sprouting angiogenesis	0.0464725303095775
CC	GO:0044420	extracellular matrix component	0.0470154113881736
BP	GO:0051785	positive regulation of nuclear division	0.0475619137360581
CC	GO:0005819	spindle	0.0492542583973121
BP	GO:0045664	regulation of neuron differentiation	0.0492542583973121
BP	GO:0009653	anatomical structure morphogenesis	0.0492542583973121
BP	GO:0050896	response to stimulus	0.0492542583973121
CC	GO:0031594	neuromuscular junction	0.0493320893728746
BP	GO:0007059	chromosome segregation	0.0493320893728746
