# Supplementary material for: Dedicated transcriptomics combined with power analysis lead to functional understanding of genes with weak phenotypic changes in knockout lines
Source: PLoS Comput Biol. 2020 Nov 12;16(11):e1008354. doi: 10.1371/journal.pcbi.1008354 (PMC7685438; doi:10.1371/journal.pcbi.1008354)
Supplement: S3 File — (GZ) [file pcbi.1008354.s017.gz › S3_File/gor0.2/252.tsv]

ontology	category	term	BH
CC	GO:0031012	extracellular matrix	3.43199916251899e-10
CC	GO:0062023	collagen-containing extracellular matrix	5.28314247312512e-08
BP	GO:0009987	cellular process	1.43199364396029e-07
CC	GO:0044428	nuclear part	2.20324720894109e-07
BP	GO:0032502	developmental process	2.20324720894109e-07
CC	GO:0031981	nuclear lumen	5.64659678909971e-07
BP	GO:0032501	multicellular organismal process	5.64659678909971e-07
CC	GO:0044427	chromosomal part	7.17452936524612e-07
BP	GO:0048856	anatomical structure development	7.19848598492374e-07
CC	GO:0005694	chromosome	8.01041777474161e-07
CC	GO:0044421	extracellular region part	8.01041777474161e-07
MF	GO:0005201	extracellular matrix structural constituent	8.01041777474161e-07
BP	GO:0071840	cellular component organization or biogenesis	1.09157307764244e-06
BP	GO:0007275	multicellular organism development	1.28129618488039e-06
BP	GO:0050794	regulation of cellular process	1.28129618488039e-06
BP	GO:0048731	system development	1.36256662254901e-06
CC	GO:0032991	protein-containing complex	1.36256662254901e-06
CC	GO:0005615	extracellular space	3.28240075339543e-06
BP	GO:0050789	regulation of biological process	3.42141166628379e-06
BP	GO:0016043	cellular component organization	3.42141166628379e-06
BP	GO:0065007	biological regulation	4.92597494692862e-06
CC	GO:0043228	non-membrane-bounded organelle	5.58753094771132e-06
CC	GO:0043232	intracellular non-membrane-bounded organelle	1.16919155130502e-05
CC	GO:0070013	intracellular organelle lumen	1.31986901061071e-05
CC	GO:0031974	membrane-enclosed lumen	1.33957731504591e-05
CC	GO:0043233	organelle lumen	1.33957731504591e-05
MF	GO:0005515	protein binding	1.9141905810468e-05
CC	GO:0005576	extracellular region	1.9242914812448e-05
CC	GO:0000775	chromosome, centromeric region	3.37094930197928e-05
BP	GO:0048869	cellular developmental process	3.44642903530576e-05
CC	GO:0098687	chromosomal region	3.44642903530576e-05
CC	GO:0005634	nucleus	3.63059839976845e-05
CC	GO:0000776	kinetochore	3.96589861965276e-05
BP	GO:0030154	cell differentiation	4.9254280384871e-05
CC	GO:0005654	nucleoplasm	5.08138411327348e-05
CC	GO:0000228	nuclear chromosome	8.66386862938963e-05
MF	GO:0005198	structural molecule activity	0.000143750239655593
CC	GO:0097060	synaptic membrane	0.000163571224640779
CC	GO:0044454	nuclear chromosome part	0.000229527337514336
CC	GO:0044420	extracellular matrix component	0.000281653943578036
BP	GO:0048523	negative regulation of cellular process	0.000397497895130273
BP	GO:0050793	regulation of developmental process	0.000819785575873434
BP	GO:0006396	RNA processing	0.000964987698414596
BP	GO:0007399	nervous system development	0.00101260542962218
BP	GO:0048519	negative regulation of biological process	0.00113209969845756
BP	GO:0008380	RNA splicing	0.00117845823612937
BP	GO:0048468	cell development	0.00134073716008877
CC	GO:0045202	synapse	0.00159151244082759
BP	GO:0045595	regulation of cell differentiation	0.0015980163405029
BP	GO:0048522	positive regulation of cellular process	0.0017037715455451
BP	GO:0051128	regulation of cellular component organization	0.0017037715455451
BP	GO:2000026	regulation of multicellular organismal development	0.00175742621225557
BP	GO:0006397	mRNA processing	0.00205640353729342
BP	GO:0090304	nucleic acid metabolic process	0.00205640353729342
BP	GO:0051960	regulation of nervous system development	0.00228480861988018
BP	GO:0022008	neurogenesis	0.0023279067739708
BP	GO:0048518	positive regulation of biological process	0.00236035708951477
BP	GO:0051239	regulation of multicellular organismal process	0.00258913308722884
BP	GO:0051726	regulation of cell cycle	0.00338451085111796
BP	GO:0000278	mitotic cell cycle	0.00338451085111796
BP	GO:0007049	cell cycle	0.00363978589158262
BP	GO:0048699	generation of neurons	0.00363978589158262
MF	GO:0005488	binding	0.00389290170615528
MF	GO:0003729	mRNA binding	0.00442726570995921
BP	GO:0000375	RNA splicing, via transesterification reactions	0.00466006522107636
BP	GO:0000377	RNA splicing, via transesterification reactions with bulged adenosine as nucleophile	0.00466006522107636
BP	GO:0000398	mRNA splicing, via spliceosome	0.00466006522107636
CC	GO:0005581	collagen trimer	0.00552245013177655
BP	GO:0007346	regulation of mitotic cell cycle	0.00572523150161606
BP	GO:0040007	growth	0.0059777041508158
BP	GO:0090068	positive regulation of cell cycle process	0.0059777041508158
BP	GO:0051983	regulation of chromosome segregation	0.0059777041508158
MF	GO:0005212	structural constituent of eye lens	0.00623713321940257
BP	GO:0007059	chromosome segregation	0.00638978480709433
BP	GO:0140014	mitotic nuclear division	0.00662925921291828
CC	GO:0043292	contractile fiber	0.00662925921291828
MF	GO:0008094	DNA-dependent ATPase activity	0.00776618675188331
BP	GO:0060284	regulation of cell development	0.00776618675188331
CC	GO:0098982	GABA-ergic synapse	0.0082043635446615
BP	GO:0033045	regulation of sister chromatid segregation	0.00923329366365999
BP	GO:0006139	nucleobase-containing compound metabolic process	0.00944592451254556
BP	GO:0006261	DNA-dependent DNA replication	0.00944592451254556
BP	GO:0006260	DNA replication	0.00949761471115095
BP	GO:0061448	connective tissue development	0.00997818931081191
BP	GO:0050767	regulation of neurogenesis	0.010165550016135
BP	GO:0051216	cartilage development	0.0110158385772578
CC	GO:0044456	synapse part	0.0122752364570891
BP	GO:1902749	regulation of cell cycle G2/M phase transition	0.0122752364570891
BP	GO:0043170	macromolecule metabolic process	0.0129326331029307
BP	GO:0030182	neuron differentiation	0.0132419656032265
CC	GO:0000793	condensed chromosome	0.0133938953655649
MF	GO:0030020	extracellular matrix structural constituent conferring tensile strength	0.0137450686873847
BP	GO:0000819	sister chromatid segregation	0.0137786151000828
BP	GO:0051093	negative regulation of developmental process	0.0145216682863952
BP	GO:0048666	neuron development	0.0147940795553983
BP	GO:0048589	developmental growth	0.0151445688416317
BP	GO:0051130	positive regulation of cellular component organization	0.015444667764558
MF	GO:0016887	ATPase activity	0.015444667764558
CC	GO:0099512	supramolecular fiber	0.015444667764558
MF	GO:0044877	protein-containing complex binding	0.015444667764558
CC	GO:0099080	supramolecular complex	0.0156240185282706
CC	GO:0099081	supramolecular polymer	0.0156240185282706
BP	GO:0060350	endochondral bone morphogenesis	0.0161749148400405
CC	GO:0000777	condensed chromosome kinetochore	0.0164793490597881
BP	GO:0060351	cartilage development involved in endochondral bone morphogenesis	0.0166466225576775
BP	GO:0045931	positive regulation of mitotic cell cycle	0.0167816606782641
BP	GO:0033047	regulation of mitotic sister chromatid segregation	0.0177138153224884
BP	GO:0007088	regulation of mitotic nuclear division	0.0177138153224884
BP	GO:0044839	cell cycle G2/M phase transition	0.0183570894838518
BP	GO:1903047	mitotic cell cycle process	0.0187825118490345
BP	GO:0046483	heterocycle metabolic process	0.0188961257016259
CC	GO:0044451	nucleoplasm part	0.0188961257016259
BP	GO:0006403	RNA localization	0.0188961257016259
CC	GO:0005681	spliceosomal complex	0.0200139318177256
BP	GO:0031175	neuron projection development	0.0200139318177256
BP	GO:0000070	mitotic sister chromatid segregation	0.020668344347019
BP	GO:0016071	mRNA metabolic process	0.0214798772276208
BP	GO:0051094	positive regulation of developmental process	0.0217441662770333
CC	GO:0098978	glutamatergic synapse	0.0246826417202775
CC	GO:0045211	postsynaptic membrane	0.0246826417202775
BP	GO:0045597	positive regulation of cell differentiation	0.0268443384697786
BP	GO:0045664	regulation of neuron differentiation	0.0275762234743228
BP	GO:0040008	regulation of growth	0.0275762234743228
BP	GO:0051276	chromosome organization	0.0275762234743228
BP	GO:0003417	growth plate cartilage development	0.0275762234743228
CC	GO:0000779	condensed chromosome, centromeric region	0.0276893286951268
BP	GO:0010389	regulation of G2/M transition of mitotic cell cycle	0.0279736890010272
BP	GO:0045876	positive regulation of sister chromatid cohesion	0.0281413459264779
CC	GO:0030016	myofibril	0.0307012382275504
BP	GO:1901990	regulation of mitotic cell cycle phase transition	0.0308016707463389
BP	GO:0099536	synaptic signaling	0.0308343398416951
BP	GO:0060255	regulation of macromolecule metabolic process	0.0325700185871951
BP	GO:0023052	signaling	0.0325700185871951
CC	GO:0097458	neuron part	0.0328071654730092
BP	GO:0051962	positive regulation of nervous system development	0.0328071654730092
CC	GO:0030054	cell junction	0.0356222047578538
BP	GO:0006725	cellular aromatic compound metabolic process	0.0356222047578538
BP	GO:0007268	chemical synaptic transmission	0.0356222047578538
BP	GO:0098916	anterograde trans-synaptic signaling	0.0356222047578538
MF	GO:0046873	metal ion transmembrane transporter activity	0.0356222047578538
BP	GO:0034641	cellular nitrogen compound metabolic process	0.0356222047578538
BP	GO:0048513	animal organ development	0.0358176901150126
BP	GO:0007154	cell communication	0.0364550074798842
BP	GO:0071824	protein-DNA complex subunit organization	0.0379995634651875
BP	GO:0051984	positive regulation of chromosome segregation	0.0382947947893009
BP	GO:0051241	negative regulation of multicellular organismal process	0.0386232450102837
BP	GO:0003418	growth plate cartilage chondrocyte differentiation	0.0392831187308706
BP	GO:0002062	chondrocyte differentiation	0.0417650194655398
BP	GO:0099537	trans-synaptic signaling	0.0417650194655398
MF	GO:0008134	transcription factor binding	0.0432330732959005
CC	GO:0044297	cell body	0.045542429396727
CC	GO:0044449	contractile fiber part	0.045676583693577
BP	GO:0000280	nuclear division	0.0473330004028363
BP	GO:1905818	regulation of chromosome separation	0.0484237182425811
MF	GO:0042623	ATPase activity, coupled	0.0490272730126001
BP	GO:0010564	regulation of cell cycle process	0.0493182584910249
BP	GO:0033044	regulation of chromosome organization	0.0493182584910249
BP	GO:0034508	centromere complex assembly	0.0493182584910249
BP	GO:0051783	regulation of nuclear division	0.0493182584910249
CC	GO:0098839	postsynaptic density membrane	0.0499946037177403
BP	GO:0044772	mitotic cell cycle phase transition	0.0499946037177403
