# Supplementary material for: Dedicated transcriptomics combined with power analysis lead to functional understanding of genes with weak phenotypic changes in knockout lines
Source: PLoS Comput Biol. 2020 Nov 12;16(11):e1008354. doi: 10.1371/journal.pcbi.1008354 (PMC7685438; doi:10.1371/journal.pcbi.1008354)
Supplement: S3 File — (GZ) [file pcbi.1008354.s017.gz › S3_File/gor0.2/574.tsv]

ontology	category	term	BH
BP	GO:0032501	multicellular organismal process	6.87330424910958e-08
CC	GO:0031012	extracellular matrix	7.62143001581628e-08
BP	GO:0071840	cellular component organization or biogenesis	1.1536635254474e-07
MF	GO:0005515	protein binding	1.1536635254474e-07
BP	GO:0048731	system development	1.1536635254474e-07
BP	GO:0048856	anatomical structure development	1.1536635254474e-07
BP	GO:0032502	developmental process	1.1536635254474e-07
CC	GO:0032991	protein-containing complex	2.43603076692178e-07
BP	GO:0007275	multicellular organism development	3.0782716928543e-07
BP	GO:0016043	cellular component organization	3.47488367342356e-07
CC	GO:0043228	non-membrane-bounded organelle	7.2365803177105e-07
BP	GO:0065007	biological regulation	7.23840596020376e-07
BP	GO:0009987	cellular process	9.49497017720653e-07
MF	GO:0005201	extracellular matrix structural constituent	1.70503343598415e-06
CC	GO:0062023	collagen-containing extracellular matrix	1.70503343598415e-06
CC	GO:0043232	intracellular non-membrane-bounded organelle	1.82290208885284e-06
CC	GO:0097060	synaptic membrane	2.44495180449221e-06
BP	GO:0050789	regulation of biological process	2.84570146055829e-06
CC	GO:0044428	nuclear part	2.84570146055829e-06
MF	GO:0005198	structural molecule activity	3.11544602868347e-06
BP	GO:0050794	regulation of cellular process	4.48273440784454e-06
MF	GO:0044877	protein-containing complex binding	5.21169566247464e-06
CC	GO:0044421	extracellular region part	8.82720520354477e-06
CC	GO:0031981	nuclear lumen	1.33769117933772e-05
CC	GO:0044427	chromosomal part	1.59218993091591e-05
CC	GO:0005694	chromosome	1.67153200154631e-05
MF	GO:0005212	structural constituent of eye lens	1.91510614997272e-05
MF	GO:0005488	binding	2.54619180856899e-05
BP	GO:0051726	regulation of cell cycle	2.74541034012641e-05
CC	GO:0000775	chromosome, centromeric region	3.07491965952137e-05
CC	GO:0005615	extracellular space	3.6500121933224e-05
CC	GO:0098687	chromosomal region	5.81046846683364e-05
CC	GO:0005634	nucleus	5.81738779112672e-05
CC	GO:0045202	synapse	9.42088407748307e-05
CC	GO:0000776	kinetochore	9.42088407748307e-05
BP	GO:0050793	regulation of developmental process	9.7725563181095e-05
CC	GO:0030054	cell junction	0.000101790913461136
BP	GO:0007049	cell cycle	0.000101790913461136
BP	GO:0007346	regulation of mitotic cell cycle	0.000297048343446178
BP	GO:0048869	cellular developmental process	0.000297048343446178
BP	GO:0001501	skeletal system development	0.000396505038184326
BP	GO:0006396	RNA processing	0.00047727545278744
BP	GO:0051239	regulation of multicellular organismal process	0.000486424654735087
BP	GO:0090304	nucleic acid metabolic process	0.000599774358567686
BP	GO:0030154	cell differentiation	0.000599873756990424
CC	GO:0070013	intracellular organelle lumen	0.000631860475018991
BP	GO:0099536	synaptic signaling	0.000631860475018991
CC	GO:0031974	membrane-enclosed lumen	0.000648404206618547
CC	GO:0043233	organelle lumen	0.000648404206618547
BP	GO:0006139	nucleobase-containing compound metabolic process	0.0006517550456347
BP	GO:0016071	mRNA metabolic process	0.000729087528250758
CC	GO:0005654	nucleoplasm	0.000897715011377188
BP	GO:0051128	regulation of cellular component organization	0.00100872197738474
BP	GO:0022610	biological adhesion	0.00100872197738474
BP	GO:0007155	cell adhesion	0.00114620869621155
CC	GO:0000777	condensed chromosome kinetochore	0.00119570230795126
BP	GO:0006403	RNA localization	0.00123070914641641
BP	GO:0007268	chemical synaptic transmission	0.00132653073059528
BP	GO:0098916	anterograde trans-synaptic signaling	0.00132653073059528
CC	GO:0005576	extracellular region	0.00135761320382812
BP	GO:2000026	regulation of multicellular organismal development	0.00139190535830902
CC	GO:0045211	postsynaptic membrane	0.00139190535830902
BP	GO:0008380	RNA splicing	0.00158345887324892
BP	GO:0048468	cell development	0.00158345887324892
BP	GO:0099537	trans-synaptic signaling	0.0017540741516142
BP	GO:0051216	cartilage development	0.00184558681037761
BP	GO:0007399	nervous system development	0.00207550849147854
BP	GO:0140014	mitotic nuclear division	0.00224603706263917
BP	GO:0051983	regulation of chromosome segregation	0.00237797453860806
BP	GO:0051130	positive regulation of cellular component organization	0.00237797453860806
BP	GO:0046483	heterocycle metabolic process	0.00259410066376578
CC	GO:0098590	plasma membrane region	0.00263929453668515
BP	GO:0000278	mitotic cell cycle	0.00272612033163116
BP	GO:0050808	synapse organization	0.00292084231469515
BP	GO:0033047	regulation of mitotic sister chromatid segregation	0.00292084231469515
BP	GO:0006397	mRNA processing	0.00344161462003894
BP	GO:0033045	regulation of sister chromatid segregation	0.00344161462003894
BP	GO:0007088	regulation of mitotic nuclear division	0.00344418636776929
BP	GO:0000070	mitotic sister chromatid segregation	0.00344418636776929
BP	GO:0048519	negative regulation of biological process	0.00344418636776929
CC	GO:0000228	nuclear chromosome	0.00344418636776929
CC	GO:0000779	condensed chromosome, centromeric region	0.00344418636776929
CC	GO:0033267	axon part	0.00359251442183761
CC	GO:0044456	synapse part	0.00379393974271569
CC	GO:0005856	cytoskeleton	0.00450448458397777
BP	GO:0007059	chromosome segregation	0.00463021866479446
BP	GO:0006260	DNA replication	0.00483168057627137
BP	GO:0051094	positive regulation of developmental process	0.00517359049488052
CC	GO:0030424	axon	0.00518909349323153
CC	GO:0000793	condensed chromosome	0.00560897083396979
BP	GO:0006259	DNA metabolic process	0.00576812554253349
BP	GO:0000819	sister chromatid segregation	0.00602636193576522
CC	GO:0044459	plasma membrane part	0.00614898636191396
BP	GO:0006725	cellular aromatic compound metabolic process	0.00639142802019158
BP	GO:0050804	modulation of chemical synaptic transmission	0.00654433758627514
BP	GO:0048518	positive regulation of biological process	0.00658742599714765
BP	GO:0002062	chondrocyte differentiation	0.00676187346568332
BP	GO:0045595	regulation of cell differentiation	0.00714315138263609
BP	GO:0034641	cellular nitrogen compound metabolic process	0.0076303434830211
BP	GO:0051783	regulation of nuclear division	0.00783079852294206
BP	GO:0099177	regulation of trans-synaptic signaling	0.00783079852294206
BP	GO:0000280	nuclear division	0.00784956501150157
CC	GO:0031226	intrinsic component of plasma membrane	0.00803026970465845
MF	GO:0003729	mRNA binding	0.00823203062129767
BP	GO:0051276	chromosome organization	0.00838658961784525
BP	GO:0051236	establishment of RNA localization	0.00839770893852423
BP	GO:0030198	extracellular matrix organization	0.00911113435983713
CC	GO:0099512	supramolecular fiber	0.00924982853242133
BP	GO:0048285	organelle fission	0.00925735167000342
CC	GO:1990904	ribonucleoprotein complex	0.00925735167000342
CC	GO:0099080	supramolecular complex	0.00925735167000342
CC	GO:0099081	supramolecular polymer	0.00925735167000342
BP	GO:1901360	organic cyclic compound metabolic process	0.00932922954985338
BP	GO:0051960	regulation of nervous system development	0.00932922954985338
BP	GO:0022008	neurogenesis	0.00942488616499292
CC	GO:0005887	integral component of plasma membrane	0.00954015216891317
CC	GO:0044454	nuclear chromosome part	0.0102516377829453
MF	GO:0030020	extracellular matrix structural constituent conferring tensile strength	0.0103823736377155
BP	GO:0050657	nucleic acid transport	0.0103823736377155
BP	GO:0050658	RNA transport	0.0103823736377155
BP	GO:0043062	extracellular structure organization	0.0105970827988257
BP	GO:0048523	negative regulation of cellular process	0.0107958669221379
CC	GO:0098982	GABA-ergic synapse	0.0114443751759187
BP	GO:0061448	connective tissue development	0.0118903320169059
CC	GO:0043292	contractile fiber	0.0122081757344983
MF	GO:0008094	DNA-dependent ATPase activity	0.012588635914476
BP	GO:0000375	RNA splicing, via transesterification reactions	0.0128905550471377
BP	GO:0000377	RNA splicing, via transesterification reactions with bulged adenosine as nucleophile	0.0128905550471377
BP	GO:0000398	mRNA splicing, via spliceosome	0.0128905550471377
BP	GO:0006928	movement of cell or subcellular component	0.0130439685981384
BP	GO:0006974	cellular response to DNA damage stimulus	0.0149612584076672
CC	GO:0005657	replication fork	0.0153438485652531
BP	GO:0003009	skeletal muscle contraction	0.0155699604784949
CC	GO:0008328	ionotropic glutamate receptor complex	0.0155699604784949
CC	GO:0044430	cytoskeletal part	0.0159293177576095
CC	GO:0044420	extracellular matrix component	0.0162800709690471
BP	GO:0003008	system process	0.0175160200494862
CC	GO:0005581	collagen trimer	0.0178301540889777
BP	GO:1902749	regulation of cell cycle G2/M phase transition	0.0180061183566424
BP	GO:0045597	positive regulation of cell differentiation	0.0180061183566424
CC	GO:0043005	neuron projection	0.0192191761289669
BP	GO:0048699	generation of neurons	0.019514528902875
CC	GO:0098878	neurotransmitter receptor complex	0.019514528902875
BP	GO:0085029	extracellular matrix assembly	0.0214792235044227
BP	GO:0010965	regulation of mitotic sister chromatid separation	0.0228026027807737
CC	GO:0099634	postsynaptic specialization membrane	0.0228026027807737
BP	GO:0051028	mRNA transport	0.0230966490363953
BP	GO:0051056	regulation of small GTPase mediated signal transduction	0.0230966490363953
CC	GO:0005865	striated muscle thin filament	0.0230966490363953
CC	GO:0044422	organelle part	0.0230966490363953
BP	GO:0010389	regulation of G2/M transition of mitotic cell cycle	0.0230966490363953
BP	GO:0045876	positive regulation of sister chromatid cohesion	0.0235224800182025
BP	GO:0006281	DNA repair	0.0235224800182025
CC	GO:0005886	plasma membrane	0.0238870268401427
BP	GO:0045931	positive regulation of mitotic cell cycle	0.0238870268401427
CC	GO:0005813	centrosome	0.0250868933183768
BP	GO:0031123	RNA 3'-end processing	0.025427477527942
BP	GO:0060348	bone development	0.0256101075173052
CC	GO:0036379	myofilament	0.0256101075173052
BP	GO:0090068	positive regulation of cell cycle process	0.0273258758386047
CC	GO:0048786	presynaptic active zone	0.0278492097677453
CC	GO:0097458	neuron part	0.0278492097677453
BP	GO:0051301	cell division	0.0282764964199266
CC	GO:0044327	dendritic spine head	0.0284724219975569
BP	GO:0022402	cell cycle process	0.0286916911252574
BP	GO:0045787	positive regulation of cell cycle	0.0286916911252574
BP	GO:0048522	positive regulation of cellular process	0.0286916911252574
CC	GO:0031594	neuromuscular junction	0.0286916911252574
CC	GO:0071944	cell periphery	0.0303567336884948
BP	GO:0040011	locomotion	0.0303567336884948
BP	GO:0007416	synapse assembly	0.0303567336884948
BP	GO:0040007	growth	0.0311464791360397
BP	GO:0048168	regulation of neuronal synaptic plasticity	0.0312750146532187
BP	GO:0003422	growth plate cartilage morphogenesis	0.0313320928580011
BP	GO:0050684	regulation of mRNA processing	0.0317565285792172
BP	GO:0098813	nuclear chromosome segregation	0.0317565285792172
CC	GO:0000778	condensed nuclear chromosome kinetochore	0.0323792199273189
BP	GO:0007091	metaphase/anaphase transition of mitotic cell cycle	0.0328892943506369
BP	GO:0006936	muscle contraction	0.0329273731095535
BP	GO:0006261	DNA-dependent DNA replication	0.0341862815847138
BP	GO:0044784	metaphase/anaphase transition of cell cycle	0.0341862815847138
BP	GO:0048513	animal organ development	0.0341862815847138
BP	GO:0016070	RNA metabolic process	0.03442116390276
BP	GO:0015931	nucleobase-containing compound transport	0.0349922490748293
BP	GO:0060255	regulation of macromolecule metabolic process	0.0354370748957393
BP	GO:0051962	positive regulation of nervous system development	0.0354370748957393
BP	GO:0043170	macromolecule metabolic process	0.0354370748957393
BP	GO:0060284	regulation of cell development	0.0354370748957393
BP	GO:0003012	muscle system process	0.0357477319874908
BP	GO:0008608	attachment of spindle microtubules to kinetochore	0.0357477319874908
BP	GO:0033044	regulation of chromosome organization	0.0357477319874908
CC	GO:0005643	nuclear pore	0.0362672550612953
BP	GO:1905818	regulation of chromosome separation	0.0379259531641385
BP	GO:1903047	mitotic cell cycle process	0.0379259531641385
CC	GO:0150034	distal axon	0.0384400176449234
BP	GO:0034508	centromere complex assembly	0.0384400176449234
BP	GO:0010564	regulation of cell cycle process	0.0395544014584673
BP	GO:0051093	negative regulation of developmental process	0.0411321620077471
BP	GO:0031175	neuron projection development	0.0415543337489912
CC	GO:0042734	presynaptic membrane	0.0425594234572465
BP	GO:0003433	chondrocyte development involved in endochondral bone morphogenesis	0.0456242166755929
BP	GO:0007517	muscle organ development	0.0469952435123289
CC	GO:0036477	somatodendritic compartment	0.0469952435123289
BP	GO:0060350	endochondral bone morphogenesis	0.0471175828425452
MF	GO:0005516	calmodulin binding	0.0485093208309579
BP	GO:0009653	anatomical structure morphogenesis	0.0485748675130648
