# Supplementary material for: Dedicated transcriptomics combined with power analysis lead to functional understanding of genes with weak phenotypic changes in knockout lines
Source: PLoS Comput Biol. 2020 Nov 12;16(11):e1008354. doi: 10.1371/journal.pcbi.1008354 (PMC7685438; doi:10.1371/journal.pcbi.1008354)
Supplement: S3 File — (GZ) [file pcbi.1008354.s017.gz › S3_File/gor0.2/528.tsv]

ontology	category	term	BH
CC	GO:0031012	extracellular matrix	2.92703041693499e-07
CC	GO:0032991	protein-containing complex	2.92703041693499e-07
CC	GO:0062023	collagen-containing extracellular matrix	1.90035012164163e-06
BP	GO:0032501	multicellular organismal process	1.90035012164163e-06
MF	GO:0005515	protein binding	2.5669519674214e-06
BP	GO:0071840	cellular component organization or biogenesis	4.25214720932349e-06
BP	GO:0016043	cellular component organization	4.73284870779848e-06
CC	GO:0044421	extracellular region part	6.11637042744717e-06
CC	GO:0005615	extracellular space	7.36934595923571e-06
CC	GO:0043228	non-membrane-bounded organelle	7.36934595923571e-06
CC	GO:0044427	chromosomal part	1.14911831176515e-05
BP	GO:0009987	cellular process	1.56047707894397e-05
CC	GO:0097060	synaptic membrane	1.56047707894397e-05
CC	GO:0043232	intracellular non-membrane-bounded organelle	1.56047707894397e-05
CC	GO:0099512	supramolecular fiber	1.56047707894397e-05
CC	GO:0099080	supramolecular complex	1.56047707894397e-05
CC	GO:0099081	supramolecular polymer	1.56047707894397e-05
MF	GO:0044877	protein-containing complex binding	1.56047707894397e-05
CC	GO:0000775	chromosome, centromeric region	1.60890117510719e-05
CC	GO:0005694	chromosome	1.61291912545287e-05
BP	GO:0007049	cell cycle	1.61291912545287e-05
BP	GO:0000278	mitotic cell cycle	1.69179000389047e-05
CC	GO:0000776	kinetochore	1.89483845567551e-05
MF	GO:0005201	extracellular matrix structural constituent	2.10999016137871e-05
BP	GO:0051726	regulation of cell cycle	2.10999016137871e-05
BP	GO:0007275	multicellular organism development	2.10999016137871e-05
BP	GO:0032502	developmental process	2.18974624466829e-05
BP	GO:0048731	system development	2.42371351810932e-05
BP	GO:0007088	regulation of mitotic nuclear division	3.11656252835073e-05
CC	GO:0044428	nuclear part	3.1373062635914e-05
CC	GO:0044430	cytoskeletal part	3.30202083528838e-05
BP	GO:0140014	mitotic nuclear division	3.76250162763504e-05
BP	GO:0007346	regulation of mitotic cell cycle	3.85058327394023e-05
BP	GO:0048856	anatomical structure development	4.05183018609835e-05
BP	GO:0051130	positive regulation of cellular component organization	5.78185397415193e-05
BP	GO:0065007	biological regulation	8.26628371999083e-05
CC	GO:0044297	cell body	0.000154756964157636
CC	GO:0044456	synapse part	0.000154756964157636
BP	GO:0006397	mRNA processing	0.000157702057606675
CC	GO:0005813	centrosome	0.000176894210909922
BP	GO:0008380	RNA splicing	0.000186831524518559
BP	GO:0006396	RNA processing	0.00025065657538057
CC	GO:0043025	neuronal cell body	0.000253683090993734
CC	GO:0045211	postsynaptic membrane	0.000267994304583763
CC	GO:0005856	cytoskeleton	0.000267994304583763
CC	GO:0031981	nuclear lumen	0.000271331784336227
CC	GO:0030424	axon	0.000298844745470284
CC	GO:0098687	chromosomal region	0.000353895307145708
BP	GO:0050789	regulation of biological process	0.000440164154948732
BP	GO:0051783	regulation of nuclear division	0.000446863140962962
CC	GO:0045202	synapse	0.00052238588209331
BP	GO:0051128	regulation of cellular component organization	0.000604661770747692
CC	GO:0030054	cell junction	0.000604661770747692
BP	GO:0033047	regulation of mitotic sister chromatid segregation	0.000642776692453093
BP	GO:0016071	mRNA metabolic process	0.000698795072718508
CC	GO:0000777	condensed chromosome kinetochore	0.000743899196708089
BP	GO:0048285	organelle fission	0.000831885676530902
BP	GO:0000070	mitotic sister chromatid segregation	0.000844653893215399
MF	GO:0005198	structural molecule activity	0.000847315278944825
CC	GO:0005576	extracellular region	0.000847315278944825
BP	GO:0050794	regulation of cellular process	0.000950280926083818
CC	GO:0000779	condensed chromosome, centromeric region	0.000994731418265931
MF	GO:0005488	binding	0.000994731418265931
BP	GO:0030154	cell differentiation	0.00114348770070604
BP	GO:0000375	RNA splicing, via transesterification reactions	0.00115521944346519
BP	GO:0000377	RNA splicing, via transesterification reactions with bulged adenosine as nucleophile	0.00115521944346519
BP	GO:0000398	mRNA splicing, via spliceosome	0.00115521944346519
CC	GO:0097458	neuron part	0.00117450109152239
CC	GO:0005634	nucleus	0.00117450109152239
BP	GO:0048869	cellular developmental process	0.00135432819523571
BP	GO:1903047	mitotic cell cycle process	0.00138120435116122
BP	GO:0033045	regulation of sister chromatid segregation	0.00181980941532843
BP	GO:0051216	cartilage development	0.00196590816763924
BP	GO:0000280	nuclear division	0.00196590816763924
CC	GO:0044422	organelle part	0.00225559438338453
BP	GO:0051983	regulation of chromosome segregation	0.00249978582746639
CC	GO:0005581	collagen trimer	0.00252735004208647
CC	GO:0036477	somatodendritic compartment	0.00254148226220576
BP	GO:0048519	negative regulation of biological process	0.00259742412609764
BP	GO:0006403	RNA localization	0.00260165984501922
BP	GO:0000075	cell cycle checkpoint	0.00260518219440295
BP	GO:0051239	regulation of multicellular organismal process	0.00281193562351562
CC	GO:0005681	spliceosomal complex	0.00283386039457111
BP	GO:0099536	synaptic signaling	0.00332243046068844
MF	GO:0016887	ATPase activity	0.00379062863993548
BP	GO:0090304	nucleic acid metabolic process	0.00379062863993548
BP	GO:0048468	cell development	0.00381306721354843
BP	GO:0007059	chromosome segregation	0.00411987727019644
CC	GO:0005654	nucleoplasm	0.00415855350202834
CC	GO:0033267	axon part	0.0042196354593575
BP	GO:0007268	chemical synaptic transmission	0.0042196354593575
BP	GO:0098916	anterograde trans-synaptic signaling	0.0042196354593575
BP	GO:0061448	connective tissue development	0.004405582779268
BP	GO:0051094	positive regulation of developmental process	0.00452238673255792
CC	GO:0031226	intrinsic component of plasma membrane	0.00468595900794191
BP	GO:0099537	trans-synaptic signaling	0.00520529956953272
BP	GO:0048523	negative regulation of cellular process	0.00548860931798992
CC	GO:0043292	contractile fiber	0.00557995854902816
BP	GO:0090068	positive regulation of cell cycle process	0.00565594807482484
BP	GO:0022402	cell cycle process	0.00565964928697859
CC	GO:0044459	plasma membrane part	0.00599837796499081
BP	GO:0010564	regulation of cell cycle process	0.00599837796499081
BP	GO:2000026	regulation of multicellular organismal development	0.00606284429385501
BP	GO:0010965	regulation of mitotic sister chromatid separation	0.00614970476674795
BP	GO:0007093	mitotic cell cycle checkpoint	0.0063329770359471
CC	GO:0015630	microtubule cytoskeleton	0.00641127736642043
CC	GO:0005815	microtubule organizing center	0.0068295341425705
MF	GO:0005509	calcium ion binding	0.00697378100706187
MF	GO:0030020	extracellular matrix structural constituent conferring tensile strength	0.00705685547100114
BP	GO:0045597	positive regulation of cell differentiation	0.00743678183735382
BP	GO:0000245	spliceosomal complex assembly	0.00746809344809013
BP	GO:0050808	synapse organization	0.0075291294402411
BP	GO:0051301	cell division	0.00770483108694644
BP	GO:0000819	sister chromatid segregation	0.00788221577853691
BP	GO:2000816	negative regulation of mitotic sister chromatid separation	0.00834506545493434
BP	GO:0060351	cartilage development involved in endochondral bone morphogenesis	0.00849823431852676
BP	GO:0003008	system process	0.0096646137945946
BP	GO:0034508	centromere complex assembly	0.0098855991170445
CC	GO:0098590	plasma membrane region	0.00991210813781873
BP	GO:0007091	metaphase/anaphase transition of mitotic cell cycle	0.00993167739553624
CC	GO:0000228	nuclear chromosome	0.0100434818132866
BP	GO:0006139	nucleobase-containing compound metabolic process	0.0100434818132866
CC	GO:0005887	integral component of plasma membrane	0.0100434818132866
BP	GO:0051241	negative regulation of multicellular organismal process	0.0104171860280642
BP	GO:0050793	regulation of developmental process	0.0106921136679177
MF	GO:0003729	mRNA binding	0.0107164036849027
CC	GO:0000793	condensed chromosome	0.0107164036849027
CC	GO:0070013	intracellular organelle lumen	0.0108444689402066
MF	GO:0042623	ATPase activity, coupled	0.011125495686711
BP	GO:0033043	regulation of organelle organization	0.0111702357726051
CC	GO:0031974	membrane-enclosed lumen	0.0112946295928158
CC	GO:0043233	organelle lumen	0.0112946295928158
BP	GO:0045787	positive regulation of cell cycle	0.0113318722330165
BP	GO:1905818	regulation of chromosome separation	0.0115823736493066
BP	GO:0007155	cell adhesion	0.011911681788477
BP	GO:0045841	negative regulation of mitotic metaphase/anaphase transition	0.0141241650102014
CC	GO:0099240	intrinsic component of synaptic membrane	0.0143014206004073
BP	GO:0031123	RNA 3'-end processing	0.0143014206004073
MF	GO:0005212	structural constituent of eye lens	0.0143014206004073
BP	GO:0046483	heterocycle metabolic process	0.014826093092939
CC	GO:0098794	postsynapse	0.0161063237489682
MF	GO:0008094	DNA-dependent ATPase activity	0.016108859459706
BP	GO:0022610	biological adhesion	0.0172072648770181
BP	GO:0007399	nervous system development	0.0172072648770181
BP	GO:0030071	regulation of mitotic metaphase/anaphase transition	0.0180061738371247
BP	GO:0033048	negative regulation of mitotic sister chromatid segregation	0.0180353503798576
BP	GO:1905819	negative regulation of chromosome separation	0.0180683834709893
BP	GO:0034724	DNA replication-independent nucleosome organization	0.0182249537097573
BP	GO:0051962	positive regulation of nervous system development	0.0182249537097573
CC	GO:0044446	intracellular organelle part	0.0184879192785904
BP	GO:0045930	negative regulation of mitotic cell cycle	0.0185483812684171
BP	GO:0033046	negative regulation of sister chromatid segregation	0.0188187624061039
BP	GO:0006281	DNA repair	0.0199206995656673
BP	GO:0065004	protein-DNA complex assembly	0.0203990420946971
BP	GO:0045595	regulation of cell differentiation	0.0203990420946971
BP	GO:0099565	chemical synaptic transmission, postsynaptic	0.0209778153208936
BP	GO:0010720	positive regulation of cell development	0.0209778153208936
BP	GO:0007416	synapse assembly	0.0211030961836663
CC	GO:0044454	nuclear chromosome part	0.0211030961836663
BP	GO:0006261	DNA-dependent DNA replication	0.0214750852927205
BP	GO:0045931	positive regulation of mitotic cell cycle	0.0216229516706635
BP	GO:0044784	metaphase/anaphase transition of cell cycle	0.0226890569383757
BP	GO:0006259	DNA metabolic process	0.0232220334854148
BP	GO:0098813	nuclear chromosome segregation	0.0238395949216118
BP	GO:0040007	growth	0.0240342988224988
BP	GO:0051306	mitotic sister chromatid separation	0.0244266638413882
CC	GO:0044420	extracellular matrix component	0.0244266638413882
BP	GO:0051960	regulation of nervous system development	0.0244692033429991
CC	GO:0030016	myofibril	0.0259739134524129
BP	GO:0050769	positive regulation of neurogenesis	0.0259739134524129
CC	GO:0000778	condensed nuclear chromosome kinetochore	0.0259904348097079
BP	GO:0032963	collagen metabolic process	0.0260874362031842
BP	GO:0060079	excitatory postsynaptic potential	0.0265364483473423
BP	GO:0006336	DNA replication-independent nucleosome assembly	0.0274366781049782
BP	GO:1901988	negative regulation of cell cycle phase transition	0.0287122944926412
BP	GO:1902100	negative regulation of metaphase/anaphase transition of cell cycle	0.0288509170964937
BP	GO:0048589	developmental growth	0.0288509170964937
BP	GO:0003009	skeletal muscle contraction	0.0290322935185096
BP	GO:0051236	establishment of RNA localization	0.0290322935185096
BP	GO:0022008	neurogenesis	0.0291345962136796
BP	GO:0044085	cellular component biogenesis	0.0292024931773306
BP	GO:0071174	mitotic spindle checkpoint	0.0297122260468245
CC	GO:0000502	proteasome complex	0.0297188978574301
BP	GO:0051093	negative regulation of developmental process	0.029734992448251
CC	GO:0043005	neuron projection	0.029734992448251
BP	GO:0006974	cellular response to DNA damage stimulus	0.0303839234730459
CC	GO:0009986	cell surface	0.0327785040265057
BP	GO:0031577	spindle checkpoint	0.0330586403600182
BP	GO:0031338	regulation of vesicle fusion	0.0340716769355708
BP	GO:0031346	positive regulation of cell projection organization	0.0350725458849294
CC	GO:0098936	intrinsic component of postsynaptic membrane	0.0353226318987829
CC	GO:0099572	postsynaptic specialization	0.0353685240597094
BP	GO:0031124	mRNA 3'-end processing	0.0353685240597094
BP	GO:0006260	DNA replication	0.0353685240597094
BP	GO:0006725	cellular aromatic compound metabolic process	0.0353685240597094
BP	GO:0048699	generation of neurons	0.0353685240597094
BP	GO:0003433	chondrocyte development involved in endochondral bone morphogenesis	0.0355427640567676
BP	GO:0045839	negative regulation of mitotic nuclear division	0.0369765238862504
CC	GO:0005657	replication fork	0.0379084724242487
BP	GO:1901991	negative regulation of mitotic cell cycle phase transition	0.0388826827267825
BP	GO:1902099	regulation of metaphase/anaphase transition of cell cycle	0.0389248521266223
BP	GO:0098742	cell-cell adhesion via plasma-membrane adhesion molecules	0.0389248521266223
BP	GO:0031099	regeneration	0.0392756516571829
BP	GO:0071824	protein-DNA complex subunit organization	0.0392756516571829
BP	GO:0010976	positive regulation of neuron projection development	0.0405991903372319
BP	GO:1901360	organic cyclic compound metabolic process	0.0406313923587215
BP	GO:0003417	growth plate cartilage development	0.0406313923587215
CC	GO:0044451	nucleoplasm part	0.0419744378595453
CC	GO:1905369	endopeptidase complex	0.0419924356032467
BP	GO:0045840	positive regulation of mitotic nuclear division	0.0438781826520053
BP	GO:0048522	positive regulation of cellular process	0.0443278354428611
BP	GO:0050804	modulation of chemical synaptic transmission	0.0455870258658071
CC	GO:0005865	striated muscle thin filament	0.0460537371433521
BP	GO:0050767	regulation of neurogenesis	0.0460721591105624
MF	GO:0008134	transcription factor binding	0.048060218697682
BP	GO:0031570	DNA integrity checkpoint	0.0493166793792427
CC	GO:0036379	myofilament	0.0493166793792427
BP	GO:0006310	DNA recombination	0.0497907897585435
