# Supplementary material for: Dedicated transcriptomics combined with power analysis lead to functional understanding of genes with weak phenotypic changes in knockout lines
Source: PLoS Comput Biol. 2020 Nov 12;16(11):e1008354. doi: 10.1371/journal.pcbi.1008354 (PMC7685438; doi:10.1371/journal.pcbi.1008354)
Supplement: S3 File — (GZ) [file pcbi.1008354.s017.gz › S3_File/gor0.2/768.tsv]

ontology	category	term	BH
CC	GO:0031012	extracellular matrix	9.95152201310231e-09
CC	GO:0062023	collagen-containing extracellular matrix	5.71347599906425e-07
BP	GO:0032501	multicellular organismal process	5.71347599906425e-07
BP	GO:0007275	multicellular organism development	5.71347599906425e-07
BP	GO:0071840	cellular component organization or biogenesis	7.22724393724019e-07
BP	GO:0032502	developmental process	8.59580837540993e-07
BP	GO:0048856	anatomical structure development	1.34674495138405e-06
BP	GO:0048731	system development	1.74236956296017e-06
BP	GO:0050794	regulation of cellular process	1.97864886064898e-06
CC	GO:0044428	nuclear part	2.11167206166531e-06
BP	GO:0050789	regulation of biological process	2.87547234296146e-06
MF	GO:0005201	extracellular matrix structural constituent	2.87547234296146e-06
CC	GO:0044421	extracellular region part	2.87547234296146e-06
CC	GO:0045202	synapse	7.13453667245085e-06
CC	GO:0032991	protein-containing complex	7.13453667245085e-06
BP	GO:0065007	biological regulation	7.13453667245085e-06
MF	GO:0005198	structural molecule activity	7.13453667245085e-06
BP	GO:0016043	cellular component organization	7.13453667245085e-06
CC	GO:0005615	extracellular space	7.13453667245085e-06
MF	GO:0005515	protein binding	7.13453667245085e-06
CC	GO:0043228	non-membrane-bounded organelle	7.13453667245085e-06
CC	GO:0005576	extracellular region	7.13453667245085e-06
BP	GO:0009987	cellular process	1.93508374076696e-05
CC	GO:0031981	nuclear lumen	2.10550802891918e-05
CC	GO:0043232	intracellular non-membrane-bounded organelle	2.10550802891918e-05
CC	GO:0000776	kinetochore	2.43175004313857e-05
CC	GO:0044456	synapse part	2.97050871599731e-05
CC	GO:0000775	chromosome, centromeric region	3.37849201758361e-05
BP	GO:0048468	cell development	5.20289054771353e-05
CC	GO:0097458	neuron part	6.17086676614094e-05
CC	GO:0005694	chromosome	6.63480403000497e-05
CC	GO:0030424	axon	6.63480403000497e-05
CC	GO:0097060	synaptic membrane	6.73302192259337e-05
BP	GO:0008380	RNA splicing	9.17717263406431e-05
CC	GO:0098687	chromosomal region	0.000122691686661872
CC	GO:0044427	chromosomal part	0.000151277499604857
CC	GO:0099512	supramolecular fiber	0.000169534406459941
MF	GO:0044877	protein-containing complex binding	0.000169534406459941
CC	GO:0099080	supramolecular complex	0.000169534406459941
CC	GO:0099081	supramolecular polymer	0.000169534406459941
BP	GO:0099536	synaptic signaling	0.000220949068336607
CC	GO:0033267	axon part	0.000277893676894432
BP	GO:0007049	cell cycle	0.000384306940489606
MF	GO:0005488	binding	0.000398689567129521
BP	GO:0030198	extracellular matrix organization	0.00041335410770854
CC	GO:0043292	contractile fiber	0.00041335410770854
BP	GO:0099537	trans-synaptic signaling	0.000548130989002864
CC	GO:0005581	collagen trimer	0.000575608793617098
BP	GO:0007268	chemical synaptic transmission	0.000575608793617098
BP	GO:0098916	anterograde trans-synaptic signaling	0.000575608793617098
MF	GO:0030020	extracellular matrix structural constituent conferring tensile strength	0.00082965792151661
BP	GO:0040007	growth	0.000896781990230637
CC	GO:0005654	nucleoplasm	0.000923355216194631
BP	GO:0048589	developmental growth	0.000923355216194631
BP	GO:0006259	DNA metabolic process	0.000954800779072495
BP	GO:0030154	cell differentiation	0.00147495533264094
BP	GO:0051239	regulation of multicellular organismal process	0.00149648005981291
BP	GO:0060351	cartilage development involved in endochondral bone morphogenesis	0.00151484688323948
BP	GO:0048869	cellular developmental process	0.00151703550157972
BP	GO:0051726	regulation of cell cycle	0.0015437117036225
CC	GO:0070013	intracellular organelle lumen	0.00155019773716045
BP	GO:0051301	cell division	0.00155019773716045
BP	GO:0006260	DNA replication	0.00160038667008671
CC	GO:0031974	membrane-enclosed lumen	0.00160038667008671
CC	GO:0043233	organelle lumen	0.00160038667008671
BP	GO:0050804	modulation of chemical synaptic transmission	0.00177327165050027
BP	GO:0007399	nervous system development	0.00188206702368032
BP	GO:0051128	regulation of cellular component organization	0.00188206702368032
BP	GO:0000070	mitotic sister chromatid segregation	0.00221836155490671
BP	GO:0043062	extracellular structure organization	0.00221836155490671
BP	GO:0099177	regulation of trans-synaptic signaling	0.00221836155490671
MF	GO:0005539	glycosaminoglycan binding	0.00244130923323975
BP	GO:0051216	cartilage development	0.00273174483718201
MF	GO:0005212	structural constituent of eye lens	0.00296040810002508
BP	GO:0006261	DNA-dependent DNA replication	0.00306711237498986
CC	GO:0000228	nuclear chromosome	0.00317776752222899
BP	GO:0006396	RNA processing	0.00327032119465353
MF	GO:0003729	mRNA binding	0.00336148416252854
CC	GO:0044454	nuclear chromosome part	0.00414480024667464
BP	GO:0097435	supramolecular fiber organization	0.00425687717049906
CC	GO:0005856	cytoskeleton	0.00428470039259958
CC	GO:0098793	presynapse	0.00468739274520689
CC	GO:0043005	neuron projection	0.00495127147843464
BP	GO:0003008	system process	0.00545940140245948
BP	GO:0090304	nucleic acid metabolic process	0.00560293040393871
CC	GO:0044420	extracellular matrix component	0.00588533170571895
CC	GO:0005865	striated muscle thin filament	0.00599873299136979
BP	GO:0061448	connective tissue development	0.0062321940333211
BP	GO:2000026	regulation of multicellular organismal development	0.00623680777144306
BP	GO:0051130	positive regulation of cellular component organization	0.00623680777144306
BP	GO:0016071	mRNA metabolic process	0.00647925493821396
CC	GO:0030016	myofibril	0.00679958038469998
CC	GO:0036379	myofilament	0.00703386141686946
BP	GO:0006139	nucleobase-containing compound metabolic process	0.00710462487705992
CC	GO:0044449	contractile fiber part	0.00710462487705992
BP	GO:0006974	cellular response to DNA damage stimulus	0.00710462487705992
BP	GO:0048519	negative regulation of biological process	0.00737138168280313
MF	GO:0008201	heparin binding	0.00755894526481788
CC	GO:0036477	somatodendritic compartment	0.00768364452653883
BP	GO:0050793	regulation of developmental process	0.008107369801916
BP	GO:0006281	DNA repair	0.00840442689756524
BP	GO:0048522	positive regulation of cellular process	0.00840442689756524
CC	GO:0005634	nucleus	0.00847326604183454
MF	GO:0003697	single-stranded DNA binding	0.00857944164007293
CC	GO:0045211	postsynaptic membrane	0.00857944164007293
BP	GO:0031175	neuron projection development	0.00857944164007293
BP	GO:0023052	signaling	0.00898823111819691
BP	GO:0060350	endochondral bone morphogenesis	0.00912285332938069
BP	GO:0000375	RNA splicing, via transesterification reactions	0.00912285332938069
BP	GO:0000377	RNA splicing, via transesterification reactions with bulged adenosine as nucleophile	0.00912285332938069
BP	GO:0000398	mRNA splicing, via spliceosome	0.00912285332938069
BP	GO:0048518	positive regulation of biological process	0.00914666809510233
BP	GO:0000245	spliceosomal complex assembly	0.00928382612089553
CC	GO:0032279	asymmetric synapse	0.00977889602823793
BP	GO:0048167	regulation of synaptic plasticity	0.0102386482748089
BP	GO:0006403	RNA localization	0.0103846985190384
BP	GO:0033045	regulation of sister chromatid segregation	0.0105798702965675
CC	GO:0000777	condensed chromosome kinetochore	0.0108832317361108
BP	GO:0000819	sister chromatid segregation	0.0108832317361108
BP	GO:0048666	neuron development	0.0108832317361108
BP	GO:0033047	regulation of mitotic sister chromatid segregation	0.0109618317409662
BP	GO:0060349	bone morphogenesis	0.0110267631447066
BP	GO:0051983	regulation of chromosome segregation	0.0121373353112254
BP	GO:0051052	regulation of DNA metabolic process	0.012160758134416
BP	GO:0007346	regulation of mitotic cell cycle	0.0123712483323101
BP	GO:0006397	mRNA processing	0.012389936098088
BP	GO:0022008	neurogenesis	0.0126795370344872
BP	GO:0048699	generation of neurons	0.012820308747284
BP	GO:0060255	regulation of macromolecule metabolic process	0.012959398226409
CC	GO:0030017	sarcomere	0.0132707944761867
CC	GO:0098794	postsynapse	0.013754512694385
BP	GO:0000278	mitotic cell cycle	0.013754512694385
BP	GO:0007059	chromosome segregation	0.0145226055959549
CC	GO:0098590	plasma membrane region	0.0146574616664182
CC	GO:0044430	cytoskeletal part	0.0146574616664182
CC	GO:0030054	cell junction	0.015565373317578
BP	GO:0006275	regulation of DNA replication	0.0157168411241541
BP	GO:0048523	negative regulation of cellular process	0.0157168411241541
MF	GO:0005518	collagen binding	0.0174204987796174
BP	GO:0003417	growth plate cartilage development	0.0174204987796174
CC	GO:0099572	postsynaptic specialization	0.0177447508938019
CC	GO:0000779	condensed chromosome, centromeric region	0.0179639534992029
MF	GO:0008092	cytoskeletal protein binding	0.0181878179735619
CC	GO:0099240	intrinsic component of synaptic membrane	0.018357276700816
CC	GO:0014069	postsynaptic density	0.018357276700816
CC	GO:0031226	intrinsic component of plasma membrane	0.0186545065264521
BP	GO:0051960	regulation of nervous system development	0.018667816795132
BP	GO:0006941	striated muscle contraction	0.0196461938072713
CC	GO:0043025	neuronal cell body	0.0199454080994695
BP	GO:0043170	macromolecule metabolic process	0.020038818857096
BP	GO:0007154	cell communication	0.0210379585349962
CC	GO:0042734	presynaptic membrane	0.0213506667493478
BP	GO:0002062	chondrocyte differentiation	0.0233531034945421
BP	GO:0045597	positive regulation of cell differentiation	0.0235194226310053
BP	GO:0060284	regulation of cell development	0.0235403959441387
BP	GO:0046639	negative regulation of alpha-beta T cell differentiation	0.0236968172543058
CC	GO:0044297	cell body	0.0242947039659043
BP	GO:0048168	regulation of neuronal synaptic plasticity	0.0244760297918134
BP	GO:0046483	heterocycle metabolic process	0.0249840416961279
CC	GO:0043596	nuclear replication fork	0.0250166331948776
BP	GO:0003013	circulatory system process	0.0253304995166594
BP	GO:0045595	regulation of cell differentiation	0.0253304995166594
BP	GO:0007091	metaphase/anaphase transition of mitotic cell cycle	0.0260366885389262
BP	GO:0007155	cell adhesion	0.0260651785149549
BP	GO:0044784	metaphase/anaphase transition of cell cycle	0.0263980127860488
CC	GO:0005681	spliceosomal complex	0.0263980127860488
BP	GO:0003015	heart process	0.0275582896512652
MF	GO:0051015	actin filament binding	0.0279731363919382
CC	GO:0098984	neuron to neuron synapse	0.0285097914222619
BP	GO:0007267	cell-cell signaling	0.0290438525659029
BP	GO:0030182	neuron differentiation	0.029264656569441
BP	GO:1905818	regulation of chromosome separation	0.0297941254998969
BP	GO:0050767	regulation of neurogenesis	0.0297941254998969
BP	GO:0003009	skeletal muscle contraction	0.0303226926549312
CC	GO:0005813	centrosome	0.0306434243104475
BP	GO:0003012	muscle system process	0.0311263077909518
CC	GO:0044422	organelle part	0.0317550975698389
BP	GO:0065004	protein-DNA complex assembly	0.033362508106284
CC	GO:0150034	distal axon	0.033362508106284
BP	GO:0050806	positive regulation of synaptic transmission	0.0340079051441588
BP	GO:0034508	centromere complex assembly	0.0342570714819065
BP	GO:0022610	biological adhesion	0.0351714659158835
BP	GO:0000075	cell cycle checkpoint	0.0354274287835825
BP	GO:0022613	ribonucleoprotein complex biogenesis	0.0357512324716711
BP	GO:0010965	regulation of mitotic sister chromatid separation	0.036248425487694
BP	GO:0140014	mitotic nuclear division	0.036248425487694
CC	GO:0005887	integral component of plasma membrane	0.0362731718871037
BP	GO:0051303	establishment of chromosome localization	0.0363231585627941
BP	GO:0120036	plasma membrane bounded cell projection organization	0.0366547391060273
BP	GO:0007093	mitotic cell cycle checkpoint	0.0368031415273942
MF	GO:0008094	DNA-dependent ATPase activity	0.0372667505787286
BP	GO:0008015	blood circulation	0.0372667505787286
BP	GO:0060047	heart contraction	0.0373319587515997
BP	GO:0051310	metaphase plate congression	0.0373618078258962
BP	GO:0044085	cellular component biogenesis	0.0375540155150196
MF	GO:0016887	ATPase activity	0.0375540155150196
BP	GO:0051236	establishment of RNA localization	0.0375540155150196
CC	GO:0099092	postsynaptic density, intracellular component	0.0380550665550491
BP	GO:0006376	mRNA splice site selection	0.0380550665550491
BP	GO:0008037	cell recognition	0.0380550665550491
BP	GO:0003433	chondrocyte development involved in endochondral bone morphogenesis	0.0380550665550491
BP	GO:1901990	regulation of mitotic cell cycle phase transition	0.0386268969555555
CC	GO:0000793	condensed chromosome	0.0386268969555555
BP	GO:0010564	regulation of cell cycle process	0.0392049343255151
CC	GO:0044304	main axon	0.0392049343255151
BP	GO:0023051	regulation of signaling	0.0395982775574492
BP	GO:0006725	cellular aromatic compound metabolic process	0.0411483386399318
BP	GO:0120039	plasma membrane bounded cell projection morphogenesis	0.0411483386399318
CC	GO:0005657	replication fork	0.0420508984020187
BP	GO:0050808	synapse organization	0.0421114329073685
BP	GO:0030071	regulation of mitotic metaphase/anaphase transition	0.0425119149444735
MF	GO:0042623	ATPase activity, coupled	0.0426726850947251
BP	GO:1902099	regulation of metaphase/anaphase transition of cell cycle	0.0428495483752275
BP	GO:0040008	regulation of growth	0.0434698129926644
CC	GO:0098839	postsynaptic density membrane	0.0479103792944397
BP	GO:0070897	transcription preinitiation complex assembly	0.0486529625267545
BP	GO:0098868	bone growth	0.0486529625267545
BP	GO:0051094	positive regulation of developmental process	0.0490213969285261
BP	GO:0048812	neuron projection morphogenesis	0.0496513875499046
BP	GO:0098813	nuclear chromosome segregation	0.0496513875499046
BP	GO:0050000	chromosome localization	0.0496513875499046
BP	GO:0030030	cell projection organization	0.0496513875499046
