# Supplementary material for: Dedicated transcriptomics combined with power analysis lead to functional understanding of genes with weak phenotypic changes in knockout lines
Source: PLoS Comput Biol. 2020 Nov 12;16(11):e1008354. doi: 10.1371/journal.pcbi.1008354 (PMC7685438; doi:10.1371/journal.pcbi.1008354)
Supplement: S3 File — (GZ) [file pcbi.1008354.s017.gz › S3_File/gor0.2/312.tsv]

ontology	category	term	BH
MF	GO:0005515	protein binding	3.45640371631979e-11
BP	GO:0032501	multicellular organismal process	5.31161984135113e-11
BP	GO:0048731	system development	4.53150164909843e-10
CC	GO:0031012	extracellular matrix	4.53150164909843e-10
BP	GO:0007275	multicellular organism development	4.55958325042434e-10
BP	GO:0048856	anatomical structure development	1.64463619364475e-09
BP	GO:0071840	cellular component organization or biogenesis	2.59883726499238e-09
BP	GO:0016043	cellular component organization	4.05246667770469e-09
CC	GO:0032991	protein-containing complex	7.22152018444369e-09
CC	GO:0062023	collagen-containing extracellular matrix	1.01054736711751e-08
BP	GO:0032502	developmental process	1.53129486822439e-08
CC	GO:0044428	nuclear part	3.10132925042791e-08
BP	GO:0050789	regulation of biological process	7.02076113436606e-08
MF	GO:0005488	binding	8.63704633390396e-08
BP	GO:0065007	biological regulation	8.63704633390396e-08
BP	GO:0050794	regulation of cellular process	9.35747000427973e-08
CC	GO:0031981	nuclear lumen	1.16029593534444e-07
BP	GO:0009987	cellular process	1.41325615825482e-07
CC	GO:0043228	non-membrane-bounded organelle	1.61895357210612e-07
CC	GO:0043232	intracellular non-membrane-bounded organelle	2.98524802604473e-07
CC	GO:0044421	extracellular region part	3.5223361924038e-07
CC	GO:0045202	synapse	3.62035629735763e-07
CC	GO:0097060	synaptic membrane	9.01692143784681e-07
BP	GO:0007399	nervous system development	9.03826621604598e-07
CC	GO:0005615	extracellular space	1.39992940259981e-06
CC	GO:0044297	cell body	1.40002638263359e-06
CC	GO:0030424	axon	1.41550244159458e-06
CC	GO:0044456	synapse part	2.22084339213818e-06
BP	GO:0051128	regulation of cellular component organization	3.29895235025622e-06
CC	GO:0043025	neuronal cell body	3.70417795702145e-06
BP	GO:0003008	system process	3.83432439141272e-06
BP	GO:0030154	cell differentiation	4.03751201469479e-06
CC	GO:0030054	cell junction	4.03751201469479e-06
BP	GO:0048468	cell development	4.62579870339886e-06
BP	GO:0051726	regulation of cell cycle	4.62722815841934e-06
CC	GO:0005654	nucleoplasm	5.24163624626743e-06
CC	GO:0044427	chromosomal part	6.430798808825e-06
BP	GO:0048869	cellular developmental process	6.75730019648617e-06
CC	GO:0097458	neuron part	7.15141433048393e-06
BP	GO:0040007	growth	9.19910971811596e-06
CC	GO:0070013	intracellular organelle lumen	9.94176232267905e-06
CC	GO:0031974	membrane-enclosed lumen	1.04000259472653e-05
CC	GO:0043233	organelle lumen	1.04000259472653e-05
MF	GO:0005201	extracellular matrix structural constituent	1.04149543325889e-05
CC	GO:0036477	somatodendritic compartment	1.15047838845081e-05
BP	GO:0007049	cell cycle	1.20937708586234e-05
CC	GO:0005694	chromosome	1.42613371278867e-05
CC	GO:0099512	supramolecular fiber	1.8018399882639e-05
CC	GO:0044422	organelle part	1.8018399882639e-05
CC	GO:0099080	supramolecular complex	1.8018399882639e-05
CC	GO:0099081	supramolecular polymer	1.8018399882639e-05
CC	GO:0005576	extracellular region	1.96533119889337e-05
CC	GO:0098590	plasma membrane region	2.27461319412688e-05
BP	GO:0007346	regulation of mitotic cell cycle	2.32844345665128e-05
BP	GO:0051239	regulation of multicellular organismal process	2.32844345665128e-05
CC	GO:0005634	nucleus	2.32844345665128e-05
BP	GO:0007154	cell communication	2.37954705448153e-05
BP	GO:0048523	negative regulation of cellular process	2.43050788321551e-05
BP	GO:0048519	negative regulation of biological process	2.46123385785299e-05
BP	GO:2000026	regulation of multicellular organismal development	3.08445268050197e-05
CC	GO:0098687	chromosomal region	3.12032805781674e-05
BP	GO:0022008	neurogenesis	3.12032805781674e-05
MF	GO:0005198	structural molecule activity	3.12032805781674e-05
BP	GO:0023052	signaling	3.50417263684953e-05
BP	GO:0048589	developmental growth	3.99317747865071e-05
BP	GO:0099536	synaptic signaling	3.99317747865071e-05
BP	GO:0000278	mitotic cell cycle	4.69675525831362e-05
CC	GO:0045211	postsynaptic membrane	4.69912017943822e-05
BP	GO:0007155	cell adhesion	4.92792938726639e-05
CC	GO:0000228	nuclear chromosome	4.92792938726639e-05
CC	GO:0000775	chromosome, centromeric region	4.96018332351523e-05
CC	GO:0033267	axon part	5.45311571160064e-05
MF	GO:0003729	mRNA binding	5.67880935547833e-05
BP	GO:0099537	trans-synaptic signaling	6.07032581455805e-05
CC	GO:0005856	cytoskeleton	6.3241972448516e-05
BP	GO:0007268	chemical synaptic transmission	6.47176859404926e-05
BP	GO:0098916	anterograde trans-synaptic signaling	6.47176859404926e-05
BP	GO:0008380	RNA splicing	7.48394487365381e-05
BP	GO:0022610	biological adhesion	7.48394487365381e-05
MF	GO:0044877	protein-containing complex binding	8.58918402011347e-05
CC	GO:0043292	contractile fiber	9.35940832541203e-05
MF	GO:0005212	structural constituent of eye lens	9.35940832541203e-05
CC	GO:0044459	plasma membrane part	0.000100147558771479
BP	GO:0051783	regulation of nuclear division	0.000109709738888505
CC	GO:0099634	postsynaptic specialization membrane	0.000109709738888505
BP	GO:0007088	regulation of mitotic nuclear division	0.000109709738888505
CC	GO:0044454	nuclear chromosome part	0.000109709738888505
BP	GO:0006397	mRNA processing	0.0001122534610713
BP	GO:0050793	regulation of developmental process	0.000178642121856738
BP	GO:0140014	mitotic nuclear division	0.000182257022143373
CC	GO:0031226	intrinsic component of plasma membrane	0.000195966902006521
BP	GO:0048699	generation of neurons	0.000263816551525698
CC	GO:0043005	neuron projection	0.000264722705474763
BP	GO:0000375	RNA splicing, via transesterification reactions	0.000294758600118809
BP	GO:0000377	RNA splicing, via transesterification reactions with bulged adenosine as nucleophile	0.000294758600118809
BP	GO:0000398	mRNA splicing, via spliceosome	0.000294758600118809
BP	GO:0051130	positive regulation of cellular component organization	0.000295594905527518
CC	GO:0000776	kinetochore	0.000308767006211499
BP	GO:0048513	animal organ development	0.000397663171523264
BP	GO:0009653	anatomical structure morphogenesis	0.000449771663350711
BP	GO:0006941	striated muscle contraction	0.000556499577937846
BP	GO:0051094	positive regulation of developmental process	0.000682278331542311
BP	GO:0051960	regulation of nervous system development	0.000682278331542311
CC	GO:0099240	intrinsic component of synaptic membrane	0.000743722595767818
BP	GO:0010564	regulation of cell cycle process	0.000743722595767818
BP	GO:0098742	cell-cell adhesion via plasma-membrane adhesion molecules	0.000755233999109467
BP	GO:0048518	positive regulation of biological process	0.000799630822764492
BP	GO:0048666	neuron development	0.000835188898473903
BP	GO:0045597	positive regulation of cell differentiation	0.000920604329746748
BP	GO:0030182	neuron differentiation	0.000940086699745828
MF	GO:0008092	cytoskeletal protein binding	0.00101305814434056
BP	GO:0051983	regulation of chromosome segregation	0.00101305814434056
BP	GO:0003012	muscle system process	0.00103940513811122
CC	GO:0030016	myofibril	0.00110948634572643
BP	GO:0051962	positive regulation of nervous system development	0.00130411550400374
BP	GO:0050808	synapse organization	0.00130411550400374
BP	GO:0000070	mitotic sister chromatid segregation	0.00145344316217781
BP	GO:0090068	positive regulation of cell cycle process	0.00146744505390674
BP	GO:0048522	positive regulation of cellular process	0.00146744505390674
BP	GO:0016071	mRNA metabolic process	0.00150106241415939
CC	GO:0098982	GABA-ergic synapse	0.00155731658283895
CC	GO:0098794	postsynapse	0.00166936845138443
CC	GO:0044446	intracellular organelle part	0.00166936845138443
BP	GO:0045595	regulation of cell differentiation	0.00185512976200517
CC	GO:0044464	cell part	0.00204355435167247
BP	GO:0010720	positive regulation of cell development	0.00216280564725693
CC	GO:0044449	contractile fiber part	0.0021674972095912
CC	GO:0005623	cell	0.0021674972095912
BP	GO:0000245	spliceosomal complex assembly	0.00219614898737339
CC	GO:0044430	cytoskeletal part	0.00224772403356088
BP	GO:0051093	negative regulation of developmental process	0.00235439434222551
CC	GO:0071944	cell periphery	0.0023872616117925
CC	GO:0098936	intrinsic component of postsynaptic membrane	0.00242880053472655
BP	GO:0006936	muscle contraction	0.00275240667893165
CC	GO:0005887	integral component of plasma membrane	0.00303154318099771
BP	GO:0031175	neuron projection development	0.00306224456205938
BP	GO:1903047	mitotic cell cycle process	0.00321852865865185
BP	GO:0044085	cellular component biogenesis	0.0032313798233659
BP	GO:0022402	cell cycle process	0.00327884031849754
BP	GO:0030198	extracellular matrix organization	0.00329696634167426
BP	GO:0045930	negative regulation of mitotic cell cycle	0.00330354762234333
CC	GO:0005886	plasma membrane	0.0034061093902874
BP	GO:0033047	regulation of mitotic sister chromatid segregation	0.00341783315786387
CC	GO:0098839	postsynaptic density membrane	0.00347307222894888
BP	GO:0033045	regulation of sister chromatid segregation	0.00352278525768891
BP	GO:0007267	cell-cell signaling	0.00355975598512218
CC	GO:0044420	extracellular matrix component	0.00364264288988365
BP	GO:0006396	RNA processing	0.00378047565578268
BP	GO:0050769	positive regulation of neurogenesis	0.00444313885718315
CC	GO:0030017	sarcomere	0.0047562327147215
BP	GO:0051716	cellular response to stimulus	0.0047691022952405
CC	GO:0036379	myofilament	0.00479373783635288
CC	GO:0042995	cell projection	0.00480423175637191
BP	GO:0045787	positive regulation of cell cycle	0.00495721115095941
BP	GO:0000819	sister chromatid segregation	0.00551381598980907
BP	GO:0032989	cellular component morphogenesis	0.00593809825263597
BP	GO:0043062	extracellular structure organization	0.00599342523949395
CC	GO:0005581	collagen trimer	0.00610424747436633
BP	GO:0050767	regulation of neurogenesis	0.00610424747436633
BP	GO:0048167	regulation of synaptic plasticity	0.00624680107855707
BP	GO:0007156	homophilic cell adhesion via plasma membrane adhesion molecules	0.00629941217434085
MF	GO:0003723	RNA binding	0.00634621385673385
BP	GO:0090304	nucleic acid metabolic process	0.00663132680899034
BP	GO:0006928	movement of cell or subcellular component	0.00666528345199375
CC	GO:0043596	nuclear replication fork	0.00687054980609326
CC	GO:0098793	presynapse	0.00687054980609326
BP	GO:0006261	DNA-dependent DNA replication	0.00697086663312612
CC	GO:0005813	centrosome	0.00697086663312612
BP	GO:0008037	cell recognition	0.00729923180620199
BP	GO:0000280	nuclear division	0.00750808081702786
CC	GO:0099699	integral component of synaptic membrane	0.00776066353587871
BP	GO:0048747	muscle fiber development	0.0077692564622324
CC	GO:0000777	condensed chromosome kinetochore	0.00779837248845528
BP	GO:0034508	centromere complex assembly	0.00779837248845528
BP	GO:0060284	regulation of cell development	0.00779837248845528
BP	GO:0031123	RNA 3'-end processing	0.00832026453999967
MF	GO:0030020	extracellular matrix structural constituent conferring tensile strength	0.00836104549379285
CC	GO:0099572	postsynaptic specialization	0.00844639957475187
MF	GO:0008094	DNA-dependent ATPase activity	0.00845372767372535
MF	GO:0098879	structural constituent of postsynaptic specialization	0.00849798155132603
CC	GO:0120025	plasma membrane bounded cell projection	0.00854938559999708
BP	GO:0050877	nervous system process	0.008878313274973
BP	GO:0050804	modulation of chemical synaptic transmission	0.00889223679572643
BP	GO:0008283	cell proliferation	0.00889223679572643
BP	GO:0003009	skeletal muscle contraction	0.00917745921938709
BP	GO:0003013	circulatory system process	0.00958500101105079
BP	GO:0022607	cellular component assembly	0.00958500101105079
BP	GO:0050896	response to stimulus	0.0100981872154623
BP	GO:0099177	regulation of trans-synaptic signaling	0.0105090162166256
BP	GO:0008630	intrinsic apoptotic signaling pathway in response to DNA damage	0.0105090162166256
BP	GO:0007093	mitotic cell cycle checkpoint	0.0105643595039393
BP	GO:1905818	regulation of chromosome separation	0.0105643595039393
BP	GO:0060255	regulation of macromolecule metabolic process	0.0106802795941398
CC	GO:0099055	integral component of postsynaptic membrane	0.010897032883363
BP	GO:0016049	cell growth	0.0111072330710702
BP	GO:0120036	plasma membrane bounded cell projection organization	0.0113082237591168
CC	GO:0044451	nucleoplasm part	0.0113423642826414
MF	GO:0008134	transcription factor binding	0.0119237431811632
BP	GO:0006403	RNA localization	0.0120078559190301
BP	GO:0006974	cellular response to DNA damage stimulus	0.0123365240779843
BP	GO:0060537	muscle tissue development	0.0123365240779843
BP	GO:0010965	regulation of mitotic sister chromatid separation	0.01252821558007
CC	GO:0005681	spliceosomal complex	0.0125766698307969
BP	GO:0085029	extracellular matrix assembly	0.0126359301885393
BP	GO:0007059	chromosome segregation	0.0130352558844785
CC	GO:1990904	ribonucleoprotein complex	0.0131701640467834
BP	GO:1902229	regulation of intrinsic apoptotic signaling pathway in response to DNA damage	0.0133768441793752
BP	GO:0050684	regulation of mRNA processing	0.0134644080144298
CC	GO:0005865	striated muscle thin filament	0.0135436452774726
CC	GO:0098948	intrinsic component of postsynaptic specialization membrane	0.0136135965727309
BP	GO:0061061	muscle structure development	0.0136600685322254
BP	GO:0048285	organelle fission	0.0146630423668957
BP	GO:0007010	cytoskeleton organization	0.0146630423668957
BP	GO:0008015	blood circulation	0.0147706905873699
BP	GO:0097435	supramolecular fiber organization	0.0151994897143734
BP	GO:0040011	locomotion	0.015364370331468
MF	GO:0098919	structural constituent of postsynaptic density	0.0156008893358583
BP	GO:0045666	positive regulation of neuron differentiation	0.0158900741023594
BP	GO:0007416	synapse assembly	0.0161510906267467
BP	GO:0000902	cell morphogenesis	0.016694123487228
BP	GO:0044057	regulation of system process	0.0168832496365611
BP	GO:0120039	plasma membrane bounded cell projection morphogenesis	0.0168832496365611
BP	GO:0030030	cell projection organization	0.0171011855800429
BP	GO:0030199	collagen fibril organization	0.017271651608327
BP	GO:1901988	negative regulation of cell cycle phase transition	0.017271651608327
CC	GO:0043197	dendritic spine	0.0174007521164051
CC	GO:0044304	main axon	0.0174007521164051
CC	GO:0097447	dendritic tree	0.0177209048261146
BP	GO:0051241	negative regulation of multicellular organismal process	0.0177209048261146
BP	GO:0007165	signal transduction	0.0179087123963955
BP	GO:0007517	muscle organ development	0.0181613259354221
BP	GO:0000075	cell cycle checkpoint	0.0181613259354221
BP	GO:0007091	metaphase/anaphase transition of mitotic cell cycle	0.0194940268971417
BP	GO:0000380	alternative mRNA splicing, via spliceosome	0.0195752062853477
BP	GO:0048168	regulation of neuronal synaptic plasticity	0.0198323422996292
BP	GO:0044784	metaphase/anaphase transition of cell cycle	0.0200208837245592
BP	GO:0031346	positive regulation of cell projection organization	0.020178531159152
CC	GO:0000779	condensed chromosome, centromeric region	0.0209627876218895
BP	GO:0009888	tissue development	0.0211658670345062
CC	GO:0150034	distal axon	0.0211893720355402
BP	GO:0048858	cell projection morphogenesis	0.0227337699833792
BP	GO:0045664	regulation of neuron differentiation	0.0233773236531805
BP	GO:1901991	negative regulation of mitotic cell cycle phase transition	0.0236332945950669
BP	GO:0023051	regulation of signaling	0.0249120253388489
BP	GO:1901990	regulation of mitotic cell cycle phase transition	0.0253341533783612
BP	GO:0060538	skeletal muscle organ development	0.0254630638295129
BP	GO:1901701	cellular response to oxygen-containing compound	0.0255072684801963
BP	GO:0006260	DNA replication	0.0258307329936306
BP	GO:0003015	heart process	0.0258307329936306
BP	GO:0048812	neuron projection morphogenesis	0.0258307329936306
CC	GO:0000793	condensed chromosome	0.0261342802627404
BP	GO:0010646	regulation of cell communication	0.0263648682842915
BP	GO:0033043	regulation of organelle organization	0.0263648682842915
BP	GO:0042127	regulation of cell proliferation	0.0266647061047985
BP	GO:0009719	response to endogenous stimulus	0.027047400245091
MF	GO:0001221	transcription cofactor binding	0.0276958661225767
CC	GO:0030425	dendrite	0.0280863580030431
BP	GO:0010976	positive regulation of neuron projection development	0.0281323178665681
BP	GO:0032963	collagen metabolic process	0.0282948284123146
CC	GO:0032279	asymmetric synapse	0.0283149890601204
BP	GO:0040008	regulation of growth	0.0283163862193329
CC	GO:0015630	microtubule cytoskeleton	0.0283163862193329
BP	GO:0006259	DNA metabolic process	0.0283163862193329
BP	GO:0099560	synaptic membrane adhesion	0.029084083193779
BP	GO:0006376	mRNA splice site selection	0.0291301672017723
MF	GO:0004529	exodeoxyribonuclease activity	0.0291301672017723
CC	GO:0044309	neuron spine	0.0301352213801874
MF	GO:0005539	glycosaminoglycan binding	0.0304845072737189
BP	GO:0007610	behavior	0.0304845072737189
CC	GO:0009986	cell surface	0.0308059589592689
BP	GO:0051179	localization	0.0311223401882281
MF	GO:0016895	exodeoxyribonuclease activity, producing 5'-phosphomonoesters	0.0316541010525872
MF	GO:0016887	ATPase activity	0.0317294276213841
BP	GO:0051171	regulation of nitrogen compound metabolic process	0.0323702503355729
BP	GO:0045839	negative regulation of mitotic nuclear division	0.0325834899518192
BP	GO:0098609	cell-cell adhesion	0.0326483749806458
BP	GO:0045786	negative regulation of cell cycle	0.033190501173338
CC	GO:0044463	cell projection part	0.0334986282644962
CC	GO:0120038	plasma membrane bounded cell projection part	0.0334986282644962
BP	GO:0050806	positive regulation of synaptic transmission	0.0337158891952462
BP	GO:0030071	regulation of mitotic metaphase/anaphase transition	0.0341071328403059
MF	GO:0042623	ATPase activity, coupled	0.0341071328403059
BP	GO:1901700	response to oxygen-containing compound	0.0341071328403059
CC	GO:0005657	replication fork	0.0341071328403059
BP	GO:0042221	response to chemical	0.0342220053395356
BP	GO:1902099	regulation of metaphase/anaphase transition of cell cycle	0.034437188865081
BP	GO:0044087	regulation of cellular component biogenesis	0.0344605995440375
BP	GO:0032990	cell part morphogenesis	0.0344605995440375
BP	GO:0060047	heart contraction	0.0344605995440375
BP	GO:0033044	regulation of chromosome organization	0.0344605995440375
BP	GO:0045931	positive regulation of mitotic cell cycle	0.0345647326600551
BP	GO:0033048	negative regulation of mitotic sister chromatid segregation	0.0353294282813214
BP	GO:1905819	negative regulation of chromosome separation	0.0357035763511073
BP	GO:0003071	renal system process involved in regulation of systemic arterial blood pressure	0.0357441992292905
BP	GO:0032879	regulation of localization	0.0357441992292905
BP	GO:0050879	multicellular organismal movement	0.0357807068460887
BP	GO:0050881	musculoskeletal movement	0.0357807068460887
CC	GO:0098878	neurotransmitter receptor complex	0.0360297468821267
BP	GO:0006139	nucleobase-containing compound metabolic process	0.036328919173856
CC	GO:0014069	postsynaptic density	0.036328919173856
BP	GO:0099565	chemical synaptic transmission, postsynaptic	0.0364137769842155
BP	GO:0031124	mRNA 3'-end processing	0.0364137769842155
BP	GO:0060351	cartilage development involved in endochondral bone morphogenesis	0.0380462366214853
BP	GO:0061448	connective tissue development	0.0385148387100422
BP	GO:0034724	DNA replication-independent nucleosome organization	0.0389760484536875
CC	GO:0098978	glutamatergic synapse	0.0389760484536875
BP	GO:0007411	axon guidance	0.0407938590948979
BP	GO:0065008	regulation of biological quality	0.0407938590948979
BP	GO:0006281	DNA repair	0.0413608369726637
BP	GO:0035264	multicellular organism growth	0.0422387115743047
BP	GO:0048146	positive regulation of fibroblast proliferation	0.0426081946975033
BP	GO:0051306	mitotic sister chromatid separation	0.0435005849016641
MF	GO:0005102	signaling receptor binding	0.0435687584213497
BP	GO:0014706	striated muscle tissue development	0.0436798014509123
BP	GO:0018209	peptidyl-serine modification	0.0436798014509123
BP	GO:0051240	positive regulation of multicellular organismal process	0.0436798014509123
BP	GO:2000816	negative regulation of mitotic sister chromatid separation	0.0436798014509123
BP	GO:1903311	regulation of mRNA metabolic process	0.0436798014509123
BP	GO:0051236	establishment of RNA localization	0.0436798014509123
CC	GO:0016604	nuclear body	0.0456027311106383
MF	GO:0005509	calcium ion binding	0.0456064468143695
BP	GO:0016477	cell migration	0.046249450809138
BP	GO:0060079	excitatory postsynaptic potential	0.047242727950188
CC	GO:0099060	integral component of postsynaptic specialization membrane	0.0474722465526978
BP	GO:1901987	regulation of cell cycle phase transition	0.0479034413045747
BP	GO:0120035	regulation of plasma membrane bounded cell projection organization	0.0479034413045747
BP	GO:0048024	regulation of mRNA splicing, via spliceosome	0.0481330661702933
BP	GO:0097485	neuron projection guidance	0.0483242244124572
CC	GO:0042734	presynaptic membrane	0.0487833733450151
BP	GO:0051784	negative regulation of nuclear division	0.0490366354977323
