# Supplementary material for: Dedicated transcriptomics combined with power analysis lead to functional understanding of genes with weak phenotypic changes in knockout lines
Source: PLoS Comput Biol. 2020 Nov 12;16(11):e1008354. doi: 10.1371/journal.pcbi.1008354 (PMC7685438; doi:10.1371/journal.pcbi.1008354)
Supplement: S3 File — (GZ) [file pcbi.1008354.s017.gz › S3_File/gor0.2/10.tsv]

ontology	category	term	BH
CC	GO:0031012	extracellular matrix	3.90644804854143e-08
BP	GO:0032501	multicellular organismal process	9.28552530062887e-08
CC	GO:0044428	nuclear part	3.32002434771023e-07
MF	GO:0005201	extracellular matrix structural constituent	3.32002434771023e-07
CC	GO:0044421	extracellular region part	3.32002434771023e-07
CC	GO:0062023	collagen-containing extracellular matrix	3.32002434771023e-07
BP	GO:0048731	system development	4.01836654973453e-07
BP	GO:0032502	developmental process	4.33771705103065e-07
BP	GO:0007275	multicellular organism development	4.61478126179268e-07
CC	GO:0031981	nuclear lumen	4.61478126179268e-07
CC	GO:0005615	extracellular space	5.14523505314689e-07
BP	GO:0048856	anatomical structure development	7.18693839706851e-07
BP	GO:0065007	biological regulation	1.02412475712429e-06
CC	GO:0005576	extracellular region	5.50679677982256e-06
BP	GO:0050789	regulation of biological process	5.87946587249126e-06
MF	GO:0005515	protein binding	6.93432881952538e-06
BP	GO:0071840	cellular component organization or biogenesis	6.93432881952538e-06
CC	GO:0032991	protein-containing complex	7.24790568234758e-06
BP	GO:0050794	regulation of cellular process	9.26121102895303e-06
CC	GO:0043228	non-membrane-bounded organelle	1.10345558382974e-05
MF	GO:0005198	structural molecule activity	1.34296117257823e-05
CC	GO:0043232	intracellular non-membrane-bounded organelle	2.15856212695081e-05
BP	GO:0050793	regulation of developmental process	2.62091525326693e-05
BP	GO:0009987	cellular process	2.62091525326693e-05
BP	GO:0016043	cellular component organization	3.52014016730826e-05
CC	GO:0005694	chromosome	5.9004534246724e-05
CC	GO:0097060	synaptic membrane	6.71579116148813e-05
BP	GO:0051239	regulation of multicellular organismal process	6.71579116148813e-05
CC	GO:0044427	chromosomal part	7.49034066166691e-05
CC	GO:0000775	chromosome, centromeric region	7.59419816404487e-05
CC	GO:0070013	intracellular organelle lumen	7.59550017195632e-05
CC	GO:0031974	membrane-enclosed lumen	7.78994160610441e-05
CC	GO:0043233	organelle lumen	7.78994160610441e-05
BP	GO:0051093	negative regulation of developmental process	8.39572502211971e-05
BP	GO:0030154	cell differentiation	9.05449752002208e-05
BP	GO:2000026	regulation of multicellular organismal development	9.05449752002208e-05
BP	GO:0090304	nucleic acid metabolic process	9.56159281713252e-05
BP	GO:0007399	nervous system development	9.56159281713252e-05
CC	GO:0098687	chromosomal region	9.68169693139392e-05
CC	GO:0005654	nucleoplasm	0.000109151562996794
MF	GO:0005212	structural constituent of eye lens	0.000138048506238359
BP	GO:0008380	RNA splicing	0.000174143664732982
BP	GO:0051726	regulation of cell cycle	0.000178754097005139
CC	GO:0099512	supramolecular fiber	0.000191001220189524
CC	GO:0000776	kinetochore	0.000191001220189524
CC	GO:0099080	supramolecular complex	0.000191001220189524
CC	GO:0099081	supramolecular polymer	0.000191001220189524
CC	GO:0030424	axon	0.000224207116778276
MF	GO:0003729	mRNA binding	0.000225509668867732
BP	GO:0006397	mRNA processing	0.000246335498022557
BP	GO:0048869	cellular developmental process	0.00037340999962395
BP	GO:0006396	RNA processing	0.000452740858105676
BP	GO:0045595	regulation of cell differentiation	0.000477947658711013
BP	GO:0048523	negative regulation of cellular process	0.000557640711154458
CC	GO:0005634	nucleus	0.000557640711154458
BP	GO:0007049	cell cycle	0.000583392018627053
BP	GO:0007346	regulation of mitotic cell cycle	0.000621272139249888
CC	GO:0005581	collagen trimer	0.000943571800310962
BP	GO:0048519	negative regulation of biological process	0.000970786430493892
BP	GO:0051130	positive regulation of cellular component organization	0.00102112873075082
CC	GO:0097458	neuron part	0.00109430048641818
CC	GO:0000777	condensed chromosome kinetochore	0.00109430048641818
BP	GO:0006261	DNA-dependent DNA replication	0.00116316667201062
BP	GO:0000278	mitotic cell cycle	0.00116316667201062
BP	GO:0006139	nucleobase-containing compound metabolic process	0.00133294714795375
MF	GO:0005488	binding	0.00167375292357083
BP	GO:0051128	regulation of cellular component organization	0.00167908177253578
BP	GO:0048518	positive regulation of biological process	0.00171005088378609
CC	GO:0000228	nuclear chromosome	0.00192361093226454
BP	GO:0048468	cell development	0.00196303068158018
BP	GO:0048522	positive regulation of cellular process	0.00197034710454439
BP	GO:0000375	RNA splicing, via transesterification reactions	0.00218541205701105
BP	GO:0000377	RNA splicing, via transesterification reactions with bulged adenosine as nucleophile	0.00218541205701105
BP	GO:0000398	mRNA splicing, via spliceosome	0.00218541205701105
CC	GO:0045202	synapse	0.00242781785795212
BP	GO:0033047	regulation of mitotic sister chromatid segregation	0.00294327284963336
BP	GO:0048589	developmental growth	0.00315071092533332
BP	GO:0046483	heterocycle metabolic process	0.00315558904501435
CC	GO:0043292	contractile fiber	0.00329969822871716
BP	GO:0040007	growth	0.0033579158576636
BP	GO:0033045	regulation of sister chromatid segregation	0.0033579158576636
MF	GO:0030020	extracellular matrix structural constituent conferring tensile strength	0.0033579158576636
CC	GO:0044454	nuclear chromosome part	0.0033579158576636
CC	GO:0000779	condensed chromosome, centromeric region	0.0033579158576636
BP	GO:0000070	mitotic sister chromatid segregation	0.0033579158576636
MF	GO:0044877	protein-containing complex binding	0.00371741525622673
CC	GO:0005856	cytoskeleton	0.00371741525622673
BP	GO:0007088	regulation of mitotic nuclear division	0.003746375286582
CC	GO:0044456	synapse part	0.00442488251133794
BP	GO:0051983	regulation of chromosome segregation	0.00469078493706846
BP	GO:0016071	mRNA metabolic process	0.00470698544601003
CC	GO:0030054	cell junction	0.00493362832600276
CC	GO:0043005	neuron projection	0.00494376215146689
BP	GO:0051241	negative regulation of multicellular organismal process	0.00502248439853751
CC	GO:0033267	axon part	0.00546996194752594
BP	GO:0090068	positive regulation of cell cycle process	0.00585130295564866
CC	GO:0000793	condensed chromosome	0.00612249441978823
CC	GO:0044420	extracellular matrix component	0.00676780296161002
BP	GO:0006725	cellular aromatic compound metabolic process	0.00687333759082343
BP	GO:0051960	regulation of nervous system development	0.00687333759082343
CC	GO:0045211	postsynaptic membrane	0.00882553956091016
BP	GO:0007155	cell adhesion	0.00918290145933928
BP	GO:0006403	RNA localization	0.00933889996829759
BP	GO:1905818	regulation of chromosome separation	0.00933889996829759
CC	GO:0031226	intrinsic component of plasma membrane	0.0104862399628822
BP	GO:0010965	regulation of mitotic sister chromatid separation	0.0104862399628822
BP	GO:0140014	mitotic nuclear division	0.0104862399628822
CC	GO:0005887	integral component of plasma membrane	0.0106262171262591
BP	GO:0022610	biological adhesion	0.010687504988628
BP	GO:0008037	cell recognition	0.0109083986644337
BP	GO:0000819	sister chromatid segregation	0.011511663463107
CC	GO:0030016	myofibril	0.011511663463107
BP	GO:0003008	system process	0.0118071257992857
BP	GO:0000245	spliceosomal complex assembly	0.0118890125181005
BP	GO:0006260	DNA replication	0.0121482641636686
CC	GO:0044430	cytoskeletal part	0.0121482641636686
BP	GO:0045787	positive regulation of cell cycle	0.0121482641636686
BP	GO:1901990	regulation of mitotic cell cycle phase transition	0.0122304906249203
CC	GO:0005813	centrosome	0.0123675901830971
BP	GO:0010564	regulation of cell cycle process	0.0123675901830971
BP	GO:0051783	regulation of nuclear division	0.0124961504441474
BP	GO:0007268	chemical synaptic transmission	0.0125984766613564
BP	GO:0098916	anterograde trans-synaptic signaling	0.0125984766613564
BP	GO:0060350	endochondral bone morphogenesis	0.0130414176126062
BP	GO:0003433	chondrocyte development involved in endochondral bone morphogenesis	0.0130414176126062
BP	GO:0060255	regulation of macromolecule metabolic process	0.0130719880566185
BP	GO:0060351	cartilage development involved in endochondral bone morphogenesis	0.0132781419164833
BP	GO:0099536	synaptic signaling	0.0136218199985663
CC	GO:0030017	sarcomere	0.0136218199985663
CC	GO:0034399	nuclear periphery	0.0147832792640447
BP	GO:0033044	regulation of chromosome organization	0.015104385009822
BP	GO:0060538	skeletal muscle organ development	0.015121807616933
BP	GO:0007091	metaphase/anaphase transition of mitotic cell cycle	0.0152405273272564
BP	GO:0006259	DNA metabolic process	0.0153560571788662
BP	GO:0023052	signaling	0.0160100345875526
BP	GO:0051301	cell division	0.0160420162140137
BP	GO:0060349	bone morphogenesis	0.0160420162140137
BP	GO:1901360	organic cyclic compound metabolic process	0.0160420162140137
BP	GO:0044784	metaphase/anaphase transition of cell cycle	0.0160642012678369
BP	GO:0016070	RNA metabolic process	0.0163926571468743
CC	GO:0044422	organelle part	0.0163926571468743
BP	GO:0051094	positive regulation of developmental process	0.0191986312296092
BP	GO:0099537	trans-synaptic signaling	0.0191986312296092
MF	GO:0005102	signaling receptor binding	0.019359624310737
CC	GO:0043025	neuronal cell body	0.0195556623905562
BP	GO:0006974	cellular response to DNA damage stimulus	0.0195556623905562
BP	GO:1901987	regulation of cell cycle phase transition	0.0197101731818806
BP	GO:0051236	establishment of RNA localization	0.0197101731818806
BP	GO:0050684	regulation of mRNA processing	0.0197101731818806
BP	GO:0048285	organelle fission	0.0197101731818806
BP	GO:0051171	regulation of nitrogen compound metabolic process	0.0197498282048797
CC	GO:0044297	cell body	0.0205457542250328
CC	GO:0099240	intrinsic component of synaptic membrane	0.0218414868650938
BP	GO:0003417	growth plate cartilage development	0.0218414868650938
BP	GO:0051310	metaphase plate congression	0.0229065814963979
BP	GO:1901988	negative regulation of cell cycle phase transition	0.0235487384907889
BP	GO:0000280	nuclear division	0.023761002635367
BP	GO:0048699	generation of neurons	0.023761002635367
BP	GO:0043170	macromolecule metabolic process	0.0245822112021158
BP	GO:0061448	connective tissue development	0.0248189258330298
BP	GO:0007154	cell communication	0.0248189258330298
BP	GO:0031123	RNA 3'-end processing	0.0248189258330298
BP	GO:0051303	establishment of chromosome localization	0.0249139278274363
CC	GO:0005681	spliceosomal complex	0.0249139278274363
CC	GO:0044449	contractile fiber part	0.0249412312668868
BP	GO:1905819	negative regulation of chromosome separation	0.0252939326315041
BP	GO:0030071	regulation of mitotic metaphase/anaphase transition	0.0252939326315041
BP	GO:0031124	mRNA 3'-end processing	0.0252939326315041
BP	GO:0022008	neurogenesis	0.0253060167370403
BP	GO:1902099	regulation of metaphase/anaphase transition of cell cycle	0.0271694535127692
BP	GO:0098868	bone growth	0.0271694535127692
BP	GO:0045930	negative regulation of mitotic cell cycle	0.0271694535127692
BP	GO:0035767	endothelial cell chemotaxis	0.0275411615220363
BP	GO:0008283	cell proliferation	0.0275648259051278
CC	GO:0036477	somatodendritic compartment	0.0277201519539003
BP	GO:0045597	positive regulation of cell differentiation	0.0284372429494952
BP	GO:1901991	negative regulation of mitotic cell cycle phase transition	0.0284372429494952
BP	GO:0051216	cartilage development	0.0301826161177713
BP	GO:2000816	negative regulation of mitotic sister chromatid separation	0.0304410437672982
BP	GO:0003422	growth plate cartilage morphogenesis	0.0312797024450085
BP	GO:0045596	negative regulation of cell differentiation	0.0313469298634323
BP	GO:0003418	growth plate cartilage chondrocyte differentiation	0.0313469298634323
CC	GO:0000778	condensed nuclear chromosome kinetochore	0.0313679044644299
BP	GO:0070593	dendrite self-avoidance	0.0326643671083398
BP	GO:0007059	chromosome segregation	0.0326643671083398
BP	GO:0003015	heart process	0.0332797923317925
BP	GO:1903047	mitotic cell cycle process	0.0332797923317925
BP	GO:0042127	regulation of cell proliferation	0.0336777235815295
CC	GO:0015630	microtubule cytoskeleton	0.0336777235815295
BP	GO:0007093	mitotic cell cycle checkpoint	0.0336777235815295
BP	GO:0006941	striated muscle contraction	0.0338758743791564
CC	GO:0098590	plasma membrane region	0.0338758743791564
BP	GO:0050000	chromosome localization	0.0349978610362871
BP	GO:0051306	mitotic sister chromatid separation	0.0349978610362871
BP	GO:0080090	regulation of primary metabolic process	0.0358096222540342
BP	GO:0000075	cell cycle checkpoint	0.0358096222540342
BP	GO:1902749	regulation of cell cycle G2/M phase transition	0.0358096222540342
BP	GO:0044786	cell cycle DNA replication	0.0358096222540342
CC	GO:0098982	GABA-ergic synapse	0.0374979138439394
BP	GO:0003009	skeletal muscle contraction	0.0374979138439394
BP	GO:0048513	animal organ development	0.0374979138439394
BP	GO:0050657	nucleic acid transport	0.0374979138439394
BP	GO:0050658	RNA transport	0.0374979138439394
BP	GO:0007080	mitotic metaphase plate congression	0.0374979138439394
BP	GO:0045931	positive regulation of mitotic cell cycle	0.0374979138439394
BP	GO:0060537	muscle tissue development	0.0374979138439394
BP	GO:0009653	anatomical structure morphogenesis	0.0374979138439394
BP	GO:0030198	extracellular matrix organization	0.0374979138439394
BP	GO:1902100	negative regulation of metaphase/anaphase transition of cell cycle	0.0375876930665884
BP	GO:0060284	regulation of cell development	0.0375876930665884
BP	GO:0034508	centromere complex assembly	0.0375876930665884
MF	GO:0030545	receptor regulator activity	0.0400385109968235
CC	GO:0098793	presynapse	0.0401886232570625
BP	GO:0010212	response to ionizing radiation	0.0403526060397223
BP	GO:0008285	negative regulation of cell proliferation	0.04048214167017
BP	GO:0006352	DNA-templated transcription, initiation	0.0405209518917685
MF	GO:0008092	cytoskeletal protein binding	0.0408187527627235
BP	GO:0050767	regulation of neurogenesis	0.0427475827935269
BP	GO:0060047	heart contraction	0.0428580695632881
BP	GO:0045841	negative regulation of mitotic metaphase/anaphase transition	0.0463385655081856
BP	GO:0010389	regulation of G2/M transition of mitotic cell cycle	0.0475394381114817
BP	GO:2000144	positive regulation of DNA-templated transcription, initiation	0.0475394381114817
BP	GO:0031570	DNA integrity checkpoint	0.0475394381114817
