# Supplementary material for: Dedicated transcriptomics combined with power analysis lead to functional understanding of genes with weak phenotypic changes in knockout lines
Source: PLoS Comput Biol. 2020 Nov 12;16(11):e1008354. doi: 10.1371/journal.pcbi.1008354 (PMC7685438; doi:10.1371/journal.pcbi.1008354)
Supplement: S3 File — (GZ) [file pcbi.1008354.s017.gz › S3_File/gor0.2/260.tsv]

ontology	category	term	BH
CC	GO:0031012	extracellular matrix	4.12679744771939e-10
CC	GO:0044421	extracellular region part	4.12679744771939e-10
BP	GO:0009987	cellular process	1.95279411467272e-09
CC	GO:0005615	extracellular space	1.95279411467272e-09
BP	GO:0071840	cellular component organization or biogenesis	5.86775595309343e-09
BP	GO:0032501	multicellular organismal process	6.4440049323726e-09
MF	GO:0005515	protein binding	1.23032568633081e-08
CC	GO:0032991	protein-containing complex	1.9092681945764e-08
BP	GO:0016043	cellular component organization	3.94797566512474e-08
BP	GO:0065007	biological regulation	7.30745953680807e-08
CC	GO:0005576	extracellular region	7.52021292385812e-08
BP	GO:0050789	regulation of biological process	1.74588197724239e-07
CC	GO:0062023	collagen-containing extracellular matrix	2.46787663748554e-07
BP	GO:0007275	multicellular organism development	2.49749916411835e-07
BP	GO:0048731	system development	4.31939141561655e-07
MF	GO:0005488	binding	7.19673455887724e-07
MF	GO:0005201	extracellular matrix structural constituent	7.98672698764963e-07
BP	GO:0048856	anatomical structure development	9.62674884228157e-07
BP	GO:0032502	developmental process	2.14589382690484e-06
CC	GO:0031981	nuclear lumen	2.57370762115505e-06
CC	GO:0044428	nuclear part	2.81505871954471e-06
BP	GO:0050794	regulation of cellular process	3.43409584392219e-06
CC	GO:0043228	non-membrane-bounded organelle	1.74451377931352e-05
MF	GO:0005198	structural molecule activity	3.52694758149785e-05
CC	GO:0005694	chromosome	3.52694758149785e-05
BP	GO:0007399	nervous system development	3.70639091845434e-05
CC	GO:0043232	intracellular non-membrane-bounded organelle	3.93321373659583e-05
BP	GO:0051239	regulation of multicellular organismal process	4.06717728910712e-05
BP	GO:0003008	system process	5.54650603017205e-05
BP	GO:0007155	cell adhesion	5.83850116088126e-05
CC	GO:0000775	chromosome, centromeric region	6.49553069701681e-05
BP	GO:0022610	biological adhesion	9.66579829643336e-05
CC	GO:0044427	chromosomal part	0.000135768365793562
BP	GO:0048589	developmental growth	0.00017294546064126
CC	GO:0070013	intracellular organelle lumen	0.000217449899331159
CC	GO:0097060	synaptic membrane	0.000219710428078173
CC	GO:0000793	condensed chromosome	0.000219710428078173
CC	GO:0005581	collagen trimer	0.000260928326271605
CC	GO:0000779	condensed chromosome, centromeric region	0.000260928326271605
BP	GO:0050793	regulation of developmental process	0.000261100031055431
CC	GO:0000776	kinetochore	0.000261903938448169
CC	GO:0031974	membrane-enclosed lumen	0.000265103376108224
CC	GO:0043233	organelle lumen	0.000265103376108224
MF	GO:0044877	protein-containing complex binding	0.000312737141112371
BP	GO:0008380	RNA splicing	0.000436225534083391
BP	GO:0006941	striated muscle contraction	0.000452025376307081
BP	GO:0061448	connective tissue development	0.000452224993530862
BP	GO:0030198	extracellular matrix organization	0.000452224993530862
BP	GO:0090304	nucleic acid metabolic process	0.000484580387681606
CC	GO:0030424	axon	0.000499691615063277
BP	GO:0048518	positive regulation of biological process	0.000531317597890004
BP	GO:0040007	growth	0.000531317597890004
BP	GO:0051130	positive regulation of cellular component organization	0.0005338689797836
BP	GO:0051983	regulation of chromosome segregation	0.000664531384443315
BP	GO:0048519	negative regulation of biological process	0.000673923719115308
BP	GO:0030154	cell differentiation	0.000689875409124482
BP	GO:0060350	endochondral bone morphogenesis	0.000702862499328242
BP	GO:0033047	regulation of mitotic sister chromatid segregation	0.000736466860869274
CC	GO:0000777	condensed chromosome kinetochore	0.000825619368916414
CC	GO:0000228	nuclear chromosome	0.000826045913537855
BP	GO:0006936	muscle contraction	0.000891261723823081
CC	GO:0045202	synapse	0.000893747325767045
CC	GO:0005654	nucleoplasm	0.000893747325767045
BP	GO:0000375	RNA splicing, via transesterification reactions	0.000893747325767045
BP	GO:0000377	RNA splicing, via transesterification reactions with bulged adenosine as nucleophile	0.000893747325767045
BP	GO:0000398	mRNA splicing, via spliceosome	0.000893747325767045
BP	GO:0007268	chemical synaptic transmission	0.000893747325767045
BP	GO:0098916	anterograde trans-synaptic signaling	0.000893747325767045
CC	GO:0098687	chromosomal region	0.000916074873566499
BP	GO:2000026	regulation of multicellular organismal development	0.00092025873825993
BP	GO:0048869	cellular developmental process	0.000932587905422944
BP	GO:0000070	mitotic sister chromatid segregation	0.000945641252403844
BP	GO:0051726	regulation of cell cycle	0.000946137394387014
CC	GO:0099240	intrinsic component of synaptic membrane	0.000995613596984749
MF	GO:0005212	structural constituent of eye lens	0.000995613596984749
BP	GO:0007088	regulation of mitotic nuclear division	0.00102484400947659
BP	GO:0099536	synaptic signaling	0.00102484400947659
BP	GO:0003418	growth plate cartilage chondrocyte differentiation	0.00106558435969625
BP	GO:0006261	DNA-dependent DNA replication	0.00109852062131578
BP	GO:0060351	cartilage development involved in endochondral bone morphogenesis	0.00109852062131578
BP	GO:0099537	trans-synaptic signaling	0.00112246176549172
BP	GO:0006260	DNA replication	0.00112720421654275
BP	GO:0043062	extracellular structure organization	0.00119930808948494
BP	GO:0051128	regulation of cellular component organization	0.00130562178456008
CC	GO:0043292	contractile fiber	0.00131749574244138
BP	GO:0060047	heart contraction	0.00144263850699287
BP	GO:0000278	mitotic cell cycle	0.00145452683033742
BP	GO:0003015	heart process	0.00148786078371841
BP	GO:0140014	mitotic nuclear division	0.0015432344381936
BP	GO:0045595	regulation of cell differentiation	0.00155004831767013
BP	GO:0003413	chondrocyte differentiation involved in endochondral bone morphogenesis	0.00156405664102757
BP	GO:0003433	chondrocyte development involved in endochondral bone morphogenesis	0.00167876056281385
BP	GO:0033045	regulation of sister chromatid segregation	0.00173818089651255
BP	GO:0009653	anatomical structure morphogenesis	0.00178391510886406
MF	GO:0003729	mRNA binding	0.00181707507899664
MF	GO:0030020	extracellular matrix structural constituent conferring tensile strength	0.00207559328114299
CC	GO:0044456	synapse part	0.00210250475210895
BP	GO:0003012	muscle system process	0.00210250475210895
BP	GO:0006139	nucleobase-containing compound metabolic process	0.00210250475210895
BP	GO:0007346	regulation of mitotic cell cycle	0.00212132028908985
BP	GO:0000245	spliceosomal complex assembly	0.00238811244246552
CC	GO:0099512	supramolecular fiber	0.00262722722194048
BP	GO:0007049	cell cycle	0.00267584821123114
CC	GO:0099080	supramolecular complex	0.00269491270039034
CC	GO:0099081	supramolecular polymer	0.00269491270039034
BP	GO:0048468	cell development	0.00281106370659843
BP	GO:0003009	skeletal muscle contraction	0.00355416165153212
BP	GO:0007059	chromosome segregation	0.00355416165153212
CC	GO:0044454	nuclear chromosome part	0.00386329812933433
BP	GO:0007091	metaphase/anaphase transition of mitotic cell cycle	0.00398488152946422
CC	GO:0033267	axon part	0.00408651726091365
BP	GO:0051216	cartilage development	0.00411215769855437
CC	GO:0044420	extracellular matrix component	0.00411215769855437
CC	GO:0045211	postsynaptic membrane	0.00417558228557581
BP	GO:0003422	growth plate cartilage morphogenesis	0.00417558228557581
CC	GO:0005634	nucleus	0.00417558228557581
CC	GO:0099699	integral component of synaptic membrane	0.00435049317943549
MF	GO:0042623	ATPase activity, coupled	0.00435049317943549
CC	GO:0044422	organelle part	0.00435049317943549
BP	GO:0048522	positive regulation of cellular process	0.00442975751508858
CC	GO:0030054	cell junction	0.00487325456245926
BP	GO:0023052	signaling	0.00527033053754093
BP	GO:0051093	negative regulation of developmental process	0.00531179839019097
BP	GO:0006396	RNA processing	0.0053990259090758
BP	GO:0010965	regulation of mitotic sister chromatid separation	0.00605934961205266
BP	GO:0051241	negative regulation of multicellular organismal process	0.00605934961205266
BP	GO:0046483	heterocycle metabolic process	0.00613057161051195
CC	GO:0098936	intrinsic component of postsynaptic membrane	0.00646272504844263
MF	GO:0005539	glycosaminoglycan binding	0.00646272504844263
BP	GO:0048523	negative regulation of cellular process	0.00646272504844263
BP	GO:0051984	positive regulation of chromosome segregation	0.00647049603557841
BP	GO:0016071	mRNA metabolic process	0.00652004295139961
BP	GO:0030071	regulation of mitotic metaphase/anaphase transition	0.00717984089397271
CC	GO:0098982	GABA-ergic synapse	0.00741203910729886
CC	GO:0031226	intrinsic component of plasma membrane	0.00876561565702297
CC	GO:0097458	neuron part	0.00876561565702297
BP	GO:0006725	cellular aromatic compound metabolic process	0.00906760535429229
CC	GO:0030016	myofibril	0.00906760535429229
BP	GO:0003414	chondrocyte morphogenesis involved in endochondral bone morphogenesis	0.00935255590408231
BP	GO:0003429	growth plate cartilage chondrocyte morphogenesis	0.00935255590408231
BP	GO:0090171	chondrocyte morphogenesis	0.00935255590408231
BP	GO:0006397	mRNA processing	0.00999381762722355
BP	GO:0060349	bone morphogenesis	0.0101932597941453
BP	GO:0051960	regulation of nervous system development	0.0105205723749856
BP	GO:0044784	metaphase/anaphase transition of cell cycle	0.0106985337341275
MF	GO:0016887	ATPase activity	0.0108392907442143
BP	GO:0007154	cell communication	0.0110147442546077
BP	GO:0003013	circulatory system process	0.0110147442546077
BP	GO:0051094	positive regulation of developmental process	0.0110455957693236
BP	GO:0002062	chondrocyte differentiation	0.0117017969538411
BP	GO:0006403	RNA localization	0.0117017969538411
BP	GO:0051783	regulation of nuclear division	0.011890538085654
CC	GO:0030017	sarcomere	0.0121515436728726
BP	GO:1905818	regulation of chromosome separation	0.0123521123371046
BP	GO:0008015	blood circulation	0.012667225615796
MF	GO:0005509	calcium ion binding	0.0127620010611941
BP	GO:0044085	cellular component biogenesis	0.0127620010611941
CC	GO:0098590	plasma membrane region	0.0127620010611941
CC	GO:0005681	spliceosomal complex	0.0127620010611941
CC	GO:0005813	centrosome	0.0130145794045959
CC	GO:0099634	postsynaptic specialization membrane	0.0132516677699481
BP	GO:0090068	positive regulation of cell cycle process	0.0142295100878063
BP	GO:0045931	positive regulation of mitotic cell cycle	0.0142435850986016
CC	GO:0044449	contractile fiber part	0.0143360415408816
BP	GO:0003417	growth plate cartilage development	0.014984734746823
BP	GO:0045944	positive regulation of transcription by RNA polymerase II	0.0150677262587186
BP	GO:0022008	neurogenesis	0.0151409556543848
BP	GO:1903311	regulation of mRNA metabolic process	0.0151409556543848
CC	GO:0036477	somatodendritic compartment	0.0153696347352916
BP	GO:0008037	cell recognition	0.0155099814876267
CC	GO:0099055	integral component of postsynaptic membrane	0.0161796012894166
CC	GO:0009986	cell surface	0.0177990460270265
BP	GO:0007517	muscle organ development	0.0188223773879442
BP	GO:1902099	regulation of metaphase/anaphase transition of cell cycle	0.0189998335374231
BP	GO:0048167	regulation of synaptic plasticity	0.0194782995886811
BP	GO:0050879	multicellular organismal movement	0.0198119422196991
BP	GO:0050881	musculoskeletal movement	0.0198119422196991
CC	GO:0044451	nucleoplasm part	0.0198119422196991
BP	GO:1903047	mitotic cell cycle process	0.0204035151641731
CC	GO:0043025	neuronal cell body	0.0206304467903708
MF	GO:0008201	heparin binding	0.0207266638010417
CC	GO:0005887	integral component of plasma membrane	0.0207266638010417
BP	GO:0048699	generation of neurons	0.0208080057799036
BP	GO:0006259	DNA metabolic process	0.0221537024470992
BP	GO:0000819	sister chromatid segregation	0.0226669065383029
BP	GO:0016070	RNA metabolic process	0.0232942656583786
BP	GO:0050684	regulation of mRNA processing	0.0232942656583786
BP	GO:0050877	nervous system process	0.0236652727117789
BP	GO:0045597	positive regulation of cell differentiation	0.0238001958826688
CC	GO:0098794	postsynapse	0.0248770440970991
BP	GO:0050808	synapse organization	0.0248770440970991
BP	GO:0051306	mitotic sister chromatid separation	0.0249488483641785
BP	GO:0007600	sensory perception	0.0263229756705866
BP	GO:0008608	attachment of spindle microtubules to kinetochore	0.0280161960402861
BP	GO:1901990	regulation of mitotic cell cycle phase transition	0.0284295408393322
CC	GO:0098839	postsynaptic density membrane	0.0284295408393322
BP	GO:0034508	centromere complex assembly	0.0289521269763293
CC	GO:0150034	distal axon	0.030299228423214
BP	GO:0006281	DNA repair	0.0309416772070947
CC	GO:0044430	cytoskeletal part	0.0310295295273735
CC	GO:0044297	cell body	0.0310967446887
BP	GO:0006928	movement of cell or subcellular component	0.0313570940511446
MF	GO:0005102	signaling receptor binding	0.0318203128205014
BP	GO:0045935	positive regulation of nucleobase-containing compound metabolic process	0.0320766676043319
MF	GO:0008094	DNA-dependent ATPase activity	0.0331328345779531
MF	GO:0008134	transcription factor binding	0.0331328345779531
BP	GO:0006376	mRNA splice site selection	0.0333999399936737
BP	GO:0034641	cellular nitrogen compound metabolic process	0.0335888526221741
BP	GO:0000280	nuclear division	0.0341975045836106
BP	GO:0098742	cell-cell adhesion via plasma-membrane adhesion molecules	0.0343619587092839
BP	GO:0060255	regulation of macromolecule metabolic process	0.0343619587092839
BP	GO:0007411	axon guidance	0.0343619587092839
BP	GO:0051123	RNA polymerase II preinitiation complex assembly	0.0349574433429372
CC	GO:0005856	cytoskeleton	0.0349907151045655
BP	GO:0050804	modulation of chemical synaptic transmission	0.0358645025424888
BP	GO:0033044	regulation of chromosome organization	0.0358645025424888
BP	GO:0045841	negative regulation of mitotic metaphase/anaphase transition	0.0358645025424888
BP	GO:0040011	locomotion	0.0358645025424888
BP	GO:0007267	cell-cell signaling	0.0362563433310678
BP	GO:0043170	macromolecule metabolic process	0.0364356897444387
BP	GO:0051276	chromosome organization	0.0364356897444387
BP	GO:0051254	positive regulation of RNA metabolic process	0.0371130815021588
BP	GO:0009888	tissue development	0.0371713859628326
BP	GO:0048513	animal organ development	0.0373200588088261
BP	GO:2000144	positive regulation of DNA-templated transcription, initiation	0.0373715697197024
BP	GO:0048666	neuron development	0.0373715697197024
BP	GO:0030182	neuron differentiation	0.0387194477973684
BP	GO:1901987	regulation of cell cycle phase transition	0.0392619502536664
BP	GO:0000380	alternative mRNA splicing, via spliceosome	0.0392619502536664
BP	GO:0120039	plasma membrane bounded cell projection morphogenesis	0.0392619502536664
BP	GO:0060048	cardiac muscle contraction	0.0392619502536664
BP	GO:0045840	positive regulation of mitotic nuclear division	0.0392619502536664
BP	GO:0099177	regulation of trans-synaptic signaling	0.0392619502536664
CC	GO:0044446	intracellular organelle part	0.0392619502536664
BP	GO:1901360	organic cyclic compound metabolic process	0.0392619502536664
BP	GO:0097485	neuron projection guidance	0.0395190598680687
BP	GO:0060538	skeletal muscle organ development	0.0397484402946734
BP	GO:0007416	synapse assembly	0.0404248267615852
BP	GO:0051962	positive regulation of nervous system development	0.0411317084683639
CC	GO:0016604	nuclear body	0.0414597975651088
CC	GO:0098948	intrinsic component of postsynaptic specialization membrane	0.0418033001990015
CC	GO:0043198	dendritic shaft	0.0418033001990015
BP	GO:0060284	regulation of cell development	0.0418033001990015
BP	GO:0051716	cellular response to stimulus	0.0418083791100549
CC	GO:0043005	neuron projection	0.0434097962799283
BP	GO:0051236	establishment of RNA localization	0.0435550588376938
BP	GO:0008150	biological_process	0.0439545027717818
CC	GO:0005865	striated muscle thin filament	0.0440294861065489
BP	GO:0045787	positive regulation of cell cycle	0.0471902617172025
BP	GO:0000075	cell cycle checkpoint	0.0471902617172025
BP	GO:0002063	chondrocyte development	0.0471902617172025
CC	GO:0036379	myofilament	0.0471902617172025
BP	GO:0006352	DNA-templated transcription, initiation	0.0477709708382949
BP	GO:0022613	ribonucleoprotein complex biogenesis	0.0481223232018403
BP	GO:0009611	response to wounding	0.0489260075013305
BP	GO:0051171	regulation of nitrogen compound metabolic process	0.0489260075013305
BP	GO:0062033	positive regulation of mitotic sister chromatid segregation	0.0489260075013305
BP	GO:0048858	cell projection morphogenesis	0.0498929916841907
