# Supplementary material for: Dedicated transcriptomics combined with power analysis lead to functional understanding of genes with weak phenotypic changes in knockout lines
Source: PLoS Comput Biol. 2020 Nov 12;16(11):e1008354. doi: 10.1371/journal.pcbi.1008354 (PMC7685438; doi:10.1371/journal.pcbi.1008354)
Supplement: S3 File — (GZ) [file pcbi.1008354.s017.gz › S3_File/gor0.2/656.tsv]

ontology	category	term	BH
CC	GO:0031012	extracellular matrix	2.2040824258444e-09
CC	GO:0032991	protein-containing complex	2.2040824258444e-09
CC	GO:0062023	collagen-containing extracellular matrix	2.37885620238471e-08
BP	GO:0032501	multicellular organismal process	1.92446877039837e-07
BP	GO:0050789	regulation of biological process	4.9113475044289e-07
CC	GO:0044421	extracellular region part	5.41360237461433e-07
BP	GO:0065007	biological regulation	5.41360237461433e-07
BP	GO:0071840	cellular component organization or biogenesis	5.41360237461433e-07
BP	GO:0032502	developmental process	5.78716114395916e-07
BP	GO:0048731	system development	5.78716114395916e-07
BP	GO:0009987	cellular process	5.78716114395916e-07
BP	GO:0016043	cellular component organization	1.87111844606805e-06
BP	GO:0048856	anatomical structure development	2.4615823265484e-06
CC	GO:0044428	nuclear part	2.64790696736017e-06
MF	GO:0005201	extracellular matrix structural constituent	2.64790696736017e-06
CC	GO:0043228	non-membrane-bounded organelle	2.69942109485691e-06
MF	GO:0005515	protein binding	2.78844833200344e-06
BP	GO:0016071	mRNA metabolic process	3.31110293994254e-06
BP	GO:0007275	multicellular organism development	3.36090651860964e-06
BP	GO:0008380	RNA splicing	3.59871892808181e-06
BP	GO:0048468	cell development	3.85935075118527e-06
CC	GO:0097060	synaptic membrane	3.85935075118527e-06
CC	GO:0005615	extracellular space	5.98718964460804e-06
CC	GO:0043232	intracellular non-membrane-bounded organelle	5.98718964460804e-06
BP	GO:0050794	regulation of cellular process	5.98718964460804e-06
CC	GO:0031981	nuclear lumen	8.40791641674656e-06
BP	GO:0051239	regulation of multicellular organismal process	8.40791641674656e-06
CC	GO:0044427	chromosomal part	1.12715982405725e-05
CC	GO:0005694	chromosome	1.77452910797425e-05
BP	GO:0051130	positive regulation of cellular component organization	2.81110337832856e-05
CC	GO:0098590	plasma membrane region	2.81110337832856e-05
BP	GO:0048519	negative regulation of biological process	2.81110337832856e-05
CC	GO:0005576	extracellular region	2.81110337832856e-05
BP	GO:0090304	nucleic acid metabolic process	2.81110337832856e-05
CC	GO:0045202	synapse	2.81110337832856e-05
BP	GO:0000375	RNA splicing, via transesterification reactions	2.81110337832856e-05
BP	GO:0000377	RNA splicing, via transesterification reactions with bulged adenosine as nucleophile	2.81110337832856e-05
BP	GO:0000398	mRNA splicing, via spliceosome	2.81110337832856e-05
BP	GO:0048869	cellular developmental process	3.37405279167429e-05
CC	GO:0030054	cell junction	3.69469190505223e-05
BP	GO:0030154	cell differentiation	4.44887988228082e-05
BP	GO:0050793	regulation of developmental process	4.48206229849159e-05
BP	GO:0006397	mRNA processing	4.52556221436045e-05
MF	GO:0044877	protein-containing complex binding	6.48162978083975e-05
CC	GO:0043292	contractile fiber	0.000124285053076219
BP	GO:0048523	negative regulation of cellular process	0.000130077469207207
CC	GO:0044456	synapse part	0.000134795841240107
MF	GO:0003729	mRNA binding	0.00015615173962625
BP	GO:0051726	regulation of cell cycle	0.00015615173962625
BP	GO:0006396	RNA processing	0.000156617140315682
BP	GO:0007346	regulation of mitotic cell cycle	0.000162351243646085
CC	GO:0030424	axon	0.000162351243646085
CC	GO:0005654	nucleoplasm	0.000162833258048458
CC	GO:0000228	nuclear chromosome	0.000192698690340494
MF	GO:0005198	structural molecule activity	0.000218852212731093
CC	GO:0045211	postsynaptic membrane	0.000341518600731197
BP	GO:0022610	biological adhesion	0.000357640951668271
CC	GO:0005681	spliceosomal complex	0.000369697345548697
BP	GO:0007049	cell cycle	0.000425624676612599
BP	GO:0007155	cell adhesion	0.000468077400219132
CC	GO:0044454	nuclear chromosome part	0.000476635313331231
BP	GO:0099536	synaptic signaling	0.000476635313331231
CC	GO:0070013	intracellular organelle lumen	0.000483494824896742
BP	GO:0006139	nucleobase-containing compound metabolic process	0.000502260632590007
CC	GO:0031974	membrane-enclosed lumen	0.000502260632590007
CC	GO:0043233	organelle lumen	0.000502260632590007
CC	GO:0099512	supramolecular fiber	0.000531939406200354
CC	GO:0099080	supramolecular complex	0.000536989899957506
CC	GO:0099081	supramolecular polymer	0.000536989899957506
BP	GO:0006974	cellular response to DNA damage stimulus	0.000602654953660019
MF	GO:0005212	structural constituent of eye lens	0.000648189908212391
BP	GO:0051128	regulation of cellular component organization	0.000692102508602987
BP	GO:0000278	mitotic cell cycle	0.000767711053718017
BP	GO:0099537	trans-synaptic signaling	0.000840614192560049
BP	GO:0007268	chemical synaptic transmission	0.000900670786218623
BP	GO:0098916	anterograde trans-synaptic signaling	0.000900670786218623
CC	GO:0030016	myofibril	0.000996806783374064
BP	GO:0003009	skeletal muscle contraction	0.00119813693777145
BP	GO:0051241	negative regulation of multicellular organismal process	0.00119813693777145
MF	GO:0030020	extracellular matrix structural constituent conferring tensile strength	0.00126014786611579
BP	GO:0051216	cartilage development	0.00126014786611579
MF	GO:0005539	glycosaminoglycan binding	0.00126014786611579
BP	GO:1901990	regulation of mitotic cell cycle phase transition	0.00128936476081221
BP	GO:0006260	DNA replication	0.00164250433413364
BP	GO:0003008	system process	0.00164423387078623
BP	GO:0006259	DNA metabolic process	0.00164423387078623
CC	GO:0097458	neuron part	0.00164423387078623
BP	GO:0022008	neurogenesis	0.00177552489141655
MF	GO:0005488	binding	0.0017771686580284
BP	GO:0051983	regulation of chromosome segregation	0.00191437074165298
CC	GO:0005581	collagen trimer	0.00203742595959255
BP	GO:0048522	positive regulation of cellular process	0.00204404731178645
BP	GO:1901987	regulation of cell cycle phase transition	0.00205530954540461
CC	GO:0044449	contractile fiber part	0.0020676011694097
BP	GO:0033047	regulation of mitotic sister chromatid segregation	0.00233448023080487
BP	GO:0007399	nervous system development	0.00233448023080487
BP	GO:0045595	regulation of cell differentiation	0.00233448023080487
BP	GO:2000026	regulation of multicellular organismal development	0.00235003749161048
CC	GO:0030017	sarcomere	0.00253203756837939
BP	GO:0032879	regulation of localization	0.00255929975202176
BP	GO:0002062	chondrocyte differentiation	0.00261988660158948
BP	GO:0033045	regulation of sister chromatid segregation	0.00264873104772614
CC	GO:0031226	intrinsic component of plasma membrane	0.00264873104772614
BP	GO:0006281	DNA repair	0.00266816480429836
BP	GO:0006941	striated muscle contraction	0.00304439368050464
BP	GO:0048699	generation of neurons	0.00334403088803102
CC	GO:0000775	chromosome, centromeric region	0.00334403088803102
CC	GO:0000777	condensed chromosome kinetochore	0.00334403088803102
BP	GO:0046483	heterocycle metabolic process	0.00335292527102247
CC	GO:0005634	nucleus	0.00357787227897833
BP	GO:0071214	cellular response to abiotic stimulus	0.00381343840288569
BP	GO:0104004	cellular response to environmental stimulus	0.00381343840288569
BP	GO:0009653	anatomical structure morphogenesis	0.00384441915517222
BP	GO:0048518	positive regulation of biological process	0.00400129666961324
CC	GO:0099240	intrinsic component of synaptic membrane	0.00489481922182695
CC	GO:0098982	GABA-ergic synapse	0.00489481922182695
BP	GO:0006725	cellular aromatic compound metabolic process	0.0050699411909623
CC	GO:0098687	chromosomal region	0.0050699411909623
CC	GO:0044459	plasma membrane part	0.00580005711877684
BP	GO:0048513	animal organ development	0.00584025633704326
BP	GO:0023052	signaling	0.00587537866511989
MF	GO:0008201	heparin binding	0.00587829368377239
BP	GO:0044085	cellular component biogenesis	0.00587829368377239
BP	GO:0007088	regulation of mitotic nuclear division	0.00600210184246147
BP	GO:0051093	negative regulation of developmental process	0.00600210184246147
BP	GO:0051094	positive regulation of developmental process	0.00624570071872812
BP	GO:0043062	extracellular structure organization	0.00648371204630196
BP	GO:1903311	regulation of mRNA metabolic process	0.00679438552181624
BP	GO:1905818	regulation of chromosome separation	0.00735218816980073
BP	GO:0044089	positive regulation of cellular component biogenesis	0.00751654317835346
CC	GO:0000779	condensed chromosome, centromeric region	0.00796514798462204
BP	GO:0010965	regulation of mitotic sister chromatid separation	0.0081958556657222
BP	GO:0001501	skeletal system development	0.0081958556657222
CC	GO:0005887	integral component of plasma membrane	0.00846968549241459
BP	GO:0061448	connective tissue development	0.00886703297923702
BP	GO:0000070	mitotic sister chromatid segregation	0.00888668757039263
BP	GO:0045597	positive regulation of cell differentiation	0.00907234733259956
CC	GO:0005856	cytoskeleton	0.00907234733259956
BP	GO:0050806	positive regulation of synaptic transmission	0.00934403973116997
BP	GO:1901360	organic cyclic compound metabolic process	0.00947546480770362
BP	GO:0045931	positive regulation of mitotic cell cycle	0.00967612541089824
BP	GO:0000245	spliceosomal complex assembly	0.00976507568603413
BP	GO:0050804	modulation of chemical synaptic transmission	0.0108474437637849
BP	GO:0050684	regulation of mRNA processing	0.0110867874236673
MF	GO:0008094	DNA-dependent ATPase activity	0.0110903095367822
BP	GO:0044770	cell cycle phase transition	0.011767092564758
BP	GO:0034641	cellular nitrogen compound metabolic process	0.011767092564758
CC	GO:0033267	axon part	0.011767092564758
BP	GO:0040007	growth	0.0118048059623974
BP	GO:0007267	cell-cell signaling	0.0118782526745183
CC	GO:0043005	neuron projection	0.0118782526745183
BP	GO:0010830	regulation of myotube differentiation	0.0118782526745183
BP	GO:0010564	regulation of cell cycle process	0.0121234984149058
BP	GO:0099177	regulation of trans-synaptic signaling	0.0123638984398859
BP	GO:0016070	RNA metabolic process	0.0123638984398859
BP	GO:0007091	metaphase/anaphase transition of mitotic cell cycle	0.0128128107307614
BP	GO:0006261	DNA-dependent DNA replication	0.0131234229585503
BP	GO:0048589	developmental growth	0.0134910742312761
CC	GO:0098794	postsynapse	0.0136854696398702
BP	GO:0044784	metaphase/anaphase transition of cell cycle	0.0137294324397353
CC	GO:0042995	cell projection	0.0141577850875072
CC	GO:0044297	cell body	0.0143949713158727
BP	GO:0050808	synapse organization	0.0144435980131403
CC	GO:0120025	plasma membrane bounded cell projection	0.0148870181826811
CC	GO:0044451	nucleoplasm part	0.0150239205672817
CC	GO:0098936	intrinsic component of postsynaptic membrane	0.015243223620149
BP	GO:0048167	regulation of synaptic plasticity	0.0152611619270591
CC	GO:1990904	ribonucleoprotein complex	0.0164175395583009
BP	GO:0060538	skeletal muscle organ development	0.0168672700085932
BP	GO:0051960	regulation of nervous system development	0.0169597440464995
CC	GO:0036477	somatodendritic compartment	0.0169597440464995
CC	GO:0009986	cell surface	0.0179551148677709
BP	GO:0090068	positive regulation of cell cycle process	0.0179551148677709
BP	GO:0030198	extracellular matrix organization	0.0180068361379899
CC	GO:0005865	striated muscle thin filament	0.018168121171899
BP	GO:0007154	cell communication	0.0187887546954671
BP	GO:0030182	neuron differentiation	0.0200128477412036
BP	GO:0051783	regulation of nuclear division	0.020517964824004
CC	GO:0036379	myofilament	0.0206694868263809
BP	GO:0071824	protein-DNA complex subunit organization	0.0214227646533586
BP	GO:1905819	negative regulation of chromosome separation	0.0224043374676711
BP	GO:0022607	cellular component assembly	0.0226295633679873
BP	GO:0030071	regulation of mitotic metaphase/anaphase transition	0.0227694184938469
CC	GO:0044422	organelle part	0.0228095504308527
BP	GO:0000819	sister chromatid segregation	0.0228095504308527
BP	GO:0050879	multicellular organismal movement	0.0228095504308527
BP	GO:0050881	musculoskeletal movement	0.0228095504308527
BP	GO:0060537	muscle tissue development	0.0230447875384178
BP	GO:1902099	regulation of metaphase/anaphase transition of cell cycle	0.0238694386172377
MF	GO:0003723	RNA binding	0.0238694386172377
BP	GO:0010467	gene expression	0.0242322917325285
CC	GO:0044327	dendritic spine head	0.0242322917325285
CC	GO:0005684	U2-type spliceosomal complex	0.0242322917325285
CC	GO:0000776	kinetochore	0.0243036667419617
BP	GO:0060284	regulation of cell development	0.0243041491522176
BP	GO:1901992	positive regulation of mitotic cell cycle phase transition	0.0245332771384906
CC	GO:0005886	plasma membrane	0.0246075287804722
BP	GO:0032989	cellular component morphogenesis	0.0248238577157448
BP	GO:0044772	mitotic cell cycle phase transition	0.0250428173633509
BP	GO:0060255	regulation of macromolecule metabolic process	0.0250864770888244
BP	GO:0003418	growth plate cartilage chondrocyte differentiation	0.025479884754053
BP	GO:0006936	muscle contraction	0.025556184793957
BP	GO:2000816	negative regulation of mitotic sister chromatid separation	0.0259205862891794
BP	GO:0140014	mitotic nuclear division	0.0270626572523558
BP	GO:0071248	cellular response to metal ion	0.0277620016817779
BP	GO:0048666	neuron development	0.0277794191181997
MF	GO:0046873	metal ion transmembrane transporter activity	0.0281458908652426
BP	GO:0043170	macromolecule metabolic process	0.0287634607960614
CC	GO:0005604	basement membrane	0.0287634607960614
BP	GO:0000380	alternative mRNA splicing, via spliceosome	0.0292347091712155
BP	GO:0048641	regulation of skeletal muscle tissue development	0.0298664268346002
CC	GO:0098793	presynapse	0.0298755522960454
BP	GO:0071241	cellular response to inorganic substance	0.0303585058988358
BP	GO:0051306	mitotic sister chromatid separation	0.0310942765982296
CC	GO:0071013	catalytic step 2 spliceosome	0.0312676273407524
BP	GO:0043933	protein-containing complex subunit organization	0.0316494335017493
CC	GO:0043025	neuronal cell body	0.0318961147023711
CC	GO:0044420	extracellular matrix component	0.0320791083252439
CC	GO:0005813	centrosome	0.0320791083252439
BP	GO:0034508	centromere complex assembly	0.0330981520721134
MF	GO:0070491	repressing transcription factor binding	0.0330981520721134
CC	GO:0099699	integral component of synaptic membrane	0.0330981520721134
CC	GO:0031674	I band	0.0339553259771217
BP	GO:1902100	negative regulation of metaphase/anaphase transition of cell cycle	0.0342638037940396
CC	GO:0071944	cell periphery	0.0348227270933967
BP	GO:0009888	tissue development	0.0349098434371097
BP	GO:0003071	renal system process involved in regulation of systemic arterial blood pressure	0.0354263447103553
BP	GO:0051716	cellular response to stimulus	0.0358691976521137
BP	GO:0010831	positive regulation of myotube differentiation	0.0359704449737365
BP	GO:0006352	DNA-templated transcription, initiation	0.0359704449737365
BP	GO:0033044	regulation of chromosome organization	0.0359704449737365
BP	GO:0007059	chromosome segregation	0.0366046093322733
BP	GO:0003433	chondrocyte development involved in endochondral bone morphogenesis	0.0368452940565971
BP	GO:0003012	muscle system process	0.0368452940565971
BP	GO:0048024	regulation of mRNA splicing, via spliceosome	0.0372878584759581
BP	GO:0007166	cell surface receptor signaling pathway	0.0379863129020572
CC	GO:0044430	cytoskeletal part	0.0379863129020572
MF	GO:0016887	ATPase activity	0.0379863129020572
BP	GO:0050685	positive regulation of mRNA processing	0.0382249667506058
BP	GO:0050767	regulation of neurogenesis	0.0382340119321187
BP	GO:0001754	eye photoreceptor cell differentiation	0.0382340119321187
BP	GO:0022402	cell cycle process	0.0382853521797327
CC	GO:0098978	glutamatergic synapse	0.0382853521797327
BP	GO:1901989	positive regulation of cell cycle phase transition	0.0383984355412528
BP	GO:0060349	bone morphogenesis	0.0385222894355093
BP	GO:1903313	positive regulation of mRNA metabolic process	0.0394916449573597
CC	GO:0005911	cell-cell junction	0.0402801018819662
BP	GO:0045841	negative regulation of mitotic metaphase/anaphase transition	0.0402801018819662
BP	GO:0007519	skeletal muscle tissue development	0.040451547352877
BP	GO:0007215	glutamate receptor signaling pathway	0.0404908373679843
BP	GO:0048747	muscle fiber development	0.0405546457401543
BP	GO:0046903	secretion	0.0407925966102793
BP	GO:0014902	myotube differentiation	0.0407925966102793
BP	GO:1901988	negative regulation of cell cycle phase transition	0.041754725411864
BP	GO:1903047	mitotic cell cycle process	0.0426190812721087
BP	GO:1902751	positive regulation of cell cycle G2/M phase transition	0.0429346249730052
MF	GO:1990825	sequence-specific mRNA binding	0.0429346249730052
BP	GO:0014706	striated muscle tissue development	0.042939618446288
BP	GO:0006928	movement of cell or subcellular component	0.043051651774093
MF	GO:0005261	cation channel activity	0.0445882003923039
BP	GO:2000142	regulation of DNA-templated transcription, initiation	0.0445882003923039
CC	GO:0016604	nuclear body	0.0446439707425261
BP	GO:0008015	blood circulation	0.0446439707425261
MF	GO:0003676	nucleic acid binding	0.0451017800873987
BP	GO:0045787	positive regulation of cell cycle	0.045516379571498
BP	GO:0010720	positive regulation of cell development	0.046012509870311
BP	GO:0033048	negative regulation of mitotic sister chromatid segregation	0.0473569462438187
MF	GO:0042623	ATPase activity, coupled	0.0489493651346913
BP	GO:0006302	double-strand break repair	0.0489793616736693
BP	GO:0033046	negative regulation of sister chromatid segregation	0.0493069257413853
