# Supplementary material for: Dedicated transcriptomics combined with power analysis lead to functional understanding of genes with weak phenotypic changes in knockout lines
Source: PLoS Comput Biol. 2020 Nov 12;16(11):e1008354. doi: 10.1371/journal.pcbi.1008354 (PMC7685438; doi:10.1371/journal.pcbi.1008354)
Supplement: S3 File — (GZ) [file pcbi.1008354.s017.gz › S3_File/gor0.2/307.tsv]

ontology	category	term	BH
BP	GO:0032501	multicellular organismal process	3.00470061541765e-09
BP	GO:0048856	anatomical structure development	3.00470061541765e-09
BP	GO:0048731	system development	3.6416653845504e-09
BP	GO:0007275	multicellular organism development	3.99085045137715e-09
BP	GO:0032502	developmental process	6.59857754780084e-09
BP	GO:0071840	cellular component organization or biogenesis	6.59857754780084e-09
BP	GO:0009987	cellular process	8.63537777279538e-09
CC	GO:0031012	extracellular matrix	9.89505851902484e-09
CC	GO:0032991	protein-containing complex	1.33498043700767e-08
BP	GO:0065007	biological regulation	1.33498043700767e-08
MF	GO:0005515	protein binding	6.84060504461129e-08
BP	GO:0016043	cellular component organization	8.17911807144124e-08
CC	GO:0044428	nuclear part	1.1612586557368e-07
CC	GO:0062023	collagen-containing extracellular matrix	1.88478640912872e-07
CC	GO:0045202	synapse	1.88806555238423e-07
CC	GO:0043228	non-membrane-bounded organelle	2.12734876332909e-07
CC	GO:0031981	nuclear lumen	2.14174469461189e-07
CC	GO:0044456	synapse part	2.50899069137557e-07
BP	GO:0050789	regulation of biological process	2.50899069137557e-07
CC	GO:0044421	extracellular region part	2.50899069137557e-07
CC	GO:0043232	intracellular non-membrane-bounded organelle	6.00933221464272e-07
CC	GO:0005576	extracellular region	9.13732981546704e-07
MF	GO:0005488	binding	9.87197201088823e-07
BP	GO:0050794	regulation of cellular process	1.04880935276824e-06
CC	GO:0097060	synaptic membrane	1.26165404075816e-06
MF	GO:0005198	structural molecule activity	2.29192189905288e-06
CC	GO:0005615	extracellular space	4.09725019480343e-06
BP	GO:0048869	cellular developmental process	5.79133300479227e-06
CC	GO:0098590	plasma membrane region	6.66380842183274e-06
BP	GO:0051239	regulation of multicellular organismal process	9.00621342045108e-06
MF	GO:0005201	extracellular matrix structural constituent	9.65494984737002e-06
CC	GO:0070013	intracellular organelle lumen	9.76045998669893e-06
CC	GO:0030424	axon	9.82405164459108e-06
CC	GO:0031974	membrane-enclosed lumen	9.82405164459108e-06
CC	GO:0043233	organelle lumen	9.82405164459108e-06
BP	GO:0030154	cell differentiation	1.18114564209965e-05
CC	GO:0097458	neuron part	1.28232797725955e-05
BP	GO:0048468	cell development	1.69365890153897e-05
CC	GO:0033267	axon part	1.71038051076595e-05
BP	GO:0065008	regulation of biological quality	1.76036788538295e-05
BP	GO:2000026	regulation of multicellular organismal development	1.77735883982377e-05
CC	GO:0030054	cell junction	1.77735883982377e-05
BP	GO:0050793	regulation of developmental process	2.03512688687981e-05
CC	GO:0044427	chromosomal part	2.11128344182495e-05
BP	GO:0048519	negative regulation of biological process	3.37433068671453e-05
CC	GO:0005654	nucleoplasm	4.05569790170787e-05
BP	GO:0023052	signaling	4.05569790170787e-05
BP	GO:0007399	nervous system development	4.05569790170787e-05
CC	GO:0005694	chromosome	5.98137698844538e-05
BP	GO:0048523	negative regulation of cellular process	6.00166423138139e-05
CC	GO:0045211	postsynaptic membrane	6.8074226225378e-05
CC	GO:0098687	chromosomal region	7.7817475016248e-05
BP	GO:0006396	RNA processing	8.43898449075078e-05
BP	GO:0099536	synaptic signaling	0.000100620465436026
CC	GO:0098794	postsynapse	0.000108192933699358
BP	GO:0003008	system process	0.000138100054661602
CC	GO:0036477	somatodendritic compartment	0.000143624763053567
BP	GO:0006974	cellular response to DNA damage stimulus	0.000147216806754911
CC	GO:0000228	nuclear chromosome	0.000147216806754911
BP	GO:0099537	trans-synaptic signaling	0.000148963145013122
BP	GO:0008380	RNA splicing	0.000150054566678155
CC	GO:0043292	contractile fiber	0.000150054566678155
BP	GO:0007268	chemical synaptic transmission	0.000150054566678155
BP	GO:0098916	anterograde trans-synaptic signaling	0.000150054566678155
CC	GO:0044454	nuclear chromosome part	0.000151671987053455
BP	GO:0006397	mRNA processing	0.000158158213196244
BP	GO:0022008	neurogenesis	0.000194849132757112
BP	GO:0007154	cell communication	0.000244237578981665
BP	GO:0042391	regulation of membrane potential	0.000248506533998123
BP	GO:0048699	generation of neurons	0.000371760081733571
BP	GO:0006260	DNA replication	0.000424163378284098
BP	GO:0051128	regulation of cellular component organization	0.00045994453940046
CC	GO:0098793	presynapse	0.00045994453940046
CC	GO:0099572	postsynaptic specialization	0.000543953753653371
CC	GO:0000775	chromosome, centromeric region	0.000543953753653371
BP	GO:0007049	cell cycle	0.000671893437034675
BP	GO:0003015	heart process	0.000774690098029858
CC	GO:0005634	nucleus	0.000951694439676111
BP	GO:0000375	RNA splicing, via transesterification reactions	0.000961503489945
BP	GO:0000377	RNA splicing, via transesterification reactions with bulged adenosine as nucleophile	0.000961503489945
BP	GO:0000398	mRNA splicing, via spliceosome	0.000961503489945
BP	GO:0016071	mRNA metabolic process	0.00098354410113285
BP	GO:0050808	synapse organization	0.00105459308029162
BP	GO:0045595	regulation of cell differentiation	0.00105459308029162
BP	GO:0006259	DNA metabolic process	0.00110853253911616
CC	GO:0030017	sarcomere	0.0011159254156203
BP	GO:0000278	mitotic cell cycle	0.00112218690771905
CC	GO:0044459	plasma membrane part	0.0011548751833038
BP	GO:0048513	animal organ development	0.00119731048522789
BP	GO:0048145	regulation of fibroblast proliferation	0.00119961882233574
CC	GO:0098982	GABA-ergic synapse	0.00121463525652418
BP	GO:0090304	nucleic acid metabolic process	0.00127268823319033
BP	GO:0060047	heart contraction	0.00127857800455469
BP	GO:0051726	regulation of cell cycle	0.0012869937171291
CC	GO:0030016	myofibril	0.00153241561777615
CC	GO:0043025	neuronal cell body	0.00155725855432555
CC	GO:0044449	contractile fiber part	0.00160403174646362
CC	GO:0031226	intrinsic component of plasma membrane	0.00194313126057578
CC	GO:0099634	postsynaptic specialization membrane	0.00194313126057578
CC	GO:0043005	neuron projection	0.00199355890347188
BP	GO:0060537	muscle tissue development	0.00236166683509715
CC	GO:0099240	intrinsic component of synaptic membrane	0.00239610416498596
BP	GO:0030182	neuron differentiation	0.00239956628406913
BP	GO:0006261	DNA-dependent DNA replication	0.00241146215367278
CC	GO:0044420	extracellular matrix component	0.00249074751384028
BP	GO:0051960	regulation of nervous system development	0.00252075591516962
BP	GO:0048144	fibroblast proliferation	0.00252075591516962
MF	GO:0044877	protein-containing complex binding	0.00256347199153161
CC	GO:0099512	supramolecular fiber	0.00263132117283309
CC	GO:0099080	supramolecular complex	0.00269121049086217
CC	GO:0099081	supramolecular polymer	0.00269121049086217
BP	GO:0051130	positive regulation of cellular component organization	0.00269121049086217
CC	GO:0005681	spliceosomal complex	0.00271913693705535
BP	GO:0003013	circulatory system process	0.00373549249082811
BP	GO:0014706	striated muscle tissue development	0.00391406335711976
BP	GO:0006139	nucleobase-containing compound metabolic process	0.00393392451906021
CC	GO:0044297	cell body	0.00409236819890446
BP	GO:0048518	positive regulation of biological process	0.00426305641933745
MF	GO:0005212	structural constituent of eye lens	0.00426305641933745
BP	GO:0009653	anatomical structure morphogenesis	0.00426305641933745
BP	GO:0040007	growth	0.00426305641933745
BP	GO:0044085	cellular component biogenesis	0.00426305641933745
CC	GO:1990351	transporter complex	0.00474675466858078
CC	GO:0014069	postsynaptic density	0.00474675466858078
CC	GO:0032279	asymmetric synapse	0.00474675466858078
BP	GO:0099565	chemical synaptic transmission, postsynaptic	0.00474675466858078
CC	GO:0044327	dendritic spine head	0.00474675466858078
BP	GO:0007346	regulation of mitotic cell cycle	0.00474675466858078
BP	GO:0006941	striated muscle contraction	0.00474675466858078
CC	GO:0005887	integral component of plasma membrane	0.00474675466858078
BP	GO:0048666	neuron development	0.00474675466858078
CC	GO:1990904	ribonucleoprotein complex	0.00515311124620352
BP	GO:0051216	cartilage development	0.00569142747242233
BP	GO:0044786	cell cycle DNA replication	0.00569674330804247
BP	GO:0060078	regulation of postsynaptic membrane potential	0.00570500754022055
BP	GO:0008015	blood circulation	0.00575538106368998
MF	GO:0046873	metal ion transmembrane transporter activity	0.00600386619518745
BP	GO:0001501	skeletal system development	0.00616893495144499
CC	GO:0005856	cytoskeleton	0.00620351676633516
CC	GO:0000776	kinetochore	0.00621911411096209
BP	GO:0051094	positive regulation of developmental process	0.00624635400785982
CC	GO:0098984	neuron to neuron synapse	0.00627056848445255
BP	GO:0048589	developmental growth	0.00627056848445255
CC	GO:1902495	transmembrane transporter complex	0.00667496337352554
BP	GO:0007517	muscle organ development	0.00722076466198576
BP	GO:0051716	cellular response to stimulus	0.0073360378962779
BP	GO:0061061	muscle structure development	0.00748152019097087
CC	GO:0098878	neurotransmitter receptor complex	0.00790086736139371
BP	GO:0031175	neuron projection development	0.00809648767647234
CC	GO:0097447	dendritic tree	0.00814002264889424
CC	GO:0150034	distal axon	0.00823821977030554
CC	GO:0005581	collagen trimer	0.00838645072325102
CC	GO:0098978	glutamatergic synapse	0.00840073304461759
BP	GO:0061448	connective tissue development	0.00873005027263542
BP	GO:0008630	intrinsic apoptotic signaling pathway in response to DNA damage	0.00887539752602205
BP	GO:0060349	bone morphogenesis	0.00887539752602205
BP	GO:1901990	regulation of mitotic cell cycle phase transition	0.00889396049380307
MF	GO:0005261	cation channel activity	0.00898209712408953
BP	GO:0006281	DNA repair	0.00901159689676425
BP	GO:0022610	biological adhesion	0.00921171110096478
CC	GO:0042734	presynaptic membrane	0.00923241162054734
BP	GO:0043170	macromolecule metabolic process	0.00923241162054734
MF	GO:0030020	extracellular matrix structural constituent conferring tensile strength	0.00955809980000523
BP	GO:0031570	DNA integrity checkpoint	0.00959279217838544
BP	GO:0006403	RNA localization	0.0096641701736076
CC	GO:0030425	dendrite	0.0098762697403166
BP	GO:0060079	excitatory postsynaptic potential	0.0102010181549605
BP	GO:0000245	spliceosomal complex assembly	0.0102135957472497
MF	GO:0030594	neurotransmitter receptor activity	0.0102375340198196
BP	GO:0000075	cell cycle checkpoint	0.0103232931075738
BP	GO:0050896	response to stimulus	0.0106081547869338
BP	GO:0034641	cellular nitrogen compound metabolic process	0.0106081547869338
BP	GO:0030198	extracellular matrix organization	0.0106081547869338
MF	GO:0098879	structural constituent of postsynaptic specialization	0.0106081547869338
BP	GO:0048522	positive regulation of cellular process	0.0110125544216642
BP	GO:0007155	cell adhesion	0.0111423861526346
BP	GO:0046483	heterocycle metabolic process	0.0115118562471367
BP	GO:0060350	endochondral bone morphogenesis	0.0116997160392768
CC	GO:0031225	anchored component of membrane	0.0117680957509803
BP	GO:0051962	positive regulation of nervous system development	0.0121126689774205
MF	GO:0008201	heparin binding	0.0121126689774205
BP	GO:0003012	muscle system process	0.012171085182156
BP	GO:0007093	mitotic cell cycle checkpoint	0.0121758382970849
MF	GO:0098960	postsynaptic neurotransmitter receptor activity	0.0121903728447261
BP	GO:0044057	regulation of system process	0.0131897392286505
BP	GO:1901360	organic cyclic compound metabolic process	0.0135517600495958
BP	GO:0099560	synaptic membrane adhesion	0.0137893051819602
MF	GO:0050431	transforming growth factor beta binding	0.0137893051819602
CC	GO:0008328	ionotropic glutamate receptor complex	0.0137893051819602
BP	GO:0007165	signal transduction	0.0137893051819602
CC	GO:0044422	organelle part	0.0137893051819602
BP	GO:1903047	mitotic cell cycle process	0.0137893051819602
CC	GO:0005657	replication fork	0.0139654142745629
BP	GO:0060538	skeletal muscle organ development	0.014234754647456
CC	GO:0005886	plasma membrane	0.0143961785289661
BP	GO:0048146	positive regulation of fibroblast proliferation	0.0147806953898507
BP	GO:0051052	regulation of DNA metabolic process	0.0154068468421979
BP	GO:0044774	mitotic DNA integrity checkpoint	0.0155601877124214
BP	GO:1902750	negative regulation of cell cycle G2/M phase transition	0.0156108227537959
CC	GO:0034702	ion channel complex	0.0162330585510786
CC	GO:0098936	intrinsic component of postsynaptic membrane	0.0162330585510786
CC	GO:0044304	main axon	0.0172994635522406
BP	GO:0051179	localization	0.0175628214912159
BP	GO:0050767	regulation of neurogenesis	0.0175873848667256
BP	GO:1901991	negative regulation of mitotic cell cycle phase transition	0.0175873848667256
CC	GO:0098948	intrinsic component of postsynaptic specialization membrane	0.0175873848667256
BP	GO:0060284	regulation of cell development	0.0175873848667256
BP	GO:0007267	cell-cell signaling	0.0177957531055888
CC	GO:0099699	integral component of synaptic membrane	0.0178512689314817
BP	GO:0006725	cellular aromatic compound metabolic process	0.01819855897859
MF	GO:0005102	signaling receptor binding	0.0182578145589918
BP	GO:0065004	protein-DNA complex assembly	0.0183068866607629
BP	GO:0043062	extracellular structure organization	0.0183282853672493
MF	GO:0098919	structural constituent of postsynaptic density	0.0185553133723461
BP	GO:0071824	protein-DNA complex subunit organization	0.0188340126227652
MF	GO:0003729	mRNA binding	0.0193103354235955
MF	GO:0005539	glycosaminoglycan binding	0.0194242363398433
BP	GO:1902749	regulation of cell cycle G2/M phase transition	0.0196318031158863
CC	GO:0034703	cation channel complex	0.0201278444710559
BP	GO:0045597	positive regulation of cell differentiation	0.0204334033130192
CC	GO:0098839	postsynaptic density membrane	0.0206100264198876
BP	GO:0009888	tissue development	0.0212575817654838
BP	GO:1901987	regulation of cell cycle phase transition	0.0216492450029866
CC	GO:0031674	I band	0.022154629249127
CC	GO:0071944	cell periphery	0.0221965624987881
BP	GO:1901988	negative regulation of cell cycle phase transition	0.0231352533524291
BP	GO:0033260	nuclear DNA replication	0.023713832523564
CC	GO:0098797	plasma membrane protein complex	0.0242185060250475
BP	GO:0031123	RNA 3'-end processing	0.0243280971621607
CC	GO:0044451	nucleoplasm part	0.0246853875045277
BP	GO:0010389	regulation of G2/M transition of mitotic cell cycle	0.0255059654157444
BP	GO:0060255	regulation of macromolecule metabolic process	0.0255059654157444
BP	GO:0006310	DNA recombination	0.0258386612751689
MF	GO:0022824	transmitter-gated ion channel activity	0.0271052195470677
MF	GO:0022835	transmitter-gated channel activity	0.0271052195470677
CC	GO:0043596	nuclear replication fork	0.0271052195470677
BP	GO:0060351	cartilage development involved in endochondral bone morphogenesis	0.0271052195470677
BP	GO:0051093	negative regulation of developmental process	0.0271052195470677
MF	GO:0044325	ion channel binding	0.0271052195470677
CC	GO:0016604	nuclear body	0.0271052195470677
BP	GO:0030030	cell projection organization	0.0272171829867044
BP	GO:0050807	regulation of synapse organization	0.0272218657893163
BP	GO:0048168	regulation of neuronal synaptic plasticity	0.0280063682878047
BP	GO:0045930	negative regulation of mitotic cell cycle	0.0280155434493295
BP	GO:0022607	cellular component assembly	0.0283077848265738
BP	GO:0090068	positive regulation of cell cycle process	0.0294956277701836
BP	GO:0006275	regulation of DNA replication	0.0298711340237929
CC	GO:0034705	potassium channel complex	0.0298711340237929
MF	GO:0022890	inorganic cation transmembrane transporter activity	0.0306861948538955
BP	GO:0048812	neuron projection morphogenesis	0.0307946504904264
CC	GO:0042995	cell projection	0.0309873313278258
BP	GO:0050769	positive regulation of neurogenesis	0.0314051827071955
BP	GO:0044092	negative regulation of molecular function	0.0314051827071955
MF	GO:0022839	ion gated channel activity	0.0314051827071955
BP	GO:0051276	chromosome organization	0.0320268403704614
BP	GO:0002062	chondrocyte differentiation	0.0320268403704614
CC	GO:0000777	condensed chromosome kinetochore	0.0322840458461753
BP	GO:0120036	plasma membrane bounded cell projection organization	0.0323229134445907
BP	GO:0120039	plasma membrane bounded cell projection morphogenesis	0.0326987713689024
BP	GO:0050803	regulation of synapse structure or activity	0.0328171394125518
BP	GO:2000463	positive regulation of excitatory postsynaptic potential	0.0328171394125518
CC	GO:0071013	catalytic step 2 spliceosome	0.0331121957414322
BP	GO:0003009	skeletal muscle contraction	0.0332013019929013
BP	GO:0034508	centromere complex assembly	0.0332013019929013
BP	GO:0032879	regulation of localization	0.0338410671291011
CC	GO:0032993	protein-DNA complex	0.0343052462370599
BP	GO:0048858	cell projection morphogenesis	0.0344737155391957
MF	GO:0016887	ATPase activity	0.0355042476302863
BP	GO:0022613	ribonucleoprotein complex biogenesis	0.0355042476302863
BP	GO:0010972	negative regulation of G2/M transition of mitotic cell cycle	0.0355042476302863
BP	GO:0048167	regulation of synaptic plasticity	0.0355042476302863
MF	GO:0022836	gated channel activity	0.0358868293162002
CC	GO:0030018	Z disc	0.0361144846057206
BP	GO:0050804	modulation of chemical synaptic transmission	0.0362640657956673
CC	GO:0044463	cell projection part	0.0362640657956673
CC	GO:0120038	plasma membrane bounded cell projection part	0.0362640657956673
MF	GO:1904315	transmitter-gated ion channel activity involved in regulation of postsynaptic membrane potential	0.0363573091828425
BP	GO:0051240	positive regulation of multicellular organismal process	0.0364019982053918
BP	GO:0023051	regulation of signaling	0.0379054560887517
BP	GO:0010720	positive regulation of cell development	0.0382085998377435
MF	GO:0099529	neurotransmitter receptor activity involved in regulation of postsynaptic membrane potential	0.0400698824229312
BP	GO:0007088	regulation of mitotic nuclear division	0.0405307452838697
BP	GO:0045664	regulation of neuron differentiation	0.0406578432359796
BP	GO:0007416	synapse assembly	0.0408655397557496
BP	GO:0000077	DNA damage checkpoint	0.0416120721990291
BP	GO:0099177	regulation of trans-synaptic signaling	0.0417844875327431
BP	GO:0048583	regulation of response to stimulus	0.0422077830403278
BP	GO:0007166	cell surface receptor signaling pathway	0.0422077830403278
BP	GO:0097435	supramolecular fiber organization	0.0431416862716027
MF	GO:0003688	DNA replication origin binding	0.0431416862716027
BP	GO:0140014	mitotic nuclear division	0.0435972114219477
BP	GO:0000070	mitotic sister chromatid segregation	0.0439597986284741
MF	GO:0003697	single-stranded DNA binding	0.0442893937680518
BP	GO:0071804	cellular potassium ion transport	0.0442893937680518
BP	GO:0071805	potassium ion transmembrane transport	0.0442893937680518
MF	GO:0008094	DNA-dependent ATPase activity	0.0443733252936454
CC	GO:0000779	condensed chromosome, centromeric region	0.0449380797466127
BP	GO:0071276	cellular response to cadmium ion	0.0450034328405003
BP	GO:0033045	regulation of sister chromatid segregation	0.0455398558762591
BP	GO:0006936	muscle contraction	0.0460515938225123
BP	GO:0006813	potassium ion transport	0.0465697317572472
CC	GO:0032809	neuronal cell body membrane	0.0467463715762721
CC	GO:0005813	centrosome	0.0467463715762721
BP	GO:0051983	regulation of chromosome segregation	0.0474954133318748
BP	GO:0003417	growth plate cartilage development	0.0474954133318748
CC	GO:0001527	microfibril	0.0474954133318748
BP	GO:1902229	regulation of intrinsic apoptotic signaling pathway in response to DNA damage	0.0475398628093822
BP	GO:0010646	regulation of cell communication	0.0492311273128336
