# Supplementary material for: Dedicated transcriptomics combined with power analysis lead to functional understanding of genes with weak phenotypic changes in knockout lines
Source: PLoS Comput Biol. 2020 Nov 12;16(11):e1008354. doi: 10.1371/journal.pcbi.1008354 (PMC7685438; doi:10.1371/journal.pcbi.1008354)
Supplement: S3 File — (GZ) [file pcbi.1008354.s017.gz › S3_File/gor0.2/386.tsv]

ontology	category	term	BH
CC	GO:0031012	extracellular matrix	2.80022809519251e-07
BP	GO:0032501	multicellular organismal process	5.02859227948246e-07
CC	GO:0032991	protein-containing complex	6.6063255283748e-07
BP	GO:0009987	cellular process	8.43199028506217e-07
CC	GO:0044428	nuclear part	1.21619008608858e-06
MF	GO:0005515	protein binding	1.21619008608858e-06
CC	GO:0062023	collagen-containing extracellular matrix	2.37554883865441e-06
CC	GO:0031981	nuclear lumen	2.69751678167567e-06
CC	GO:0044421	extracellular region part	3.04644227153231e-06
MF	GO:0005488	binding	3.32020927560779e-06
BP	GO:0048731	system development	5.75111564987794e-06
BP	GO:0032502	developmental process	6.74109569778293e-06
CC	GO:0043228	non-membrane-bounded organelle	6.74109569778293e-06
CC	GO:0044427	chromosomal part	9.21041031249184e-06
CC	GO:0005694	chromosome	1.00515936195848e-05
CC	GO:0043232	intracellular non-membrane-bounded organelle	1.22307527454107e-05
MF	GO:0005201	extracellular matrix structural constituent	1.49982828214384e-05
BP	GO:0048856	anatomical structure development	3.03271283737321e-05
BP	GO:0007275	multicellular organism development	3.03271283737321e-05
CC	GO:0005576	extracellular region	3.03271283737321e-05
MF	GO:0005198	structural molecule activity	3.03271283737321e-05
BP	GO:0065007	biological regulation	3.03271283737321e-05
CC	GO:0005634	nucleus	3.03271283737321e-05
BP	GO:0006396	RNA processing	3.35310330211413e-05
BP	GO:0090304	nucleic acid metabolic process	3.35310330211413e-05
BP	GO:0071840	cellular component organization or biogenesis	3.35310330211413e-05
CC	GO:0005615	extracellular space	3.35310330211413e-05
CC	GO:0070013	intracellular organelle lumen	4.47811444308711e-05
CC	GO:0031974	membrane-enclosed lumen	4.57361598753408e-05
CC	GO:0043233	organelle lumen	4.57361598753408e-05
BP	GO:0006139	nucleobase-containing compound metabolic process	4.81888290316748e-05
BP	GO:0050789	regulation of biological process	5.01135047638767e-05
CC	GO:0098687	chromosomal region	9.47446095723667e-05
MF	GO:0005212	structural constituent of eye lens	0.000104144452266999
BP	GO:0006397	mRNA processing	0.000141924735428454
BP	GO:0051726	regulation of cell cycle	0.000167917994891532
CC	GO:0000775	chromosome, centromeric region	0.000267869453801833
BP	GO:0016071	mRNA metabolic process	0.000267869453801833
BP	GO:0008380	RNA splicing	0.00030821932289992
BP	GO:0051094	positive regulation of developmental process	0.000387408412351009
BP	GO:0046483	heterocycle metabolic process	0.000415505486597978
BP	GO:0048869	cellular developmental process	0.000462137439271542
CC	GO:0000776	kinetochore	0.00048168389424094
CC	GO:0005654	nucleoplasm	0.00048168389424094
CC	GO:0045202	synapse	0.000507032859350944
BP	GO:0000278	mitotic cell cycle	0.000585419744598637
BP	GO:0016043	cellular component organization	0.00066606639908739
CC	GO:0097060	synaptic membrane	0.00106118679423671
BP	GO:0048468	cell development	0.00106118679423671
BP	GO:0060350	endochondral bone morphogenesis	0.00112471932752428
MF	GO:0005509	calcium ion binding	0.00112471932752428
BP	GO:0030154	cell differentiation	0.00112892668821432
BP	GO:0050793	regulation of developmental process	0.00118641671245688
CC	GO:0000779	condensed chromosome, centromeric region	0.00127282111406034
BP	GO:0000375	RNA splicing, via transesterification reactions	0.00131678754485084
BP	GO:0000377	RNA splicing, via transesterification reactions with bulged adenosine as nucleophile	0.00131678754485084
BP	GO:0000398	mRNA splicing, via spliceosome	0.00131678754485084
BP	GO:0050794	regulation of cellular process	0.00133238491492393
MF	GO:0044877	protein-containing complex binding	0.00141129264004125
BP	GO:2000026	regulation of multicellular organismal development	0.00142743075348551
BP	GO:0006725	cellular aromatic compound metabolic process	0.00151760038234556
BP	GO:0060351	cartilage development involved in endochondral bone morphogenesis	0.00187760861997834
MF	GO:0003729	mRNA binding	0.00203353357605679
CC	GO:0005581	collagen trimer	0.00241269804304604
BP	GO:0051983	regulation of chromosome segregation	0.00256337787603706
CC	GO:0000793	condensed chromosome	0.00281029802038358
BP	GO:0051239	regulation of multicellular organismal process	0.00290253926324938
CC	GO:0000228	nuclear chromosome	0.00298632694463405
BP	GO:0006260	DNA replication	0.00332214288105916
BP	GO:0007346	regulation of mitotic cell cycle	0.00341946333676983
BP	GO:0051962	positive regulation of nervous system development	0.0034909206377375
BP	GO:0045595	regulation of cell differentiation	0.004099362723513
BP	GO:0061448	connective tissue development	0.00411814481722952
BP	GO:0007049	cell cycle	0.00453623310347609
BP	GO:0051216	cartilage development	0.00456544333283991
CC	GO:0000777	condensed chromosome kinetochore	0.00468850099807802
BP	GO:0007268	chemical synaptic transmission	0.00468850099807802
BP	GO:0098916	anterograde trans-synaptic signaling	0.00468850099807802
CC	GO:0044454	nuclear chromosome part	0.00468850099807802
BP	GO:1901360	organic cyclic compound metabolic process	0.00468850099807802
BP	GO:0045597	positive regulation of cell differentiation	0.00468850099807802
CC	GO:0044456	synapse part	0.00499560378998657
BP	GO:0099536	synaptic signaling	0.00515175386556743
BP	GO:0016070	RNA metabolic process	0.00523050395385339
BP	GO:0006403	RNA localization	0.00591041349424173
BP	GO:0006281	DNA repair	0.00712037440765601
BP	GO:0051960	regulation of nervous system development	0.00783894723885725
BP	GO:0033045	regulation of sister chromatid segregation	0.0078803660951132
BP	GO:0099537	trans-synaptic signaling	0.0078803660951132
BP	GO:0050684	regulation of mRNA processing	0.00816113970918446
BP	GO:0060349	bone morphogenesis	0.00843137958346677
BP	GO:0007399	nervous system development	0.00843137958346677
BP	GO:0043170	macromolecule metabolic process	0.00881092233006909
BP	GO:0006259	DNA metabolic process	0.00881092233006909
MF	GO:0016887	ATPase activity	0.00881092233006909
BP	GO:0006261	DNA-dependent DNA replication	0.00881092233006909
BP	GO:0006974	cellular response to DNA damage stimulus	0.00949678745780299
BP	GO:0031123	RNA 3'-end processing	0.00949678745780299
BP	GO:0003008	system process	0.00994260348287946
CC	GO:0030424	axon	0.0105286160156915
BP	GO:0040007	growth	0.0109621069507917
BP	GO:0034641	cellular nitrogen compound metabolic process	0.0113665483437024
BP	GO:0002062	chondrocyte differentiation	0.0115256653144338
BP	GO:0000070	mitotic sister chromatid segregation	0.0115454552489986
BP	GO:0051130	positive regulation of cellular component organization	0.0134400824440809
MF	GO:0008094	DNA-dependent ATPase activity	0.0149077513863075
BP	GO:0033047	regulation of mitotic sister chromatid segregation	0.0174634827921813
BP	GO:0031124	mRNA 3'-end processing	0.0182699325355892
BP	GO:0010720	positive regulation of cell development	0.0193542697854624
BP	GO:0060255	regulation of macromolecule metabolic process	0.0194465283219227
CC	GO:0044420	extracellular matrix component	0.0198669241824133
BP	GO:0048519	negative regulation of biological process	0.0202050837246698
CC	GO:0045211	postsynaptic membrane	0.0202050837246698
CC	GO:0043292	contractile fiber	0.0202050837246698
BP	GO:0048589	developmental growth	0.0212975275361233
CC	GO:0098982	GABA-ergic synapse	0.0227039497478445
BP	GO:1901988	negative regulation of cell cycle phase transition	0.0252647833037485
BP	GO:0010564	regulation of cell cycle process	0.0252647833037485
BP	GO:0006378	mRNA polyadenylation	0.0252647833037485
MF	GO:0003723	RNA binding	0.0252647833037485
CC	GO:0005865	striated muscle thin filament	0.0255458655852307
BP	GO:0140014	mitotic nuclear division	0.0259134686104074
BP	GO:0007059	chromosome segregation	0.0264464348511728
CC	GO:0098590	plasma membrane region	0.0268886058057794
BP	GO:0043631	RNA polyadenylation	0.0284271809563789
CC	GO:0036379	myofilament	0.0286091866511535
BP	GO:0051093	negative regulation of developmental process	0.0295813946432588
BP	GO:1903311	regulation of mRNA metabolic process	0.0309128384114015
BP	GO:0044539	long-chain fatty acid import	0.0309128384114015
BP	GO:0048518	positive regulation of biological process	0.0309128384114015
CC	GO:0044422	organelle part	0.0309128384114015
BP	GO:0007517	muscle organ development	0.0309128384114015
BP	GO:0051128	regulation of cellular component organization	0.0309128384114015
CC	GO:0000780	condensed nuclear chromosome, centromeric region	0.0319894186493324
MF	GO:0042623	ATPase activity, coupled	0.0326376853017547
BP	GO:0048522	positive regulation of cellular process	0.0326376853017547
BP	GO:0022610	biological adhesion	0.0330694336583384
BP	GO:0090068	positive regulation of cell cycle process	0.0330694336583384
BP	GO:0045787	positive regulation of cell cycle	0.0330830255574643
BP	GO:0050769	positive regulation of neurogenesis	0.0330830255574643
BP	GO:0007088	regulation of mitotic nuclear division	0.0335907323923418
BP	GO:0007155	cell adhesion	0.0338151292134963
CC	GO:0099634	postsynaptic specialization membrane	0.0356201345079803
BP	GO:1903047	mitotic cell cycle process	0.0375984845175045
BP	GO:0007093	mitotic cell cycle checkpoint	0.0381863757377408
CC	GO:0099512	supramolecular fiber	0.0383482518882031
BP	GO:0051236	establishment of RNA localization	0.0383482518882031
CC	GO:0099080	supramolecular complex	0.0383860105776393
CC	GO:0099081	supramolecular polymer	0.0383860105776393
CC	GO:0097458	neuron part	0.0383860105776393
BP	GO:0000075	cell cycle checkpoint	0.0405992148754847
BP	GO:0010467	gene expression	0.0405992148754847
CC	GO:0005813	centrosome	0.0414167752445148
MF	GO:0030020	extracellular matrix structural constituent conferring tensile strength	0.0414167752445148
BP	GO:0031440	regulation of mRNA 3'-end processing	0.0414167752445148
BP	GO:0045930	negative regulation of mitotic cell cycle	0.0414167752445148
BP	GO:0022613	ribonucleoprotein complex biogenesis	0.0445249811276403
BP	GO:1905818	regulation of chromosome separation	0.0445249811276403
BP	GO:0050767	regulation of neurogenesis	0.0445249811276403
BP	GO:0060284	regulation of cell development	0.0453386431820336
BP	GO:0071480	cellular response to gamma radiation	0.0453386431820336
BP	GO:0048699	generation of neurons	0.0453386431820336
BP	GO:0048523	negative regulation of cellular process	0.0453386431820336
BP	GO:0034508	centromere complex assembly	0.0453386431820336
CC	GO:0036477	somatodendritic compartment	0.0468027115586486
CC	GO:0099146	intrinsic component of postsynaptic density membrane	0.0470383687063229
MF	GO:0097367	carbohydrate derivative binding	0.0472533699972477
CC	GO:1990904	ribonucleoprotein complex	0.0474874580330124
