# Supplementary material for: Dedicated transcriptomics combined with power analysis lead to functional understanding of genes with weak phenotypic changes in knockout lines
Source: PLoS Comput Biol. 2020 Nov 12;16(11):e1008354. doi: 10.1371/journal.pcbi.1008354 (PMC7685438; doi:10.1371/journal.pcbi.1008354)
Supplement: S3 File — (GZ) [file pcbi.1008354.s017.gz › S3_File/gor0.2/754.tsv]

ontology	category	term	BH
BP	GO:0032501	multicellular organismal process	3.26907247232487e-09
CC	GO:0031012	extracellular matrix	8.63104307818344e-09
CC	GO:0062023	collagen-containing extracellular matrix	8.12640532752386e-08
BP	GO:0065007	biological regulation	3.0539857226366e-07
CC	GO:0044421	extracellular region part	4.08131153597974e-07
CC	GO:0032991	protein-containing complex	1.07625112756487e-06
CC	GO:0005615	extracellular space	1.07625112756487e-06
BP	GO:0050789	regulation of biological process	1.28352278570857e-06
CC	GO:0097060	synaptic membrane	1.36146340051155e-06
MF	GO:0005515	protein binding	1.48786016547124e-06
BP	GO:0048731	system development	1.55466121161794e-06
BP	GO:0032502	developmental process	2.2772434245587e-06
MF	GO:0005201	extracellular matrix structural constituent	2.70760608225538e-06
BP	GO:0007275	multicellular organism development	3.40862584181133e-06
BP	GO:0009987	cellular process	3.68229908148907e-06
CC	GO:0005576	extracellular region	3.68229908148907e-06
BP	GO:0048856	anatomical structure development	7.22044871300819e-06
BP	GO:0071840	cellular component organization or biogenesis	1.13571152081395e-05
BP	GO:0050794	regulation of cellular process	2.45569358917806e-05
MF	GO:0005212	structural constituent of eye lens	2.52013919170448e-05
CC	GO:0044428	nuclear part	2.54553858940604e-05
CC	GO:0043228	non-membrane-bounded organelle	2.60742053988708e-05
CC	GO:0030424	axon	3.08150490831881e-05
CC	GO:0045202	synapse	3.64982167927159e-05
BP	GO:0090304	nucleic acid metabolic process	3.90563954032469e-05
MF	GO:0005488	binding	4.23946029744756e-05
BP	GO:0048519	negative regulation of biological process	4.38072649935121e-05
CC	GO:0043232	intracellular non-membrane-bounded organelle	5.44249272523796e-05
BP	GO:0016043	cellular component organization	5.67701799311473e-05
BP	GO:0008380	RNA splicing	5.82528042481703e-05
CC	GO:0044456	synapse part	6.46891957482086e-05
BP	GO:0051726	regulation of cell cycle	6.91801597763652e-05
MF	GO:0044877	protein-containing complex binding	9.07647678825775e-05
BP	GO:0016071	mRNA metabolic process	9.92619015303603e-05
CC	GO:0031981	nuclear lumen	9.94438245201237e-05
MF	GO:0005198	structural molecule activity	0.000100504094575101
CC	GO:0099240	intrinsic component of synaptic membrane	0.000102305456857214
MF	GO:0005509	calcium ion binding	0.000160369702034566
CC	GO:0005694	chromosome	0.000180205238000626
CC	GO:0098590	plasma membrane region	0.000193547520361781
BP	GO:0006396	RNA processing	0.000239492236157515
CC	GO:0005581	collagen trimer	0.000240935700412425
CC	GO:0044427	chromosomal part	0.000240935700412425
BP	GO:0051983	regulation of chromosome segregation	0.000240935700412425
BP	GO:0006397	mRNA processing	0.000244000113816308
BP	GO:0007268	chemical synaptic transmission	0.000250378150274229
BP	GO:0098916	anterograde trans-synaptic signaling	0.000250378150274229
BP	GO:0003008	system process	0.000274734475622529
BP	GO:0033045	regulation of sister chromatid segregation	0.000309356201127361
BP	GO:0099536	synaptic signaling	0.000436772851343282
BP	GO:0051239	regulation of multicellular organismal process	0.000436772851343282
BP	GO:0099537	trans-synaptic signaling	0.000495868059324448
BP	GO:0006139	nucleobase-containing compound metabolic process	0.000528367655687713
CC	GO:0031226	intrinsic component of plasma membrane	0.000540208778887643
CC	GO:0030054	cell junction	0.000548119169209737
BP	GO:0048523	negative regulation of cellular process	0.000696652305506984
BP	GO:0006259	DNA metabolic process	0.000998625758726348
MF	GO:0030020	extracellular matrix structural constituent conferring tensile strength	0.00108513703748767
CC	GO:0098687	chromosomal region	0.00120976244766871
CC	GO:0045211	postsynaptic membrane	0.00123793594377537
CC	GO:0043292	contractile fiber	0.00126716113681175
BP	GO:0000075	cell cycle checkpoint	0.0015305030071719
BP	GO:1902749	regulation of cell cycle G2/M phase transition	0.00155500230200976
BP	GO:0033047	regulation of mitotic sister chromatid segregation	0.00184104173547515
BP	GO:0030154	cell differentiation	0.00188880558653689
CC	GO:0097458	neuron part	0.00188880558653689
CC	GO:0000775	chromosome, centromeric region	0.00188880558653689
CC	GO:0099699	integral component of synaptic membrane	0.00188880558653689
BP	GO:0006941	striated muscle contraction	0.00212603167785338
MF	GO:0005539	glycosaminoglycan binding	0.00212603167785338
BP	GO:1901988	negative regulation of cell cycle phase transition	0.00225228917194048
BP	GO:0010965	regulation of mitotic sister chromatid separation	0.00255853537216242
BP	GO:0051128	regulation of cellular component organization	0.00261034635399073
BP	GO:0007346	regulation of mitotic cell cycle	0.00261034635399073
BP	GO:0046483	heterocycle metabolic process	0.00287515658615621
CC	GO:0005887	integral component of plasma membrane	0.00287515658615621
BP	GO:0048869	cellular developmental process	0.00287515658615621
BP	GO:0006260	DNA replication	0.00291690707231979
BP	GO:0007049	cell cycle	0.00295744015667682
CC	GO:0005681	spliceosomal complex	0.00325753129717752
CC	GO:0098936	intrinsic component of postsynaptic membrane	0.00325753129717752
BP	GO:0060351	cartilage development involved in endochondral bone morphogenesis	0.00343619487346214
BP	GO:0007093	mitotic cell cycle checkpoint	0.00343619487346214
BP	GO:1901987	regulation of cell cycle phase transition	0.00343680154937097
BP	GO:0003009	skeletal muscle contraction	0.00358451890075904
MF	GO:0003729	mRNA binding	0.00374529023749118
BP	GO:0051216	cartilage development	0.00374529023749118
BP	GO:0007091	metaphase/anaphase transition of mitotic cell cycle	0.00402941177421916
BP	GO:0006974	cellular response to DNA damage stimulus	0.00402941177421916
BP	GO:0060255	regulation of macromolecule metabolic process	0.00409156026847491
BP	GO:0022610	biological adhesion	0.00409156026847491
BP	GO:0000375	RNA splicing, via transesterification reactions	0.00409156026847491
BP	GO:0000377	RNA splicing, via transesterification reactions with bulged adenosine as nucleophile	0.00409156026847491
BP	GO:0000398	mRNA splicing, via spliceosome	0.00409156026847491
CC	GO:0042734	presynaptic membrane	0.00414099633832308
BP	GO:0044784	metaphase/anaphase transition of cell cycle	0.00414099633832308
BP	GO:0007155	cell adhesion	0.00414099633832308
CC	GO:0005634	nucleus	0.00439754387003886
BP	GO:1901990	regulation of mitotic cell cycle phase transition	0.00439754387003886
CC	GO:0005654	nucleoplasm	0.00475843163964171
CC	GO:0000776	kinetochore	0.00503890906219933
BP	GO:1905818	regulation of chromosome separation	0.00508599392168256
BP	GO:0000278	mitotic cell cycle	0.00521487380987749
BP	GO:0051130	positive regulation of cellular component organization	0.00524535483360553
MF	GO:0046873	metal ion transmembrane transporter activity	0.00538325783905045
BP	GO:0090068	positive regulation of cell cycle process	0.0056330768094655
BP	GO:0006725	cellular aromatic compound metabolic process	0.00599652576141086
BP	GO:0010564	regulation of cell cycle process	0.00601546195960943
BP	GO:1905819	negative regulation of chromosome separation	0.00652614013955517
BP	GO:0006281	DNA repair	0.00693944923605197
BP	GO:0016070	RNA metabolic process	0.00696186467318538
BP	GO:0030071	regulation of mitotic metaphase/anaphase transition	0.00697602042628008
BP	GO:0065008	regulation of biological quality	0.00730119946541557
BP	GO:0048468	cell development	0.00731931945156323
BP	GO:1902099	regulation of metaphase/anaphase transition of cell cycle	0.00754868036821668
CC	GO:0030016	myofibril	0.00779955878058498
BP	GO:0010389	regulation of G2/M transition of mitotic cell cycle	0.00788555680119528
BP	GO:2000816	negative regulation of mitotic sister chromatid separation	0.00788555680119528
CC	GO:0099512	supramolecular fiber	0.00808219403649326
CC	GO:0099080	supramolecular complex	0.00808219403649326
CC	GO:0099081	supramolecular polymer	0.00808219403649326
BP	GO:1901991	negative regulation of mitotic cell cycle phase transition	0.00808219403649326
BP	GO:0000070	mitotic sister chromatid segregation	0.00821807141597313
BP	GO:0007416	synapse assembly	0.00821807141597313
CC	GO:0098878	neurotransmitter receptor complex	0.00830209819158991
CC	GO:0043025	neuronal cell body	0.00843861201004698
BP	GO:0031570	DNA integrity checkpoint	0.0084488543156895
CC	GO:0000777	condensed chromosome kinetochore	0.00854324363136197
BP	GO:0051241	negative regulation of multicellular organismal process	0.00854324363136197
BP	GO:0003433	chondrocyte development involved in endochondral bone morphogenesis	0.0088655107508277
BP	GO:0003015	heart process	0.00920473458910177
BP	GO:0043170	macromolecule metabolic process	0.00920473458910177
BP	GO:0007399	nervous system development	0.00926872732102738
MF	GO:0008134	transcription factor binding	0.00929747204302715
BP	GO:0003012	muscle system process	0.00933166695909495
CC	GO:0033267	axon part	0.00989126737865228
MF	GO:0008201	heparin binding	0.00989126737865228
BP	GO:1902750	negative regulation of cell cycle G2/M phase transition	0.00989126737865228
CC	GO:0030017	sarcomere	0.00989126737865228
BP	GO:0051306	mitotic sister chromatid separation	0.00989126737865228
BP	GO:2000026	regulation of multicellular organismal development	0.00993123368868489
BP	GO:1902100	negative regulation of metaphase/anaphase transition of cell cycle	0.0100255590807838
CC	GO:1990904	ribonucleoprotein complex	0.0101827570988908
CC	GO:0044297	cell body	0.0102197247036882
BP	GO:0051093	negative regulation of developmental process	0.010363732837382
BP	GO:0010948	negative regulation of cell cycle process	0.010363732837382
CC	GO:0098889	intrinsic component of presynaptic membrane	0.010363732837382
CC	GO:0099634	postsynaptic specialization membrane	0.010363732837382
BP	GO:0051052	regulation of DNA metabolic process	0.0103967175400454
BP	GO:1901360	organic cyclic compound metabolic process	0.0105718469834659
BP	GO:0033044	regulation of chromosome organization	0.0107724130724318
BP	GO:0006275	regulation of DNA replication	0.0108829957380873
BP	GO:0098742	cell-cell adhesion via plasma-membrane adhesion molecules	0.0111645777526501
BP	GO:0000819	sister chromatid segregation	0.0112052359924461
CC	GO:0098793	presynapse	0.0112052359924461
CC	GO:0044449	contractile fiber part	0.0112052359924461
BP	GO:0060079	excitatory postsynaptic potential	0.0112052359924461
CC	GO:0000228	nuclear chromosome	0.0112052359924461
BP	GO:0051171	regulation of nitrogen compound metabolic process	0.0113174366346311
CC	GO:0099055	integral component of postsynaptic membrane	0.0114828600154788
BP	GO:0050793	regulation of developmental process	0.0114918136628034
BP	GO:0045841	negative regulation of mitotic metaphase/anaphase transition	0.0114918136628034
BP	GO:0007059	chromosome segregation	0.0114918136628034
CC	GO:0044459	plasma membrane part	0.0114918136628034
CC	GO:0008328	ionotropic glutamate receptor complex	0.0115188256677398
BP	GO:0048513	animal organ development	0.0124231296870043
CC	GO:0036477	somatodendritic compartment	0.0124291064477104
BP	GO:0044839	cell cycle G2/M phase transition	0.0124291064477104
BP	GO:0006936	muscle contraction	0.0124291064477104
BP	GO:0003417	growth plate cartilage development	0.0124291064477104
CC	GO:0000779	condensed chromosome, centromeric region	0.0124291064477104
CC	GO:0009986	cell surface	0.012969804316106
CC	GO:0044454	nuclear chromosome part	0.0133772018359087
CC	GO:0034703	cation channel complex	0.0138298665750018
CC	GO:0070013	intracellular organelle lumen	0.0145676860090163
BP	GO:0033048	negative regulation of mitotic sister chromatid segregation	0.0147255375580346
BP	GO:0022008	neurogenesis	0.0149411313461804
BP	GO:0050877	nervous system process	0.0149411313461804
BP	GO:0050804	modulation of chemical synaptic transmission	0.0150189135556525
CC	GO:0031974	membrane-enclosed lumen	0.0150879136284872
CC	GO:0043233	organelle lumen	0.0150879136284872
BP	GO:0033046	negative regulation of sister chromatid segregation	0.0154032977089295
BP	GO:0040007	growth	0.0155468626460766
BP	GO:0002062	chondrocyte differentiation	0.0157244775858057
BP	GO:0060078	regulation of postsynaptic membrane potential	0.0157375266262625
BP	GO:0099565	chemical synaptic transmission, postsynaptic	0.0163499700273175
BP	GO:0043062	extracellular structure organization	0.0164187219409109
BP	GO:0050808	synapse organization	0.0164738574434717
BP	GO:0006261	DNA-dependent DNA replication	0.0164738574434717
BP	GO:0099177	regulation of trans-synaptic signaling	0.0171292491676748
BP	GO:0042391	regulation of membrane potential	0.0171292491676748
CC	GO:1990351	transporter complex	0.0173140571963286
CC	GO:1902495	transmembrane transporter complex	0.0175706110682689
BP	GO:0061448	connective tissue development	0.0175706110682689
BP	GO:0060047	heart contraction	0.0178580783333922
BP	GO:0051985	negative regulation of chromosome segregation	0.0186331091120866
CC	GO:0098794	postsynapse	0.018733379763502
BP	GO:0000076	DNA replication checkpoint	0.0192886243475201
BP	GO:0045931	positive regulation of mitotic cell cycle	0.0194485227882373
BP	GO:0003418	growth plate cartilage chondrocyte differentiation	0.0198157259292958
CC	GO:0043005	neuron projection	0.0198157259292958
BP	GO:0044818	mitotic G2/M transition checkpoint	0.0198157259292958
BP	GO:0048522	positive regulation of cellular process	0.019896492393964
BP	GO:0007267	cell-cell signaling	0.0200220436930512
BP	GO:0003422	growth plate cartilage morphogenesis	0.0201537243983348
BP	GO:0007610	behavior	0.0201883239734951
CC	GO:0098839	postsynaptic density membrane	0.0202421761620919
BP	GO:0007088	regulation of mitotic nuclear division	0.020517663597304
CC	GO:0044420	extracellular matrix component	0.0215068881600613
BP	GO:0045595	regulation of cell differentiation	0.0215398813674844
BP	GO:0030182	neuron differentiation	0.0223261473107002
CC	GO:0000793	condensed chromosome	0.0224965469128344
BP	GO:0045786	negative regulation of cell cycle	0.0224965469128344
BP	GO:0048518	positive regulation of biological process	0.0229867203280194
BP	GO:0051784	negative regulation of nuclear division	0.0233714059240329
BP	GO:0030198	extracellular matrix organization	0.0235188808042559
BP	GO:0140014	mitotic nuclear division	0.0238514530241046
BP	GO:0034641	cellular nitrogen compound metabolic process	0.0238514530241046
BP	GO:0071174	mitotic spindle checkpoint	0.0239659282488406
BP	GO:0044057	regulation of system process	0.0244001067102071
BP	GO:0006403	RNA localization	0.0245385819188249
BP	GO:0044770	cell cycle phase transition	0.0245385819188249
MF	GO:0005518	collagen binding	0.0252143851171451
CC	GO:0044464	cell part	0.0253933040212818
BP	GO:0009653	anatomical structure morphogenesis	0.0255329359927724
BP	GO:0045787	positive regulation of cell cycle	0.0263082436331497
CC	GO:0005623	cell	0.0263082436331497
BP	GO:0031577	spindle checkpoint	0.0263082436331497
BP	GO:0033314	mitotic DNA replication checkpoint	0.02665803885487
BP	GO:0003071	renal system process involved in regulation of systemic arterial blood pressure	0.0268743214132855
MF	GO:0003723	RNA binding	0.0268780555650365
BP	GO:0048699	generation of neurons	0.0283090742384777
BP	GO:0080090	regulation of primary metabolic process	0.0283090742384777
BP	GO:0098659	inorganic cation import across plasma membrane	0.029539245461521
BP	GO:0099587	inorganic ion import across plasma membrane	0.029539245461521
CC	GO:0098978	glutamatergic synapse	0.0296795432094989
BP	GO:0045839	negative regulation of mitotic nuclear division	0.0297389620517154
CC	GO:0034702	ion channel complex	0.0298329370818356
BP	GO:0009611	response to wounding	0.0302581982416153
BP	GO:0006928	movement of cell or subcellular component	0.030891210694667
BP	GO:0060537	muscle tissue development	0.030891210694667
BP	GO:0010467	gene expression	0.0310307961370322
BP	GO:0008037	cell recognition	0.0310307961370322
CC	GO:0099056	integral component of presynaptic membrane	0.0315931760385801
BP	GO:1902751	positive regulation of cell cycle G2/M phase transition	0.0317979905725717
BP	GO:0050879	multicellular organismal movement	0.0328160089620077
BP	GO:0050881	musculoskeletal movement	0.0328160089620077
BP	GO:0051783	regulation of nuclear division	0.0332227920302956
BP	GO:0031123	RNA 3'-end processing	0.0351806458708076
BP	GO:0044774	mitotic DNA integrity checkpoint	0.0375013833490954
MF	GO:0003682	chromatin binding	0.0379286667147619
BP	GO:0048589	developmental growth	0.0386060218834415
BP	GO:0010971	positive regulation of G2/M transition of mitotic cell cycle	0.0395591125949459
BP	GO:0003414	chondrocyte morphogenesis involved in endochondral bone morphogenesis	0.0409422555055794
BP	GO:0003429	growth plate cartilage chondrocyte morphogenesis	0.0409422555055794
BP	GO:0090171	chondrocyte morphogenesis	0.0409422555055794
BP	GO:0060538	skeletal muscle organ development	0.0444483860090694
BP	GO:0098868	bone growth	0.0463533700252746
BP	GO:0060350	endochondral bone morphogenesis	0.0499712245115014
