# Supplementary material for: Dedicated transcriptomics combined with power analysis lead to functional understanding of genes with weak phenotypic changes in knockout lines
Source: PLoS Comput Biol. 2020 Nov 12;16(11):e1008354. doi: 10.1371/journal.pcbi.1008354 (PMC7685438; doi:10.1371/journal.pcbi.1008354)
Supplement: S3 File — (GZ) [file pcbi.1008354.s017.gz › S3_File/gor0.2/654.tsv]

ontology	category	term	BH
MF	GO:0005201	extracellular matrix structural constituent	2.97407769064526e-09
CC	GO:0031012	extracellular matrix	3.33462214868582e-09
CC	GO:0062023	collagen-containing extracellular matrix	2.6935538055672e-08
CC	GO:0044421	extracellular region part	2.6935538055672e-08
BP	GO:0032501	multicellular organismal process	1.16493996469126e-07
BP	GO:0065007	biological regulation	1.69308384617004e-07
BP	GO:0048731	system development	3.69927185256866e-07
CC	GO:0005576	extracellular region	4.3572994446701e-07
CC	GO:0005615	extracellular space	5.66895724137277e-07
MF	GO:0005198	structural molecule activity	7.5836586575111e-07
MF	GO:0005515	protein binding	7.5836586575111e-07
BP	GO:0009987	cellular process	7.5836586575111e-07
BP	GO:0050789	regulation of biological process	7.5836586575111e-07
BP	GO:0007275	multicellular organism development	7.5836586575111e-07
BP	GO:0032502	developmental process	8.01971491363971e-07
BP	GO:0071840	cellular component organization or biogenesis	1.18807642031828e-06
BP	GO:0048856	anatomical structure development	2.45208397893564e-06
CC	GO:0032991	protein-containing complex	3.64898573012947e-06
CC	GO:0030424	axon	3.97019199700066e-06
BP	GO:0050794	regulation of cellular process	5.00716855052937e-06
MF	GO:0044877	protein-containing complex binding	5.32842969982829e-06
MF	GO:0005488	binding	7.17576918570884e-06
CC	GO:0097060	synaptic membrane	7.17576918570884e-06
CC	GO:0099512	supramolecular fiber	7.17576918570884e-06
CC	GO:0099080	supramolecular complex	7.17576918570884e-06
CC	GO:0099081	supramolecular polymer	7.17576918570884e-06
BP	GO:0016043	cellular component organization	8.57125895069312e-06
CC	GO:0045202	synapse	1.23732555580217e-05
CC	GO:0043228	non-membrane-bounded organelle	1.71064319787825e-05
CC	GO:0043292	contractile fiber	1.82508744834072e-05
CC	GO:0044456	synapse part	1.82508744834072e-05
BP	GO:0048468	cell development	3.21103958864138e-05
CC	GO:0005581	collagen trimer	3.26901849603195e-05
CC	GO:0044428	nuclear part	4.45383394213156e-05
CC	GO:0043232	intracellular non-membrane-bounded organelle	4.45383394213156e-05
CC	GO:0031981	nuclear lumen	4.45383394213156e-05
BP	GO:0008380	RNA splicing	5.11927473435721e-05
BP	GO:0006396	RNA processing	6.08947968132038e-05
BP	GO:0048869	cellular developmental process	6.08947968132038e-05
BP	GO:0030154	cell differentiation	6.54253408859623e-05
BP	GO:0007399	nervous system development	7.99387062380837e-05
CC	GO:0030054	cell junction	9.50237982068088e-05
BP	GO:0051130	positive regulation of cellular component organization	0.000102610365738329
BP	GO:0007155	cell adhesion	0.000102610365738329
CC	GO:0000776	kinetochore	0.000107828670341248
CC	GO:0030016	myofibril	0.000127023846459546
CC	GO:0044297	cell body	0.000127023846459546
CC	GO:0033267	axon part	0.000147831326995026
CC	GO:0043025	neuronal cell body	0.000150792977507225
CC	GO:0044420	extracellular matrix component	0.000157506976865358
BP	GO:0051239	regulation of multicellular organismal process	0.000173686576094472
BP	GO:0006397	mRNA processing	0.000183935930966647
BP	GO:0045595	regulation of cell differentiation	0.000225585272511209
BP	GO:0016071	mRNA metabolic process	0.000243397575498389
BP	GO:0022610	biological adhesion	0.000243397575498389
MF	GO:0003729	mRNA binding	0.00025247018366359
BP	GO:0051241	negative regulation of multicellular organismal process	0.000263394840592422
CC	GO:0097458	neuron part	0.000305750353158755
CC	GO:0036477	somatodendritic compartment	0.000368850294395011
BP	GO:0051128	regulation of cellular component organization	0.000375881576033271
CC	GO:0000775	chromosome, centromeric region	0.000396801353011487
BP	GO:2000026	regulation of multicellular organismal development	0.00041392540133918
BP	GO:0048699	generation of neurons	0.000484648596547065
BP	GO:0051726	regulation of cell cycle	0.000700279064031102
CC	GO:0044449	contractile fiber part	0.000712346454532004
CC	GO:0030017	sarcomere	0.000907646378641544
BP	GO:0050793	regulation of developmental process	0.000939305902873487
BP	GO:0022008	neurogenesis	0.00097617533488842
BP	GO:0051960	regulation of nervous system development	0.00116993075113419
BP	GO:0045597	positive regulation of cell differentiation	0.00116993075113419
BP	GO:0061448	connective tissue development	0.00125343710753227
CC	GO:0098590	plasma membrane region	0.00131233262537
BP	GO:0051216	cartilage development	0.0014563175867971
BP	GO:0007049	cell cycle	0.00214412174368732
BP	GO:0006941	striated muscle contraction	0.00214412174368732
BP	GO:0000375	RNA splicing, via transesterification reactions	0.00240063431818037
BP	GO:0000377	RNA splicing, via transesterification reactions with bulged adenosine as nucleophile	0.00240063431818037
BP	GO:0000398	mRNA splicing, via spliceosome	0.00240063431818037
BP	GO:0048519	negative regulation of biological process	0.0024821129543062
BP	GO:0007346	regulation of mitotic cell cycle	0.00277820571149889
BP	GO:0060284	regulation of cell development	0.00277820571149889
CC	GO:0099240	intrinsic component of synaptic membrane	0.00278405598944213
CC	GO:0005634	nucleus	0.0029644338065085
CC	GO:0043005	neuron projection	0.00305741620780212
BP	GO:0030198	extracellular matrix organization	0.00306217638989862
BP	GO:0051093	negative regulation of developmental process	0.00306217638989862
CC	GO:0000777	condensed chromosome kinetochore	0.00329471295298634
BP	GO:0030182	neuron differentiation	0.00336613355695779
BP	GO:0003009	skeletal muscle contraction	0.00342080585563519
MF	GO:0030020	extracellular matrix structural constituent conferring tensile strength	0.00379651756923515
CC	GO:0005654	nucleoplasm	0.00379651756923515
BP	GO:0002062	chondrocyte differentiation	0.00384760075065022
BP	GO:0097435	supramolecular fiber organization	0.00386400798102586
BP	GO:0003008	system process	0.00386400798102586
BP	GO:0003012	muscle system process	0.00386400798102586
CC	GO:0005694	chromosome	0.00386400798102586
BP	GO:0099536	synaptic signaling	0.00390155930212746
BP	GO:0090304	nucleic acid metabolic process	0.00429387192028703
BP	GO:0000278	mitotic cell cycle	0.00433072995511426
BP	GO:0048523	negative regulation of cellular process	0.00504879798315342
CC	GO:0045211	postsynaptic membrane	0.00513213800348136
BP	GO:0050767	regulation of neurogenesis	0.00548667977481078
BP	GO:0048589	developmental growth	0.00556860998411826
BP	GO:0051094	positive regulation of developmental process	0.005710698367927
CC	GO:1990904	ribonucleoprotein complex	0.00577813780323048
BP	GO:0048666	neuron development	0.00607140239975616
CC	GO:0070013	intracellular organelle lumen	0.00611378513445221
BP	GO:0051983	regulation of chromosome segregation	0.00621627583554369
CC	GO:0031974	membrane-enclosed lumen	0.00635275713512922
CC	GO:0043233	organelle lumen	0.00635275713512922
BP	GO:0007268	chemical synaptic transmission	0.00635275713512922
BP	GO:0098916	anterograde trans-synaptic signaling	0.00635275713512922
BP	GO:0031175	neuron projection development	0.00647308063506237
CC	GO:0098982	GABA-ergic synapse	0.0068655327264984
BP	GO:0065008	regulation of biological quality	0.0068655327264984
CC	GO:0000779	condensed chromosome, centromeric region	0.0068655327264984
BP	GO:0099537	trans-synaptic signaling	0.00772214695102535
BP	GO:0043062	extracellular structure organization	0.00801979967111309
MF	GO:0046873	metal ion transmembrane transporter activity	0.00821483552465089
BP	GO:0040007	growth	0.00853247693435774
BP	GO:0140014	mitotic nuclear division	0.00860585301642759
BP	GO:0001501	skeletal system development	0.00919507093431492
CC	GO:0044459	plasma membrane part	0.00925193836167297
CC	GO:0005856	cytoskeleton	0.00971674335184636
MF	GO:0005539	glycosaminoglycan binding	0.00971674335184636
BP	GO:0033045	regulation of sister chromatid segregation	0.0102225596438009
BP	GO:0006139	nucleobase-containing compound metabolic process	0.0102370563165243
CC	GO:0044427	chromosomal part	0.0105212728878391
CC	GO:0005681	spliceosomal complex	0.0106312364540629
BP	GO:0050808	synapse organization	0.0106312364540629
BP	GO:0033047	regulation of mitotic sister chromatid segregation	0.0106814111204821
BP	GO:0031123	RNA 3'-end processing	0.0109592338156836
CC	GO:0031226	intrinsic component of plasma membrane	0.0114766918840999
MF	GO:0005212	structural constituent of eye lens	0.0118007963752591
CC	GO:0098794	postsynapse	0.0130306457411891
BP	GO:0007093	mitotic cell cycle checkpoint	0.0135339704451228
BP	GO:0007059	chromosome segregation	0.0138008257777011
BP	GO:0008037	cell recognition	0.0146851763064985
CC	GO:0000793	condensed chromosome	0.0149149821386033
BP	GO:0010720	positive regulation of cell development	0.0149624554859391
MF	GO:0005518	collagen binding	0.0161527080562291
BP	GO:0046483	heterocycle metabolic process	0.0161527080562291
CC	GO:0031674	I band	0.0161527080562291
BP	GO:0060537	muscle tissue development	0.0170703665859073
CC	GO:0150034	distal axon	0.0174084381308524
BP	GO:0003015	heart process	0.0174084381308524
CC	GO:0098793	presynapse	0.0174084381308524
BP	GO:0060538	skeletal muscle organ development	0.0181816662460719
BP	GO:0090068	positive regulation of cell cycle process	0.0181816662460719
BP	GO:0006974	cellular response to DNA damage stimulus	0.0184754179861896
MF	GO:0008201	heparin binding	0.0194942103400688
MF	GO:0005509	calcium ion binding	0.0196820551304245
BP	GO:0000070	mitotic sister chromatid segregation	0.0196820551304245
BP	GO:0051962	positive regulation of nervous system development	0.0199524659826534
CC	GO:0042734	presynaptic membrane	0.0199524659826534
BP	GO:0007088	regulation of mitotic nuclear division	0.0199524659826534
BP	GO:0014706	striated muscle tissue development	0.0199524659826534
BP	GO:0098609	cell-cell adhesion	0.0220367903247638
BP	GO:0048513	animal organ development	0.0221634140273929
BP	GO:0060351	cartilage development involved in endochondral bone morphogenesis	0.0221634140273929
BP	GO:0030199	collagen fibril organization	0.0221634140273929
CC	GO:0044430	cytoskeletal part	0.0221634140273929
BP	GO:0051301	cell division	0.0221634140273929
BP	GO:0051783	regulation of nuclear division	0.0221634140273929
MF	GO:0042623	ATPase activity, coupled	0.0224122593709032
BP	GO:0006936	muscle contraction	0.0225477970816979
BP	GO:0006725	cellular aromatic compound metabolic process	0.0225477970816979
BP	GO:0045787	positive regulation of cell cycle	0.0226273129662877
BP	GO:0120039	plasma membrane bounded cell projection morphogenesis	0.0227688058251796
CC	GO:0005887	integral component of plasma membrane	0.0229161064230976
CC	GO:0005813	centrosome	0.0229959264020627
BP	GO:0034641	cellular nitrogen compound metabolic process	0.0230836526295347
BP	GO:0003422	growth plate cartilage morphogenesis	0.0243751277927599
BP	GO:0003418	growth plate cartilage chondrocyte differentiation	0.0243751277927599
BP	GO:0016070	RNA metabolic process	0.0252848729458553
CC	GO:0030018	Z disc	0.0252848729458553
BP	GO:0048641	regulation of skeletal muscle tissue development	0.025815015259334
BP	GO:0048812	neuron projection morphogenesis	0.0274225859613359
CC	GO:0000778	condensed nuclear chromosome kinetochore	0.0274225859613359
BP	GO:0010564	regulation of cell cycle process	0.0275850967382159
CC	GO:0042995	cell projection	0.0297793730372742
BP	GO:1905818	regulation of chromosome separation	0.0297793730372742
MF	GO:0015085	calcium ion transmembrane transporter activity	0.0297793730372742
BP	GO:0050684	regulation of mRNA processing	0.0297793730372742
MF	GO:0016887	ATPase activity	0.0297793730372742
BP	GO:0048858	cell projection morphogenesis	0.0302608652848679
BP	GO:0098742	cell-cell adhesion via plasma-membrane adhesion molecules	0.0302608652848679
BP	GO:0048518	positive regulation of biological process	0.0302608652848679
CC	GO:0098687	chromosomal region	0.0304096551324798
BP	GO:0008608	attachment of spindle microtubules to kinetochore	0.0308085730770023
BP	GO:0010467	gene expression	0.0310078257765732
CC	GO:0099699	integral component of synaptic membrane	0.0315769932627251
BP	GO:0034508	centromere complex assembly	0.0315769932627251
BP	GO:0003071	renal system process involved in regulation of systemic arterial blood pressure	0.0317067113129513
BP	GO:0033044	regulation of chromosome organization	0.0318395945026235
BP	GO:0120035	regulation of plasma membrane bounded cell projection organization	0.0319050502340043
MF	GO:0005261	cation channel activity	0.0334542457177528
BP	GO:0033314	mitotic DNA replication checkpoint	0.0334985012175396
BP	GO:0000280	nuclear division	0.0336502521876521
MF	GO:0003723	RNA binding	0.0338378407670375
BP	GO:0060047	heart contraction	0.0345780292557993
BP	GO:0050769	positive regulation of neurogenesis	0.0352115819342299
BP	GO:0120036	plasma membrane bounded cell projection organization	0.0356618188126986
BP	GO:0003433	chondrocyte development involved in endochondral bone morphogenesis	0.0356749614280186
CC	GO:0031672	A band	0.0358343694876274
MF	GO:0008092	cytoskeletal protein binding	0.0358343694876274
BP	GO:1903047	mitotic cell cycle process	0.0365573520883902
BP	GO:0051310	metaphase plate congression	0.0366121888044452
BP	GO:0006403	RNA localization	0.0368600105601873
BP	GO:0033043	regulation of organelle organization	0.0369654219007533
CC	GO:0048786	presynaptic active zone	0.0378353892037136
MF	GO:0005102	signaling receptor binding	0.039680138551031
BP	GO:0022402	cell cycle process	0.0397067791904989
BP	GO:1901360	organic cyclic compound metabolic process	0.0399723625315334
BP	GO:0050879	multicellular organismal movement	0.0399723625315334
BP	GO:0050881	musculoskeletal movement	0.0399723625315334
BP	GO:0007517	muscle organ development	0.0399723625315334
BP	GO:0006281	DNA repair	0.0403814439759869
BP	GO:0003417	growth plate cartilage development	0.0413312558732367
BP	GO:0045664	regulation of neuron differentiation	0.0417901018151005
BP	GO:0048285	organelle fission	0.042316428151068
BP	GO:0030030	cell projection organization	0.042316428151068
BP	GO:0060255	regulation of macromolecule metabolic process	0.0424572280954791
BP	GO:0031344	regulation of cell projection organization	0.042751175118748
BP	GO:0007519	skeletal muscle tissue development	0.0435524065233867
BP	GO:0051716	cellular response to stimulus	0.0436620247488716
BP	GO:0007411	axon guidance	0.045254606157678
CC	GO:0005865	striated muscle thin filament	0.0452634384449673
BP	GO:0003414	chondrocyte morphogenesis involved in endochondral bone morphogenesis	0.0464139709070854
BP	GO:0003429	growth plate cartilage chondrocyte morphogenesis	0.0464139709070854
BP	GO:0090171	chondrocyte morphogenesis	0.0464139709070854
BP	GO:0009653	anatomical structure morphogenesis	0.0472631760960532
BP	GO:0008038	neuron recognition	0.0472631760960532
CC	GO:0036379	myofilament	0.047986808199178
BP	GO:0031124	mRNA 3'-end processing	0.0482080505638112
MF	GO:0097367	carbohydrate derivative binding	0.0497226627762635
