# Supplementary material for: Dedicated transcriptomics combined with power analysis lead to functional understanding of genes with weak phenotypic changes in knockout lines
Source: PLoS Comput Biol. 2020 Nov 12;16(11):e1008354. doi: 10.1371/journal.pcbi.1008354 (PMC7685438; doi:10.1371/journal.pcbi.1008354)
Supplement: S3 File — (GZ) [file pcbi.1008354.s017.gz › S3_File/gor0.2/853.tsv]

ontology	category	term	BH
CC	GO:0031012	extracellular matrix	2.29049761687829e-09
CC	GO:0032991	protein-containing complex	2.25691783408202e-08
MF	GO:0005201	extracellular matrix structural constituent	2.53962835928132e-08
BP	GO:0032501	multicellular organismal process	1.91371900368539e-07
CC	GO:0044421	extracellular region part	1.91371900368539e-07
BP	GO:0032502	developmental process	1.91371900368539e-07
BP	GO:0065007	biological regulation	2.37722168009395e-07
CC	GO:0062023	collagen-containing extracellular matrix	2.37722168009395e-07
BP	GO:0007275	multicellular organism development	2.69295995765557e-07
BP	GO:0048731	system development	3.40208641917767e-07
MF	GO:0005515	protein binding	6.08773529684281e-07
CC	GO:0044428	nuclear part	6.48434193940912e-07
BP	GO:0048856	anatomical structure development	7.00547117709715e-07
BP	GO:0050789	regulation of biological process	7.37726026491272e-07
BP	GO:0009987	cellular process	8.32794249948817e-07
CC	GO:0043228	non-membrane-bounded organelle	1.10977584901449e-06
MF	GO:0005488	binding	1.24422053999896e-06
BP	GO:0071840	cellular component organization or biogenesis	1.37546391538658e-06
MF	GO:0005198	structural molecule activity	1.58955990775992e-06
CC	GO:0043232	intracellular non-membrane-bounded organelle	2.56198749031197e-06
BP	GO:0050794	regulation of cellular process	2.56198749031197e-06
CC	GO:0030424	axon	2.65850416335764e-06
CC	GO:0044427	chromosomal part	2.96442009875353e-06
CC	GO:0005694	chromosome	3.34616874277247e-06
BP	GO:0016043	cellular component organization	3.38480517181915e-06
CC	GO:0031981	nuclear lumen	3.43357362526828e-06
CC	GO:0005576	extracellular region	4.89246396153353e-06
CC	GO:0005615	extracellular space	5.27633533036796e-06
CC	GO:0000775	chromosome, centromeric region	1.114669993155e-05
CC	GO:0005634	nucleus	1.33575276734531e-05
CC	GO:0045202	synapse	1.40343295256137e-05
BP	GO:0007049	cell cycle	2.14224413162977e-05
CC	GO:0098687	chromosomal region	2.22843701587999e-05
CC	GO:0000228	nuclear chromosome	4.33463962049409e-05
BP	GO:0061448	connective tissue development	4.85042413755634e-05
BP	GO:0030154	cell differentiation	4.98317682486222e-05
BP	GO:0051216	cartilage development	5.25099347393017e-05
BP	GO:0048869	cellular developmental process	5.8670287227151e-05
CC	GO:0044456	synapse part	6.76381708093086e-05
CC	GO:0005654	nucleoplasm	6.97803034403026e-05
CC	GO:0000776	kinetochore	6.97803034403026e-05
BP	GO:0000278	mitotic cell cycle	6.99992333859743e-05
BP	GO:0051726	regulation of cell cycle	7.47575052681422e-05
CC	GO:0097458	neuron part	0.000118124913979171
CC	GO:0044454	nuclear chromosome part	0.000137041833367911
MF	GO:0044877	protein-containing complex binding	0.00013900749674493
CC	GO:0030054	cell junction	0.000149920013363425
BP	GO:0007346	regulation of mitotic cell cycle	0.000198098938242319
CC	GO:0097060	synaptic membrane	0.000208346060000405
CC	GO:0000779	condensed chromosome, centromeric region	0.000274240764865971
BP	GO:0002062	chondrocyte differentiation	0.000318015369273397
BP	GO:0090068	positive regulation of cell cycle process	0.000407620819212315
CC	GO:0070013	intracellular organelle lumen	0.000914047851744906
CC	GO:0031974	membrane-enclosed lumen	0.00101862360638129
CC	GO:0043233	organelle lumen	0.00101862360638129
CC	GO:0000777	condensed chromosome kinetochore	0.00109609899700362
BP	GO:0016071	mRNA metabolic process	0.00110367348796804
CC	GO:0000793	condensed chromosome	0.00116104600782873
BP	GO:0050793	regulation of developmental process	0.00122341639261652
CC	GO:0005813	centrosome	0.00143129197630406
CC	GO:0044297	cell body	0.00171186996675313
BP	GO:0060351	cartilage development involved in endochondral bone morphogenesis	0.00186844600389958
CC	GO:0036477	somatodendritic compartment	0.00187725921689229
CC	GO:0043005	neuron projection	0.00187725921689229
BP	GO:0006941	striated muscle contraction	0.00187725921689229
BP	GO:0008380	RNA splicing	0.00219773853587276
CC	GO:0005581	collagen trimer	0.00227381530452347
BP	GO:0006397	mRNA processing	0.00228384980525909
BP	GO:0140014	mitotic nuclear division	0.00228384980525909
BP	GO:0060350	endochondral bone morphogenesis	0.00242162123440776
CC	GO:0044420	extracellular matrix component	0.00242162123440776
CC	GO:0099080	supramolecular complex	0.00242162123440776
CC	GO:0099081	supramolecular polymer	0.00242162123440776
CC	GO:0099512	supramolecular fiber	0.00242162123440776
BP	GO:0051239	regulation of multicellular organismal process	0.00276241606024581
CC	GO:0033267	axon part	0.00293731657114284
CC	GO:0044430	cytoskeletal part	0.00314551508127611
BP	GO:0000070	mitotic sister chromatid segregation	0.00314551508127611
CC	GO:0043025	neuronal cell body	0.00322560309843404
BP	GO:1903047	mitotic cell cycle process	0.00346605273961274
BP	GO:0048468	cell development	0.00346605273961274
MF	GO:0003729	mRNA binding	0.00346605273961274
BP	GO:0007399	nervous system development	0.00346605273961274
BP	GO:0009653	anatomical structure morphogenesis	0.00369766511962958
BP	GO:0048519	negative regulation of biological process	0.00369766511962958
BP	GO:0060349	bone morphogenesis	0.0038382579528598
BP	GO:0035418	protein localization to synapse	0.0039260049141109
CC	GO:0005856	cytoskeleton	0.00439781784473945
BP	GO:0001501	skeletal system development	0.00439781784473945
BP	GO:0051301	cell division	0.00448784186646744
MF	GO:0030020	extracellular matrix structural constituent conferring tensile strength	0.00462617169724745
BP	GO:0022610	biological adhesion	0.00482608140660985
MF	GO:0005212	structural constituent of eye lens	0.00484282190579652
BP	GO:0007155	cell adhesion	0.00496748885547427
BP	GO:0043170	macromolecule metabolic process	0.00504672678524707
BP	GO:0040007	growth	0.00504672678524707
BP	GO:0000375	RNA splicing, via transesterification reactions	0.00504672678524707
BP	GO:0000377	RNA splicing, via transesterification reactions with bulged adenosine as nucleophile	0.00504672678524707
BP	GO:0000398	mRNA splicing, via spliceosome	0.00504672678524707
BP	GO:0006403	RNA localization	0.00514620072502597
BP	GO:0048518	positive regulation of biological process	0.00517108418725681
MF	GO:0008094	DNA-dependent ATPase activity	0.00517108418725681
BP	GO:0003008	system process	0.00517108418725681
MF	GO:0005509	calcium ion binding	0.00535521550279533
MF	GO:0003697	single-stranded DNA binding	0.00548879346876061
BP	GO:0007088	regulation of mitotic nuclear division	0.00590136348304002
BP	GO:0090304	nucleic acid metabolic process	0.00590136348304002
BP	GO:0006260	DNA replication	0.0059665147375615
BP	GO:2000026	regulation of multicellular organismal development	0.00605055605998765
BP	GO:0045787	positive regulation of cell cycle	0.00609885460795498
BP	GO:0006261	DNA-dependent DNA replication	0.0067308879711648
BP	GO:0003012	muscle system process	0.00726555875733642
BP	GO:0010564	regulation of cell cycle process	0.00775338079401219
BP	GO:0098742	cell-cell adhesion via plasma-membrane adhesion molecules	0.00785114244165278
CC	GO:0097447	dendritic tree	0.00967070614113054
CC	GO:0005681	spliceosomal complex	0.00967070614113054
BP	GO:0099536	synaptic signaling	0.00973714402840143
BP	GO:0006310	DNA recombination	0.0100373733736033
CC	GO:0098839	postsynaptic density membrane	0.010516179006533
BP	GO:0051094	positive regulation of developmental process	0.0107790764206845
BP	GO:0048523	negative regulation of cellular process	0.0107790764206845
CC	GO:0043596	nuclear replication fork	0.010941891888362
BP	GO:0006396	RNA processing	0.011535300834154
BP	GO:0007268	chemical synaptic transmission	0.011535300834154
BP	GO:0098916	anterograde trans-synaptic signaling	0.011535300834154
BP	GO:0048522	positive regulation of cellular process	0.0119310666554134
BP	GO:0030199	collagen fibril organization	0.0119310666554134
BP	GO:0006936	muscle contraction	0.012140231497598
MF	GO:0098879	structural constituent of postsynaptic specialization	0.0122033048852765
BP	GO:0031123	RNA 3'-end processing	0.0122389918016739
BP	GO:0006259	DNA metabolic process	0.0127724931679274
BP	GO:0033047	regulation of mitotic sister chromatid segregation	0.0132559183647611
BP	GO:0050808	synapse organization	0.0134522683054647
CC	GO:0044422	organelle part	0.0134522683054647
BP	GO:0099537	trans-synaptic signaling	0.0134923039804733
CC	GO:0005815	microtubule organizing center	0.0147630614501754
BP	GO:0060047	heart contraction	0.0148685142643175
CC	GO:0030425	dendrite	0.0152465403035743
CC	GO:0099240	intrinsic component of synaptic membrane	0.0160074574688094
CC	GO:0044463	cell projection part	0.0160074574688094
CC	GO:0120038	plasma membrane bounded cell projection part	0.0160074574688094
BP	GO:0060538	skeletal muscle organ development	0.0165915972191209
MF	GO:0097367	carbohydrate derivative binding	0.0168793893110989
CC	GO:0099634	postsynaptic specialization membrane	0.0172686645623726
CC	GO:0098793	presynapse	0.0172686645623726
BP	GO:0051130	positive regulation of cellular component organization	0.0172686645623726
BP	GO:0048589	developmental growth	0.0176537713277068
BP	GO:0071824	protein-DNA complex subunit organization	0.0176592584628135
CC	GO:1990904	ribonucleoprotein complex	0.0184790000603182
BP	GO:0065004	protein-DNA complex assembly	0.0185467004106331
BP	GO:0003417	growth plate cartilage development	0.0192786101259824
BP	GO:0044786	cell cycle DNA replication	0.0192786101259824
BP	GO:0007059	chromosome segregation	0.0203733951953309
BP	GO:0070897	transcription preinitiation complex assembly	0.0207044412449622
BP	GO:1901990	regulation of mitotic cell cycle phase transition	0.0208333971274238
MF	GO:0005539	glycosaminoglycan binding	0.0210339888632267
MF	GO:0005524	ATP binding	0.0213054952247722
MF	GO:0098919	structural constituent of postsynaptic density	0.0217561470582426
MF	GO:0003723	RNA binding	0.0219680830170716
CC	GO:0120025	plasma membrane bounded cell projection	0.0220548546338855
BP	GO:0000819	sister chromatid segregation	0.0227515984950894
BP	GO:0031124	mRNA 3'-end processing	0.0241570513490124
BP	GO:0022008	neurogenesis	0.0241570513490124
BP	GO:0003015	heart process	0.0241570513490124
BP	GO:0022402	cell cycle process	0.0241570513490124
CC	GO:0043292	contractile fiber	0.0241570513490124
BP	GO:0033045	regulation of sister chromatid segregation	0.0241570513490124
BP	GO:0030198	extracellular matrix organization	0.0241570513490124
BP	GO:0045595	regulation of cell differentiation	0.0241570513490124
MF	GO:0008201	heparin binding	0.0242240223114762
BP	GO:0003413	chondrocyte differentiation involved in endochondral bone morphogenesis	0.026423455381423
BP	GO:0051983	regulation of chromosome segregation	0.0266899562435399
CC	GO:0031226	intrinsic component of plasma membrane	0.0276279570035249
CC	GO:0098982	GABA-ergic synapse	0.0278897082043759
BP	GO:0003418	growth plate cartilage chondrocyte differentiation	0.0286901010618213
BP	GO:0006139	nucleobase-containing compound metabolic process	0.0287367797009545
BP	GO:0048285	organelle fission	0.031267526850014
BP	GO:0006974	cellular response to DNA damage stimulus	0.0327254245280365
BP	GO:0051236	establishment of RNA localization	0.0327254245280365
BP	GO:0003009	skeletal muscle contraction	0.0336332251626454
MF	GO:0016887	ATPase activity	0.03369121196235
BP	GO:0048666	neuron development	0.0345227394856584
CC	GO:0042995	cell projection	0.0345227394856584
BP	GO:0033260	nuclear DNA replication	0.0348790151919177
BP	GO:0001503	ossification	0.0351682313331838
BP	GO:0006807	nitrogen compound metabolic process	0.0356766264644515
BP	GO:0034641	cellular nitrogen compound metabolic process	0.0360882200692828
BP	GO:0043062	extracellular structure organization	0.0368411265888259
BP	GO:0048699	generation of neurons	0.0370589758978718
BP	GO:0034508	centromere complex assembly	0.0372667966777612
BP	GO:0006352	DNA-templated transcription, initiation	0.0379399475980408
BP	GO:0045931	positive regulation of mitotic cell cycle	0.0383882296824757
BP	GO:0048513	animal organ development	0.0385927393371429
BP	GO:0046483	heterocycle metabolic process	0.0398383978892597
BP	GO:0031099	regeneration	0.0398383978892597
BP	GO:0030182	neuron differentiation	0.0398383978892597
BP	GO:0000280	nuclear division	0.0399894388288723
BP	GO:0050657	nucleic acid transport	0.0404996917365668
BP	GO:0050658	RNA transport	0.0404996917365668
BP	GO:0060255	regulation of macromolecule metabolic process	0.0404996917365668
BP	GO:0018209	peptidyl-serine modification	0.0408853070608956
BP	GO:0007156	homophilic cell adhesion via plasma membrane adhesion molecules	0.041013581948592
BP	GO:0051123	RNA polymerase II preinitiation complex assembly	0.0414157121133223
BP	GO:0007519	skeletal muscle tissue development	0.0414157121133223
BP	GO:0003433	chondrocyte development involved in endochondral bone morphogenesis	0.0414157121133223
MF	GO:0008144	drug binding	0.0423947477901508
CC	GO:0005887	integral component of plasma membrane	0.0424004842626132
MF	GO:0032559	adenyl ribonucleotide binding	0.0448849618328037
BP	GO:0051783	regulation of nuclear division	0.0450740845920098
BP	GO:2000144	positive regulation of DNA-templated transcription, initiation	0.0459793736552461
CC	GO:0044446	intracellular organelle part	0.0460703798109759
BP	GO:0045597	positive regulation of cell differentiation	0.0462520599692231
BP	GO:0007093	mitotic cell cycle checkpoint	0.0467827470516982
MF	GO:0003688	DNA replication origin binding	0.0477628565273403
CC	GO:0032993	protein-DNA complex	0.0490342329066483
