# Supplementary material for: Dedicated transcriptomics combined with power analysis lead to functional understanding of genes with weak phenotypic changes in knockout lines
Source: PLoS Comput Biol. 2020 Nov 12;16(11):e1008354. doi: 10.1371/journal.pcbi.1008354 (PMC7685438; doi:10.1371/journal.pcbi.1008354)
Supplement: S3 File — (GZ) [file pcbi.1008354.s017.gz › S3_File/gor0.2/79.tsv]

ontology	category	term	BH
CC	GO:0031012	extracellular matrix	8.88874150139933e-09
BP	GO:0032501	multicellular organismal process	6.0243796991499e-08
CC	GO:0044421	extracellular region part	7.47325796596549e-08
CC	GO:0062023	collagen-containing extracellular matrix	1.93531127774388e-07
MF	GO:0005515	protein binding	2.21301830390047e-07
CC	GO:0005615	extracellular space	4.04174411942597e-07
BP	GO:0009987	cellular process	1.35161087046467e-06
BP	GO:0007275	multicellular organism development	1.35161087046467e-06
BP	GO:0048856	anatomical structure development	1.35161087046467e-06
BP	GO:0048731	system development	1.40203757185082e-06
BP	GO:0032502	developmental process	1.40203757185082e-06
CC	GO:0031981	nuclear lumen	2.26778348474877e-06
CC	GO:0097060	synaptic membrane	2.72468877579812e-06
CC	GO:0044428	nuclear part	2.90425821207672e-06
MF	GO:0005488	binding	3.98090095931465e-06
BP	GO:0065007	biological regulation	4.92429969052723e-06
CC	GO:0005576	extracellular region	6.34494274231993e-06
BP	GO:0050794	regulation of cellular process	2.15467728981634e-05
CC	GO:0043228	non-membrane-bounded organelle	2.15467728981634e-05
BP	GO:0050789	regulation of biological process	2.15467728981634e-05
CC	GO:0045202	synapse	2.15467728981634e-05
MF	GO:0005201	extracellular matrix structural constituent	2.72319721733535e-05
CC	GO:0032991	protein-containing complex	2.75526542282485e-05
CC	GO:0031226	intrinsic component of plasma membrane	3.70805024598994e-05
CC	GO:0044427	chromosomal part	3.77760586571039e-05
BP	GO:0090304	nucleic acid metabolic process	4.13863935831656e-05
CC	GO:0043232	intracellular non-membrane-bounded organelle	4.13863935831656e-05
CC	GO:0070013	intracellular organelle lumen	4.27036960849282e-05
CC	GO:0005654	nucleoplasm	4.27036960849282e-05
CC	GO:0031974	membrane-enclosed lumen	4.34241194410896e-05
CC	GO:0043233	organelle lumen	4.34241194410896e-05
BP	GO:0007399	nervous system development	5.78746963246809e-05
BP	GO:0007155	cell adhesion	5.92929576499307e-05
CC	GO:0005887	integral component of plasma membrane	5.92929576499307e-05
BP	GO:0071840	cellular component organization or biogenesis	5.92929576499307e-05
CC	GO:0005694	chromosome	5.92929576499307e-05
BP	GO:0048468	cell development	6.81322171425903e-05
BP	GO:0022610	biological adhesion	7.1606009326761e-05
BP	GO:0050793	regulation of developmental process	8.60904297644449e-05
BP	GO:0007049	cell cycle	0.000107754911753056
CC	GO:0098687	chromosomal region	0.000124067579658799
BP	GO:0051726	regulation of cell cycle	0.000149745562756534
BP	GO:0048869	cellular developmental process	0.00015169984396894
BP	GO:0030154	cell differentiation	0.000154790097832911
BP	GO:0099536	synaptic signaling	0.000249322319903797
BP	GO:0051239	regulation of multicellular organismal process	0.000405846336929041
BP	GO:0048519	negative regulation of biological process	0.000405846336929041
BP	GO:0003008	system process	0.000472689163342554
BP	GO:0051216	cartilage development	0.000473307980186553
CC	GO:0030424	axon	0.000478990107561686
CC	GO:0000776	kinetochore	0.000542892133298765
CC	GO:0000228	nuclear chromosome	0.000559438247161681
CC	GO:0000775	chromosome, centromeric region	0.000578847260893866
CC	GO:0043292	contractile fiber	0.000713055461352012
BP	GO:0099537	trans-synaptic signaling	0.000717503357833702
BP	GO:0007268	chemical synaptic transmission	0.000750889520006853
BP	GO:0098916	anterograde trans-synaptic signaling	0.000750889520006853
MF	GO:0005198	structural molecule activity	0.000911690077493755
CC	GO:0045211	postsynaptic membrane	0.000911690077493755
BP	GO:0016043	cellular component organization	0.000911690077493755
BP	GO:0030198	extracellular matrix organization	0.00100524173814972
MF	GO:0005212	structural constituent of eye lens	0.0010761293892331
MF	GO:0044877	protein-containing complex binding	0.00108827847974561
BP	GO:0040007	growth	0.00120137862178644
CC	GO:0099240	intrinsic component of synaptic membrane	0.00120137862178644
CC	GO:0044456	synapse part	0.00120137862178644
BP	GO:0000278	mitotic cell cycle	0.00120137862178644
BP	GO:0007346	regulation of mitotic cell cycle	0.00133983160656437
BP	GO:2000026	regulation of multicellular organismal development	0.00145406773569428
BP	GO:0006139	nucleobase-containing compound metabolic process	0.00146653982475184
CC	GO:0098982	GABA-ergic synapse	0.00146653982475184
CC	GO:0098590	plasma membrane region	0.00148383514553306
CC	GO:0044454	nuclear chromosome part	0.00154495696055539
BP	GO:0043062	extracellular structure organization	0.00159185868006286
BP	GO:0051093	negative regulation of developmental process	0.0018161702463262
BP	GO:0006260	DNA replication	0.00182248040164982
BP	GO:0048589	developmental growth	0.00182248040164982
CC	GO:0005581	collagen trimer	0.00191672196800366
BP	GO:0061448	connective tissue development	0.00191672196800366
CC	GO:0044459	plasma membrane part	0.00191672196800366
BP	GO:0006403	RNA localization	0.00211422438498842
BP	GO:0048523	negative regulation of cellular process	0.00215924034333025
CC	GO:0030054	cell junction	0.00238164824052374
BP	GO:0048518	positive regulation of biological process	0.00238164824052374
BP	GO:0060349	bone morphogenesis	0.00260162445792464
CC	GO:0099512	supramolecular fiber	0.0027024715960402
BP	GO:0006259	DNA metabolic process	0.0027024715960402
BP	GO:0060350	endochondral bone morphogenesis	0.0027024715960402
CC	GO:0099080	supramolecular complex	0.00270450267387973
CC	GO:0099081	supramolecular polymer	0.00270450267387973
CC	GO:0097458	neuron part	0.00274809010372066
BP	GO:0043170	macromolecule metabolic process	0.00275838737708878
BP	GO:0006396	RNA processing	0.0027690638595812
BP	GO:0046483	heterocycle metabolic process	0.00302445578425517
CC	GO:0000779	condensed chromosome, centromeric region	0.00356596753706723
BP	GO:0002062	chondrocyte differentiation	0.00365281689666847
BP	GO:0007088	regulation of mitotic nuclear division	0.00373074030875038
CC	GO:0099634	postsynaptic specialization membrane	0.00397196521957042
CC	GO:0030016	myofibril	0.00409466073859444
CC	GO:0000777	condensed chromosome kinetochore	0.00422437104334402
CC	GO:0044422	organelle part	0.00427224751789879
CC	GO:0005856	cytoskeleton	0.00427224751789879
BP	GO:0140014	mitotic nuclear division	0.00434644908991534
CC	GO:0033267	axon part	0.00464980737561169
BP	GO:0045595	regulation of cell differentiation	0.00464980737561169
CC	GO:0044430	cytoskeletal part	0.00464980737561169
MF	GO:0042623	ATPase activity, coupled	0.00498050455477348
BP	GO:0060351	cartilage development involved in endochondral bone morphogenesis	0.00522934967158913
MF	GO:0016887	ATPase activity	0.00531142011168213
BP	GO:0048522	positive regulation of cellular process	0.0054036599520734
CC	GO:0000793	condensed chromosome	0.00589141102471862
MF	GO:0005509	calcium ion binding	0.00589141102471862
MF	GO:0008094	DNA-dependent ATPase activity	0.00618390586382235
BP	GO:0000070	mitotic sister chromatid segregation	0.00676457488481868
CC	GO:0044449	contractile fiber part	0.00678781054565747
BP	GO:0000280	nuclear division	0.00717607505898448
BP	GO:0006725	cellular aromatic compound metabolic process	0.00780659829973114
BP	GO:0051130	positive regulation of cellular component organization	0.00796312488180773
BP	GO:0006261	DNA-dependent DNA replication	0.00796312488180773
BP	GO:0003418	growth plate cartilage chondrocyte differentiation	0.00799546639954658
BP	GO:0007059	chromosome segregation	0.00819174750683874
BP	GO:0022008	neurogenesis	0.00825248456437347
CC	GO:0030017	sarcomere	0.00831304761957476
MF	GO:0003729	mRNA binding	0.00888501100363629
CC	GO:0005634	nucleus	0.00911465846850799
BP	GO:0098609	cell-cell adhesion	0.00934216659918303
BP	GO:0007267	cell-cell signaling	0.00939113846505798
BP	GO:0016070	RNA metabolic process	0.00993592202730318
BP	GO:0008380	RNA splicing	0.0100976060125448
BP	GO:0003015	heart process	0.0100976060125448
MF	GO:0030020	extracellular matrix structural constituent conferring tensile strength	0.0102586710912934
BP	GO:0023052	signaling	0.0102586710912934
BP	GO:0000075	cell cycle checkpoint	0.0102586710912934
BP	GO:0000375	RNA splicing, via transesterification reactions	0.0102586710912934
BP	GO:0000377	RNA splicing, via transesterification reactions with bulged adenosine as nucleophile	0.0102586710912934
BP	GO:0000398	mRNA splicing, via spliceosome	0.0102586710912934
BP	GO:0016071	mRNA metabolic process	0.0102586710912934
BP	GO:0022402	cell cycle process	0.0108848889920483
CC	GO:0000502	proteasome complex	0.0111291930112759
BP	GO:0098813	nuclear chromosome segregation	0.0111291930112759
BP	GO:0045839	negative regulation of mitotic nuclear division	0.0111291930112759
BP	GO:1901360	organic cyclic compound metabolic process	0.0111436569365655
BP	GO:0034641	cellular nitrogen compound metabolic process	0.0113922245006145
BP	GO:0003433	chondrocyte development involved in endochondral bone morphogenesis	0.0113922245006145
BP	GO:0048285	organelle fission	0.0113922245006145
CC	GO:0044297	cell body	0.0116745111662391
MF	GO:0005539	glycosaminoglycan binding	0.012923279064117
BP	GO:0051783	regulation of nuclear division	0.0132532551971994
BP	GO:0060047	heart contraction	0.0132823640510311
BP	GO:0051236	establishment of RNA localization	0.0132906648046515
BP	GO:0051960	regulation of nervous system development	0.0137815494845369
BP	GO:0051241	negative regulation of multicellular organismal process	0.0138554733112299
BP	GO:2000463	positive regulation of excitatory postsynaptic potential	0.0140368328041913
MF	GO:0005102	signaling receptor binding	0.0140368328041913
BP	GO:0033047	regulation of mitotic sister chromatid segregation	0.0143785991103722
BP	GO:0060255	regulation of macromolecule metabolic process	0.0145971918126948
BP	GO:0006281	DNA repair	0.0145971918126948
CC	GO:0005657	replication fork	0.0151684304621547
BP	GO:0006397	mRNA processing	0.0152641986213167
BP	GO:0048699	generation of neurons	0.0155004491238575
BP	GO:0051094	positive regulation of developmental process	0.0155469650483354
BP	GO:0048666	neuron development	0.0163166868713596
CC	GO:1905369	endopeptidase complex	0.0164583232787195
CC	GO:0098936	intrinsic component of postsynaptic membrane	0.0166739967277049
CC	GO:0030314	junctional membrane complex	0.0172065010629709
BP	GO:0051128	regulation of cellular component organization	0.0175689486319232
CC	GO:0099699	integral component of synaptic membrane	0.018112250350219
BP	GO:0060537	muscle tissue development	0.0181953881140414
BP	GO:0098742	cell-cell adhesion via plasma-membrane adhesion molecules	0.0181953881140414
BP	GO:0010467	gene expression	0.0181953881140414
BP	GO:1901990	regulation of mitotic cell cycle phase transition	0.0181953881140414
MF	GO:0003697	single-stranded DNA binding	0.0183495443194031
BP	GO:0048513	animal organ development	0.0184502233599749
CC	GO:0042734	presynaptic membrane	0.0189162187239366
BP	GO:0031175	neuron projection development	0.019033323223463
BP	GO:1903047	mitotic cell cycle process	0.0192981502575102
BP	GO:0006941	striated muscle contraction	0.0192981502575102
BP	GO:0030182	neuron differentiation	0.0203392678343053
BP	GO:0003417	growth plate cartilage development	0.0204205663888688
CC	GO:0098839	postsynaptic density membrane	0.0204849987064168
BP	GO:1901987	regulation of cell cycle phase transition	0.0204849987064168
BP	GO:0007093	mitotic cell cycle checkpoint	0.0204849987064168
BP	GO:1901988	negative regulation of cell cycle phase transition	0.0204849987064168
BP	GO:0050804	modulation of chemical synaptic transmission	0.0204849987064168
BP	GO:0060538	skeletal muscle organ development	0.0207843170486841
BP	GO:0006974	cellular response to DNA damage stimulus	0.0215771356231228
CC	GO:0016604	nuclear body	0.0221542134373109
CC	GO:0005813	centrosome	0.0224180492879197
BP	GO:0099177	regulation of trans-synaptic signaling	0.0241758662702917
BP	GO:0051301	cell division	0.0247792741985867
BP	GO:0007154	cell communication	0.0247792741985867
BP	GO:0031123	RNA 3'-end processing	0.0248609513063042
BP	GO:0000819	sister chromatid segregation	0.0248632535068704
BP	GO:0045930	negative regulation of mitotic cell cycle	0.02515121500386
BP	GO:0098868	bone growth	0.025700329116645
BP	GO:1901991	negative regulation of mitotic cell cycle phase transition	0.0257425345511727
BP	GO:0009653	anatomical structure morphogenesis	0.0261903997119852
BP	GO:0033045	regulation of sister chromatid segregation	0.0262073861429536
BP	GO:0050657	nucleic acid transport	0.0262073861429536
BP	GO:0050658	RNA transport	0.0262073861429536
CC	GO:0043005	neuron projection	0.0262073861429536
BP	GO:0048747	muscle fiber development	0.0262820717613472
BP	GO:0003413	chondrocyte differentiation involved in endochondral bone morphogenesis	0.0265171781580508
BP	GO:0003422	growth plate cartilage morphogenesis	0.0271930552526396
BP	GO:0002063	chondrocyte development	0.028371327976078
CC	GO:0043596	nuclear replication fork	0.0287211305662072
BP	GO:0051716	cellular response to stimulus	0.0289430243163889
MF	GO:0097367	carbohydrate derivative binding	0.0308583788470444
BP	GO:0008037	cell recognition	0.0320592820959556
BP	GO:0007091	metaphase/anaphase transition of mitotic cell cycle	0.0321090235774361
CC	GO:0044446	intracellular organelle part	0.0321731364919049
CC	GO:0098793	presynapse	0.0321731364919049
BP	GO:0045597	positive regulation of cell differentiation	0.0335573522844649
CC	GO:0098948	intrinsic component of postsynaptic specialization membrane	0.0337441552670128
BP	GO:0001501	skeletal system development	0.0342604605102607
BP	GO:0015931	nucleobase-containing compound transport	0.0343302930702657
BP	GO:0003013	circulatory system process	0.0347558362694462
CC	GO:0044420	extracellular matrix component	0.0353733655567708
CC	GO:0098978	glutamatergic synapse	0.0354144551760641
CC	GO:0036477	somatodendritic compartment	0.0361825137235478
BP	GO:0010564	regulation of cell cycle process	0.0387546991429362
BP	GO:0007517	muscle organ development	0.0406287543759545
CC	GO:0099146	intrinsic component of postsynaptic density membrane	0.0410015227681443
BP	GO:0051303	establishment of chromosome localization	0.0414261344103363
MF	GO:0008134	transcription factor binding	0.0417557513166081
BP	GO:0071214	cellular response to abiotic stimulus	0.043452329446456
BP	GO:0104004	cellular response to environmental stimulus	0.043452329446456
BP	GO:0008150	biological_process	0.0435435653789494
BP	GO:0006352	DNA-templated transcription, initiation	0.0440337080211372
BP	GO:0051784	negative regulation of nuclear division	0.0446370935914737
BP	GO:0010965	regulation of mitotic sister chromatid separation	0.0457710139322847
BP	GO:0050877	nervous system process	0.047764670221328
BP	GO:0045841	negative regulation of mitotic metaphase/anaphase transition	0.0483610605369556
MF	GO:1990825	sequence-specific mRNA binding	0.0483610605369556
MF	GO:0051015	actin filament binding	0.0488363933801811
