# Supplementary material for: Dedicated transcriptomics combined with power analysis lead to functional understanding of genes with weak phenotypic changes in knockout lines
Source: PLoS Comput Biol. 2020 Nov 12;16(11):e1008354. doi: 10.1371/journal.pcbi.1008354 (PMC7685438; doi:10.1371/journal.pcbi.1008354)
Supplement: S3 File — (GZ) [file pcbi.1008354.s017.gz › S3_File/gor0.2/592.tsv]

ontology	category	term	BH
CC	GO:0031012	extracellular matrix	1.03691456887214e-09
CC	GO:0062023	collagen-containing extracellular matrix	1.88059359068819e-08
CC	GO:0032991	protein-containing complex	3.35065561786717e-08
MF	GO:0005201	extracellular matrix structural constituent	7.7437190631194e-08
BP	GO:0032501	multicellular organismal process	3.33809345736634e-07
MF	GO:0005198	structural molecule activity	1.78700088809012e-06
BP	GO:0071840	cellular component organization or biogenesis	1.78700088809012e-06
CC	GO:0043228	non-membrane-bounded organelle	1.78700088809012e-06
BP	GO:0048731	system development	2.27291045982473e-06
CC	GO:0044421	extracellular region part	2.2873539313681e-06
CC	GO:0043232	intracellular non-membrane-bounded organelle	2.91308000420721e-06
BP	GO:0007275	multicellular organism development	2.91308000420721e-06
BP	GO:0009987	cellular process	3.15575755895153e-06
CC	GO:0045202	synapse	3.1933401465138e-06
MF	GO:0044877	protein-containing complex binding	3.30738949998613e-06
CC	GO:0044456	synapse part	3.30738949998613e-06
MF	GO:0005488	binding	3.37373455862217e-06
CC	GO:0044428	nuclear part	3.42726206589316e-06
CC	GO:0005576	extracellular region	4.15539593780762e-06
CC	GO:0097060	synaptic membrane	4.31436543606346e-06
CC	GO:0030424	axon	5.12979308308105e-06
BP	GO:0003008	system process	5.97355859287468e-06
BP	GO:0048856	anatomical structure development	1.19444636134106e-05
BP	GO:0065007	biological regulation	1.19444636134106e-05
BP	GO:0050789	regulation of biological process	1.19444636134106e-05
CC	GO:0031981	nuclear lumen	1.26339372775669e-05
CC	GO:0097458	neuron part	1.74789711686645e-05
MF	GO:0005515	protein binding	1.74789711686645e-05
BP	GO:0032502	developmental process	1.8324358778717e-05
BP	GO:0016043	cellular component organization	2.50006790561195e-05
BP	GO:0050794	regulation of cellular process	3.01107110794435e-05
CC	GO:0005615	extracellular space	3.94974234561868e-05
BP	GO:0006396	RNA processing	4.21872789431972e-05
BP	GO:0099536	synaptic signaling	6.693012449495e-05
CC	GO:0005694	chromosome	7.17671866771495e-05
BP	GO:0007268	chemical synaptic transmission	7.59503256824967e-05
BP	GO:0098916	anterograde trans-synaptic signaling	7.59503256824967e-05
CC	GO:0045211	postsynaptic membrane	0.000102995645461785
CC	GO:0043025	neuronal cell body	0.000109985121748036
CC	GO:0044297	cell body	0.000110678338113789
CC	GO:0033267	axon part	0.000128314438399798
CC	GO:0044427	chromosomal part	0.000128314438399798
BP	GO:0099537	trans-synaptic signaling	0.000134042695299408
CC	GO:0005581	collagen trimer	0.00014896981969144
CC	GO:0000776	kinetochore	0.00014896981969144
BP	GO:0060351	cartilage development involved in endochondral bone morphogenesis	0.00014896981969144
BP	GO:0050808	synapse organization	0.000168115824136376
CC	GO:0000775	chromosome, centromeric region	0.000168537034124942
BP	GO:0016071	mRNA metabolic process	0.000168537034124942
BP	GO:0008380	RNA splicing	0.000363485163176128
CC	GO:0036477	somatodendritic compartment	0.000411143197187362
BP	GO:0030198	extracellular matrix organization	0.000603832265704112
BP	GO:0051094	positive regulation of developmental process	0.000606353460244196
CC	GO:0030054	cell junction	0.000606353460244196
BP	GO:0051130	positive regulation of cellular component organization	0.000839165243226516
CC	GO:0099080	supramolecular complex	0.000854865949043701
CC	GO:0099081	supramolecular polymer	0.000854865949043701
MF	GO:0005212	structural constituent of eye lens	0.000854865949043701
BP	GO:0051239	regulation of multicellular organismal process	0.000854865949043701
CC	GO:0098590	plasma membrane region	0.000901206724481617
CC	GO:0099512	supramolecular fiber	0.000909099857966136
CC	GO:0098793	presynapse	0.000973390418306068
BP	GO:0050804	modulation of chemical synaptic transmission	0.000974382632859245
CC	GO:0043292	contractile fiber	0.000974382632859245
BP	GO:0060350	endochondral bone morphogenesis	0.000974382632859245
MF	GO:0003729	mRNA binding	0.000984898495630969
CC	GO:0031226	intrinsic component of plasma membrane	0.00101325309470061
CC	GO:0098687	chromosomal region	0.0010434360264713
BP	GO:0043062	extracellular structure organization	0.0010434360264713
BP	GO:0099177	regulation of trans-synaptic signaling	0.00110542785219583
CC	GO:0070013	intracellular organelle lumen	0.00135674008426466
MF	GO:0030020	extracellular matrix structural constituent conferring tensile strength	0.00137074816260421
CC	GO:0031974	membrane-enclosed lumen	0.00141175628344441
CC	GO:0043233	organelle lumen	0.00141175628344441
CC	GO:0005887	integral component of plasma membrane	0.00169220024733162
BP	GO:0048519	negative regulation of biological process	0.00192771260471155
BP	GO:0006397	mRNA processing	0.00194368584750864
CC	GO:0043005	neuron projection	0.00217155158653208
BP	GO:0007399	nervous system development	0.00217155158653208
BP	GO:0051726	regulation of cell cycle	0.00217155158653208
BP	GO:0043170	macromolecule metabolic process	0.00217155158653208
BP	GO:0003013	circulatory system process	0.00217155158653208
CC	GO:0044420	extracellular matrix component	0.00217155158653208
BP	GO:2000026	regulation of multicellular organismal development	0.00217155158653208
CC	GO:0099240	intrinsic component of synaptic membrane	0.00217155158653208
BP	GO:0022613	ribonucleoprotein complex biogenesis	0.00217155158653208
BP	GO:0060349	bone morphogenesis	0.00217155158653208
BP	GO:0051216	cartilage development	0.00244523809400392
BP	GO:0048167	regulation of synaptic plasticity	0.00247698923007967
BP	GO:0050793	regulation of developmental process	0.00247698923007967
BP	GO:0090304	nucleic acid metabolic process	0.00257520306496717
CC	GO:0000228	nuclear chromosome	0.0026042912054424
BP	GO:0031123	RNA 3'-end processing	0.00269192512107944
BP	GO:0045597	positive regulation of cell differentiation	0.00290345674145314
BP	GO:0003015	heart process	0.00293235581329297
BP	GO:0034508	centromere complex assembly	0.00293235581329297
BP	GO:0000375	RNA splicing, via transesterification reactions	0.00294110224985151
BP	GO:0000377	RNA splicing, via transesterification reactions with bulged adenosine as nucleophile	0.00294110224985151
BP	GO:0000398	mRNA splicing, via spliceosome	0.00294110224985151
BP	GO:0050877	nervous system process	0.00294110224985151
CC	GO:0044422	organelle part	0.00294110224985151
BP	GO:0040007	growth	0.00294110224985151
BP	GO:0008015	blood circulation	0.00332020506555911
CC	GO:0005856	cytoskeleton	0.00337349582073657
CC	GO:0099634	postsynaptic specialization membrane	0.00346699748274611
BP	GO:0051983	regulation of chromosome segregation	0.00346699748274611
CC	GO:0098794	postsynapse	0.00346699748274611
BP	GO:0007049	cell cycle	0.00369234509084223
BP	GO:0061448	connective tissue development	0.00374271851168911
BP	GO:0048518	positive regulation of biological process	0.00400671726765489
BP	GO:0060047	heart contraction	0.00414625592641146
BP	GO:0048589	developmental growth	0.00430580981500423
BP	GO:0006403	RNA localization	0.00437581274319163
BP	GO:0048523	negative regulation of cellular process	0.00492602990940458
BP	GO:0051960	regulation of nervous system development	0.00511363405952181
MF	GO:1990825	sequence-specific mRNA binding	0.00516886804934276
BP	GO:0051962	positive regulation of nervous system development	0.00564928313751934
MF	GO:0005539	glycosaminoglycan binding	0.00581226173676259
BP	GO:0003417	growth plate cartilage development	0.0058701746488231
BP	GO:0023052	signaling	0.00590398203434315
BP	GO:0007154	cell communication	0.00624148556720635
BP	GO:0048468	cell development	0.00662788831734927
BP	GO:0051128	regulation of cellular component organization	0.00663013573578288
BP	GO:0048699	generation of neurons	0.00663013573578288
CC	GO:0005634	nucleus	0.00687944005191794
CC	GO:0000779	condensed chromosome, centromeric region	0.00716196698404778
BP	GO:0048522	positive regulation of cellular process	0.00727751133499268
CC	GO:0099699	integral component of synaptic membrane	0.00730767631109712
CC	GO:0044454	nuclear chromosome part	0.0074609443321674
BP	GO:0030154	cell differentiation	0.00802720904212388
MF	GO:0003723	RNA binding	0.00802720904212388
BP	GO:0048869	cellular developmental process	0.00807534269628043
BP	GO:0044057	regulation of system process	0.00826300597274979
CC	GO:0005681	spliceosomal complex	0.00831720852769819
BP	GO:0003012	muscle system process	0.0085832665646651
BP	GO:0045595	regulation of cell differentiation	0.00878006905019304
BP	GO:0071214	cellular response to abiotic stimulus	0.00892756855295882
BP	GO:0104004	cellular response to environmental stimulus	0.00892756855295882
BP	GO:0007346	regulation of mitotic cell cycle	0.00893924370210358
CC	GO:0030016	myofibril	0.00910248723753026
BP	GO:0002062	chondrocyte differentiation	0.00912291237086472
CC	GO:0098878	neurotransmitter receptor complex	0.00975648833047672
BP	GO:0050806	positive regulation of synaptic transmission	0.00975648833047672
CC	GO:0098936	intrinsic component of postsynaptic membrane	0.00975648833047672
MF	GO:0008094	DNA-dependent ATPase activity	0.00993860986735367
BP	GO:0022008	neurogenesis	0.010008734248812
BP	GO:0006941	striated muscle contraction	0.0101477434928869
CC	GO:0000777	condensed chromosome kinetochore	0.0101877832130963
BP	GO:0006974	cellular response to DNA damage stimulus	0.0109981979183332
BP	GO:0033047	regulation of mitotic sister chromatid segregation	0.0113148011045598
CC	GO:0030017	sarcomere	0.0117664715326205
BP	GO:0060255	regulation of macromolecule metabolic process	0.0117664715326205
BP	GO:0000070	mitotic sister chromatid segregation	0.012648273774223
BP	GO:0065004	protein-DNA complex assembly	0.012648273774223
BP	GO:0003009	skeletal muscle contraction	0.0130986323207965
BP	GO:0010720	positive regulation of cell development	0.0148837866287451
CC	GO:0044449	contractile fiber part	0.0150354993228639
CC	GO:0008328	ionotropic glutamate receptor complex	0.0156161274343645
CC	GO:0005654	nucleoplasm	0.0156161274343645
BP	GO:0050769	positive regulation of neurogenesis	0.0156647873886336
CC	GO:0150034	distal axon	0.0156647873886336
MF	GO:0008201	heparin binding	0.0162142338431207
BP	GO:0006139	nucleobase-containing compound metabolic process	0.0172909484501067
BP	GO:0007267	cell-cell signaling	0.0178319043457453
CC	GO:0097447	dendritic tree	0.0178319043457453
MF	GO:0005102	signaling receptor binding	0.0179581652804914
CC	GO:1990904	ribonucleoprotein complex	0.0187193107381026
BP	GO:0030182	neuron differentiation	0.0188298390858766
CC	GO:0098978	glutamatergic synapse	0.019627771261585
BP	GO:0050767	regulation of neurogenesis	0.019627771261585
MF	GO:0005518	collagen binding	0.019627771261585
BP	GO:0007059	chromosome segregation	0.019627771261585
CC	GO:0044459	plasma membrane part	0.0199409772180149
BP	GO:0060284	regulation of cell development	0.02046915119766
CC	GO:0098839	postsynaptic density membrane	0.0205675315470642
BP	GO:0010907	positive regulation of glucose metabolic process	0.0212119969100764
BP	GO:0051301	cell division	0.0213454383379583
CC	GO:0044463	cell projection part	0.0213454383379583
CC	GO:0120038	plasma membrane bounded cell projection part	0.0213454383379583
CC	GO:0000780	condensed nuclear chromosome, centromeric region	0.0213454383379583
BP	GO:0007517	muscle organ development	0.0214917285459888
CC	GO:0120025	plasma membrane bounded cell projection	0.0214917285459888
BP	GO:0033045	regulation of sister chromatid segregation	0.0220843739568669
BP	GO:0098868	bone growth	0.0222042922630591
MF	GO:0005509	calcium ion binding	0.0231288834867937
BP	GO:0000245	spliceosomal complex assembly	0.0238071015599298
BP	GO:0140014	mitotic nuclear division	0.0240349083422581
BP	GO:0048513	animal organ development	0.0247305730548925
BP	GO:0003413	chondrocyte differentiation involved in endochondral bone morphogenesis	0.0247305730548925
BP	GO:0042391	regulation of membrane potential	0.0256896550077097
BP	GO:0060538	skeletal muscle organ development	0.026276680497741
CC	GO:0044430	cytoskeletal part	0.0263821257105555
BP	GO:0044085	cellular component biogenesis	0.0264232998297753
CC	GO:0042995	cell projection	0.0264232998297753
BP	GO:0003418	growth plate cartilage chondrocyte differentiation	0.0264232998297753
BP	GO:0065008	regulation of biological quality	0.0264232998297753
BP	GO:0000278	mitotic cell cycle	0.0264232998297753
CC	GO:0000778	condensed nuclear chromosome kinetochore	0.0265307274308332
CC	GO:0030425	dendrite	0.026554310172995
CC	GO:0044446	intracellular organelle part	0.0266973402680273
BP	GO:0000075	cell cycle checkpoint	0.0267598792751127
BP	GO:0060537	muscle tissue development	0.0267598792751127
BP	GO:0051984	positive regulation of chromosome segregation	0.0267598792751127
BP	GO:0051240	positive regulation of multicellular organismal process	0.0275040394919562
BP	GO:0051236	establishment of RNA localization	0.0275040394919562
BP	GO:0051716	cellular response to stimulus	0.0275040394919562
BP	GO:0007519	skeletal muscle tissue development	0.028029807186699
BP	GO:0034724	DNA replication-independent nucleosome organization	0.0309131994832406
BP	GO:0050684	regulation of mRNA processing	0.031466248689946
BP	GO:0009653	anatomical structure morphogenesis	0.0318641385671917
BP	GO:0019226	transmission of nerve impulse	0.0320096519734271
BP	GO:0046483	heterocycle metabolic process	0.0323487978030526
CC	GO:0098982	GABA-ergic synapse	0.0331570420982535
BP	GO:0033314	mitotic DNA replication checkpoint	0.0332312344228372
CC	GO:0098948	intrinsic component of postsynaptic specialization membrane	0.0335806119153104
BP	GO:0006364	rRNA processing	0.0341221215494958
BP	GO:0060079	excitatory postsynaptic potential	0.0344937806659239
BP	GO:0016070	RNA metabolic process	0.0363088335697531
BP	GO:0007088	regulation of mitotic nuclear division	0.0377427694362567
BP	GO:0034641	cellular nitrogen compound metabolic process	0.0393907827570753
BP	GO:0003433	chondrocyte development involved in endochondral bone morphogenesis	0.040129763855972
BP	GO:0006936	muscle contraction	0.0419306528790013
BP	GO:0007155	cell adhesion	0.0429026757929924
BP	GO:0014706	striated muscle tissue development	0.0429026757929924
BP	GO:0007610	behavior	0.0438189877201567
BP	GO:0032879	regulation of localization	0.0445005498280202
CC	GO:0099572	postsynaptic specialization	0.0466166909949571
BP	GO:0031346	positive regulation of cell projection organization	0.046793222771493
BP	GO:0071824	protein-DNA complex subunit organization	0.0468757537823458
BP	GO:1903311	regulation of mRNA metabolic process	0.0468757537823458
BP	GO:0006336	DNA replication-independent nucleosome assembly	0.0468757537823458
CC	GO:0005813	centrosome	0.0484516919096052
CC	GO:0031594	neuromuscular junction	0.0484516919096052
BP	GO:0043113	receptor clustering	0.0484516919096052
BP	GO:0022610	biological adhesion	0.0492229855291362
BP	GO:0035418	protein localization to synapse	0.0493127379874713
MF	GO:0042623	ATPase activity, coupled	0.0499984635932032
