# Supplementary material for: Dedicated transcriptomics combined with power analysis lead to functional understanding of genes with weak phenotypic changes in knockout lines
Source: PLoS Comput Biol. 2020 Nov 12;16(11):e1008354. doi: 10.1371/journal.pcbi.1008354 (PMC7685438; doi:10.1371/journal.pcbi.1008354)
Supplement: S3 File — (GZ) [file pcbi.1008354.s017.gz › S3_File/gor0.2/715.tsv]

ontology	category	term	BH
CC	GO:0031012	extracellular matrix	7.40921803482048e-11
CC	GO:0062023	collagen-containing extracellular matrix	1.6601903257207e-08
MF	GO:0005201	extracellular matrix structural constituent	2.44853857207195e-08
BP	GO:0032501	multicellular organismal process	2.44853857207195e-08
CC	GO:0044428	nuclear part	2.44853857207195e-08
CC	GO:0032991	protein-containing complex	3.56832328722588e-08
CC	GO:0031981	nuclear lumen	6.13088189499064e-08
BP	GO:0009987	cellular process	6.13088189499064e-08
BP	GO:0048731	system development	6.13088189499064e-08
BP	GO:0032502	developmental process	2.03050501849368e-07
BP	GO:0007275	multicellular organism development	2.13034971621308e-07
BP	GO:0065007	biological regulation	3.63710584926566e-07
CC	GO:0044421	extracellular region part	3.63710584926566e-07
CC	GO:0043228	non-membrane-bounded organelle	3.63710584926566e-07
CC	GO:0005576	extracellular region	3.75603644035925e-07
CC	GO:0043232	intracellular non-membrane-bounded organelle	5.72311084926611e-07
BP	GO:0048856	anatomical structure development	5.72311084926611e-07
BP	GO:0071840	cellular component organization or biogenesis	5.72311084926611e-07
MF	GO:0005198	structural molecule activity	1.37919683481614e-06
BP	GO:0050789	regulation of biological process	1.50112741536092e-06
CC	GO:0070013	intracellular organelle lumen	1.77077380797551e-06
MF	GO:0005515	protein binding	1.77077380797551e-06
CC	GO:0031974	membrane-enclosed lumen	1.77077380797551e-06
CC	GO:0043233	organelle lumen	1.77077380797551e-06
BP	GO:0090304	nucleic acid metabolic process	2.47684757363441e-06
BP	GO:0048519	negative regulation of biological process	3.52597628233411e-06
BP	GO:0016043	cellular component organization	3.54224711457583e-06
CC	GO:0005654	nucleoplasm	4.79864840962328e-06
BP	GO:0008380	RNA splicing	6.3631640327565e-06
BP	GO:0051239	regulation of multicellular organismal process	6.68918054252318e-06
BP	GO:0007399	nervous system development	6.69011105083065e-06
CC	GO:0005615	extracellular space	7.49571900465364e-06
BP	GO:0050794	regulation of cellular process	9.48753458752565e-06
BP	GO:0048523	negative regulation of cellular process	9.48753458752565e-06
BP	GO:0006396	RNA processing	9.52003981297938e-06
CC	GO:0005694	chromosome	2.49234356819223e-05
BP	GO:0030154	cell differentiation	2.49234356819223e-05
MF	GO:0044877	protein-containing complex binding	2.70585107699408e-05
BP	GO:0050793	regulation of developmental process	2.73107316317693e-05
BP	GO:0048869	cellular developmental process	3.02188902624967e-05
BP	GO:0006139	nucleobase-containing compound metabolic process	3.87352501087088e-05
CC	GO:0045202	synapse	4.98611144490634e-05
CC	GO:0099512	supramolecular fiber	6.72432358380755e-05
BP	GO:0016071	mRNA metabolic process	6.72432358380755e-05
CC	GO:0099080	supramolecular complex	6.72432358380755e-05
CC	GO:0099081	supramolecular polymer	6.72432358380755e-05
BP	GO:0006397	mRNA processing	7.16005336071616e-05
CC	GO:0044427	chromosomal part	7.33517922278553e-05
BP	GO:2000026	regulation of multicellular organismal development	9.05182930593994e-05
MF	GO:0005212	structural constituent of eye lens	0.000106594006672246
BP	GO:0000278	mitotic cell cycle	0.000132458414138104
CC	GO:0097060	synaptic membrane	0.000132458414138104
CC	GO:1990904	ribonucleoprotein complex	0.000148041727913407
BP	GO:0051726	regulation of cell cycle	0.000148041727913407
BP	GO:0034641	cellular nitrogen compound metabolic process	0.000162167980223036
BP	GO:0007346	regulation of mitotic cell cycle	0.000162167980223036
BP	GO:0000375	RNA splicing, via transesterification reactions	0.000162167980223036
BP	GO:0000377	RNA splicing, via transesterification reactions with bulged adenosine as nucleophile	0.000162167980223036
BP	GO:0000398	mRNA splicing, via spliceosome	0.000162167980223036
CC	GO:0005634	nucleus	0.000162167980223036
BP	GO:0030198	extracellular matrix organization	0.00018768268926024
BP	GO:0046483	heterocycle metabolic process	0.00023453871106542
BP	GO:0043062	extracellular structure organization	0.000243249685225748
CC	GO:0043292	contractile fiber	0.000289515356777316
BP	GO:0060255	regulation of macromolecule metabolic process	0.000381571951230395
BP	GO:0022008	neurogenesis	0.000381571951230395
MF	GO:0003729	mRNA binding	0.000496813190816832
CC	GO:0000228	nuclear chromosome	0.000496813190816832
BP	GO:0007049	cell cycle	0.000514672202833269
BP	GO:0051094	positive regulation of developmental process	0.000579779363285127
CC	GO:0000793	condensed chromosome	0.000629390992239313
MF	GO:0005509	calcium ion binding	0.000648182371007315
CC	GO:0044422	organelle part	0.000660501857324616
MF	GO:0005539	glycosaminoglycan binding	0.000660501857324616
BP	GO:0071214	cellular response to abiotic stimulus	0.000660501857324616
BP	GO:0104004	cellular response to environmental stimulus	0.000660501857324616
MF	GO:0005488	binding	0.000712178413589986
BP	GO:0043170	macromolecule metabolic process	0.000831760635059719
BP	GO:0048468	cell development	0.000945838459700218
BP	GO:0006725	cellular aromatic compound metabolic process	0.000960673552380448
BP	GO:0016070	RNA metabolic process	0.00102368025316945
CC	GO:0000775	chromosome, centromeric region	0.00125238642043719
CC	GO:0044420	extracellular matrix component	0.0014421911653552
CC	GO:0030054	cell junction	0.00144766139810392
BP	GO:0051093	negative regulation of developmental process	0.00154564576171099
CC	GO:0030424	axon	0.00161737138145235
BP	GO:0003008	system process	0.00167827774412367
BP	GO:0051171	regulation of nitrogen compound metabolic process	0.00224677938859407
CC	GO:0033267	axon part	0.00224677938859407
BP	GO:0045595	regulation of cell differentiation	0.00251311600796193
CC	GO:0000777	condensed chromosome kinetochore	0.00251311600796193
CC	GO:0098687	chromosomal region	0.00251311600796193
CC	GO:0044454	nuclear chromosome part	0.00251311600796193
BP	GO:0000245	spliceosomal complex assembly	0.00251311600796193
BP	GO:0006974	cellular response to DNA damage stimulus	0.00251311600796193
BP	GO:0000070	mitotic sister chromatid segregation	0.0025184743487811
CC	GO:0005581	collagen trimer	0.00269983116834409
CC	GO:0044446	intracellular organelle part	0.00284749339380298
BP	GO:0006259	DNA metabolic process	0.00284749339380298
BP	GO:0060351	cartilage development involved in endochondral bone morphogenesis	0.00296074397495399
MF	GO:0030020	extracellular matrix structural constituent conferring tensile strength	0.0029821394365393
BP	GO:1901360	organic cyclic compound metabolic process	0.0029821394365393
BP	GO:0048699	generation of neurons	0.00301429030390945
BP	GO:0071479	cellular response to ionizing radiation	0.00427956779659766
BP	GO:0045930	negative regulation of mitotic cell cycle	0.00481961725449075
CC	GO:0005681	spliceosomal complex	0.0050055569393303
CC	GO:0005856	cytoskeleton	0.00545432782417503
BP	GO:0007088	regulation of mitotic nuclear division	0.0055539958546698
BP	GO:0051241	negative regulation of multicellular organismal process	0.00564810883602011
CC	GO:0030016	myofibril	0.00565679270748368
BP	GO:0051960	regulation of nervous system development	0.00625927473394157
BP	GO:0010467	gene expression	0.00646232937037048
CC	GO:0045211	postsynaptic membrane	0.00670587290568869
BP	GO:0048513	animal organ development	0.00691437236695084
MF	GO:0003723	RNA binding	0.00691437236695084
BP	GO:0060538	skeletal muscle organ development	0.00703229746936053
BP	GO:0048589	developmental growth	0.00747856623448496
BP	GO:0006807	nitrogen compound metabolic process	0.00747856623448496
CC	GO:0044451	nucleoplasm part	0.00747856623448496
BP	GO:0060350	endochondral bone morphogenesis	0.00747856623448496
MF	GO:0008094	DNA-dependent ATPase activity	0.00747856623448496
MF	GO:0008201	heparin binding	0.00747856623448496
BP	GO:0007059	chromosome segregation	0.00756663534706943
BP	GO:0040007	growth	0.0078175179825935
BP	GO:0099536	synaptic signaling	0.00802173311764681
BP	GO:0008150	biological_process	0.0082484227088922
CC	GO:0044456	synapse part	0.00851248365813689
CC	GO:0000776	kinetochore	0.00869330421012001
BP	GO:0048518	positive regulation of biological process	0.00885084655593502
BP	GO:0099537	trans-synaptic signaling	0.0090220563274762
BP	GO:0034508	centromere complex assembly	0.00914873315807384
CC	GO:0031226	intrinsic component of plasma membrane	0.00914873315807384
CC	GO:0000779	condensed chromosome, centromeric region	0.00936957789497451
BP	GO:0007268	chemical synaptic transmission	0.00980648998165589
BP	GO:0098916	anterograde trans-synaptic signaling	0.00980648998165589
BP	GO:0048522	positive regulation of cellular process	0.0107119674842576
BP	GO:0051216	cartilage development	0.010848367127123
BP	GO:0000075	cell cycle checkpoint	0.0109672009820444
BP	GO:0006281	DNA repair	0.0109672009820444
BP	GO:0030182	neuron differentiation	0.011992248945154
BP	GO:0080090	regulation of primary metabolic process	0.0123036832570996
CC	GO:0097458	neuron part	0.0123036832570996
BP	GO:0010212	response to ionizing radiation	0.0127979795336576
BP	GO:0045597	positive regulation of cell differentiation	0.0147879173290074
BP	GO:0003417	growth plate cartilage development	0.0149309636207639
BP	GO:0060047	heart contraction	0.0149365582356584
CC	GO:0044449	contractile fiber part	0.0151889305786324
BP	GO:1903047	mitotic cell cycle process	0.0151889305786324
CC	GO:0036477	somatodendritic compartment	0.0158265055750141
CC	GO:0005887	integral component of plasma membrane	0.0162723648888915
BP	GO:0008015	blood circulation	0.0168410721223792
BP	GO:0033045	regulation of sister chromatid segregation	0.0169728774789099
BP	GO:0023052	signaling	0.0171983715828935
BP	GO:0006260	DNA replication	0.0171983715828935
BP	GO:0051983	regulation of chromosome segregation	0.017605626921332
BP	GO:0010605	negative regulation of macromolecule metabolic process	0.0182927115682621
BP	GO:0007093	mitotic cell cycle checkpoint	0.0183390626653426
BP	GO:0051783	regulation of nuclear division	0.0183549930482724
BP	GO:0007154	cell communication	0.0187601768964065
BP	GO:0033047	regulation of mitotic sister chromatid segregation	0.0187601768964065
BP	GO:0048666	neuron development	0.0187601768964065
CC	GO:0043025	neuronal cell body	0.0187601768964065
BP	GO:0003013	circulatory system process	0.0190774020832956
BP	GO:0007155	cell adhesion	0.0190874360285801
CC	GO:0030017	sarcomere	0.0193009836209558
BP	GO:0007519	skeletal muscle tissue development	0.0193009836209558
BP	GO:0140014	mitotic nuclear division	0.0193339371891708
CC	GO:0016604	nuclear body	0.0194235859228656
BP	GO:0050767	regulation of neurogenesis	0.0210256952554735
BP	GO:0051962	positive regulation of nervous system development	0.021183053030296
BP	GO:0000819	sister chromatid segregation	0.0214273831623332
CC	GO:0043005	neuron projection	0.0216468948958256
BP	GO:0051716	cellular response to stimulus	0.0219684636998632
CC	GO:0098982	GABA-ergic synapse	0.0224440733412395
BP	GO:0009653	anatomical structure morphogenesis	0.0236322966053056
BP	GO:0003015	heart process	0.0236811576404335
BP	GO:0003422	growth plate cartilage morphogenesis	0.0243908634073685
BP	GO:0050684	regulation of mRNA processing	0.0245671213735714
BP	GO:0050877	nervous system process	0.0255705960784954
BP	GO:0061448	connective tissue development	0.0257114562054914
BP	GO:0019222	regulation of metabolic process	0.0259127640491934
BP	GO:0022610	biological adhesion	0.0262365794998225
BP	GO:0044057	regulation of system process	0.0262365794998225
BP	GO:0031175	neuron projection development	0.0264239509246322
BP	GO:0019219	regulation of nucleobase-containing compound metabolic process	0.0270278507888868
CC	GO:0030426	growth cone	0.0273940530642759
BP	GO:0031123	RNA 3'-end processing	0.02747127211558
BP	GO:0006941	striated muscle contraction	0.027471307676985
CC	GO:0044297	cell body	0.0286998930936557
MF	GO:0005518	collagen binding	0.0299365437272869
BP	GO:0009628	response to abiotic stimulus	0.0308468015655033
BP	GO:0071478	cellular response to radiation	0.0326178770069315
CC	GO:0150034	distal axon	0.0354186684729413
BP	GO:0045596	negative regulation of cell differentiation	0.0365519334097651
BP	GO:0003433	chondrocyte development involved in endochondral bone morphogenesis	0.0368281733965762
CC	GO:0005604	basement membrane	0.0379317436857824
CC	GO:0030427	site of polarized growth	0.0390996874125526
BP	GO:0010468	regulation of gene expression	0.0395581410013287
BP	GO:0007517	muscle organ development	0.0402803644940641
BP	GO:0051240	positive regulation of multicellular organismal process	0.0417187191790072
CC	GO:0044430	cytoskeletal part	0.0426587904724839
BP	GO:0042391	regulation of membrane potential	0.0440522314967898
BP	GO:0051128	regulation of cellular component organization	0.0440522314967898
BP	GO:1901988	negative regulation of cell cycle phase transition	0.0440522314967898
BP	GO:0061061	muscle structure development	0.0440522314967898
BP	GO:0060537	muscle tissue development	0.0456330204227045
BP	GO:0050804	modulation of chemical synaptic transmission	0.0456330204227045
CC	GO:0071013	catalytic step 2 spliceosome	0.0456330204227045
CC	GO:0098590	plasma membrane region	0.0456330204227045
BP	GO:0045935	positive regulation of nucleobase-containing compound metabolic process	0.0462402336777547
BP	GO:0040036	regulation of fibroblast growth factor receptor signaling pathway	0.0464254442163241
CC	GO:0005865	striated muscle thin filament	0.0464836556991812
BP	GO:0051052	regulation of DNA metabolic process	0.0464836556991812
BP	GO:0032963	collagen metabolic process	0.0472345832098459
BP	GO:1901990	regulation of mitotic cell cycle phase transition	0.047310182947478
BP	GO:0060284	regulation of cell development	0.0477894863324796
BP	GO:0031570	DNA integrity checkpoint	0.0488839070847206
CC	GO:0036379	myofilament	0.0489047843062923
BP	GO:0051130	positive regulation of cellular component organization	0.0489047843062923
BP	GO:0006417	regulation of translation	0.0489047843062923
BP	GO:0003414	chondrocyte morphogenesis involved in endochondral bone morphogenesis	0.0489047843062923
BP	GO:0003429	growth plate cartilage chondrocyte morphogenesis	0.0489047843062923
BP	GO:0090171	chondrocyte morphogenesis	0.0489047843062923
BP	GO:0030030	cell projection organization	0.0498665456338338
