# Supplementary material for: Dedicated transcriptomics combined with power analysis lead to functional understanding of genes with weak phenotypic changes in knockout lines
Source: PLoS Comput Biol. 2020 Nov 12;16(11):e1008354. doi: 10.1371/journal.pcbi.1008354 (PMC7685438; doi:10.1371/journal.pcbi.1008354)
Supplement: S3 File — (GZ) [file pcbi.1008354.s017.gz › S3_File/gor0.2/716.tsv]

ontology	category	term	BH
CC	GO:0031012	extracellular matrix	3.67713029488322e-11
MF	GO:0005201	extracellular matrix structural constituent	2.65384630609023e-10
CC	GO:0062023	collagen-containing extracellular matrix	1.31517101352039e-09
CC	GO:0044421	extracellular region part	7.20979784468725e-09
CC	GO:0031981	nuclear lumen	7.20979784468725e-09
CC	GO:0044428	nuclear part	1.55104923343606e-08
CC	GO:0005615	extracellular space	1.99853254126845e-07
CC	GO:0005654	nucleoplasm	2.90335529232344e-07
CC	GO:0005576	extracellular region	4.77478140580691e-07
CC	GO:0070013	intracellular organelle lumen	6.94856353007056e-07
CC	GO:0031974	membrane-enclosed lumen	6.94856353007056e-07
CC	GO:0043233	organelle lumen	6.94856353007056e-07
BP	GO:0032501	multicellular organismal process	8.49979486179178e-07
CC	GO:0044427	chromosomal part	8.98680701719829e-07
MF	GO:0005515	protein binding	1.03383154849025e-06
BP	GO:0050789	regulation of biological process	1.29631596025403e-06
CC	GO:0005694	chromosome	1.75651505148291e-06
BP	GO:0065007	biological regulation	2.44456471511538e-06
BP	GO:0050794	regulation of cellular process	2.44456471511538e-06
CC	GO:0000228	nuclear chromosome	3.19891703197145e-06
BP	GO:0051726	regulation of cell cycle	3.54329564007279e-06
BP	GO:0007049	cell cycle	3.8274763611345e-06
CC	GO:0032991	protein-containing complex	3.8274763611345e-06
BP	GO:0009987	cellular process	4.70423111838083e-06
MF	GO:0005198	structural molecule activity	4.70423111838083e-06
CC	GO:0098687	chromosomal region	1.15771390181641e-05
CC	GO:0044454	nuclear chromosome part	1.23091918097937e-05
MF	GO:0005488	binding	1.79864157677322e-05
BP	GO:0040007	growth	2.44895071071996e-05
BP	GO:0051239	regulation of multicellular organismal process	2.45699707885448e-05
BP	GO:0007346	regulation of mitotic cell cycle	2.46295985259901e-05
BP	GO:0048731	system development	3.12740554989369e-05
BP	GO:0060351	cartilage development involved in endochondral bone morphogenesis	3.35032917325823e-05
BP	GO:0006396	RNA processing	3.35032917325823e-05
BP	GO:0090304	nucleic acid metabolic process	3.35032917325823e-05
CC	GO:0043228	non-membrane-bounded organelle	4.44228769699339e-05
BP	GO:0023052	signaling	5.04532755958839e-05
CC	GO:0005634	nucleus	5.04532755958839e-05
BP	GO:0000278	mitotic cell cycle	5.66150578111838e-05
CC	GO:0000776	kinetochore	5.66150578111838e-05
BP	GO:0007155	cell adhesion	5.97021526030831e-05
CC	GO:0043232	intracellular non-membrane-bounded organelle	6.47911635010579e-05
BP	GO:0051216	cartilage development	6.47911635010579e-05
CC	GO:0000775	chromosome, centromeric region	6.99265693829714e-05
BP	GO:0022610	biological adhesion	7.06999347091693e-05
BP	GO:0060350	endochondral bone morphogenesis	0.000103003772751946
MF	GO:0005509	calcium ion binding	0.000103003772751946
BP	GO:0048589	developmental growth	0.000105024323193951
BP	GO:0071840	cellular component organization or biogenesis	0.000110968643282797
BP	GO:0048518	positive regulation of biological process	0.000111185566493358
BP	GO:0003008	system process	0.000129825246721978
BP	GO:0016071	mRNA metabolic process	0.000131747826274561
BP	GO:0008380	RNA splicing	0.000133038347109466
BP	GO:0061448	connective tissue development	0.000134070458039245
BP	GO:0007275	multicellular organism development	0.000178412100771332
BP	GO:0002062	chondrocyte differentiation	0.000252513370234394
CC	GO:0030424	axon	0.000257889047292808
BP	GO:0007154	cell communication	0.000257889047292808
BP	GO:0006397	mRNA processing	0.000276433226926379
BP	GO:0045930	negative regulation of mitotic cell cycle	0.000322023445958932
BP	GO:2000026	regulation of multicellular organismal development	0.000350497913095066
BP	GO:0003417	growth plate cartilage development	0.000355747170556329
BP	GO:1901990	regulation of mitotic cell cycle phase transition	0.000358127910089725
BP	GO:0048523	negative regulation of cellular process	0.000362105668680723
CC	GO:0005581	collagen trimer	0.000452795875123721
MF	GO:0044877	protein-containing complex binding	0.000452795875123721
BP	GO:0048519	negative regulation of biological process	0.000554780214044637
CC	GO:0044420	extracellular matrix component	0.0005785597722996
MF	GO:0005212	structural constituent of eye lens	0.000605768547501898
BP	GO:0045786	negative regulation of cell cycle	0.000618025965726553
BP	GO:0045597	positive regulation of cell differentiation	0.000765166809898825
CC	GO:0000777	condensed chromosome kinetochore	0.000773892751146199
BP	GO:1901988	negative regulation of cell cycle phase transition	0.000809882541530305
BP	GO:0048522	positive regulation of cellular process	0.000834590878787127
BP	GO:0032502	developmental process	0.000879093338455065
CC	GO:0098982	GABA-ergic synapse	0.000893839838736782
BP	GO:0050793	regulation of developmental process	0.00097417595236391
BP	GO:0016043	cellular component organization	0.00102841223005723
BP	GO:0051094	positive regulation of developmental process	0.00105447191645532
BP	GO:0003418	growth plate cartilage chondrocyte differentiation	0.00115662177412326
BP	GO:0000075	cell cycle checkpoint	0.00115987538150484
BP	GO:1901987	regulation of cell cycle phase transition	0.00125105896938213
BP	GO:0043170	macromolecule metabolic process	0.00126655974379404
BP	GO:0006139	nucleobase-containing compound metabolic process	0.00150164204219062
BP	GO:0048856	anatomical structure development	0.00165524211428749
BP	GO:1901991	negative regulation of mitotic cell cycle phase transition	0.00182226209490057
BP	GO:0003413	chondrocyte differentiation involved in endochondral bone morphogenesis	0.00182226209490057
BP	GO:0003433	chondrocyte development involved in endochondral bone morphogenesis	0.00201379343918644
BP	GO:0022402	cell cycle process	0.00203225390667467
BP	GO:0000375	RNA splicing, via transesterification reactions	0.0020358429212437
BP	GO:0000377	RNA splicing, via transesterification reactions with bulged adenosine as nucleophile	0.0020358429212437
BP	GO:0000398	mRNA splicing, via spliceosome	0.0020358429212437
BP	GO:0006259	DNA metabolic process	0.0020358429212437
MF	GO:0005539	glycosaminoglycan binding	0.00216713231755286
BP	GO:0007093	mitotic cell cycle checkpoint	0.002414561772316
MF	GO:0030020	extracellular matrix structural constituent conferring tensile strength	0.00256306465419343
BP	GO:0098868	bone growth	0.00270109713420606
CC	GO:0099512	supramolecular fiber	0.00270109713420606
CC	GO:0045202	synapse	0.00270109713420606
BP	GO:0010564	regulation of cell cycle process	0.00270109713420606
CC	GO:0099080	supramolecular complex	0.00270660697835168
CC	GO:0099081	supramolecular polymer	0.00270660697835168
CC	GO:0044451	nucleoplasm part	0.00282396484715347
BP	GO:0060349	bone morphogenesis	0.00296333973545655
BP	GO:0016070	RNA metabolic process	0.00296333973545655
BP	GO:0051130	positive regulation of cellular component organization	0.0030827800863282
BP	GO:0006403	RNA localization	0.00323501984369099
BP	GO:0003009	skeletal muscle contraction	0.00402220636065611
BP	GO:0060255	regulation of macromolecule metabolic process	0.00434484044028729
BP	GO:0030154	cell differentiation	0.00435578304055741
CC	GO:0097060	synaptic membrane	0.00451586353069844
BP	GO:0048869	cellular developmental process	0.00470594234698005
BP	GO:0003422	growth plate cartilage morphogenesis	0.00473715400410754
BP	GO:0006941	striated muscle contraction	0.00502470624599506
BP	GO:0045595	regulation of cell differentiation	0.00542581076535116
BP	GO:0010948	negative regulation of cell cycle process	0.00662382399351627
BP	GO:1902749	regulation of cell cycle G2/M phase transition	0.00688915305011414
BP	GO:0051716	cellular response to stimulus	0.00712770688839184
CC	GO:0000779	condensed chromosome, centromeric region	0.00714126378043461
BP	GO:0000070	mitotic sister chromatid segregation	0.00714126378043461
BP	GO:0046483	heterocycle metabolic process	0.00770322015106351
BP	GO:1903047	mitotic cell cycle process	0.00799918563003208
CC	GO:0097458	neuron part	0.00822257009123914
BP	GO:0008283	cell proliferation	0.0084977029135221
BP	GO:0003416	endochondral bone growth	0.0084977029135221
CC	GO:0044297	cell body	0.00854561783740318
BP	GO:0007059	chromosome segregation	0.00854561783740318
MF	GO:0005102	signaling receptor binding	0.0086199554583716
CC	GO:0016604	nuclear body	0.0100085400193202
BP	GO:1902750	negative regulation of cell cycle G2/M phase transition	0.01067494597425
BP	GO:0042127	regulation of cell proliferation	0.01067494597425
BP	GO:0003414	chondrocyte morphogenesis involved in endochondral bone morphogenesis	0.01067494597425
BP	GO:0003429	growth plate cartilage chondrocyte morphogenesis	0.01067494597425
BP	GO:0090171	chondrocyte morphogenesis	0.01067494597425
BP	GO:0015816	glycine transport	0.0108793167474369
BP	GO:0034508	centromere complex assembly	0.0109277778351343
BP	GO:0051240	positive regulation of multicellular organismal process	0.0109808250847199
BP	GO:0051276	chromosome organization	0.011228185687004
MF	GO:0003729	mRNA binding	0.0118382964979008
BP	GO:0010467	gene expression	0.0118382964979008
CC	GO:0005887	integral component of plasma membrane	0.0119072319153134
BP	GO:0006974	cellular response to DNA damage stimulus	0.012081050802211
BP	GO:0031570	DNA integrity checkpoint	0.0122273804945934
BP	GO:0051983	regulation of chromosome segregation	0.0122273804945934
BP	GO:0006281	DNA repair	0.0136821579570273
CC	GO:0030054	cell junction	0.0142547071413478
BP	GO:0051236	establishment of RNA localization	0.0147977030080437
BP	GO:0006725	cellular aromatic compound metabolic process	0.0148871494731592
BP	GO:0006260	DNA replication	0.0151627583315294
BP	GO:0003013	circulatory system process	0.0152219609710367
BP	GO:0044770	cell cycle phase transition	0.015775763074995
BP	GO:0048468	cell development	0.0161892323955757
BP	GO:0000819	sister chromatid segregation	0.0173253436832612
BP	GO:0008015	blood circulation	0.0175124406204288
CC	GO:0000793	condensed chromosome	0.0184264669417822
BP	GO:0051171	regulation of nitrogen compound metabolic process	0.0185030679101257
BP	GO:0031123	RNA 3'-end processing	0.0190316042495148
CC	GO:0033267	axon part	0.0190316042495148
BP	GO:0007165	signal transduction	0.0191062352837443
MF	GO:0005518	collagen binding	0.0191062352837443
BP	GO:0044772	mitotic cell cycle phase transition	0.0191694286773896
MF	GO:0003723	RNA binding	0.0191950035998903
MF	GO:0008201	heparin binding	0.0194943619513537
BP	GO:0051093	negative regulation of developmental process	0.0194943619513537
CC	GO:0031226	intrinsic component of plasma membrane	0.0196622926990101
BP	GO:0009967	positive regulation of signal transduction	0.0204581483792696
BP	GO:0010720	positive regulation of cell development	0.0206835231735573
BP	GO:0051962	positive regulation of nervous system development	0.0206835231735573
BP	GO:0035556	intracellular signal transduction	0.0206861572613637
BP	GO:0033045	regulation of sister chromatid segregation	0.0209945561858713
BP	GO:0050896	response to stimulus	0.0213680682317234
BP	GO:0051241	negative regulation of multicellular organismal process	0.0213680682317234
CC	GO:0043025	neuronal cell body	0.0213680682317234
BP	GO:0034641	cellular nitrogen compound metabolic process	0.021687804790722
BP	GO:0050879	multicellular organismal movement	0.023027969579674
BP	GO:0050881	musculoskeletal movement	0.023027969579674
BP	GO:0033047	regulation of mitotic sister chromatid segregation	0.023027969579674
BP	GO:0015931	nucleobase-containing compound transport	0.0237909434378918
BP	GO:0051052	regulation of DNA metabolic process	0.0242767856549652
BP	GO:0051128	regulation of cellular component organization	0.024551599303
BP	GO:0090068	positive regulation of cell cycle process	0.024551599303
MF	GO:0097367	carbohydrate derivative binding	0.0249758072600361
BP	GO:0140014	mitotic nuclear division	0.0249758072600361
BP	GO:0003016	respiratory system process	0.0252898733116305
BP	GO:0007399	nervous system development	0.0253859573722601
BP	GO:0030198	extracellular matrix organization	0.0263177913622617
BP	GO:0044774	mitotic DNA integrity checkpoint	0.0274393473656273
BP	GO:1901360	organic cyclic compound metabolic process	0.0302432751555634
BP	GO:0050657	nucleic acid transport	0.0302432751555634
BP	GO:0050658	RNA transport	0.0302432751555634
BP	GO:0023051	regulation of signaling	0.0302432751555634
BP	GO:0051960	regulation of nervous system development	0.0302432751555634
BP	GO:0044839	cell cycle G2/M phase transition	0.0302432751555634
CC	GO:0044430	cytoskeletal part	0.0302432751555634
BP	GO:0040008	regulation of growth	0.0305324382507614
BP	GO:0060047	heart contraction	0.0316962723724486
BP	GO:0080090	regulation of primary metabolic process	0.0316962723724486
BP	GO:2000463	positive regulation of excitatory postsynaptic potential	0.0316962723724486
BP	GO:0010646	regulation of cell communication	0.031750350808104
BP	GO:0000077	DNA damage checkpoint	0.0328827250990157
BP	GO:0048584	positive regulation of response to stimulus	0.0328827250990157
BP	GO:0010389	regulation of G2/M transition of mitotic cell cycle	0.0328827250990157
BP	GO:0010647	positive regulation of cell communication	0.0329017808792784
CC	GO:0009986	cell surface	0.0329017808792784
BP	GO:0006468	protein phosphorylation	0.0334373976241054
BP	GO:0003015	heart process	0.0334373976241054
CC	GO:0000785	chromatin	0.0338125067386546
BP	GO:0032963	collagen metabolic process	0.0340694292421142
BP	GO:0007268	chemical synaptic transmission	0.0341930495683319
BP	GO:0098916	anterograde trans-synaptic signaling	0.0341930495683319
BP	GO:0048167	regulation of synaptic plasticity	0.034951526358972
CC	GO:0000502	proteasome complex	0.0360875486073451
BP	GO:0050769	positive regulation of neurogenesis	0.0360875486073451
BP	GO:0023056	positive regulation of signaling	0.0365983134667857
CC	GO:0099240	intrinsic component of synaptic membrane	0.0372271995505812
MF	GO:0003682	chromatin binding	0.0372271995505812
BP	GO:0006928	movement of cell or subcellular component	0.0377609855455365
BP	GO:0001501	skeletal system development	0.0378069056160075
CC	GO:0044456	synapse part	0.0378069056160075
BP	GO:0060537	muscle tissue development	0.0378069056160075
BP	GO:0003012	muscle system process	0.0378069056160075
BP	GO:0006261	DNA-dependent DNA replication	0.0394892821627228
BP	GO:0050684	regulation of mRNA processing	0.0394999302827299
CC	GO:0043292	contractile fiber	0.0406106911485818
CC	GO:0005681	spliceosomal complex	0.0409950492415743
CC	GO:0036477	somatodendritic compartment	0.0419139434049807
BP	GO:0007166	cell surface receptor signaling pathway	0.0433299521561428
BP	GO:0008285	negative regulation of cell proliferation	0.0449589563623589
BP	GO:0099536	synaptic signaling	0.0456129210089852
BP	GO:0014706	striated muscle tissue development	0.0457805374697108
BP	GO:0033044	regulation of chromosome organization	0.0467165709857243
BP	GO:0098742	cell-cell adhesion via plasma-membrane adhesion molecules	0.046824877131035
BP	GO:0034724	DNA replication-independent nucleosome organization	0.047471325930729
