# Supplementary material for: Dedicated transcriptomics combined with power analysis lead to functional understanding of genes with weak phenotypic changes in knockout lines
Source: PLoS Comput Biol. 2020 Nov 12;16(11):e1008354. doi: 10.1371/journal.pcbi.1008354 (PMC7685438; doi:10.1371/journal.pcbi.1008354)
Supplement: S3 File — (GZ) [file pcbi.1008354.s017.gz › S3_File/gor0.2/293.tsv]

ontology	category	term	BH
CC	GO:0031012	extracellular matrix	2.02877225752583e-09
CC	GO:0062023	collagen-containing extracellular matrix	6.59609873433006e-09
CC	GO:0044428	nuclear part	3.29314737531861e-08
CC	GO:0031981	nuclear lumen	4.25719591965873e-08
MF	GO:0005515	protein binding	1.39040376784117e-07
BP	GO:0009987	cellular process	1.39040376784117e-07
BP	GO:0032501	multicellular organismal process	1.66974491874762e-07
CC	GO:0032991	protein-containing complex	1.72987380524966e-07
MF	GO:0005201	extracellular matrix structural constituent	3.30885506785925e-07
MF	GO:0005198	structural molecule activity	5.38950034724454e-07
BP	GO:0071840	cellular component organization or biogenesis	1.12917289963979e-06
CC	GO:0044421	extracellular region part	1.92799411114434e-06
CC	GO:0097060	synaptic membrane	1.92799411114434e-06
BP	GO:0032502	developmental process	2.14824026724221e-06
CC	GO:0005654	nucleoplasm	2.14824026724221e-06
CC	GO:0043228	non-membrane-bounded organelle	2.31984905590114e-06
BP	GO:0065007	biological regulation	2.31984905590114e-06
CC	GO:0044456	synapse part	2.31984905590114e-06
CC	GO:0045202	synapse	2.31984905590114e-06
CC	GO:0070013	intracellular organelle lumen	2.31984905590114e-06
CC	GO:0031974	membrane-enclosed lumen	2.33444132216044e-06
CC	GO:0043233	organelle lumen	2.33444132216044e-06
BP	GO:0016043	cellular component organization	2.53033527173854e-06
BP	GO:0048856	anatomical structure development	3.59138965407835e-06
BP	GO:0048731	system development	3.70315799652464e-06
BP	GO:0050794	regulation of cellular process	3.70315799652464e-06
BP	GO:0050789	regulation of biological process	3.70637002675466e-06
BP	GO:0051726	regulation of cell cycle	3.7603580365372e-06
CC	GO:0043232	intracellular non-membrane-bounded organelle	3.7603580365372e-06
MF	GO:0005488	binding	7.62955540513007e-06
CC	GO:0030424	axon	8.99400617229304e-06
CC	GO:0005576	extracellular region	9.22045617097875e-06
BP	GO:0007275	multicellular organism development	1.11319893427364e-05
CC	GO:0005634	nucleus	1.20409881528206e-05
BP	GO:0003008	system process	1.37755356001219e-05
MF	GO:0044877	protein-containing complex binding	1.52395841060084e-05
CC	GO:0005615	extracellular space	1.52395841060084e-05
CC	GO:0099512	supramolecular fiber	2.46695261747081e-05
CC	GO:0099080	supramolecular complex	2.46695261747081e-05
CC	GO:0099081	supramolecular polymer	2.46695261747081e-05
CC	GO:0043292	contractile fiber	2.84043589329522e-05
CC	GO:0005694	chromosome	3.16638945355796e-05
BP	GO:0007049	cell cycle	3.2815946067672e-05
BP	GO:0007346	regulation of mitotic cell cycle	5.93811363365273e-05
MF	GO:0003729	mRNA binding	7.79769992238703e-05
BP	GO:0000278	mitotic cell cycle	7.79769992238703e-05
CC	GO:0097458	neuron part	8.23893989560078e-05
MF	GO:0005212	structural constituent of eye lens	8.34708402141101e-05
CC	GO:0044427	chromosomal part	9.1452664292359e-05
CC	GO:0033267	axon part	9.1452664292359e-05
CC	GO:0045211	postsynaptic membrane	0.000105215865373749
CC	GO:0000776	kinetochore	0.000105760855350353
BP	GO:0099536	synaptic signaling	0.000106898029195761
BP	GO:0007268	chemical synaptic transmission	0.000131241649006015
BP	GO:0098916	anterograde trans-synaptic signaling	0.000131241649006015
BP	GO:0048869	cellular developmental process	0.000131353886471504
BP	GO:0099537	trans-synaptic signaling	0.000169744950071016
CC	GO:0098687	chromosomal region	0.000176809545078991
CC	GO:0000775	chromosome, centromeric region	0.000223203907642788
CC	GO:0098794	postsynapse	0.000476234354621462
CC	GO:0098590	plasma membrane region	0.000497686001826397
BP	GO:0007155	cell adhesion	0.000677728733874012
BP	GO:0090304	nucleic acid metabolic process	0.000752971621347426
BP	GO:0006260	DNA replication	0.000752971621347426
BP	GO:0030198	extracellular matrix organization	0.000867919142365346
BP	GO:0022610	biological adhesion	0.000894339533715928
BP	GO:0030154	cell differentiation	0.000911803252326983
CC	GO:0030054	cell junction	0.000919255925078181
CC	GO:0030016	myofibril	0.000995806004389764
BP	GO:0040007	growth	0.00108779691981218
CC	GO:0005581	collagen trimer	0.00113732576567372
MF	GO:0016887	ATPase activity	0.00116117630082823
BP	GO:0006139	nucleobase-containing compound metabolic process	0.00116117630082823
CC	GO:0005856	cytoskeleton	0.00116901195378281
CC	GO:0044449	contractile fiber part	0.00120648465491933
BP	GO:0043062	extracellular structure organization	0.00125386916108855
BP	GO:0060351	cartilage development involved in endochondral bone morphogenesis	0.00129182230810872
BP	GO:0045930	negative regulation of mitotic cell cycle	0.00133971561773476
BP	GO:0048519	negative regulation of biological process	0.00156565173365315
BP	GO:0060350	endochondral bone morphogenesis	0.00171592399651144
BP	GO:0008380	RNA splicing	0.00173181590854264
CC	GO:0044420	extracellular matrix component	0.0017326113745017
BP	GO:0048523	negative regulation of cellular process	0.0017326113745017
MF	GO:0008094	DNA-dependent ATPase activity	0.00174260528865744
MF	GO:0042623	ATPase activity, coupled	0.00192669981327396
CC	GO:0098793	presynapse	0.00194789613803311
CC	GO:0044297	cell body	0.00231868240695688
MF	GO:0030020	extracellular matrix structural constituent conferring tensile strength	0.00255006103257362
BP	GO:0050793	regulation of developmental process	0.00255006103257362
CC	GO:0030017	sarcomere	0.00262336259009603
BP	GO:0051239	regulation of multicellular organismal process	0.00284761009337092
BP	GO:0006397	mRNA processing	0.00332555176259084
BP	GO:0000375	RNA splicing, via transesterification reactions	0.00332555176259084
BP	GO:0000377	RNA splicing, via transesterification reactions with bulged adenosine as nucleophile	0.00332555176259084
BP	GO:0000398	mRNA splicing, via spliceosome	0.00332555176259084
CC	GO:0000793	condensed chromosome	0.00341851047739633
CC	GO:0043005	neuron projection	0.00341851047739633
BP	GO:0048468	cell development	0.00342734784292984
BP	GO:0006396	RNA processing	0.00359932607101646
BP	GO:0003009	skeletal muscle contraction	0.00362043081576479
BP	GO:0006259	DNA metabolic process	0.00364934072632577
BP	GO:0046483	heterocycle metabolic process	0.00406637639008447
CC	GO:0036477	somatodendritic compartment	0.00428895125067731
BP	GO:0051216	cartilage development	0.00443959979555129
BP	GO:1901988	negative regulation of cell cycle phase transition	0.00476598011365011
BP	GO:0006261	DNA-dependent DNA replication	0.00488325950222006
CC	GO:0044422	organelle part	0.00515897400832568
CC	GO:0099240	intrinsic component of synaptic membrane	0.00646615111555366
BP	GO:0007088	regulation of mitotic nuclear division	0.0066193756866134
BP	GO:0050877	nervous system process	0.0066193756866134
BP	GO:0016071	mRNA metabolic process	0.0066193756866134
CC	GO:0043025	neuronal cell body	0.00673651751097838
CC	GO:0005681	spliceosomal complex	0.00685237991009663
BP	GO:0003012	muscle system process	0.00685237991009663
CC	GO:0044459	plasma membrane part	0.00720997365308205
BP	GO:0023052	signaling	0.00735513606042414
BP	GO:0097435	supramolecular fiber organization	0.00735513606042414
BP	GO:0007093	mitotic cell cycle checkpoint	0.00855827163347991
BP	GO:0007399	nervous system development	0.00867193144114663
CC	GO:0099572	postsynaptic specialization	0.00921517823024227
BP	GO:0045786	negative regulation of cell cycle	0.00978209478167964
BP	GO:0009653	anatomical structure morphogenesis	0.009940295666587
BP	GO:0030199	collagen fibril organization	0.0102754235570129
BP	GO:0050804	modulation of chemical synaptic transmission	0.0109966743224904
BP	GO:1901991	negative regulation of mitotic cell cycle phase transition	0.0110632681464211
BP	GO:0006725	cellular aromatic compound metabolic process	0.0111758389474443
CC	GO:0000777	condensed chromosome kinetochore	0.0114402427969543
MF	GO:0098879	structural constituent of postsynaptic specialization	0.0116009737152267
CC	GO:0042995	cell projection	0.0120092473807099
CC	GO:0150034	distal axon	0.0120819907745047
BP	GO:0045787	positive regulation of cell cycle	0.012295086158882
BP	GO:0007154	cell communication	0.012295086158882
BP	GO:0051130	positive regulation of cellular component organization	0.012295086158882
BP	GO:1903047	mitotic cell cycle process	0.012295086158882
BP	GO:0099177	regulation of trans-synaptic signaling	0.0123471397407147
BP	GO:0140014	mitotic nuclear division	0.0125659175276681
BP	GO:0006941	striated muscle contraction	0.0126299667211385
BP	GO:0006974	cellular response to DNA damage stimulus	0.0127241263052497
CC	GO:0099634	postsynaptic specialization membrane	0.0129066302938129
BP	GO:2000026	regulation of multicellular organismal development	0.0130380277816083
CC	GO:0098878	neurotransmitter receptor complex	0.0130380277816083
CC	GO:0032279	asymmetric synapse	0.0130380277816083
CC	GO:0000228	nuclear chromosome	0.0133280604097693
CC	GO:1902495	transmembrane transporter complex	0.0142173130179235
BP	GO:0050684	regulation of mRNA processing	0.0142173130179235
CC	GO:1990351	transporter complex	0.0142465977027848
BP	GO:0045595	regulation of cell differentiation	0.0143724658053899
BP	GO:0007215	glutamate receptor signaling pathway	0.0147783095165659
BP	GO:0048589	developmental growth	0.0147783095165659
BP	GO:0050808	synapse organization	0.0152438512536332
CC	GO:0031226	intrinsic component of plasma membrane	0.0153080163510642
CC	GO:0098936	intrinsic component of postsynaptic membrane	0.0154072265950412
BP	GO:0000075	cell cycle checkpoint	0.0159513082929888
CC	GO:0044430	cytoskeletal part	0.0168176819493849
BP	GO:0090068	positive regulation of cell cycle process	0.0168985497904549
BP	GO:0003417	growth plate cartilage development	0.0171908302897744
BP	GO:0006936	muscle contraction	0.0173109837536502
BP	GO:0051783	regulation of nuclear division	0.0173206152374451
BP	GO:0003015	heart process	0.0176373670638239
CC	GO:0014069	postsynaptic density	0.0177239945805808
BP	GO:0048167	regulation of synaptic plasticity	0.0177239945805808
CC	GO:0000779	condensed chromosome, centromeric region	0.0178146047925446
BP	GO:0040008	regulation of growth	0.0178146047925446
BP	GO:0061448	connective tissue development	0.0180758964220409
BP	GO:0031123	RNA 3'-end processing	0.0183643755278641
BP	GO:0051128	regulation of cellular component organization	0.0187997705050025
BP	GO:1901360	organic cyclic compound metabolic process	0.0190761389107704
BP	GO:0010564	regulation of cell cycle process	0.0190761389107704
MF	GO:0051015	actin filament binding	0.0190761389107704
MF	GO:0098919	structural constituent of postsynaptic density	0.0190761389107704
BP	GO:0000070	mitotic sister chromatid segregation	0.0192751127929199
BP	GO:0033045	regulation of sister chromatid segregation	0.0193599507778921
BP	GO:0045876	positive regulation of sister chromatid cohesion	0.0193599507778921
BP	GO:0006281	DNA repair	0.0207162050358124
BP	GO:0051983	regulation of chromosome segregation	0.0209121445388078
BP	GO:0051716	cellular response to stimulus	0.022437129808278
CC	GO:0008328	ionotropic glutamate receptor complex	0.0233381553370236
CC	GO:0031674	I band	0.0238353349949495
BP	GO:0061061	muscle structure development	0.0245677063251661
MF	GO:0005539	glycosaminoglycan binding	0.0247743663730353
BP	GO:0003422	growth plate cartilage morphogenesis	0.0251135278835188
CC	GO:0042734	presynaptic membrane	0.0259469032021429
BP	GO:0003013	circulatory system process	0.026427657438711
BP	GO:0051984	positive regulation of chromosome segregation	0.026427657438711
BP	GO:0044774	mitotic DNA integrity checkpoint	0.026427657438711
BP	GO:0043170	macromolecule metabolic process	0.0266790150777974
MF	GO:0005509	calcium ion binding	0.0266790150777974
CC	GO:0098984	neuron to neuron synapse	0.0275384010982772
BP	GO:0022402	cell cycle process	0.0287554947671039
MF	GO:0008201	heparin binding	0.0312752894799697
BP	GO:0051093	negative regulation of developmental process	0.0314360067318129
CC	GO:0044446	intracellular organelle part	0.0318579865365403
BP	GO:0060349	bone morphogenesis	0.0318579865365403
CC	GO:0098978	glutamatergic synapse	0.0326809072406365
CC	GO:0120025	plasma membrane bounded cell projection	0.0327095689132008
BP	GO:0001501	skeletal system development	0.0327095689132008
BP	GO:0045597	positive regulation of cell differentiation	0.0350306446205351
BP	GO:0031570	DNA integrity checkpoint	0.0376139985632815
MF	GO:0004529	exodeoxyribonuclease activity	0.0376139985632815
BP	GO:0060047	heart contraction	0.0376139985632815
BP	GO:0051094	positive regulation of developmental process	0.0376363059337009
BP	GO:0003433	chondrocyte development involved in endochondral bone morphogenesis	0.0382636900661119
CC	GO:0005604	basement membrane	0.038328615995457
BP	GO:0048513	animal organ development	0.039011323671268
BP	GO:0048747	muscle fiber development	0.039011323671268
BP	GO:0045840	positive regulation of mitotic nuclear division	0.039011323671268
CC	GO:0099092	postsynaptic density, intracellular component	0.0392882705403916
BP	GO:0006275	regulation of DNA replication	0.0397172845286477
BP	GO:0045931	positive regulation of mitotic cell cycle	0.0397172845286477
MF	GO:0016895	exodeoxyribonuclease activity, producing 5'-phosphomonoesters	0.0397172845286477
BP	GO:0008150	biological_process	0.0402993186256183
BP	GO:0006928	movement of cell or subcellular component	0.0422108221667137
BP	GO:1901990	regulation of mitotic cell cycle phase transition	0.0422108221667137
CC	GO:0030018	Z disc	0.0422108221667137
BP	GO:0048699	generation of neurons	0.0422108221667137
BP	GO:0048666	neuron development	0.0424612139095532
BP	GO:1901987	regulation of cell cycle phase transition	0.0425762770443408
MF	GO:0003730	mRNA 3'-UTR binding	0.0429120161228133
CC	GO:0005887	integral component of plasma membrane	0.0432169376118151
BP	GO:0007517	muscle organ development	0.0438826896390988
CC	GO:0071944	cell periphery	0.0440975717203277
BP	GO:0060538	skeletal muscle organ development	0.0443220398854195
BP	GO:0033047	regulation of mitotic sister chromatid segregation	0.0443220398854195
BP	GO:0030030	cell projection organization	0.0443220398854195
BP	GO:0050879	multicellular organismal movement	0.0443220398854195
BP	GO:0050881	musculoskeletal movement	0.0443220398854195
CC	GO:0099699	integral component of synaptic membrane	0.0443771663882494
CC	GO:0044454	nuclear chromosome part	0.0445577252570856
CC	GO:0098839	postsynaptic density membrane	0.0448412543671846
BP	GO:0032412	regulation of ion transmembrane transporter activity	0.0454172575621197
BP	GO:0022008	neurogenesis	0.0470408468113445
BP	GO:0034641	cellular nitrogen compound metabolic process	0.0470408468113445
CC	GO:0034702	ion channel complex	0.0481704504563538
BP	GO:0032989	cellular component morphogenesis	0.0481704504563538
BP	GO:0003414	chondrocyte morphogenesis involved in endochondral bone morphogenesis	0.0481704504563538
BP	GO:0003429	growth plate cartilage chondrocyte morphogenesis	0.0481704504563538
BP	GO:0090171	chondrocyte morphogenesis	0.0481704504563538
CC	GO:0005865	striated muscle thin filament	0.0484095623714709
BP	GO:0000245	spliceosomal complex assembly	0.0484095623714709
BP	GO:0007267	cell-cell signaling	0.0484095623714709
BP	GO:0016070	RNA metabolic process	0.0484095623714709
BP	GO:0007519	skeletal muscle tissue development	0.0486048782833549
CC	GO:0005886	plasma membrane	0.0486048782833549
BP	GO:0008015	blood circulation	0.0499375346902359
