# Supplementary material for: Dedicated transcriptomics combined with power analysis lead to functional understanding of genes with weak phenotypic changes in knockout lines
Source: PLoS Comput Biol. 2020 Nov 12;16(11):e1008354. doi: 10.1371/journal.pcbi.1008354 (PMC7685438; doi:10.1371/journal.pcbi.1008354)
Supplement: S3 File — (GZ) [file pcbi.1008354.s017.gz › S3_File/gor0.2/185.tsv]

ontology	category	term	BH
BP	GO:0048731	system development	2.23649837336528e-09
BP	GO:0032501	multicellular organismal process	2.23649837336528e-09
BP	GO:0007275	multicellular organism development	4.17923859640602e-09
BP	GO:0032502	developmental process	1.07371112764737e-08
BP	GO:0048856	anatomical structure development	3.90007066324547e-08
CC	GO:0032991	protein-containing complex	6.29602898066843e-08
CC	GO:0031012	extracellular matrix	2.34845415257341e-07
BP	GO:0071840	cellular component organization or biogenesis	5.95063787436075e-07
CC	GO:0043228	non-membrane-bounded organelle	1.92700011082342e-06
CC	GO:0044421	extracellular region part	1.92700011082342e-06
CC	GO:0044427	chromosomal part	2.90599492393591e-06
MF	GO:0005198	structural molecule activity	3.08656611888065e-06
CC	GO:0043232	intracellular non-membrane-bounded organelle	3.08656611888065e-06
BP	GO:0016043	cellular component organization	3.61359053930165e-06
CC	GO:0062023	collagen-containing extracellular matrix	3.63783936937615e-06
CC	GO:0005694	chromosome	3.63783936937615e-06
BP	GO:0007399	nervous system development	3.63783936937615e-06
MF	GO:0005515	protein binding	4.71915969523651e-06
CC	GO:0030054	cell junction	4.71915969523651e-06
BP	GO:0009987	cellular process	4.7267153062871e-06
MF	GO:0005201	extracellular matrix structural constituent	5.14487827886887e-06
CC	GO:0044428	nuclear part	7.24452541425721e-06
CC	GO:0030424	axon	7.24452541425721e-06
CC	GO:0099512	supramolecular fiber	7.24452541425721e-06
CC	GO:0099080	supramolecular complex	7.24452541425721e-06
CC	GO:0099081	supramolecular polymer	7.24452541425721e-06
CC	GO:0000775	chromosome, centromeric region	7.24452541425721e-06
CC	GO:0097060	synaptic membrane	1.44871275163808e-05
BP	GO:0040007	growth	1.77178058486933e-05
CC	GO:0005576	extracellular region	2.10779637165669e-05
BP	GO:0048468	cell development	2.7183397670103e-05
BP	GO:0048589	developmental growth	2.86039380078622e-05
CC	GO:0031981	nuclear lumen	3.2016728515669e-05
CC	GO:0098687	chromosomal region	3.48467480693879e-05
CC	GO:0005615	extracellular space	3.79466145634563e-05
BP	GO:0051726	regulation of cell cycle	3.80782956875251e-05
CC	GO:0000776	kinetochore	3.85588297450847e-05
BP	GO:0008380	RNA splicing	5.06417314642505e-05
CC	GO:0043025	neuronal cell body	5.3459241351287e-05
BP	GO:0065007	biological regulation	5.64870495926904e-05
CC	GO:0045202	synapse	7.05174476891325e-05
CC	GO:0033267	axon part	7.05174476891325e-05
BP	GO:0048869	cellular developmental process	7.65992218133692e-05
CC	GO:0097458	neuron part	9.86013801479139e-05
CC	GO:0044297	cell body	0.000111342216663446
BP	GO:0007049	cell cycle	0.000115135739645653
BP	GO:0003008	system process	0.000141893299842864
BP	GO:0006397	mRNA processing	0.000142897084676113
BP	GO:0030154	cell differentiation	0.000153022427398426
BP	GO:0099536	synaptic signaling	0.000166430184857641
BP	GO:0000278	mitotic cell cycle	0.000171267331555181
BP	GO:0007268	chemical synaptic transmission	0.000191504892571518
BP	GO:0098916	anterograde trans-synaptic signaling	0.000191504892571518
CC	GO:0000777	condensed chromosome kinetochore	0.000191504892571518
CC	GO:0000228	nuclear chromosome	0.000245334288224873
BP	GO:0099537	trans-synaptic signaling	0.000245334288224873
BP	GO:0090304	nucleic acid metabolic process	0.000469335207624232
CC	GO:0044456	synapse part	0.000469335207624232
BP	GO:0051239	regulation of multicellular organismal process	0.000475042819818858
MF	GO:0005539	glycosaminoglycan binding	0.000590062252218612
BP	GO:0007346	regulation of mitotic cell cycle	0.000679971317777803
BP	GO:0050794	regulation of cellular process	0.000761648151519493
BP	GO:0050793	regulation of developmental process	0.000788216727296275
CC	GO:0036477	somatodendritic compartment	0.000888997536317961
BP	GO:0050789	regulation of biological process	0.00108728559998048
CC	GO:0005654	nucleoplasm	0.00111770917641672
CC	GO:0044454	nuclear chromosome part	0.00117834994565117
MF	GO:0005212	structural constituent of eye lens	0.00123143775562581
BP	GO:2000026	regulation of multicellular organismal development	0.00123225392941958
CC	GO:0043292	contractile fiber	0.00136549974678896
MF	GO:0044877	protein-containing complex binding	0.00138406507576229
CC	GO:0005634	nucleus	0.00138406507576229
CC	GO:0070013	intracellular organelle lumen	0.00140430468248284
CC	GO:0031974	membrane-enclosed lumen	0.00148296043658037
CC	GO:0043233	organelle lumen	0.00148296043658037
BP	GO:0000375	RNA splicing, via transesterification reactions	0.00150028223525635
BP	GO:0000377	RNA splicing, via transesterification reactions with bulged adenosine as nucleophile	0.00150028223525635
BP	GO:0000398	mRNA splicing, via spliceosome	0.00150028223525635
BP	GO:0048699	generation of neurons	0.00159514415793713
BP	GO:0060351	cartilage development involved in endochondral bone morphogenesis	0.00177645564704474
CC	GO:0098793	presynapse	0.00213716773119161
BP	GO:0046483	heterocycle metabolic process	0.00219526871004588
BP	GO:0022008	neurogenesis	0.00255039201501169
MF	GO:0005488	binding	0.00255039201501169
BP	GO:0006941	striated muscle contraction	0.00255039201501169
BP	GO:0006139	nucleobase-containing compound metabolic process	0.00256083892663939
CC	GO:0098590	plasma membrane region	0.00295446436830186
CC	GO:0045211	postsynaptic membrane	0.00300327563697423
CC	GO:0043005	neuron projection	0.00303390735547513
BP	GO:0051216	cartilage development	0.00304391429459038
CC	GO:0000779	condensed chromosome, centromeric region	0.00319171574956281
BP	GO:0045595	regulation of cell differentiation	0.00326958296985581
BP	GO:0045597	positive regulation of cell differentiation	0.00366703529367119
BP	GO:0007088	regulation of mitotic nuclear division	0.00387137274656434
BP	GO:0006261	DNA-dependent DNA replication	0.0039520568686533
CC	GO:0000793	condensed chromosome	0.00417612628794782
BP	GO:0006396	RNA processing	0.00420527470465822
BP	GO:0016071	mRNA metabolic process	0.00461787624301346
BP	GO:0022610	biological adhesion	0.00469013274335121
BP	GO:0051983	regulation of chromosome segregation	0.00469013274335121
BP	GO:0050806	positive regulation of synaptic transmission	0.00474209898396532
BP	GO:0060537	muscle tissue development	0.00518852610648018
BP	GO:0061448	connective tissue development	0.00518852610648018
BP	GO:0001501	skeletal system development	0.00518852610648018
BP	GO:0060349	bone morphogenesis	0.00518852610648018
BP	GO:0051783	regulation of nuclear division	0.00563353552778108
BP	GO:0034641	cellular nitrogen compound metabolic process	0.00565462693303152
BP	GO:0060350	endochondral bone morphogenesis	0.00575559013921099
CC	GO:0030017	sarcomere	0.00575559013921099
BP	GO:0048513	animal organ development	0.00575559013921099
BP	GO:0007155	cell adhesion	0.00577319561640897
MF	GO:0003729	mRNA binding	0.00612642206258929
BP	GO:0003012	muscle system process	0.00612642206258929
BP	GO:0006725	cellular aromatic compound metabolic process	0.00619376861040701
BP	GO:0002062	chondrocyte differentiation	0.00619376861040701
CC	GO:0044422	organelle part	0.00619376861040701
CC	GO:0098982	GABA-ergic synapse	0.0062605440554663
BP	GO:0051093	negative regulation of developmental process	0.00635908436592298
BP	GO:0051094	positive regulation of developmental process	0.00635908436592298
CC	GO:0005681	spliceosomal complex	0.00635908436592298
MF	GO:0005509	calcium ion binding	0.00635908436592298
BP	GO:0003417	growth plate cartilage development	0.00638897230817671
BP	GO:0051130	positive regulation of cellular component organization	0.00681830641445948
CC	GO:0030016	myofibril	0.00693285227035084
BP	GO:0048519	negative regulation of biological process	0.00705607824987619
CC	GO:0044449	contractile fiber part	0.00711567089003701
BP	GO:0003418	growth plate cartilage chondrocyte differentiation	0.00711567089003701
MF	GO:0008201	heparin binding	0.00777728123889675
CC	GO:0044430	cytoskeletal part	0.00784143080080788
BP	GO:0009653	anatomical structure morphogenesis	0.00786219279321652
CC	GO:0005856	cytoskeleton	0.00786848951056975
BP	GO:0060047	heart contraction	0.00816500228589238
BP	GO:0140014	mitotic nuclear division	0.00937193364727963
BP	GO:0003015	heart process	0.00939589838636979
BP	GO:0000070	mitotic sister chromatid segregation	0.00975811500542748
BP	GO:0030182	neuron differentiation	0.0100567370305926
CC	GO:0150034	distal axon	0.0100567370305926
BP	GO:0051960	regulation of nervous system development	0.0101867289380736
BP	GO:0006260	DNA replication	0.010291653312327
BP	GO:0050804	modulation of chemical synaptic transmission	0.010291653312327
BP	GO:0060284	regulation of cell development	0.010473746150476
BP	GO:0008608	attachment of spindle microtubules to kinetochore	0.0109678525861014
CC	GO:0098878	neurotransmitter receptor complex	0.0111691601355034
BP	GO:0003433	chondrocyte development involved in endochondral bone morphogenesis	0.0112689705205094
MF	GO:0098879	structural constituent of postsynaptic specialization	0.0120524160599751
BP	GO:0099177	regulation of trans-synaptic signaling	0.0120524160599751
MF	GO:0016887	ATPase activity	0.0122894826913998
BP	GO:0006936	muscle contraction	0.0122894826913998
BP	GO:0098868	bone growth	0.0124032205365889
BP	GO:0003416	endochondral bone growth	0.0125265965239767
BP	GO:0006974	cellular response to DNA damage stimulus	0.0125265965239767
BP	GO:0060255	regulation of macromolecule metabolic process	0.0127822433904219
BP	GO:0048666	neuron development	0.0128668126383397
BP	GO:0033045	regulation of sister chromatid segregation	0.0130091532769812
BP	GO:1903047	mitotic cell cycle process	0.0130291105051732
BP	GO:0033047	regulation of mitotic sister chromatid segregation	0.0130291105051732
CC	GO:0031226	intrinsic component of plasma membrane	0.0130809835571873
BP	GO:0010564	regulation of cell cycle process	0.0132014217955706
BP	GO:0051128	regulation of cellular component organization	0.013243589906015
BP	GO:0007267	cell-cell signaling	0.013328749528635
BP	GO:1901360	organic cyclic compound metabolic process	0.0138971426623745
BP	GO:0006403	RNA localization	0.0143578899275918
CC	GO:0042734	presynaptic membrane	0.0145851882899165
CC	GO:0099240	intrinsic component of synaptic membrane	0.0156145153054729
BP	GO:0023052	signaling	0.0160683417244652
CC	GO:0005887	integral component of plasma membrane	0.0160683417244652
BP	GO:0050767	regulation of neurogenesis	0.0161240385779799
BP	GO:0040008	regulation of growth	0.0161240385779799
BP	GO:0016070	RNA metabolic process	0.0165608033275284
CC	GO:0008328	ionotropic glutamate receptor complex	0.0165931214466586
BP	GO:0007059	chromosome segregation	0.0165931214466586
BP	GO:0042391	regulation of membrane potential	0.0166686232652513
CC	GO:0005581	collagen trimer	0.017648009102458
BP	GO:0010467	gene expression	0.0182391367872706
BP	GO:0030198	extracellular matrix organization	0.0185196482331717
BP	GO:0007093	mitotic cell cycle checkpoint	0.018771335798328
BP	GO:0014706	striated muscle tissue development	0.018771335798328
MF	GO:0042623	ATPase activity, coupled	0.0199771757118343
BP	GO:0090068	positive regulation of cell cycle process	0.0199771757118343
MF	GO:0098919	structural constituent of postsynaptic density	0.0213143994747065
BP	GO:0048523	negative regulation of cellular process	0.0229776996014614
MF	GO:0008094	DNA-dependent ATPase activity	0.0244522521616508
BP	GO:0006259	DNA metabolic process	0.0250832284786403
BP	GO:0045930	negative regulation of mitotic cell cycle	0.0250832284786403
BP	GO:0000819	sister chromatid segregation	0.0252900087290179
CC	GO:0044446	intracellular organelle part	0.0253071853041749
BP	GO:0060348	bone development	0.0256268506516037
BP	GO:0031175	neuron projection development	0.0259586638592446
BP	GO:0000245	spliceosomal complex assembly	0.0260332844741761
MF	GO:0030020	extracellular matrix structural constituent conferring tensile strength	0.0264721945697376
BP	GO:0003413	chondrocyte differentiation involved in endochondral bone morphogenesis	0.0271092548942255
CC	GO:1990904	ribonucleoprotein complex	0.0280427880784038
BP	GO:0048167	regulation of synaptic plasticity	0.0281581835452142
BP	GO:0003422	growth plate cartilage morphogenesis	0.0284160205149529
BP	GO:0007166	cell surface receptor signaling pathway	0.0290536021280845
CC	GO:0098936	intrinsic component of postsynaptic membrane	0.0292243494037053
CC	GO:0000778	condensed nuclear chromosome kinetochore	0.0293855707069851
BP	GO:0043062	extracellular structure organization	0.0304052848024128
BP	GO:0033044	regulation of chromosome organization	0.0304497433190037
CC	GO:0044304	main axon	0.030499843340043
BP	GO:0010720	positive regulation of cell development	0.0319464507214085
BP	GO:0007154	cell communication	0.0324366513681938
BP	GO:0050808	synapse organization	0.0324366513681938
BP	GO:0034654	nucleobase-containing compound biosynthetic process	0.0326073123357842
CC	GO:0044420	extracellular matrix component	0.0351255056890369
BP	GO:0009888	tissue development	0.0351255056890369
BP	GO:0048641	regulation of skeletal muscle tissue development	0.0351255056890369
BP	GO:1902750	negative regulation of cell cycle G2/M phase transition	0.0357280130227003
BP	GO:1905818	regulation of chromosome separation	0.0369201055033603
BP	GO:0035265	organ growth	0.0370123302947388
BP	GO:0034508	centromere complex assembly	0.0377845311000966
BP	GO:0051301	cell division	0.0382755965184305
BP	GO:0050877	nervous system process	0.0390893786137484
BP	GO:0051171	regulation of nitrogen compound metabolic process	0.039094816027415
BP	GO:0007517	muscle organ development	0.0399698287774101
BP	GO:0048638	regulation of developmental growth	0.0410051273579939
CC	GO:0098839	postsynaptic density membrane	0.0413010502630392
BP	GO:0006281	DNA repair	0.0413010502630392
BP	GO:0065008	regulation of biological quality	0.0415093770494832
CC	GO:0031674	I band	0.0420097407910719
BP	GO:0099560	synaptic membrane adhesion	0.0421786009467254
BP	GO:0051241	negative regulation of multicellular organismal process	0.0433782564421737
BP	GO:0010965	regulation of mitotic sister chromatid separation	0.0437014683767855
CC	GO:0099699	integral component of synaptic membrane	0.0446218581746097
BP	GO:0019219	regulation of nucleobase-containing compound metabolic process	0.0460466306352855
BP	GO:0019438	aromatic compound biosynthetic process	0.0461738884024883
BP	GO:0010556	regulation of macromolecule biosynthetic process	0.0463354659995131
BP	GO:0071824	protein-DNA complex subunit organization	0.0463709958352165
BP	GO:0043170	macromolecule metabolic process	0.0463709958352165
BP	GO:0022402	cell cycle process	0.0463709958352165
BP	GO:0031346	positive regulation of cell projection organization	0.0474375000281035
MF	GO:0003690	double-stranded DNA binding	0.0499169985544123
