# Supplementary material for: Dedicated transcriptomics combined with power analysis lead to functional understanding of genes with weak phenotypic changes in knockout lines
Source: PLoS Comput Biol. 2020 Nov 12;16(11):e1008354. doi: 10.1371/journal.pcbi.1008354 (PMC7685438; doi:10.1371/journal.pcbi.1008354)
Supplement: S3 File — (GZ) [file pcbi.1008354.s017.gz › S3_File/gor0.2/410.tsv]

ontology	category	term	BH
CC	GO:0031012	extracellular matrix	1.01851880947692e-10
CC	GO:0044421	extracellular region part	1.88230735991872e-08
CC	GO:0005576	extracellular region	2.31581114812064e-08
BP	GO:0071840	cellular component organization or biogenesis	2.31581114812064e-08
CC	GO:0062023	collagen-containing extracellular matrix	2.31581114812064e-08
BP	GO:0016043	cellular component organization	2.17155619509241e-07
BP	GO:0032501	multicellular organismal process	4.52620790785778e-07
CC	GO:0005615	extracellular space	9.15807989700469e-07
BP	GO:0009987	cellular process	1.08291403778506e-06
MF	GO:0005515	protein binding	1.08291403778506e-06
CC	GO:0032991	protein-containing complex	1.71281528985783e-06
MF	GO:0005198	structural molecule activity	2.01498210418053e-06
MF	GO:0005201	extracellular matrix structural constituent	3.71893654001421e-06
BP	GO:0065007	biological regulation	4.95850065935925e-06
BP	GO:0032502	developmental process	6.25655798578036e-06
MF	GO:0005488	binding	8.39166030198592e-06
BP	GO:0003008	system process	8.39166030198592e-06
CC	GO:0043228	non-membrane-bounded organelle	1.21794488668274e-05
BP	GO:0048731	system development	1.26628686566567e-05
MF	GO:0044877	protein-containing complex binding	1.51342983059287e-05
BP	GO:0048856	anatomical structure development	1.92770123135314e-05
BP	GO:0051239	regulation of multicellular organismal process	1.92770123135314e-05
BP	GO:0050794	regulation of cellular process	2.70805894786796e-05
CC	GO:0043232	intracellular non-membrane-bounded organelle	3.0159197164168e-05
BP	GO:0050789	regulation of biological process	3.06140987821784e-05
BP	GO:0007275	multicellular organism development	3.8183165794053e-05
BP	GO:0051128	regulation of cellular component organization	8.05869757248434e-05
CC	GO:0044428	nuclear part	0.000131165875572893
CC	GO:0045202	synapse	0.000160716818693515
MF	GO:0005212	structural constituent of eye lens	0.000241019374325977
MF	GO:0005539	glycosaminoglycan binding	0.000416479164806188
BP	GO:0007154	cell communication	0.00048354242296122
BP	GO:0023052	signaling	0.000614925455640762
BP	GO:0048519	negative regulation of biological process	0.000614925455640762
CC	GO:0031981	nuclear lumen	0.000648872374320031
BP	GO:0048523	negative regulation of cellular process	0.000799089993973756
CC	GO:0031226	intrinsic component of plasma membrane	0.000875626613534208
CC	GO:0009986	cell surface	0.00119923549720223
BP	GO:0048468	cell development	0.0013097511231121
BP	GO:0050793	regulation of developmental process	0.0013097511231121
CC	GO:0097060	synaptic membrane	0.00131691935644701
CC	GO:0000777	condensed chromosome kinetochore	0.00131691935644701
BP	GO:0007155	cell adhesion	0.00131691935644701
CC	GO:0044456	synapse part	0.00131691935644701
BP	GO:0022610	biological adhesion	0.00134343827901107
BP	GO:0030198	extracellular matrix organization	0.00143268704789322
CC	GO:0099512	supramolecular fiber	0.00161509057216199
CC	GO:0043292	contractile fiber	0.00161509057216199
CC	GO:0099080	supramolecular complex	0.00175511059664502
CC	GO:0099081	supramolecular polymer	0.00175511059664502
CC	GO:0000779	condensed chromosome, centromeric region	0.00179987759433006
CC	GO:0030054	cell junction	0.00199413202832734
CC	GO:0097458	neuron part	0.00202509384034078
BP	GO:0051726	regulation of cell cycle	0.00215454614166764
BP	GO:0061448	connective tissue development	0.00217876990752749
CC	GO:0005887	integral component of plasma membrane	0.00217876990752749
CC	GO:0030424	axon	0.00236054578478872
BP	GO:0048869	cellular developmental process	0.00245875975217873
CC	GO:0044427	chromosomal part	0.00253921384767332
BP	GO:0030154	cell differentiation	0.00302965395489241
CC	GO:0000776	kinetochore	0.00302965395489241
BP	GO:0043062	extracellular structure organization	0.00325222382009704
BP	GO:0007088	regulation of mitotic nuclear division	0.0032828652234899
BP	GO:0007268	chemical synaptic transmission	0.0032828652234899
BP	GO:0098916	anterograde trans-synaptic signaling	0.0032828652234899
CC	GO:0070013	intracellular organelle lumen	0.00352642287368853
BP	GO:0099536	synaptic signaling	0.00362134549929619
CC	GO:0031974	membrane-enclosed lumen	0.00362134549929619
CC	GO:0043233	organelle lumen	0.00362134549929619
CC	GO:0098793	presynapse	0.00362134549929619
BP	GO:0051216	cartilage development	0.00362134549929619
CC	GO:0000775	chromosome, centromeric region	0.00384202234659241
CC	GO:0030017	sarcomere	0.00399981422321616
BP	GO:0007346	regulation of mitotic cell cycle	0.00399981422321616
CC	GO:0005856	cytoskeleton	0.00399981422321616
CC	GO:0000793	condensed chromosome	0.00406374435040984
BP	GO:0008380	RNA splicing	0.00426683303145245
CC	GO:0030016	myofibril	0.00489011025903596
BP	GO:0000375	RNA splicing, via transesterification reactions	0.00507784491367758
BP	GO:0000377	RNA splicing, via transesterification reactions with bulged adenosine as nucleophile	0.00507784491367758
BP	GO:0000398	mRNA splicing, via spliceosome	0.00507784491367758
BP	GO:0099537	trans-synaptic signaling	0.00507864917343502
MF	GO:0008201	heparin binding	0.00528644043522205
CC	GO:0044459	plasma membrane part	0.00541399161890176
CC	GO:0099240	intrinsic component of synaptic membrane	0.00587530955782049
BP	GO:2000026	regulation of multicellular organismal development	0.00589905655598757
CC	GO:0005694	chromosome	0.0064022794002937
BP	GO:0040007	growth	0.0064022794002937
CC	GO:0005654	nucleoplasm	0.00694665220263278
BP	GO:0051783	regulation of nuclear division	0.0070617100274702
BP	GO:0016071	mRNA metabolic process	0.00730147678067415
BP	GO:0044057	regulation of system process	0.00799322680555835
CC	GO:0044449	contractile fiber part	0.00839339922636687
BP	GO:0050877	nervous system process	0.00842681760187189
CC	GO:0005813	centrosome	0.0086070645174322
CC	GO:0000228	nuclear chromosome	0.00870663841494727
BP	GO:0051716	cellular response to stimulus	0.00910128583546781
BP	GO:0007411	axon guidance	0.00951854636812003
CC	GO:0044454	nuclear chromosome part	0.0108865162071053
BP	GO:0060350	endochondral bone morphogenesis	0.0108865162071053
BP	GO:0140014	mitotic nuclear division	0.011631607501799
BP	GO:0000278	mitotic cell cycle	0.0120687024150945
BP	GO:0007600	sensory perception	0.0120746418360159
BP	GO:0097485	neuron projection guidance	0.0120746418360159
BP	GO:0060351	cartilage development involved in endochondral bone morphogenesis	0.012129147981461
BP	GO:0051094	positive regulation of developmental process	0.012442311248258
BP	GO:0003012	muscle system process	0.0124706912126627
CC	GO:0033267	axon part	0.0128044824261673
BP	GO:0033045	regulation of sister chromatid segregation	0.0130852198668481
BP	GO:0050896	response to stimulus	0.0141412304447194
BP	GO:0048518	positive regulation of biological process	0.0153896128712383
CC	GO:0044430	cytoskeletal part	0.0153896128712383
CC	GO:0071944	cell periphery	0.0156254038831608
BP	GO:0007399	nervous system development	0.0156254038831608
CC	GO:0098687	chromosomal region	0.0158033558509987
CC	GO:0044420	extracellular matrix component	0.0158033558509987
MF	GO:1901681	sulfur compound binding	0.0158419143026137
BP	GO:0003013	circulatory system process	0.0162415391164821
BP	GO:0002062	chondrocyte differentiation	0.0162911205829966
CC	GO:0098590	plasma membrane region	0.0181533397526716
BP	GO:0050804	modulation of chemical synaptic transmission	0.0181533397526716
BP	GO:0060348	bone development	0.0181533397526716
BP	GO:0090304	nucleic acid metabolic process	0.0181533397526716
BP	GO:0001501	skeletal system development	0.0183516343704411
BP	GO:0006397	mRNA processing	0.0183516343704411
MF	GO:0005509	calcium ion binding	0.0187447952834255
BP	GO:0009653	anatomical structure morphogenesis	0.0190295091431374
MF	GO:0005518	collagen binding	0.0201745377239115
BP	GO:0099177	regulation of trans-synaptic signaling	0.0206847629903933
BP	GO:0044085	cellular component biogenesis	0.0206847629903933
BP	GO:0040011	locomotion	0.020916395797489
CC	GO:0005865	striated muscle thin filament	0.020916395797489
BP	GO:0045931	positive regulation of mitotic cell cycle	0.0210616118367533
CC	GO:0005681	spliceosomal complex	0.0210616118367533
BP	GO:0051130	positive regulation of cellular component organization	0.0210616118367533
BP	GO:0060349	bone morphogenesis	0.0210616118367533
BP	GO:0048589	developmental growth	0.0210616118367533
MF	GO:0003729	mRNA binding	0.0210616118367533
BP	GO:0007610	behavior	0.0224560178133897
CC	GO:0036379	myofilament	0.0228152421371991
BP	GO:0051241	negative regulation of multicellular organismal process	0.023754994556509
BP	GO:0008015	blood circulation	0.0240359852578877
BP	GO:0050808	synapse organization	0.0242113247412521
BP	GO:0006928	movement of cell or subcellular component	0.024719205090024
BP	GO:0008630	intrinsic apoptotic signaling pathway in response to DNA damage	0.0253218918864872
MF	GO:0005102	signaling receptor binding	0.0259707015456055
CC	GO:0043005	neuron projection	0.0259707015456055
BP	GO:0051983	regulation of chromosome segregation	0.0259707015456055
MF	GO:0030020	extracellular matrix structural constituent conferring tensile strength	0.0259707015456055
BP	GO:0006259	DNA metabolic process	0.026092604019806
BP	GO:0045595	regulation of cell differentiation	0.026092604019806
BP	GO:0048522	positive regulation of cellular process	0.026092604019806
CC	GO:0099699	integral component of synaptic membrane	0.0265102935747915
BP	GO:0033047	regulation of mitotic sister chromatid segregation	0.0267318092197935
CC	GO:0043025	neuronal cell body	0.0267582737389691
BP	GO:0010564	regulation of cell cycle process	0.0279022777399769
BP	GO:0065008	regulation of biological quality	0.0284957693084758
BP	GO:0000075	cell cycle checkpoint	0.0284957693084758
CC	GO:0098982	GABA-ergic synapse	0.028518242209853
BP	GO:0070593	dendrite self-avoidance	0.0291717600215094
CC	GO:0005581	collagen trimer	0.0295915777081685
BP	GO:0071479	cellular response to ionizing radiation	0.0303535447048972
BP	GO:0090068	positive regulation of cell cycle process	0.0303535447048972
CC	GO:0000778	condensed nuclear chromosome kinetochore	0.0313709747007612
BP	GO:0003009	skeletal muscle contraction	0.0314385649524147
CC	GO:0005886	plasma membrane	0.0314398780245413
BP	GO:0042221	response to chemical	0.0316829069994547
BP	GO:0051093	negative regulation of developmental process	0.0318259847883434
BP	GO:0035556	intracellular signal transduction	0.0320842070975486
BP	GO:0060537	muscle tissue development	0.0368711315534026
CC	GO:0044422	organelle part	0.0374945442940657
BP	GO:0040008	regulation of growth	0.0374945442940657
BP	GO:0007165	signal transduction	0.0374945442940657
CC	GO:0000780	condensed nuclear chromosome, centromeric region	0.0374945442940657
BP	GO:0000070	mitotic sister chromatid segregation	0.0374945442940657
BP	GO:0003071	renal system process involved in regulation of systemic arterial blood pressure	0.0374945442940657
BP	GO:0050806	positive regulation of synaptic transmission	0.0427549791104201
BP	GO:0003433	chondrocyte development involved in endochondral bone morphogenesis	0.0433318823253873
BP	GO:0042330	taxis	0.043499814381093
BP	GO:0007416	synapse assembly	0.0446261449867238
BP	GO:0007093	mitotic cell cycle checkpoint	0.0456837603874232
CC	GO:1990904	ribonucleoprotein complex	0.0464762189888741
BP	GO:0060255	regulation of macromolecule metabolic process	0.0478746868819941
BP	GO:0006935	chemotaxis	0.0496950499301475
BP	GO:0045597	positive regulation of cell differentiation	0.0496950499301475
CC	GO:0005634	nucleus	0.0499444442183038
