# Supplementary material for: Dedicated transcriptomics combined with power analysis lead to functional understanding of genes with weak phenotypic changes in knockout lines
Source: PLoS Comput Biol. 2020 Nov 12;16(11):e1008354. doi: 10.1371/journal.pcbi.1008354 (PMC7685438; doi:10.1371/journal.pcbi.1008354)
Supplement: S3 File — (GZ) [file pcbi.1008354.s017.gz › S3_File/gor0.2/199.tsv]

ontology	category	term	BH
BP	GO:0032501	multicellular organismal process	4.84464797211697e-09
CC	GO:0031012	extracellular matrix	1.16668121194475e-08
BP	GO:0007275	multicellular organism development	3.89516195836196e-08
BP	GO:0032502	developmental process	3.89516195836196e-08
BP	GO:0048731	system development	4.87805882739369e-08
BP	GO:0048856	anatomical structure development	1.99067265386607e-07
MF	GO:0005515	protein binding	2.15033676276797e-07
CC	GO:0032991	protein-containing complex	8.89453993090646e-07
CC	GO:0031981	nuclear lumen	1.03799256877519e-06
CC	GO:0044428	nuclear part	1.44768246016031e-06
CC	GO:0062023	collagen-containing extracellular matrix	1.6684829582333e-06
CC	GO:0043228	non-membrane-bounded organelle	1.95150411924176e-06
BP	GO:0007399	nervous system development	1.99541650594945e-06
BP	GO:0071840	cellular component organization or biogenesis	2.92834921635348e-06
BP	GO:0065007	biological regulation	2.93199339438479e-06
CC	GO:0044421	extracellular region part	3.0378377753658e-06
CC	GO:0043232	intracellular non-membrane-bounded organelle	3.13891357793458e-06
CC	GO:0005654	nucleoplasm	3.51547435732816e-06
BP	GO:0050789	regulation of biological process	3.51547435732816e-06
MF	GO:0005488	binding	6.21621818431393e-06
BP	GO:0016043	cellular component organization	7.05814555182238e-06
CC	GO:0005576	extracellular region	8.50643391749466e-06
BP	GO:0050794	regulation of cellular process	1.03882975804726e-05
BP	GO:0048869	cellular developmental process	1.05241598085619e-05
BP	GO:0009987	cellular process	1.06295722762385e-05
MF	GO:0005201	extracellular matrix structural constituent	1.09874547281078e-05
BP	GO:0030154	cell differentiation	1.17822753691773e-05
BP	GO:0090304	nucleic acid metabolic process	1.79212981138562e-05
CC	GO:0070013	intracellular organelle lumen	1.99587716977549e-05
CC	GO:0031974	membrane-enclosed lumen	2.05077190316865e-05
CC	GO:0043233	organelle lumen	2.05077190316865e-05
CC	GO:0045202	synapse	2.10814584705745e-05
MF	GO:0003729	mRNA binding	2.10814584705745e-05
MF	GO:0005198	structural molecule activity	2.33008305001377e-05
CC	GO:0005615	extracellular space	2.83260339665035e-05
BP	GO:0048468	cell development	2.86935084396907e-05
BP	GO:0048519	negative regulation of biological process	5.35907187578668e-05
CC	GO:0044427	chromosomal part	0.000152895327067599
CC	GO:0005694	chromosome	0.000195839461648775
BP	GO:0008380	RNA splicing	0.000298525838133088
CC	GO:0043292	contractile fiber	0.000298525838133088
CC	GO:0005634	nucleus	0.0003253734157948
BP	GO:0051239	regulation of multicellular organismal process	0.0003253734157948
MF	GO:0044877	protein-containing complex binding	0.00040799742692946
BP	GO:0050793	regulation of developmental process	0.000527260379286473
CC	GO:0000775	chromosome, centromeric region	0.000712849590903976
BP	GO:0060255	regulation of macromolecule metabolic process	0.000759251721512173
BP	GO:0003008	system process	0.000759251721512173
BP	GO:0048523	negative regulation of cellular process	0.000780684425501551
MF	GO:0005212	structural constituent of eye lens	0.00103183908963328
BP	GO:0006396	RNA processing	0.00115429319924724
BP	GO:0003015	heart process	0.00120258960824723
BP	GO:0060047	heart contraction	0.00120258960824723
BP	GO:0006397	mRNA processing	0.00125499523428597
CC	GO:0000776	kinetochore	0.00125499523428597
CC	GO:0000777	condensed chromosome kinetochore	0.00140961322438166
CC	GO:0097060	synaptic membrane	0.00146019515316414
CC	GO:0000779	condensed chromosome, centromeric region	0.00146019515316414
CC	GO:0044456	synapse part	0.00146019515316414
BP	GO:0040007	growth	0.00147327734368911
BP	GO:0006403	RNA localization	0.00147386882232222
BP	GO:0006941	striated muscle contraction	0.00148742618941506
BP	GO:0006139	nucleobase-containing compound metabolic process	0.00151046490288603
CC	GO:0098687	chromosomal region	0.00151046490288603
BP	GO:0016071	mRNA metabolic process	0.00151046490288603
BP	GO:0043170	macromolecule metabolic process	0.00185508972341533
BP	GO:0048589	developmental growth	0.00189756314501638
BP	GO:0000375	RNA splicing, via transesterification reactions	0.00196363089006514
BP	GO:0000377	RNA splicing, via transesterification reactions with bulged adenosine as nucleophile	0.00196363089006514
BP	GO:0000398	mRNA splicing, via spliceosome	0.00196363089006514
CC	GO:0005581	collagen trimer	0.00199340605500315
BP	GO:0051960	regulation of nervous system development	0.00201306043689184
BP	GO:2000026	regulation of multicellular organismal development	0.00201306043689184
BP	GO:0022008	neurogenesis	0.00209532966022473
MF	GO:0003723	RNA binding	0.00250668150435307
BP	GO:0046483	heterocycle metabolic process	0.00272268581956804
BP	GO:0048699	generation of neurons	0.00353977927878572
CC	GO:1990904	ribonucleoprotein complex	0.00379890509295988
BP	GO:0006260	DNA replication	0.0038984530403255
CC	GO:0098590	plasma membrane region	0.0039773783981099
BP	GO:0051726	regulation of cell cycle	0.00414738987876741
BP	GO:0048522	positive regulation of cellular process	0.00444507113402632
CC	GO:0030016	myofibril	0.00452431378943985
CC	GO:0044422	organelle part	0.00478175355751057
CC	GO:0044454	nuclear chromosome part	0.00513850033912959
BP	GO:0006936	muscle contraction	0.00533237435616726
BP	GO:0045595	regulation of cell differentiation	0.00565712263098963
MF	GO:0003676	nucleic acid binding	0.00567358318875463
CC	GO:0030017	sarcomere	0.00567358318875463
BP	GO:0051128	regulation of cellular component organization	0.00577888085411977
BP	GO:0051236	establishment of RNA localization	0.00588307888249061
CC	GO:0000228	nuclear chromosome	0.00589201322941578
BP	GO:0016070	RNA metabolic process	0.00621019401293018
BP	GO:0010467	gene expression	0.00629717763525564
BP	GO:0050804	modulation of chemical synaptic transmission	0.00678894094728268
BP	GO:0051171	regulation of nitrogen compound metabolic process	0.00691218443245091
BP	GO:0007049	cell cycle	0.00715802791034184
CC	GO:0044449	contractile fiber part	0.00750926563436727
BP	GO:0048518	positive regulation of biological process	0.00750926563436727
CC	GO:0099512	supramolecular fiber	0.00750926563436727
CC	GO:0099080	supramolecular complex	0.00763326643860166
CC	GO:0099081	supramolecular polymer	0.00763326643860166
BP	GO:0006725	cellular aromatic compound metabolic process	0.00763326643860166
BP	GO:0007346	regulation of mitotic cell cycle	0.00763326643860166
MF	GO:0005539	glycosaminoglycan binding	0.00763326643860166
BP	GO:0099177	regulation of trans-synaptic signaling	0.00763326643860166
BP	GO:0000070	mitotic sister chromatid segregation	0.00763326643860166
BP	GO:0003012	muscle system process	0.00804485002428164
BP	GO:0000278	mitotic cell cycle	0.0084966203431638
BP	GO:0006261	DNA-dependent DNA replication	0.0086134695912135
BP	GO:0050808	synapse organization	0.0088909769254956
CC	GO:0005813	centrosome	0.0088909769254956
BP	GO:0051094	positive regulation of developmental process	0.0088909769254956
BP	GO:0030182	neuron differentiation	0.00927149453023478
BP	GO:0051962	positive regulation of nervous system development	0.00996475559611314
BP	GO:0048513	animal organ development	0.0100563700874139
BP	GO:0090068	positive regulation of cell cycle process	0.010105778918558
MF	GO:0005509	calcium ion binding	0.010105778918558
CC	GO:0005856	cytoskeleton	0.010105778918558
BP	GO:0080090	regulation of primary metabolic process	0.010586563864493
MF	GO:0030020	extracellular matrix structural constituent conferring tensile strength	0.0117555749715045
BP	GO:0050657	nucleic acid transport	0.0122151775073951
BP	GO:0050658	RNA transport	0.0122151775073951
BP	GO:0045597	positive regulation of cell differentiation	0.0122305464644853
BP	GO:0051093	negative regulation of developmental process	0.0122701957160153
CC	GO:0000793	condensed chromosome	0.0122701957160153
CC	GO:0043596	nuclear replication fork	0.0129129622600667
BP	GO:1901360	organic cyclic compound metabolic process	0.0130211985262054
BP	GO:0048666	neuron development	0.0132009956589487
BP	GO:0007268	chemical synaptic transmission	0.0135282071329903
BP	GO:0098916	anterograde trans-synaptic signaling	0.0135282071329903
BP	GO:0051216	cartilage development	0.0135911507641529
BP	GO:0003009	skeletal muscle contraction	0.0145953878442946
BP	GO:0099536	synaptic signaling	0.0149609978897901
CC	GO:0044430	cytoskeletal part	0.0158645822548853
BP	GO:0009653	anatomical structure morphogenesis	0.0162055376350212
BP	GO:0007155	cell adhesion	0.0162191129708497
BP	GO:0034641	cellular nitrogen compound metabolic process	0.0162191129708497
BP	GO:0099537	trans-synaptic signaling	0.0162191129708497
CC	GO:0005657	replication fork	0.0169280565566848
CC	GO:0030424	axon	0.0171976343177914
MF	GO:0008134	transcription factor binding	0.0171976343177914
CC	GO:0044446	intracellular organelle part	0.0178150954853917
BP	GO:0000075	cell cycle checkpoint	0.0178737557159976
CC	GO:0045211	postsynaptic membrane	0.0189229261655528
BP	GO:0000819	sister chromatid segregation	0.0191470010639702
BP	GO:0060537	muscle tissue development	0.0196587146407477
BP	GO:0051983	regulation of chromosome segregation	0.0196657494568948
CC	GO:0097458	neuron part	0.0206128596004285
BP	GO:1901988	negative regulation of cell cycle phase transition	0.0214893279580406
BP	GO:0022610	biological adhesion	0.0232061587906368
CC	GO:0005865	striated muscle thin filament	0.0239476546039237
BP	GO:0031175	neuron projection development	0.0239494608897086
BP	GO:0007093	mitotic cell cycle checkpoint	0.0239494608897086
BP	GO:0050684	regulation of mRNA processing	0.0258628818051403
CC	GO:0036379	myofilament	0.0273523353742945
BP	GO:0006259	DNA metabolic process	0.0289079994115679
BP	GO:0006974	cellular response to DNA damage stimulus	0.0295131661578192
CC	GO:0000780	condensed nuclear chromosome, centromeric region	0.0302276705930078
MF	GO:0008094	DNA-dependent ATPase activity	0.0302276705930078
BP	GO:0031123	RNA 3'-end processing	0.0308503447254454
BP	GO:0023052	signaling	0.0313917878964093
BP	GO:0014706	striated muscle tissue development	0.0313917878964093
CC	GO:0044451	nucleoplasm part	0.0325849428876091
BP	GO:0007517	muscle organ development	0.0325849428876091
BP	GO:0000245	spliceosomal complex assembly	0.0325849428876091
BP	GO:0033045	regulation of sister chromatid segregation	0.0325849428876091
BP	GO:0050767	regulation of neurogenesis	0.0327620497465169
BP	GO:0060351	cartilage development involved in endochondral bone morphogenesis	0.0330150043018744
BP	GO:0030199	collagen fibril organization	0.0330150043018744
CC	GO:0005681	spliceosomal complex	0.0330150043018744
BP	GO:0051130	positive regulation of cellular component organization	0.0332085158528105
BP	GO:0031570	DNA integrity checkpoint	0.0341084570040186
BP	GO:0023051	regulation of signaling	0.0347044924748088
BP	GO:0033047	regulation of mitotic sister chromatid segregation	0.0347044924748088
BP	GO:0007059	chromosome segregation	0.0347044924748088
CC	GO:0000778	condensed nuclear chromosome kinetochore	0.0347044924748088
BP	GO:0032989	cellular component morphogenesis	0.0347044924748088
CC	GO:0098794	postsynapse	0.0347044924748088
BP	GO:0051301	cell division	0.0347233816843305
BP	GO:0060538	skeletal muscle organ development	0.0352807172561789
BP	GO:0140014	mitotic nuclear division	0.0352807172561789
BP	GO:0061448	connective tissue development	0.0352807172561789
BP	GO:0010646	regulation of cell communication	0.0352807172561789
CC	GO:0098982	GABA-ergic synapse	0.0358822541191061
CC	GO:0033267	axon part	0.0366282182733463
BP	GO:0050877	nervous system process	0.0366282182733463
BP	GO:0044774	mitotic DNA integrity checkpoint	0.0374497255155769
BP	GO:0000380	alternative mRNA splicing, via spliceosome	0.038115361029609
BP	GO:0003013	circulatory system process	0.0410511564258186
CC	GO:0044420	extracellular matrix component	0.0410761282381741
BP	GO:0051028	mRNA transport	0.0410761282381741
BP	GO:0060284	regulation of cell development	0.0422350051536319
BP	GO:0034508	centromere complex assembly	0.0424219554551518
BP	GO:1901991	negative regulation of mitotic cell cycle phase transition	0.0424219554551518
BP	GO:0007610	behavior	0.0431587869128844
BP	GO:0040008	regulation of growth	0.0431587869128844
BP	GO:0010720	positive regulation of cell development	0.0433474529955591
BP	GO:0008015	blood circulation	0.0454721041442263
