# Supplementary material for: Dedicated transcriptomics combined with power analysis lead to functional understanding of genes with weak phenotypic changes in knockout lines
Source: PLoS Comput Biol. 2020 Nov 12;16(11):e1008354. doi: 10.1371/journal.pcbi.1008354 (PMC7685438; doi:10.1371/journal.pcbi.1008354)
Supplement: S3 File — (GZ) [file pcbi.1008354.s017.gz › S3_File/gor0.2/722.tsv]

ontology	category	term	BH
CC	GO:0031012	extracellular matrix	2.06299056814806e-08
BP	GO:0032501	multicellular organismal process	4.90895432333687e-07
BP	GO:0032502	developmental process	4.90895432333687e-07
CC	GO:0044428	nuclear part	4.90895432333687e-07
CC	GO:0062023	collagen-containing extracellular matrix	4.90895432333687e-07
BP	GO:0009987	cellular process	4.90895432333687e-07
BP	GO:0048731	system development	5.68932433438375e-07
BP	GO:0065007	biological regulation	7.49671968540979e-07
BP	GO:0007275	multicellular organism development	7.49671968540979e-07
BP	GO:0050789	regulation of biological process	8.79744968634003e-07
MF	GO:0005515	protein binding	8.79744968634003e-07
MF	GO:0005201	extracellular matrix structural constituent	8.79744968634003e-07
CC	GO:0097060	synaptic membrane	1.14706155733814e-06
BP	GO:0048856	anatomical structure development	1.26391525149817e-06
CC	GO:0045202	synapse	1.37416833976729e-06
BP	GO:0050794	regulation of cellular process	1.42911300583636e-06
CC	GO:0031981	nuclear lumen	1.42911300583636e-06
BP	GO:0051726	regulation of cell cycle	1.70491548629893e-06
CC	GO:0032991	protein-containing complex	3.3949011783264e-06
BP	GO:0090304	nucleic acid metabolic process	3.42058077826543e-06
CC	GO:0044456	synapse part	4.02293731566119e-06
BP	GO:0071840	cellular component organization or biogenesis	5.94842186031103e-06
BP	GO:0048519	negative regulation of biological process	7.1813696943573e-06
CC	GO:0043228	non-membrane-bounded organelle	7.9671659659559e-06
BP	GO:0008380	RNA splicing	8.36238430584746e-06
BP	GO:0050793	regulation of developmental process	8.36238430584746e-06
CC	GO:0044421	extracellular region part	9.27827830027622e-06
BP	GO:0007346	regulation of mitotic cell cycle	9.27827830027622e-06
BP	GO:0016071	mRNA metabolic process	1.08308675202518e-05
BP	GO:0006396	RNA processing	1.08308675202518e-05
CC	GO:0043232	intracellular non-membrane-bounded organelle	1.38497359825971e-05
MF	GO:0005198	structural molecule activity	1.42537233982681e-05
BP	GO:0006139	nucleobase-containing compound metabolic process	1.69950328650873e-05
BP	GO:0006397	mRNA processing	1.69950328650873e-05
CC	GO:0005576	extracellular region	1.96684892016807e-05
CC	GO:0030054	cell junction	2.23688873122133e-05
BP	GO:0048523	negative regulation of cellular process	2.3256057780567e-05
BP	GO:0051239	regulation of multicellular organismal process	2.41976569279121e-05
CC	GO:0005654	nucleoplasm	2.41976569279121e-05
BP	GO:0046483	heterocycle metabolic process	2.51248148870821e-05
BP	GO:0007049	cell cycle	2.62822192046808e-05
BP	GO:2000026	regulation of multicellular organismal development	2.66894169454167e-05
BP	GO:0007399	nervous system development	2.66894169454167e-05
BP	GO:0034641	cellular nitrogen compound metabolic process	3.44854346419587e-05
CC	GO:0070013	intracellular organelle lumen	3.83554936499202e-05
BP	GO:0051094	positive regulation of developmental process	3.926412771732e-05
CC	GO:0031974	membrane-enclosed lumen	3.926412771732e-05
CC	GO:0043233	organelle lumen	3.926412771732e-05
BP	GO:0016043	cellular component organization	4.02228241442461e-05
MF	GO:0005488	binding	4.32635916562616e-05
BP	GO:0030154	cell differentiation	4.32979296871654e-05
CC	GO:0044427	chromosomal part	4.91922674249343e-05
CC	GO:0005634	nucleus	4.98963053611994e-05
BP	GO:0006725	cellular aromatic compound metabolic process	4.98963053611994e-05
CC	GO:0045211	postsynaptic membrane	5.77856587956643e-05
CC	GO:0005615	extracellular space	6.31536051345189e-05
CC	GO:0098687	chromosomal region	6.78431137641495e-05
CC	GO:0099240	intrinsic component of synaptic membrane	6.78431137641495e-05
CC	GO:0044297	cell body	7.01868700012814e-05
CC	GO:0043292	contractile fiber	7.33088556693655e-05
CC	GO:0005694	chromosome	8.87199795740959e-05
BP	GO:0099536	synaptic signaling	9.05074594331574e-05
BP	GO:0000278	mitotic cell cycle	0.000103867818739322
BP	GO:0007268	chemical synaptic transmission	0.000112993757539344
BP	GO:0098916	anterograde trans-synaptic signaling	0.000112993757539344
BP	GO:0099537	trans-synaptic signaling	0.00014579561024346
BP	GO:0048869	cellular developmental process	0.000155494967845784
BP	GO:0090068	positive regulation of cell cycle process	0.000169760326982379
BP	GO:0045787	positive regulation of cell cycle	0.000261984576735503
BP	GO:0051128	regulation of cellular component organization	0.000330389619243489
BP	GO:0016070	RNA metabolic process	0.000361420141616544
CC	GO:0098936	intrinsic component of postsynaptic membrane	0.000390440583014345
MF	GO:0044877	protein-containing complex binding	0.000427655717702438
CC	GO:0097458	neuron part	0.000427655717702438
BP	GO:0003008	system process	0.000440982361937382
BP	GO:1901360	organic cyclic compound metabolic process	0.000469226332411763
MF	GO:0005539	glycosaminoglycan binding	0.000530539665929626
BP	GO:0050808	synapse organization	0.000605958444044827
BP	GO:0048468	cell development	0.000693178510195393
BP	GO:0048699	generation of neurons	0.000693178510195393
BP	GO:0000375	RNA splicing, via transesterification reactions	0.000693178510195393
BP	GO:0000377	RNA splicing, via transesterification reactions with bulged adenosine as nucleophile	0.000693178510195393
BP	GO:0000398	mRNA splicing, via spliceosome	0.000693178510195393
CC	GO:0000776	kinetochore	0.000704122064497519
CC	GO:0030016	myofibril	0.000744662049549583
BP	GO:0045597	positive regulation of cell differentiation	0.000744662049549583
CC	GO:0043025	neuronal cell body	0.000745419186128176
BP	GO:0043170	macromolecule metabolic process	0.000757556508442016
BP	GO:0051093	negative regulation of developmental process	0.000757556508442016
BP	GO:0010564	regulation of cell cycle process	0.000818229497940169
CC	GO:0005681	spliceosomal complex	0.000842605994374181
BP	GO:0061448	connective tissue development	0.000844631418967147
CC	GO:0030424	axon	0.000844631418967147
MF	GO:0003729	mRNA binding	0.000910106489229453
BP	GO:0051130	positive regulation of cellular component organization	0.000963636943256753
CC	GO:0000775	chromosome, centromeric region	0.000983407662400046
CC	GO:0098794	postsynapse	0.00101168577539017
BP	GO:0010467	gene expression	0.00101168577539017
BP	GO:0051216	cartilage development	0.00103747043953136
CC	GO:0033267	axon part	0.00116690851093893
CC	GO:0000228	nuclear chromosome	0.00124468563570834
CC	GO:0099699	integral component of synaptic membrane	0.00130486875377573
BP	GO:0022008	neurogenesis	0.00139750906897205
BP	GO:0045595	regulation of cell differentiation	0.00140193659823813
CC	GO:0099634	postsynaptic specialization membrane	0.00146318569256402
BP	GO:0050877	nervous system process	0.00146905620069377
CC	GO:0044449	contractile fiber part	0.00160102353976286
MF	GO:0008201	heparin binding	0.00160102353976286
BP	GO:0048589	developmental growth	0.00196714559292281
BP	GO:0030182	neuron differentiation	0.0021079662264437
CC	GO:0000777	condensed chromosome kinetochore	0.00239029281516163
BP	GO:0023052	signaling	0.00239029281516163
CC	GO:0098590	plasma membrane region	0.00239029281516163
MF	GO:0005212	structural constituent of eye lens	0.00245413065159631
CC	GO:0000779	condensed chromosome, centromeric region	0.00253004781872384
CC	GO:0099512	supramolecular fiber	0.00253004781872384
BP	GO:0040007	growth	0.00253004781872384
CC	GO:0099080	supramolecular complex	0.00253004781872384
CC	GO:0099081	supramolecular polymer	0.00253004781872384
CC	GO:0044422	organelle part	0.00255689474252847
CC	GO:0044454	nuclear chromosome part	0.00300269230746679
BP	GO:0060255	regulation of macromolecule metabolic process	0.00319269357303076
CC	GO:0036477	somatodendritic compartment	0.00319269357303076
BP	GO:0051716	cellular response to stimulus	0.00338773790684912
BP	GO:0007154	cell communication	0.00349528157025611
BP	GO:0006259	DNA metabolic process	0.00353694855698608
CC	GO:0030017	sarcomere	0.00353950140629004
CC	GO:0099055	integral component of postsynaptic membrane	0.00353950140629004
BP	GO:0051960	regulation of nervous system development	0.00418811926413214
BP	GO:1901990	regulation of mitotic cell cycle phase transition	0.00418811926413214
BP	GO:0007155	cell adhesion	0.00477479387057425
BP	GO:1901987	regulation of cell cycle phase transition	0.00477479387057425
CC	GO:0005581	collagen trimer	0.00477526315213399
BP	GO:0051962	positive regulation of nervous system development	0.00496060552195872
CC	GO:0098793	presynapse	0.00496880716191334
BP	GO:0030198	extracellular matrix organization	0.00502707962363065
BP	GO:0045931	positive regulation of mitotic cell cycle	0.00502707962363065
CC	GO:1990904	ribonucleoprotein complex	0.00544358649815746
BP	GO:0022610	biological adhesion	0.00544358649815746
CC	GO:0098839	postsynaptic density membrane	0.00544358649815746
CC	GO:0098982	GABA-ergic synapse	0.00553271449152006
BP	GO:0048666	neuron development	0.00637457414462448
CC	GO:0098878	neurotransmitter receptor complex	0.00656411944371146
CC	GO:0043005	neuron projection	0.0067586427698399
BP	GO:0060351	cartilage development involved in endochondral bone morphogenesis	0.00690518831695168
BP	GO:0006403	RNA localization	0.00700698613381804
BP	GO:0009888	tissue development	0.00700698613381804
BP	GO:0048513	animal organ development	0.00704741465894985
BP	GO:0048518	positive regulation of biological process	0.00705616121581991
BP	GO:0060349	bone morphogenesis	0.00746931343224753
BP	GO:0006281	DNA repair	0.00746931343224753
BP	GO:0033045	regulation of sister chromatid segregation	0.00746931343224753
MF	GO:0030020	extracellular matrix structural constituent conferring tensile strength	0.00764956923571466
BP	GO:0022402	cell cycle process	0.007944450295352
MF	GO:0005102	signaling receptor binding	0.00812044268667161
BP	GO:0033047	regulation of mitotic sister chromatid segregation	0.00814822781590483
BP	GO:0051983	regulation of chromosome segregation	0.00861827328158755
BP	GO:0048522	positive regulation of cellular process	0.00868415384126427
BP	GO:0035418	protein localization to synapse	0.00878602155861354
BP	GO:0050769	positive regulation of neurogenesis	0.00900934302291155
CC	GO:0098978	glutamatergic synapse	0.00915848184312654
BP	GO:0002062	chondrocyte differentiation	0.0091642877150741
BP	GO:0007088	regulation of mitotic nuclear division	0.00941669553127444
CC	GO:0005856	cytoskeleton	0.0095804747122045
BP	GO:0051171	regulation of nitrogen compound metabolic process	0.00961090016558356
BP	GO:0006974	cellular response to DNA damage stimulus	0.010222664737482
CC	GO:0008328	ionotropic glutamate receptor complex	0.0105223747125495
BP	GO:0051783	regulation of nuclear division	0.0105230406579041
BP	GO:0045930	negative regulation of mitotic cell cycle	0.0108963031305729
MF	GO:0098960	postsynaptic neurotransmitter receptor activity	0.0111658288241128
BP	GO:0008283	cell proliferation	0.0114970166845353
BP	GO:0006260	DNA replication	0.0116297003428574
BP	GO:0043062	extracellular structure organization	0.0118601824956791
BP	GO:0033044	regulation of chromosome organization	0.0122481546960811
CC	GO:0005813	centrosome	0.0122711065586764
BP	GO:0071248	cellular response to metal ion	0.0122711065586764
BP	GO:0050804	modulation of chemical synaptic transmission	0.0124252614485388
BP	GO:0060350	endochondral bone morphogenesis	0.0124252614485388
BP	GO:0006941	striated muscle contraction	0.0125672248797034
BP	GO:0071241	cellular response to inorganic substance	0.0134644216569791
BP	GO:0099177	regulation of trans-synaptic signaling	0.0148144915857143
CC	GO:0042734	presynaptic membrane	0.0150345717811277
CC	GO:0000793	condensed chromosome	0.0150978732023157
BP	GO:0050767	regulation of neurogenesis	0.0156279946370058
BP	GO:0010720	positive regulation of cell development	0.0165539717889518
BP	GO:1901988	negative regulation of cell cycle phase transition	0.0167451513090091
BP	GO:0048167	regulation of synaptic plasticity	0.0167716675658456
BP	GO:0045876	positive regulation of sister chromatid cohesion	0.0170425375042292
BP	GO:0000245	spliceosomal complex assembly	0.0173115713449904
BP	GO:0007611	learning or memory	0.0175699755891418
BP	GO:0007093	mitotic cell cycle checkpoint	0.0175907983396394
BP	GO:0051236	establishment of RNA localization	0.0180281954634534
BP	GO:0042127	regulation of cell proliferation	0.0183009897813835
BP	GO:0006807	nitrogen compound metabolic process	0.0185328213539647
CC	GO:0098948	intrinsic component of postsynaptic specialization membrane	0.0187755079108841
MF	GO:0022839	ion gated channel activity	0.0190929942084971
CC	GO:0044430	cytoskeletal part	0.0204839197461198
BP	GO:0010605	negative regulation of macromolecule metabolic process	0.0209195850025643
BP	GO:0031175	neuron projection development	0.0212727327314413
BP	GO:1903047	mitotic cell cycle process	0.0214599358250126
BP	GO:0140014	mitotic nuclear division	0.021530187411214
CC	GO:0044420	extracellular matrix component	0.0216183646342408
MF	GO:0003723	RNA binding	0.0220821192078591
BP	GO:0003009	skeletal muscle contraction	0.0222856411240327
CC	GO:0031226	intrinsic component of plasma membrane	0.0222913217694165
CC	GO:0044446	intracellular organelle part	0.0225655986900808
MF	GO:0008066	glutamate receptor activity	0.0225655986900808
BP	GO:0050657	nucleic acid transport	0.0230958489263404
BP	GO:0050658	RNA transport	0.0230958489263404
MF	GO:1901681	sulfur compound binding	0.0231256254785149
BP	GO:0060348	bone development	0.0239853987543855
BP	GO:0045664	regulation of neuron differentiation	0.0243838659926906
CC	GO:0099146	intrinsic component of postsynaptic density membrane	0.0244775225117966
BP	GO:0080090	regulation of primary metabolic process	0.0244775225117966
BP	GO:0035264	multicellular organism growth	0.0249921506481753
BP	GO:0034508	centromere complex assembly	0.0251408354883705
BP	GO:0007267	cell-cell signaling	0.0256213349615842
BP	GO:0065008	regulation of biological quality	0.0264188752742063
CC	GO:0099572	postsynaptic specialization	0.0264683930567646
BP	GO:0120036	plasma membrane bounded cell projection organization	0.0287798219395916
BP	GO:1903311	regulation of mRNA metabolic process	0.0289163496180745
BP	GO:0090287	regulation of cellular response to growth factor stimulus	0.0289163496180745
BP	GO:0048144	fibroblast proliferation	0.0293767097830152
BP	GO:0030030	cell projection organization	0.0295692399611221
BP	GO:0060078	regulation of postsynaptic membrane potential	0.0298914704575237
BP	GO:0060284	regulation of cell development	0.0301515435596637
BP	GO:0003433	chondrocyte development involved in endochondral bone morphogenesis	0.0303756344139535
MF	GO:0022836	gated channel activity	0.0305226153559343
BP	GO:0060538	skeletal muscle organ development	0.0305708715395938
BP	GO:0044770	cell cycle phase transition	0.0305708715395938
MF	GO:0030545	receptor regulator activity	0.0323568963561797
BP	GO:0007167	enzyme linked receptor protein signaling pathway	0.0334719380067227
BP	GO:0099565	chemical synaptic transmission, postsynaptic	0.0337794895338005
BP	GO:0009653	anatomical structure morphogenesis	0.0339766928649996
BP	GO:0050879	multicellular organismal movement	0.0340530114615696
BP	GO:0050881	musculoskeletal movement	0.0340530114615696
BP	GO:0008543	fibroblast growth factor receptor signaling pathway	0.0352891498055407
BP	GO:0003417	growth plate cartilage development	0.035405164165922
BP	GO:0007600	sensory perception	0.0366378774177681
BP	GO:0048168	regulation of neuronal synaptic plasticity	0.0368033970231231
BP	GO:1901991	negative regulation of mitotic cell cycle phase transition	0.036825232018778
BP	GO:1902749	regulation of cell cycle G2/M phase transition	0.036825232018778
BP	GO:0090208	positive regulation of triglyceride metabolic process	0.036825232018778
CC	GO:0005887	integral component of plasma membrane	0.0373694970914964
BP	GO:0001501	skeletal system development	0.0376389656392809
BP	GO:0000070	mitotic sister chromatid segregation	0.038423603295102
BP	GO:0019219	regulation of nucleobase-containing compound metabolic process	0.0388768113163599
BP	GO:0050982	detection of mechanical stimulus	0.0390250727141241
MF	GO:0099529	neurotransmitter receptor activity involved in regulation of postsynaptic membrane potential	0.0394626180022481
CC	GO:0150034	distal axon	0.0410114975678085
BP	GO:0003015	heart process	0.0412734883230336
BP	GO:0001503	ossification	0.0418832533365896
BP	GO:0033043	regulation of organelle organization	0.0420201454612171
BP	GO:0044344	cellular response to fibroblast growth factor stimulus	0.0420201454612171
BP	GO:0044774	mitotic DNA integrity checkpoint	0.0420201454612171
BP	GO:0002063	chondrocyte development	0.0420201454612171
CC	GO:0017146	NMDA selective glutamate receptor complex	0.042109937218878
BP	GO:0048146	positive regulation of fibroblast proliferation	0.0421104725486939
BP	GO:0040011	locomotion	0.0452431919055772
BP	GO:0051240	positive regulation of multicellular organismal process	0.0452969560524707
BP	GO:0050890	cognition	0.0462249079924794
BP	GO:0045786	negative regulation of cell cycle	0.0462249079924794
CC	GO:0044451	nucleoplasm part	0.0462249079924794
BP	GO:0009891	positive regulation of biosynthetic process	0.0466093469374667
BP	GO:0045666	positive regulation of neuron differentiation	0.0466837768312937
BP	GO:0050896	response to stimulus	0.0471271297438683
CC	GO:0098889	intrinsic component of presynaptic membrane	0.0476786987446045
MF	GO:0035925	mRNA 3'-UTR AU-rich region binding	0.0477070648513548
BP	GO:0031328	positive regulation of cellular biosynthetic process	0.0487037494182746
BP	GO:0051241	negative regulation of multicellular organismal process	0.0487037494182746
BP	GO:0031123	RNA 3'-end processing	0.0487078078054827
MF	GO:0005518	collagen binding	0.0487078078054827
CC	GO:1990351	transporter complex	0.0489745154571288
