# Supplementary material for: Dedicated transcriptomics combined with power analysis lead to functional understanding of genes with weak phenotypic changes in knockout lines
Source: PLoS Comput Biol. 2020 Nov 12;16(11):e1008354. doi: 10.1371/journal.pcbi.1008354 (PMC7685438; doi:10.1371/journal.pcbi.1008354)
Supplement: S3 File — (GZ) [file pcbi.1008354.s017.gz › S3_File/gor0.2/28.tsv]

ontology	category	term	BH
BP	GO:0032501	multicellular organismal process	1.15166808655183e-08
BP	GO:0071840	cellular component organization or biogenesis	3.69066474684993e-08
CC	GO:0032991	protein-containing complex	3.69066474684993e-08
MF	GO:0005198	structural molecule activity	6.45365484883494e-08
CC	GO:0031012	extracellular matrix	6.45365484883494e-08
CC	GO:0062023	collagen-containing extracellular matrix	1.29462599494989e-07
BP	GO:0016043	cellular component organization	1.75740132150296e-07
BP	GO:0032502	developmental process	4.15299637704964e-07
BP	GO:0007275	multicellular organism development	4.15299637704964e-07
BP	GO:0009987	cellular process	5.21151950329503e-07
MF	GO:0005201	extracellular matrix structural constituent	9.03705258127697e-07
BP	GO:0048856	anatomical structure development	9.3637254229316e-07
BP	GO:0050794	regulation of cellular process	9.3637254229316e-07
BP	GO:0048731	system development	9.3637254229316e-07
BP	GO:0065007	biological regulation	1.17355567595663e-06
BP	GO:0050789	regulation of biological process	1.28607903114738e-06
CC	GO:0045202	synapse	8.50582441049227e-06
MF	GO:0005515	protein binding	9.77918173838834e-06
CC	GO:0044428	nuclear part	1.45330642188335e-05
MF	GO:0005212	structural constituent of eye lens	2.60533946319517e-05
CC	GO:0043228	non-membrane-bounded organelle	4.99194207508501e-05
CC	GO:0031981	nuclear lumen	7.61578549732962e-05
CC	GO:0036477	somatodendritic compartment	7.65210641458931e-05
CC	GO:0097060	synaptic membrane	8.89263893214038e-05
CC	GO:0044421	extracellular region part	8.95133819668661e-05
CC	GO:0043232	intracellular non-membrane-bounded organelle	0.000104706582041752
CC	GO:0031226	intrinsic component of plasma membrane	0.000114007986565837
CC	GO:0097458	neuron part	0.00011899143928355
CC	GO:0044456	synapse part	0.000136658069299707
BP	GO:0048468	cell development	0.000136785394544386
CC	GO:0030424	axon	0.000153491068681877
CC	GO:0005576	extracellular region	0.000153491068681877
BP	GO:0003008	system process	0.000175877609371651
MF	GO:0005488	binding	0.000234143969503814
CC	GO:0005615	extracellular space	0.000238254311547196
CC	GO:0005694	chromosome	0.000265357290222613
CC	GO:0044427	chromosomal part	0.000279280309171882
BP	GO:0007399	nervous system development	0.000281147070808389
BP	GO:0051239	regulation of multicellular organismal process	0.000362036865642048
BP	GO:0048519	negative regulation of biological process	0.000362693811701696
CC	GO:0005887	integral component of plasma membrane	0.000362693811701696
CC	GO:0005581	collagen trimer	0.000462879589446236
MF	GO:0044877	protein-containing complex binding	0.000566464184967913
BP	GO:0051128	regulation of cellular component organization	0.000613549106843956
CC	GO:0044297	cell body	0.000783164292533509
MF	GO:0030020	extracellular matrix structural constituent conferring tensile strength	0.0008287296486225
CC	GO:0043025	neuronal cell body	0.0013662536423385
BP	GO:0030154	cell differentiation	0.00157387655406833
BP	GO:0003015	heart process	0.00157387655406833
CC	GO:0033267	axon part	0.00202733799458536
BP	GO:0048869	cellular developmental process	0.00228685099235056
BP	GO:0048523	negative regulation of cellular process	0.00228685099235056
BP	GO:0007155	cell adhesion	0.00228685099235056
CC	GO:0070013	intracellular organelle lumen	0.00231939909459571
BP	GO:0048666	neuron development	0.00242430073788528
CC	GO:0031974	membrane-enclosed lumen	0.00243041097490148
CC	GO:0043233	organelle lumen	0.00243041097490148
CC	GO:0000775	chromosome, centromeric region	0.00257094945600882
BP	GO:0099536	synaptic signaling	0.00281244388623678
BP	GO:0023052	signaling	0.00281244388623678
CC	GO:0030054	cell junction	0.00282785278599269
BP	GO:0022610	biological adhesion	0.00327757655988629
BP	GO:0006396	RNA processing	0.00327757655988629
BP	GO:0048699	generation of neurons	0.00328330319557982
BP	GO:0007268	chemical synaptic transmission	0.00328330319557982
BP	GO:0098916	anterograde trans-synaptic signaling	0.00328330319557982
CC	GO:0098590	plasma membrane region	0.00339889722163553
BP	GO:0051130	positive regulation of cellular component organization	0.00339889722163553
CC	GO:0043005	neuron projection	0.00367965171326049
CC	GO:0000776	kinetochore	0.00380979561724099
BP	GO:0050793	regulation of developmental process	0.00380979561724099
CC	GO:0044459	plasma membrane part	0.00380979561724099
BP	GO:0099537	trans-synaptic signaling	0.00386549356383332
CC	GO:0099080	supramolecular complex	0.00386549356383332
CC	GO:0099081	supramolecular polymer	0.00386549356383332
CC	GO:0099512	supramolecular fiber	0.00386549356383332
BP	GO:0006941	striated muscle contraction	0.00405638786308642
CC	GO:0098687	chromosomal region	0.00423734111673233
BP	GO:0022008	neurogenesis	0.00448070349474611
BP	GO:2000026	regulation of multicellular organismal development	0.00479630787914163
MF	GO:0003729	mRNA binding	0.00479630787914163
CC	GO:0043292	contractile fiber	0.00506324544038817
BP	GO:0006260	DNA replication	0.00550224532998518
CC	GO:1990904	ribonucleoprotein complex	0.00584945198199651
BP	GO:0007154	cell communication	0.00638464708826836
BP	GO:0031175	neuron projection development	0.00638464708826836
BP	GO:0051094	positive regulation of developmental process	0.00661014252271455
BP	GO:0060047	heart contraction	0.00674381673801492
CC	GO:0005634	nucleus	0.00678884309497713
MF	GO:0005509	calcium ion binding	0.00733376898537599
CC	GO:0000228	nuclear chromosome	0.00766146686183183
BP	GO:0030182	neuron differentiation	0.00767504035742323
BP	GO:0006936	muscle contraction	0.00808388051731231
BP	GO:0008380	RNA splicing	0.00830608458033138
CC	GO:0005654	nucleoplasm	0.00850211191738592
CC	GO:0045211	postsynaptic membrane	0.00979092264332902
BP	GO:0043170	macromolecule metabolic process	0.0104629088103066
CC	GO:0097447	dendritic tree	0.0118583720440403
CC	GO:0000777	condensed chromosome kinetochore	0.0120568954903836
BP	GO:0048812	neuron projection morphogenesis	0.0123736337316303
BP	GO:0051983	regulation of chromosome segregation	0.0126998463567673
BP	GO:0120039	plasma membrane bounded cell projection morphogenesis	0.0129724368662651
CC	GO:0044454	nuclear chromosome part	0.0133888557450663
BP	GO:0048858	cell projection morphogenesis	0.0138615672800613
BP	GO:0099565	chemical synaptic transmission, postsynaptic	0.0138615672800613
CC	GO:0044420	extracellular matrix component	0.0143927707337844
CC	GO:0030425	dendrite	0.0147615990696224
MF	GO:0005539	glycosaminoglycan binding	0.0153550587674142
CC	GO:0098982	GABA-ergic synapse	0.0160377953920867
CC	GO:0098936	intrinsic component of postsynaptic membrane	0.016911929515368
BP	GO:0008150	biological_process	0.0170022651273068
BP	GO:0060079	excitatory postsynaptic potential	0.017009547588933
BP	GO:0090304	nucleic acid metabolic process	0.017009547588933
BP	GO:0003012	muscle system process	0.0178098960628898
CC	GO:0099240	intrinsic component of synaptic membrane	0.0183923198666957
BP	GO:0006974	cellular response to DNA damage stimulus	0.019308493892948
BP	GO:0032989	cellular component morphogenesis	0.0197546400301232
CC	GO:0000779	condensed chromosome, centromeric region	0.0197546400301232
CC	GO:0005865	striated muscle thin filament	0.0203674788339772
CC	GO:0098793	presynapse	0.0220508444139489
BP	GO:0033045	regulation of sister chromatid segregation	0.0220508444139489
BP	GO:0050767	regulation of neurogenesis	0.0220508444139489
CC	GO:0098794	postsynapse	0.0220508444139489
CC	GO:0036379	myofilament	0.0225778606595852
BP	GO:0006281	DNA repair	0.0229089678269241
BP	GO:0060255	regulation of macromolecule metabolic process	0.0229089678269241
CC	GO:0030017	sarcomere	0.0229089678269241
CC	GO:0099634	postsynaptic specialization membrane	0.0233609075199795
BP	GO:0098742	cell-cell adhesion via plasma-membrane adhesion molecules	0.0236846412558264
BP	GO:0051960	regulation of nervous system development	0.0240544049131519
BP	GO:0007411	axon guidance	0.0247200583868429
BP	GO:0035418	protein localization to synapse	0.0247200583868429
CC	GO:0030016	myofibril	0.0248704152589752
BP	GO:0045597	positive regulation of cell differentiation	0.0248704152589752
BP	GO:0016071	mRNA metabolic process	0.025077868281699
BP	GO:0050877	nervous system process	0.0260619842902996
BP	GO:0044057	regulation of system process	0.0260619842902996
CC	GO:0044449	contractile fiber part	0.0260619842902996
BP	GO:0006397	mRNA processing	0.0260619842902996
BP	GO:0032990	cell part morphogenesis	0.0263181414638694
CC	GO:0008328	ionotropic glutamate receptor complex	0.0263181414638694
BP	GO:0000375	RNA splicing, via transesterification reactions	0.0263181414638694
BP	GO:0000377	RNA splicing, via transesterification reactions with bulged adenosine as nucleophile	0.0263181414638694
BP	GO:0000398	mRNA splicing, via spliceosome	0.0263181414638694
BP	GO:0051716	cellular response to stimulus	0.0267274070668909
BP	GO:0060538	skeletal muscle organ development	0.0282768288182384
CC	GO:0005856	cytoskeleton	0.0284778302077011
BP	GO:0097485	neuron projection guidance	0.0284778302077011
MF	GO:0008201	heparin binding	0.0293955986617155
BP	GO:0000070	mitotic sister chromatid segregation	0.0295362141929563
BP	GO:0044085	cellular component biogenesis	0.0301063744379136
BP	GO:2000463	positive regulation of excitatory postsynaptic potential	0.0315139680718462
BP	GO:0007600	sensory perception	0.0338068430803077
CC	GO:0000793	condensed chromosome	0.0345761729540532
BP	GO:0048518	positive regulation of biological process	0.0345761729540532
BP	GO:0048667	cell morphogenesis involved in neuron differentiation	0.0346439119125191
MF	GO:0008092	cytoskeletal protein binding	0.0346439119125191
BP	GO:0048167	regulation of synaptic plasticity	0.0351491215418715
BP	GO:0050804	modulation of chemical synaptic transmission	0.0355553010746604
BP	GO:0034508	centromere complex assembly	0.0355715679368543
BP	GO:0045595	regulation of cell differentiation	0.0362636366364746
BP	GO:1903311	regulation of mRNA metabolic process	0.0362668940691582
CC	GO:0098878	neurotransmitter receptor complex	0.0362668940691582
BP	GO:0000902	cell morphogenesis	0.0362668940691582
BP	GO:0006261	DNA-dependent DNA replication	0.0362668940691582
BP	GO:0009653	anatomical structure morphogenesis	0.0362668940691582
BP	GO:0006403	RNA localization	0.0363352411582116
CC	GO:0005681	spliceosomal complex	0.0370039284397596
CC	GO:0044422	organelle part	0.0372461908710603
BP	GO:0006259	DNA metabolic process	0.0388912798482316
BP	GO:0099177	regulation of trans-synaptic signaling	0.0397023082682109
CC	GO:0005604	basement membrane	0.0402426582906698
BP	GO:0003433	chondrocyte development involved in endochondral bone morphogenesis	0.0405314771159881
BP	GO:0040007	growth	0.0428188454216866
CC	GO:0000502	proteasome complex	0.0428716113202248
BP	GO:0010720	positive regulation of cell development	0.0436690770558979
BP	GO:0045664	regulation of neuron differentiation	0.0444929888221002
BP	GO:0008037	cell recognition	0.0446429854856977
BP	GO:0033047	regulation of mitotic sister chromatid segregation	0.0453959030694857
MF	GO:0003723	RNA binding	0.0453959030694857
BP	GO:0007267	cell-cell signaling	0.045773711394621
BP	GO:0060284	regulation of cell development	0.0459160612955357
BP	GO:0007059	chromosome segregation	0.0467403788935038
CC	GO:0098839	postsynaptic density membrane	0.0467403788935038
CC	GO:0009986	cell surface	0.0485942926420826
BP	GO:0051171	regulation of nitrogen compound metabolic process	0.0485942926420826
MF	GO:0005261	cation channel activity	0.0487998454912844
