# Supplementary material for: Dedicated transcriptomics combined with power analysis lead to functional understanding of genes with weak phenotypic changes in knockout lines
Source: PLoS Comput Biol. 2020 Nov 12;16(11):e1008354. doi: 10.1371/journal.pcbi.1008354 (PMC7685438; doi:10.1371/journal.pcbi.1008354)
Supplement: S3 File — (GZ) [file pcbi.1008354.s017.gz › S3_File/gor0.2/729.tsv]

ontology	category	term	BH
BP	GO:0032501	multicellular organismal process	2.93550793519346e-09
CC	GO:0032991	protein-containing complex	1.86476736125874e-08
MF	GO:0005515	protein binding	1.86476736125874e-08
BP	GO:0009987	cellular process	1.97882759775559e-08
CC	GO:0031012	extracellular matrix	5.13689666242862e-08
BP	GO:0048731	system development	7.29559773726612e-08
BP	GO:0007275	multicellular organism development	8.37820949145237e-08
CC	GO:0044421	extracellular region part	8.37820949145237e-08
BP	GO:0032502	developmental process	2.36924739777812e-07
MF	GO:0005198	structural molecule activity	2.36924739777812e-07
BP	GO:0065007	biological regulation	2.40394514309026e-07
BP	GO:0048856	anatomical structure development	2.40394514309026e-07
BP	GO:0050794	regulation of cellular process	4.04149815375904e-07
CC	GO:0062023	collagen-containing extracellular matrix	4.24681018167878e-07
MF	GO:0005488	binding	5.36500070950513e-07
BP	GO:0050789	regulation of biological process	5.36500070950513e-07
CC	GO:0044428	nuclear part	7.10836889346473e-07
CC	GO:0043228	non-membrane-bounded organelle	7.10836889346473e-07
BP	GO:0071840	cellular component organization or biogenesis	8.1376059887073e-07
BP	GO:0007399	nervous system development	1.02734406962408e-06
CC	GO:0043232	intracellular non-membrane-bounded organelle	1.42646552084144e-06
BP	GO:0016043	cellular component organization	2.86014788765483e-06
CC	GO:0097458	neuron part	3.30723872210365e-06
CC	GO:0005615	extracellular space	3.5241307811989e-06
BP	GO:0048468	cell development	3.85033282602891e-06
CC	GO:0045202	synapse	3.98939599704478e-06
CC	GO:0005576	extracellular region	7.78840152941332e-06
MF	GO:0005201	extracellular matrix structural constituent	7.92531451151518e-06
CC	GO:0030424	axon	8.49301622401395e-06
MF	GO:0044877	protein-containing complex binding	8.61673942628995e-06
BP	GO:0022008	neurogenesis	9.22597850508836e-06
CC	GO:0005694	chromosome	1.1094697529945e-05
CC	GO:0044427	chromosomal part	1.1094697529945e-05
BP	GO:0051239	regulation of multicellular organismal process	1.15529463837205e-05
BP	GO:0030154	cell differentiation	1.18149274472835e-05
CC	GO:0031981	nuclear lumen	1.37397371046816e-05
BP	GO:0048869	cellular developmental process	2.30674227823511e-05
CC	GO:0000777	condensed chromosome kinetochore	2.82418507390569e-05
BP	GO:0048699	generation of neurons	2.93802179083742e-05
CC	GO:0044456	synapse part	3.47046507012882e-05
BP	GO:0008380	RNA splicing	3.47046507012882e-05
BP	GO:0006396	RNA processing	3.7126293527685e-05
CC	GO:0097060	synaptic membrane	4.4290544292689e-05
CC	GO:0030054	cell junction	4.70809572787768e-05
BP	GO:0006397	mRNA processing	5.80971419535594e-05
BP	GO:0016071	mRNA metabolic process	6.03045168090085e-05
BP	GO:0051726	regulation of cell cycle	6.13248279246254e-05
CC	GO:0043292	contractile fiber	6.21829953656007e-05
BP	GO:0000278	mitotic cell cycle	7.47138098620884e-05
BP	GO:0007049	cell cycle	7.98959302406345e-05
BP	GO:2000026	regulation of multicellular organismal development	8.0442674564463e-05
CC	GO:0043005	neuron projection	9.78474398725819e-05
BP	GO:0051960	regulation of nervous system development	0.000114655306708679
CC	GO:0098687	chromosomal region	0.000191861154724834
BP	GO:0007346	regulation of mitotic cell cycle	0.000191861154724834
CC	GO:0031226	intrinsic component of plasma membrane	0.000232639153364013
BP	GO:0140014	mitotic nuclear division	0.000254784552116006
BP	GO:0000375	RNA splicing, via transesterification reactions	0.000254784552116006
BP	GO:0000377	RNA splicing, via transesterification reactions with bulged adenosine as nucleophile	0.000254784552116006
BP	GO:0000398	mRNA splicing, via spliceosome	0.000254784552116006
BP	GO:0050793	regulation of developmental process	0.000279563257360712
CC	GO:0098590	plasma membrane region	0.000287627228144726
CC	GO:0000776	kinetochore	0.000287627228144726
CC	GO:0005634	nucleus	0.000310164616708232
BP	GO:0000070	mitotic sister chromatid segregation	0.000331384696459536
CC	GO:0000779	condensed chromosome, centromeric region	0.000336429032597502
CC	GO:0000775	chromosome, centromeric region	0.000336725435532323
MF	GO:0005212	structural constituent of eye lens	0.000557077856602888
BP	GO:0050767	regulation of neurogenesis	0.000739404273458949
BP	GO:0090304	nucleic acid metabolic process	0.000787671330933049
CC	GO:0000228	nuclear chromosome	0.000833143807841908
BP	GO:0051216	cartilage development	0.000842755540430998
CC	GO:0033267	axon part	0.000889696296280599
BP	GO:0007059	chromosome segregation	0.000891027995811309
CC	GO:0099512	supramolecular fiber	0.000937655472133864
CC	GO:0099240	intrinsic component of synaptic membrane	0.000937655472133864
CC	GO:0099080	supramolecular complex	0.000937655472133864
CC	GO:0099081	supramolecular polymer	0.000937655472133864
CC	GO:0005887	integral component of plasma membrane	0.000937655472133864
BP	GO:0045595	regulation of cell differentiation	0.000937655472133864
CC	GO:0030016	myofibril	0.0010217776736789
BP	GO:0006139	nucleobase-containing compound metabolic process	0.00126041908414824
BP	GO:0031123	RNA 3'-end processing	0.00126041908414824
BP	GO:0006936	muscle contraction	0.00158775545826859
BP	GO:0099536	synaptic signaling	0.00168668505204375
BP	GO:0060284	regulation of cell development	0.00170763473451417
BP	GO:0000819	sister chromatid segregation	0.00194986889370805
MF	GO:0003729	mRNA binding	0.001951528636082
CC	GO:0070013	intracellular organelle lumen	0.00196899833384328
BP	GO:0007268	chemical synaptic transmission	0.00204029382908704
BP	GO:0098916	anterograde trans-synaptic signaling	0.00204029382908704
CC	GO:0031974	membrane-enclosed lumen	0.00204029382908704
CC	GO:0043233	organelle lumen	0.00204029382908704
CC	GO:0045211	postsynaptic membrane	0.00214189972875042
CC	GO:0044454	nuclear chromosome part	0.00214208748156955
CC	GO:0044449	contractile fiber part	0.00217862546399586
CC	GO:0044422	organelle part	0.00217862546399586
BP	GO:0051962	positive regulation of nervous system development	0.00221791903391825
BP	GO:1901991	negative regulation of mitotic cell cycle phase transition	0.0022181691985889
BP	GO:0046483	heterocycle metabolic process	0.00240461287251192
BP	GO:0099537	trans-synaptic signaling	0.00244564784833448
MF	GO:0005509	calcium ion binding	0.00254658523996927
BP	GO:0034641	cellular nitrogen compound metabolic process	0.00257278568231008
BP	GO:0051094	positive regulation of developmental process	0.00257278568231008
CC	GO:0030017	sarcomere	0.00259663135553015
CC	GO:1990904	ribonucleoprotein complex	0.00270971808939519
BP	GO:0006281	DNA repair	0.00273728602521655
MF	GO:0042623	ATPase activity, coupled	0.00273728602521655
BP	GO:0048589	developmental growth	0.00306926968260691
CC	GO:0044459	plasma membrane part	0.00307532512951688
CC	GO:0036477	somatodendritic compartment	0.00311586044528308
CC	GO:0120025	plasma membrane bounded cell projection	0.00312270354606621
BP	GO:0003013	circulatory system process	0.00312270354606621
BP	GO:0000245	spliceosomal complex assembly	0.00312270354606621
BP	GO:0006941	striated muscle contraction	0.00312270354606621
BP	GO:1901988	negative regulation of cell cycle phase transition	0.00312270354606621
CC	GO:0005654	nucleoplasm	0.00312270354606621
BP	GO:1901990	regulation of mitotic cell cycle phase transition	0.00312320328354532
BP	GO:0045597	positive regulation of cell differentiation	0.00317355498033918
BP	GO:0048519	negative regulation of biological process	0.00325538022552859
BP	GO:0048523	negative regulation of cellular process	0.00328818326200579
BP	GO:0031124	mRNA 3'-end processing	0.00328818326200579
CC	GO:0000793	condensed chromosome	0.00328818326200579
CC	GO:0098794	postsynapse	0.00334721035250771
BP	GO:0008015	blood circulation	0.00334721035250771
BP	GO:0060047	heart contraction	0.00341602957517778
BP	GO:0048167	regulation of synaptic plasticity	0.00344145968145079
BP	GO:0007517	muscle organ development	0.00350095344597774
BP	GO:0003012	muscle system process	0.00350705761079569
BP	GO:0051301	cell division	0.00350705761079569
BP	GO:0060538	skeletal muscle organ development	0.00350705761079569
BP	GO:0003015	heart process	0.00378895774307607
BP	GO:0003008	system process	0.00386983304088018
BP	GO:0006725	cellular aromatic compound metabolic process	0.00395755524921431
BP	GO:0051128	regulation of cellular component organization	0.00395755524921431
CC	GO:0042995	cell projection	0.00396349682372897
BP	GO:0030182	neuron differentiation	0.00420440759895979
MF	GO:0097367	carbohydrate derivative binding	0.00427354409855143
BP	GO:0007088	regulation of mitotic nuclear division	0.00458135528485458
CC	GO:0005681	spliceosomal complex	0.00460158649438955
BP	GO:1903047	mitotic cell cycle process	0.00460158649438955
BP	GO:0048522	positive regulation of cellular process	0.0048143538499338
BP	GO:0045930	negative regulation of mitotic cell cycle	0.00490016605793418
BP	GO:0031175	neuron projection development	0.00496161528621263
BP	GO:0050804	modulation of chemical synaptic transmission	0.00503722036713651
CC	GO:0099634	postsynaptic specialization membrane	0.00523077588969368
MF	GO:0005102	signaling receptor binding	0.00553145308536871
MF	GO:0003723	RNA binding	0.00576712763786052
BP	GO:1901360	organic cyclic compound metabolic process	0.00577976630758285
BP	GO:0090068	positive regulation of cell cycle process	0.00593989367790164
BP	GO:0099177	regulation of trans-synaptic signaling	0.00602509455555762
BP	GO:0061448	connective tissue development	0.00619718338394067
BP	GO:0006403	RNA localization	0.00672542385707819
BP	GO:0048518	positive regulation of biological process	0.00676428000010217
BP	GO:0043170	macromolecule metabolic process	0.00718624548182831
BP	GO:0023052	signaling	0.0076277800202158
BP	GO:0050769	positive regulation of neurogenesis	0.00782593807859473
BP	GO:0048666	neuron development	0.00791438095679917
BP	GO:0061061	muscle structure development	0.00791438095679917
CC	GO:0098936	intrinsic component of postsynaptic membrane	0.00791594525703146
BP	GO:0002062	chondrocyte differentiation	0.00805559468714883
BP	GO:0010564	regulation of cell cycle process	0.00836484638786676
BP	GO:0009719	response to endogenous stimulus	0.00844897522673888
BP	GO:1901987	regulation of cell cycle phase transition	0.00872380264475008
CC	GO:0099699	integral component of synaptic membrane	0.00877749783622629
CC	GO:0097447	dendritic tree	0.00886984193643701
CC	GO:0005813	centrosome	0.00892467741242381
MF	GO:0008094	DNA-dependent ATPase activity	0.00914069784539768
BP	GO:0060351	cartilage development involved in endochondral bone morphogenesis	0.00914069784539768
BP	GO:0048513	animal organ development	0.00921642182660224
BP	GO:0051130	positive regulation of cellular component organization	0.00938692133195684
BP	GO:0010720	positive regulation of cell development	0.00939395681890266
BP	GO:0022402	cell cycle process	0.00964452144156427
MF	GO:0098879	structural constituent of postsynaptic specialization	0.00964452144156427
BP	GO:0033047	regulation of mitotic sister chromatid segregation	0.0100520910069064
BP	GO:0060537	muscle tissue development	0.0101820869846027
BP	GO:0007519	skeletal muscle tissue development	0.0101820869846027
BP	GO:0006376	mRNA splice site selection	0.0103039485877607
BP	GO:0003009	skeletal muscle contraction	0.0110648298430034
MF	GO:0016887	ATPase activity	0.0114655299859307
BP	GO:0051983	regulation of chromosome segregation	0.0118146638128668
BP	GO:0014706	striated muscle tissue development	0.0118738098151929
BP	GO:0007154	cell communication	0.0122971463265746
CC	GO:0044420	extracellular matrix component	0.0122971463265746
MF	GO:0008134	transcription factor binding	0.0127599165719024
MF	GO:0005539	glycosaminoglycan binding	0.0134894158410098
MF	GO:0032559	adenyl ribonucleotide binding	0.0136828983373194
MF	GO:0005524	ATP binding	0.0141915316163709
CC	GO:0030425	dendrite	0.0143550378191408
CC	GO:0005856	cytoskeleton	0.0144092339111368
BP	GO:0007267	cell-cell signaling	0.0145189745471392
BP	GO:0045787	positive regulation of cell cycle	0.0157167494579105
MF	GO:0004386	helicase activity	0.0157167494579105
BP	GO:0007155	cell adhesion	0.0159442538570005
BP	GO:0006928	movement of cell or subcellular component	0.0160410248406446
MF	GO:0030554	adenyl nucleotide binding	0.0171455059686998
CC	GO:0044463	cell projection part	0.0171752193145063
CC	GO:0120038	plasma membrane bounded cell projection part	0.0171752193145063
MF	GO:0098919	structural constituent of postsynaptic density	0.0185958872408482
BP	GO:0022610	biological adhesion	0.0186344307112335
CC	GO:0098793	presynapse	0.0186344307112335
BP	GO:0060255	regulation of macromolecule metabolic process	0.0186344307112335
BP	GO:0065004	protein-DNA complex assembly	0.0186344307112335
BP	GO:0060350	endochondral bone morphogenesis	0.0186344307112335
BP	GO:0034622	cellular protein-containing complex assembly	0.0186344307112335
BP	GO:0098813	nuclear chromosome segregation	0.0186344307112335
BP	GO:0044085	cellular component biogenesis	0.0188650840516679
BP	GO:0006807	nitrogen compound metabolic process	0.0188759026505601
CC	GO:0044297	cell body	0.0191410833630148
BP	GO:0050806	positive regulation of synaptic transmission	0.0195438890195687
BP	GO:0007411	axon guidance	0.0200013350230117
BP	GO:0044772	mitotic cell cycle phase transition	0.0200013350230117
MF	GO:0030020	extracellular matrix structural constituent conferring tensile strength	0.0222566709228516
BP	GO:0120036	plasma membrane bounded cell projection organization	0.0228549888304957
BP	GO:0044770	cell cycle phase transition	0.0231065353791286
BP	GO:0040007	growth	0.0232838627142717
MF	GO:0008144	drug binding	0.0236810409908419
BP	GO:0007093	mitotic cell cycle checkpoint	0.023878245447467
BP	GO:0003422	growth plate cartilage morphogenesis	0.024281983832396
BP	GO:0007091	metaphase/anaphase transition of mitotic cell cycle	0.024281983832396
CC	GO:0000778	condensed nuclear chromosome kinetochore	0.0243137311831975
BP	GO:0016070	RNA metabolic process	0.0243137311831975
BP	GO:0051716	cellular response to stimulus	0.0243137311831975
BP	GO:0097485	neuron projection guidance	0.0243137311831975
BP	GO:0030030	cell projection organization	0.0243137311831975
BP	GO:0045664	regulation of neuron differentiation	0.0248908501947127
MF	GO:0008201	heparin binding	0.0248908501947127
CC	GO:0005819	spindle	0.0250403867753884
MF	GO:0008092	cytoskeletal protein binding	0.0250403867753884
CC	GO:0044446	intracellular organelle part	0.0254878389421616
CC	GO:0005581	collagen trimer	0.026416423650155
BP	GO:0006261	DNA-dependent DNA replication	0.0265601246851517
BP	GO:0008037	cell recognition	0.0267998853597188
BP	GO:1902750	negative regulation of cell cycle G2/M phase transition	0.0270234666348127
CC	GO:0071013	catalytic step 2 spliceosome	0.0279735395012422
MF	GO:0043168	anion binding	0.0285067107559697
CC	GO:0043025	neuronal cell body	0.0285067107559697
CC	GO:0098982	GABA-ergic synapse	0.0285067107559697
CC	GO:0005886	plasma membrane	0.0289925829098669
BP	GO:0098742	cell-cell adhesion via plasma-membrane adhesion molecules	0.029075363016465
BP	GO:0051171	regulation of nitrogen compound metabolic process	0.0302668721944544
CC	GO:0099055	integral component of postsynaptic membrane	0.0306272594740642
BP	GO:1903311	regulation of mRNA metabolic process	0.0319995344410398
BP	GO:0044057	regulation of system process	0.0325857072752589
BP	GO:0065008	regulation of biological quality	0.032656832002542
CC	GO:0031674	I band	0.0330222426531274
CC	GO:0150034	distal axon	0.0331590869268895
BP	GO:0000280	nuclear division	0.0335462103558555
CC	GO:0008328	ionotropic glutamate receptor complex	0.0335919884763812
CC	GO:0071944	cell periphery	0.0337183987916839
BP	GO:0010965	regulation of mitotic sister chromatid separation	0.0337183987916839
BP	GO:0006378	mRNA polyadenylation	0.0341818592163794
BP	GO:0045944	positive regulation of transcription by RNA polymerase II	0.0344593035062532
BP	GO:0003433	chondrocyte development involved in endochondral bone morphogenesis	0.0357374048646792
BP	GO:0034380	high-density lipoprotein particle assembly	0.0357374048646792
CC	GO:0044430	cytoskeletal part	0.0358173828753525
BP	GO:0006260	DNA replication	0.0360820173827611
MF	GO:0016462	pyrophosphatase activity	0.0365782142048494
BP	GO:0051783	regulation of nuclear division	0.036919134942197
BP	GO:0033045	regulation of sister chromatid segregation	0.0372825230987531
BP	GO:0048747	muscle fiber development	0.0374234778899941
BP	GO:0000075	cell cycle checkpoint	0.0374234778899941
MF	GO:0003688	DNA replication origin binding	0.0386192419539131
BP	GO:0051236	establishment of RNA localization	0.0413004642352032
BP	GO:0006974	cellular response to DNA damage stimulus	0.0413392826793457
BP	GO:0030071	regulation of mitotic metaphase/anaphase transition	0.0417038072828538
BP	GO:0003417	growth plate cartilage development	0.0423181452220746
CC	GO:0032809	neuronal cell body membrane	0.0424887692478031
CC	GO:0099572	postsynaptic specialization	0.0437212270098476
BP	GO:0071495	cellular response to endogenous stimulus	0.0438320538756757
MF	GO:0016817	hydrolase activity, acting on acid anhydrides	0.0438320538756757
MF	GO:0016818	hydrolase activity, acting on acid anhydrides, in phosphorus-containing anhydrides	0.0438320538756757
BP	GO:0050879	multicellular organismal movement	0.0457999976715073
BP	GO:0050881	musculoskeletal movement	0.0457999976715073
CC	GO:0098878	neurotransmitter receptor complex	0.0457999976715073
MF	GO:0003697	single-stranded DNA binding	0.0463235711323956
CC	GO:0005865	striated muscle thin filament	0.0464820146182224
BP	GO:1902749	regulation of cell cycle G2/M phase transition	0.0466418106487103
BP	GO:0003414	chondrocyte morphogenesis involved in endochondral bone morphogenesis	0.0466418106487103
BP	GO:0003429	growth plate cartilage chondrocyte morphogenesis	0.0466418106487103
BP	GO:0090171	chondrocyte morphogenesis	0.0466418106487103
BP	GO:0050684	regulation of mRNA processing	0.0469463501352747
BP	GO:0006302	double-strand break repair	0.0470865814026598
CC	GO:0097525	spliceosomal snRNP complex	0.0470865814026598
CC	GO:0036379	myofilament	0.0495367664119672
