# Supplementary material for: Dedicated transcriptomics combined with power analysis lead to functional understanding of genes with weak phenotypic changes in knockout lines
Source: PLoS Comput Biol. 2020 Nov 12;16(11):e1008354. doi: 10.1371/journal.pcbi.1008354 (PMC7685438; doi:10.1371/journal.pcbi.1008354)
Supplement: S3 File — (GZ) [file pcbi.1008354.s017.gz › S3_File/gor0.2/621.tsv]

ontology	category	term	BH
BP	GO:0032501	multicellular organismal process	1.43095094204999e-09
CC	GO:0031012	extracellular matrix	1.43095094204999e-09
BP	GO:0071840	cellular component organization or biogenesis	7.09851475700196e-09
CC	GO:0043228	non-membrane-bounded organelle	8.96896426850081e-09
BP	GO:0050789	regulation of biological process	9.17358184698353e-09
CC	GO:0043232	intracellular non-membrane-bounded organelle	1.55156075258685e-08
CC	GO:0044421	extracellular region part	1.76345365324156e-08
CC	GO:0044428	nuclear part	1.76345365324156e-08
BP	GO:0032502	developmental process	2.45717742474402e-08
BP	GO:0009987	cellular process	2.50859209114386e-08
BP	GO:0050794	regulation of cellular process	2.62803857597043e-08
BP	GO:0048856	anatomical structure development	2.62803857597043e-08
BP	GO:0048731	system development	2.72885119578994e-08
BP	GO:0065007	biological regulation	2.89699239047935e-08
BP	GO:0007275	multicellular organism development	3.10829423129492e-08
MF	GO:0005515	protein binding	4.26249804276348e-08
CC	GO:0031981	nuclear lumen	4.71679498275048e-08
CC	GO:0062023	collagen-containing extracellular matrix	4.94156084975819e-08
BP	GO:0016043	cellular component organization	5.74406376663972e-08
CC	GO:0005615	extracellular space	1.05972146510711e-07
CC	GO:0005576	extracellular region	2.56308151878948e-06
BP	GO:0048519	negative regulation of biological process	2.72697487604028e-06
CC	GO:0070013	intracellular organelle lumen	4.32994697201292e-06
CC	GO:0031974	membrane-enclosed lumen	4.40296808852042e-06
CC	GO:0043233	organelle lumen	4.40296808852042e-06
CC	GO:0005694	chromosome	5.4115424584971e-06
MF	GO:0005488	binding	6.27859395046916e-06
CC	GO:0032991	protein-containing complex	6.27859395046916e-06
CC	GO:0044427	chromosomal part	7.77214447773531e-06
BP	GO:0051239	regulation of multicellular organismal process	8.58194689198847e-06
BP	GO:0003008	system process	8.86605173457826e-06
BP	GO:0007049	cell cycle	8.86605173457826e-06
MF	GO:0005201	extracellular matrix structural constituent	1.02171737334841e-05
CC	GO:0005634	nucleus	1.14715236764238e-05
BP	GO:0051128	regulation of cellular component organization	1.25624067559972e-05
BP	GO:0051726	regulation of cell cycle	1.25624067559972e-05
BP	GO:0000278	mitotic cell cycle	1.62524557759243e-05
BP	GO:0050793	regulation of developmental process	2.47839507859551e-05
BP	GO:0030154	cell differentiation	2.50929817285879e-05
BP	GO:0048869	cellular developmental process	3.02864245440528e-05
BP	GO:0048523	negative regulation of cellular process	3.11695103766014e-05
BP	GO:0006396	RNA processing	3.23528481446449e-05
CC	GO:0044456	synapse part	3.53087020876428e-05
BP	GO:0007346	regulation of mitotic cell cycle	3.53087020876428e-05
BP	GO:0016071	mRNA metabolic process	3.69061466943861e-05
CC	GO:0045202	synapse	3.74668557741085e-05
BP	GO:0090304	nucleic acid metabolic process	4.08513036482755e-05
CC	GO:0098687	chromosomal region	4.19428535546464e-05
BP	GO:1903047	mitotic cell cycle process	4.19428535546464e-05
CC	GO:0097060	synaptic membrane	4.2932401337704e-05
CC	GO:0005654	nucleoplasm	4.68718628724263e-05
CC	GO:0030424	axon	5.20194623784673e-05
BP	GO:0006139	nucleobase-containing compound metabolic process	5.61620928229876e-05
BP	GO:0008380	RNA splicing	5.80323074994532e-05
BP	GO:0048589	developmental growth	6.6283086407577e-05
CC	GO:0099512	supramolecular fiber	7.56618796900177e-05
CC	GO:0099080	supramolecular complex	7.68752337212474e-05
CC	GO:0099081	supramolecular polymer	7.68752337212474e-05
BP	GO:0040007	growth	8.51424133091468e-05
BP	GO:0048518	positive regulation of biological process	0.0001055098587011
CC	GO:0044430	cytoskeletal part	0.000105992468776919
BP	GO:0051216	cartilage development	0.000107124311878189
BP	GO:0006397	mRNA processing	0.000108729432655343
BP	GO:0006974	cellular response to DNA damage stimulus	0.000115675818254545
BP	GO:0099536	synaptic signaling	0.000137710740879844
BP	GO:0060351	cartilage development involved in endochondral bone morphogenesis	0.000145502066466008
BP	GO:0061448	connective tissue development	0.000176528915138428
BP	GO:0010564	regulation of cell cycle process	0.000239772219915841
CC	GO:0005581	collagen trimer	0.000246673809968714
BP	GO:0051130	positive regulation of cellular component organization	0.000260767305980944
CC	GO:0000775	chromosome, centromeric region	0.000260767305980944
CC	GO:0005856	cytoskeleton	0.000283515050891557
BP	GO:0099537	trans-synaptic signaling	0.000338886879588398
BP	GO:0140014	mitotic nuclear division	0.000358238779905357
BP	GO:0034641	cellular nitrogen compound metabolic process	0.000430883941114656
BP	GO:0048522	positive regulation of cellular process	0.000475755199345373
CC	GO:0005813	centrosome	0.000479522568298715
BP	GO:0090068	positive regulation of cell cycle process	0.000481115601984773
BP	GO:2000026	regulation of multicellular organismal development	0.000506333898647993
MF	GO:0005198	structural molecule activity	0.000506515807207499
BP	GO:0000070	mitotic sister chromatid segregation	0.000534025880798459
BP	GO:0046483	heterocycle metabolic process	0.000547680952435975
BP	GO:0007268	chemical synaptic transmission	0.00059471515510219
BP	GO:0098916	anterograde trans-synaptic signaling	0.00059471515510219
MF	GO:0005212	structural constituent of eye lens	0.000689833881187337
BP	GO:0048468	cell development	0.000703070359987748
MF	GO:0003729	mRNA binding	0.000734716126189632
BP	GO:0043170	macromolecule metabolic process	0.000887292554303137
BP	GO:0022402	cell cycle process	0.000926822286459922
BP	GO:1901990	regulation of mitotic cell cycle phase transition	0.00110198725084639
MF	GO:0016887	ATPase activity	0.00116828259044654
BP	GO:0007399	nervous system development	0.00118731799067919
BP	GO:0000819	sister chromatid segregation	0.00128710704293159
CC	GO:0033267	axon part	0.0014363102163704
CC	GO:0000228	nuclear chromosome	0.00146274840675377
BP	GO:0006281	DNA repair	0.00150147174506714
BP	GO:0000280	nuclear division	0.00150311406054335
BP	GO:0007010	cytoskeleton organization	0.00152387992238721
BP	GO:0050804	modulation of chemical synaptic transmission	0.00153406411296454
BP	GO:0000375	RNA splicing, via transesterification reactions	0.00161108906537823
BP	GO:0000377	RNA splicing, via transesterification reactions with bulged adenosine as nucleophile	0.00161108906537823
BP	GO:0000398	mRNA splicing, via spliceosome	0.00161108906537823
MF	GO:0003723	RNA binding	0.00170443206510677
BP	GO:0051093	negative regulation of developmental process	0.00183864955552177
MF	GO:0044877	protein-containing complex binding	0.00185360362592481
BP	GO:0099177	regulation of trans-synaptic signaling	0.00202108588459412
BP	GO:0022613	ribonucleoprotein complex biogenesis	0.00205542647943859
BP	GO:0048285	organelle fission	0.00205542647943859
CC	GO:0030054	cell junction	0.00228322719226296
BP	GO:0051983	regulation of chromosome segregation	0.00229317618560597
BP	GO:0060350	endochondral bone morphogenesis	0.00230461590516955
MF	GO:0005539	glycosaminoglycan binding	0.0023440822724512
BP	GO:0006725	cellular aromatic compound metabolic process	0.00235600325957758
BP	GO:0097435	supramolecular fiber organization	0.0026670064672512
BP	GO:0033047	regulation of mitotic sister chromatid segregation	0.00268090321845785
BP	GO:1901987	regulation of cell cycle phase transition	0.00278307135015058
BP	GO:0048513	animal organ development	0.00291105101542007
MF	GO:0030020	extracellular matrix structural constituent conferring tensile strength	0.00298370738612232
BP	GO:0050808	synapse organization	0.00302857341222499
CC	GO:0000779	condensed chromosome, centromeric region	0.00304656368934469
BP	GO:0060255	regulation of macromolecule metabolic process	0.00306548886382056
BP	GO:0045595	regulation of cell differentiation	0.00306548886382056
BP	GO:0033045	regulation of sister chromatid segregation	0.00306770622738438
CC	GO:0044454	nuclear chromosome part	0.00306770622738438
CC	GO:0097458	neuron part	0.00313433646821442
CC	GO:0000776	kinetochore	0.0031432046207435
BP	GO:0009653	anatomical structure morphogenesis	0.0031670980421879
CC	GO:0000793	condensed chromosome	0.0033625528178256
BP	GO:0050806	positive regulation of synaptic transmission	0.00339825864254748
CC	GO:0000777	condensed chromosome kinetochore	0.0034685460934194
BP	GO:0000245	spliceosomal complex assembly	0.00359261428473278
BP	GO:0051301	cell division	0.00388863174981911
BP	GO:0006807	nitrogen compound metabolic process	0.00388863174981911
BP	GO:0022008	neurogenesis	0.00388863174981911
CC	GO:0044297	cell body	0.00388863174981911
CC	GO:0044422	organelle part	0.00408836489845718
BP	GO:0044085	cellular component biogenesis	0.0041879477558078
BP	GO:0048699	generation of neurons	0.00470238904867579
CC	GO:0043005	neuron projection	0.00501702492470895
CC	GO:0043292	contractile fiber	0.00501702492470895
BP	GO:0003012	muscle system process	0.00520603987923475
BP	GO:0007059	chromosome segregation	0.00526389394870513
BP	GO:0051171	regulation of nitrogen compound metabolic process	0.0053161697662563
CC	GO:0005815	microtubule organizing center	0.00547614312252936
BP	GO:0006403	RNA localization	0.00575390639823764
BP	GO:0002062	chondrocyte differentiation	0.00579176482443648
BP	GO:0044770	cell cycle phase transition	0.00588251384140763
BP	GO:0007088	regulation of mitotic nuclear division	0.00588251384140763
BP	GO:0003417	growth plate cartilage development	0.00595993185470317
BP	GO:0051241	negative regulation of multicellular organismal process	0.00602452905861899
BP	GO:0001501	skeletal system development	0.00639484326167862
BP	GO:0044772	mitotic cell cycle phase transition	0.00644774102059156
CC	GO:0098793	presynapse	0.00644774102059156
BP	GO:1901360	organic cyclic compound metabolic process	0.00644774102059156
BP	GO:0033043	regulation of organelle organization	0.00644774102059156
CC	GO:0005681	spliceosomal complex	0.0069678544595728
BP	GO:0006261	DNA-dependent DNA replication	0.0069678544595728
BP	GO:0098813	nuclear chromosome segregation	0.0069678544595728
MF	GO:0005524	ATP binding	0.00707647474619978
MF	GO:0003676	nucleic acid binding	0.00738829340974869
BP	GO:0045930	negative regulation of mitotic cell cycle	0.00761401340668983
BP	GO:0006260	DNA replication	0.00761401340668983
BP	GO:0060349	bone morphogenesis	0.00761401340668983
CC	GO:0036477	somatodendritic compartment	0.00782793401298125
BP	GO:1901988	negative regulation of cell cycle phase transition	0.00808495131872071
MF	GO:0042623	ATPase activity, coupled	0.00808495131872071
BP	GO:0045787	positive regulation of cell cycle	0.00818957520824046
BP	GO:0007155	cell adhesion	0.00832203365109879
BP	GO:0051783	regulation of nuclear division	0.00840847393228138
BP	GO:0030182	neuron differentiation	0.0084165008689884
MF	GO:0008144	drug binding	0.00849640838838012
MF	GO:0008092	cytoskeletal protein binding	0.00862664871696572
BP	GO:0030198	extracellular matrix organization	0.00896621531745482
BP	GO:0048666	neuron development	0.0090426456268127
BP	GO:0045597	positive regulation of cell differentiation	0.00916054536593179
CC	GO:0044446	intracellular organelle part	0.00916054536593179
BP	GO:0016070	RNA metabolic process	0.00919135009133954
BP	GO:0006259	DNA metabolic process	0.00947766718265667
BP	GO:0003433	chondrocyte development involved in endochondral bone morphogenesis	0.00950780328520008
BP	GO:1901991	negative regulation of mitotic cell cycle phase transition	0.00958696327852638
BP	GO:0022610	biological adhesion	0.00958696327852638
BP	GO:0060348	bone development	0.0105682458524632
BP	GO:0043062	extracellular structure organization	0.0110516291977516
BP	GO:0051960	regulation of nervous system development	0.0110516291977516
BP	GO:0007093	mitotic cell cycle checkpoint	0.0112258844600578
MF	GO:0008094	DNA-dependent ATPase activity	0.0112368573638906
BP	GO:0003009	skeletal muscle contraction	0.0113171575295278
BP	GO:0051094	positive regulation of developmental process	0.0113171575295278
MF	GO:0097367	carbohydrate derivative binding	0.0115076450366125
BP	GO:0010467	gene expression	0.0115076450366125
BP	GO:0050877	nervous system process	0.0118509342391888
CC	GO:0045211	postsynaptic membrane	0.0123112610762439
BP	GO:0031123	RNA 3'-end processing	0.0128110445611399
MF	GO:0005102	signaling receptor binding	0.0128257510377981
BP	GO:0007091	metaphase/anaphase transition of mitotic cell cycle	0.0132685965700394
CC	GO:0098590	plasma membrane region	0.0132685965700394
BP	GO:0010720	positive regulation of cell development	0.0138552893425119
BP	GO:0044784	metaphase/anaphase transition of cell cycle	0.0144334613775215
CC	GO:0043025	neuronal cell body	0.0147653705343659
BP	GO:0000075	cell cycle checkpoint	0.0149848866438878
CC	GO:0031226	intrinsic component of plasma membrane	0.0150029260419128
BP	GO:0007416	synapse assembly	0.0157351094429602
CC	GO:0098982	GABA-ergic synapse	0.0171649343899271
MF	GO:0005509	calcium ion binding	0.0171649343899271
BP	GO:1905818	regulation of chromosome separation	0.0174135737391763
BP	GO:0006941	striated muscle contraction	0.0179581918003374
MF	GO:0008017	microtubule binding	0.0182450033856321
CC	GO:0005865	striated muscle thin filament	0.0182450033856321
BP	GO:0060284	regulation of cell development	0.0182450033856321
BP	GO:0006275	regulation of DNA replication	0.0192483225280077
BP	GO:0080090	regulation of primary metabolic process	0.0192566986419311
BP	GO:0071214	cellular response to abiotic stimulus	0.019460279331668
BP	GO:0104004	cellular response to environmental stimulus	0.019460279331668
BP	GO:0010965	regulation of mitotic sister chromatid separation	0.019886767622188
BP	GO:0031175	neuron projection development	0.02026047513207
CC	GO:0036379	myofilament	0.0206740807952723
BP	GO:0051236	establishment of RNA localization	0.0211207023550705
BP	GO:0006936	muscle contraction	0.0211995744964452
CC	GO:0015630	microtubule cytoskeleton	0.0213303911685731
CC	GO:0098794	postsynapse	0.0221794663178538
BP	GO:0008015	blood circulation	0.0222857164695537
CC	GO:0005887	integral component of plasma membrane	0.0225215285641049
MF	GO:0008134	transcription factor binding	0.0235076234250947
BP	GO:0050879	multicellular organismal movement	0.0235076234250947
BP	GO:0050881	musculoskeletal movement	0.0235076234250947
BP	GO:0030071	regulation of mitotic metaphase/anaphase transition	0.0235076234250947
BP	GO:0003413	chondrocyte differentiation involved in endochondral bone morphogenesis	0.0245509612258242
CC	GO:0099240	intrinsic component of synaptic membrane	0.0245509612258242
BP	GO:0003422	growth plate cartilage morphogenesis	0.0245849024207933
BP	GO:1902099	regulation of metaphase/anaphase transition of cell cycle	0.0250578152505804
MF	GO:0097159	organic cyclic compound binding	0.0254897855619661
BP	GO:0003418	growth plate cartilage chondrocyte differentiation	0.025748810415543
BP	GO:0008630	intrinsic apoptotic signaling pathway in response to DNA damage	0.0258030312465184
BP	GO:1902903	regulation of supramolecular fiber organization	0.0264735990848289
BP	GO:0003013	circulatory system process	0.0264964682447971
BP	GO:0044839	cell cycle G2/M phase transition	0.0267691204075338
CC	GO:0000778	condensed nuclear chromosome kinetochore	0.0268117298264283
BP	GO:0061061	muscle structure development	0.0270620015692904
CC	GO:0030017	sarcomere	0.0278678836114056
MF	GO:0032559	adenyl ribonucleotide binding	0.0280833021424829
BP	GO:0044089	positive regulation of cellular component biogenesis	0.0280833021424829
BP	GO:0051984	positive regulation of chromosome segregation	0.0280833021424829
BP	GO:1903311	regulation of mRNA metabolic process	0.0285410771104737
BP	GO:0010638	positive regulation of organelle organization	0.0285590117715102
BP	GO:0009611	response to wounding	0.0289780155360988
BP	GO:0050769	positive regulation of neurogenesis	0.0290408068574242
MF	GO:1901363	heterocyclic compound binding	0.0290408068574242
BP	GO:0007517	muscle organ development	0.029287898274155
BP	GO:0044057	regulation of system process	0.0324347250229954
CC	GO:0150034	distal axon	0.0325251230713989
BP	GO:0007267	cell-cell signaling	0.0329487105173737
CC	GO:0030016	myofibril	0.0330625595632612
BP	GO:0051493	regulation of cytoskeleton organization	0.0334836742204403
BP	GO:0050767	regulation of neurogenesis	0.0336713337862039
CC	GO:0044449	contractile fiber part	0.0336895672655966
BP	GO:1902749	regulation of cell cycle G2/M phase transition	0.0344961011233739
BP	GO:0044786	cell cycle DNA replication	0.03453092547962
MF	GO:0043168	anion binding	0.0351008984313448
BP	GO:0051962	positive regulation of nervous system development	0.0352278362252002
BP	GO:0032989	cellular component morphogenesis	0.040666324446448
MF	GO:0030554	adenyl nucleotide binding	0.0414834948009931
BP	GO:0050657	nucleic acid transport	0.0438394499872048
BP	GO:0050658	RNA transport	0.0438394499872048
MF	GO:0008201	heparin binding	0.0452202493304898
CC	GO:0098978	glutamatergic synapse	0.0466843025338885
BP	GO:0051276	chromosome organization	0.0471831008181192
BP	GO:0060538	skeletal muscle organ development	0.0476895041087269
BP	GO:0007017	microtubule-based process	0.0479633235596962
BP	GO:0031570	DNA integrity checkpoint	0.0491257555897304
MF	GO:0015631	tubulin binding	0.0491257555897304
BP	GO:0014706	striated muscle tissue development	0.0491257555897304
BP	GO:0035418	protein localization to synapse	0.0493840107418076
