# Supplementary material for: Dedicated transcriptomics combined with power analysis lead to functional understanding of genes with weak phenotypic changes in knockout lines
Source: PLoS Comput Biol. 2020 Nov 12;16(11):e1008354. doi: 10.1371/journal.pcbi.1008354 (PMC7685438; doi:10.1371/journal.pcbi.1008354)
Supplement: S3 File — (GZ) [file pcbi.1008354.s017.gz › S3_File/gor0.2/14.tsv]

ontology	category	term	BH
CC	GO:0031012	extracellular matrix	2.76151707024636e-08
MF	GO:0005201	extracellular matrix structural constituent	2.76151707024636e-08
CC	GO:0044428	nuclear part	3.1798114221144e-08
BP	GO:0071840	cellular component organization or biogenesis	2.17818607091904e-07
CC	GO:0031981	nuclear lumen	2.44392560258751e-07
MF	GO:0005198	structural molecule activity	2.60360229828863e-07
CC	GO:0062023	collagen-containing extracellular matrix	2.64362448472798e-07
BP	GO:0032501	multicellular organismal process	3.12726895917741e-07
CC	GO:0032991	protein-containing complex	5.20149997319827e-07
CC	GO:0045202	synapse	5.51009637912545e-07
BP	GO:0009987	cellular process	5.51009637912545e-07
CC	GO:0005694	chromosome	7.0538014950484e-07
CC	GO:0043228	non-membrane-bounded organelle	7.90209724976964e-07
BP	GO:0016043	cellular component organization	8.27275434245501e-07
CC	GO:0030424	axon	9.19395481269855e-07
BP	GO:0008380	RNA splicing	1.62766882919909e-06
CC	GO:0043232	intracellular non-membrane-bounded organelle	2.21889147615781e-06
MF	GO:0005515	protein binding	2.77801733462893e-06
BP	GO:0048731	system development	3.31343887112225e-06
BP	GO:0065007	biological regulation	3.57698985763768e-06
BP	GO:0007275	multicellular organism development	3.57698985763768e-06
BP	GO:0050789	regulation of biological process	3.77537238049938e-06
CC	GO:0005654	nucleoplasm	4.15199055294105e-06
BP	GO:0050794	regulation of cellular process	4.77057051721826e-06
CC	GO:0044427	chromosomal part	4.84980028971039e-06
CC	GO:0070013	intracellular organelle lumen	5.39811020981455e-06
CC	GO:0099512	supramolecular fiber	5.39811020981455e-06
CC	GO:0031974	membrane-enclosed lumen	5.39811020981455e-06
CC	GO:0043233	organelle lumen	5.39811020981455e-06
CC	GO:0099080	supramolecular complex	5.39811020981455e-06
CC	GO:0099081	supramolecular polymer	5.39811020981455e-06
CC	GO:0005634	nucleus	6.89094301101972e-06
BP	GO:0006397	mRNA processing	7.44130543462112e-06
BP	GO:0090304	nucleic acid metabolic process	7.60253929341122e-06
BP	GO:0051239	regulation of multicellular organismal process	8.34938737117347e-06
BP	GO:0032502	developmental process	8.34938737117347e-06
BP	GO:0006259	DNA metabolic process	8.34938737117347e-06
CC	GO:0097060	synaptic membrane	1.08635897149968e-05
MF	GO:0005488	binding	1.61475907733108e-05
BP	GO:0007049	cell cycle	1.64107428609771e-05
BP	GO:0048856	anatomical structure development	2.22885579050194e-05
CC	GO:0044456	synapse part	2.4538158045842e-05
BP	GO:0006396	RNA processing	2.55665222443432e-05
CC	GO:0005681	spliceosomal complex	3.61872580833375e-05
BP	GO:0006139	nucleobase-containing compound metabolic process	3.84083067501499e-05
CC	GO:0098687	chromosomal region	5.93839849282394e-05
BP	GO:0051726	regulation of cell cycle	5.93839849282394e-05
BP	GO:0007399	nervous system development	6.22198744146824e-05
CC	GO:0044421	extracellular region part	6.22198744146824e-05
CC	GO:0033267	axon part	7.15932331627342e-05
BP	GO:0006260	DNA replication	7.15932331627342e-05
BP	GO:0000278	mitotic cell cycle	7.66161692357245e-05
CC	GO:0036477	somatodendritic compartment	8.2299093190344e-05
CC	GO:0097458	neuron part	8.2299093190344e-05
CC	GO:0000775	chromosome, centromeric region	8.2299093190344e-05
BP	GO:0048519	negative regulation of biological process	0.000111428240541944
CC	GO:0000776	kinetochore	0.000123246740627553
BP	GO:0016071	mRNA metabolic process	0.000126732417278913
BP	GO:0007346	regulation of mitotic cell cycle	0.00014545655157961
BP	GO:0099536	synaptic signaling	0.000171727181225998
CC	GO:0000228	nuclear chromosome	0.000172246045812285
BP	GO:0006974	cellular response to DNA damage stimulus	0.000191799705981381
CC	GO:0045211	postsynaptic membrane	0.000199351067842743
BP	GO:0007268	chemical synaptic transmission	0.000199351067842743
BP	GO:0098916	anterograde trans-synaptic signaling	0.000199351067842743
MF	GO:0044877	protein-containing complex binding	0.000238210277413807
BP	GO:0051130	positive regulation of cellular component organization	0.000241218339641007
BP	GO:0000375	RNA splicing, via transesterification reactions	0.000299832561550382
BP	GO:0000377	RNA splicing, via transesterification reactions with bulged adenosine as nucleophile	0.000299832561550382
BP	GO:0000398	mRNA splicing, via spliceosome	0.000299832561550382
BP	GO:0030154	cell differentiation	0.000387803642076585
BP	GO:0099537	trans-synaptic signaling	0.000401507123853939
BP	GO:0051960	regulation of nervous system development	0.000405519876314178
BP	GO:0046483	heterocycle metabolic process	0.000423770654067783
MF	GO:0003729	mRNA binding	0.000532181838305193
BP	GO:0051128	regulation of cellular component organization	0.000613389139058007
BP	GO:0022610	biological adhesion	0.000619992188834785
BP	GO:0007155	cell adhesion	0.000638141060513251
CC	GO:0043292	contractile fiber	0.000638141060513251
BP	GO:0048468	cell development	0.000682990850286734
BP	GO:2000026	regulation of multicellular organismal development	0.000903514572162135
CC	GO:0098794	postsynapse	0.000903514572162135
BP	GO:0006725	cellular aromatic compound metabolic process	0.00114814118929601
BP	GO:0044057	regulation of system process	0.00114814118929601
BP	GO:0048523	negative regulation of cellular process	0.00114814118929601
BP	GO:0048869	cellular developmental process	0.00114814118929601
BP	GO:0050808	synapse organization	0.00121055297701502
CC	GO:0044454	nuclear chromosome part	0.00122064750782487
BP	GO:0034641	cellular nitrogen compound metabolic process	0.001314170307145
CC	GO:0043005	neuron projection	0.00144028785588123
CC	GO:1990904	ribonucleoprotein complex	0.00146730840663081
BP	GO:0003008	system process	0.00147838825747842
CC	GO:0044422	organelle part	0.00148427014457337
BP	GO:0051983	regulation of chromosome segregation	0.00156255797714018
CC	GO:0030054	cell junction	0.0017111802457017
CC	GO:0044420	extracellular matrix component	0.00179788108604096
CC	GO:0005576	extracellular region	0.0018019805793935
BP	GO:0033047	regulation of mitotic sister chromatid segregation	0.00201504522807899
BP	GO:0006281	DNA repair	0.00201811254051722
BP	GO:1901360	organic cyclic compound metabolic process	0.00206804023485576
CC	GO:0005615	extracellular space	0.00206806192527646
BP	GO:0060255	regulation of macromolecule metabolic process	0.00206806192527646
BP	GO:0003015	heart process	0.00212890986641963
BP	GO:0000075	cell cycle checkpoint	0.00217475569961814
BP	GO:0000070	mitotic sister chromatid segregation	0.0022424713740703
BP	GO:0007088	regulation of mitotic nuclear division	0.00238754211202554
BP	GO:0048699	generation of neurons	0.00238754211202554
BP	GO:0034508	centromere complex assembly	0.00238754211202554
MF	GO:0030020	extracellular matrix structural constituent conferring tensile strength	0.00238754211202554
CC	GO:0099634	postsynaptic specialization membrane	0.00249282353329641
BP	GO:0006261	DNA-dependent DNA replication	0.00252909158193303
BP	GO:0051052	regulation of DNA metabolic process	0.00298488137429768
BP	GO:0050793	regulation of developmental process	0.00318126765915453
BP	GO:0051241	negative regulation of multicellular organismal process	0.00338723050626967
BP	GO:0031570	DNA integrity checkpoint	0.00338723050626967
CC	GO:0098590	plasma membrane region	0.00338723050626967
BP	GO:0016070	RNA metabolic process	0.00340111682104494
BP	GO:0030198	extracellular matrix organization	0.00351976606337077
CC	GO:0150034	distal axon	0.00388393750695045
BP	GO:0010564	regulation of cell cycle process	0.00424487892326377
MF	GO:0005212	structural constituent of eye lens	0.00426536599691615
CC	GO:0043025	neuronal cell body	0.00441472139526896
BP	GO:0043062	extracellular structure organization	0.00447677739839144
CC	GO:0099572	postsynaptic specialization	0.00449669855823795
BP	GO:0007093	mitotic cell cycle checkpoint	0.00455843670503659
CC	GO:0044297	cell body	0.00482141525955673
BP	GO:0022008	neurogenesis	0.00490220196257526
BP	GO:0040007	growth	0.00499055182539017
BP	GO:1902750	negative regulation of cell cycle G2/M phase transition	0.00499785290810633
BP	GO:0043170	macromolecule metabolic process	0.00512145584403115
BP	GO:0050804	modulation of chemical synaptic transmission	0.00512145584403115
BP	GO:1901988	negative regulation of cell cycle phase transition	0.00544891638305334
BP	GO:0048589	developmental growth	0.0055160248329029
BP	GO:0048518	positive regulation of biological process	0.00562344945105651
CC	GO:0048786	presynaptic active zone	0.00564656657829334
BP	GO:0051783	regulation of nuclear division	0.0058018415078573
BP	GO:1901987	regulation of cell cycle phase transition	0.00582850359186014
BP	GO:0051093	negative regulation of developmental process	0.00600145343181891
BP	GO:0099177	regulation of trans-synaptic signaling	0.00600145343181891
BP	GO:0140014	mitotic nuclear division	0.00600145343181891
CC	GO:0098978	glutamatergic synapse	0.00600145343181891
CC	GO:0000793	condensed chromosome	0.00615037894817313
BP	GO:0048522	positive regulation of cellular process	0.00616746840063787
BP	GO:0045595	regulation of cell differentiation	0.00616831380638482
BP	GO:0003012	muscle system process	0.00616831380638482
BP	GO:0023052	signaling	0.00681846367653112
CC	GO:0030016	myofibril	0.00702827312349946
BP	GO:0010467	gene expression	0.00704527839861328
BP	GO:0050767	regulation of neurogenesis	0.007305978878624
BP	GO:1901990	regulation of mitotic cell cycle phase transition	0.00747159377644529
BP	GO:0006941	striated muscle contraction	0.00747159377644529
CC	GO:0098982	GABA-ergic synapse	0.00772224776918194
BP	GO:0007154	cell communication	0.0077758518225135
BP	GO:0060047	heart contraction	0.00797102698994664
BP	GO:0097435	supramolecular fiber organization	0.00819572255771309
CC	GO:0031226	intrinsic component of plasma membrane	0.00819572255771309
BP	GO:0090068	positive regulation of cell cycle process	0.00819572255771309
BP	GO:0048167	regulation of synaptic plasticity	0.00819572255771309
BP	GO:0044089	positive regulation of cellular component biogenesis	0.0082943059600502
BP	GO:0003071	renal system process involved in regulation of systemic arterial blood pressure	0.00885609627195329
BP	GO:0003013	circulatory system process	0.00885609627195329
CC	GO:0030017	sarcomere	0.00896766462907273
BP	GO:0060284	regulation of cell development	0.00970170579412066
CC	GO:0097447	dendritic tree	0.00986603319312053
BP	GO:0033045	regulation of sister chromatid segregation	0.00986603319312053
BP	GO:0061098	positive regulation of protein tyrosine kinase activity	0.0108183626514718
BP	GO:0033044	regulation of chromosome organization	0.0108183626514718
BP	GO:0050806	positive regulation of synaptic transmission	0.0110638464134614
CC	GO:0044449	contractile fiber part	0.0114732074764624
BP	GO:1901991	negative regulation of mitotic cell cycle phase transition	0.0114732074764624
BP	GO:0051171	regulation of nitrogen compound metabolic process	0.0114732074764624
BP	GO:0044786	cell cycle DNA replication	0.0114977212008481
BP	GO:0044774	mitotic DNA integrity checkpoint	0.0118272840718241
BP	GO:0007059	chromosome segregation	0.0118378056330538
BP	GO:1903047	mitotic cell cycle process	0.0121590829192421
BP	GO:0061061	muscle structure development	0.0135511887169274
CC	GO:0099240	intrinsic component of synaptic membrane	0.013608160700776
BP	GO:0051962	positive regulation of nervous system development	0.01370004890829
BP	GO:0045944	positive regulation of transcription by RNA polymerase II	0.013760129257471
BP	GO:0006275	regulation of DNA replication	0.013887263667996
BP	GO:1902749	regulation of cell cycle G2/M phase transition	0.0144218787640905
CC	GO:0005856	cytoskeleton	0.0144218787640905
BP	GO:0051301	cell division	0.0144947141147713
BP	GO:0050684	regulation of mRNA processing	0.0144947141147713
CC	GO:0044430	cytoskeletal part	0.0151377550067675
BP	GO:0006936	muscle contraction	0.0151747002264325
BP	GO:0010965	regulation of mitotic sister chromatid separation	0.0159811498480379
CC	GO:0030425	dendrite	0.0160536456578772
BP	GO:0060537	muscle tissue development	0.0164240115068603
CC	GO:0044459	plasma membrane part	0.0164604483599973
CC	GO:0032279	asymmetric synapse	0.0164604483599973
BP	GO:0045930	negative regulation of mitotic cell cycle	0.0164604483599973
MF	GO:0008092	cytoskeletal protein binding	0.0164604483599973
BP	GO:0006403	RNA localization	0.0167128617847014
BP	GO:0051716	cellular response to stimulus	0.0172121278367534
BP	GO:0048666	neuron development	0.017437123501722
BP	GO:0000077	DNA damage checkpoint	0.017501316500041
MF	GO:0005102	signaling receptor binding	0.0183951311262666
CC	GO:0098936	intrinsic component of postsynaptic membrane	0.0183951311262666
BP	GO:0030182	neuron differentiation	0.0183951311262666
BP	GO:0022402	cell cycle process	0.0187357697584307
BP	GO:0044839	cell cycle G2/M phase transition	0.0187357697584307
BP	GO:0006928	movement of cell or subcellular component	0.0187357697584307
BP	GO:0045787	positive regulation of cell cycle	0.0187357697584307
CC	GO:0098793	presynapse	0.0187357697584307
CC	GO:0016604	nuclear body	0.0188625863887952
CC	GO:0042995	cell projection	0.0191785217946439
BP	GO:0007267	cell-cell signaling	0.0192064189642572
BP	GO:0033260	nuclear DNA replication	0.0195382215213799
CC	GO:0000779	condensed chromosome, centromeric region	0.0211604411995695
BP	GO:0051276	chromosome organization	0.0216241870788648
BP	GO:0019219	regulation of nucleobase-containing compound metabolic process	0.0221174943097728
CC	GO:0014069	postsynaptic density	0.0223254023034318
CC	GO:0044446	intracellular organelle part	0.0229748634576411
BP	GO:0002062	chondrocyte differentiation	0.0230418525328121
CC	GO:0005887	integral component of plasma membrane	0.0237370713804413
MF	GO:0003723	RNA binding	0.0244386792591191
BP	GO:0007091	metaphase/anaphase transition of mitotic cell cycle	0.0244386792591191
BP	GO:0022613	ribonucleoprotein complex biogenesis	0.0247625417466346
BP	GO:0000380	alternative mRNA splicing, via spliceosome	0.0247625417466346
BP	GO:0044818	mitotic G2/M transition checkpoint	0.0247625417466346
BP	GO:0048285	organelle fission	0.0248030909505454
BP	GO:0008015	blood circulation	0.0248030909505454
CC	GO:0005581	collagen trimer	0.025299381481833
MF	GO:0005539	glycosaminoglycan binding	0.0261532189458995
BP	GO:0044085	cellular component biogenesis	0.0274660918316273
CC	GO:0000777	condensed chromosome kinetochore	0.0278986960230011
BP	GO:0010212	response to ionizing radiation	0.0283106137582464
BP	GO:1905818	regulation of chromosome separation	0.0286501921571801
CC	GO:0098839	postsynaptic density membrane	0.0286501921571801
BP	GO:0010972	negative regulation of G2/M transition of mitotic cell cycle	0.0297376156148135
BP	GO:0071480	cellular response to gamma radiation	0.0297376156148135
BP	GO:0033314	mitotic DNA replication checkpoint	0.0300241522605494
BP	GO:0000819	sister chromatid segregation	0.0305535805619832
BP	GO:0033043	regulation of organelle organization	0.0311330205645253
BP	GO:0071495	cellular response to endogenous stimulus	0.0311841094492022
BP	GO:0014706	striated muscle tissue development	0.0345055061758698
BP	GO:0032879	regulation of localization	0.0350485110161523
CC	GO:0098984	neuron to neuron synapse	0.036202297719429
BP	GO:0080090	regulation of primary metabolic process	0.0365197596308161
CC	GO:0099092	postsynaptic density, intracellular component	0.0365197596308161
BP	GO:0007215	glutamate receptor signaling pathway	0.0365197596308161
MF	GO:0008094	DNA-dependent ATPase activity	0.0365197596308161
MF	GO:0008134	transcription factor binding	0.0392567376551675
MF	GO:0003682	chromatin binding	0.039286794691144
MF	GO:0003697	single-stranded DNA binding	0.039286794691144
CC	GO:0120025	plasma membrane bounded cell projection	0.039286794691144
BP	GO:0003093	regulation of glomerular filtration	0.039286794691144
BP	GO:0045597	positive regulation of cell differentiation	0.0395178877172789
BP	GO:0044770	cell cycle phase transition	0.0401031416673117
CC	GO:0031594	neuromuscular junction	0.0408503658773766
BP	GO:0007517	muscle organ development	0.0408982778186101
BP	GO:0042391	regulation of membrane potential	0.0408982778186101
MF	GO:1990825	sequence-specific mRNA binding	0.0408982778186101
BP	GO:0009719	response to endogenous stimulus	0.0413866812109311
BP	GO:0008037	cell recognition	0.0415851629872259
CC	GO:0044304	main axon	0.0415851629872259
BP	GO:0030071	regulation of mitotic metaphase/anaphase transition	0.0428698891770342
BP	GO:0007416	synapse assembly	0.0435384462594006
BP	GO:0000280	nuclear division	0.0440023061520544
BP	GO:0030199	collagen fibril organization	0.0455635761912055
BP	GO:0051094	positive regulation of developmental process	0.0462217350528832
CC	GO:0005865	striated muscle thin filament	0.0471042227238755
CC	GO:0031674	I band	0.0474954431616706
BP	GO:0032268	regulation of cellular protein metabolic process	0.0474954431616706
BP	GO:0060351	cartilage development involved in endochondral bone morphogenesis	0.0481873163101742
CC	GO:0044451	nucleoplasm part	0.0482686628319765
BP	GO:0010604	positive regulation of macromolecule metabolic process	0.0482748456049077
BP	GO:0000245	spliceosomal complex assembly	0.0492336382197868
BP	GO:0044087	regulation of cellular component biogenesis	0.0498771888764643
CC	GO:0036379	myofilament	0.0498771888764643
CC	GO:0071013	catalytic step 2 spliceosome	0.0498771888764643
