# Supplementary material for: Dedicated transcriptomics combined with power analysis lead to functional understanding of genes with weak phenotypic changes in knockout lines
Source: PLoS Comput Biol. 2020 Nov 12;16(11):e1008354. doi: 10.1371/journal.pcbi.1008354 (PMC7685438; doi:10.1371/journal.pcbi.1008354)
Supplement: S3 File — (GZ) [file pcbi.1008354.s017.gz › S3_File/gor0.2/276.tsv]

ontology	category	term	BH
CC	GO:0031012	extracellular matrix	5.10148582476186e-09
MF	GO:0005201	extracellular matrix structural constituent	2.71332961460055e-07
CC	GO:0097060	synaptic membrane	3.95146771626928e-07
CC	GO:0062023	collagen-containing extracellular matrix	4.56274777138743e-07
BP	GO:0032501	multicellular organismal process	5.39720992038824e-07
CC	GO:0044421	extracellular region part	6.69046379406846e-07
CC	GO:0005615	extracellular space	1.76032038613152e-06
CC	GO:0005576	extracellular region	4.90657000382119e-06
MF	GO:0005198	structural molecule activity	7.21243771386534e-06
CC	GO:0044428	nuclear part	7.21243771386534e-06
CC	GO:0032991	protein-containing complex	8.68769495534451e-06
BP	GO:0009987	cellular process	8.68769495534451e-06
CC	GO:0043228	non-membrane-bounded organelle	9.26421232538393e-06
CC	GO:0045202	synapse	1.1411877243881e-05
MF	GO:0005515	protein binding	1.26309288052997e-05
CC	GO:0043232	intracellular non-membrane-bounded organelle	2.03533868822712e-05
BP	GO:0032502	developmental process	2.15168129211389e-05
CC	GO:0044456	synapse part	2.15168129211389e-05
BP	GO:0065007	biological regulation	2.15168129211389e-05
CC	GO:0031981	nuclear lumen	2.15168129211389e-05
BP	GO:0007275	multicellular organism development	2.54942637503544e-05
CC	GO:0045211	postsynaptic membrane	2.79431381006928e-05
BP	GO:0048856	anatomical structure development	2.79833075220385e-05
CC	GO:0030424	axon	5.18548880380807e-05
BP	GO:0048731	system development	8.02009961136828e-05
CC	GO:0097458	neuron part	8.53152482860422e-05
CC	GO:0005654	nucleoplasm	0.000116829737615835
CC	GO:0031226	intrinsic component of plasma membrane	0.000137139408319217
BP	GO:0050789	regulation of biological process	0.000171867783598931
BP	GO:0071840	cellular component organization or biogenesis	0.000178905491564831
MF	GO:0005488	binding	0.000589878347426395
CC	GO:0000775	chromosome, centromeric region	0.000651259994807922
CC	GO:0005887	integral component of plasma membrane	0.000651259994807922
CC	GO:0070013	intracellular organelle lumen	0.000664970429159731
BP	GO:0051983	regulation of chromosome segregation	0.000665241815676547
CC	GO:0031974	membrane-enclosed lumen	0.000665241815676547
CC	GO:0043233	organelle lumen	0.000665241815676547
MF	GO:0044877	protein-containing complex binding	0.000673162200959919
BP	GO:0050794	regulation of cellular process	0.000790365915981797
BP	GO:0016043	cellular component organization	0.000790365915981797
BP	GO:0031123	RNA 3'-end processing	0.00109917311891056
CC	GO:0000776	kinetochore	0.00109917311891056
BP	GO:0006397	mRNA processing	0.00109917311891056
BP	GO:0008380	RNA splicing	0.00118083352722807
CC	GO:0099512	supramolecular fiber	0.00119087200289017
BP	GO:0051239	regulation of multicellular organismal process	0.0012567620291687
CC	GO:0000777	condensed chromosome kinetochore	0.00132427044624275
CC	GO:0099080	supramolecular complex	0.00132427044624275
CC	GO:0099081	supramolecular polymer	0.00132427044624275
CC	GO:0000779	condensed chromosome, centromeric region	0.0013267820984401
BP	GO:0033047	regulation of mitotic sister chromatid segregation	0.0013267820984401
CC	GO:0005856	cytoskeleton	0.00157965646773405
BP	GO:0033045	regulation of sister chromatid segregation	0.00179527472211697
BP	GO:0000070	mitotic sister chromatid segregation	0.00227909120190509
CC	GO:0044459	plasma membrane part	0.0024663493435236
MF	GO:0003729	mRNA binding	0.00281475101227314
BP	GO:0016071	mRNA metabolic process	0.00301163258773883
CC	GO:0005681	spliceosomal complex	0.00305051228750533
CC	GO:0098590	plasma membrane region	0.00362543990040988
BP	GO:0007399	nervous system development	0.00362543990040988
CC	GO:0036477	somatodendritic compartment	0.00425764001157882
BP	GO:0099536	synaptic signaling	0.00436623484167999
BP	GO:1905818	regulation of chromosome separation	0.00488710980087732
BP	GO:0006396	RNA processing	0.00578496430021138
CC	GO:0098794	postsynapse	0.00578496430021138
CC	GO:0005581	collagen trimer	0.00582931250049821
CC	GO:0031594	neuromuscular junction	0.00582931250049821
BP	GO:0007059	chromosome segregation	0.00582931250049821
CC	GO:0044297	cell body	0.00600077236954667
BP	GO:0099537	trans-synaptic signaling	0.00637954642261293
BP	GO:0008037	cell recognition	0.00640786901586899
BP	GO:0007268	chemical synaptic transmission	0.00671482980182496
BP	GO:0098916	anterograde trans-synaptic signaling	0.00671482980182496
MF	GO:0005212	structural constituent of eye lens	0.00711040057660389
CC	GO:0099240	intrinsic component of synaptic membrane	0.00715771932462105
BP	GO:0000375	RNA splicing, via transesterification reactions	0.00715771932462105
BP	GO:0000377	RNA splicing, via transesterification reactions with bulged adenosine as nucleophile	0.00715771932462105
BP	GO:0000398	mRNA splicing, via spliceosome	0.00715771932462105
CC	GO:0043025	neuronal cell body	0.00834110917601428
BP	GO:0048468	cell development	0.00954875535473998
BP	GO:0023052	signaling	0.00954875535473998
BP	GO:0030154	cell differentiation	0.009791999868628
BP	GO:0048519	negative regulation of biological process	0.0101663417855985
BP	GO:0051216	cartilage development	0.0102367122137733
CC	GO:0098793	presynapse	0.0102376335778857
BP	GO:0007049	cell cycle	0.0102376335778857
BP	GO:0051241	negative regulation of multicellular organismal process	0.0105297820105846
CC	GO:0005694	chromosome	0.0106910043512117
MF	GO:0005509	calcium ion binding	0.0117231535987684
BP	GO:0006260	DNA replication	0.011836581762074
BP	GO:0010965	regulation of mitotic sister chromatid separation	0.011836581762074
BP	GO:0048869	cellular developmental process	0.0123166790279811
CC	GO:0044427	chromosomal part	0.0129647437670542
BP	GO:0040007	growth	0.0129647437670542
BP	GO:0050793	regulation of developmental process	0.0138796270112471
BP	GO:0000245	spliceosomal complex assembly	0.0140037553529787
BP	GO:0007267	cell-cell signaling	0.0141450989475327
CC	GO:0043005	neuron projection	0.0145434223194764
BP	GO:0006261	DNA-dependent DNA replication	0.0145434223194764
BP	GO:0031124	mRNA 3'-end processing	0.0147079409084812
BP	GO:0007154	cell communication	0.0147709662085102
CC	GO:0043292	contractile fiber	0.0155608449289717
BP	GO:0051093	negative regulation of developmental process	0.0155608449289717
BP	GO:0051726	regulation of cell cycle	0.0157856303676273
CC	GO:0099634	postsynaptic specialization membrane	0.0157856303676273
CC	GO:0098687	chromosomal region	0.0160386439833754
BP	GO:0050808	synapse organization	0.0161833695528282
CC	GO:0030054	cell junction	0.0161833695528282
BP	GO:0007411	axon guidance	0.0163578302816709
CC	GO:0033267	axon part	0.016592091355852
CC	GO:1990904	ribonucleoprotein complex	0.0172576001584303
BP	GO:2000463	positive regulation of excitatory postsynaptic potential	0.0172576001584303
BP	GO:0000819	sister chromatid segregation	0.0172576001584303
BP	GO:0007091	metaphase/anaphase transition of mitotic cell cycle	0.0172576001584303
BP	GO:2000026	regulation of multicellular organismal development	0.0175078427375236
BP	GO:0044784	metaphase/anaphase transition of cell cycle	0.0188445910191773
BP	GO:0097485	neuron projection guidance	0.0201467892661772
CC	GO:0044420	extracellular matrix component	0.0201467892661772
BP	GO:0051304	chromosome separation	0.0203235102658137
CC	GO:0000793	condensed chromosome	0.0204215571601777
BP	GO:0140014	mitotic nuclear division	0.0204215571601777
BP	GO:0000278	mitotic cell cycle	0.0204215571601777
BP	GO:1903311	regulation of mRNA metabolic process	0.0205320326902874
BP	GO:0048518	positive regulation of biological process	0.0209255311805939
BP	GO:0048589	developmental growth	0.0214736832395201
CC	GO:0098936	intrinsic component of postsynaptic membrane	0.0231454940463647
MF	GO:0005102	signaling receptor binding	0.0231454940463647
BP	GO:0003015	heart process	0.0241577725908362
CC	GO:0098982	GABA-ergic synapse	0.0246598263238861
BP	GO:0003417	growth plate cartilage development	0.0250521090996403
CC	GO:0044430	cytoskeletal part	0.0251024301746889
CC	GO:0005634	nucleus	0.0262555207646057
CC	GO:0000502	proteasome complex	0.0267947710753102
BP	GO:0051130	positive regulation of cellular component organization	0.0270155740873049
MF	GO:0016887	ATPase activity	0.0271658008485495
BP	GO:0090068	positive regulation of cell cycle process	0.0287175685698474
CC	GO:0044451	nucleoplasm part	0.0287175685698474
BP	GO:0060350	endochondral bone morphogenesis	0.0291768509999209
BP	GO:0030071	regulation of mitotic metaphase/anaphase transition	0.0294735818355825
CC	GO:0000780	condensed nuclear chromosome, centromeric region	0.0294735818355825
BP	GO:0007416	synapse assembly	0.031728173833006
BP	GO:1902099	regulation of metaphase/anaphase transition of cell cycle	0.0318375413275937
CC	GO:0099699	integral component of synaptic membrane	0.0318375413275937
BP	GO:0007155	cell adhesion	0.0330673578472824
BP	GO:0051128	regulation of cellular component organization	0.0331710733260774
BP	GO:0006013	mannose metabolic process	0.0332083982686791
MF	GO:0030020	extracellular matrix structural constituent conferring tensile strength	0.0332083982686791
MF	GO:0042623	ATPase activity, coupled	0.0332083982686791
BP	GO:0003008	system process	0.0332083982686791
BP	GO:0048522	positive regulation of cellular process	0.0332083982686791
MF	GO:0005539	glycosaminoglycan binding	0.0332083982686791
BP	GO:0048523	negative regulation of cellular process	0.0333447944951435
BP	GO:0060351	cartilage development involved in endochondral bone morphogenesis	0.0335761579435865
BP	GO:0003422	growth plate cartilage morphogenesis	0.03363725377105
CC	GO:0000778	condensed nuclear chromosome kinetochore	0.0356998816689777
CC	GO:0099572	postsynaptic specialization	0.0356998816689777
BP	GO:0051984	positive regulation of chromosome segregation	0.0357725565752559
BP	GO:0070593	dendrite self-avoidance	0.0367766230950057
BP	GO:0022610	biological adhesion	0.0367766230950057
CC	GO:1905369	endopeptidase complex	0.0367766230950057
BP	GO:0002062	chondrocyte differentiation	0.0367766230950057
BP	GO:0090304	nucleic acid metabolic process	0.0368605122230712
BP	GO:0051306	mitotic sister chromatid separation	0.0401406009455844
BP	GO:0000280	nuclear division	0.0401406009455844
BP	GO:0006403	RNA localization	0.0419140464789241
BP	GO:0031175	neuron projection development	0.0451920533350904
BP	GO:0003009	skeletal muscle contraction	0.0461293934385962
BP	GO:0050806	positive regulation of synaptic transmission	0.047123963215588
CC	GO:0017146	NMDA selective glutamate receptor complex	0.047123963215588
BP	GO:0007346	regulation of mitotic cell cycle	0.0471931098490547
BP	GO:0060047	heart contraction	0.0472860474928574
BP	GO:0097435	supramolecular fiber organization	0.0472860474928574
BP	GO:0060255	regulation of macromolecule metabolic process	0.0481727188364976
CC	GO:0044422	organelle part	0.0497780089766679
