# Supplementary material for: Dedicated transcriptomics combined with power analysis lead to functional understanding of genes with weak phenotypic changes in knockout lines
Source: PLoS Comput Biol. 2020 Nov 12;16(11):e1008354. doi: 10.1371/journal.pcbi.1008354 (PMC7685438; doi:10.1371/journal.pcbi.1008354)
Supplement: S3 File — (GZ) [file pcbi.1008354.s017.gz › S3_File/gor0.2/21.tsv]

ontology	category	term	BH
CC	GO:0032991	protein-containing complex	8.76840454392957e-09
CC	GO:0031012	extracellular matrix	8.76840454392957e-09
CC	GO:0062023	collagen-containing extracellular matrix	8.76840454392957e-09
MF	GO:0005201	extracellular matrix structural constituent	1.6594725012696e-08
BP	GO:0009987	cellular process	2.52356036077792e-08
MF	GO:0005515	protein binding	2.70503094321461e-07
MF	GO:0005488	binding	3.00537758096662e-07
BP	GO:0032501	multicellular organismal process	3.00537758096662e-07
CC	GO:0044428	nuclear part	4.08376966271811e-07
MF	GO:0005198	structural molecule activity	4.08376966271811e-07
CC	GO:0044421	extracellular region part	4.08376966271811e-07
CC	GO:0043228	non-membrane-bounded organelle	4.08376966271811e-07
BP	GO:0065007	biological regulation	6.20448110957754e-07
CC	GO:0031981	nuclear lumen	6.20448110957754e-07
CC	GO:0043232	intracellular non-membrane-bounded organelle	1.22162754453604e-06
BP	GO:0071840	cellular component organization or biogenesis	1.27370288961929e-06
MF	GO:0044877	protein-containing complex binding	1.38097300706791e-06
BP	GO:0050789	regulation of biological process	1.51359984202091e-06
BP	GO:0006396	RNA processing	2.73245967035491e-06
CC	GO:0005615	extracellular space	3.26526983861372e-06
CC	GO:0070013	intracellular organelle lumen	4.32731140451078e-06
CC	GO:0031974	membrane-enclosed lumen	4.35929023802159e-06
CC	GO:0043233	organelle lumen	4.35929023802159e-06
BP	GO:0090304	nucleic acid metabolic process	5.18400971665122e-06
BP	GO:0032502	developmental process	5.62763157082073e-06
CC	GO:0045202	synapse	6.2255018091095e-06
CC	GO:0005694	chromosome	8.0216949066493e-06
CC	GO:0005654	nucleoplasm	1.49446007695555e-05
CC	GO:0044427	chromosomal part	1.49446007695555e-05
BP	GO:0050794	regulation of cellular process	1.66507141942902e-05
BP	GO:0048731	system development	1.66507141942902e-05
BP	GO:0007275	multicellular organism development	2.0967648111742e-05
CC	GO:0005576	extracellular region	2.4203120590734e-05
BP	GO:0006139	nucleobase-containing compound metabolic process	2.56328796642796e-05
BP	GO:0008380	RNA splicing	2.69711549665425e-05
BP	GO:0016071	mRNA metabolic process	2.7577172739156e-05
BP	GO:0016043	cellular component organization	3.56790806285123e-05
BP	GO:0048856	anatomical structure development	3.57562066750164e-05
CC	GO:0097060	synaptic membrane	3.73108668704096e-05
CC	GO:0044420	extracellular matrix component	5.21740188798563e-05
CC	GO:0030054	cell junction	6.25597445798804e-05
BP	GO:0051239	regulation of multicellular organismal process	8.39472317920928e-05
CC	GO:0044456	synapse part	0.000108956497921031
BP	GO:0000375	RNA splicing, via transesterification reactions	0.000120229375973448
BP	GO:0000377	RNA splicing, via transesterification reactions with bulged adenosine as nucleophile	0.000120229375973448
BP	GO:0000398	mRNA splicing, via spliceosome	0.000120229375973448
BP	GO:0043170	macromolecule metabolic process	0.000120229375973448
BP	GO:0006397	mRNA processing	0.000122188721243531
BP	GO:0022610	biological adhesion	0.000185316822945954
MF	GO:0005212	structural constituent of eye lens	0.000207114091027442
BP	GO:0022613	ribonucleoprotein complex biogenesis	0.000220284134216406
CC	GO:0005634	nucleus	0.000256863021358968
CC	GO:0098687	chromosomal region	0.000264783125232629
BP	GO:0046483	heterocycle metabolic process	0.000288170410833191
BP	GO:0000245	spliceosomal complex assembly	0.000291048535724981
BP	GO:0007155	cell adhesion	0.000292247770456355
CC	GO:0030424	axon	0.000571093189056349
CC	GO:0000775	chromosome, centromeric region	0.000594803469795081
BP	GO:0034641	cellular nitrogen compound metabolic process	0.000692281327551078
CC	GO:0031226	intrinsic component of plasma membrane	0.00073327141431465
MF	GO:0003723	RNA binding	0.00073327141431465
CC	GO:0005581	collagen trimer	0.000789323989461461
CC	GO:0000228	nuclear chromosome	0.000889767654211868
BP	GO:0006725	cellular aromatic compound metabolic process	0.000907122191615984
CC	GO:0044422	organelle part	0.000931841323404971
MF	GO:0005539	glycosaminoglycan binding	0.000992240471813264
CC	GO:0099080	supramolecular complex	0.00111708372049511
CC	GO:0099081	supramolecular polymer	0.00111708372049511
BP	GO:0016070	RNA metabolic process	0.00112843895146674
CC	GO:0000776	kinetochore	0.00128543692415664
BP	GO:0098742	cell-cell adhesion via plasma-membrane adhesion molecules	0.00129010618771312
CC	GO:0005887	integral component of plasma membrane	0.00129010618771312
BP	GO:0010467	gene expression	0.0014805848032883
MF	GO:0003729	mRNA binding	0.0014805848032883
BP	GO:0006403	RNA localization	0.0014805848032883
CC	GO:0099512	supramolecular fiber	0.0014805848032883
BP	GO:0031123	RNA 3'-end processing	0.00159921408430266
BP	GO:0051726	regulation of cell cycle	0.00193513124991695
CC	GO:0044451	nucleoplasm part	0.00198709354729402
BP	GO:0050793	regulation of developmental process	0.00198709354729402
BP	GO:0033047	regulation of mitotic sister chromatid segregation	0.00228535803355936
CC	GO:0033267	axon part	0.00231377568368905
MF	GO:0030020	extracellular matrix structural constituent conferring tensile strength	0.00322876444490271
CC	GO:0044454	nuclear chromosome part	0.00339755689814676
CC	GO:0098590	plasma membrane region	0.00347194032550467
CC	GO:0000777	condensed chromosome kinetochore	0.00366481390052977
BP	GO:0051236	establishment of RNA localization	0.00401920923835507
BP	GO:1901360	organic cyclic compound metabolic process	0.00435407146433056
CC	GO:0099240	intrinsic component of synaptic membrane	0.00435716681894277
BP	GO:2000026	regulation of multicellular organismal development	0.00464604316457463
BP	GO:0000070	mitotic sister chromatid segregation	0.00489038448693298
BP	GO:0060351	cartilage development involved in endochondral bone morphogenesis	0.00489177000781309
MF	GO:0008201	heparin binding	0.00497860060178028
BP	GO:0050657	nucleic acid transport	0.00522989710016207
BP	GO:0050658	RNA transport	0.00522989710016207
BP	GO:0030198	extracellular matrix organization	0.00560095578993188
BP	GO:0000278	mitotic cell cycle	0.00583605724417521
BP	GO:0099536	synaptic signaling	0.00591858440766844
BP	GO:0033045	regulation of sister chromatid segregation	0.00619083847659531
BP	GO:0048518	positive regulation of biological process	0.00652600604412271
BP	GO:0006260	DNA replication	0.00665115632858954
CC	GO:0016604	nuclear body	0.006803054058525
BP	GO:0007268	chemical synaptic transmission	0.00715854360136118
BP	GO:0098916	anterograde trans-synaptic signaling	0.00715854360136118
BP	GO:0007346	regulation of mitotic cell cycle	0.0074771157813796
BP	GO:0051094	positive regulation of developmental process	0.00755934870500415
BP	GO:0090068	positive regulation of cell cycle process	0.00755934870500415
CC	GO:0044446	intracellular organelle part	0.00764603142358191
BP	GO:0051983	regulation of chromosome segregation	0.00765239460618258
CC	GO:0044459	plasma membrane part	0.00779497090719669
BP	GO:0048522	positive regulation of cellular process	0.00783284981116746
CC	GO:0000779	condensed chromosome, centromeric region	0.00787567703299191
CC	GO:0043292	contractile fiber	0.00823544462771359
BP	GO:0060255	regulation of macromolecule metabolic process	0.00823544462771359
MF	GO:0042623	ATPase activity, coupled	0.00879082061807528
BP	GO:0007049	cell cycle	0.010132555816292
CC	GO:0098797	plasma membrane protein complex	0.0102128683499841
BP	GO:0030154	cell differentiation	0.0102128683499841
BP	GO:0006259	DNA metabolic process	0.0102128683499841
CC	GO:0000793	condensed chromosome	0.0102355775963662
BP	GO:0099537	trans-synaptic signaling	0.0111675001191055
CC	GO:0005604	basement membrane	0.0112546649172178
CC	GO:0044430	cytoskeletal part	0.0113194809419754
CC	GO:1990904	ribonucleoprotein complex	0.0113651437429708
BP	GO:0048869	cellular developmental process	0.0115031573590257
CC	GO:0097458	neuron part	0.0117977989199235
CC	GO:0045211	postsynaptic membrane	0.0128846422087205
BP	GO:0006376	mRNA splice site selection	0.0134506581171125
BP	GO:0051216	cartilage development	0.0136269175777327
CC	GO:0044297	cell body	0.0136269175777327
CC	GO:0099699	integral component of synaptic membrane	0.0136269175777327
CC	GO:0005681	spliceosomal complex	0.0138767667373247
BP	GO:0051171	regulation of nitrogen compound metabolic process	0.0143406924647976
BP	GO:0043062	extracellular structure organization	0.0146276329415394
CC	GO:0005856	cytoskeleton	0.0149411227679975
BP	GO:0003009	skeletal muscle contraction	0.0150905384596796
BP	GO:0015931	nucleobase-containing compound transport	0.0154874830963739
BP	GO:0007088	regulation of mitotic nuclear division	0.0166698458577844
BP	GO:0065004	protein-DNA complex assembly	0.0179822736079088
CC	GO:0098793	presynapse	0.0196299006690446
BP	GO:0003008	system process	0.0198471036176371
BP	GO:0010965	regulation of mitotic sister chromatid separation	0.0198471036176371
BP	GO:0007399	nervous system development	0.0198471036176371
MF	GO:0003676	nucleic acid binding	0.0199165001963687
BP	GO:0006941	striated muscle contraction	0.02007537072164
BP	GO:0006807	nitrogen compound metabolic process	0.0201410546773829
BP	GO:0048468	cell development	0.021275899596577
BP	GO:0006352	DNA-templated transcription, initiation	0.0219123907766079
BP	GO:0000819	sister chromatid segregation	0.022094952088976
MF	GO:0016887	ATPase activity	0.0224188943310536
CC	GO:0098982	GABA-ergic synapse	0.0224351596846596
BP	GO:0006261	DNA-dependent DNA replication	0.0224351596846596
CC	GO:0099634	postsynaptic specialization membrane	0.022691205456597
MF	GO:0008094	DNA-dependent ATPase activity	0.0235480138588425
CC	GO:0098839	postsynaptic density membrane	0.0236448833165275
MF	GO:0005509	calcium ion binding	0.0237226799203301
BP	GO:0060350	endochondral bone morphogenesis	0.0238056600621169
MF	GO:1901681	sulfur compound binding	0.0247456176120995
BP	GO:0080090	regulation of primary metabolic process	0.0247654353196168
BP	GO:0061448	connective tissue development	0.0248446442542857
CC	GO:0043025	neuronal cell body	0.0250251956781363
BP	GO:0098868	bone growth	0.0256630037929078
BP	GO:0071824	protein-DNA complex subunit organization	0.0259697796837895
BP	GO:0140014	mitotic nuclear division	0.0260188081994021
BP	GO:0048519	negative regulation of biological process	0.0260905260323999
BP	GO:0030199	collagen fibril organization	0.0270246525273776
BP	GO:0050879	multicellular organismal movement	0.0270605158251149
BP	GO:0050881	musculoskeletal movement	0.0270605158251149
BP	GO:0060349	bone morphogenesis	0.0270605158251149
BP	GO:0031124	mRNA 3'-end processing	0.0273132288279759
BP	GO:2000816	negative regulation of mitotic sister chromatid separation	0.0275775908955545
BP	GO:0060047	heart contraction	0.0281575021532704
BP	GO:0007093	mitotic cell cycle checkpoint	0.0289002530372123
BP	GO:0007091	metaphase/anaphase transition of mitotic cell cycle	0.0289002530372123
BP	GO:0051130	positive regulation of cellular component organization	0.0290769214121293
BP	GO:0051962	positive regulation of nervous system development	0.0291937977144601
CC	GO:0000778	condensed nuclear chromosome kinetochore	0.029597170622986
BP	GO:0003015	heart process	0.0303942503635944
CC	GO:0030017	sarcomere	0.0316630171504137
BP	GO:1903047	mitotic cell cycle process	0.0321113641110652
BP	GO:1905818	regulation of chromosome separation	0.0343566973529699
BP	GO:0034724	DNA replication-independent nucleosome organization	0.0343566973529699
BP	GO:0051960	regulation of nervous system development	0.0356023842928751
BP	GO:0045787	positive regulation of cell cycle	0.0356023842928751
CC	GO:0030016	myofibril	0.0364077445817615
CC	GO:0098794	postsynapse	0.0364077445817615
BP	GO:0006417	regulation of translation	0.0364408192895618
CC	GO:0044449	contractile fiber part	0.0374128578108023
BP	GO:0050808	synapse organization	0.0374286108883035
BP	GO:0034508	centromere complex assembly	0.0383746015063666
BP	GO:0050804	modulation of chemical synaptic transmission	0.038581120760022
CC	GO:1902495	transmembrane transporter complex	0.038581120760022
BP	GO:0007416	synapse assembly	0.040891056159931
CC	GO:0150034	distal axon	0.0417833276484914
CC	GO:0005813	centrosome	0.0417833276484914
BP	GO:0006378	mRNA polyadenylation	0.0419402778912713
BP	GO:0007600	sensory perception	0.0419402778912713
BP	GO:1901990	regulation of mitotic cell cycle phase transition	0.0426659023488369
MF	GO:0097367	carbohydrate derivative binding	0.0435458197118263
BP	GO:0099177	regulation of trans-synaptic signaling	0.0441916717650244
BP	GO:0045841	negative regulation of mitotic metaphase/anaphase transition	0.0444171522786331
BP	GO:0003433	chondrocyte development involved in endochondral bone morphogenesis	0.0448606788520007
CC	GO:0098936	intrinsic component of postsynaptic membrane	0.0449646466017295
BP	GO:0003012	muscle system process	0.0449646466017295
CC	GO:0098978	glutamatergic synapse	0.0451206330990354
BP	GO:0043631	RNA polyadenylation	0.0451206330990354
BP	GO:0000075	cell cycle checkpoint	0.0451206330990354
BP	GO:0044085	cellular component biogenesis	0.0454327794043217
BP	GO:0008150	biological_process	0.0457300501128056
CC	GO:0099146	intrinsic component of postsynaptic density membrane	0.0457797954552113
BP	GO:0050684	regulation of mRNA processing	0.0462617272651744
MF	GO:1990825	sequence-specific mRNA binding	0.0489658945611028
CC	GO:0120114	Sm-like protein family complex	0.0489658945611028
BP	GO:0030071	regulation of mitotic metaphase/anaphase transition	0.0491663043377468
BP	GO:0006336	DNA replication-independent nucleosome assembly	0.0491663043377468
CC	GO:0036477	somatodendritic compartment	0.0495912937283987
