# Supplementary material for: Dedicated transcriptomics combined with power analysis lead to functional understanding of genes with weak phenotypic changes in knockout lines
Source: PLoS Comput Biol. 2020 Nov 12;16(11):e1008354. doi: 10.1371/journal.pcbi.1008354 (PMC7685438; doi:10.1371/journal.pcbi.1008354)
Supplement: S3 File — (GZ) [file pcbi.1008354.s017.gz › S3_File/gor0.2/281.tsv]

ontology	category	term	BH
CC	GO:0031012	extracellular matrix	9.07397742325891e-09
CC	GO:0044421	extracellular region part	1.30576145546097e-07
CC	GO:0032991	protein-containing complex	1.30576145546097e-07
CC	GO:0031981	nuclear lumen	1.30576145546097e-07
CC	GO:0044428	nuclear part	1.30576145546097e-07
CC	GO:0043228	non-membrane-bounded organelle	2.13100270834081e-07
CC	GO:0062023	collagen-containing extracellular matrix	4.36614009545917e-07
BP	GO:0032501	multicellular organismal process	7.01537457831565e-07
CC	GO:0043232	intracellular non-membrane-bounded organelle	7.06396453898219e-07
CC	GO:0045202	synapse	8.03634991112628e-07
CC	GO:0005615	extracellular space	1.04954536577442e-06
CC	GO:0005576	extracellular region	1.21968962566683e-06
MF	GO:0005201	extracellular matrix structural constituent	1.27060719482895e-06
CC	GO:0097060	synaptic membrane	1.27060719482895e-06
CC	GO:0030424	axon	1.88743259843026e-06
CC	GO:0044427	chromosomal part	1.88743259843026e-06
MF	GO:0005515	protein binding	2.15453359072491e-06
CC	GO:0070013	intracellular organelle lumen	2.77473672752652e-06
CC	GO:0031974	membrane-enclosed lumen	2.77473672752652e-06
CC	GO:0043233	organelle lumen	2.77473672752652e-06
BP	GO:0065007	biological regulation	3.08631689865103e-06
MF	GO:0005198	structural molecule activity	3.206615681742e-06
BP	GO:0009987	cellular process	3.206615681742e-06
CC	GO:0005694	chromosome	3.25246896351132e-06
BP	GO:0050789	regulation of biological process	3.50684624095438e-06
BP	GO:0050794	regulation of cellular process	5.85301555854965e-06
BP	GO:0048731	system development	7.16117066731521e-06
CC	GO:0005654	nucleoplasm	8.68009983640432e-06
CC	GO:0044456	synapse part	1.10388187339785e-05
BP	GO:0007275	multicellular organism development	1.10388187339785e-05
BP	GO:0032502	developmental process	1.58252760265729e-05
CC	GO:0045211	postsynaptic membrane	1.66463439245012e-05
BP	GO:0071840	cellular component organization or biogenesis	1.87854138527229e-05
MF	GO:0005488	binding	1.90016728730346e-05
BP	GO:0099536	synaptic signaling	3.03886111828486e-05
BP	GO:0048856	anatomical structure development	3.05826201526402e-05
BP	GO:0090304	nucleic acid metabolic process	3.05826201526402e-05
BP	GO:0051239	regulation of multicellular organismal process	3.21909168802267e-05
BP	GO:0007268	chemical synaptic transmission	3.23510825114188e-05
BP	GO:0098916	anterograde trans-synaptic signaling	3.23510825114188e-05
BP	GO:0051726	regulation of cell cycle	3.85719479180801e-05
BP	GO:0099537	trans-synaptic signaling	4.30107513389455e-05
BP	GO:0016043	cellular component organization	4.30107513389455e-05
BP	GO:0007049	cell cycle	6.15596572699107e-05
CC	GO:0098687	chromosomal region	7.15255842589968e-05
BP	GO:0008380	RNA splicing	9.43359315837376e-05
BP	GO:0006281	DNA repair	9.43359315837376e-05
BP	GO:0000278	mitotic cell cycle	9.43359315837376e-05
CC	GO:0030054	cell junction	0.000102486148513555
BP	GO:2000026	regulation of multicellular organismal development	0.000105951318518429
CC	GO:0099512	supramolecular fiber	0.000106445079531379
CC	GO:0099080	supramolecular complex	0.000107021722996467
CC	GO:0099081	supramolecular polymer	0.000107021722996467
BP	GO:0006259	DNA metabolic process	0.00011119508520232
BP	GO:0006397	mRNA processing	0.000136469283419601
CC	GO:0098794	postsynapse	0.000174038714435884
BP	GO:0007399	nervous system development	0.000182409240205201
BP	GO:0007346	regulation of mitotic cell cycle	0.000231291329496317
BP	GO:0050804	modulation of chemical synaptic transmission	0.000231291329496317
BP	GO:0043062	extracellular structure organization	0.000262830687353872
CC	GO:0005856	cytoskeleton	0.000278886641814585
BP	GO:0099177	regulation of trans-synaptic signaling	0.000278886641814585
BP	GO:0030198	extracellular matrix organization	0.000283760419311372
CC	GO:0000228	nuclear chromosome	0.000283760419311372
BP	GO:0033047	regulation of mitotic sister chromatid segregation	0.000296902289256678
BP	GO:0048589	developmental growth	0.000320488230864817
BP	GO:0007093	mitotic cell cycle checkpoint	0.000337978817192555
CC	GO:0036477	somatodendritic compartment	0.000344050745583797
BP	GO:0006974	cellular response to DNA damage stimulus	0.000402909892858944
BP	GO:0003008	system process	0.000422809331679448
BP	GO:0016071	mRNA metabolic process	0.000475818148170546
MF	GO:0005212	structural constituent of eye lens	0.000488221882825938
BP	GO:0048523	negative regulation of cellular process	0.000506649626625663
BP	GO:0040007	growth	0.000536393163074695
CC	GO:0005634	nucleus	0.000567099650678371
CC	GO:0000775	chromosome, centromeric region	0.000586781055609244
CC	GO:0098590	plasma membrane region	0.000679828171102714
BP	GO:0000070	mitotic sister chromatid segregation	0.000696502369048046
CC	GO:0097458	neuron part	0.00069981408067871
BP	GO:0051983	regulation of chromosome segregation	0.000803162960120809
BP	GO:0007059	chromosome segregation	0.000803162960120809
BP	GO:0050793	regulation of developmental process	0.00085354301669776
BP	GO:0048519	negative regulation of biological process	0.000873223527266635
CC	GO:0044297	cell body	0.00103117961837851
BP	GO:0033045	regulation of sister chromatid segregation	0.00109695327741472
CC	GO:0005681	spliceosomal complex	0.00111216879993257
BP	GO:0051216	cartilage development	0.00116675660692441
BP	GO:0061448	connective tissue development	0.00121281574349157
CC	GO:0033267	axon part	0.00128894572375605
BP	GO:0007155	cell adhesion	0.00131240061273399
BP	GO:0022610	biological adhesion	0.00131240061273399
CC	GO:0044454	nuclear chromosome part	0.00132328972577547
BP	GO:0000075	cell cycle checkpoint	0.00134721190158897
BP	GO:0045930	negative regulation of mitotic cell cycle	0.00172829121827386
BP	GO:0006260	DNA replication	0.00172829121827386
CC	GO:0099240	intrinsic component of synaptic membrane	0.00181181314998394
MF	GO:0044877	protein-containing complex binding	0.00185749196860654
MF	GO:0005509	calcium ion binding	0.00195581559659493
BP	GO:0048468	cell development	0.00195581559659493
BP	GO:0051094	positive regulation of developmental process	0.00209584616333618
BP	GO:0050806	positive regulation of synaptic transmission	0.00224820856070252
CC	GO:0043025	neuronal cell body	0.00226483953526512
BP	GO:0140014	mitotic nuclear division	0.00234619381851711
CC	GO:0044430	cytoskeletal part	0.00242865672370553
BP	GO:0002062	chondrocyte differentiation	0.00242865672370553
BP	GO:0006396	RNA processing	0.00248833916241653
CC	GO:0099634	postsynaptic specialization membrane	0.00254816568333983
BP	GO:0030154	cell differentiation	0.00271424607673743
BP	GO:0006261	DNA-dependent DNA replication	0.00295560734635097
CC	GO:0043005	neuron projection	0.00310048302648368
CC	GO:0000777	condensed chromosome kinetochore	0.00310372835166618
BP	GO:0000245	spliceosomal complex assembly	0.0033452830128773
CC	GO:0044422	organelle part	0.00368098332846101
BP	GO:0048869	cellular developmental process	0.00368098332846101
MF	GO:0042623	ATPase activity, coupled	0.00368098332846101
MF	GO:0005518	collagen binding	0.00370696125589843
BP	GO:0060351	cartilage development involved in endochondral bone morphogenesis	0.00385542910951901
BP	GO:0003009	skeletal muscle contraction	0.00388351246810294
CC	GO:0005887	integral component of plasma membrane	0.00393417164994914
BP	GO:0000280	nuclear division	0.0039797644834735
CC	GO:0098839	postsynaptic density membrane	0.00407629428296138
BP	GO:0045595	regulation of cell differentiation	0.00407629428296138
BP	GO:0060350	endochondral bone morphogenesis	0.00427353241704642
CC	GO:0000776	kinetochore	0.00433280578747052
CC	GO:0031226	intrinsic component of plasma membrane	0.0045070610483671
MF	GO:0008094	DNA-dependent ATPase activity	0.00456718793095086
BP	GO:0000375	RNA splicing, via transesterification reactions	0.00462840015417643
BP	GO:0000377	RNA splicing, via transesterification reactions with bulged adenosine as nucleophile	0.00462840015417643
BP	GO:0000398	mRNA splicing, via spliceosome	0.00462840015417643
BP	GO:0006139	nucleobase-containing compound metabolic process	0.00486719513889375
CC	GO:0044451	nucleoplasm part	0.00511456121053339
BP	GO:0006941	striated muscle contraction	0.00513126723268335
BP	GO:0031123	RNA 3'-end processing	0.00513126723268335
BP	GO:0043170	macromolecule metabolic process	0.00513126723268335
CC	GO:0044420	extracellular matrix component	0.00513126723268335
CC	GO:0005657	replication fork	0.00513126723268335
BP	GO:0098813	nuclear chromosome segregation	0.00533594374891055
BP	GO:0045597	positive regulation of cell differentiation	0.00533594374891055
BP	GO:0051130	positive regulation of cellular component organization	0.00597127057657122
BP	GO:0048518	positive regulation of biological process	0.00612573071894296
BP	GO:0007088	regulation of mitotic nuclear division	0.00624747919276133
CC	GO:0099699	integral component of synaptic membrane	0.00638447255083202
BP	GO:0048699	generation of neurons	0.00638447255083202
MF	GO:0003729	mRNA binding	0.00641012411248063
CC	GO:0032279	asymmetric synapse	0.00660495705580163
CC	GO:0099572	postsynaptic specialization	0.00660495705580163
CC	GO:0000779	condensed chromosome, centromeric region	0.00665423356261266
CC	GO:0097447	dendritic tree	0.00679245478471721
BP	GO:0010965	regulation of mitotic sister chromatid separation	0.00699480386552601
MF	GO:0016887	ATPase activity	0.00712797064346628
BP	GO:0051716	cellular response to stimulus	0.00760283547561302
CC	GO:0099146	intrinsic component of postsynaptic density membrane	0.00770303583534304
BP	GO:0000819	sister chromatid segregation	0.00770303583534304
CC	GO:0098982	GABA-ergic synapse	0.00770303583534304
BP	GO:0050896	response to stimulus	0.0078414493599545
BP	GO:0051960	regulation of nervous system development	0.00796306704143299
BP	GO:0050808	synapse organization	0.00844681757410417
BP	GO:0048666	neuron development	0.00844681757410417
CC	GO:0044459	plasma membrane part	0.00844681757410417
BP	GO:0001501	skeletal system development	0.00844681757410417
BP	GO:0031124	mRNA 3'-end processing	0.00844681757410417
BP	GO:0007267	cell-cell signaling	0.00844681757410417
CC	GO:0043292	contractile fiber	0.00844681757410417
BP	GO:0046483	heterocycle metabolic process	0.00844681757410417
MF	GO:0008134	transcription factor binding	0.00891162870788198
BP	GO:0030182	neuron differentiation	0.00945146990739562
BP	GO:0032963	collagen metabolic process	0.00970502087237275
BP	GO:0051093	negative regulation of developmental process	0.00970502087237275
BP	GO:0030199	collagen fibril organization	0.00970502087237275
CC	GO:0016604	nuclear body	0.00998655103803456
BP	GO:0023051	regulation of signaling	0.0103391854099103
CC	GO:0098936	intrinsic component of postsynaptic membrane	0.0103391854099103
MF	GO:0005102	signaling receptor binding	0.0105641103029182
BP	GO:0006403	RNA localization	0.0105762399762683
BP	GO:0007091	metaphase/anaphase transition of mitotic cell cycle	0.010819491334712
CC	GO:0030425	dendrite	0.010819491334712
BP	GO:0010646	regulation of cell communication	0.0108914473644799
MF	GO:0046873	metal ion transmembrane transporter activity	0.0110653254598266
BP	GO:0022008	neurogenesis	0.0111033537040573
BP	GO:0023052	signaling	0.0112496053828318
CC	GO:0000793	condensed chromosome	0.0112496053828318
MF	GO:0005261	cation channel activity	0.0115159177881815
CC	GO:0005581	collagen trimer	0.0116897948983399
CC	GO:0014069	postsynaptic density	0.0123384734097851
BP	GO:0048522	positive regulation of cellular process	0.0123384734097851
BP	GO:1903047	mitotic cell cycle process	0.0123384734097851
BP	GO:0003015	heart process	0.0123384734097851
CC	GO:0099092	postsynaptic density, intracellular component	0.0123384734097851
BP	GO:0050877	nervous system process	0.0125312347745165
MF	GO:0008092	cytoskeletal protein binding	0.0125312347745165
CC	GO:0098793	presynapse	0.0127675531268073
BP	GO:0031175	neuron projection development	0.0128525782884773
BP	GO:0006936	muscle contraction	0.0130911918266618
BP	GO:1905818	regulation of chromosome separation	0.0132131174738273
MF	GO:0003697	single-stranded DNA binding	0.0133741785399729
BP	GO:0006302	double-strand break repair	0.0134006538269008
BP	GO:0051962	positive regulation of nervous system development	0.0138655304904052
BP	GO:0006378	mRNA polyadenylation	0.0144250887873475
CC	GO:0005813	centrosome	0.014631565447146
CC	GO:0098984	neuron to neuron synapse	0.0149108173841112
BP	GO:0003417	growth plate cartilage development	0.0149755203283248
BP	GO:0022402	cell cycle process	0.015094021393567
CC	GO:0005865	striated muscle thin filament	0.0158257518908852
BP	GO:0007154	cell communication	0.0158257518908852
BP	GO:0003013	circulatory system process	0.0159653230171912
BP	GO:0043631	RNA polyadenylation	0.0162766500557195
BP	GO:0051240	positive regulation of multicellular organismal process	0.0163763438407369
BP	GO:0050982	detection of mechanical stimulus	0.0180751338689586
CC	GO:0036379	myofilament	0.0180751338689586
BP	GO:0033048	negative regulation of mitotic sister chromatid segregation	0.0186839331281555
BP	GO:0030071	regulation of mitotic metaphase/anaphase transition	0.0189066807588808
BP	GO:0007411	axon guidance	0.0197916090283312
BP	GO:0051783	regulation of nuclear division	0.0198256053257092
BP	GO:0035264	multicellular organism growth	0.0198256053257092
BP	GO:0033046	negative regulation of sister chromatid segregation	0.0198256053257092
BP	GO:0048167	regulation of synaptic plasticity	0.0198256053257092
BP	GO:0016070	RNA metabolic process	0.0198256053257092
BP	GO:0051128	regulation of cellular component organization	0.0201217767703046
BP	GO:0035418	protein localization to synapse	0.0201280756279789
BP	GO:0045786	negative regulation of cell cycle	0.0210171611415025
BP	GO:0048285	organelle fission	0.0213099640380185
BP	GO:0003012	muscle system process	0.0213099640380185
BP	GO:0060255	regulation of macromolecule metabolic process	0.021997821370257
BP	GO:0006725	cellular aromatic compound metabolic process	0.021997821370257
CC	GO:0044304	main axon	0.0220320750628534
BP	GO:0008150	biological_process	0.022392124977939
BP	GO:0051241	negative regulation of multicellular organismal process	0.022392124977939
BP	GO:2000816	negative regulation of mitotic sister chromatid separation	0.022392124977939
BP	GO:0120039	plasma membrane bounded cell projection morphogenesis	0.0224781463943208
MF	GO:0022843	voltage-gated cation channel activity	0.0227867444240515
BP	GO:0065008	regulation of biological quality	0.0233990806726759
BP	GO:0097485	neuron projection guidance	0.0233990806726759
BP	GO:0048858	cell projection morphogenesis	0.0238226817974432
CC	GO:0098948	intrinsic component of postsynaptic specialization membrane	0.0238226817974432
CC	GO:0099055	integral component of postsynaptic membrane	0.0238226817974432
BP	GO:0051236	establishment of RNA localization	0.0238226817974432
BP	GO:0010467	gene expression	0.0238226817974432
BP	GO:0051984	positive regulation of chromosome segregation	0.0238226817974432
BP	GO:0015931	nucleobase-containing compound transport	0.0240819004653524
BP	GO:0044784	metaphase/anaphase transition of cell cycle	0.024109322492078
BP	GO:0044774	mitotic DNA integrity checkpoint	0.0241926226024625
CC	GO:0098978	glutamatergic synapse	0.0254083629897923
BP	GO:0060047	heart contraction	0.0254083629897923
BP	GO:0051306	mitotic sister chromatid separation	0.0261642052811182
BP	GO:0051052	regulation of DNA metabolic process	0.0261642052811182
BP	GO:0048812	neuron projection morphogenesis	0.0261642052811182
CC	GO:0044446	intracellular organelle part	0.0261642052811182
MF	GO:0003682	chromatin binding	0.0271698118573728
BP	GO:0034724	DNA replication-independent nucleosome organization	0.027748181619418
MF	GO:0050840	extracellular matrix binding	0.029074260288798
BP	GO:0098742	cell-cell adhesion via plasma-membrane adhesion molecules	0.0293882481093707
BP	GO:0032964	collagen biosynthetic process	0.0298291508242781
BP	GO:0003071	renal system process involved in regulation of systemic arterial blood pressure	0.0305775794124272
BP	GO:0050657	nucleic acid transport	0.0305775794124272
BP	GO:0050658	RNA transport	0.0305775794124272
BP	GO:0060349	bone morphogenesis	0.0306291808034339
CC	GO:1990904	ribonucleoprotein complex	0.0306291808034339
BP	GO:0008015	blood circulation	0.0321173297190038
CC	GO:0099061	integral component of postsynaptic density membrane	0.0324986395977777
BP	GO:0050769	positive regulation of neurogenesis	0.032714815342397
BP	GO:0051303	establishment of chromosome localization	0.0344370689727562
BP	GO:0031570	DNA integrity checkpoint	0.035426383813827
BP	GO:0060078	regulation of postsynaptic membrane potential	0.035426383813827
BP	GO:1901360	organic cyclic compound metabolic process	0.035426383813827
BP	GO:0007600	sensory perception	0.0358246649581536
CC	GO:0030016	myofibril	0.0358246649581536
BP	GO:0051301	cell division	0.0358246649581536
BP	GO:0045841	negative regulation of mitotic metaphase/anaphase transition	0.0358246649581536
BP	GO:0099565	chemical synaptic transmission, postsynaptic	0.0362783784825459
MF	GO:0005044	scavenger receptor activity	0.0362783784825459
BP	GO:0090068	positive regulation of cell cycle process	0.0362972553897857
BP	GO:0010720	positive regulation of cell development	0.0364892022257095
BP	GO:0006275	regulation of DNA replication	0.0377761717558163
BP	GO:0034641	cellular nitrogen compound metabolic process	0.0382484822652431
BP	GO:1903365	regulation of fear response	0.0387634088938409
BP	GO:2000822	regulation of behavioral fear response	0.0387634088938409
BP	GO:0007416	synapse assembly	0.0387729922468257
BP	GO:0007610	behavior	0.0387729922468257
BP	GO:0010605	negative regulation of macromolecule metabolic process	0.0390218922847759
BP	GO:0045839	negative regulation of mitotic nuclear division	0.0394676511229009
BP	GO:0033044	regulation of chromosome organization	0.0401293695050951
BP	GO:0009966	regulation of signal transduction	0.0409837526402862
BP	GO:0051304	chromosome separation	0.0409837526402862
BP	GO:0097435	supramolecular fiber organization	0.0409882240086226
BP	GO:1902099	regulation of metaphase/anaphase transition of cell cycle	0.0414625953429565
BP	GO:0050879	multicellular organismal movement	0.0421857681680459
BP	GO:0050881	musculoskeletal movement	0.0421857681680459
BP	GO:0006336	DNA replication-independent nucleosome assembly	0.0421857681680459
BP	GO:1903367	positive regulation of fear response	0.0427483709364213
BP	GO:2000987	positive regulation of behavioral fear response	0.0427483709364213
BP	GO:1905819	negative regulation of chromosome separation	0.0427483709364213
MF	GO:0003723	RNA binding	0.0439841764574198
BP	GO:1901991	negative regulation of mitotic cell cycle phase transition	0.0439841764574198
BP	GO:0098868	bone growth	0.0451700909078472
BP	GO:0050767	regulation of neurogenesis	0.0451996253592088
CC	GO:0150034	distal axon	0.0455356446016932
BP	GO:0042391	regulation of membrane potential	0.0455893209276309
BP	GO:1902750	negative regulation of cell cycle G2/M phase transition	0.0465270247673613
BP	GO:0003416	endochondral bone growth	0.0471968745254332
CC	GO:0008328	ionotropic glutamate receptor complex	0.0474413837434466
BP	GO:0050000	chromosome localization	0.0477850314285037
