# Supplementary material for: Dedicated transcriptomics combined with power analysis lead to functional understanding of genes with weak phenotypic changes in knockout lines
Source: PLoS Comput Biol. 2020 Nov 12;16(11):e1008354. doi: 10.1371/journal.pcbi.1008354 (PMC7685438; doi:10.1371/journal.pcbi.1008354)
Supplement: S3 File — (GZ) [file pcbi.1008354.s017.gz › S3_File/gor0.2/81.tsv]

ontology	category	term	BH
BP	GO:0032501	multicellular organismal process	1.73797491165547e-07
CC	GO:0032991	protein-containing complex	1.73797491165547e-07
MF	GO:0005201	extracellular matrix structural constituent	1.73797491165547e-07
CC	GO:0044428	nuclear part	1.73797491165547e-07
CC	GO:0031981	nuclear lumen	4.4510130357086e-07
CC	GO:0031012	extracellular matrix	5.69594050565631e-07
BP	GO:0009987	cellular process	1.24690673947971e-06
CC	GO:0062023	collagen-containing extracellular matrix	1.77258420242905e-06
BP	GO:0032502	developmental process	1.77897076443465e-06
CC	GO:0070013	intracellular organelle lumen	2.0104113866274e-06
CC	GO:0031974	membrane-enclosed lumen	2.0104113866274e-06
CC	GO:0043233	organelle lumen	2.0104113866274e-06
MF	GO:0005198	structural molecule activity	2.20801132010206e-06
CC	GO:0044427	chromosomal part	2.6131682026069e-06
CC	GO:0044421	extracellular region part	2.6131682026069e-06
BP	GO:0007275	multicellular organism development	3.54374729918642e-06
BP	GO:0048856	anatomical structure development	8.55649331383443e-06
BP	GO:0048731	system development	9.04407508189006e-06
BP	GO:0006396	RNA processing	9.04407508189006e-06
CC	GO:0005694	chromosome	9.59708437388264e-06
CC	GO:0005654	nucleoplasm	9.65868385694315e-06
CC	GO:0045202	synapse	1.56845059181841e-05
BP	GO:0071840	cellular component organization or biogenesis	1.85736866691611e-05
CC	GO:0005576	extracellular region	1.85736866691611e-05
CC	GO:0005615	extracellular space	2.43932665774117e-05
CC	GO:0043228	non-membrane-bounded organelle	2.4393620285166e-05
BP	GO:0008380	RNA splicing	2.75092253643427e-05
MF	GO:0005515	protein binding	3.81031544757323e-05
CC	GO:0097060	synaptic membrane	4.14975637930084e-05
CC	GO:0043232	intracellular non-membrane-bounded organelle	4.48923200873684e-05
BP	GO:0006397	mRNA processing	5.02763373216163e-05
BP	GO:0016071	mRNA metabolic process	5.02763373216163e-05
BP	GO:0016043	cellular component organization	5.02763373216163e-05
CC	GO:0044456	synapse part	5.02763373216163e-05
BP	GO:0000375	RNA splicing, via transesterification reactions	6.53043301597831e-05
BP	GO:0000377	RNA splicing, via transesterification reactions with bulged adenosine as nucleophile	6.53043301597831e-05
BP	GO:0000398	mRNA splicing, via spliceosome	6.53043301597831e-05
BP	GO:0007049	cell cycle	9.03114196044917e-05
CC	GO:0030424	axon	9.96374731913974e-05
CC	GO:0000228	nuclear chromosome	0.000142247159039163
BP	GO:0000278	mitotic cell cycle	0.000205920342142102
CC	GO:0098687	chromosomal region	0.000282894886870585
CC	GO:0000775	chromosome, centromeric region	0.000340695542794978
MF	GO:0003729	mRNA binding	0.000402879335138017
BP	GO:0006403	RNA localization	0.000503189283753323
BP	GO:0065007	biological regulation	0.000544556300912578
BP	GO:0050789	regulation of biological process	0.000557722415140133
CC	GO:0044454	nuclear chromosome part	0.00057475536214522
CC	GO:0097458	neuron part	0.000685226126463513
MF	GO:0005212	structural constituent of eye lens	0.000785724982392788
CC	GO:0099512	supramolecular fiber	0.00103253260523743
CC	GO:0005634	nucleus	0.00111768583431065
CC	GO:0099080	supramolecular complex	0.00117201395791913
CC	GO:0099081	supramolecular polymer	0.00117201395791913
BP	GO:0099536	synaptic signaling	0.00133931643224011
BP	GO:0090304	nucleic acid metabolic process	0.0014200955445853
BP	GO:0007346	regulation of mitotic cell cycle	0.00147830391919121
BP	GO:0002062	chondrocyte differentiation	0.00155944892706017
BP	GO:0050793	regulation of developmental process	0.00155944892706017
CC	GO:1990904	ribonucleoprotein complex	0.00155944892706017
MF	GO:0044877	protein-containing complex binding	0.0016108136886222
CC	GO:0043292	contractile fiber	0.00169435722026473
CC	GO:0005581	collagen trimer	0.00191987319153138
BP	GO:0099537	trans-synaptic signaling	0.00206945445751337
BP	GO:0051239	regulation of multicellular organismal process	0.00215614095247316
BP	GO:0007268	chemical synaptic transmission	0.00218784643958579
BP	GO:0098916	anterograde trans-synaptic signaling	0.00218784643958579
BP	GO:0051216	cartilage development	0.00225943279614609
BP	GO:0061448	connective tissue development	0.00229029456982368
CC	GO:0000776	kinetochore	0.00271223272288471
BP	GO:0050794	regulation of cellular process	0.00275756583168789
BP	GO:0000070	mitotic sister chromatid segregation	0.00275756583168789
BP	GO:0051726	regulation of cell cycle	0.00275756583168789
CC	GO:0044422	organelle part	0.00285047700785627
BP	GO:0003071	renal system process involved in regulation of systemic arterial blood pressure	0.00298703170727672
CC	GO:0005681	spliceosomal complex	0.0031576043967684
MF	GO:0030020	extracellular matrix structural constituent conferring tensile strength	0.00320316519178288
BP	GO:0048523	negative regulation of cellular process	0.00327675468072703
BP	GO:0000245	spliceosomal complex assembly	0.00380433862385969
CC	GO:0030054	cell junction	0.00382934084187861
BP	GO:0051236	establishment of RNA localization	0.00392420393322441
BP	GO:0051983	regulation of chromosome segregation	0.0039533477494174
BP	GO:0048519	negative regulation of biological process	0.00399215898258611
BP	GO:0051093	negative regulation of developmental process	0.00427548269730636
CC	GO:0045211	postsynaptic membrane	0.00427548269730636
BP	GO:0007059	chromosome segregation	0.0043958642829058
CC	GO:0098793	presynapse	0.00455882731714454
BP	GO:0050657	nucleic acid transport	0.00507850412704689
BP	GO:0050658	RNA transport	0.00507850412704689
BP	GO:0043062	extracellular structure organization	0.00540988315526434
BP	GO:0048869	cellular developmental process	0.00570231627541942
BP	GO:0030154	cell differentiation	0.00570231627541942
BP	GO:0050684	regulation of mRNA processing	0.00574471311585722
BP	GO:0033047	regulation of mitotic sister chromatid segregation	0.00577173468668928
BP	GO:0050806	positive regulation of synaptic transmission	0.0059665690835328
CC	GO:0044420	extracellular matrix component	0.00601171764649782
BP	GO:0007517	muscle organ development	0.00601171764649782
BP	GO:0031123	RNA 3'-end processing	0.00601171764649782
BP	GO:0048589	developmental growth	0.00641533200401176
CC	GO:0031226	intrinsic component of plasma membrane	0.00668769150881071
BP	GO:0030198	extracellular matrix organization	0.00668769150881071
CC	GO:0005887	integral component of plasma membrane	0.00681490419990633
BP	GO:2000026	regulation of multicellular organismal development	0.0070923510140322
CC	GO:0043005	neuron projection	0.0070923510140322
BP	GO:0040007	growth	0.00741241861090801
CC	GO:0030016	myofibril	0.00928341758664858
CC	GO:0044305	calyx of Held	0.0094099852726871
CC	GO:0044449	contractile fiber part	0.0094660542027289
CC	GO:0044446	intracellular organelle part	0.0094660542027289
BP	GO:0006259	DNA metabolic process	0.0101097057622059
BP	GO:0007155	cell adhesion	0.0104342556600483
BP	GO:0051094	positive regulation of developmental process	0.0106838583254978
CC	GO:0033267	axon part	0.0108514659101638
BP	GO:0051130	positive regulation of cellular component organization	0.0110046437975884
CC	GO:0098878	neurotransmitter receptor complex	0.0111248198314228
MF	GO:0008094	DNA-dependent ATPase activity	0.0111248198314228
BP	GO:0006974	cellular response to DNA damage stimulus	0.0116692201449244
BP	GO:0045595	regulation of cell differentiation	0.0116692201449244
BP	GO:0022610	biological adhesion	0.0119670714527219
BP	GO:0003015	heart process	0.012211784919079
BP	GO:0033045	regulation of sister chromatid segregation	0.0122340698815092
BP	GO:0000819	sister chromatid segregation	0.0136934404687352
BP	GO:1901990	regulation of mitotic cell cycle phase transition	0.0137723194132738
BP	GO:0003008	system process	0.0138410141756125
BP	GO:0048513	animal organ development	0.0142889973293956
MF	GO:0005488	binding	0.014402154091833
BP	GO:1903311	regulation of mRNA metabolic process	0.0147233511189674
BP	GO:0045597	positive regulation of cell differentiation	0.0152175110158721
BP	GO:0048167	regulation of synaptic plasticity	0.0158719988594112
CC	GO:0036477	somatodendritic compartment	0.0160063082058882
BP	GO:1905818	regulation of chromosome separation	0.0172130389894016
BP	GO:0060047	heart contraction	0.0172891375671907
BP	GO:0006139	nucleobase-containing compound metabolic process	0.0172891375671907
CC	GO:0043235	receptor complex	0.0176690333380104
CC	GO:0044459	plasma membrane part	0.0176690333380104
BP	GO:0006941	striated muscle contraction	0.0176690333380104
CC	GO:0098590	plasma membrane region	0.0182178799568349
BP	GO:0007267	cell-cell signaling	0.0183239509615439
CC	GO:0030017	sarcomere	0.0183239509615439
CC	GO:0098982	GABA-ergic synapse	0.0194028054950196
CC	GO:0000779	condensed chromosome, centromeric region	0.0205612532813392
MF	GO:0003723	RNA binding	0.0205612532813392
BP	GO:0050804	modulation of chemical synaptic transmission	0.0216928851165345
BP	GO:0003012	muscle system process	0.0216928851165345
BP	GO:1901987	regulation of cell cycle phase transition	0.021848263527674
BP	GO:1903047	mitotic cell cycle process	0.022771295541003
BP	GO:0015931	nucleobase-containing compound transport	0.0233028113127042
BP	GO:0140014	mitotic nuclear division	0.0234648570058081
BP	GO:0048747	muscle fiber development	0.025086772019505
BP	GO:0099177	regulation of trans-synaptic signaling	0.0251495613109602
BP	GO:0046483	heterocycle metabolic process	0.0278104972074201
BP	GO:0060537	muscle tissue development	0.0278104972074201
BP	GO:0061061	muscle structure development	0.0278421875690382
MF	GO:0003682	chromatin binding	0.0278421875690382
BP	GO:0007093	mitotic cell cycle checkpoint	0.0298852565995745
BP	GO:0048468	cell development	0.029901562719071
BP	GO:0006281	DNA repair	0.0301269551703021
BP	GO:0045930	negative regulation of mitotic cell cycle	0.0310047513070447
BP	GO:0007091	metaphase/anaphase transition of mitotic cell cycle	0.0311080438555354
BP	GO:0044784	metaphase/anaphase transition of cell cycle	0.0324490726181727
BP	GO:0048522	positive regulation of cellular process	0.0324684753462
MF	GO:0042623	ATPase activity, coupled	0.0340884427321911
BP	GO:0051028	mRNA transport	0.0345846400094148
CC	GO:0098794	postsynapse	0.0346955036810731
BP	GO:0051241	negative regulation of multicellular organismal process	0.0353713527877241
CC	GO:0000777	condensed chromosome kinetochore	0.035491925084929
CC	GO:0044297	cell body	0.0359455777305036
BP	GO:0007088	regulation of mitotic nuclear division	0.0379595860912621
MF	GO:0005102	signaling receptor binding	0.037993318502355
CC	GO:0008328	ionotropic glutamate receptor complex	0.038285130740346
BP	GO:0006725	cellular aromatic compound metabolic process	0.0416943836363119
BP	GO:0003013	circulatory system process	0.0433631951531409
CC	GO:0000502	proteasome complex	0.0442326876999603
BP	GO:0006260	DNA replication	0.0443003684392491
BP	GO:0010965	regulation of mitotic sister chromatid separation	0.0447066266063606
BP	GO:0060350	endochondral bone morphogenesis	0.0454109413420113
BP	GO:0048518	positive regulation of biological process	0.04612601302839
CC	GO:0043025	neuronal cell body	0.0467229523021292
BP	GO:0022402	cell cycle process	0.047685704884299
BP	GO:0000075	cell cycle checkpoint	0.047685704884299
BP	GO:0051128	regulation of cellular component organization	0.0489779137004569
CC	GO:0031672	A band	0.0491012012824852
BP	GO:0033044	regulation of chromosome organization	0.0492834157237545
CC	GO:0034399	nuclear periphery	0.0498492488459902
