# Supplementary material for: Dedicated transcriptomics combined with power analysis lead to functional understanding of genes with weak phenotypic changes in knockout lines
Source: PLoS Comput Biol. 2020 Nov 12;16(11):e1008354. doi: 10.1371/journal.pcbi.1008354 (PMC7685438; doi:10.1371/journal.pcbi.1008354)
Supplement: S3 File — (GZ) [file pcbi.1008354.s017.gz › S3_File/gor0.2/667.tsv]

ontology	category	term	BH
BP	GO:0032501	multicellular organismal process	1.79309866374289e-09
MF	GO:0005488	binding	1.58667666193864e-08
BP	GO:0071840	cellular component organization or biogenesis	1.58667666193864e-08
CC	GO:0031012	extracellular matrix	1.58667666193864e-08
BP	GO:0065007	biological regulation	1.58667666193864e-08
BP	GO:0050789	regulation of biological process	1.58667666193864e-08
BP	GO:0009987	cellular process	1.73858578971369e-08
MF	GO:0005515	protein binding	1.73858578971369e-08
BP	GO:0050794	regulation of cellular process	4.90986897502622e-08
CC	GO:0044421	extracellular region part	7.64859065938648e-08
BP	GO:0016043	cellular component organization	1.05892730530479e-07
BP	GO:0032502	developmental process	1.50550550667598e-07
CC	GO:0043228	non-membrane-bounded organelle	3.454952867243e-07
BP	GO:0048731	system development	3.454952867243e-07
BP	GO:0007275	multicellular organism development	3.53331744885453e-07
CC	GO:0032991	protein-containing complex	5.69686538999082e-07
CC	GO:0044428	nuclear part	8.3556673792457e-07
BP	GO:0048856	anatomical structure development	1.03027875212762e-06
CC	GO:0062023	collagen-containing extracellular matrix	1.16864283977492e-06
CC	GO:0031981	nuclear lumen	1.16864283977492e-06
CC	GO:0043232	intracellular non-membrane-bounded organelle	1.29109253140039e-06
CC	GO:0005576	extracellular region	1.37637586239508e-06
CC	GO:0005615	extracellular space	1.52690694367444e-06
MF	GO:0005201	extracellular matrix structural constituent	4.92495910022622e-06
BP	GO:0006139	nucleobase-containing compound metabolic process	8.06214283071917e-06
BP	GO:0090304	nucleic acid metabolic process	9.54447805639709e-06
MF	GO:0044877	protein-containing complex binding	1.28637879079742e-05
CC	GO:0005634	nucleus	1.60877701641948e-05
BP	GO:0048519	negative regulation of biological process	1.60877701641948e-05
BP	GO:0051128	regulation of cellular component organization	1.73567986741805e-05
CC	GO:0097060	synaptic membrane	1.73567986741805e-05
BP	GO:0046483	heterocycle metabolic process	2.37374555984644e-05
CC	GO:0099512	supramolecular fiber	2.53426438997215e-05
CC	GO:0099080	supramolecular complex	2.53426438997215e-05
CC	GO:0099081	supramolecular polymer	2.53426438997215e-05
BP	GO:0034641	cellular nitrogen compound metabolic process	2.75404264938425e-05
BP	GO:0006725	cellular aromatic compound metabolic process	3.42677747343616e-05
CC	GO:0005694	chromosome	3.69172542822127e-05
BP	GO:0048468	cell development	3.81511682674497e-05
BP	GO:0006396	RNA processing	3.81511682674497e-05
BP	GO:0051239	regulation of multicellular organismal process	4.00537387516092e-05
CC	GO:0070013	intracellular organelle lumen	4.00537387516092e-05
MF	GO:0005198	structural molecule activity	4.00537387516092e-05
CC	GO:0031974	membrane-enclosed lumen	4.17279166952165e-05
CC	GO:0043233	organelle lumen	4.17279166952165e-05
BP	GO:0007399	nervous system development	4.27520788911773e-05
BP	GO:0048869	cellular developmental process	4.29982257836068e-05
BP	GO:0048523	negative regulation of cellular process	4.83728096213156e-05
BP	GO:0051726	regulation of cell cycle	5.42213287684329e-05
CC	GO:0005654	nucleoplasm	5.93148761030552e-05
BP	GO:0030154	cell differentiation	6.44595109089173e-05
CC	GO:0045202	synapse	6.54328010183416e-05
CC	GO:0044427	chromosomal part	6.67829478763001e-05
CC	GO:0097458	neuron part	7.70985470517305e-05
BP	GO:0051094	positive regulation of developmental process	8.03637491501801e-05
BP	GO:0099536	synaptic signaling	8.47624418190433e-05
CC	GO:0000776	kinetochore	8.78658205166111e-05
CC	GO:0044456	synapse part	0.000127125408632798
BP	GO:0051130	positive regulation of cellular component organization	0.000127125408632798
BP	GO:0099537	trans-synaptic signaling	0.000135825818165642
CC	GO:0098687	chromosomal region	0.000136373333272192
BP	GO:0007268	chemical synaptic transmission	0.000143694999924398
BP	GO:0098916	anterograde trans-synaptic signaling	0.000143694999924398
BP	GO:0040007	growth	0.000146108119040034
CC	GO:0000775	chromosome, centromeric region	0.000157042746126273
CC	GO:0044297	cell body	0.000158850954511204
BP	GO:0007346	regulation of mitotic cell cycle	0.000225773196233546
BP	GO:1901360	organic cyclic compound metabolic process	0.000235109372645851
BP	GO:0006259	DNA metabolic process	0.00032852764348534
MF	GO:0003729	mRNA binding	0.000368776262917161
BP	GO:0048589	developmental growth	0.000490236029474026
CC	GO:0036477	somatodendritic compartment	0.000525033119562715
CC	GO:0043025	neuronal cell body	0.000531161029419848
BP	GO:0006260	DNA replication	0.000555915910906888
CC	GO:0030424	axon	0.000660346929225276
CC	GO:0000777	condensed chromosome kinetochore	0.000665585980995232
BP	GO:0008150	biological_process	0.000665585980995232
CC	GO:0098982	GABA-ergic synapse	0.000665585980995232
BP	GO:0016071	mRNA metabolic process	0.000681032706663628
BP	GO:0003008	system process	0.000948726610555121
BP	GO:0000278	mitotic cell cycle	0.00128537200173734
CC	GO:0099240	intrinsic component of synaptic membrane	0.00132081667626382
BP	GO:0050793	regulation of developmental process	0.00133065812138651
BP	GO:0048518	positive regulation of biological process	0.00148740205697785
BP	GO:0051962	positive regulation of nervous system development	0.0015439955774019
CC	GO:0030054	cell junction	0.0015498523176398
BP	GO:0043170	macromolecule metabolic process	0.00155103751312425
BP	GO:0007088	regulation of mitotic nuclear division	0.00159317444256666
BP	GO:0022008	neurogenesis	0.00159317444256666
CC	GO:0045211	postsynaptic membrane	0.00159317444256666
CC	GO:0031226	intrinsic component of plasma membrane	0.00159317444256666
CC	GO:0000793	condensed chromosome	0.00159317444256666
BP	GO:0030198	extracellular matrix organization	0.00159317444256666
BP	GO:0008380	RNA splicing	0.00177101979270389
BP	GO:0048699	generation of neurons	0.00178485228979002
BP	GO:0000070	mitotic sister chromatid segregation	0.00181104544613962
BP	GO:0048522	positive regulation of cellular process	0.00193097553701427
BP	GO:0006261	DNA-dependent DNA replication	0.00210109242964764
BP	GO:0051783	regulation of nuclear division	0.00215812798360693
CC	GO:0000779	condensed chromosome, centromeric region	0.00215812798360693
CC	GO:0005887	integral component of plasma membrane	0.00220672393432437
BP	GO:0006281	DNA repair	0.00224040325268051
BP	GO:0007049	cell cycle	0.00224040325268051
BP	GO:0140014	mitotic nuclear division	0.00226916774465035
BP	GO:0030182	neuron differentiation	0.00236261521802054
BP	GO:0023052	signaling	0.00236261521802054
BP	GO:0006397	mRNA processing	0.00291280705408024
CC	GO:0033267	axon part	0.00297240401057996
BP	GO:2000026	regulation of multicellular organismal development	0.00297240401057996
BP	GO:0007059	chromosome segregation	0.00310548808702043
BP	GO:0050804	modulation of chemical synaptic transmission	0.00323432293109885
BP	GO:0007155	cell adhesion	0.00330117179206191
CC	GO:0043292	contractile fiber	0.00330768514301734
BP	GO:0048666	neuron development	0.0034741189257581
MF	GO:0016887	ATPase activity	0.00359826454203914
BP	GO:0050808	synapse organization	0.00366050521615292
BP	GO:0060255	regulation of macromolecule metabolic process	0.00366050521615292
BP	GO:0099177	regulation of trans-synaptic signaling	0.00377741477904824
BP	GO:0022610	biological adhesion	0.00393919171563962
BP	GO:0016070	RNA metabolic process	0.00399242529574511
BP	GO:0033047	regulation of mitotic sister chromatid segregation	0.00412217872240194
BP	GO:0048167	regulation of synaptic plasticity	0.00412217872240194
BP	GO:0010564	regulation of cell cycle process	0.00412217872240194
BP	GO:0033045	regulation of sister chromatid segregation	0.00427624027772019
BP	GO:0007154	cell communication	0.00457862570583819
BP	GO:0051960	regulation of nervous system development	0.00468075276941647
BP	GO:0044085	cellular component biogenesis	0.00495525180002513
BP	GO:0006807	nitrogen compound metabolic process	0.00497179465626069
BP	GO:0000819	sister chromatid segregation	0.00522823551886434
MF	GO:0005509	calcium ion binding	0.00522823551886434
BP	GO:0051983	regulation of chromosome segregation	0.00546828059019145
BP	GO:0006275	regulation of DNA replication	0.00546828059019145
CC	GO:0098590	plasma membrane region	0.00592158534110149
BP	GO:0033260	nuclear DNA replication	0.00598063671688787
BP	GO:0045597	positive regulation of cell differentiation	0.00598063671688787
CC	GO:0099634	postsynaptic specialization membrane	0.00622413336075636
BP	GO:0051171	regulation of nitrogen compound metabolic process	0.00693637106022855
MF	GO:0030020	extracellular matrix structural constituent conferring tensile strength	0.00759131773885399
BP	GO:0043062	extracellular structure organization	0.00759131773885399
BP	GO:0000375	RNA splicing, via transesterification reactions	0.00759131773885399
BP	GO:0000377	RNA splicing, via transesterification reactions with bulged adenosine as nucleophile	0.00759131773885399
BP	GO:0000398	mRNA splicing, via spliceosome	0.00759131773885399
CC	GO:0044430	cytoskeletal part	0.00813257676843449
CC	GO:0098794	postsynapse	0.00851705570638081
BP	GO:0009653	anatomical structure morphogenesis	0.00856334619806722
BP	GO:0000280	nuclear division	0.00913332462382809
BP	GO:0090068	positive regulation of cell cycle process	0.00914935124771282
BP	GO:0006974	cellular response to DNA damage stimulus	0.0091944591541043
BP	GO:0045787	positive regulation of cell cycle	0.00966662877130851
MF	GO:0003723	RNA binding	0.00970649266897392
BP	GO:1903047	mitotic cell cycle process	0.00975992314174333
MF	GO:0042623	ATPase activity, coupled	0.00987570957205084
CC	GO:0042734	presynaptic membrane	0.0106278862591498
CC	GO:0000228	nuclear chromosome	0.0106371565089882
CC	GO:0043005	neuron projection	0.0107216317309816
MF	GO:0005102	signaling receptor binding	0.0107591386739584
BP	GO:0044786	cell cycle DNA replication	0.0107591386739584
CC	GO:0005581	collagen trimer	0.0111053602160019
BP	GO:0031175	neuron projection development	0.0114290213186063
CC	GO:0005856	cytoskeleton	0.0114290213186063
BP	GO:0010720	positive regulation of cell development	0.0114290213186063
BP	GO:0051716	cellular response to stimulus	0.0116198437688622
CC	GO:0099092	postsynaptic density, intracellular component	0.0117420757805111
MF	GO:0005212	structural constituent of eye lens	0.0122884109205448
BP	GO:1901990	regulation of mitotic cell cycle phase transition	0.0125420942760031
CC	GO:0099699	integral component of synaptic membrane	0.0126452284272565
CC	GO:0044459	plasma membrane part	0.0126639890124112
BP	GO:0050769	positive regulation of neurogenesis	0.0127855274808521
MF	GO:0008022	protein C-terminus binding	0.0129762896781774
BP	GO:0010467	gene expression	0.0131564659347094
CC	GO:0098936	intrinsic component of postsynaptic membrane	0.0134669273656314
BP	GO:0051240	positive regulation of multicellular organismal process	0.0134672332490185
BP	GO:0007416	synapse assembly	0.0138370844437842
BP	GO:0032989	cellular component morphogenesis	0.0146563590221741
CC	GO:0005865	striated muscle thin filament	0.0150289247368594
BP	GO:0031123	RNA 3'-end processing	0.0153006355826085
CC	GO:0098793	presynapse	0.0159138809406408
BP	GO:0120039	plasma membrane bounded cell projection morphogenesis	0.0164989355630717
BP	GO:0008283	cell proliferation	0.0169601462780587
CC	GO:0036379	myofilament	0.0169808619337014
MF	GO:0008094	DNA-dependent ATPase activity	0.0171394445099778
CC	GO:0044454	nuclear chromosome part	0.0171997248357639
BP	GO:0045930	negative regulation of mitotic cell cycle	0.019193901489272
BP	GO:0040011	locomotion	0.0201046918495624
BP	GO:1901987	regulation of cell cycle phase transition	0.0201127949324706
BP	GO:0048812	neuron projection morphogenesis	0.0201278166675414
BP	GO:0044087	regulation of cellular component biogenesis	0.020409223168398
CC	GO:0008328	ionotropic glutamate receptor complex	0.0210618947053034
MF	GO:0005539	glycosaminoglycan binding	0.0211401477336424
BP	GO:0031346	positive regulation of cell projection organization	0.0211401477336424
CC	GO:0044422	organelle part	0.0211401477336424
CC	GO:0044304	main axon	0.0211401477336424
BP	GO:0044089	positive regulation of cellular component biogenesis	0.0216334243100191
BP	GO:0044770	cell cycle phase transition	0.0220163226382077
BP	GO:0048858	cell projection morphogenesis	0.0222867496281951
BP	GO:0022402	cell cycle process	0.0234155708811391
BP	GO:0048285	organelle fission	0.024543307021717
CC	GO:0098878	neurotransmitter receptor complex	0.0260884216151854
BP	GO:0120036	plasma membrane bounded cell projection organization	0.0264728260515638
BP	GO:0003009	skeletal muscle contraction	0.0264728260515638
BP	GO:2000463	positive regulation of excitatory postsynaptic potential	0.0264985586503303
CC	GO:0030016	myofibril	0.026523084584333
CC	GO:0099572	postsynaptic specialization	0.0271263171373533
BP	GO:0097435	supramolecular fiber organization	0.0274652085723088
BP	GO:0006941	striated muscle contraction	0.0286324457332931
BP	GO:0051303	establishment of chromosome localization	0.0289207851859243
BP	GO:0003013	circulatory system process	0.029496809643711
BP	GO:0007080	mitotic metaphase plate congression	0.029496809643711
MF	GO:0008092	cytoskeletal protein binding	0.0296712794746408
CC	GO:0017146	NMDA selective glutamate receptor complex	0.0298949602612402
BP	GO:1901988	negative regulation of cell cycle phase transition	0.0299414919201894
BP	GO:0010976	positive regulation of neuron projection development	0.0307628482125928
CC	GO:0044298	cell body membrane	0.0307628482125928
BP	GO:0080090	regulation of primary metabolic process	0.0307628482125928
MF	GO:0098772	molecular function regulator	0.0309764646922745
BP	GO:0051052	regulation of DNA metabolic process	0.0320496300920558
BP	GO:0022607	cellular component assembly	0.0333623060828521
BP	GO:0006928	movement of cell or subcellular component	0.0333715350416299
BP	GO:0035418	protein localization to synapse	0.0339594232266111
BP	GO:0022613	ribonucleoprotein complex biogenesis	0.0340739505546029
BP	GO:0051310	metaphase plate congression	0.0343116867420779
BP	GO:0048168	regulation of neuronal synaptic plasticity	0.0344292322733468
BP	GO:0032990	cell part morphogenesis	0.0355701128166539
BP	GO:0007267	cell-cell signaling	0.0355701128166539
BP	GO:0042127	regulation of cell proliferation	0.0377124491692309
CC	GO:0005681	spliceosomal complex	0.0379072672659855
BP	GO:0044772	mitotic cell cycle phase transition	0.0381359250116073
BP	GO:0030030	cell projection organization	0.0381359250116073
CC	GO:0032809	neuronal cell body membrane	0.0381359250116073
BP	GO:0098813	nuclear chromosome segregation	0.038871494613618
BP	GO:0045666	positive regulation of neuron differentiation	0.0390759359783632
CC	GO:0098978	glutamatergic synapse	0.0397490531176023
BP	GO:0051301	cell division	0.0397933088579822
BP	GO:0045595	regulation of cell differentiation	0.0397933088579822
MF	GO:0003676	nucleic acid binding	0.0397933088579822
BP	GO:0060538	skeletal muscle organ development	0.0397933088579822
BP	GO:1901991	negative regulation of mitotic cell cycle phase transition	0.0397933088579822
MF	GO:0051015	actin filament binding	0.0397933088579822
BP	GO:0050767	regulation of neurogenesis	0.0397933088579822
BP	GO:0050000	chromosome localization	0.040479803932171
CC	GO:0098839	postsynaptic density membrane	0.0414176847625239
MF	GO:0005516	calmodulin binding	0.0415565835511584
CC	GO:0097447	dendritic tree	0.0428553160623799
CC	GO:0044449	contractile fiber part	0.0436085625296844
BP	GO:0051315	attachment of mitotic spindle microtubules to kinetochore	0.0436085625296844
BP	GO:0065008	regulation of biological quality	0.048597438226744
BP	GO:0000245	spliceosomal complex assembly	0.048597438226744
BP	GO:0071248	cellular response to metal ion	0.048690010766701
BP	GO:0060537	muscle tissue development	0.0493463767921554
CC	GO:1990904	ribonucleoprotein complex	0.0493463767921554
BP	GO:0007611	learning or memory	0.0493463767921554
BP	GO:0007091	metaphase/anaphase transition of mitotic cell cycle	0.0493463767921554
BP	GO:0045664	regulation of neuron differentiation	0.0499155702055261
BP	GO:0044784	metaphase/anaphase transition of cell cycle	0.0499155702055261
BP	GO:0048513	animal organ development	0.0499732889998286
