# Supplementary material for: Dedicated transcriptomics combined with power analysis lead to functional understanding of genes with weak phenotypic changes in knockout lines
Source: PLoS Comput Biol. 2020 Nov 12;16(11):e1008354. doi: 10.1371/journal.pcbi.1008354 (PMC7685438; doi:10.1371/journal.pcbi.1008354)
Supplement: S3 File — (GZ) [file pcbi.1008354.s017.gz › S3_File/gor0.2/343.tsv]

ontology	category	term	BH
BP	GO:0032501	multicellular organismal process	8.45693870272193e-08
CC	GO:0031012	extracellular matrix	8.45693870272193e-08
CC	GO:0062023	collagen-containing extracellular matrix	8.45693870272193e-08
BP	GO:0048731	system development	1.33615980578488e-07
BP	GO:0007275	multicellular organism development	1.55369148663474e-07
BP	GO:0048856	anatomical structure development	1.70523845097666e-07
MF	GO:0005201	extracellular matrix structural constituent	1.70523845097666e-07
BP	GO:0032502	developmental process	2.01387218773135e-07
BP	GO:0009987	cellular process	2.03923124062657e-07
CC	GO:0044421	extracellular region part	7.17932507934825e-07
BP	GO:0071840	cellular component organization or biogenesis	7.17932507934825e-07
CC	GO:0005576	extracellular region	2.24239654463058e-06
BP	GO:0065007	biological regulation	2.24239654463058e-06
CC	GO:0043228	non-membrane-bounded organelle	2.24239654463058e-06
CC	GO:0032991	protein-containing complex	2.60209944919873e-06
BP	GO:0016043	cellular component organization	4.98974255589055e-06
MF	GO:0005198	structural molecule activity	6.14725446323756e-06
CC	GO:0043232	intracellular non-membrane-bounded organelle	7.622177756017e-06
BP	GO:0050794	regulation of cellular process	1.13441345892759e-05
BP	GO:0050789	regulation of biological process	1.57172903040629e-05
CC	GO:0044428	nuclear part	1.89560420705859e-05
CC	GO:0005615	extracellular space	3.54919501996177e-05
CC	GO:0005694	chromosome	3.69347811398991e-05
BP	GO:0008380	RNA splicing	4.11581301754897e-05
BP	GO:0007399	nervous system development	6.85842529523665e-05
CC	GO:0031981	nuclear lumen	6.85842529523665e-05
BP	GO:0006396	RNA processing	6.87516577612909e-05
BP	GO:0016071	mRNA metabolic process	9.68031227587588e-05
BP	GO:0000375	RNA splicing, via transesterification reactions	0.000116012416843183
BP	GO:0000377	RNA splicing, via transesterification reactions with bulged adenosine as nucleophile	0.000116012416843183
BP	GO:0000398	mRNA splicing, via spliceosome	0.000116012416843183
MF	GO:0003729	mRNA binding	0.000116012416843183
CC	GO:0045202	synapse	0.000116663615434096
BP	GO:0006397	mRNA processing	0.000154698961465244
MF	GO:0005515	protein binding	0.000155135366367592
CC	GO:0044427	chromosomal part	0.000162414095917231
BP	GO:0048519	negative regulation of biological process	0.000451491274639917
CC	GO:1990904	ribonucleoprotein complex	0.00051635737390357
CC	GO:0044456	synapse part	0.000569359131565367
BP	GO:0051239	regulation of multicellular organismal process	0.000766370062949266
CC	GO:0000776	kinetochore	0.000776096901808415
BP	GO:0048523	negative regulation of cellular process	0.000982925509568236
MF	GO:0005212	structural constituent of eye lens	0.00131684125309931
MF	GO:0005488	binding	0.00131684125309931
MF	GO:0005539	glycosaminoglycan binding	0.00131684125309931
BP	GO:0048468	cell development	0.00131684125309931
CC	GO:0000775	chromosome, centromeric region	0.00136360542964997
BP	GO:0048869	cellular developmental process	0.00139303662607842
BP	GO:0030154	cell differentiation	0.00174088063374712
CC	GO:0005581	collagen trimer	0.00199085118948003
CC	GO:0070013	intracellular organelle lumen	0.00222286512442198
BP	GO:0007049	cell cycle	0.00233494044361768
CC	GO:0031974	membrane-enclosed lumen	0.00233494044361768
CC	GO:0043233	organelle lumen	0.00233494044361768
MF	GO:0003723	RNA binding	0.00259650576062702
CC	GO:0097458	neuron part	0.00300390056195073
CC	GO:0000228	nuclear chromosome	0.00367097820583667
MF	GO:0030020	extracellular matrix structural constituent conferring tensile strength	0.00373622579851053
MF	GO:0008201	heparin binding	0.00383368396281231
CC	GO:0005634	nucleus	0.00383368396281231
CC	GO:0099512	supramolecular fiber	0.00427199860112834
CC	GO:0099080	supramolecular complex	0.00437450439776237
CC	GO:0099081	supramolecular polymer	0.00437450439776237
CC	GO:0043292	contractile fiber	0.00447979262223558
BP	GO:0000278	mitotic cell cycle	0.00460495994215535
CC	GO:0097060	synaptic membrane	0.00460495994215535
BP	GO:0050793	regulation of developmental process	0.00490122613743062
BP	GO:0006403	RNA localization	0.00498343929587092
BP	GO:0060351	cartilage development involved in endochondral bone morphogenesis	0.00535540974610654
BP	GO:0000070	mitotic sister chromatid segregation	0.00538676334052312
CC	GO:0005681	spliceosomal complex	0.00550343421667083
CC	GO:0098793	presynapse	0.00563546872752424
BP	GO:0007059	chromosome segregation	0.00588759702955893
CC	GO:0044454	nuclear chromosome part	0.0059539223570096
CC	GO:0030424	axon	0.00621676971020286
BP	GO:0051726	regulation of cell cycle	0.00621676971020286
BP	GO:1903311	regulation of mRNA metabolic process	0.00621676971020286
BP	GO:0022008	neurogenesis	0.00621676971020286
BP	GO:2000026	regulation of multicellular organismal development	0.00621676971020286
BP	GO:0051216	cartilage development	0.00717968409380573
CC	GO:0036477	somatodendritic compartment	0.00734837275581597
CC	GO:0098687	chromosomal region	0.00762261330594181
BP	GO:0006139	nucleobase-containing compound metabolic process	0.0079124866151544
BP	GO:0022610	biological adhesion	0.00796476494506942
BP	GO:0051983	regulation of chromosome segregation	0.00796476494506942
BP	GO:0007155	cell adhesion	0.00834827737982513
BP	GO:0000819	sister chromatid segregation	0.0088198252683184
MF	GO:0016887	ATPase activity	0.00975624156215783
BP	GO:0090304	nucleic acid metabolic process	0.00989827937168159
CC	GO:0033267	axon part	0.0101392522043912
BP	GO:0002062	chondrocyte differentiation	0.0105166773604628
BP	GO:0048513	animal organ development	0.010558222095183
CC	GO:0031226	intrinsic component of plasma membrane	0.0109498645201747
BP	GO:0000245	spliceosomal complex assembly	0.0111368699006227
MF	GO:0042623	ATPase activity, coupled	0.0116631373687859
BP	GO:0060350	endochondral bone morphogenesis	0.0118733654940362
CC	GO:0000779	condensed chromosome, centromeric region	0.0122114252577802
CC	GO:0030054	cell junction	0.0126988504435821
BP	GO:0033045	regulation of sister chromatid segregation	0.0132054564426913
BP	GO:0006260	DNA replication	0.0132054564426913
BP	GO:0033047	regulation of mitotic sister chromatid segregation	0.013821168598236
CC	GO:0000777	condensed chromosome kinetochore	0.013821168598236
BP	GO:0060349	bone morphogenesis	0.0139115573203759
BP	GO:0048699	generation of neurons	0.0140270907329266
BP	GO:0061448	connective tissue development	0.0148852729917608
BP	GO:0007346	regulation of mitotic cell cycle	0.0154372261443584
CC	GO:0044420	extracellular matrix component	0.0158082503470565
BP	GO:0098742	cell-cell adhesion via plasma-membrane adhesion molecules	0.016476226401577
CC	GO:0005887	integral component of plasma membrane	0.0173145311595948
BP	GO:0050684	regulation of mRNA processing	0.0173145311595948
BP	GO:0140014	mitotic nuclear division	0.0173279594162178
CC	GO:0099092	postsynaptic density, intracellular component	0.0173279594162178
CC	GO:0030017	sarcomere	0.0176273810957055
BP	GO:0043062	extracellular structure organization	0.0176686795042058
BP	GO:0007093	mitotic cell cycle checkpoint	0.0183594930001337
CC	GO:0005654	nucleoplasm	0.0183594930001337
BP	GO:0006261	DNA-dependent DNA replication	0.018640151629548
CC	GO:0000793	condensed chromosome	0.0191956879149679
CC	GO:0030016	myofibril	0.0201664016177011
MF	GO:0005509	calcium ion binding	0.0202326392205675
CC	GO:0043025	neuronal cell body	0.0202326392205675
MF	GO:0044877	protein-containing complex binding	0.0206275747176739
CC	GO:0044449	contractile fiber part	0.0206947748549511
BP	GO:0051128	regulation of cellular component organization	0.0206947748549511
BP	GO:0003008	system process	0.0233320735616058
BP	GO:0030198	extracellular matrix organization	0.0239288939738458
MF	GO:0008094	DNA-dependent ATPase activity	0.0242656858063012
BP	GO:0045597	positive regulation of cell differentiation	0.0242656858063012
BP	GO:0001764	neuron migration	0.0242656858063012
BP	GO:0031123	RNA 3'-end processing	0.025956791643839
CC	GO:0044297	cell body	0.0260370469445055
BP	GO:0000280	nuclear division	0.0261390117673531
BP	GO:0045595	regulation of cell differentiation	0.0262270526276936
BP	GO:0031175	neuron projection development	0.026649084456839
BP	GO:0051236	establishment of RNA localization	0.0305996037678079
BP	GO:0007268	chemical synaptic transmission	0.0319659922814921
BP	GO:0098916	anterograde trans-synaptic signaling	0.0319659922814921
BP	GO:0046483	heterocycle metabolic process	0.0333246372043695
BP	GO:0006013	mannose metabolic process	0.0333550290470306
BP	GO:0099536	synaptic signaling	0.0335987714779401
BP	GO:0048666	neuron development	0.0349438225881898
BP	GO:0043170	macromolecule metabolic process	0.0349438225881898
BP	GO:0051093	negative regulation of developmental process	0.0377210567938703
BP	GO:0044085	cellular component biogenesis	0.0377210567938703
BP	GO:0051960	regulation of nervous system development	0.0377210567938703
BP	GO:1905818	regulation of chromosome separation	0.038478298911327
BP	GO:0009653	anatomical structure morphogenesis	0.038478298911327
BP	GO:0030182	neuron differentiation	0.0409219147546447
BP	GO:1901991	negative regulation of mitotic cell cycle phase transition	0.0415559266498064
BP	GO:0007080	mitotic metaphase plate congression	0.0418826879620859
BP	GO:0034508	centromere complex assembly	0.0426763043908839
MF	GO:0008092	cytoskeletal protein binding	0.0441297421227471
CC	GO:0043005	neuron projection	0.0451629557109463
BP	GO:1903313	positive regulation of mRNA metabolic process	0.0454144469952147
BP	GO:0022402	cell cycle process	0.0454144469952147
CC	GO:0150034	distal axon	0.0462867043676742
BP	GO:0099537	trans-synaptic signaling	0.0462867043676742
BP	GO:0051130	positive regulation of cellular component organization	0.0462867043676742
BP	GO:1901988	negative regulation of cell cycle phase transition	0.047999996691524
BP	GO:0048285	organelle fission	0.047999996691524
BP	GO:0000075	cell cycle checkpoint	0.047999996691524
BP	GO:0022613	ribonucleoprotein complex biogenesis	0.047999996691524
CC	GO:0099091	postsynaptic specialization, intracellular component	0.047999996691524
BP	GO:0045930	negative regulation of mitotic cell cycle	0.047999996691524
BP	GO:0003433	chondrocyte development involved in endochondral bone morphogenesis	0.047999996691524
BP	GO:0007411	axon guidance	0.0497286603676855
