# Supplementary material for: Dedicated transcriptomics combined with power analysis lead to functional understanding of genes with weak phenotypic changes in knockout lines
Source: PLoS Comput Biol. 2020 Nov 12;16(11):e1008354. doi: 10.1371/journal.pcbi.1008354 (PMC7685438; doi:10.1371/journal.pcbi.1008354)
Supplement: S3 File — (GZ) [file pcbi.1008354.s017.gz › S3_File/gor0.2/206.tsv]

ontology	category	term	BH
CC	GO:0031012	extracellular matrix	7.14961204534586e-09
MF	GO:0005201	extracellular matrix structural constituent	3.76708445662292e-07
CC	GO:0062023	collagen-containing extracellular matrix	3.76708445662292e-07
CC	GO:0032991	protein-containing complex	6.55547975635979e-07
BP	GO:0032501	multicellular organismal process	7.88130731896908e-07
CC	GO:0044421	extracellular region part	2.10638777574927e-06
BP	GO:0009987	cellular process	4.03663953818027e-06
CC	GO:0097060	synaptic membrane	4.19751418471435e-06
MF	GO:0005515	protein binding	6.74022848447107e-06
CC	GO:0045202	synapse	6.91541106898434e-06
CC	GO:0005694	chromosome	6.91988666162551e-06
CC	GO:0044427	chromosomal part	6.91988666162551e-06
BP	GO:0051726	regulation of cell cycle	8.73169204006315e-06
CC	GO:0031981	nuclear lumen	1.45052304350585e-05
CC	GO:0044428	nuclear part	1.45071664354664e-05
BP	GO:0071840	cellular component organization or biogenesis	1.61801870415447e-05
CC	GO:0005615	extracellular space	1.61801870415447e-05
BP	GO:0048731	system development	1.61801870415447e-05
BP	GO:0050789	regulation of biological process	2.43632194960242e-05
MF	GO:0005198	structural molecule activity	2.5750361388934e-05
BP	GO:0065007	biological regulation	2.67556679035734e-05
BP	GO:0048519	negative regulation of biological process	3.44699505207604e-05
CC	GO:0005576	extracellular region	3.45451889104245e-05
BP	GO:0007275	multicellular organism development	3.45451889104245e-05
BP	GO:0016043	cellular component organization	3.45451889104245e-05
CC	GO:0044456	synapse part	3.45451889104245e-05
BP	GO:0050794	regulation of cellular process	3.73826345588642e-05
BP	GO:0007346	regulation of mitotic cell cycle	4.0992805349522e-05
BP	GO:0007154	cell communication	4.27405612955485e-05
CC	GO:0030054	cell junction	4.36552588357299e-05
BP	GO:0048856	anatomical structure development	5.61581015484514e-05
BP	GO:0023052	signaling	5.88140237976689e-05
CC	GO:0043228	non-membrane-bounded organelle	7.19828162035975e-05
BP	GO:0051239	regulation of multicellular organismal process	7.38583826069269e-05
CC	GO:0098590	plasma membrane region	7.38583826069269e-05
BP	GO:0007268	chemical synaptic transmission	8.50430588691988e-05
BP	GO:0098916	anterograde trans-synaptic signaling	8.50430588691988e-05
MF	GO:0044877	protein-containing complex binding	0.000116321784875147
CC	GO:0000228	nuclear chromosome	0.00012565908270778
BP	GO:0032502	developmental process	0.000137578176756924
BP	GO:0003008	system process	0.000140234574199296
BP	GO:0099536	synaptic signaling	0.000140583805239772
CC	GO:0045211	postsynaptic membrane	0.000140583805239772
BP	GO:0099537	trans-synaptic signaling	0.000149689053408552
CC	GO:0043232	intracellular non-membrane-bounded organelle	0.000267589320524324
BP	GO:0000278	mitotic cell cycle	0.000311193275214629
CC	GO:0044454	nuclear chromosome part	0.00042112874259195
BP	GO:0007049	cell cycle	0.000483927484389728
CC	GO:0098687	chromosomal region	0.00048574381553236
BP	GO:0048523	negative regulation of cellular process	0.000541319841848216
CC	GO:0070013	intracellular organelle lumen	0.000674936428165341
BP	GO:0006974	cellular response to DNA damage stimulus	0.000694100751089723
CC	GO:0031974	membrane-enclosed lumen	0.000694100751089723
CC	GO:0043233	organelle lumen	0.000694100751089723
BP	GO:0016071	mRNA metabolic process	0.000698754673201941
BP	GO:0007399	nervous system development	0.000698762892443864
CC	GO:0005654	nucleoplasm	0.000812530279487886
BP	GO:0048589	developmental growth	0.000895387749361591
CC	GO:0005634	nucleus	0.000895387749361591
BP	GO:0006260	DNA replication	0.000895387749361591
CC	GO:0099240	intrinsic component of synaptic membrane	0.000895387749361591
CC	GO:0030424	axon	0.000895387749361591
BP	GO:0006403	RNA localization	0.000895387749361591
BP	GO:0048518	positive regulation of biological process	0.000895387749361591
BP	GO:0048468	cell development	0.000995244701550812
CC	GO:0044420	extracellular matrix component	0.00108008553292401
BP	GO:0048167	regulation of synaptic plasticity	0.00108653643492972
CC	GO:0043292	contractile fiber	0.00119656249696949
CC	GO:0000776	kinetochore	0.00120558492393052
BP	GO:0050804	modulation of chemical synaptic transmission	0.00120558492393052
CC	GO:0000777	condensed chromosome kinetochore	0.00120558492393052
BP	GO:0051130	positive regulation of cellular component organization	0.00120558492393052
CC	GO:0000775	chromosome, centromeric region	0.00120558492393052
BP	GO:0090068	positive regulation of cell cycle process	0.00121222877618458
CC	GO:0099512	supramolecular fiber	0.00143282520085338
BP	GO:0099177	regulation of trans-synaptic signaling	0.00143584196765915
CC	GO:0099080	supramolecular complex	0.00144447731765807
CC	GO:0099081	supramolecular polymer	0.00144447731765807
BP	GO:0090304	nucleic acid metabolic process	0.00166616376157745
BP	GO:0048522	positive regulation of cellular process	0.00186044862174196
MF	GO:0005488	binding	0.00190512474233104
CC	GO:0097458	neuron part	0.00231089426824325
CC	GO:0099634	postsynaptic specialization membrane	0.00231493306444146
BP	GO:0006936	muscle contraction	0.00258166361331874
BP	GO:0045787	positive regulation of cell cycle	0.00270587563539113
BP	GO:0051128	regulation of cellular component organization	0.00270671684714888
BP	GO:0003015	heart process	0.00274941911619302
BP	GO:0006261	DNA-dependent DNA replication	0.00284691267946387
BP	GO:0006941	striated muscle contraction	0.00285170930641727
BP	GO:0051716	cellular response to stimulus	0.00332740803889971
BP	GO:0033047	regulation of mitotic sister chromatid segregation	0.00358819606551516
BP	GO:0003012	muscle system process	0.0036397583293015
BP	GO:0022008	neurogenesis	0.00371458523445096
BP	GO:0060047	heart contraction	0.00404331385855311
CC	GO:0000779	condensed chromosome, centromeric region	0.00404902606494812
MF	GO:0030020	extracellular matrix structural constituent conferring tensile strength	0.00404902606494812
BP	GO:0033045	regulation of sister chromatid segregation	0.00421302697509909
BP	GO:0040007	growth	0.00448786954969888
BP	GO:0050808	synapse organization	0.00474832376687582
BP	GO:0044057	regulation of system process	0.00478541849130198
BP	GO:0008380	RNA splicing	0.00478541849130198
BP	GO:0051241	negative regulation of multicellular organismal process	0.00478541849130198
BP	GO:0006397	mRNA processing	0.00478541849130198
BP	GO:0006139	nucleobase-containing compound metabolic process	0.00488964945286993
BP	GO:0010564	regulation of cell cycle process	0.00517839570373454
BP	GO:2000463	positive regulation of excitatory postsynaptic potential	0.00525120731632402
BP	GO:0007088	regulation of mitotic nuclear division	0.00528467311698685
CC	GO:0000793	condensed chromosome	0.00528467311698685
BP	GO:0051983	regulation of chromosome segregation	0.00602339792860189
BP	GO:0048699	generation of neurons	0.00602339792860189
BP	GO:0051236	establishment of RNA localization	0.00602339792860189
BP	GO:0000375	RNA splicing, via transesterification reactions	0.00602339792860189
BP	GO:0000377	RNA splicing, via transesterification reactions with bulged adenosine as nucleophile	0.00602339792860189
BP	GO:0000398	mRNA splicing, via spliceosome	0.00602339792860189
CC	GO:0098839	postsynaptic density membrane	0.0064238694956217
CC	GO:0033267	axon part	0.0064238694956217
BP	GO:0006259	DNA metabolic process	0.00698875107576901
CC	GO:0098936	intrinsic component of postsynaptic membrane	0.00705163728609174
CC	GO:0098793	presynapse	0.00705163728609174
BP	GO:0050793	regulation of developmental process	0.00705163728609174
CC	GO:0030016	myofibril	0.00710054863170975
BP	GO:0000075	cell cycle checkpoint	0.00742679146893806
BP	GO:0030182	neuron differentiation	0.0075682204270751
BP	GO:0000070	mitotic sister chromatid segregation	0.00801169917639698
BP	GO:0050806	positive regulation of synaptic transmission	0.00828967395506439
BP	GO:0045931	positive regulation of mitotic cell cycle	0.00838407895372777
BP	GO:2000026	regulation of multicellular organismal development	0.00854024671171012
MF	GO:0005539	glycosaminoglycan binding	0.00894056940445116
BP	GO:0045930	negative regulation of mitotic cell cycle	0.00915585011409838
CC	GO:0099699	integral component of synaptic membrane	0.00915585011409838
CC	GO:0030017	sarcomere	0.00935378981231867
BP	GO:0140014	mitotic nuclear division	0.00950951048738665
BP	GO:0098742	cell-cell adhesion via plasma-membrane adhesion molecules	0.00950951048738665
BP	GO:0099565	chemical synaptic transmission, postsynaptic	0.00960732255296666
BP	GO:0010646	regulation of cell communication	0.0100124940404007
CC	GO:0005581	collagen trimer	0.0101008330347668
BP	GO:0006281	DNA repair	0.0101008330347668
BP	GO:1903047	mitotic cell cycle process	0.0104046756590518
BP	GO:0023051	regulation of signaling	0.0107658740884238
BP	GO:0060079	excitatory postsynaptic potential	0.0107658740884238
BP	GO:0007267	cell-cell signaling	0.0126291934306358
BP	GO:0051093	negative regulation of developmental process	0.0126291934306358
BP	GO:0051960	regulation of nervous system development	0.0126430569304294
CC	GO:0032993	protein-DNA complex	0.0128961120218958
BP	GO:0050657	nucleic acid transport	0.0129529319891358
BP	GO:0050658	RNA transport	0.0129529319891358
BP	GO:0006275	regulation of DNA replication	0.0134840947001849
BP	GO:0060351	cartilage development involved in endochondral bone morphogenesis	0.0141862275977545
MF	GO:0005509	calcium ion binding	0.0141862275977545
BP	GO:0003009	skeletal muscle contraction	0.014264559846402
BP	GO:1901990	regulation of mitotic cell cycle phase transition	0.014264559846402
BP	GO:0007093	mitotic cell cycle checkpoint	0.014264559846402
BP	GO:0046483	heterocycle metabolic process	0.0146873543341444
BP	GO:0007165	signal transduction	0.0149938840086415
BP	GO:0051216	cartilage development	0.0150140684408509
CC	GO:0098794	postsynapse	0.0166864115209853
BP	GO:0098815	modulation of excitatory postsynaptic potential	0.0166864115209853
BP	GO:0051094	positive regulation of developmental process	0.0178476327125905
BP	GO:0044786	cell cycle DNA replication	0.0179042807770374
BP	GO:0051783	regulation of nuclear division	0.0181294622820567
MF	GO:0005212	structural constituent of eye lens	0.0181294622820567
BP	GO:0065004	protein-DNA complex assembly	0.0185443903141247
CC	GO:0044449	contractile fiber part	0.0189296532825857
BP	GO:0071103	DNA conformation change	0.0191318585568989
BP	GO:0009719	response to endogenous stimulus	0.0191318585568989
MF	GO:0003697	single-stranded DNA binding	0.0194567231871659
BP	GO:0030154	cell differentiation	0.0194675730724009
BP	GO:0071824	protein-DNA complex subunit organization	0.0195198608434773
BP	GO:0022610	biological adhesion	0.0195613850840307
BP	GO:0031570	DNA integrity checkpoint	0.0195732601079857
CC	GO:0044297	cell body	0.0202740964802982
BP	GO:0016070	RNA metabolic process	0.0202740964802982
BP	GO:0045597	positive regulation of cell differentiation	0.0205948184601145
CC	GO:0098948	intrinsic component of postsynaptic specialization membrane	0.0205948184601145
CC	GO:0043025	neuronal cell body	0.0219024557995299
CC	GO:0005865	striated muscle thin filament	0.0226056721009994
BP	GO:0060255	regulation of macromolecule metabolic process	0.0226056721009994
BP	GO:0002062	chondrocyte differentiation	0.0226056721009994
CC	GO:0099146	intrinsic component of postsynaptic density membrane	0.0226103822905627
CC	GO:0031226	intrinsic component of plasma membrane	0.0230100056864146
BP	GO:0045876	positive regulation of sister chromatid cohesion	0.0230474938241809
BP	GO:0003013	circulatory system process	0.0234542100676732
BP	GO:0048513	animal organ development	0.0235901833984776
BP	GO:0007155	cell adhesion	0.0235901833984776
BP	GO:0010965	regulation of mitotic sister chromatid separation	0.0238106556258355
MF	GO:0042623	ATPase activity, coupled	0.0243744527340926
CC	GO:1990904	ribonucleoprotein complex	0.0246929267112248
BP	GO:0045786	negative regulation of cell cycle	0.0247633096239157
CC	GO:0036379	myofilament	0.0247633096239157
MF	GO:0005102	signaling receptor binding	0.025086622667706
MF	GO:0003729	mRNA binding	0.0253373890211672
BP	GO:0006725	cellular aromatic compound metabolic process	0.0253429869014302
BP	GO:0014706	striated muscle tissue development	0.0253429869014302
CC	GO:0044459	plasma membrane part	0.0257211454355657
CC	GO:0099055	integral component of postsynaptic membrane	0.0257211454355657
BP	GO:0007517	muscle organ development	0.0258089904982168
BP	GO:0051962	positive regulation of nervous system development	0.0273086424700985
BP	GO:0060284	regulation of cell development	0.0278083873470554
MF	GO:0008094	DNA-dependent ATPase activity	0.02808463984777
BP	GO:0031123	RNA 3'-end processing	0.0290369536817916
BP	GO:0071310	cellular response to organic substance	0.0300201595977562
MF	GO:0016887	ATPase activity	0.0303407595108349
BP	GO:0033993	response to lipid	0.0307738671904454
BP	GO:0048869	cellular developmental process	0.0325060826208803
BP	GO:0060078	regulation of postsynaptic membrane potential	0.0325060826208803
BP	GO:1901987	regulation of cell cycle phase transition	0.0339703149575658
BP	GO:0006396	RNA processing	0.0339703149575658
BP	GO:0000819	sister chromatid segregation	0.0339852740472257
BP	GO:0051301	cell division	0.0339852740472257
BP	GO:0051984	positive regulation of chromosome segregation	0.0339852740472257
CC	GO:0099572	postsynaptic specialization	0.0339852740472257
BP	GO:0008015	blood circulation	0.0339852740472257
BP	GO:0007091	metaphase/anaphase transition of mitotic cell cycle	0.0362348794837752
BP	GO:0034641	cellular nitrogen compound metabolic process	0.0363082981779882
BP	GO:0060538	skeletal muscle organ development	0.0365512321630388
CC	GO:0098982	GABA-ergic synapse	0.0373173015144532
BP	GO:1901988	negative regulation of cell cycle phase transition	0.0375646944308195
BP	GO:0034724	DNA replication-independent nucleosome organization	0.0375646944308195
BP	GO:0009888	tissue development	0.0376894064056609
BP	GO:0045935	positive regulation of nucleobase-containing compound metabolic process	0.0388420506090942
BP	GO:0060537	muscle tissue development	0.0388420506090942
CC	GO:0031674	I band	0.038916741548627
CC	GO:0005887	integral component of plasma membrane	0.0406937031512574
BP	GO:0045595	regulation of cell differentiation	0.0408397630656815
BP	GO:0071495	cellular response to endogenous stimulus	0.0409009584911703
BP	GO:0061448	connective tissue development	0.0413330329625784
MF	GO:0003682	chromatin binding	0.0422565596964657
BP	GO:0050684	regulation of mRNA processing	0.0423667875179796
BP	GO:1905818	regulation of chromosome separation	0.04283734782184
CC	GO:0036477	somatodendritic compartment	0.0435970300293883
BP	GO:0043170	macromolecule metabolic process	0.0436041225557254
BP	GO:0003433	chondrocyte development involved in endochondral bone morphogenesis	0.0436041225557254
BP	GO:0042127	regulation of cell proliferation	0.0436041225557254
CC	GO:0150034	distal axon	0.0436041225557254
BP	GO:0010720	positive regulation of cell development	0.0439041926087316
BP	GO:0048666	neuron development	0.0444581385752487
CC	GO:0044422	organelle part	0.044926021989687
BP	GO:0015931	nucleobase-containing compound transport	0.045898949377088
BP	GO:0010033	response to organic substance	0.0464253438009297
BP	GO:1901991	negative regulation of mitotic cell cycle phase transition	0.046794168442803
BP	GO:0070887	cellular response to chemical stimulus	0.046794168442803
BP	GO:0050896	response to stimulus	0.0477203697874591
BP	GO:0030198	extracellular matrix organization	0.0487553651755105
BP	GO:0032412	regulation of ion transmembrane transporter activity	0.0487553651755105
BP	GO:0060350	endochondral bone morphogenesis	0.0489876368383803
BP	GO:1901701	cellular response to oxygen-containing compound	0.0496718278162557
