# Supplementary material for: Dedicated transcriptomics combined with power analysis lead to functional understanding of genes with weak phenotypic changes in knockout lines
Source: PLoS Comput Biol. 2020 Nov 12;16(11):e1008354. doi: 10.1371/journal.pcbi.1008354 (PMC7685438; doi:10.1371/journal.pcbi.1008354)
Supplement: S3 File — (GZ) [file pcbi.1008354.s017.gz › S3_File/gor0.2/994.tsv]

ontology	category	term	BH
MF	GO:0005198	structural molecule activity	6.77459089827612e-08
BP	GO:0032501	multicellular organismal process	6.77459089827612e-08
CC	GO:0031012	extracellular matrix	7.47622885179006e-08
CC	GO:0044421	extracellular region part	7.47622885179006e-08
CC	GO:0044428	nuclear part	1.66229413924228e-07
CC	GO:0032991	protein-containing complex	4.47179282748959e-07
CC	GO:0031981	nuclear lumen	5.96468641527476e-07
MF	GO:0005201	extracellular matrix structural constituent	5.96468641527476e-07
CC	GO:0005615	extracellular space	7.10971016310534e-07
CC	GO:0043228	non-membrane-bounded organelle	1.57778909307058e-06
BP	GO:0009987	cellular process	1.89511973801275e-06
CC	GO:0062023	collagen-containing extracellular matrix	1.89511973801275e-06
CC	GO:0005576	extracellular region	2.21196743728997e-06
MF	GO:0005515	protein binding	2.43744074524107e-06
BP	GO:0071840	cellular component organization or biogenesis	2.51562589892866e-06
CC	GO:0043232	intracellular non-membrane-bounded organelle	2.87121179360173e-06
CC	GO:0030424	axon	4.48419024311714e-06
CC	GO:0070013	intracellular organelle lumen	5.23063834134918e-06
CC	GO:0031974	membrane-enclosed lumen	5.23063834134918e-06
CC	GO:0043233	organelle lumen	5.23063834134918e-06
BP	GO:0032502	developmental process	5.23063834134918e-06
BP	GO:0007399	nervous system development	7.0447632843166e-06
BP	GO:0016043	cellular component organization	8.5126906076325e-06
CC	GO:0005694	chromosome	1.10949466521647e-05
BP	GO:0048731	system development	1.32606297523959e-05
MF	GO:0005212	structural constituent of eye lens	1.39411002304176e-05
CC	GO:0099512	supramolecular fiber	1.4127294488918e-05
CC	GO:0099080	supramolecular complex	1.4127294488918e-05
CC	GO:0099081	supramolecular polymer	1.4127294488918e-05
BP	GO:0007275	multicellular organism development	1.4127294488918e-05
BP	GO:0048856	anatomical structure development	1.4127294488918e-05
CC	GO:0044427	chromosomal part	1.74396427159887e-05
CC	GO:0097060	synaptic membrane	1.93801789542396e-05
CC	GO:0045202	synapse	2.66889362166732e-05
BP	GO:0065007	biological regulation	3.11705184136408e-05
CC	GO:0044422	organelle part	3.36282210679784e-05
MF	GO:0005488	binding	3.36282210679784e-05
BP	GO:0050789	regulation of biological process	3.7842245349142e-05
CC	GO:0005654	nucleoplasm	4.59364489670041e-05
CC	GO:0044456	synapse part	4.93306482642935e-05
BP	GO:0022008	neurogenesis	8.68058389539732e-05
CC	GO:0098590	plasma membrane region	9.40787816543162e-05
BP	GO:0031123	RNA 3'-end processing	0.00013741502624652
CC	GO:0000775	chromosome, centromeric region	0.000146778745401922
BP	GO:0099536	synaptic signaling	0.000165892055672782
CC	GO:0043292	contractile fiber	0.000171425330756198
CC	GO:0000777	condensed chromosome kinetochore	0.00017524797212966
CC	GO:0097458	neuron part	0.000229031165227804
CC	GO:0000779	condensed chromosome, centromeric region	0.000242600614209598
BP	GO:0048699	generation of neurons	0.000291212262388661
CC	GO:0005634	nucleus	0.000356431430876245
BP	GO:0099537	trans-synaptic signaling	0.000594165136119881
BP	GO:0007268	chemical synaptic transmission	0.000633652132231665
BP	GO:0098916	anterograde trans-synaptic signaling	0.000633652132231665
CC	GO:0044459	plasma membrane part	0.000661284969078466
CC	GO:0043025	neuronal cell body	0.000661284969078466
BP	GO:0022610	biological adhesion	0.000792669101445977
BP	GO:0007155	cell adhesion	0.000815202723750851
CC	GO:0033267	axon part	0.00113402712670819
BP	GO:0050794	regulation of cellular process	0.00117666958736629
CC	GO:0000776	kinetochore	0.00133234649873884
CC	GO:0000793	condensed chromosome	0.00135202241408598
BP	GO:0051239	regulation of multicellular organismal process	0.00156404785224608
CC	GO:0005581	collagen trimer	0.00187225520477241
BP	GO:0048468	cell development	0.00192070002173667
BP	GO:0051094	positive regulation of developmental process	0.00220961171156083
CC	GO:0044297	cell body	0.00232438133290592
BP	GO:0006396	RNA processing	0.00257168080499092
CC	GO:0098687	chromosomal region	0.00277434551302224
BP	GO:0050793	regulation of developmental process	0.00277690221769157
BP	GO:0030154	cell differentiation	0.00280424737969784
CC	GO:0045211	postsynaptic membrane	0.00304800799113364
BP	GO:0003008	system process	0.00309175585595707
BP	GO:0030182	neuron differentiation	0.00329961218649483
CC	GO:0030016	myofibril	0.00348180852716625
CC	GO:0000228	nuclear chromosome	0.0036054599274424
CC	GO:0044449	contractile fiber part	0.0036054599274424
CC	GO:0098793	presynapse	0.00414469537596413
BP	GO:0048869	cellular developmental process	0.00421784157938395
BP	GO:0051128	regulation of cellular component organization	0.00437132662348418
CC	GO:0030017	sarcomere	0.0046043817836776
MF	GO:0044877	protein-containing complex binding	0.00484698369896742
CC	GO:0099240	intrinsic component of synaptic membrane	0.00524089492268734
BP	GO:0008380	RNA splicing	0.00577744197838628
CC	GO:0031226	intrinsic component of plasma membrane	0.00581719376358021
BP	GO:0000278	mitotic cell cycle	0.00609949084426006
MF	GO:0005509	calcium ion binding	0.00624562774605353
BP	GO:0006941	striated muscle contraction	0.00634103050863098
CC	GO:0044446	intracellular organelle part	0.00640331533716875
MF	GO:0008201	heparin binding	0.00650491532830463
MF	GO:0005539	glycosaminoglycan binding	0.00659009859353289
BP	GO:0048519	negative regulation of biological process	0.00728476459138794
BP	GO:0048666	neuron development	0.00753515985768193
CC	GO:0098978	glutamatergic synapse	0.00771540773777167
CC	GO:0044454	nuclear chromosome part	0.00806424246683486
CC	GO:0005891	voltage-gated calcium channel complex	0.00857093335866923
BP	GO:0000070	mitotic sister chromatid segregation	0.00884627735539779
CC	GO:0036477	somatodendritic compartment	0.00889953691148687
BP	GO:0051130	positive regulation of cellular component organization	0.00889953691148687
BP	GO:0006281	DNA repair	0.00904785000425725
MF	GO:0030020	extracellular matrix structural constituent conferring tensile strength	0.0100220115787817
BP	GO:0051960	regulation of nervous system development	0.0100220115787817
CC	GO:0099634	postsynaptic specialization membrane	0.0113223691874689
CC	GO:0009986	cell surface	0.0114730246008305
BP	GO:0043062	extracellular structure organization	0.0130726234845363
BP	GO:0007049	cell cycle	0.0136676146143455
BP	GO:0008037	cell recognition	0.0136676146143455
BP	GO:0061448	connective tissue development	0.0137003878750687
BP	GO:0006397	mRNA processing	0.0137998838258189
BP	GO:0033047	regulation of mitotic sister chromatid segregation	0.0137998838258189
BP	GO:0050804	modulation of chemical synaptic transmission	0.0141163434714436
CC	GO:0005887	integral component of plasma membrane	0.0142008467772004
BP	GO:2000026	regulation of multicellular organismal development	0.0144889838849584
BP	GO:0031124	mRNA 3'-end processing	0.0144889838849584
BP	GO:0098742	cell-cell adhesion via plasma-membrane adhesion molecules	0.0147418172663725
CC	GO:0005856	cytoskeleton	0.0148330297792837
CC	GO:0044430	cytoskeletal part	0.0154129369887087
BP	GO:0035249	synaptic transmission, glutamatergic	0.0154129369887087
CC	GO:0044420	extracellular matrix component	0.0157668327072536
BP	GO:0099177	regulation of trans-synaptic signaling	0.0159982665021848
BP	GO:0030198	extracellular matrix organization	0.0161443803158889
BP	GO:0007411	axon guidance	0.0162174699754704
BP	GO:0048523	negative regulation of cellular process	0.0162190064990615
CC	GO:0030054	cell junction	0.0165943442075542
BP	GO:0050808	synapse organization	0.0171881203451119
CC	GO:0099699	integral component of synaptic membrane	0.0171881203451119
BP	GO:0090304	nucleic acid metabolic process	0.0171881203451119
BP	GO:0032879	regulation of localization	0.0171881203451119
BP	GO:0007093	mitotic cell cycle checkpoint	0.0174093120751248
CC	GO:0043005	neuron projection	0.0176803927488114
CC	GO:0034703	cation channel complex	0.0188960584291537
CC	GO:0071944	cell periphery	0.0194870265806756
BP	GO:0097485	neuron projection guidance	0.0194870265806756
CC	GO:0098982	GABA-ergic synapse	0.019723665503383
BP	GO:0006403	RNA localization	0.019723665503383
BP	GO:0045595	regulation of cell differentiation	0.019723665503383
BP	GO:0031175	neuron projection development	0.019723665503383
CC	GO:1990351	transporter complex	0.0211058040937585
BP	GO:0016071	mRNA metabolic process	0.0211058040937585
BP	GO:0007215	glutamate receptor signaling pathway	0.0217683856539917
CC	GO:0098794	postsynapse	0.0218245079551414
BP	GO:0000375	RNA splicing, via transesterification reactions	0.0218958331126742
BP	GO:0000377	RNA splicing, via transesterification reactions with bulged adenosine as nucleophile	0.0218958331126742
BP	GO:0000398	mRNA splicing, via spliceosome	0.0218958331126742
BP	GO:0051216	cartilage development	0.0231536017680283
BP	GO:0070534	protein K63-linked ubiquitination	0.0231536017680283
BP	GO:0140014	mitotic nuclear division	0.0231551889124105
CC	GO:0005886	plasma membrane	0.0233295903278418
BP	GO:0007416	synapse assembly	0.023456526341192
CC	GO:0098936	intrinsic component of postsynaptic membrane	0.0241185829857073
BP	GO:0042391	regulation of membrane potential	0.0242042183219827
CC	GO:0000780	condensed nuclear chromosome, centromeric region	0.0246628401861471
BP	GO:0007346	regulation of mitotic cell cycle	0.0255305579075844
BP	GO:0045597	positive regulation of cell differentiation	0.0255305579075844
BP	GO:0006139	nucleobase-containing compound metabolic process	0.026037994102807
BP	GO:0050877	nervous system process	0.0266547067264454
BP	GO:0051962	positive regulation of nervous system development	0.0266547067264454
CC	GO:0042734	presynaptic membrane	0.0275418624844134
BP	GO:0006936	muscle contraction	0.0275418624844134
BP	GO:0048518	positive regulation of biological process	0.0275500681159336
CC	GO:0044305	calyx of Held	0.0277321547438059
BP	GO:0006260	DNA replication	0.0277321547438059
CC	GO:1902495	transmembrane transporter complex	0.0287657878394697
BP	GO:0050767	regulation of neurogenesis	0.0287657878394697
BP	GO:0007091	metaphase/anaphase transition of mitotic cell cycle	0.0296821806819601
BP	GO:0000280	nuclear division	0.0296874994479167
CC	GO:0000778	condensed nuclear chromosome kinetochore	0.0310095710286929
BP	GO:1902749	regulation of cell cycle G2/M phase transition	0.0323975781302459
CC	GO:0098839	postsynaptic density membrane	0.0346022318738446
BP	GO:0043170	macromolecule metabolic process	0.0355309407783883
BP	GO:1905818	regulation of chromosome separation	0.0355991126628077
BP	GO:0003009	skeletal muscle contraction	0.0360910594325624
BP	GO:0034508	centromere complex assembly	0.037544388025856
BP	GO:1901991	negative regulation of mitotic cell cycle phase transition	0.0383472872448051
BP	GO:0007267	cell-cell signaling	0.0383472872448051
BP	GO:0003012	muscle system process	0.0387759331572932
BP	GO:0048589	developmental growth	0.0412576089199002
BP	GO:0046483	heterocycle metabolic process	0.0413443301608935
BP	GO:0007059	chromosome segregation	0.041515643836258
BP	GO:0010965	regulation of mitotic sister chromatid separation	0.0429755708359801
CC	GO:0048786	presynaptic active zone	0.0432745619269849
BP	GO:0050966	detection of mechanical stimulus involved in sensory perception of pain	0.0432745619269849
BP	GO:1903047	mitotic cell cycle process	0.0432745619269849
CC	GO:1990904	ribonucleoprotein complex	0.044202759601663
BP	GO:0051983	regulation of chromosome segregation	0.0444102422670563
MF	GO:0003729	mRNA binding	0.0448863471615348
MF	GO:0003682	chromatin binding	0.0450055568370229
BP	GO:1901988	negative regulation of cell cycle phase transition	0.0450055568370229
BP	GO:0051236	establishment of RNA localization	0.0454651768331479
MF	GO:0022843	voltage-gated cation channel activity	0.0465346509058907
BP	GO:0051240	positive regulation of multicellular organismal process	0.0475704732780386
BP	GO:0002062	chondrocyte differentiation	0.0475704732780386
BP	GO:0060255	regulation of macromolecule metabolic process	0.0488092989987593
BP	GO:0000819	sister chromatid segregation	0.0488092989987593
