# Supplementary material for: Dedicated transcriptomics combined with power analysis lead to functional understanding of genes with weak phenotypic changes in knockout lines
Source: PLoS Comput Biol. 2020 Nov 12;16(11):e1008354. doi: 10.1371/journal.pcbi.1008354 (PMC7685438; doi:10.1371/journal.pcbi.1008354)
Supplement: S3 File — (GZ) [file pcbi.1008354.s017.gz › S3_File/gor0.2/713.tsv]

ontology	category	term	BH
CC	GO:0044428	nuclear part	4.37818906941319e-08
CC	GO:0031012	extracellular matrix	4.37818906941319e-08
MF	GO:0005201	extracellular matrix structural constituent	1.93921824102053e-07
CC	GO:0044421	extracellular region part	3.44674210358339e-07
CC	GO:0031981	nuclear lumen	3.44674210358339e-07
CC	GO:0062023	collagen-containing extracellular matrix	3.44674210358339e-07
CC	GO:0005694	chromosome	4.96558715607365e-07
CC	GO:0032991	protein-containing complex	4.96558715607365e-07
CC	GO:0044427	chromosomal part	7.95134229896546e-07
MF	GO:0005515	protein binding	3.40707131520527e-06
BP	GO:0071840	cellular component organization or biogenesis	4.41853047671373e-06
CC	GO:0005615	extracellular space	5.38127686557954e-06
BP	GO:0008380	RNA splicing	8.00134743004193e-06
BP	GO:0009987	cellular process	9.80378692013986e-06
CC	GO:0005654	nucleoplasm	1.3374948927387e-05
BP	GO:0032501	multicellular organismal process	1.42761015504688e-05
CC	GO:0070013	intracellular organelle lumen	1.95325701735455e-05
BP	GO:0016043	cellular component organization	1.95325701735455e-05
CC	GO:0031974	membrane-enclosed lumen	1.95325701735455e-05
CC	GO:0043233	organelle lumen	1.95325701735455e-05
CC	GO:0005581	collagen trimer	3.36279664818252e-05
CC	GO:0098687	chromosomal region	3.36279664818252e-05
CC	GO:0005576	extracellular region	4.022815047606e-05
MF	GO:0005198	structural molecule activity	4.022815047606e-05
CC	GO:0000775	chromosome, centromeric region	4.022815047606e-05
MF	GO:0005488	binding	4.11620496020597e-05
CC	GO:0043228	non-membrane-bounded organelle	4.19616886055951e-05
BP	GO:0006396	RNA processing	4.91980026321412e-05
BP	GO:0065007	biological regulation	5.30849180563334e-05
CC	GO:0005634	nucleus	5.47651876104196e-05
BP	GO:0006259	DNA metabolic process	5.73751167809039e-05
CC	GO:0043232	intracellular non-membrane-bounded organelle	5.95474262985304e-05
CC	GO:0000776	kinetochore	7.14098338339679e-05
BP	GO:0006397	mRNA processing	9.1206921268525e-05
BP	GO:0006260	DNA replication	0.00010812646406559
CC	GO:0097060	synaptic membrane	0.00010812646406559
BP	GO:0016071	mRNA metabolic process	0.000197662425472883
BP	GO:0000375	RNA splicing, via transesterification reactions	0.000395536762556598
BP	GO:0000377	RNA splicing, via transesterification reactions with bulged adenosine as nucleophile	0.000395536762556598
BP	GO:0000398	mRNA splicing, via spliceosome	0.000395536762556598
BP	GO:0090304	nucleic acid metabolic process	0.000409121360434429
BP	GO:0050794	regulation of cellular process	0.000416234176556013
CC	GO:0030424	axon	0.000454492803657583
MF	GO:0030020	extracellular matrix structural constituent conferring tensile strength	0.000505707399170627
CC	GO:0000228	nuclear chromosome	0.000595048341584754
BP	GO:0048731	system development	0.000609610892439944
BP	GO:0050789	regulation of biological process	0.000609610892439944
MF	GO:0005509	calcium ion binding	0.000623669113534232
BP	GO:0032502	developmental process	0.000681629468134369
CC	GO:0044451	nucleoplasm part	0.000701956976038261
BP	GO:0060351	cartilage development involved in endochondral bone morphogenesis	0.000850083459255751
CC	GO:0044454	nuclear chromosome part	0.000850550022054119
MF	GO:0005539	glycosaminoglycan binding	0.00097172382173299
BP	GO:0007275	multicellular organism development	0.0010854608781578
CC	GO:0044456	synapse part	0.0010854608781578
BP	GO:0003008	system process	0.00116376403926428
CC	GO:0005681	spliceosomal complex	0.00126424005312406
BP	GO:0006281	DNA repair	0.00132307139435646
CC	GO:0044297	cell body	0.00146445730113931
CC	GO:0000777	condensed chromosome kinetochore	0.00146445730113931
BP	GO:0090068	positive regulation of cell cycle process	0.00163296844044714
BP	GO:0048856	anatomical structure development	0.00199977105864731
CC	GO:0043025	neuronal cell body	0.00200451215555489
CC	GO:0000779	condensed chromosome, centromeric region	0.00233868783367559
BP	GO:0006139	nucleobase-containing compound metabolic process	0.00241972327874063
BP	GO:0006974	cellular response to DNA damage stimulus	0.00245455053895286
BP	GO:0006261	DNA-dependent DNA replication	0.00274788340088113
BP	GO:0007059	chromosome segregation	0.00280617771980692
BP	GO:0051726	regulation of cell cycle	0.00284424264992772
CC	GO:0044420	extracellular matrix component	0.00313021541051697
CC	GO:0097458	neuron part	0.00313021541051697
BP	GO:0046483	heterocycle metabolic process	0.00313021541051697
CC	GO:0045202	synapse	0.00325747350997665
CC	GO:0036477	somatodendritic compartment	0.00362628305930449
BP	GO:0060350	endochondral bone morphogenesis	0.0036631053566071
MF	GO:0008201	heparin binding	0.00407450450962217
CC	GO:0000793	condensed chromosome	0.0049088246904191
BP	GO:0007049	cell cycle	0.0053577758940824
BP	GO:0060047	heart contraction	0.00579021379964759
BP	GO:0006403	RNA localization	0.00579021379964759
MF	GO:0042623	ATPase activity, coupled	0.00803522483023034
BP	GO:0048589	developmental growth	0.00803522483023034
BP	GO:0034641	cellular nitrogen compound metabolic process	0.00831000435697891
BP	GO:0006725	cellular aromatic compound metabolic process	0.00867437600604498
CC	GO:0016604	nuclear body	0.00867437600604498
BP	GO:0030198	extracellular matrix organization	0.00896017324226986
BP	GO:0040007	growth	0.00930142741228307
BP	GO:0099536	synaptic signaling	0.0104212368390844
BP	GO:0003417	growth plate cartilage development	0.0104212368390844
BP	GO:0000070	mitotic sister chromatid segregation	0.0104212368390844
BP	GO:0051239	regulation of multicellular organismal process	0.0108373431186442
BP	GO:0051216	cartilage development	0.0108936552320593
BP	GO:0003015	heart process	0.0108936552320593
BP	GO:0099537	trans-synaptic signaling	0.0108936552320593
BP	GO:0000819	sister chromatid segregation	0.0111783934617213
BP	GO:0007268	chemical synaptic transmission	0.0114325341328656
BP	GO:0098916	anterograde trans-synaptic signaling	0.0114325341328656
BP	GO:0045787	positive regulation of cell cycle	0.0119879580125236
BP	GO:0140014	mitotic nuclear division	0.0122980508530635
BP	GO:0006275	regulation of DNA replication	0.0123304916501333
BP	GO:0006941	striated muscle contraction	0.0126155535274823
BP	GO:0051983	regulation of chromosome segregation	0.0135719265417934
BP	GO:0000278	mitotic cell cycle	0.0136006214759446
MF	GO:0003729	mRNA binding	0.014068812039162
BP	GO:0048519	negative regulation of biological process	0.0144373124143176
CC	GO:0042734	presynaptic membrane	0.0145015268008765
BP	GO:0000280	nuclear division	0.0157393634594462
BP	GO:0051783	regulation of nuclear division	0.0157393634594462
BP	GO:0043062	extracellular structure organization	0.0165474326876082
MF	GO:0016887	ATPase activity	0.0179472559014257
BP	GO:0048468	cell development	0.0179472559014257
BP	GO:0002062	chondrocyte differentiation	0.0183231300881157
BP	GO:0007088	regulation of mitotic nuclear division	0.0188711242321957
BP	GO:0048285	organelle fission	0.0188711242321957
MF	GO:0008094	DNA-dependent ATPase activity	0.0188711242321957
CC	GO:0098982	GABA-ergic synapse	0.0195674816314467
BP	GO:1901360	organic cyclic compound metabolic process	0.019739631595893
BP	GO:0033045	regulation of sister chromatid segregation	0.020696063036723
CC	GO:0044422	organelle part	0.0209924548903932
BP	GO:0051236	establishment of RNA localization	0.0215872506888942
CC	GO:0031226	intrinsic component of plasma membrane	0.0218975328924883
BP	GO:0098813	nuclear chromosome segregation	0.0223314225719522
BP	GO:0050808	synapse organization	0.0227311426617526
BP	GO:0051128	regulation of cellular component organization	0.0227942180349046
BP	GO:0060349	bone morphogenesis	0.0234593619371554
BP	GO:0051276	chromosome organization	0.0237434754096328
BP	GO:0061448	connective tissue development	0.0254673882787648
CC	GO:1990904	ribonucleoprotein complex	0.0254673882787648
MF	GO:0005212	structural constituent of eye lens	0.0261278211396918
BP	GO:0050657	nucleic acid transport	0.0271252489695152
BP	GO:0050658	RNA transport	0.0271252489695152
BP	GO:0030154	cell differentiation	0.0280269712626086
BP	GO:0008037	cell recognition	0.0289602728098548
CC	GO:0005865	striated muscle thin filament	0.0311854153864128
BP	GO:1902749	regulation of cell cycle G2/M phase transition	0.0311854153864128
CC	GO:0098793	presynapse	0.0312403897028895
MF	GO:0005102	signaling receptor binding	0.0317879492853822
CC	GO:0099512	supramolecular fiber	0.0323300893422422
CC	GO:0005887	integral component of plasma membrane	0.0323300893422422
BP	GO:0008015	blood circulation	0.0323300893422422
CC	GO:0099080	supramolecular complex	0.0324254287158613
CC	GO:0099081	supramolecular polymer	0.0324254287158613
BP	GO:0003012	muscle system process	0.0329569250390695
BP	GO:0048523	negative regulation of cellular process	0.0336797706214877
BP	GO:0023052	signaling	0.0336797706214877
CC	GO:0036379	myofilament	0.0336797706214877
BP	GO:0007346	regulation of mitotic cell cycle	0.0336797706214877
CC	GO:0043005	neuron projection	0.0345525929535562
CC	GO:0033267	axon part	0.0365269763865388
BP	GO:0050793	regulation of developmental process	0.0371716952736984
BP	GO:0000245	spliceosomal complex assembly	0.0371716952736984
MF	GO:0003682	chromatin binding	0.0371716952736984
CC	GO:0043292	contractile fiber	0.0372626060618827
BP	GO:0003013	circulatory system process	0.0372626060618827
BP	GO:0048869	cellular developmental process	0.0375352580480936
BP	GO:0003422	growth plate cartilage morphogenesis	0.039093570390642
BP	GO:0051960	regulation of nervous system development	0.0393513814635492
BP	GO:0010564	regulation of cell cycle process	0.0395456109173626
BP	GO:0051984	positive regulation of chromosome segregation	0.0403877000131228
BP	GO:0033047	regulation of mitotic sister chromatid segregation	0.0407243237068228
CC	GO:0099240	intrinsic component of synaptic membrane	0.0411678983295205
CC	GO:0000778	condensed nuclear chromosome kinetochore	0.0411678983295205
BP	GO:0098742	cell-cell adhesion via plasma-membrane adhesion molecules	0.0414115528139993
BP	GO:0051962	positive regulation of nervous system development	0.044103369745276
CC	GO:0098590	plasma membrane region	0.044103369745276
BP	GO:0098868	bone growth	0.0442217180293986
BP	GO:0003416	endochondral bone growth	0.0457285196757679
BP	GO:0016070	RNA metabolic process	0.0459226268069309
CC	GO:0045211	postsynaptic membrane	0.0459226268069309
BP	GO:0007399	nervous system development	0.0459849831771534
BP	GO:0051716	cellular response to stimulus	0.0469867843106814
BP	GO:0008608	attachment of spindle microtubules to kinetochore	0.0469867843106814
BP	GO:0051130	positive regulation of cellular component organization	0.0469867843106814
BP	GO:2000026	regulation of multicellular organismal development	0.0472246797310868
BP	GO:0071214	cellular response to abiotic stimulus	0.0482500640070584
BP	GO:0104004	cellular response to environmental stimulus	0.0482500640070584
CC	GO:0000780	condensed nuclear chromosome, centromeric region	0.0497334713464571
