# Supplementary material for: Dedicated transcriptomics combined with power analysis lead to functional understanding of genes with weak phenotypic changes in knockout lines
Source: PLoS Comput Biol. 2020 Nov 12;16(11):e1008354. doi: 10.1371/journal.pcbi.1008354 (PMC7685438; doi:10.1371/journal.pcbi.1008354)
Supplement: S3 File — (GZ) [file pcbi.1008354.s017.gz › S3_File/gor0.2/179.tsv]

ontology	category	term	BH
BP	GO:0009987	cellular process	1.61639034614847e-06
CC	GO:0031012	extracellular matrix	2.4466889601166e-06
CC	GO:0044421	extracellular region part	2.4466889601166e-06
CC	GO:0044428	nuclear part	8.93831484411831e-06
CC	GO:0032991	protein-containing complex	9.52762773979818e-06
CC	GO:0031981	nuclear lumen	1.14288542710062e-05
CC	GO:0062023	collagen-containing extracellular matrix	1.14288542710062e-05
CC	GO:0005615	extracellular space	1.56323185953001e-05
BP	GO:0032501	multicellular organismal process	1.56323185953001e-05
BP	GO:0071840	cellular component organization or biogenesis	2.98574841850933e-05
MF	GO:0005515	protein binding	6.54941736888506e-05
CC	GO:0043228	non-membrane-bounded organelle	6.73500712316144e-05
MF	GO:0005488	binding	6.73500712316144e-05
BP	GO:0048731	system development	6.73500712316144e-05
CC	GO:0005694	chromosome	6.73500712316144e-05
CC	GO:0005576	extracellular region	6.73500712316144e-05
BP	GO:0016043	cellular component organization	6.73500712316144e-05
CC	GO:0043232	intracellular non-membrane-bounded organelle	6.73500712316144e-05
MF	GO:0005201	extracellular matrix structural constituent	6.73500712316144e-05
CC	GO:0044427	chromosomal part	6.73500712316144e-05
CC	GO:0070013	intracellular organelle lumen	0.000101377771875187
CC	GO:0031974	membrane-enclosed lumen	0.000101377771875187
CC	GO:0043233	organelle lumen	0.000101377771875187
BP	GO:0008380	RNA splicing	0.000107415832958625
CC	GO:0000775	chromosome, centromeric region	0.000109984351733487
CC	GO:0098687	chromosomal region	0.000117274253289499
BP	GO:0007399	nervous system development	0.000121667875938575
CC	GO:0099512	supramolecular fiber	0.000132023032722431
CC	GO:0099080	supramolecular complex	0.000132023032722431
CC	GO:0099081	supramolecular polymer	0.000132023032722431
BP	GO:0016071	mRNA metabolic process	0.000146634587950344
CC	GO:0045202	synapse	0.000167311136060692
BP	GO:0007275	multicellular organism development	0.000208477538452795
MF	GO:0005198	structural molecule activity	0.000238550384299352
CC	GO:0097060	synaptic membrane	0.0002641250850193
CC	GO:0005654	nucleoplasm	0.000286293669757265
BP	GO:0006397	mRNA processing	0.000286293669757265
MF	GO:0003729	mRNA binding	0.000410079637585095
BP	GO:0090068	positive regulation of cell cycle process	0.000712334466487414
CC	GO:0044456	synapse part	0.000799898062742583
BP	GO:0032502	developmental process	0.00123926434195008
CC	GO:0005634	nucleus	0.00123926434195008
MF	GO:0005509	calcium ion binding	0.00123926434195008
BP	GO:0048856	anatomical structure development	0.00165381898606016
CC	GO:0000776	kinetochore	0.00168628941210659
BP	GO:0050789	regulation of biological process	0.00174757748026034
BP	GO:0000278	mitotic cell cycle	0.0019214549078357
BP	GO:0034641	cellular nitrogen compound metabolic process	0.0022118221283859
BP	GO:0050794	regulation of cellular process	0.0022118221283859
BP	GO:0007346	regulation of mitotic cell cycle	0.00228718528934904
BP	GO:0065007	biological regulation	0.00228718528934904
CC	GO:0043292	contractile fiber	0.00228718528934904
BP	GO:0090304	nucleic acid metabolic process	0.00261936896685484
MF	GO:0008094	DNA-dependent ATPase activity	0.00277615091873326
BP	GO:0030154	cell differentiation	0.00284255726492366
CC	GO:0008328	ionotropic glutamate receptor complex	0.00289079268431874
BP	GO:0006139	nucleobase-containing compound metabolic process	0.00296350180900972
BP	GO:0006259	DNA metabolic process	0.0032795495307096
BP	GO:0022008	neurogenesis	0.00350059242935677
CC	GO:0000779	condensed chromosome, centromeric region	0.00353127051420215
BP	GO:0051128	regulation of cellular component organization	0.00353127051420215
BP	GO:0000375	RNA splicing, via transesterification reactions	0.00353127051420215
BP	GO:0000377	RNA splicing, via transesterification reactions with bulged adenosine as nucleophile	0.00353127051420215
BP	GO:0000398	mRNA splicing, via spliceosome	0.00353127051420215
MF	GO:0003723	RNA binding	0.00353127051420215
BP	GO:0006260	DNA replication	0.00353127051420215
BP	GO:0007088	regulation of mitotic nuclear division	0.00353127051420215
BP	GO:0051726	regulation of cell cycle	0.00353127051420215
BP	GO:0048699	generation of neurons	0.00353201236894212
CC	GO:0005681	spliceosomal complex	0.00353201236894212
BP	GO:0006396	RNA processing	0.00358534549054721
MF	GO:0005212	structural constituent of eye lens	0.00386328385946541
BP	GO:0046483	heterocycle metabolic process	0.00391207025552692
CC	GO:0098878	neurotransmitter receptor complex	0.00391207025552692
CC	GO:0000777	condensed chromosome kinetochore	0.00391207025552692
CC	GO:0000228	nuclear chromosome	0.00424756581005245
BP	GO:0048519	negative regulation of biological process	0.00446391573018906
CC	GO:0005581	collagen trimer	0.00478108618908583
BP	GO:0140014	mitotic nuclear division	0.00504338783958061
BP	GO:0007093	mitotic cell cycle checkpoint	0.00537269424593916
BP	GO:0048869	cellular developmental process	0.00537269424593916
BP	GO:0060538	skeletal muscle organ development	0.00623635673300218
BP	GO:0006725	cellular aromatic compound metabolic process	0.0063692725221689
MF	GO:0016887	ATPase activity	0.0063692725221689
CC	GO:0005865	striated muscle thin filament	0.0063692725221689
BP	GO:0048468	cell development	0.0073996047060712
BP	GO:0007268	chemical synaptic transmission	0.00749114134637108
BP	GO:0098916	anterograde trans-synaptic signaling	0.00749114134637108
CC	GO:0036379	myofilament	0.00759778834376528
BP	GO:0051783	regulation of nuclear division	0.00786815246397402
BP	GO:0099536	synaptic signaling	0.00807958104642029
BP	GO:0051130	positive regulation of cellular component organization	0.00838393693491095
BP	GO:1901360	organic cyclic compound metabolic process	0.0085223785903755
BP	GO:0048523	negative regulation of cellular process	0.00860962503249949
BP	GO:0000070	mitotic sister chromatid segregation	0.00860962503249949
CC	GO:0099240	intrinsic component of synaptic membrane	0.00860962503249949
CC	GO:0098839	postsynaptic density membrane	0.00860962503249949
BP	GO:0099537	trans-synaptic signaling	0.00860962503249949
CC	GO:0044454	nuclear chromosome part	0.00900852908397389
BP	GO:0030182	neuron differentiation	0.00928616657184529
CC	GO:0030424	axon	0.0110852730519206
BP	GO:0000245	spliceosomal complex assembly	0.0115956032696491
BP	GO:0007049	cell cycle	0.0116048756518729
CC	GO:0030054	cell junction	0.0116048756518729
BP	GO:0003433	chondrocyte development involved in endochondral bone morphogenesis	0.0123366396483345
CC	GO:0030016	myofibril	0.0123537960203579
MF	GO:0044877	protein-containing complex binding	0.0124090878611342
BP	GO:0034508	centromere complex assembly	0.012719992250525
BP	GO:0033047	regulation of mitotic sister chromatid segregation	0.0135699435729173
BP	GO:0040007	growth	0.0135699435729173
BP	GO:0006281	DNA repair	0.0141648800796061
MF	GO:0030020	extracellular matrix structural constituent conferring tensile strength	0.0142412639505518
CC	GO:0099634	postsynaptic specialization membrane	0.0151398051501001
MF	GO:0042623	ATPase activity, coupled	0.016176472868915
CC	GO:0030017	sarcomere	0.016705548367613
CC	GO:0044420	extracellular matrix component	0.016705548367613
BP	GO:0010564	regulation of cell cycle process	0.0195771280166918
BP	GO:0048589	developmental growth	0.0195771280166918
BP	GO:0043170	macromolecule metabolic process	0.0199504440110627
CC	GO:0000793	condensed chromosome	0.0199504440110627
BP	GO:0006403	RNA localization	0.0199504440110627
MF	GO:0003676	nucleic acid binding	0.0202307813513984
CC	GO:0098590	plasma membrane region	0.0202722321490605
CC	GO:0044449	contractile fiber part	0.0202722321490605
BP	GO:1903047	mitotic cell cycle process	0.0217621858109475
BP	GO:0051960	regulation of nervous system development	0.022249933350685
BP	GO:0051216	cartilage development	0.0229115495483773
BP	GO:0045787	positive regulation of cell cycle	0.0230897901506453
BP	GO:0048666	neuron development	0.0234453398658372
MF	GO:0097159	organic cyclic compound binding	0.0263532863374939
BP	GO:0045595	regulation of cell differentiation	0.0278016330357448
BP	GO:0007519	skeletal muscle tissue development	0.0280061147421962
CC	GO:0045211	postsynaptic membrane	0.0284466320404186
CC	GO:0005657	replication fork	0.0284466320404186
BP	GO:1901990	regulation of mitotic cell cycle phase transition	0.0284466320404186
BP	GO:0050808	synapse organization	0.0284466320404186
BP	GO:0051239	regulation of multicellular organismal process	0.0284466320404186
MF	GO:1901363	heterocyclic compound binding	0.0284466320404186
CC	GO:1990904	ribonucleoprotein complex	0.0298252592844013
CC	GO:0098793	presynapse	0.0303076527486129
BP	GO:0048168	regulation of neuronal synaptic plasticity	0.0304336708397753
CC	GO:0098936	intrinsic component of postsynaptic membrane	0.0309980249348469
CC	GO:0098982	GABA-ergic synapse	0.0311949250420408
BP	GO:0003418	growth plate cartilage chondrocyte differentiation	0.0311949250420408
BP	GO:0006974	cellular response to DNA damage stimulus	0.0315132752836461
BP	GO:0007091	metaphase/anaphase transition of mitotic cell cycle	0.0315132752836461
BP	GO:0051962	positive regulation of nervous system development	0.0315132752836461
BP	GO:0007517	muscle organ development	0.0331045291485662
BP	GO:0003009	skeletal muscle contraction	0.0331045291485662
BP	GO:0061448	connective tissue development	0.0346142130911935
BP	GO:0000819	sister chromatid segregation	0.0346472086716978
CC	GO:0031226	intrinsic component of plasma membrane	0.0346472086716978
BP	GO:0003008	system process	0.0346472086716978
BP	GO:0006807	nitrogen compound metabolic process	0.0346472086716978
CC	GO:0099146	intrinsic component of postsynaptic density membrane	0.0349787861294412
BP	GO:0045597	positive regulation of cell differentiation	0.0357945324923204
MF	GO:0005524	ATP binding	0.0357945324923204
CC	GO:0044422	organelle part	0.0363690742212558
BP	GO:0048522	positive regulation of cellular process	0.0379670943385248
BP	GO:0031123	RNA 3'-end processing	0.0380028122995152
CC	GO:0017146	NMDA selective glutamate receptor complex	0.0385502378266329
CC	GO:0044430	cytoskeletal part	0.0385502378266329
MF	GO:0097367	carbohydrate derivative binding	0.0385502378266329
BP	GO:0060537	muscle tissue development	0.0391488924565259
BP	GO:0050804	modulation of chemical synaptic transmission	0.0392632132909868
BP	GO:1901987	regulation of cell cycle phase transition	0.0394245009627255
BP	GO:0099560	synaptic membrane adhesion	0.0398452237867749
BP	GO:0003071	renal system process involved in regulation of systemic arterial blood pressure	0.0405070880187233
CC	GO:0099699	integral component of synaptic membrane	0.0407088387442
BP	GO:0010965	regulation of mitotic sister chromatid separation	0.0429264128427873
BP	GO:0000075	cell cycle checkpoint	0.0429264128427873
BP	GO:0051123	RNA polymerase II preinitiation complex assembly	0.0440235044138604
CC	GO:0097458	neuron part	0.0440235044138604
BP	GO:0099177	regulation of trans-synaptic signaling	0.0440235044138604
BP	GO:0051236	establishment of RNA localization	0.0440235044138604
MF	GO:0004386	helicase activity	0.0440235044138604
BP	GO:0002062	chondrocyte differentiation	0.0440235044138604
BP	GO:0031175	neuron projection development	0.0440235044138604
BP	GO:0050806	positive regulation of synaptic transmission	0.0447388659824335
BP	GO:0033045	regulation of sister chromatid segregation	0.0451922376481236
BP	GO:0022613	ribonucleoprotein complex biogenesis	0.0453971699512855
BP	GO:0051983	regulation of chromosome segregation	0.0453971699512855
BP	GO:0007059	chromosome segregation	0.0476709520023452
BP	GO:0006261	DNA-dependent DNA replication	0.0478527943214722
CC	GO:0034703	cation channel complex	0.0478527943214722
BP	GO:0050879	multicellular organismal movement	0.0478527943214722
BP	GO:0050881	musculoskeletal movement	0.0478527943214722
BP	GO:0097435	supramolecular fiber organization	0.0493409629691846
