# Supplementary material for: Dedicated transcriptomics combined with power analysis lead to functional understanding of genes with weak phenotypic changes in knockout lines
Source: PLoS Comput Biol. 2020 Nov 12;16(11):e1008354. doi: 10.1371/journal.pcbi.1008354 (PMC7685438; doi:10.1371/journal.pcbi.1008354)
Supplement: S3 File — (GZ) [file pcbi.1008354.s017.gz › S3_File/gor0.2/680.tsv]

ontology	category	term	BH
CC	GO:0031012	extracellular matrix	4.53906539227e-07
CC	GO:0097060	synaptic membrane	2.93747932824963e-06
BP	GO:0032501	multicellular organismal process	4.13160719439285e-06
MF	GO:0005515	protein binding	4.13160719439285e-06
CC	GO:0045202	synapse	4.13160719439285e-06
CC	GO:0062023	collagen-containing extracellular matrix	4.13160719439285e-06
CC	GO:0032991	protein-containing complex	4.27251646792037e-06
CC	GO:0044421	extracellular region part	4.27251646792037e-06
MF	GO:0005201	extracellular matrix structural constituent	6.99727685475652e-06
BP	GO:0065007	biological regulation	7.66868813056301e-06
CC	GO:0044456	synapse part	7.66868813056301e-06
BP	GO:0048731	system development	3.51018054078928e-05
CC	GO:0005615	extracellular space	3.51018054078928e-05
MF	GO:0005198	structural molecule activity	3.51018054078928e-05
BP	GO:0050789	regulation of biological process	3.51018054078928e-05
BP	GO:0009987	cellular process	3.51018054078928e-05
CC	GO:0043228	non-membrane-bounded organelle	3.51018054078928e-05
BP	GO:0007275	multicellular organism development	3.51018054078928e-05
CC	GO:0044428	nuclear part	3.51018054078928e-05
CC	GO:0097458	neuron part	3.51018054078928e-05
BP	GO:0050794	regulation of cellular process	3.51018054078928e-05
CC	GO:0000775	chromosome, centromeric region	4.36033303495713e-05
BP	GO:0099536	synaptic signaling	4.36694072623758e-05
BP	GO:0071840	cellular component organization or biogenesis	4.38006370935838e-05
BP	GO:0032502	developmental process	4.38006370935838e-05
BP	GO:0099537	trans-synaptic signaling	4.38248592598624e-05
BP	GO:0007268	chemical synaptic transmission	4.45879121062055e-05
BP	GO:0098916	anterograde trans-synaptic signaling	4.45879121062055e-05
CC	GO:0043232	intracellular non-membrane-bounded organelle	4.46105951302273e-05
CC	GO:0098590	plasma membrane region	4.52604435050702e-05
BP	GO:0048856	anatomical structure development	6.03837156698832e-05
CC	GO:0099512	supramolecular fiber	7.97657661553944e-05
CC	GO:0099080	supramolecular complex	7.97657661553944e-05
CC	GO:0099081	supramolecular polymer	7.97657661553944e-05
CC	GO:0005576	extracellular region	7.97657661553944e-05
MF	GO:0005488	binding	7.97657661553944e-05
CC	GO:0031981	nuclear lumen	7.97657661553944e-05
CC	GO:0000776	kinetochore	8.04151395238067e-05
BP	GO:0051726	regulation of cell cycle	0.000104505930219747
BP	GO:0007049	cell cycle	0.000122097417910194
BP	GO:0000278	mitotic cell cycle	0.00012416157591602
MF	GO:0005212	structural constituent of eye lens	0.000178261641272212
CC	GO:0036477	somatodendritic compartment	0.0001814483239986
CC	GO:0044297	cell body	0.000185062694681006
CC	GO:0045211	postsynaptic membrane	0.000185062694681006
CC	GO:0044427	chromosomal part	0.000185062694681006
CC	GO:0043025	neuronal cell body	0.000188139850710085
MF	GO:0003729	mRNA binding	0.000188651733658987
CC	GO:0030424	axon	0.000256722421888003
BP	GO:0050808	synapse organization	0.000294748180664489
BP	GO:0007346	regulation of mitotic cell cycle	0.000321079843369351
CC	GO:0005694	chromosome	0.000358881947754577
BP	GO:0050804	modulation of chemical synaptic transmission	0.000511932113742669
BP	GO:0099177	regulation of trans-synaptic signaling	0.000634249433114791
BP	GO:0048519	negative regulation of biological process	0.000664641284586614
BP	GO:0048523	negative regulation of cellular process	0.000685141382747973
CC	GO:0098687	chromosomal region	0.000854224504931851
BP	GO:0016043	cellular component organization	0.000854224504931851
BP	GO:0008380	RNA splicing	0.00103351954392464
BP	GO:0006396	RNA processing	0.00109967796562946
BP	GO:0030154	cell differentiation	0.00112130323977769
BP	GO:0051239	regulation of multicellular organismal process	0.0016263419405883
CC	GO:0030054	cell junction	0.0016312796713493
CC	GO:0043292	contractile fiber	0.00169814765127859
BP	GO:0006403	RNA localization	0.00179771541869565
MF	GO:0044877	protein-containing complex binding	0.0018043619889215
CC	GO:0005634	nucleus	0.00290624583087718
BP	GO:0034508	centromere complex assembly	0.00371834139409423
CC	GO:0043005	neuron projection	0.00428516052917636
BP	GO:1903047	mitotic cell cycle process	0.00432599044824685
BP	GO:0007088	regulation of mitotic nuclear division	0.00432599044824685
BP	GO:0140014	mitotic nuclear division	0.00432599044824685
CC	GO:0000777	condensed chromosome kinetochore	0.0050220408966106
BP	GO:0048869	cellular developmental process	0.00534082883413793
BP	GO:0048468	cell development	0.00539557488377446
BP	GO:0003009	skeletal muscle contraction	0.00539557488377446
BP	GO:0090068	positive regulation of cell cycle process	0.00579677516862691
BP	GO:0090304	nucleic acid metabolic process	0.00609264917162094
BP	GO:0006261	DNA-dependent DNA replication	0.00609566430225693
CC	GO:0098794	postsynapse	0.00631018613687847
BP	GO:0051128	regulation of cellular component organization	0.00678632983731872
MF	GO:1990825	sequence-specific mRNA binding	0.00678632983731872
BP	GO:0006941	striated muscle contraction	0.00689801561752335
BP	GO:0048522	positive regulation of cellular process	0.00714297448982076
CC	GO:0044459	plasma membrane part	0.00721669190311925
BP	GO:0033047	regulation of mitotic sister chromatid segregation	0.00725101868735447
BP	GO:0098659	inorganic cation import across plasma membrane	0.00776867348153421
BP	GO:0099587	inorganic ion import across plasma membrane	0.00776867348153421
BP	GO:0023052	signaling	0.00898788385201802
CC	GO:0099240	intrinsic component of synaptic membrane	0.00909468255997316
BP	GO:0006260	DNA replication	0.00929260915096436
CC	GO:0005581	collagen trimer	0.00946954532244704
BP	GO:0051216	cartilage development	0.00966820795188484
MF	GO:0044325	ion channel binding	0.00986072209287363
CC	GO:0098793	presynapse	0.00992826453428594
CC	GO:0030016	myofibril	0.0104636518690488
BP	GO:0048518	positive regulation of biological process	0.010702956138693
BP	GO:0060255	regulation of macromolecule metabolic process	0.010702956138693
BP	GO:0003008	system process	0.010823990140881
BP	GO:0045931	positive regulation of mitotic cell cycle	0.0108761813123123
BP	GO:0000070	mitotic sister chromatid segregation	0.0110096764800928
BP	GO:0050793	regulation of developmental process	0.0112433951803418
BP	GO:1901990	regulation of mitotic cell cycle phase transition	0.0118084013114523
BP	GO:2000026	regulation of multicellular organismal development	0.0118084013114523
BP	GO:0040007	growth	0.0118084013114523
CC	GO:0033267	axon part	0.0118084013114523
BP	GO:0048167	regulation of synaptic plasticity	0.0118084013114523
BP	GO:0006397	mRNA processing	0.0128226324282295
BP	GO:0060538	skeletal muscle organ development	0.0128426121097368
CC	GO:0070013	intracellular organelle lumen	0.0130407504848425
BP	GO:0051236	establishment of RNA localization	0.0131066948842878
CC	GO:0000779	condensed chromosome, centromeric region	0.0132515757866635
CC	GO:0031974	membrane-enclosed lumen	0.0135715710563332
CC	GO:0043233	organelle lumen	0.0135715710563332
BP	GO:0007267	cell-cell signaling	0.0135715710563332
CC	GO:0097447	dendritic tree	0.0137580339525264
BP	GO:0033045	regulation of sister chromatid segregation	0.0139943751403852
BP	GO:0007154	cell communication	0.014920788065564
CC	GO:0044449	contractile fiber part	0.0158874543605164
BP	GO:0006936	muscle contraction	0.0159419885181712
BP	GO:0007091	metaphase/anaphase transition of mitotic cell cycle	0.0161024883490659
BP	GO:0032879	regulation of localization	0.0166390921739234
BP	GO:0045595	regulation of cell differentiation	0.0172582489222531
CC	GO:0030425	dendrite	0.0173948258485977
BP	GO:0048812	neuron projection morphogenesis	0.0177244896405557
CC	GO:0005813	centrosome	0.0185184193989275
BP	GO:0022402	cell cycle process	0.0185184193989275
BP	GO:0007411	axon guidance	0.0186679358004131
CC	GO:0098984	neuron to neuron synapse	0.0187857441918042
BP	GO:1901987	regulation of cell cycle phase transition	0.0187857441918042
BP	GO:0060537	muscle tissue development	0.0187857441918042
CC	GO:0030017	sarcomere	0.0196699023115519
CC	GO:0099634	postsynaptic specialization membrane	0.0203671515030394
BP	GO:0007399	nervous system development	0.0206946958781406
CC	GO:0032279	asymmetric synapse	0.0208451521359881
BP	GO:0007093	mitotic cell cycle checkpoint	0.0209380817904929
MF	GO:0046873	metal ion transmembrane transporter activity	0.0210228796408845
BP	GO:0048666	neuron development	0.0214450169321057
BP	GO:0031175	neuron projection development	0.0221622862218125
CC	GO:0098839	postsynaptic density membrane	0.0221622862218125
BP	GO:0097485	neuron projection guidance	0.0221622862218125
BP	GO:0010965	regulation of mitotic sister chromatid separation	0.0225417876009385
CC	GO:0005654	nucleoplasm	0.0225417876009385
BP	GO:0120039	plasma membrane bounded cell projection morphogenesis	0.023309518283164
BP	GO:0007155	cell adhesion	0.0242628240469054
BP	GO:0048858	cell projection morphogenesis	0.0249388675990612
BP	GO:0006139	nucleobase-containing compound metabolic process	0.0249410597941896
BP	GO:0003012	muscle system process	0.0249410597941896
CC	GO:0005856	cytoskeleton	0.0251497869808589
CC	GO:0044430	cytoskeletal part	0.0252081425026096
BP	GO:0050657	nucleic acid transport	0.0256041299854746
BP	GO:0050658	RNA transport	0.0256041299854746
CC	GO:0099572	postsynaptic specialization	0.0256041299854746
MF	GO:0030020	extracellular matrix structural constituent conferring tensile strength	0.0257335857151216
BP	GO:0030071	regulation of mitotic metaphase/anaphase transition	0.0264706748587998
BP	GO:0022610	biological adhesion	0.0268814997442699
BP	GO:0043170	macromolecule metabolic process	0.0268814997442699
CC	GO:0014069	postsynaptic density	0.0270299460634997
BP	GO:0044786	cell cycle DNA replication	0.027209783684802
BP	GO:0003015	heart process	0.0285524541183298
CC	GO:0042734	presynaptic membrane	0.0291003180104504
BP	GO:0051094	positive regulation of developmental process	0.0295431876196662
BP	GO:0007519	skeletal muscle tissue development	0.0313143665239488
BP	GO:0016070	RNA metabolic process	0.0327593445335176
BP	GO:0051783	regulation of nuclear division	0.0332745546485201
CC	GO:0098978	glutamatergic synapse	0.0336878425324392
BP	GO:0061448	connective tissue development	0.0343186900342694
CC	GO:0005681	spliceosomal complex	0.0343186900342694
BP	GO:0010564	regulation of cell cycle process	0.0346129876162091
MF	GO:0005539	glycosaminoglycan binding	0.0348113162581207
BP	GO:0044784	metaphase/anaphase transition of cell cycle	0.0348113162581207
BP	GO:0000075	cell cycle checkpoint	0.0361499564974093
CC	GO:0098982	GABA-ergic synapse	0.0361499564974093
BP	GO:1902749	regulation of cell cycle G2/M phase transition	0.0361499564974093
BP	GO:0045787	positive regulation of cell cycle	0.0368196447856076
CC	GO:0099699	integral component of synaptic membrane	0.03720940200918
BP	GO:0014706	striated muscle tissue development	0.03720940200918
BP	GO:2000463	positive regulation of excitatory postsynaptic potential	0.03720940200918
BP	GO:0046483	heterocycle metabolic process	0.0373046508194146
CC	GO:0098936	intrinsic component of postsynaptic membrane	0.0382570451718459
CC	GO:0005886	plasma membrane	0.0382570451718459
BP	GO:1905818	regulation of chromosome separation	0.0382570451718459
BP	GO:0060047	heart contraction	0.0382570451718459
BP	GO:0043062	extracellular structure organization	0.0382570451718459
CC	GO:0031226	intrinsic component of plasma membrane	0.0382570451718459
BP	GO:0051130	positive regulation of cellular component organization	0.0382570451718459
CC	GO:0071944	cell periphery	0.0382570451718459
BP	GO:0060079	excitatory postsynaptic potential	0.0386328308909297
BP	GO:0098739	import across plasma membrane	0.0386328308909297
BP	GO:0007416	synapse assembly	0.0386328308909297
BP	GO:0000819	sister chromatid segregation	0.0392383513096679
CC	GO:0000228	nuclear chromosome	0.0396376665061577
BP	GO:0003071	renal system process involved in regulation of systemic arterial blood pressure	0.041265135046636
BP	GO:0022008	neurogenesis	0.041265135046636
BP	GO:1901989	positive regulation of cell cycle phase transition	0.0414477473972558
CC	GO:0048786	presynaptic active zone	0.0416205897847951
BP	GO:0003433	chondrocyte development involved in endochondral bone morphogenesis	0.0416205897847951
CC	GO:0099146	intrinsic component of postsynaptic density membrane	0.0416205897847951
BP	GO:0031123	RNA 3'-end processing	0.0416205897847951
BP	GO:0006725	cellular aromatic compound metabolic process	0.0433051520510641
BP	GO:0007059	chromosome segregation	0.0438387009290215
BP	GO:0032990	cell part morphogenesis	0.0458676677178056
BP	GO:0051983	regulation of chromosome segregation	0.0459824816347802
BP	GO:0007215	glutamate receptor signaling pathway	0.0459824816347802
CC	GO:0044454	nuclear chromosome part	0.0463571837652835
BP	GO:0010389	regulation of G2/M transition of mitotic cell cycle	0.0466254891179646
BP	GO:1901992	positive regulation of mitotic cell cycle phase transition	0.0466254891179646
BP	GO:0033260	nuclear DNA replication	0.0466254891179646
BP	GO:0045841	negative regulation of mitotic metaphase/anaphase transition	0.0466254891179646
BP	GO:0000375	RNA splicing, via transesterification reactions	0.0466254891179646
BP	GO:0000377	RNA splicing, via transesterification reactions with bulged adenosine as nucleophile	0.0466254891179646
BP	GO:0000398	mRNA splicing, via spliceosome	0.0466254891179646
BP	GO:0002062	chondrocyte differentiation	0.0466254891179646
CC	GO:0042995	cell projection	0.0466254891179646
BP	GO:0061061	muscle structure development	0.0471748997803911
BP	GO:0051171	regulation of nitrogen compound metabolic process	0.0472286736271262
MF	GO:0008134	transcription factor binding	0.0485769586050505
BP	GO:0016071	mRNA metabolic process	0.0488340155486127
