# Supplementary material for: Dedicated transcriptomics combined with power analysis lead to functional understanding of genes with weak phenotypic changes in knockout lines
Source: PLoS Comput Biol. 2020 Nov 12;16(11):e1008354. doi: 10.1371/journal.pcbi.1008354 (PMC7685438; doi:10.1371/journal.pcbi.1008354)
Supplement: S3 File — (GZ) [file pcbi.1008354.s017.gz › S3_File/gor0.2/855.tsv]

ontology	category	term	BH
BP	GO:0032501	multicellular organismal process	4.72955260412391e-08
BP	GO:0048731	system development	2.04618726900227e-07
CC	GO:0031012	extracellular matrix	2.08218673678101e-07
CC	GO:0044428	nuclear part	2.08218673678101e-07
CC	GO:0031981	nuclear lumen	2.08218673678101e-07
BP	GO:0032502	developmental process	2.08218673678101e-07
BP	GO:0007275	multicellular organism development	2.08218673678101e-07
BP	GO:0048856	anatomical structure development	2.22706862929951e-07
MF	GO:0005515	protein binding	3.34327324179119e-07
BP	GO:0065007	biological regulation	3.62788291163766e-07
CC	GO:0062023	collagen-containing extracellular matrix	3.62788291163766e-07
CC	GO:0043228	non-membrane-bounded organelle	4.23033433304875e-07
CC	GO:0045202	synapse	4.32604328583914e-07
BP	GO:0050789	regulation of biological process	7.23069626882315e-07
BP	GO:0071840	cellular component organization or biogenesis	9.62462560813879e-07
CC	GO:0044421	extracellular region part	1.20975143660464e-06
CC	GO:0005694	chromosome	1.21964409660426e-06
BP	GO:0050794	regulation of cellular process	1.21964409660426e-06
BP	GO:0030154	cell differentiation	1.33363327488181e-06
CC	GO:0044456	synapse part	1.37798173695601e-06
CC	GO:0043232	intracellular non-membrane-bounded organelle	1.7843402293929e-06
BP	GO:0048869	cellular developmental process	1.86464257875423e-06
MF	GO:0044877	protein-containing complex binding	1.94204391672993e-06
CC	GO:0044427	chromosomal part	2.00234509911344e-06
MF	GO:0005201	extracellular matrix structural constituent	2.20167474850838e-06
BP	GO:0009987	cellular process	2.20167474850838e-06
BP	GO:0007399	nervous system development	2.67079189731521e-06
CC	GO:0032991	protein-containing complex	3.42861107612451e-06
CC	GO:0005615	extracellular space	4.30218294762189e-06
BP	GO:0051726	regulation of cell cycle	5.69869837334179e-06
BP	GO:0016043	cellular component organization	5.76152784569979e-06
MF	GO:0005488	binding	5.99859483433777e-06
CC	GO:0005634	nucleus	6.11163372863718e-06
BP	GO:0048468	cell development	6.29809639328918e-06
BP	GO:0050793	regulation of developmental process	6.81648363833462e-06
BP	GO:0051239	regulation of multicellular organismal process	6.90127584991618e-06
BP	GO:0051094	positive regulation of developmental process	8.10373623023088e-06
CC	GO:0070013	intracellular organelle lumen	8.46587529490038e-06
CC	GO:0097060	synaptic membrane	8.61545263556642e-06
CC	GO:0031974	membrane-enclosed lumen	8.61545263556642e-06
CC	GO:0043233	organelle lumen	8.61545263556642e-06
BP	GO:2000026	regulation of multicellular organismal development	1.34298482123438e-05
BP	GO:0045597	positive regulation of cell differentiation	1.57741078121261e-05
CC	GO:0005654	nucleoplasm	1.57741078121261e-05
BP	GO:0090304	nucleic acid metabolic process	1.82068197309132e-05
BP	GO:0007049	cell cycle	2.00720021085379e-05
BP	GO:0099536	synaptic signaling	2.04495877636016e-05
MF	GO:0005198	structural molecule activity	2.33651915113922e-05
CC	GO:0005576	extracellular region	2.46917056045807e-05
CC	GO:0000228	nuclear chromosome	3.08474127759015e-05
BP	GO:0007155	cell adhesion	3.21887425433942e-05
BP	GO:0099537	trans-synaptic signaling	3.21887425433942e-05
BP	GO:0007268	chemical synaptic transmission	3.41804379786442e-05
BP	GO:0098916	anterograde trans-synaptic signaling	3.41804379786442e-05
BP	GO:0045595	regulation of cell differentiation	3.99532246187994e-05
BP	GO:0048522	positive regulation of cellular process	4.91778096757401e-05
BP	GO:0022610	biological adhesion	5.12502798705401e-05
CC	GO:0099240	intrinsic component of synaptic membrane	9.74512370666494e-05
BP	GO:0090068	positive regulation of cell cycle process	0.00010815340432753
BP	GO:0030199	collagen fibril organization	0.000108953339074233
CC	GO:0031226	intrinsic component of plasma membrane	0.000115281734006614
CC	GO:0044454	nuclear chromosome part	0.000120643249589689
CC	GO:0030424	axon	0.000164383003168143
BP	GO:0022008	neurogenesis	0.000217421678136834
CC	GO:0000775	chromosome, centromeric region	0.000225601614432188
BP	GO:0051960	regulation of nervous system development	0.000246095660751013
CC	GO:0097458	neuron part	0.000247360649611731
BP	GO:0051128	regulation of cellular component organization	0.000318858227272609
CC	GO:0098936	intrinsic component of postsynaptic membrane	0.000464771677749037
BP	GO:0016071	mRNA metabolic process	0.000489812546977705
CC	GO:0005813	centrosome	0.000509795091368634
BP	GO:0051983	regulation of chromosome segregation	0.000525693220869568
CC	GO:0043292	contractile fiber	0.000525693220869568
BP	GO:0006139	nucleobase-containing compound metabolic process	0.000625673167347565
BP	GO:0051130	positive regulation of cellular component organization	0.000625673167347565
CC	GO:0098687	chromosomal region	0.000642010127742811
CC	GO:0045211	postsynaptic membrane	0.000653961908054647
CC	GO:0000776	kinetochore	0.00080236567247396
CC	GO:0044297	cell body	0.00080236567247396
CC	GO:0000793	condensed chromosome	0.000871057352549978
CC	GO:0005887	integral component of plasma membrane	0.00087577851253896
MF	GO:0005212	structural constituent of eye lens	0.000940306313421301
BP	GO:0006396	RNA processing	0.000946962280730379
BP	GO:0048518	positive regulation of biological process	0.000961756393508469
MF	GO:0005509	calcium ion binding	0.00100666376590921
BP	GO:0048699	generation of neurons	0.00103091491997768
BP	GO:0030198	extracellular matrix organization	0.00103091491997768
BP	GO:0006260	DNA replication	0.00104966047152195
BP	GO:0050804	modulation of chemical synaptic transmission	0.00105727465782845
CC	GO:0098590	plasma membrane region	0.00113591583591775
BP	GO:0048519	negative regulation of biological process	0.00114859043650222
BP	GO:0099177	regulation of trans-synaptic signaling	0.00127934271360103
MF	GO:0003729	mRNA binding	0.00129286503301828
BP	GO:0051216	cartilage development	0.00133196675189736
CC	GO:0098794	postsynapse	0.00139890070824097
BP	GO:0006259	DNA metabolic process	0.00153054996525316
CC	GO:0036477	somatodendritic compartment	0.00158100099090554
CC	GO:0005856	cytoskeleton	0.00177189558371329
CC	GO:0099699	integral component of synaptic membrane	0.00177636997429113
BP	GO:0003008	system process	0.00219021916747227
CC	GO:0099512	supramolecular fiber	0.00219021916747227
BP	GO:0043062	extracellular structure organization	0.00219021916747227
CC	GO:0099080	supramolecular complex	0.00219021916747227
CC	GO:0099081	supramolecular polymer	0.00219021916747227
BP	GO:0046483	heterocycle metabolic process	0.00226926136586042
BP	GO:0051962	positive regulation of nervous system development	0.00236050104784302
CC	GO:0099634	postsynaptic specialization membrane	0.00285458379267886
BP	GO:0050808	synapse organization	0.0031237509318767
BP	GO:0048523	negative regulation of cellular process	0.00312675608823369
BP	GO:0007346	regulation of mitotic cell cycle	0.00327137873205434
BP	GO:0032879	regulation of localization	0.00330183511369296
CC	GO:0043025	neuronal cell body	0.00352394140152729
BP	GO:0002062	chondrocyte differentiation	0.00367118918672145
CC	GO:0098793	presynapse	0.00379757381603902
CC	GO:0099055	integral component of postsynaptic membrane	0.00435927236764636
BP	GO:0016070	RNA metabolic process	0.00489027159998639
CC	GO:0033267	axon part	0.0048945953091493
BP	GO:0008380	RNA splicing	0.00511638945916578
BP	GO:0006397	mRNA processing	0.00511996911881678
BP	GO:0045787	positive regulation of cell cycle	0.00517593438601648
BP	GO:0000278	mitotic cell cycle	0.00523192543899591
BP	GO:0000070	mitotic sister chromatid segregation	0.00536483181085405
BP	GO:0006281	DNA repair	0.00595914909100296
BP	GO:0050767	regulation of neurogenesis	0.00604735662175781
CC	GO:0030054	cell junction	0.00621096768866394
BP	GO:0042127	regulation of cell proliferation	0.00621729440446635
BP	GO:0098742	cell-cell adhesion via plasma-membrane adhesion molecules	0.00621729440446635
BP	GO:0048168	regulation of neuronal synaptic plasticity	0.00628408927335386
BP	GO:0010564	regulation of cell cycle process	0.00643569765093464
CC	GO:0030016	myofibril	0.00643569765093464
BP	GO:0006725	cellular aromatic compound metabolic process	0.00673632693934179
CC	GO:0099572	postsynaptic specialization	0.00673632693934179
BP	GO:0048666	neuron development	0.00673632693934179
BP	GO:0022402	cell cycle process	0.00707442576921208
BP	GO:0007267	cell-cell signaling	0.00707442576921208
BP	GO:0030182	neuron differentiation	0.00746577910035637
BP	GO:0060047	heart contraction	0.00781556625135239
CC	GO:0098982	GABA-ergic synapse	0.00794781251937913
BP	GO:0033045	regulation of sister chromatid segregation	0.00874601065967402
BP	GO:0060351	cartilage development involved in endochondral bone morphogenesis	0.00874601065967402
BP	GO:0061448	connective tissue development	0.00874601065967402
BP	GO:0048513	animal organ development	0.00874601065967402
BP	GO:0008283	cell proliferation	0.00874601065967402
CC	GO:0000777	condensed chromosome kinetochore	0.00876743689969296
BP	GO:0033047	regulation of mitotic sister chromatid segregation	0.00885929070379746
BP	GO:0031175	neuron projection development	0.00885929070379746
CC	GO:0097447	dendritic tree	0.00885929070379746
CC	GO:0043197	dendritic spine	0.00885929070379746
BP	GO:0040007	growth	0.00885929070379746
BP	GO:0040011	locomotion	0.00885929070379746
CC	GO:0044422	organelle part	0.0088890470677655
CC	GO:0043005	neuron projection	0.0088890470677655
BP	GO:0060284	regulation of cell development	0.0088890470677655
CC	GO:0098948	intrinsic component of postsynaptic specialization membrane	0.00889484600107601
BP	GO:0010720	positive regulation of cell development	0.00890314907167888
CC	GO:0098839	postsynaptic density membrane	0.00929972052119524
BP	GO:0009653	anatomical structure morphogenesis	0.00950093841207499
CC	GO:0000779	condensed chromosome, centromeric region	0.00950093841207499
CC	GO:0099146	intrinsic component of postsynaptic density membrane	0.00969717095046494
CC	GO:0044430	cytoskeletal part	0.00980228536677836
BP	GO:0050769	positive regulation of neurogenesis	0.00980228536677836
CC	GO:0044449	contractile fiber part	0.00980228536677836
BP	GO:0034641	cellular nitrogen compound metabolic process	0.00993832081196435
BP	GO:0007411	axon guidance	0.00999237200179131
CC	GO:0030425	dendrite	0.01071499610508
BP	GO:0060255	regulation of macromolecule metabolic process	0.0109135395350387
BP	GO:0006261	DNA-dependent DNA replication	0.0110290422051718
BP	GO:0043170	macromolecule metabolic process	0.0111087348043548
CC	GO:0044451	nucleoplasm part	0.0111347005615762
BP	GO:0008037	cell recognition	0.0113026174415521
BP	GO:0007059	chromosome segregation	0.0115471333875701
BP	GO:0003015	heart process	0.0125131537447499
BP	GO:0097485	neuron projection guidance	0.0125131537447499
BP	GO:0060078	regulation of postsynaptic membrane potential	0.0125131537447499
CC	GO:0030017	sarcomere	0.0127119725165214
BP	GO:0031123	RNA 3'-end processing	0.0139690693300951
CC	GO:0098978	glutamatergic synapse	0.0146056011850665
BP	GO:0060079	excitatory postsynaptic potential	0.014608475384591
BP	GO:0007088	regulation of mitotic nuclear division	0.014608475384591
BP	GO:0048589	developmental growth	0.014608475384591
BP	GO:0000375	RNA splicing, via transesterification reactions	0.014608475384591
BP	GO:0000377	RNA splicing, via transesterification reactions with bulged adenosine as nucleophile	0.014608475384591
BP	GO:0000398	mRNA splicing, via spliceosome	0.014608475384591
BP	GO:1901360	organic cyclic compound metabolic process	0.014608475384591
BP	GO:0120036	plasma membrane bounded cell projection organization	0.014734846391911
CC	GO:0044309	neuron spine	0.0152652750498162
BP	GO:0060350	endochondral bone morphogenesis	0.0155237988238973
BP	GO:0051241	negative regulation of multicellular organismal process	0.0156363603789636
BP	GO:0045876	positive regulation of sister chromatid cohesion	0.0167814107111944
CC	GO:0005815	microtubule organizing center	0.0168597465208141
BP	GO:0023052	signaling	0.0168597465208141
BP	GO:0051240	positive regulation of multicellular organismal process	0.0168597465208141
CC	GO:0032279	asymmetric synapse	0.0168611919429359
BP	GO:0051783	regulation of nuclear division	0.0169936560977713
CC	GO:0014069	postsynaptic density	0.0169936560977713
CC	GO:0016604	nuclear body	0.0174765715354561
MF	GO:0003682	chromatin binding	0.0176403977030899
BP	GO:0030030	cell projection organization	0.0190071911458934
BP	GO:0006403	RNA localization	0.0193269391098493
BP	GO:0006941	striated muscle contraction	0.0196632312477727
BP	GO:0140014	mitotic nuclear division	0.0204863850175222
BP	GO:0006013	mannose metabolic process	0.0219952044229393
BP	GO:0006928	movement of cell or subcellular component	0.0219952044229393
BP	GO:0051984	positive regulation of chromosome segregation	0.0219952044229393
BP	GO:0045931	positive regulation of mitotic cell cycle	0.022061530669936
BP	GO:0099565	chemical synaptic transmission, postsynaptic	0.0220943009871356
BP	GO:1902749	regulation of cell cycle G2/M phase transition	0.0220943009871356
BP	GO:0051056	regulation of small GTPase mediated signal transduction	0.0225409779679645
BP	GO:0000819	sister chromatid segregation	0.0226249979454307
BP	GO:0065008	regulation of biological quality	0.0229815219806507
BP	GO:0050806	positive regulation of synaptic transmission	0.0232986669793881
CC	GO:0044459	plasma membrane part	0.0237013632974066
BP	GO:0007517	muscle organ development	0.0237013632974066
CC	GO:0044420	extracellular matrix component	0.0241026463079472
MF	GO:0051015	actin filament binding	0.0241031706833107
BP	GO:0048641	regulation of skeletal muscle tissue development	0.0242944509359033
BP	GO:0008608	attachment of spindle microtubules to kinetochore	0.0242944509359033
BP	GO:0048251	elastic fiber assembly	0.0246871823363598
BP	GO:0051093	negative regulation of developmental process	0.0246871823363598
BP	GO:0051301	cell division	0.0249397400830653
BP	GO:0033044	regulation of chromosome organization	0.0254693387058776
BP	GO:1901990	regulation of mitotic cell cycle phase transition	0.0256234998693538
CC	GO:0005581	collagen trimer	0.0256823515225514
BP	GO:0120039	plasma membrane bounded cell projection morphogenesis	0.0263350549255764
CC	GO:0042995	cell projection	0.0265114064771457
BP	GO:0048167	regulation of synaptic plasticity	0.0265300981823839
CC	GO:0098984	neuron to neuron synapse	0.0267087074500227
BP	GO:0006936	muscle contraction	0.0268974152005369
BP	GO:0060538	skeletal muscle organ development	0.0268974152005369
CC	GO:0120025	plasma membrane bounded cell projection	0.0268974152005369
BP	GO:1903311	regulation of mRNA metabolic process	0.0273482916996657
BP	GO:0048858	cell projection morphogenesis	0.0273482916996657
BP	GO:0007154	cell communication	0.028044488301955
BP	GO:0008150	biological_process	0.028044488301955
BP	GO:0010965	regulation of mitotic sister chromatid separation	0.0287358131887939
MF	GO:0008094	DNA-dependent ATPase activity	0.029868757483755
BP	GO:0010389	regulation of G2/M transition of mitotic cell cycle	0.030002767038605
BP	GO:0008015	blood circulation	0.0302529308122366
CC	GO:0008328	ionotropic glutamate receptor complex	0.030321008988792
BP	GO:0048812	neuron projection morphogenesis	0.0311758196884153
BP	GO:1901992	positive regulation of mitotic cell cycle phase transition	0.0311758196884153
BP	GO:0060341	regulation of cellular localization	0.0311758196884153
CC	GO:0099091	postsynaptic specialization, intracellular component	0.0311758196884153
CC	GO:0099092	postsynaptic density, intracellular component	0.0321132771025113
BP	GO:0003433	chondrocyte development involved in endochondral bone morphogenesis	0.0321132771025113
BP	GO:1902751	positive regulation of cell cycle G2/M phase transition	0.0345395813611543
BP	GO:0003013	circulatory system process	0.0350010160704148
BP	GO:0042391	regulation of membrane potential	0.036555801549942
CC	GO:0098878	neurotransmitter receptor complex	0.0369962310743496
BP	GO:0010467	gene expression	0.0386187014018883
BP	GO:0071276	cellular response to cadmium ion	0.039947343158993
BP	GO:0006974	cellular response to DNA damage stimulus	0.0400327656384739
BP	GO:0007613	memory	0.0416339729152466
BP	GO:0065004	protein-DNA complex assembly	0.0419984210756272
BP	GO:0010971	positive regulation of G2/M transition of mitotic cell cycle	0.0428484019339447
CC	GO:0005865	striated muscle thin filament	0.0443325180324169
CC	GO:0044464	cell part	0.0446441416798966
BP	GO:0007091	metaphase/anaphase transition of mitotic cell cycle	0.0454290304871084
MF	GO:0005102	signaling receptor binding	0.0455876672204557
BP	GO:0042330	taxis	0.0455876672204557
CC	GO:0005623	cell	0.0455876672204557
CC	GO:0005681	spliceosomal complex	0.0455876672204557
MF	GO:0030594	neurotransmitter receptor activity	0.0455876672204557
CC	GO:0044446	intracellular organelle part	0.0455876672204557
BP	GO:0060349	bone morphogenesis	0.0455876672204557
BP	GO:0051171	regulation of nitrogen compound metabolic process	0.0455876672204557
MF	GO:0008134	transcription factor binding	0.0455876672204557
CC	GO:0036379	myofilament	0.0461266914092123
BP	GO:0044057	regulation of system process	0.0461266914092123
BP	GO:0085029	extracellular matrix assembly	0.0461695917943877
CC	GO:0031618	nuclear pericentric heterochromatin	0.0466565068862973
BP	GO:0007610	behavior	0.0477753054677963
CC	GO:0043596	nuclear replication fork	0.0482722723916679
BP	GO:0032963	collagen metabolic process	0.0482722723916679
BP	GO:1905818	regulation of chromosome separation	0.0482722723916679
BP	GO:1901989	positive regulation of cell cycle phase transition	0.0482722723916679
