# Supplementary material for: Dedicated transcriptomics combined with power analysis lead to functional understanding of genes with weak phenotypic changes in knockout lines
Source: PLoS Comput Biol. 2020 Nov 12;16(11):e1008354. doi: 10.1371/journal.pcbi.1008354 (PMC7685438; doi:10.1371/journal.pcbi.1008354)
Supplement: S3 File — (GZ) [file pcbi.1008354.s017.gz › S3_File/gor0.2/468.tsv]

ontology	category	term	BH
CC	GO:0031012	extracellular matrix	1.36731359535231e-09
CC	GO:0062023	collagen-containing extracellular matrix	2.630068747779e-09
MF	GO:0005201	extracellular matrix structural constituent	1.06726539674901e-07
BP	GO:0032501	multicellular organismal process	5.03464896092384e-07
CC	GO:0032991	protein-containing complex	6.24517067360007e-07
BP	GO:0032502	developmental process	7.95727211362948e-07
CC	GO:0043228	non-membrane-bounded organelle	1.25309225366899e-06
BP	GO:0065007	biological regulation	1.25309225366899e-06
CC	GO:0044421	extracellular region part	1.30861069451111e-06
MF	GO:0005515	protein binding	2.55709695341813e-06
CC	GO:0045202	synapse	2.55709695341813e-06
CC	GO:0043232	intracellular non-membrane-bounded organelle	3.03065237158602e-06
BP	GO:0007275	multicellular organism development	3.03065237158602e-06
BP	GO:0050794	regulation of cellular process	3.89655805662896e-06
BP	GO:0048856	anatomical structure development	3.89655805662896e-06
BP	GO:0071840	cellular component organization or biogenesis	4.02951899898324e-06
BP	GO:0050789	regulation of biological process	4.02951899898324e-06
BP	GO:0048731	system development	4.57240972061274e-06
CC	GO:0031981	nuclear lumen	4.62628931341965e-06
BP	GO:0009987	cellular process	4.98485862926168e-06
MF	GO:0005198	structural molecule activity	7.06666922343799e-06
CC	GO:0044428	nuclear part	1.14010441468533e-05
CC	GO:0005576	extracellular region	1.28650174851729e-05
BP	GO:0016043	cellular component organization	1.62591135307572e-05
CC	GO:0005615	extracellular space	1.76794461169806e-05
CC	GO:0097458	neuron part	2.1260546298682e-05
MF	GO:0044877	protein-containing complex binding	2.40846209267092e-05
CC	GO:0044456	synapse part	2.44050958835084e-05
BP	GO:0030154	cell differentiation	2.52613833549176e-05
CC	GO:0000775	chromosome, centromeric region	6.94364963805199e-05
BP	GO:0048869	cellular developmental process	6.94364963805199e-05
CC	GO:0005694	chromosome	7.5210352347135e-05
BP	GO:0007049	cell cycle	0.000112887749978435
CC	GO:0044427	chromosomal part	0.000137825532896578
CC	GO:0030054	cell junction	0.000182690881812678
MF	GO:0005212	structural constituent of eye lens	0.000182690881812678
CC	GO:0030424	axon	0.000200179391309288
CC	GO:0000776	kinetochore	0.000212751733927867
CC	GO:0044297	cell body	0.000244987534560023
BP	GO:0033047	regulation of mitotic sister chromatid segregation	0.000248492837349271
CC	GO:0097060	synaptic membrane	0.000248492837349271
BP	GO:0048468	cell development	0.000250137642003909
CC	GO:0098687	chromosomal region	0.000264623938885734
BP	GO:0051726	regulation of cell cycle	0.000276055152981629
BP	GO:0033045	regulation of sister chromatid segregation	0.000340319174831051
BP	GO:0008380	RNA splicing	0.000340319174831051
BP	GO:0048519	negative regulation of biological process	0.000354777293308442
BP	GO:0030198	extracellular matrix organization	0.000512298639363009
CC	GO:0070013	intracellular organelle lumen	0.00061096247334518
BP	GO:0051983	regulation of chromosome segregation	0.0006136776156784
CC	GO:0031974	membrane-enclosed lumen	0.00062529447912666
CC	GO:0043233	organelle lumen	0.00062529447912666
CC	GO:0005654	nucleoplasm	0.000632561228873005
CC	GO:0036477	somatodendritic compartment	0.000632561228873005
BP	GO:0090304	nucleic acid metabolic process	0.00067014882363878
CC	GO:0043005	neuron projection	0.000694251814684172
BP	GO:0051128	regulation of cellular component organization	0.000756723274592754
CC	GO:0043025	neuronal cell body	0.000827241364120897
BP	GO:0007155	cell adhesion	0.000830275484968118
CC	GO:0005856	cytoskeleton	0.000841618555756289
MF	GO:0005488	binding	0.000847520466383392
BP	GO:0022610	biological adhesion	0.00111779599011672
BP	GO:0006396	RNA processing	0.00112726585681067
BP	GO:0006397	mRNA processing	0.00112726585681067
BP	GO:0007059	chromosome segregation	0.00115035907365704
MF	GO:0005509	calcium ion binding	0.00120431321363079
BP	GO:0040007	growth	0.00130432469909288
BP	GO:0007411	axon guidance	0.0013841258196835
BP	GO:0051130	positive regulation of cellular component organization	0.00142941685399636
BP	GO:0000375	RNA splicing, via transesterification reactions	0.00151042024937988
BP	GO:0000377	RNA splicing, via transesterification reactions with bulged adenosine as nucleophile	0.00151042024937988
BP	GO:0000398	mRNA splicing, via spliceosome	0.00151042024937988
BP	GO:0000070	mitotic sister chromatid segregation	0.00153514645073887
BP	GO:0016071	mRNA metabolic process	0.00165681508572922
BP	GO:0097485	neuron projection guidance	0.00171382435938305
BP	GO:0007088	regulation of mitotic nuclear division	0.00195582614938291
BP	GO:0048523	negative regulation of cellular process	0.00199786446782088
BP	GO:1905818	regulation of chromosome separation	0.00217788132106975
BP	GO:0010965	regulation of mitotic sister chromatid separation	0.00242218216273387
BP	GO:0043062	extracellular structure organization	0.00242260265003038
BP	GO:0048518	positive regulation of biological process	0.0026272449928406
CC	GO:0000777	condensed chromosome kinetochore	0.00283659919013742
BP	GO:0099536	synaptic signaling	0.00284283889344904
CC	GO:0000779	condensed chromosome, centromeric region	0.00297649443509946
BP	GO:0000278	mitotic cell cycle	0.0030332678701207
BP	GO:0048522	positive regulation of cellular process	0.00309950620941319
BP	GO:0000819	sister chromatid segregation	0.00334562910484142
BP	GO:0007399	nervous system development	0.00363316117631596
BP	GO:0007268	chemical synaptic transmission	0.00363316117631596
BP	GO:0098916	anterograde trans-synaptic signaling	0.00363316117631596
BP	GO:0006139	nucleobase-containing compound metabolic process	0.0036797956785287
CC	GO:0098982	GABA-ergic synapse	0.00373933391820103
BP	GO:0007346	regulation of mitotic cell cycle	0.00377870724758496
BP	GO:0007091	metaphase/anaphase transition of mitotic cell cycle	0.00392802455924287
BP	GO:0022008	neurogenesis	0.00408121899919443
BP	GO:0099537	trans-synaptic signaling	0.00408121899919443
CC	GO:0099080	supramolecular complex	0.00408121899919443
CC	GO:0099081	supramolecular polymer	0.00408121899919443
CC	GO:0099512	supramolecular fiber	0.00408121899919443
MF	GO:0003729	mRNA binding	0.00408121899919443
BP	GO:0044784	metaphase/anaphase transition of cell cycle	0.00413318519448838
CC	GO:0033267	axon part	0.00414017820469779
BP	GO:0000075	cell cycle checkpoint	0.00414017820469779
BP	GO:0048699	generation of neurons	0.00487787347379739
BP	GO:0051239	regulation of multicellular organismal process	0.00519169888660843
CC	GO:0031226	intrinsic component of plasma membrane	0.00544196850580628
BP	GO:0007093	mitotic cell cycle checkpoint	0.00634124957181668
BP	GO:1905819	negative regulation of chromosome separation	0.00681781907031399
CC	GO:0005581	collagen trimer	0.00702775453390812
CC	GO:0005604	basement membrane	0.00716069327243124
BP	GO:0030071	regulation of mitotic metaphase/anaphase transition	0.0073133254580643
BP	GO:0051783	regulation of nuclear division	0.00736801142043978
BP	GO:0043170	macromolecule metabolic process	0.00738896410579839
CC	GO:0005887	integral component of plasma membrane	0.0075537782222799
BP	GO:0051301	cell division	0.0077375972462484
BP	GO:1902099	regulation of metaphase/anaphase transition of cell cycle	0.00782124262510838
BP	GO:2000026	regulation of multicellular organismal development	0.00798529302953678
BP	GO:2000816	negative regulation of mitotic sister chromatid separation	0.00813159394302025
BP	GO:0051093	negative regulation of developmental process	0.00821151451554599
CC	GO:0005681	spliceosomal complex	0.00822503542448794
BP	GO:0060351	cartilage development involved in endochondral bone morphogenesis	0.00865728086182144
BP	GO:0051960	regulation of nervous system development	0.00865728086182144
CC	GO:0045211	postsynaptic membrane	0.00865728086182144
CC	GO:0099240	intrinsic component of synaptic membrane	0.00871953823086512
CC	GO:0098794	postsynapse	0.00875909448150134
BP	GO:0050793	regulation of developmental process	0.00898287135049337
CC	GO:0099634	postsynaptic specialization membrane	0.00918466164524889
BP	GO:0003433	chondrocyte development involved in endochondral bone morphogenesis	0.00921141108657971
BP	GO:0140014	mitotic nuclear division	0.00921141108657971
BP	GO:0046483	heterocycle metabolic process	0.00922991966968986
BP	GO:0051123	RNA polymerase II preinitiation complex assembly	0.00957624888349415
MF	GO:0030020	extracellular matrix structural constituent conferring tensile strength	0.00959196269302487
CC	GO:0000793	condensed chromosome	0.00994406376559613
BP	GO:0023052	signaling	0.0104750286752876
BP	GO:0051306	mitotic sister chromatid separation	0.0105833829745139
CC	GO:0005634	nucleus	0.0105833829745139
BP	GO:0051216	cartilage development	0.010595654098689
BP	GO:1902100	negative regulation of metaphase/anaphase transition of cell cycle	0.0106772293321402
BP	GO:0016070	RNA metabolic process	0.0113195268904646
CC	GO:0044430	cytoskeletal part	0.0118914717854889
BP	GO:0060255	regulation of macromolecule metabolic process	0.0120806147882225
CC	GO:0000228	nuclear chromosome	0.0123013703080495
MF	GO:0005539	glycosaminoglycan binding	0.0123239328672432
CC	GO:0098793	presynapse	0.0123239328672432
BP	GO:0045841	negative regulation of mitotic metaphase/anaphase transition	0.0132738958344134
CC	GO:0098590	plasma membrane region	0.0132738958344134
CC	GO:0044459	plasma membrane part	0.0135372261883885
BP	GO:0051241	negative regulation of multicellular organismal process	0.0137088023553384
CC	GO:0044454	nuclear chromosome part	0.0151658573162535
BP	GO:0070897	transcription preinitiation complex assembly	0.0158095765469984
BP	GO:0034641	cellular nitrogen compound metabolic process	0.0163658155298896
BP	GO:0098813	nuclear chromosome segregation	0.0173577014659361
BP	GO:0033048	negative regulation of mitotic sister chromatid segregation	0.0173577014659361
CC	GO:0000502	proteasome complex	0.0173599933955433
CC	GO:0005813	centrosome	0.0173599933955433
BP	GO:0045595	regulation of cell differentiation	0.0173599933955433
BP	GO:0060538	skeletal muscle organ development	0.0179174835688519
BP	GO:0033046	negative regulation of sister chromatid segregation	0.0181759513386907
BP	GO:0061448	connective tissue development	0.0181940771023153
BP	GO:0050804	modulation of chemical synaptic transmission	0.0183924945131285
BP	GO:0060537	muscle tissue development	0.0203627727680831
BP	GO:0007154	cell communication	0.0207098155282351
BP	GO:0099177	regulation of trans-synaptic signaling	0.0217888949779324
BP	GO:0071479	cellular response to ionizing radiation	0.0222991473192374
BP	GO:0006725	cellular aromatic compound metabolic process	0.0224872238319155
BP	GO:0051985	negative regulation of chromosome segregation	0.0226663283717972
BP	GO:0098868	bone growth	0.0235982534603053
BP	GO:0022402	cell cycle process	0.0235982534603053
BP	GO:0003418	growth plate cartilage chondrocyte differentiation	0.0241753450152111
CC	GO:0097447	dendritic tree	0.0241753450152111
BP	GO:0050684	regulation of mRNA processing	0.0249158842871954
BP	GO:0048589	developmental growth	0.0249158842871954
CC	GO:1905369	endopeptidase complex	0.0257000054640785
CC	GO:0099572	postsynaptic specialization	0.026136949725437
BP	GO:0030182	neuron differentiation	0.0281556493419095
BP	GO:0010564	regulation of cell cycle process	0.0281738978162321
BP	GO:0006259	DNA metabolic process	0.0281738978162321
BP	GO:0006974	cellular response to DNA damage stimulus	0.0296336758775069
BP	GO:0071174	mitotic spindle checkpoint	0.0301066789463582
BP	GO:0051171	regulation of nitrogen compound metabolic process	0.0301901717948088
CC	GO:0098936	intrinsic component of postsynaptic membrane	0.0307351386776168
BP	GO:0006403	RNA localization	0.0310929730093306
BP	GO:1901360	organic cyclic compound metabolic process	0.0323828478793635
BP	GO:0045597	positive regulation of cell differentiation	0.0323828478793635
BP	GO:0060350	endochondral bone morphogenesis	0.0327938537900297
BP	GO:0090068	positive regulation of cell cycle process	0.0328866563055779
BP	GO:0031577	spindle checkpoint	0.033070692022752
CC	GO:0043235	receptor complex	0.0352922398643782
BP	GO:0002062	chondrocyte differentiation	0.0352922398643782
BP	GO:1901990	regulation of mitotic cell cycle phase transition	0.0352964723156311
BP	GO:1901987	regulation of cell cycle phase transition	0.0352964723156311
BP	GO:0042330	taxis	0.0355108004229867
BP	GO:0040008	regulation of growth	0.035529828571709
BP	GO:0033044	regulation of chromosome organization	0.0359581693909566
BP	GO:0048666	neuron development	0.0370611054440517
CC	GO:0030425	dendrite	0.0375199385973353
CC	GO:1990904	ribonucleoprotein complex	0.0380426807793559
BP	GO:0051094	positive regulation of developmental process	0.040138202566383
BP	GO:0009888	tissue development	0.0401981365133665
BP	GO:0006935	chemotaxis	0.0404046393490038
CC	GO:0099699	integral component of synaptic membrane	0.0405404299517311
CC	GO:0048786	presynaptic active zone	0.0406684886132711
BP	GO:0003417	growth plate cartilage development	0.0417092442803956
BP	GO:0051276	chromosome organization	0.0418039445519771
BP	GO:1903047	mitotic cell cycle process	0.0418195597624734
MF	GO:0008201	heparin binding	0.0418195597624734
BP	GO:0065004	protein-DNA complex assembly	0.0418195597624734
BP	GO:0065008	regulation of biological quality	0.0426935255501249
BP	GO:0051716	cellular response to stimulus	0.0444687588052655
BP	GO:1901988	negative regulation of cell cycle phase transition	0.0448334213459397
CC	GO:0044422	organelle part	0.0448334213459397
CC	GO:0098878	neurotransmitter receptor complex	0.0451432737749341
BP	GO:0048513	animal organ development	0.0459625226287727
BP	GO:0000245	spliceosomal complex assembly	0.0459625226287727
BP	GO:0006352	DNA-templated transcription, initiation	0.0461499765933923
BP	GO:0000280	nuclear division	0.0467884631576764
BP	GO:0007519	skeletal muscle tissue development	0.047459384672926
BP	GO:0003414	chondrocyte morphogenesis involved in endochondral bone morphogenesis	0.0490395341869016
BP	GO:0003429	growth plate cartilage chondrocyte morphogenesis	0.0490395341869016
BP	GO:0090171	chondrocyte morphogenesis	0.0490395341869016
BP	GO:0010467	gene expression	0.0494121768584026
BP	GO:0031570	DNA integrity checkpoint	0.0494414231358022
