# Supplementary material for: Dedicated transcriptomics combined with power analysis lead to functional understanding of genes with weak phenotypic changes in knockout lines
Source: PLoS Comput Biol. 2020 Nov 12;16(11):e1008354. doi: 10.1371/journal.pcbi.1008354 (PMC7685438; doi:10.1371/journal.pcbi.1008354)
Supplement: S3 File — (GZ) [file pcbi.1008354.s017.gz › S3_File/gor0.2/953.tsv]

ontology	category	term	BH
CC	GO:0031012	extracellular matrix	1.22580201743154e-07
CC	GO:0062023	collagen-containing extracellular matrix	3.12426534261078e-07
BP	GO:0071840	cellular component organization or biogenesis	1.24639672866856e-06
CC	GO:0031981	nuclear lumen	1.32495001365834e-06
BP	GO:0032501	multicellular organismal process	1.89759244337721e-06
CC	GO:0044428	nuclear part	1.89759244337721e-06
MF	GO:0005201	extracellular matrix structural constituent	1.89759244337721e-06
BP	GO:0016043	cellular component organization	2.91706375328512e-06
BP	GO:0048731	system development	4.33768935665089e-06
CC	GO:0005654	nucleoplasm	5.22937481070914e-06
CC	GO:0043228	non-membrane-bounded organelle	8.34860195461077e-06
MF	GO:0005515	protein binding	8.34860195461077e-06
CC	GO:0032991	protein-containing complex	1.253836466674e-05
BP	GO:0007275	multicellular organism development	1.253836466674e-05
CC	GO:0005694	chromosome	1.29462791975147e-05
BP	GO:0048856	anatomical structure development	1.29462791975147e-05
CC	GO:0043232	intracellular non-membrane-bounded organelle	1.58574709517942e-05
BP	GO:0032502	developmental process	1.71944946036454e-05
BP	GO:0009987	cellular process	1.81931514973056e-05
BP	GO:0065007	biological regulation	1.81931514973056e-05
CC	GO:0044427	chromosomal part	2.31317008067468e-05
BP	GO:0003008	system process	2.31317008067468e-05
CC	GO:0097060	synaptic membrane	2.31317008067468e-05
CC	GO:0070013	intracellular organelle lumen	2.58814949551155e-05
CC	GO:0044421	extracellular region part	2.58814949551155e-05
CC	GO:0031974	membrane-enclosed lumen	2.58814949551155e-05
CC	GO:0043233	organelle lumen	2.58814949551155e-05
MF	GO:0005198	structural molecule activity	3.10382220322763e-05
BP	GO:0090304	nucleic acid metabolic process	3.25689835367883e-05
BP	GO:0050789	regulation of biological process	4.29721917920791e-05
CC	GO:0005576	extracellular region	0.000127407023106484
CC	GO:0098687	chromosomal region	0.000131944680470157
CC	GO:0000775	chromosome, centromeric region	0.000142725756453991
BP	GO:0030154	cell differentiation	0.000208712052192399
MF	GO:0005212	structural constituent of eye lens	0.000211846664978674
BP	GO:0050794	regulation of cellular process	0.000243807640889121
BP	GO:0050793	regulation of developmental process	0.000253722348803304
CC	GO:0045211	postsynaptic membrane	0.000297367484187593
BP	GO:0050808	synapse organization	0.000301258609406675
CC	GO:0099240	intrinsic component of synaptic membrane	0.000301258609406675
BP	GO:0051239	regulation of multicellular organismal process	0.000328658949539722
BP	GO:0048869	cellular developmental process	0.000400336268825135
BP	GO:0048468	cell development	0.000401165134519807
MF	GO:0005488	binding	0.000529480045079522
BP	GO:0051726	regulation of cell cycle	0.00059758606346983
CC	GO:0005615	extracellular space	0.000607294112499721
CC	GO:0005634	nucleus	0.000809926523214088
BP	GO:0007399	nervous system development	0.00093784653669547
BP	GO:0007049	cell cycle	0.000969155230610638
BP	GO:2000026	regulation of multicellular organismal development	0.00108230306782067
BP	GO:0099536	synaptic signaling	0.00109307546698758
BP	GO:0048519	negative regulation of biological process	0.00109307546698758
BP	GO:0008380	RNA splicing	0.00109959556767359
BP	GO:0007155	cell adhesion	0.00115711742921806
CC	GO:0000776	kinetochore	0.00115711742921806
CC	GO:0043292	contractile fiber	0.00115711742921806
BP	GO:0099537	trans-synaptic signaling	0.00130116482692871
BP	GO:0007268	chemical synaptic transmission	0.00140756554802405
BP	GO:0098916	anterograde trans-synaptic signaling	0.00140756554802405
CC	GO:0099512	supramolecular fiber	0.00144945495253199
MF	GO:0003729	mRNA binding	0.00153645059406708
BP	GO:0006396	RNA processing	0.00153645059406708
CC	GO:0099080	supramolecular complex	0.00153645059406708
CC	GO:0099081	supramolecular polymer	0.00153645059406708
BP	GO:0022610	biological adhesion	0.00182724766429237
BP	GO:0016071	mRNA metabolic process	0.00188050952270174
CC	GO:0030424	axon	0.00225786276527765
BP	GO:0006139	nucleobase-containing compound metabolic process	0.00225786276527765
CC	GO:0044456	synapse part	0.00225786276527765
CC	GO:0098936	intrinsic component of postsynaptic membrane	0.00235815547660463
CC	GO:0000228	nuclear chromosome	0.00283924848133957
BP	GO:0000278	mitotic cell cycle	0.00283924848133957
BP	GO:0034508	centromere complex assembly	0.00283924848133957
BP	GO:0006260	DNA replication	0.00283924848133957
BP	GO:0045595	regulation of cell differentiation	0.00290538889874882
BP	GO:0003015	heart process	0.00322426814180343
BP	GO:0040007	growth	0.00322426814180343
BP	GO:0051128	regulation of cellular component organization	0.00322426814180343
CC	GO:0000777	condensed chromosome kinetochore	0.00348248570492807
BP	GO:0046483	heterocycle metabolic process	0.00348248570492807
BP	GO:0006397	mRNA processing	0.00378393782245122
MF	GO:0042623	ATPase activity, coupled	0.00392104882541613
BP	GO:0000070	mitotic sister chromatid segregation	0.00411448298671223
BP	GO:0006941	striated muscle contraction	0.00459958252895533
CC	GO:0044454	nuclear chromosome part	0.00459958252895533
BP	GO:0003012	muscle system process	0.00459958252895533
CC	GO:0099699	integral component of synaptic membrane	0.00470366438789054
BP	GO:0060047	heart contraction	0.00510980616882455
CC	GO:0045202	synapse	0.00512581595010511
BP	GO:0048167	regulation of synaptic plasticity	0.00514877800994791
BP	GO:0016070	RNA metabolic process	0.00541466069552942
BP	GO:0045944	positive regulation of transcription by RNA polymerase II	0.00547479711441599
BP	GO:0051960	regulation of nervous system development	0.00548607024592543
CC	GO:0005813	centrosome	0.00682003687897674
BP	GO:0050804	modulation of chemical synaptic transmission	0.00689836548513265
BP	GO:0007059	chromosome segregation	0.00689836548513265
BP	GO:0048523	negative regulation of cellular process	0.00689836548513265
BP	GO:0006725	cellular aromatic compound metabolic process	0.00714463773814715
BP	GO:0051094	positive regulation of developmental process	0.00714463773814715
CC	GO:0030016	myofibril	0.00727311759498005
MF	GO:0044877	protein-containing complex binding	0.00753698545346956
CC	GO:0099634	postsynaptic specialization membrane	0.00789513814964726
BP	GO:0099177	regulation of trans-synaptic signaling	0.00803297174924861
MF	GO:0030020	extracellular matrix structural constituent conferring tensile strength	0.00866668411922074
BP	GO:0051254	positive regulation of RNA metabolic process	0.00878099216292065
BP	GO:0051130	positive regulation of cellular component organization	0.00890957507250906
BP	GO:0003013	circulatory system process	0.0089579152840478
BP	GO:0140014	mitotic nuclear division	0.00917344134861233
BP	GO:0006261	DNA-dependent DNA replication	0.0099592256924542
CC	GO:0044430	cytoskeletal part	0.0103038046172409
BP	GO:0007517	muscle organ development	0.0108616567068725
BP	GO:1901360	organic cyclic compound metabolic process	0.0108711507708713
CC	GO:0031226	intrinsic component of plasma membrane	0.0109232641077005
BP	GO:0007346	regulation of mitotic cell cycle	0.0112762783764516
BP	GO:0033047	regulation of mitotic sister chromatid segregation	0.01155475090871
BP	GO:0051962	positive regulation of nervous system development	0.0119191789694784
CC	GO:0044449	contractile fiber part	0.0121310428686495
BP	GO:0031123	RNA 3'-end processing	0.0121848006211263
BP	GO:0030198	extracellular matrix organization	0.0123931757286639
BP	GO:0050877	nervous system process	0.0123931757286639
BP	GO:0048522	positive regulation of cellular process	0.0124123771907765
BP	GO:0007416	synapse assembly	0.0129829799158114
BP	GO:0060538	skeletal muscle organ development	0.0129829799158114
CC	GO:0030054	cell junction	0.0131926085194603
BP	GO:0043062	extracellular structure organization	0.0132234139556222
BP	GO:0060537	muscle tissue development	0.0132421121519918
BP	GO:0097435	supramolecular fiber organization	0.0135674994084635
BP	GO:0061061	muscle structure development	0.0135674994084635
BP	GO:0008015	blood circulation	0.0135936616963294
MF	GO:0016887	ATPase activity	0.0138096277552493
CC	GO:0005581	collagen trimer	0.0139762838482089
CC	GO:0000793	condensed chromosome	0.0140435033883057
CC	GO:0030017	sarcomere	0.0150278268042287
CC	GO:0005856	cytoskeleton	0.0153340519295941
CC	GO:0098982	GABA-ergic synapse	0.015388385169589
BP	GO:0006259	DNA metabolic process	0.0161368746997875
CC	GO:0099055	integral component of postsynaptic membrane	0.0164995827056198
BP	GO:0045935	positive regulation of nucleobase-containing compound metabolic process	0.0170476776092335
BP	GO:0051216	cartilage development	0.0170476776092335
BP	GO:0045597	positive regulation of cell differentiation	0.0170874666531447
BP	GO:0060255	regulation of macromolecule metabolic process	0.0172190480213184
BP	GO:0051301	cell division	0.0175636457891999
CC	GO:0033267	axon part	0.0177551471942259
BP	GO:0048518	positive regulation of biological process	0.0179865238913837
CC	GO:0000779	condensed chromosome, centromeric region	0.0179865238913837
CC	GO:0098590	plasma membrane region	0.0179865238913837
BP	GO:0000375	RNA splicing, via transesterification reactions	0.0179865238913837
BP	GO:0000377	RNA splicing, via transesterification reactions with bulged adenosine as nucleophile	0.0179865238913837
BP	GO:0000398	mRNA splicing, via spliceosome	0.0179865238913837
BP	GO:0048589	developmental growth	0.0195476843728079
BP	GO:0043170	macromolecule metabolic process	0.0196137776514635
CC	GO:0005887	integral component of plasma membrane	0.0196137776514635
BP	GO:0007088	regulation of mitotic nuclear division	0.020242278405892
CC	GO:0097458	neuron part	0.0204268192481864
BP	GO:0014706	striated muscle tissue development	0.0204268192481864
BP	GO:0034641	cellular nitrogen compound metabolic process	0.0213788189825233
BP	GO:0007519	skeletal muscle tissue development	0.0214659006600561
BP	GO:1902680	positive regulation of RNA biosynthetic process	0.0218940381140024
BP	GO:0010467	gene expression	0.0236241381660765
BP	GO:0006936	muscle contraction	0.0236241381660765
CC	GO:0005681	spliceosomal complex	0.0241564285628219
BP	GO:1903508	positive regulation of nucleic acid-templated transcription	0.0241564285628219
BP	GO:0006403	RNA localization	0.0245581841512856
BP	GO:0045893	positive regulation of transcription, DNA-templated	0.0247094984432282
BP	GO:0006281	DNA repair	0.0256500819828585
BP	GO:0048168	regulation of neuronal synaptic plasticity	0.026292306723565
CC	GO:0098839	postsynaptic density membrane	0.0267517078489529
MF	GO:0098960	postsynaptic neurotransmitter receptor activity	0.0269790277326007
BP	GO:0048641	regulation of skeletal muscle tissue development	0.0269790277326007
BP	GO:0050806	positive regulation of synaptic transmission	0.0274055759762043
BP	GO:0048666	neuron development	0.0289343707468502
CC	GO:0044420	extracellular matrix component	0.0289422510443227
BP	GO:0003009	skeletal muscle contraction	0.0304550660464364
CC	GO:0044422	organelle part	0.031380807058377
BP	GO:0022008	neurogenesis	0.0316841692861833
BP	GO:0048699	generation of neurons	0.0320148127817398
BP	GO:0060079	excitatory postsynaptic potential	0.0345801650958975
BP	GO:0023052	signaling	0.036801853618936
BP	GO:0006974	cellular response to DNA damage stimulus	0.0386029218528067
BP	GO:0006366	transcription by RNA polymerase II	0.0387258601211026
BP	GO:0051983	regulation of chromosome segregation	0.0387258601211026
BP	GO:0002062	chondrocyte differentiation	0.0387258601211026
BP	GO:0051303	establishment of chromosome localization	0.0387258601211026
BP	GO:0033045	regulation of sister chromatid segregation	0.0387258601211026
CC	GO:0098794	postsynapse	0.0390078873314621
BP	GO:0048747	muscle fiber development	0.0390078873314621
BP	GO:1903047	mitotic cell cycle process	0.0397655409962832
BP	GO:0044057	regulation of system process	0.0405733601921855
BP	GO:0000819	sister chromatid segregation	0.0413942945636379
BP	GO:0065004	protein-DNA complex assembly	0.0420089075123415
MF	GO:0008134	transcription factor binding	0.0420089075123415
CC	GO:0098948	intrinsic component of postsynaptic specialization membrane	0.0424533743289064
BP	GO:0040008	regulation of growth	0.0432200798799405
BP	GO:0030182	neuron differentiation	0.043830674867006
BP	GO:0051093	negative regulation of developmental process	0.0442244000487614
BP	GO:0060078	regulation of postsynaptic membrane potential	0.0443968012039121
MF	GO:0003723	RNA binding	0.04568408413565
BP	GO:0007528	neuromuscular junction development	0.0479753080937785
BP	GO:0099565	chemical synaptic transmission, postsynaptic	0.0484265618068133
BP	GO:0051171	regulation of nitrogen compound metabolic process	0.0484321208614069
BP	GO:0010564	regulation of cell cycle process	0.0485618263452929
MF	GO:0005539	glycosaminoglycan binding	0.0489838122009569
