# Supplementary material for: Dedicated transcriptomics combined with power analysis lead to functional understanding of genes with weak phenotypic changes in knockout lines
Source: PLoS Comput Biol. 2020 Nov 12;16(11):e1008354. doi: 10.1371/journal.pcbi.1008354 (PMC7685438; doi:10.1371/journal.pcbi.1008354)
Supplement: S3 File — (GZ) [file pcbi.1008354.s017.gz › S3_File/gor0.2/757.tsv]

ontology	category	term	BH
BP	GO:0032501	multicellular organismal process	1.67913300852753e-09
BP	GO:0009987	cellular process	3.58372821656485e-08
CC	GO:0031012	extracellular matrix	3.58372821656485e-08
BP	GO:0032502	developmental process	3.97315497216285e-08
CC	GO:0062023	collagen-containing extracellular matrix	1.21183598459015e-07
BP	GO:0007275	multicellular organism development	1.76963676004347e-07
BP	GO:0048731	system development	2.02555304758075e-07
BP	GO:0048856	anatomical structure development	2.99217655800868e-07
MF	GO:0005198	structural molecule activity	4.2013344975754e-07
MF	GO:0005201	extracellular matrix structural constituent	7.94814300339903e-07
CC	GO:0044428	nuclear part	1.02242891566943e-06
CC	GO:0005615	extracellular space	1.40420614548307e-06
CC	GO:0032991	protein-containing complex	2.75274125435682e-06
CC	GO:0031981	nuclear lumen	2.75274125435682e-06
CC	GO:0043228	non-membrane-bounded organelle	3.92276154242595e-06
MF	GO:0005515	protein binding	5.23203934809907e-06
CC	GO:0044421	extracellular region part	5.37319158449874e-06
CC	GO:0043232	intracellular non-membrane-bounded organelle	5.98021472734514e-06
BP	GO:0065007	biological regulation	6.02715909563573e-06
BP	GO:0050789	regulation of biological process	6.89732777071055e-06
BP	GO:0051726	regulation of cell cycle	6.89732777071055e-06
BP	GO:0071840	cellular component organization or biogenesis	6.89732777071055e-06
BP	GO:0050794	regulation of cellular process	1.00070890283789e-05
CC	GO:0005654	nucleoplasm	1.19889478302167e-05
BP	GO:0007049	cell cycle	1.19889478302167e-05
CC	GO:0005576	extracellular region	1.24710414153682e-05
BP	GO:0007399	nervous system development	1.31673952198856e-05
CC	GO:0044427	chromosomal part	1.31673952198856e-05
CC	GO:0005634	nucleus	1.72157874570374e-05
BP	GO:0048869	cellular developmental process	2.17819498091273e-05
BP	GO:0016043	cellular component organization	2.20288440807296e-05
CC	GO:0030054	cell junction	2.2071282671407e-05
BP	GO:0006396	RNA processing	2.48156707595879e-05
CC	GO:0030424	axon	2.74453675052373e-05
BP	GO:0016071	mRNA metabolic process	4.09637268217698e-05
BP	GO:0030154	cell differentiation	4.52533499611838e-05
CC	GO:0070013	intracellular organelle lumen	4.66941388574653e-05
BP	GO:0051239	regulation of multicellular organismal process	4.71968696183114e-05
CC	GO:0031974	membrane-enclosed lumen	4.71968696183114e-05
CC	GO:0043233	organelle lumen	4.71968696183114e-05
MF	GO:0005488	binding	7.12759734833111e-05
BP	GO:0048519	negative regulation of biological process	7.12759734833111e-05
CC	GO:0000776	kinetochore	7.12759734833111e-05
BP	GO:0006397	mRNA processing	7.3723724772797e-05
CC	GO:0097060	synaptic membrane	7.40379751650168e-05
BP	GO:0007346	regulation of mitotic cell cycle	8.5554722433289e-05
BP	GO:0008380	RNA splicing	8.920266632673e-05
CC	GO:0000775	chromosome, centromeric region	8.920266632673e-05
CC	GO:0005694	chromosome	8.920266632673e-05
CC	GO:0099512	supramolecular fiber	9.64461506762807e-05
BP	GO:0051093	negative regulation of developmental process	9.64461506762807e-05
CC	GO:0099080	supramolecular complex	9.64461506762807e-05
CC	GO:0099081	supramolecular polymer	9.64461506762807e-05
CC	GO:0045202	synapse	0.000113107116243816
BP	GO:0000278	mitotic cell cycle	0.000122458229952589
CC	GO:0000777	condensed chromosome kinetochore	0.000166628908432545
BP	GO:0048589	developmental growth	0.000227025018669432
BP	GO:0050793	regulation of developmental process	0.000273103845799507
BP	GO:0007155	cell adhesion	0.000281385483815987
BP	GO:0090068	positive regulation of cell cycle process	0.000333003182338247
BP	GO:0048468	cell development	0.000336670533134421
BP	GO:0040007	growth	0.000359642202084132
BP	GO:0090304	nucleic acid metabolic process	0.000373663529650122
BP	GO:0022610	biological adhesion	0.000433788298991447
BP	GO:0006139	nucleobase-containing compound metabolic process	0.000497576129557261
MF	GO:0005539	glycosaminoglycan binding	0.000635407661863622
CC	GO:0005581	collagen trimer	0.000653184567921477
BP	GO:0043170	macromolecule metabolic process	0.000682470963713752
CC	GO:0043292	contractile fiber	0.000725999331706532
BP	GO:2000026	regulation of multicellular organismal development	0.000838756110897846
MF	GO:0005212	structural constituent of eye lens	0.000839458197943215
CC	GO:0000779	condensed chromosome, centromeric region	0.000892854295123666
BP	GO:0006941	striated muscle contraction	0.000932993748237856
MF	GO:0044877	protein-containing complex binding	0.00100636872024785
BP	GO:0048523	negative regulation of cellular process	0.00100636872024785
BP	GO:0000375	RNA splicing, via transesterification reactions	0.00100636872024785
BP	GO:0000377	RNA splicing, via transesterification reactions with bulged adenosine as nucleophile	0.00100636872024785
BP	GO:0000398	mRNA splicing, via spliceosome	0.00100636872024785
BP	GO:0046483	heterocycle metabolic process	0.00100636872024785
CC	GO:0098687	chromosomal region	0.00101221494355737
BP	GO:0006261	DNA-dependent DNA replication	0.00111404728884507
BP	GO:0003009	skeletal muscle contraction	0.00115562250446716
BP	GO:0022008	neurogenesis	0.0012150114502535
BP	GO:0008037	cell recognition	0.0012150114502535
BP	GO:0006260	DNA replication	0.00141802744850245
BP	GO:0008038	neuron recognition	0.00141802744850245
CC	GO:0045211	postsynaptic membrane	0.00145755050635629
BP	GO:0061448	connective tissue development	0.00149664558471294
BP	GO:0051241	negative regulation of multicellular organismal process	0.00160480560245963
MF	GO:0003729	mRNA binding	0.00174858652148591
CC	GO:0033267	axon part	0.0018717350341151
BP	GO:0006725	cellular aromatic compound metabolic process	0.00190388673783567
BP	GO:0099536	synaptic signaling	0.00256621063061284
BP	GO:0048699	generation of neurons	0.00256621063061284
BP	GO:0051216	cartilage development	0.00261526893795865
BP	GO:0007059	chromosome segregation	0.0027015547953859
MF	GO:0030020	extracellular matrix structural constituent conferring tensile strength	0.00278638685941484
BP	GO:1901360	organic cyclic compound metabolic process	0.00282947294339182
BP	GO:0031123	RNA 3'-end processing	0.00283163429316819
CC	GO:0030016	myofibril	0.00288527789303333
BP	GO:0010564	regulation of cell cycle process	0.00288838845049256
MF	GO:0008201	heparin binding	0.00288838845049256
BP	GO:0007268	chemical synaptic transmission	0.00300371003230628
BP	GO:0098916	anterograde trans-synaptic signaling	0.00300371003230628
CC	GO:0044456	synapse part	0.00329700066520476
BP	GO:0000245	spliceosomal complex assembly	0.00338189762254347
BP	GO:1901990	regulation of mitotic cell cycle phase transition	0.00354769590733461
BP	GO:0003008	system process	0.00356287670201019
BP	GO:0051983	regulation of chromosome segregation	0.00365016911321725
BP	GO:0045596	negative regulation of cell differentiation	0.00365016911321725
BP	GO:0099537	trans-synaptic signaling	0.00373156665080091
BP	GO:0060538	skeletal muscle organ development	0.00373816907323894
BP	GO:0022402	cell cycle process	0.00380449246662556
BP	GO:0060351	cartilage development involved in endochondral bone morphogenesis	0.0039054989940666
BP	GO:0007088	regulation of mitotic nuclear division	0.00491092762659957
BP	GO:1903311	regulation of mRNA metabolic process	0.00521220737346622
CC	GO:0005856	cytoskeleton	0.00534460050672026
BP	GO:0048747	muscle fiber development	0.00543924806161062
CC	GO:0000228	nuclear chromosome	0.0054682703359021
BP	GO:0007517	muscle organ development	0.00549725390709125
CC	GO:0044420	extracellular matrix component	0.00554449480997797
CC	GO:0005657	replication fork	0.0056737435970337
CC	GO:0044422	organelle part	0.00568880300919601
CC	GO:0030017	sarcomere	0.00610394922484043
BP	GO:0010467	gene expression	0.00610394922484043
BP	GO:0009653	anatomical structure morphogenesis	0.00610394922484043
CC	GO:0044454	nuclear chromosome part	0.00610394922484043
CC	GO:0044304	main axon	0.00631367706877153
BP	GO:0003418	growth plate cartilage chondrocyte differentiation	0.00631367706877153
BP	GO:0048666	neuron development	0.00631367706877153
BP	GO:0030182	neuron differentiation	0.00648114774581431
BP	GO:1901987	regulation of cell cycle phase transition	0.00652244582837209
BP	GO:0048522	positive regulation of cellular process	0.00652244582837209
BP	GO:1903047	mitotic cell cycle process	0.00673750409860388
CC	GO:0098936	intrinsic component of postsynaptic membrane	0.00696928979057699
CC	GO:0097458	neuron part	0.00713153852357989
BP	GO:0050684	regulation of mRNA processing	0.00729391924081964
BP	GO:0034641	cellular nitrogen compound metabolic process	0.00746466250459777
CC	GO:0044449	contractile fiber part	0.00767922857242716
CC	GO:0099634	postsynaptic specialization membrane	0.00827639678797927
CC	GO:0005681	spliceosomal complex	0.00849145433294551
CC	GO:0098590	plasma membrane region	0.00859250822389061
CC	GO:0099240	intrinsic component of synaptic membrane	0.0089874702411245
CC	GO:0043596	nuclear replication fork	0.00925766244459246
BP	GO:0031124	mRNA 3'-end processing	0.00925766244459246
BP	GO:0060350	endochondral bone morphogenesis	0.00968359865318394
BP	GO:0003433	chondrocyte development involved in endochondral bone morphogenesis	0.0100950525090916
MF	GO:0008094	DNA-dependent ATPase activity	0.01020959256063
BP	GO:0051130	positive regulation of cellular component organization	0.01020959256063
BP	GO:0051960	regulation of nervous system development	0.01020959256063
BP	GO:0051783	regulation of nuclear division	0.01020959256063
CC	GO:0000940	condensed chromosome outer kinetochore	0.0107791032087965
BP	GO:0033045	regulation of sister chromatid segregation	0.0114395145638965
BP	GO:0000075	cell cycle checkpoint	0.0114395145638965
BP	GO:0060537	muscle tissue development	0.0114395145638965
CC	GO:1990904	ribonucleoprotein complex	0.0126996179786156
BP	GO:0001501	skeletal system development	0.0130179730468186
BP	GO:0048518	positive regulation of biological process	0.0135160964535763
BP	GO:0045595	regulation of cell differentiation	0.0135403255450075
CC	GO:0098794	postsynapse	0.0145910306959251
BP	GO:0016070	RNA metabolic process	0.0145910306959251
BP	GO:0000280	nuclear division	0.0151235969270534
CC	GO:0000793	condensed chromosome	0.0159606433460445
BP	GO:0140014	mitotic nuclear division	0.0163460856599006
BP	GO:0007093	mitotic cell cycle checkpoint	0.0164929508883425
BP	GO:0045787	positive regulation of cell cycle	0.0164929508883425
BP	GO:0006936	muscle contraction	0.0165832211260107
BP	GO:0006281	DNA repair	0.0167484668107637
BP	GO:0023052	signaling	0.0174918771742917
BP	GO:0003417	growth plate cartilage development	0.0174918771742917
BP	GO:0040008	regulation of growth	0.0174918771742917
BP	GO:0007519	skeletal muscle tissue development	0.0174918771742917
BP	GO:0010605	negative regulation of macromolecule metabolic process	0.0183576869658245
CC	GO:0043005	neuron projection	0.0183596651759253
BP	GO:0014706	striated muscle tissue development	0.0183596651759253
BP	GO:0044770	cell cycle phase transition	0.0193601757767052
BP	GO:0006807	nitrogen compound metabolic process	0.0194124485799814
BP	GO:0006974	cellular response to DNA damage stimulus	0.0205453770685558
BP	GO:0045931	positive regulation of mitotic cell cycle	0.0208508513710033
BP	GO:0048513	animal organ development	0.0208652314303405
BP	GO:0060349	bone morphogenesis	0.0208652314303405
BP	GO:0050808	synapse organization	0.0219028696536548
BP	GO:0007411	axon guidance	0.0222640350444697
BP	GO:0060255	regulation of macromolecule metabolic process	0.0222640350444697
BP	GO:0050879	multicellular organismal movement	0.0225018152930764
BP	GO:0050881	musculoskeletal movement	0.0225018152930764
BP	GO:0000070	mitotic sister chromatid segregation	0.0228423731183347
BP	GO:0044772	mitotic cell cycle phase transition	0.0232070124665953
BP	GO:0031570	DNA integrity checkpoint	0.0236982526631274
BP	GO:0003413	chondrocyte differentiation involved in endochondral bone morphogenesis	0.0243399540023183
BP	GO:1901343	negative regulation of vasculature development	0.0243659368350456
BP	GO:0033047	regulation of mitotic sister chromatid segregation	0.0252188162725762
BP	GO:0031175	neuron projection development	0.0255603052381656
BP	GO:0051128	regulation of cellular component organization	0.0265207318979452
BP	GO:0070593	dendrite self-avoidance	0.0269214144941888
BP	GO:0097485	neuron projection guidance	0.0269214144941888
BP	GO:0002062	chondrocyte differentiation	0.0271774434251323
BP	GO:0050804	modulation of chemical synaptic transmission	0.0271774434251323
CC	GO:0099699	integral component of synaptic membrane	0.027286671650568
BP	GO:0061061	muscle structure development	0.0273462686568237
BP	GO:0048638	regulation of developmental growth	0.0281344462741207
CC	GO:0099055	integral component of postsynaptic membrane	0.0283058421056041
BP	GO:0048285	organelle fission	0.0292443041721592
MF	GO:0097367	carbohydrate derivative binding	0.0299165508049991
CC	GO:0044451	nucleoplasm part	0.0299165508049991
CC	GO:0044430	cytoskeletal part	0.0299165508049991
BP	GO:0007154	cell communication	0.0299165508049991
BP	GO:0006403	RNA localization	0.0307076215540089
BP	GO:0099177	regulation of trans-synaptic signaling	0.0309384786007903
BP	GO:0030198	extracellular matrix organization	0.0320118677570428
BP	GO:0048167	regulation of synaptic plasticity	0.032297218981056
BP	GO:1905818	regulation of chromosome separation	0.0323520922405601
CC	GO:0044446	intracellular organelle part	0.0328164487295112
CC	GO:0031672	A band	0.0328164487295112
BP	GO:0043062	extracellular structure organization	0.0334633431409175
BP	GO:0003012	muscle system process	0.0342501386557323
CC	GO:0005813	centrosome	0.0390947017937424
BP	GO:0007267	cell-cell signaling	0.0394594260192119
BP	GO:0060284	regulation of cell development	0.0396187916325807
BP	GO:0060348	bone development	0.0407119967630115
MF	GO:0003723	RNA binding	0.0414966420723405
CC	GO:0031226	intrinsic component of plasma membrane	0.0414966420723405
CC	GO:0043025	neuronal cell body	0.0424318629407565
BP	GO:1901988	negative regulation of cell cycle phase transition	0.0435529129072496
CC	GO:0036477	somatodendritic compartment	0.0435771450827435
MF	GO:0004386	helicase activity	0.0448796871733729
CC	GO:0005887	integral component of plasma membrane	0.0448796871733729
MF	GO:0016887	ATPase activity	0.0454590346176647
BP	GO:0098813	nuclear chromosome segregation	0.0456315748546485
MF	GO:1990825	sequence-specific mRNA binding	0.0468570370304405
MF	GO:0008134	transcription factor binding	0.0478679966182694
BP	GO:0051301	cell division	0.0478679966182694
BP	GO:0051094	positive regulation of developmental process	0.0478679966182694
BP	GO:0120036	plasma membrane bounded cell projection organization	0.0478679966182694
CC	GO:0016604	nuclear body	0.0480606021508572
BP	GO:0042391	regulation of membrane potential	0.0480717395087637
