# Supplementary material for: Dedicated transcriptomics combined with power analysis lead to functional understanding of genes with weak phenotypic changes in knockout lines
Source: PLoS Comput Biol. 2020 Nov 12;16(11):e1008354. doi: 10.1371/journal.pcbi.1008354 (PMC7685438; doi:10.1371/journal.pcbi.1008354)
Supplement: S3 File — (GZ) [file pcbi.1008354.s017.gz › S3_File/gor0.2/608.tsv]

ontology	category	term	BH
CC	GO:0031012	extracellular matrix	1.24880070067573e-09
BP	GO:0032501	multicellular organismal process	3.28535558029875e-09
CC	GO:0062023	collagen-containing extracellular matrix	6.50862026589263e-08
BP	GO:0032502	developmental process	2.37990526053093e-07
BP	GO:0007275	multicellular organism development	3.31846899189864e-07
CC	GO:0044421	extracellular region part	3.3193443242086e-07
BP	GO:0048856	anatomical structure development	3.3193443242086e-07
MF	GO:0005515	protein binding	8.52027960089094e-07
BP	GO:0048731	system development	9.30185125736247e-07
CC	GO:0005576	extracellular region	1.90234249382805e-06
BP	GO:0050789	regulation of biological process	2.49049979003235e-06
CC	GO:0005615	extracellular space	2.49049979003235e-06
CC	GO:0032991	protein-containing complex	2.71487953957348e-06
MF	GO:0005201	extracellular matrix structural constituent	3.40285305068626e-06
CC	GO:0044428	nuclear part	3.57137870193833e-06
BP	GO:0065007	biological regulation	4.35062010754326e-06
BP	GO:0009987	cellular process	4.62498373083617e-06
CC	GO:0043228	non-membrane-bounded organelle	4.62498373083617e-06
CC	GO:0031981	nuclear lumen	5.35775463736063e-06
BP	GO:0050794	regulation of cellular process	6.90627936619425e-06
MF	GO:0005198	structural molecule activity	7.06667924296536e-06
CC	GO:0043232	intracellular non-membrane-bounded organelle	1.31375228581233e-05
BP	GO:0071840	cellular component organization or biogenesis	1.76601540697746e-05
CC	GO:0045202	synapse	1.76601540697746e-05
BP	GO:0048522	positive regulation of cellular process	2.91756499238335e-05
BP	GO:0003008	system process	2.91756499238335e-05
BP	GO:0048518	positive regulation of biological process	2.95445127746871e-05
BP	GO:0016043	cellular component organization	3.15635919432997e-05
BP	GO:0051239	regulation of multicellular organismal process	3.97818866985007e-05
CC	GO:0044456	synapse part	4.69300796312901e-05
BP	GO:0048519	negative regulation of biological process	6.05299766383782e-05
CC	GO:0097060	synaptic membrane	6.46754859888946e-05
BP	GO:0008380	RNA splicing	9.29491638748513e-05
BP	GO:0050793	regulation of developmental process	9.29491638748513e-05
CC	GO:0005654	nucleoplasm	0.000122619930081857
BP	GO:0051130	positive regulation of cellular component organization	0.000155774567363653
CC	GO:0043292	contractile fiber	0.000175869383337558
MF	GO:0044877	protein-containing complex binding	0.000209954192330222
CC	GO:0070013	intracellular organelle lumen	0.000273944921154558
CC	GO:0031974	membrane-enclosed lumen	0.000283894349906297
CC	GO:0043233	organelle lumen	0.000283894349906297
BP	GO:0006936	muscle contraction	0.000288673195891865
BP	GO:0003012	muscle system process	0.000306746499289955
CC	GO:0031226	intrinsic component of plasma membrane	0.000357977201647265
MF	GO:0005488	binding	0.000417380413548926
MF	GO:0003729	mRNA binding	0.00054580715600976
BP	GO:0006941	striated muscle contraction	0.000581177265589547
BP	GO:0016071	mRNA metabolic process	0.000581177265589547
BP	GO:0051128	regulation of cellular component organization	0.000751430369293328
BP	GO:0048468	cell development	0.000751430369293328
BP	GO:0007346	regulation of mitotic cell cycle	0.000751430369293328
BP	GO:0051726	regulation of cell cycle	0.000751430369293328
BP	GO:0048523	negative regulation of cellular process	0.000751430369293328
BP	GO:0050808	synapse organization	0.000751430369293328
CC	GO:0098982	GABA-ergic synapse	0.000801883833311355
CC	GO:0000777	condensed chromosome kinetochore	0.000919727661906909
MF	GO:0005212	structural constituent of eye lens	0.000948265410178867
BP	GO:0048869	cellular developmental process	0.00102621806971862
BP	GO:0003013	circulatory system process	0.00106141601086873
BP	GO:0090304	nucleic acid metabolic process	0.00106141601086873
CC	GO:0005634	nucleus	0.00115952216869274
BP	GO:0008015	blood circulation	0.00119111844998497
CC	GO:0005887	integral component of plasma membrane	0.00119111844998497
BP	GO:1901990	regulation of mitotic cell cycle phase transition	0.00135863389888253
BP	GO:0030154	cell differentiation	0.00138273963781309
BP	GO:0040007	growth	0.00141640688616872
CC	GO:0005681	spliceosomal complex	0.00158282595885925
CC	GO:0005581	collagen trimer	0.00158282595885925
CC	GO:0030016	myofibril	0.00158282595885925
BP	GO:0048589	developmental growth	0.00166490737530333
BP	GO:0006396	RNA processing	0.00166490737530333
BP	GO:0006397	mRNA processing	0.00166912227354827
CC	GO:0045211	postsynaptic membrane	0.00171528236608166
BP	GO:1901987	regulation of cell cycle phase transition	0.00174629370957789
BP	GO:0007399	nervous system development	0.00176000660150417
BP	GO:0007049	cell cycle	0.00182446362620572
BP	GO:0000278	mitotic cell cycle	0.00184671542346877
CC	GO:0099240	intrinsic component of synaptic membrane	0.00193221408671729
BP	GO:0007268	chemical synaptic transmission	0.00193221408671729
BP	GO:0098916	anterograde trans-synaptic signaling	0.00193221408671729
CC	GO:0099512	supramolecular fiber	0.00209339698225585
CC	GO:0099080	supramolecular complex	0.00209913637001711
CC	GO:0099081	supramolecular polymer	0.00209913637001711
CC	GO:0044449	contractile fiber part	0.00292883355187643
BP	GO:0099536	synaptic signaling	0.00314438861375834
BP	GO:0051960	regulation of nervous system development	0.00314438861375834
BP	GO:2000026	regulation of multicellular organismal development	0.00338929124880006
CC	GO:0097458	neuron part	0.00338929124880006
BP	GO:0000375	RNA splicing, via transesterification reactions	0.00338929124880006
BP	GO:0000377	RNA splicing, via transesterification reactions with bulged adenosine as nucleophile	0.00338929124880006
BP	GO:0000398	mRNA splicing, via spliceosome	0.00338929124880006
BP	GO:0099537	trans-synaptic signaling	0.00338929124880006
CC	GO:0030017	sarcomere	0.0034834634383958
CC	GO:0000779	condensed chromosome, centromeric region	0.0034834634383958
CC	GO:0098590	plasma membrane region	0.0034834634383958
BP	GO:1902749	regulation of cell cycle G2/M phase transition	0.0034834634383958
CC	GO:0005694	chromosome	0.00350490149347483
BP	GO:0007416	synapse assembly	0.00350490149347483
CC	GO:0000776	kinetochore	0.00350490149347483
MF	GO:0030020	extracellular matrix structural constituent conferring tensile strength	0.00350490149347483
MF	GO:0005539	glycosaminoglycan binding	0.00354686464504028
BP	GO:0003015	heart process	0.00359146147633851
CC	GO:0044427	chromosomal part	0.00359146147633851
MF	GO:0008201	heparin binding	0.00359146147633851
BP	GO:0000070	mitotic sister chromatid segregation	0.00359146147633851
CC	GO:0030054	cell junction	0.0035950099056077
BP	GO:0060255	regulation of macromolecule metabolic process	0.00424616773627278
BP	GO:0060047	heart contraction	0.00573029154557819
CC	GO:0033267	axon part	0.00582180120949883
BP	GO:0023052	signaling	0.00588565521299168
BP	GO:0043170	macromolecule metabolic process	0.00655508035710313
CC	GO:0031674	I band	0.00700702614826652
BP	GO:0051094	positive regulation of developmental process	0.00700702614826652
CC	GO:0005856	cytoskeleton	0.00736210056682488
CC	GO:0000775	chromosome, centromeric region	0.00738923383581928
CC	GO:0098936	intrinsic component of postsynaptic membrane	0.00738923383581928
BP	GO:0006139	nucleobase-containing compound metabolic process	0.00773407634818251
BP	GO:0090068	positive regulation of cell cycle process	0.00776031232016296
BP	GO:1901988	negative regulation of cell cycle phase transition	0.00777810471053982
CC	GO:0044297	cell body	0.0080700385978431
CC	GO:0098794	postsynapse	0.0082359179142998
BP	GO:1903047	mitotic cell cycle process	0.00867763242044374
BP	GO:0044770	cell cycle phase transition	0.00868041217921166
CC	GO:0000793	condensed chromosome	0.00876744997128203
BP	GO:0000075	cell cycle checkpoint	0.00876744997128203
CC	GO:1990904	ribonucleoprotein complex	0.00876744997128203
CC	GO:0030424	axon	0.00884154321657981
BP	GO:0003433	chondrocyte development involved in endochondral bone morphogenesis	0.00905865542744343
BP	GO:0010389	regulation of G2/M transition of mitotic cell cycle	0.00908211681649469
CC	GO:0044459	plasma membrane part	0.00911400522397546
BP	GO:0045595	regulation of cell differentiation	0.00925013943302037
CC	GO:0099634	postsynaptic specialization membrane	0.00934282762625962
BP	GO:1901991	negative regulation of mitotic cell cycle phase transition	0.00997699418140178
BP	GO:0007154	cell communication	0.0107209519949513
BP	GO:0008217	regulation of blood pressure	0.0109201194427639
CC	GO:0044422	organelle part	0.0113358107005697
CC	GO:0099699	integral component of synaptic membrane	0.0113451459053591
BP	GO:0002062	chondrocyte differentiation	0.0113451459053591
CC	GO:0030018	Z disc	0.0127182623728772
BP	GO:0060537	muscle tissue development	0.014728910400722
BP	GO:0045930	negative regulation of mitotic cell cycle	0.0149029067436451
BP	GO:0010467	gene expression	0.0155354726046568
MF	GO:0005102	signaling receptor binding	0.0168216309817433
BP	GO:0051216	cartilage development	0.0168323968895482
BP	GO:0046483	heterocycle metabolic process	0.0169786452286114
BP	GO:0006403	RNA localization	0.0172332718459511
MF	GO:0008092	cytoskeletal protein binding	0.0172607462991105
BP	GO:0031123	RNA 3'-end processing	0.0180990614330559
BP	GO:0051310	metaphase plate congression	0.0180990614330559
BP	GO:0061448	connective tissue development	0.0186173053235618
BP	GO:0051241	negative regulation of multicellular organismal process	0.0203887515285264
BP	GO:0051962	positive regulation of nervous system development	0.0205329714231052
BP	GO:0031570	DNA integrity checkpoint	0.0205329714231052
CC	GO:0044430	cytoskeletal part	0.0216717117962079
MF	GO:0003723	RNA binding	0.0219176613199652
BP	GO:0044772	mitotic cell cycle phase transition	0.0219176613199652
BP	GO:0060048	cardiac muscle contraction	0.0221146471387941
BP	GO:0060351	cartilage development involved in endochondral bone morphogenesis	0.0221146471387941
BP	GO:0016070	RNA metabolic process	0.0221748077300079
CC	GO:0036477	somatodendritic compartment	0.0223748628536927
BP	GO:0007093	mitotic cell cycle checkpoint	0.0223748628536927
CC	GO:0098687	chromosomal region	0.0238215907983678
BP	GO:0033047	regulation of mitotic sister chromatid segregation	0.0238215907983678
MF	GO:0008134	transcription factor binding	0.0240421779692629
BP	GO:0003422	growth plate cartilage morphogenesis	0.0240421779692629
BP	GO:0098868	bone growth	0.0244454997952067
BP	GO:0003418	growth plate cartilage chondrocyte differentiation	0.0244454997952067
BP	GO:0006928	movement of cell or subcellular component	0.0247749875572135
BP	GO:0003009	skeletal muscle contraction	0.0255107350030688
BP	GO:0051171	regulation of nitrogen compound metabolic process	0.0258720262489517
CC	GO:0043025	neuronal cell body	0.0277674641657978
BP	GO:0051173	positive regulation of nitrogen compound metabolic process	0.0277674641657978
BP	GO:0140014	mitotic nuclear division	0.0287223944459696
BP	GO:0051301	cell division	0.0288979960201871
BP	GO:1902750	negative regulation of cell cycle G2/M phase transition	0.0288998339733427
BP	GO:0006725	cellular aromatic compound metabolic process	0.0305712622379775
BP	GO:0044839	cell cycle G2/M phase transition	0.0305712622379775
BP	GO:0010605	negative regulation of macromolecule metabolic process	0.0305712622379775
BP	GO:0048513	animal organ development	0.0305712622379775
BP	GO:0044057	regulation of system process	0.0317202595271425
BP	GO:0045944	positive regulation of transcription by RNA polymerase II	0.0329746087778343
BP	GO:0003071	renal system process involved in regulation of systemic arterial blood pressure	0.033371550311188
BP	GO:0009891	positive regulation of biosynthetic process	0.0336776273916024
BP	GO:0007080	mitotic metaphase plate congression	0.0339130166909895
BP	GO:0022402	cell cycle process	0.0349099552885812
BP	GO:0010564	regulation of cell cycle process	0.0352462876085598
BP	GO:0009221	pyrimidine deoxyribonucleotide biosynthetic process	0.0352462876085598
BP	GO:0051716	cellular response to stimulus	0.0352481487917097
CC	GO:0000228	nuclear chromosome	0.0378761298194805
BP	GO:0051303	establishment of chromosome localization	0.0383347313884806
BP	GO:0006259	DNA metabolic process	0.0387937278327247
BP	GO:0050896	response to stimulus	0.0397464644550227
BP	GO:0006974	cellular response to DNA damage stimulus	0.0400453584040211
BP	GO:0051983	regulation of chromosome segregation	0.0400453584040211
BP	GO:0065008	regulation of biological quality	0.0402620267960403
BP	GO:0050767	regulation of neurogenesis	0.0410136048935147
BP	GO:0014706	striated muscle tissue development	0.042040198235979
BP	GO:0045597	positive regulation of cell differentiation	0.043143276523198
BP	GO:0006260	DNA replication	0.0432742092076093
BP	GO:0003417	growth plate cartilage development	0.0443413502101233
BP	GO:0050807	regulation of synapse organization	0.0444193715761488
BP	GO:0045931	positive regulation of mitotic cell cycle	0.0458120987873905
BP	GO:0043062	extracellular structure organization	0.0459709331857243
CC	GO:0044463	cell projection part	0.0459709331857243
CC	GO:0120038	plasma membrane bounded cell projection part	0.0459709331857243
BP	GO:0003073	regulation of systemic arterial blood pressure	0.0468939537550451
BP	GO:0048167	regulation of synaptic plasticity	0.0468939537550451
BP	GO:0031328	positive regulation of cellular biosynthetic process	0.046971092229201
CC	GO:0099055	integral component of postsynaptic membrane	0.0476404136763989
BP	GO:0030198	extracellular matrix organization	0.0476404136763989
BP	GO:0051093	negative regulation of developmental process	0.0476404136763989
BP	GO:0003414	chondrocyte morphogenesis involved in endochondral bone morphogenesis	0.047742395223082
BP	GO:0003429	growth plate cartilage chondrocyte morphogenesis	0.047742395223082
BP	GO:0090171	chondrocyte morphogenesis	0.047742395223082
BP	GO:1901360	organic cyclic compound metabolic process	0.0478455542929866
BP	GO:0022008	neurogenesis	0.0490418398048151
BP	GO:0007088	regulation of mitotic nuclear division	0.0492118554665081
BP	GO:0033993	response to lipid	0.0495510102441003
BP	GO:0034641	cellular nitrogen compound metabolic process	0.049586886341675
BP	GO:0050803	regulation of synapse structure or activity	0.0497187681371048
