# Supplementary material for: Dedicated transcriptomics combined with power analysis lead to functional understanding of genes with weak phenotypic changes in knockout lines
Source: PLoS Comput Biol. 2020 Nov 12;16(11):e1008354. doi: 10.1371/journal.pcbi.1008354 (PMC7685438; doi:10.1371/journal.pcbi.1008354)
Supplement: S3 File — (GZ) [file pcbi.1008354.s017.gz › S3_File/gor0.2/619.tsv]

ontology	category	term	BH
CC	GO:0031012	extracellular matrix	4.03844839270307e-06
BP	GO:0032501	multicellular organismal process	4.58194151360888e-06
CC	GO:0044428	nuclear part	4.58194151360888e-06
CC	GO:0044427	chromosomal part	4.58194151360888e-06
BP	GO:0009987	cellular process	4.58194151360888e-06
BP	GO:0071840	cellular component organization or biogenesis	4.58194151360888e-06
CC	GO:0005694	chromosome	5.3186551503618e-06
CC	GO:0044421	extracellular region part	5.3186551503618e-06
CC	GO:0031981	nuclear lumen	5.84749919704864e-06
CC	GO:0043228	non-membrane-bounded organelle	5.84749919704864e-06
CC	GO:0062023	collagen-containing extracellular matrix	9.73214104309411e-06
BP	GO:0048731	system development	9.73214104309411e-06
BP	GO:0065007	biological regulation	9.73214104309411e-06
CC	GO:0043232	intracellular non-membrane-bounded organelle	1.15052895933487e-05
BP	GO:0016043	cellular component organization	1.25346399914877e-05
CC	GO:0097060	synaptic membrane	1.25346399914877e-05
CC	GO:0032991	protein-containing complex	1.32552346600156e-05
BP	GO:0007275	multicellular organism development	1.84968585834268e-05
BP	GO:0032502	developmental process	1.84968585834268e-05
CC	GO:0005576	extracellular region	2.46443074710559e-05
MF	GO:0005515	protein binding	3.09822276516383e-05
BP	GO:0050789	regulation of biological process	3.25354781027429e-05
CC	GO:0005634	nucleus	3.25354781027429e-05
BP	GO:0050794	regulation of cellular process	4.6427396385728e-05
BP	GO:0048856	anatomical structure development	4.77798006076191e-05
CC	GO:0045202	synapse	4.81009162195486e-05
MF	GO:0005201	extracellular matrix structural constituent	5.55523569051285e-05
CC	GO:0098687	chromosomal region	6.30293215873042e-05
CC	GO:0005615	extracellular space	6.30293215873042e-05
MF	GO:0044877	protein-containing complex binding	6.50572437926958e-05
BP	GO:0051726	regulation of cell cycle	7.07275828072409e-05
CC	GO:0070013	intracellular organelle lumen	7.57809206873499e-05
CC	GO:0031974	membrane-enclosed lumen	7.59624035723947e-05
CC	GO:0043233	organelle lumen	7.59624035723947e-05
BP	GO:0007346	regulation of mitotic cell cycle	7.59624035723947e-05
MF	GO:0005198	structural molecule activity	0.000111241893975356
CC	GO:0005654	nucleoplasm	0.000116572080226738
CC	GO:0099512	supramolecular fiber	0.000118235387661883
CC	GO:0099080	supramolecular complex	0.000118235387661883
CC	GO:0099081	supramolecular polymer	0.000118235387661883
BP	GO:0051239	regulation of multicellular organismal process	0.000226213180254935
CC	GO:0043292	contractile fiber	0.000226213180254935
BP	GO:0007268	chemical synaptic transmission	0.000226213180254935
BP	GO:0098916	anterograde trans-synaptic signaling	0.000226213180254935
MF	GO:0003729	mRNA binding	0.000226213180254935
BP	GO:0099536	synaptic signaling	0.000262692396286855
BP	GO:0099537	trans-synaptic signaling	0.000285919456721779
CC	GO:0000228	nuclear chromosome	0.000285919456721779
CC	GO:0031226	intrinsic component of plasma membrane	0.000379792679156131
BP	GO:0006396	RNA processing	0.000385949446696104
MF	GO:0008094	DNA-dependent ATPase activity	0.000385949446696104
CC	GO:0044456	synapse part	0.000609568919880526
BP	GO:0007049	cell cycle	0.00071390875595866
CC	GO:0005581	collagen trimer	0.000767431356748091
CC	GO:0044454	nuclear chromosome part	0.000770768129649387
BP	GO:0090304	nucleic acid metabolic process	0.000987942881551364
BP	GO:0030198	extracellular matrix organization	0.00115499746083125
BP	GO:0048519	negative regulation of biological process	0.00120622071175662
CC	GO:0005887	integral component of plasma membrane	0.0012739529094409
CC	GO:0000775	chromosome, centromeric region	0.00151636004367926
BP	GO:0090068	positive regulation of cell cycle process	0.00156372792855939
CC	GO:0099240	intrinsic component of synaptic membrane	0.00255562559586472
BP	GO:0000278	mitotic cell cycle	0.00295099933252362
BP	GO:0007399	nervous system development	0.00309335718490486
CC	GO:0098982	GABA-ergic synapse	0.00315509639006904
BP	GO:0048522	positive regulation of cellular process	0.00358181415180197
BP	GO:0006259	DNA metabolic process	0.00358181415180197
CC	GO:0044422	organelle part	0.00375139658239453
BP	GO:0050804	modulation of chemical synaptic transmission	0.00375139658239453
MF	GO:0030020	extracellular matrix structural constituent conferring tensile strength	0.00375139658239453
BP	GO:0008380	RNA splicing	0.00375139658239453
BP	GO:0006139	nucleobase-containing compound metabolic process	0.00375139658239453
BP	GO:0051130	positive regulation of cellular component organization	0.00393626741570667
CC	GO:0030016	myofibril	0.0042162351417226
MF	GO:0042623	ATPase activity, coupled	0.00424114493260975
BP	GO:0050793	regulation of developmental process	0.00431118900623173
BP	GO:0099177	regulation of trans-synaptic signaling	0.00438771067191983
BP	GO:0007059	chromosome segregation	0.00458807099687338
BP	GO:0048518	positive regulation of biological process	0.00474600916862024
BP	GO:0006260	DNA replication	0.00481056834348684
BP	GO:0051983	regulation of chromosome segregation	0.00491848350082641
BP	GO:0048523	negative regulation of cellular process	0.00491848350082641
BP	GO:0043062	extracellular structure organization	0.0049383011808518
CC	GO:0030017	sarcomere	0.00508123353261756
BP	GO:0046483	heterocycle metabolic process	0.00510969111960187
BP	GO:0050806	positive regulation of synaptic transmission	0.00529443514032432
BP	GO:0051216	cartilage development	0.00538246166112327
BP	GO:0007088	regulation of mitotic nuclear division	0.00540250017205184
MF	GO:0005488	binding	0.005906818592322
CC	GO:0000776	kinetochore	0.00616737712019364
CC	GO:0044449	contractile fiber part	0.00669286809290312
BP	GO:0006397	mRNA processing	0.00671805825797735
BP	GO:0060537	muscle tissue development	0.00694962573116415
CC	GO:1990904	ribonucleoprotein complex	0.00699023656569214
CC	GO:0099634	postsynaptic specialization membrane	0.00704902759646444
BP	GO:0045787	positive regulation of cell cycle	0.00704902759646444
BP	GO:0034641	cellular nitrogen compound metabolic process	0.00715641877580561
CC	GO:0045211	postsynaptic membrane	0.00736307984028044
BP	GO:0031123	RNA 3'-end processing	0.00816716889451531
BP	GO:0051128	regulation of cellular component organization	0.00817283756352455
CC	GO:0098590	plasma membrane region	0.00828454217375329
BP	GO:0051094	positive regulation of developmental process	0.00834132806140649
BP	GO:0140014	mitotic nuclear division	0.00844028289040369
BP	GO:2000026	regulation of multicellular organismal development	0.00845044627789576
CC	GO:0097458	neuron part	0.00872369084842244
CC	GO:0030054	cell junction	0.00903748894976657
BP	GO:0006725	cellular aromatic compound metabolic process	0.00916196753430938
CC	GO:0000779	condensed chromosome, centromeric region	0.0098829191459814
CC	GO:0000793	condensed chromosome	0.0098829191459814
CC	GO:0005681	spliceosomal complex	0.0100057053478247
BP	GO:0040007	growth	0.0102544328627514
BP	GO:0051783	regulation of nuclear division	0.0102591008060649
BP	GO:0010564	regulation of cell cycle process	0.0110338735895205
BP	GO:0048285	organelle fission	0.0111663360706728
BP	GO:1901990	regulation of mitotic cell cycle phase transition	0.0118056295603538
BP	GO:0006974	cellular response to DNA damage stimulus	0.0118056295603538
BP	GO:0002062	chondrocyte differentiation	0.0118056295603538
CC	GO:0098839	postsynaptic density membrane	0.0128360497350861
BP	GO:0006281	DNA repair	0.0130381628380575
BP	GO:0023052	signaling	0.0130873355048199
BP	GO:0000280	nuclear division	0.0131708006604994
BP	GO:0060351	cartilage development involved in endochondral bone morphogenesis	0.0133156101871533
BP	GO:0045597	positive regulation of cell differentiation	0.0133156101871533
BP	GO:1901987	regulation of cell cycle phase transition	0.013882117415354
CC	GO:0000777	condensed chromosome kinetochore	0.0140221863171888
BP	GO:0033045	regulation of sister chromatid segregation	0.014028162748424
MF	GO:0005509	calcium ion binding	0.0142599362284169
BP	GO:0033047	regulation of mitotic sister chromatid segregation	0.014462400558368
BP	GO:0007154	cell communication	0.0148756966215459
CC	GO:0030424	axon	0.0148756966215459
BP	GO:0048468	cell development	0.0148756966215459
BP	GO:0007517	muscle organ development	0.0148756966215459
BP	GO:0061448	connective tissue development	0.0149157501331198
BP	GO:0000075	cell cycle checkpoint	0.0154809064674282
BP	GO:0016071	mRNA metabolic process	0.0154809064674282
BP	GO:0003009	skeletal muscle contraction	0.0155470763076421
BP	GO:0048869	cellular developmental process	0.0168530646925787
BP	GO:0045930	negative regulation of mitotic cell cycle	0.0169104641796591
BP	GO:0000070	mitotic sister chromatid segregation	0.0170263626035056
BP	GO:0045595	regulation of cell differentiation	0.0174947773975407
BP	GO:0006275	regulation of DNA replication	0.0174947773975407
BP	GO:0071824	protein-DNA complex subunit organization	0.0175214988477176
BP	GO:0065004	protein-DNA complex assembly	0.0178235406912767
BP	GO:0000375	RNA splicing, via transesterification reactions	0.0178235406912767
BP	GO:0000377	RNA splicing, via transesterification reactions with bulged adenosine as nucleophile	0.0178235406912767
BP	GO:0000398	mRNA splicing, via spliceosome	0.0178235406912767
BP	GO:1901360	organic cyclic compound metabolic process	0.0178235406912767
CC	GO:0044459	plasma membrane part	0.0181852222530953
BP	GO:0043170	macromolecule metabolic process	0.0187240815495492
CC	GO:0099699	integral component of synaptic membrane	0.0187240815495492
MF	GO:0005212	structural constituent of eye lens	0.0190760014688458
BP	GO:0003008	system process	0.0202646828092588
BP	GO:0030154	cell differentiation	0.0202646828092588
BP	GO:1901988	negative regulation of cell cycle phase transition	0.0206841870888108
BP	GO:0048589	developmental growth	0.0211546590432674
BP	GO:0050808	synapse organization	0.0223574923752218
CC	GO:0044430	cytoskeletal part	0.0225729393587935
BP	GO:0023051	regulation of signaling	0.023823099845715
CC	GO:0044446	intracellular organelle part	0.023823099845715
BP	GO:0001501	skeletal system development	0.0240271979903774
BP	GO:0060350	endochondral bone morphogenesis	0.0242949869954837
BP	GO:0010646	regulation of cell communication	0.0250121369539563
BP	GO:0014706	striated muscle tissue development	0.0250121369539563
BP	GO:0000245	spliceosomal complex assembly	0.0260815295359297
BP	GO:1901991	negative regulation of mitotic cell cycle phase transition	0.0261829904982356
MF	GO:0003723	RNA binding	0.0275020820489998
BP	GO:0003012	muscle system process	0.0277533288931002
CC	GO:0005856	cytoskeleton	0.0277933158072902
BP	GO:0022610	biological adhesion	0.0277933158072902
BP	GO:0051052	regulation of DNA metabolic process	0.0279363460227006
BP	GO:0007267	cell-cell signaling	0.0279363460227006
BP	GO:0007155	cell adhesion	0.0286029341172104
BP	GO:0031570	DNA integrity checkpoint	0.0286029341172104
CC	GO:0036477	somatodendritic compartment	0.0286029341172104
BP	GO:0050684	regulation of mRNA processing	0.0288121186056599
BP	GO:0003015	heart process	0.0292467900270426
CC	GO:0098793	presynapse	0.0311565896344059
CC	GO:0000785	chromatin	0.0311606855286322
BP	GO:0045931	positive regulation of mitotic cell cycle	0.0325379940884196
BP	GO:0007093	mitotic cell cycle checkpoint	0.034288065844755
CC	GO:0008328	ionotropic glutamate receptor complex	0.034288065844755
BP	GO:0034508	centromere complex assembly	0.0394122986910438
BP	GO:2000463	positive regulation of excitatory postsynaptic potential	0.0400162955751778
BP	GO:1905818	regulation of chromosome separation	0.0401582778111738
MF	GO:0016887	ATPase activity	0.0401582778111738
BP	GO:0090208	positive regulation of triglyceride metabolic process	0.0403004541910688
CC	GO:0098936	intrinsic component of postsynaptic membrane	0.0412453746005114
CC	GO:0098878	neurotransmitter receptor complex	0.0427616287674223
CC	GO:0044297	cell body	0.0427616287674223
CC	GO:0099146	intrinsic component of postsynaptic density membrane	0.0458992279760617
BP	GO:0003433	chondrocyte development involved in endochondral bone morphogenesis	0.046492595181458
MF	GO:0051015	actin filament binding	0.0465423622499533
BP	GO:0007416	synapse assembly	0.0465769181949731
BP	GO:0022402	cell cycle process	0.0472482029842143
BP	GO:0060349	bone morphogenesis	0.0472482029842143
BP	GO:0051962	positive regulation of nervous system development	0.0474845047983203
BP	GO:0051960	regulation of nervous system development	0.0476721607975226
BP	GO:0051093	negative regulation of developmental process	0.0496947239674219
BP	GO:0060538	skeletal muscle organ development	0.0496947239674219
