# Supplementary material for: Dedicated transcriptomics combined with power analysis lead to functional understanding of genes with weak phenotypic changes in knockout lines
Source: PLoS Comput Biol. 2020 Nov 12;16(11):e1008354. doi: 10.1371/journal.pcbi.1008354 (PMC7685438; doi:10.1371/journal.pcbi.1008354)
Supplement: S3 File — (GZ) [file pcbi.1008354.s017.gz › S3_File/gor0.2/364.tsv]

ontology	category	term	BH
BP	GO:0071840	cellular component organization or biogenesis	1.73491286083713e-07
CC	GO:0032991	protein-containing complex	1.73491286083713e-07
CC	GO:0031012	extracellular matrix	1.73491286083713e-07
BP	GO:0009987	cellular process	2.16307855086805e-07
BP	GO:0016043	cellular component organization	4.81222339342505e-07
CC	GO:0044421	extracellular region part	4.81222339342505e-07
BP	GO:0065007	biological regulation	4.81222339342505e-07
BP	GO:0050789	regulation of biological process	7.09622768432121e-07
MF	GO:0005515	protein binding	7.09622768432121e-07
BP	GO:0050794	regulation of cellular process	7.14559276670473e-07
BP	GO:0032501	multicellular organismal process	1.43033399006576e-06
CC	GO:0005615	extracellular space	1.66541764437146e-06
CC	GO:0062023	collagen-containing extracellular matrix	2.04853885284186e-06
MF	GO:0005198	structural molecule activity	3.46387299516402e-06
CC	GO:0043228	non-membrane-bounded organelle	3.56150169902826e-06
BP	GO:0048731	system development	3.59952270666326e-06
CC	GO:0005576	extracellular region	3.94734210322752e-06
CC	GO:0043232	intracellular non-membrane-bounded organelle	8.41394490317001e-06
CC	GO:0045202	synapse	1.08288027080849e-05
BP	GO:0007275	multicellular organism development	1.56824036629647e-05
CC	GO:0097060	synaptic membrane	2.18161619501407e-05
BP	GO:0099536	synaptic signaling	2.77184598573449e-05
BP	GO:0099537	trans-synaptic signaling	3.04018704667129e-05
BP	GO:0007268	chemical synaptic transmission	3.05463217786635e-05
BP	GO:0098916	anterograde trans-synaptic signaling	3.05463217786635e-05
CC	GO:0005694	chromosome	3.05463217786635e-05
MF	GO:0005201	extracellular matrix structural constituent	3.05463217786635e-05
BP	GO:0032502	developmental process	4.27142235453293e-05
MF	GO:0005488	binding	4.96621359886836e-05
CC	GO:0044427	chromosomal part	4.97444144931922e-05
CC	GO:0030424	axon	5.08795296753381e-05
BP	GO:0090304	nucleic acid metabolic process	5.62285925072367e-05
BP	GO:0007399	nervous system development	5.81258051121604e-05
BP	GO:0051128	regulation of cellular component organization	5.81258051121604e-05
BP	GO:0051726	regulation of cell cycle	7.70020383361038e-05
CC	GO:0097458	neuron part	9.26702814338526e-05
CC	GO:0044456	synapse part	0.000126245232053601
BP	GO:0003008	system process	0.000134843876154909
BP	GO:0048856	anatomical structure development	0.000143446376392888
MF	GO:0005212	structural constituent of eye lens	0.000161435394419536
CC	GO:0099080	supramolecular complex	0.000212478358337418
CC	GO:0099081	supramolecular polymer	0.000212478358337418
BP	GO:0007346	regulation of mitotic cell cycle	0.000263574810959829
BP	GO:0006397	mRNA processing	0.000338680124198047
BP	GO:0008380	RNA splicing	0.000361005880131451
MF	GO:0044877	protein-containing complex binding	0.000435311958219437
BP	GO:0051239	regulation of multicellular organismal process	0.000435311958219437
CC	GO:0099512	supramolecular fiber	0.000435311958219437
BP	GO:0048519	negative regulation of biological process	0.000439915099048014
CC	GO:0043292	contractile fiber	0.000465960713539828
CC	GO:0000775	chromosome, centromeric region	0.000919937089327281
BP	GO:0007049	cell cycle	0.000946212238852972
CC	GO:0000776	kinetochore	0.000951832759992503
BP	GO:0000070	mitotic sister chromatid segregation	0.000970562907082898
BP	GO:0000278	mitotic cell cycle	0.000970562907082898
CC	GO:0033267	axon part	0.000970562907082898
CC	GO:0031981	nuclear lumen	0.00103115171707835
BP	GO:0006260	DNA replication	0.00128696925163564
BP	GO:0006139	nucleobase-containing compound metabolic process	0.00129601077071179
MF	GO:0005509	calcium ion binding	0.00129601077071179
CC	GO:0044428	nuclear part	0.00154771000743477
BP	GO:0048523	negative regulation of cellular process	0.00154771000743477
BP	GO:0050793	regulation of developmental process	0.00154771000743477
BP	GO:0051130	positive regulation of cellular component organization	0.00187035531318759
BP	GO:0043170	macromolecule metabolic process	0.00189899718069539
BP	GO:0030154	cell differentiation	0.00190425270381465
CC	GO:0098982	GABA-ergic synapse	0.00239166679655253
CC	GO:0045211	postsynaptic membrane	0.00245499639914803
CC	GO:0099240	intrinsic component of synaptic membrane	0.00270344612304252
BP	GO:0006396	RNA processing	0.00272607083974346
BP	GO:0048869	cellular developmental process	0.00280748699240473
CC	GO:0000228	nuclear chromosome	0.00295954289729407
BP	GO:0007416	synapse assembly	0.00295954289729407
BP	GO:2000026	regulation of multicellular organismal development	0.00297360597042087
CC	GO:0098687	chromosomal region	0.00316139390013536
BP	GO:0046483	heterocycle metabolic process	0.00374099736735343
BP	GO:0050804	modulation of chemical synaptic transmission	0.00385849243252164
BP	GO:0016071	mRNA metabolic process	0.00401268150822669
BP	GO:0048699	generation of neurons	0.00427576615603184
CC	GO:0070013	intracellular organelle lumen	0.0044969014081578
BP	GO:0099177	regulation of trans-synaptic signaling	0.00461867914390168
CC	GO:0031974	membrane-enclosed lumen	0.00461867914390168
CC	GO:0043233	organelle lumen	0.00461867914390168
BP	GO:0033047	regulation of mitotic sister chromatid segregation	0.00461867914390168
BP	GO:0050808	synapse organization	0.00461867914390168
BP	GO:0006941	striated muscle contraction	0.00522226839419662
CC	GO:1990904	ribonucleoprotein complex	0.00635643132712869
BP	GO:0045930	negative regulation of mitotic cell cycle	0.00668284358750037
BP	GO:0000819	sister chromatid segregation	0.00668284358750037
CC	GO:0044454	nuclear chromosome part	0.00699219650816326
BP	GO:0034641	cellular nitrogen compound metabolic process	0.00747072705324779
CC	GO:0043005	neuron projection	0.00747072705324779
BP	GO:0000375	RNA splicing, via transesterification reactions	0.00747072705324779
BP	GO:0000377	RNA splicing, via transesterification reactions with bulged adenosine as nucleophile	0.00747072705324779
BP	GO:0000398	mRNA splicing, via spliceosome	0.00747072705324779
BP	GO:0022008	neurogenesis	0.00747072705324779
BP	GO:0006725	cellular aromatic compound metabolic process	0.00747072705324779
CC	GO:0005581	collagen trimer	0.0078978184650899
BP	GO:0060255	regulation of macromolecule metabolic process	0.0087434415098825
BP	GO:0003015	heart process	0.00916722874050627
CC	GO:0036477	somatodendritic compartment	0.00930195584159033
BP	GO:0044085	cellular component biogenesis	0.00941589833434563
BP	GO:0031123	RNA 3'-end processing	0.0109173441481297
CC	GO:0000777	condensed chromosome kinetochore	0.0110375094718852
BP	GO:0048468	cell development	0.0112399610085871
MF	GO:0003729	mRNA binding	0.0112399610085871
BP	GO:0048518	positive regulation of biological process	0.0112399610085871
BP	GO:0140014	mitotic nuclear division	0.0114697585112709
CC	GO:0098794	postsynapse	0.0114697585112709
MF	GO:0030020	extracellular matrix structural constituent conferring tensile strength	0.0114697585112709
BP	GO:0030182	neuron differentiation	0.0122589865255926
CC	GO:0030016	myofibril	0.0124435659687314
BP	GO:0006936	muscle contraction	0.0124435659687314
BP	GO:1901988	negative regulation of cell cycle phase transition	0.0135813162686477
BP	GO:0007093	mitotic cell cycle checkpoint	0.0135813162686477
MF	GO:0051015	actin filament binding	0.0138410810917382
BP	GO:0016070	RNA metabolic process	0.0138410810917382
MF	GO:0016887	ATPase activity	0.0138410810917382
BP	GO:0030198	extracellular matrix organization	0.0138410810917382
BP	GO:0007155	cell adhesion	0.0138410810917382
CC	GO:0031226	intrinsic component of plasma membrane	0.013953020290961
CC	GO:0030054	cell junction	0.013953020290961
BP	GO:1901360	organic cyclic compound metabolic process	0.013953020290961
BP	GO:0051960	regulation of nervous system development	0.013953020290961
CC	GO:0044297	cell body	0.0143949923480775
BP	GO:0048522	positive regulation of cellular process	0.0144405384096808
CC	GO:0005604	basement membrane	0.0144405384096808
BP	GO:0010467	gene expression	0.0147127082152415
BP	GO:0007059	chromosome segregation	0.0147440296830827
BP	GO:0022610	biological adhesion	0.0155173561167545
CC	GO:0005654	nucleoplasm	0.0159971889439319
MF	GO:0008201	heparin binding	0.016274325180462
BP	GO:1901991	negative regulation of mitotic cell cycle phase transition	0.0173371618191291
CC	GO:0043025	neuronal cell body	0.0179650214307299
BP	GO:0007088	regulation of mitotic nuclear division	0.0179650214307299
CC	GO:0005865	striated muscle thin filament	0.0188893765752357
MF	GO:0042623	ATPase activity, coupled	0.018916087587889
BP	GO:0033045	regulation of sister chromatid segregation	0.0190282457911501
CC	GO:0099634	postsynaptic specialization membrane	0.0190282457911501
CC	GO:0044449	contractile fiber part	0.0190282457911501
BP	GO:0007267	cell-cell signaling	0.0190282457911501
BP	GO:0060047	heart contraction	0.0190282457911501
BP	GO:0098742	cell-cell adhesion via plasma-membrane adhesion molecules	0.0190453038058596
BP	GO:0051983	regulation of chromosome segregation	0.019312349670998
BP	GO:0040007	growth	0.0199805860254243
BP	GO:0006259	DNA metabolic process	0.0199805860254243
CC	GO:0036379	myofilament	0.0201621322488018
BP	GO:0050877	nervous system process	0.0202347998694172
BP	GO:0043062	extracellular structure organization	0.0208116892164335
CC	GO:0099699	integral component of synaptic membrane	0.0208116892164335
CC	GO:0005887	integral component of plasma membrane	0.0211361619807533
CC	GO:0098936	intrinsic component of postsynaptic membrane	0.0218997572232362
BP	GO:0007600	sensory perception	0.0220948955689131
BP	GO:0031124	mRNA 3'-end processing	0.0220948955689131
BP	GO:0051301	cell division	0.0243448975361674
CC	GO:0030017	sarcomere	0.0248367815706604
BP	GO:0044089	positive regulation of cellular component biogenesis	0.0252266210221188
BP	GO:0044774	mitotic DNA integrity checkpoint	0.0254761108580033
BP	GO:0006261	DNA-dependent DNA replication	0.0263001370050312
BP	GO:0045595	regulation of cell differentiation	0.0263001370050312
CC	GO:0000778	condensed nuclear chromosome kinetochore	0.0278674025647746
BP	GO:0060078	regulation of postsynaptic membrane potential	0.0281266305390217
BP	GO:0051093	negative regulation of developmental process	0.0287179335464068
BP	GO:0010564	regulation of cell cycle process	0.030719354874873
BP	GO:1903047	mitotic cell cycle process	0.030719354874873
CC	GO:0099572	postsynaptic specialization	0.0311021118540791
MF	GO:0005539	glycosaminoglycan binding	0.0314093472196497
BP	GO:0000075	cell cycle checkpoint	0.0332492194858506
BP	GO:0006403	RNA localization	0.0332612602258255
BP	GO:0034508	centromere complex assembly	0.034087816373176
CC	GO:0005681	spliceosomal complex	0.034087816373176
BP	GO:0042391	regulation of membrane potential	0.0345355278043492
BP	GO:0007154	cell communication	0.0346504027398903
BP	GO:0010965	regulation of mitotic sister chromatid separation	0.0347755145532724
CC	GO:0098839	postsynaptic density membrane	0.0352484547963188
CC	GO:0098793	presynapse	0.0352484547963188
BP	GO:0044260	cellular macromolecule metabolic process	0.0361145283646602
BP	GO:0048589	developmental growth	0.0367247262304574
BP	GO:0045786	negative regulation of cell cycle	0.0367247262304574
BP	GO:0022607	cellular component assembly	0.0371026236418536
BP	GO:1901990	regulation of mitotic cell cycle phase transition	0.0396877164757335
CC	GO:0005856	cytoskeleton	0.0413213608461525
BP	GO:0003012	muscle system process	0.0413213608461525
MF	GO:0008092	cytoskeletal protein binding	0.0441826404235355
CC	GO:0044430	cytoskeletal part	0.0445039423290077
CC	GO:0150034	distal axon	0.0449298837543074
BP	GO:0022402	cell cycle process	0.0451984327514358
BP	GO:0040011	locomotion	0.0458404078178107
BP	GO:0065004	protein-DNA complex assembly	0.0458460936561417
BP	GO:0097435	supramolecular fiber organization	0.0458460936561417
BP	GO:0051783	regulation of nuclear division	0.0458460936561417
BP	GO:0006281	DNA repair	0.0458460936561417
BP	GO:0008283	cell proliferation	0.0458494887089337
BP	GO:0042127	regulation of cell proliferation	0.0459917315002864
MF	GO:0003723	RNA binding	0.0460304404580751
