# Supplementary material for: Dedicated transcriptomics combined with power analysis lead to functional understanding of genes with weak phenotypic changes in knockout lines
Source: PLoS Comput Biol. 2020 Nov 12;16(11):e1008354. doi: 10.1371/journal.pcbi.1008354 (PMC7685438; doi:10.1371/journal.pcbi.1008354)
Supplement: S3 File — (GZ) [file pcbi.1008354.s017.gz › S3_File/gor0.2/950.tsv]

ontology	category	term	BH
BP	GO:0032501	multicellular organismal process	8.0894536071854e-10
CC	GO:0031012	extracellular matrix	1.00079781396373e-09
BP	GO:0009987	cellular process	1.27751264321585e-09
MF	GO:0005515	protein binding	7.45243007999051e-09
CC	GO:0032991	protein-containing complex	1.22169036114591e-08
CC	GO:0062023	collagen-containing extracellular matrix	3.55747861126867e-08
MF	GO:0005488	binding	4.33295597311589e-08
BP	GO:0048731	system development	4.33295597311589e-08
BP	GO:0065007	biological regulation	4.60290850656927e-08
MF	GO:0005201	extracellular matrix structural constituent	1.16792592848921e-07
BP	GO:0032502	developmental process	2.82590907217894e-07
CC	GO:0044421	extracellular region part	3.38813646718936e-07
BP	GO:0048856	anatomical structure development	4.28979283823766e-07
BP	GO:0050789	regulation of biological process	4.28979283823766e-07
BP	GO:0007275	multicellular organism development	4.77448414867388e-07
BP	GO:0050794	regulation of cellular process	1.81841702163732e-06
BP	GO:0071840	cellular component organization or biogenesis	2.04227317122439e-06
CC	GO:0045202	synapse	3.47892048379216e-06
CC	GO:0005581	collagen trimer	4.00934558655606e-06
CC	GO:0005615	extracellular space	5.70520822926981e-06
MF	GO:0003729	mRNA binding	1.25605990355238e-05
BP	GO:0051239	regulation of multicellular organismal process	1.25605990355238e-05
CC	GO:0043228	non-membrane-bounded organelle	1.37561073722893e-05
CC	GO:0000775	chromosome, centromeric region	1.79300002743019e-05
CC	GO:0005576	extracellular region	1.80308380383875e-05
MF	GO:0005198	structural molecule activity	1.92899516589661e-05
CC	GO:0043232	intracellular non-membrane-bounded organelle	2.03665383979754e-05
CC	GO:0000776	kinetochore	2.03665383979754e-05
BP	GO:0016043	cellular component organization	2.04294729812115e-05
BP	GO:0050793	regulation of developmental process	2.06148923034449e-05
BP	GO:0007399	nervous system development	2.07223985108269e-05
BP	GO:0048519	negative regulation of biological process	2.07223985108269e-05
BP	GO:0003008	system process	2.07223985108269e-05
CC	GO:0044428	nuclear part	2.43278178776713e-05
CC	GO:0097060	synaptic membrane	2.70845145324904e-05
CC	GO:0044456	synapse part	3.00937801743301e-05
CC	GO:0031981	nuclear lumen	4.34190798348913e-05
BP	GO:0048869	cellular developmental process	6.55295636327906e-05
BP	GO:0048523	negative regulation of cellular process	6.67115357406699e-05
CC	GO:0097458	neuron part	6.94150967940251e-05
BP	GO:2000026	regulation of multicellular organismal development	7.02937195738985e-05
BP	GO:0016071	mRNA metabolic process	8.41539855362104e-05
CC	GO:0043292	contractile fiber	0.000113542943521179
BP	GO:0090304	nucleic acid metabolic process	0.000141163261278438
BP	GO:0006139	nucleobase-containing compound metabolic process	0.000141163261278438
CC	GO:0099512	supramolecular fiber	0.000144731001612523
CC	GO:0099080	supramolecular complex	0.000144731001612523
CC	GO:0099081	supramolecular polymer	0.000144731001612523
BP	GO:0030154	cell differentiation	0.000149128914659946
CC	GO:0098687	chromosomal region	0.0001570608355991
BP	GO:0033047	regulation of mitotic sister chromatid segregation	0.000223998223866452
MF	GO:0030020	extracellular matrix structural constituent conferring tensile strength	0.00023144273270611
BP	GO:0051094	positive regulation of developmental process	0.00023144273270611
BP	GO:0048468	cell development	0.000288561883471674
BP	GO:0008380	RNA splicing	0.000331335989345305
BP	GO:0000070	mitotic sister chromatid segregation	0.000484864819718392
CC	GO:0031226	intrinsic component of plasma membrane	0.000485848716670061
BP	GO:0048518	positive regulation of biological process	0.000495417565082188
BP	GO:0022610	biological adhesion	0.000497669354144191
BP	GO:0007155	cell adhesion	0.00052161279871504
BP	GO:0050808	synapse organization	0.000669365949415081
BP	GO:0007268	chemical synaptic transmission	0.000669365949415081
BP	GO:0098916	anterograde trans-synaptic signaling	0.000669365949415081
BP	GO:0034641	cellular nitrogen compound metabolic process	0.000690729168373282
BP	GO:0099536	synaptic signaling	0.000740050779418113
BP	GO:0006396	RNA processing	0.000808391870662314
BP	GO:0099537	trans-synaptic signaling	0.000825433277051619
MF	GO:0005212	structural constituent of eye lens	0.0008363831828804
BP	GO:0046483	heterocycle metabolic process	0.0008363831828804
BP	GO:0051783	regulation of nuclear division	0.000838161411529572
CC	GO:1990904	ribonucleoprotein complex	0.00085405554583213
CC	GO:0098982	GABA-ergic synapse	0.000883902805226024
BP	GO:0007088	regulation of mitotic nuclear division	0.000965768336896749
CC	GO:0030424	axon	0.00115173820542843
CC	GO:0005694	chromosome	0.00122600540239199
CC	GO:0099634	postsynaptic specialization membrane	0.00123153082864552
BP	GO:0006941	striated muscle contraction	0.00123792261012151
CC	GO:0005887	integral component of plasma membrane	0.0012846008235021
CC	GO:0005654	nucleoplasm	0.0012846008235021
CC	GO:0030054	cell junction	0.00130955323519325
BP	GO:0051128	regulation of cellular component organization	0.00130955323519325
BP	GO:0003012	muscle system process	0.00141769257326126
BP	GO:0140014	mitotic nuclear division	0.00141769257326126
BP	GO:0006397	mRNA processing	0.00141769257326126
BP	GO:0000375	RNA splicing, via transesterification reactions	0.00141769257326126
BP	GO:0000377	RNA splicing, via transesterification reactions with bulged adenosine as nucleophile	0.00141769257326126
BP	GO:0000398	mRNA splicing, via spliceosome	0.00141769257326126
BP	GO:0045595	regulation of cell differentiation	0.00148257116842454
BP	GO:0051726	regulation of cell cycle	0.00148257116842454
CC	GO:0045211	postsynaptic membrane	0.00148257116842454
BP	GO:0051130	positive regulation of cellular component organization	0.00148257116842454
MF	GO:0003723	RNA binding	0.00148630680801047
CC	GO:0044427	chromosomal part	0.00156106905707634
BP	GO:0033045	regulation of sister chromatid segregation	0.00164117450445633
MF	GO:0044877	protein-containing complex binding	0.00166991357141228
BP	GO:0043170	macromolecule metabolic process	0.00172146122548821
BP	GO:0007049	cell cycle	0.00176763676057817
BP	GO:0031123	RNA 3'-end processing	0.00182326209800128
CC	GO:0098590	plasma membrane region	0.00191897080089029
BP	GO:0006725	cellular aromatic compound metabolic process	0.00207528406240636
BP	GO:0010965	regulation of mitotic sister chromatid separation	0.00215723893586595
BP	GO:0051983	regulation of chromosome segregation	0.00224306545108855
BP	GO:0006936	muscle contraction	0.00226157361248121
CC	GO:0070013	intracellular organelle lumen	0.00229628149174886
BP	GO:0003015	heart process	0.00229628149174886
BP	GO:0048522	positive regulation of cellular process	0.0024307438184908
CC	GO:0031974	membrane-enclosed lumen	0.0024307438184908
CC	GO:0043233	organelle lumen	0.0024307438184908
CC	GO:0000777	condensed chromosome kinetochore	0.00243596748065745
CC	GO:0000779	condensed chromosome, centromeric region	0.00263446127732625
BP	GO:0007346	regulation of mitotic cell cycle	0.00263446127732625
CC	GO:0005634	nucleus	0.00265514074096697
CC	GO:0030016	myofibril	0.00285419331089238
BP	GO:0000278	mitotic cell cycle	0.00300217467799129
CC	GO:0044449	contractile fiber part	0.00307908011754806
BP	GO:0003009	skeletal muscle contraction	0.00316274575368095
BP	GO:0007091	metaphase/anaphase transition of mitotic cell cycle	0.0035647315943967
CC	GO:0044420	extracellular matrix component	0.00366955013580495
CC	GO:0098839	postsynaptic density membrane	0.00366955013580495
BP	GO:0060047	heart contraction	0.00369758722643548
BP	GO:0051093	negative regulation of developmental process	0.00370835309393339
BP	GO:0006403	RNA localization	0.00370835309393339
BP	GO:1901360	organic cyclic compound metabolic process	0.00395089733432069
BP	GO:0006259	DNA metabolic process	0.00419021330624747
BP	GO:0045597	positive regulation of cell differentiation	0.00443783280745776
CC	GO:0005681	spliceosomal complex	0.00443783280745776
CC	GO:0098794	postsynapse	0.00453591003910016
BP	GO:1905818	regulation of chromosome separation	0.00476720988781609
BP	GO:0051241	negative regulation of multicellular organismal process	0.00476720988781609
MF	GO:0005539	glycosaminoglycan binding	0.00561757589812808
BP	GO:0010467	gene expression	0.00615854183519878
BP	GO:0030071	regulation of mitotic metaphase/anaphase transition	0.00690811010921599
BP	GO:0060538	skeletal muscle organ development	0.00692298412945676
CC	GO:0030017	sarcomere	0.00692298412945676
BP	GO:0040007	growth	0.00695618128634204
BP	GO:0060255	regulation of macromolecule metabolic process	0.00745333376677732
BP	GO:0000280	nuclear division	0.00888147382481108
BP	GO:0090068	positive regulation of cell cycle process	0.00888352456280949
BP	GO:0034508	centromere complex assembly	0.00889783731590707
BP	GO:0050877	nervous system process	0.00922113107945162
BP	GO:0044784	metaphase/anaphase transition of cell cycle	0.0103727443180021
MF	GO:0008092	cytoskeletal protein binding	0.0106095475374098
BP	GO:0048167	regulation of synaptic plasticity	0.0106197224045039
BP	GO:0043062	extracellular structure organization	0.0108384118290723
BP	GO:0051306	mitotic sister chromatid separation	0.0111253501397201
BP	GO:0061061	muscle structure development	0.0112273361619664
BP	GO:0051216	cartilage development	0.0115010088856365
MF	GO:0008201	heparin binding	0.011526968163012
CC	GO:0043005	neuron projection	0.0116970175571981
CC	GO:0044459	plasma membrane part	0.0120787499683896
CC	GO:0000793	condensed chromosome	0.0121870886488375
CC	GO:0099240	intrinsic component of synaptic membrane	0.0124174308127241
BP	GO:0007059	chromosome segregation	0.0125518864928609
CC	GO:0098978	glutamatergic synapse	0.0129634828833927
BP	GO:0050804	modulation of chemical synaptic transmission	0.0132731519546778
CC	GO:0099572	postsynaptic specialization	0.0141289488228119
BP	GO:0022008	neurogenesis	0.0149306677975264
BP	GO:0048699	generation of neurons	0.0149448449926882
BP	GO:0000819	sister chromatid segregation	0.0151562336207885
BP	GO:0099177	regulation of trans-synaptic signaling	0.0156501548600383
BP	GO:0060537	muscle tissue development	0.0163722225622427
BP	GO:0051301	cell division	0.017069723422124
BP	GO:0006281	DNA repair	0.0183935324541873
CC	GO:0098793	presynapse	0.0183935324541873
BP	GO:0010605	negative regulation of macromolecule metabolic process	0.0183935324541873
BP	GO:1901990	regulation of mitotic cell cycle phase transition	0.0183935324541873
BP	GO:0051240	positive regulation of multicellular organismal process	0.0183935324541873
BP	GO:1903047	mitotic cell cycle process	0.0184983357222158
BP	GO:1902099	regulation of metaphase/anaphase transition of cell cycle	0.0185095843335866
BP	GO:0051960	regulation of nervous system development	0.0185419786327107
CC	GO:0000228	nuclear chromosome	0.0185419786327107
BP	GO:0000245	spliceosomal complex assembly	0.0188401560808223
BP	GO:0014706	striated muscle tissue development	0.0196772223402132
BP	GO:0006928	movement of cell or subcellular component	0.020206527205489
BP	GO:0007519	skeletal muscle tissue development	0.0203887860285739
BP	GO:0002062	chondrocyte differentiation	0.0204382641933688
BP	GO:0060351	cartilage development involved in endochondral bone morphogenesis	0.0205522745261474
BP	GO:0030198	extracellular matrix organization	0.0219293313588777
BP	GO:2000816	negative regulation of mitotic sister chromatid separation	0.0220630630594709
BP	GO:0010564	regulation of cell cycle process	0.0223448394313195
BP	GO:0040008	regulation of growth	0.022419820593177
BP	GO:0050657	nucleic acid transport	0.022419820593177
BP	GO:0050658	RNA transport	0.022419820593177
BP	GO:0051171	regulation of nitrogen compound metabolic process	0.0231204528758795
BP	GO:0048285	organelle fission	0.0234719293133268
BP	GO:0060074	synapse maturation	0.0236396808805674
BP	GO:0003418	growth plate cartilage chondrocyte differentiation	0.0237091624559317
BP	GO:0016070	RNA metabolic process	0.023775939814482
BP	GO:0003422	growth plate cartilage morphogenesis	0.023775939814482
BP	GO:0044057	regulation of system process	0.0238330741324733
BP	GO:0006417	regulation of translation	0.0238330741324733
CC	GO:0005886	plasma membrane	0.0238330741324733
BP	GO:0009891	positive regulation of biosynthetic process	0.0241041779438411
CC	GO:0043235	receptor complex	0.0249888551855203
MF	GO:0098960	postsynaptic neurotransmitter receptor activity	0.0258149176176449
BP	GO:1902750	negative regulation of cell cycle G2/M phase transition	0.0258678180100005
CC	GO:0098936	intrinsic component of postsynaptic membrane	0.0263757080862466
BP	GO:1901987	regulation of cell cycle phase transition	0.0263873739250201
BP	GO:0006260	DNA replication	0.0268358524385197
BP	GO:0051236	establishment of RNA localization	0.0276402171062979
CC	GO:0005856	cytoskeleton	0.0292399697604223
BP	GO:0003013	circulatory system process	0.0295554575798009
CC	GO:0071944	cell periphery	0.0299935654812823
CC	GO:0044454	nuclear chromosome part	0.0302098870266611
BP	GO:0060349	bone morphogenesis	0.0304698680791098
BP	GO:0048513	animal organ development	0.0304698680791098
MF	GO:0005518	collagen binding	0.0304698680791098
BP	GO:0034248	regulation of cellular amide metabolic process	0.0304698680791098
BP	GO:0007600	sensory perception	0.0304698680791098
BP	GO:0060350	endochondral bone morphogenesis	0.0308391360895718
BP	GO:0007517	muscle organ development	0.0308391360895718
CC	GO:0008328	ionotropic glutamate receptor complex	0.031123470754835
BP	GO:0006807	nitrogen compound metabolic process	0.0313237277923163
BP	GO:0048589	developmental growth	0.0315363152791488
BP	GO:0009653	anatomical structure morphogenesis	0.0315391256511264
BP	GO:0007093	mitotic cell cycle checkpoint	0.0321504537111227
BP	GO:0031328	positive regulation of cellular biosynthetic process	0.0329352397577861
BP	GO:0008015	blood circulation	0.0329943646305833
CC	GO:0033267	axon part	0.033026298382613
BP	GO:0023052	signaling	0.0330867212971149
BP	GO:0045787	positive regulation of cell cycle	0.0333126480874094
BP	GO:0003433	chondrocyte development involved in endochondral bone morphogenesis	0.0334789233520317
CC	GO:0036477	somatodendritic compartment	0.0334789233520317
BP	GO:0045841	negative regulation of mitotic metaphase/anaphase transition	0.0337356077802028
BP	GO:0033044	regulation of chromosome organization	0.0340886704138727
MF	GO:0008144	drug binding	0.0342410065008954
BP	GO:0031124	mRNA 3'-end processing	0.0349877994714912
CC	GO:0099699	integral component of synaptic membrane	0.0349877994714912
MF	GO:0097367	carbohydrate derivative binding	0.0349877994714912
BP	GO:0051962	positive regulation of nervous system development	0.0357023574550842
BP	GO:0045839	negative regulation of mitotic nuclear division	0.0357023574550842
BP	GO:0034249	negative regulation of cellular amide metabolic process	0.0359339221491415
CC	GO:0098878	neurotransmitter receptor complex	0.0362382654373084
MF	GO:0005509	calcium ion binding	0.0366244882676721
CC	GO:0044297	cell body	0.0374201794635525
BP	GO:0035264	multicellular organism growth	0.0385426379089689
MF	GO:0030594	neurotransmitter receptor activity	0.0393982632335978
BP	GO:0033048	negative regulation of mitotic sister chromatid segregation	0.0397197582391744
BP	GO:0022402	cell cycle process	0.0397197582391744
BP	GO:1903311	regulation of mRNA metabolic process	0.0398273899465029
BP	GO:1905819	negative regulation of chromosome separation	0.0402302800973933
BP	GO:0045927	positive regulation of growth	0.0404695222481549
BP	GO:0044839	cell cycle G2/M phase transition	0.0405443457436329
CC	GO:0043025	neuronal cell body	0.0405443457436329
BP	GO:0033046	negative regulation of sister chromatid segregation	0.0405443457436329
BP	GO:0065008	regulation of biological quality	0.0416838015814121
BP	GO:0051052	regulation of DNA metabolic process	0.0420668692208036
BP	GO:0080090	regulation of primary metabolic process	0.0420668692208036
MF	GO:0005524	ATP binding	0.0425579096659065
BP	GO:0051383	kinetochore organization	0.0425579096659065
BP	GO:0000075	cell cycle checkpoint	0.044008235040689
BP	GO:0098813	nuclear chromosome segregation	0.044008235040689
MF	GO:0048027	mRNA 5'-UTR binding	0.044008235040689
BP	GO:0003414	chondrocyte morphogenesis involved in endochondral bone morphogenesis	0.044008235040689
BP	GO:0003429	growth plate cartilage chondrocyte morphogenesis	0.044008235040689
BP	GO:0090171	chondrocyte morphogenesis	0.044008235040689
BP	GO:0006974	cellular response to DNA damage stimulus	0.0464451181134498
BP	GO:0062033	positive regulation of mitotic sister chromatid segregation	0.0479323254348087
CC	GO:0031618	nuclear pericentric heterochromatin	0.0484257229421296
BP	GO:0008285	negative regulation of cell proliferation	0.0491416025957506
CC	GO:0005623	cell	0.0491416025957506
BP	GO:0008150	biological_process	0.0491416025957506
BP	GO:0045931	positive regulation of mitotic cell cycle	0.0495817447898352
BP	GO:0001501	skeletal system development	0.0495817447898352
