# Supplementary material for: Dedicated transcriptomics combined with power analysis lead to functional understanding of genes with weak phenotypic changes in knockout lines
Source: PLoS Comput Biol. 2020 Nov 12;16(11):e1008354. doi: 10.1371/journal.pcbi.1008354 (PMC7685438; doi:10.1371/journal.pcbi.1008354)
Supplement: S3 File — (GZ) [file pcbi.1008354.s017.gz › S3_File/gor0.2/589.tsv]

ontology	category	term	BH
CC	GO:0031981	nuclear lumen	1.06306753568977e-08
BP	GO:0009987	cellular process	1.06306753568977e-08
CC	GO:0044428	nuclear part	3.67027069725951e-08
BP	GO:0071840	cellular component organization or biogenesis	8.25017909412552e-08
MF	GO:0005515	protein binding	4.35554001125055e-07
BP	GO:0016043	cellular component organization	4.35554001125055e-07
CC	GO:0031012	extracellular matrix	4.35554001125055e-07
CC	GO:0005654	nucleoplasm	5.40502637903623e-07
CC	GO:0070013	intracellular organelle lumen	5.40502637903623e-07
BP	GO:0032501	multicellular organismal process	5.40502637903623e-07
CC	GO:0031974	membrane-enclosed lumen	5.40502637903623e-07
CC	GO:0043233	organelle lumen	5.40502637903623e-07
BP	GO:0065007	biological regulation	5.89403108574235e-07
BP	GO:0050789	regulation of biological process	6.11083009386052e-07
BP	GO:0048731	system development	6.89853725136217e-07
CC	GO:0062023	collagen-containing extracellular matrix	8.45099809562804e-07
CC	GO:0097060	synaptic membrane	2.12144381657672e-06
BP	GO:0050794	regulation of cellular process	2.68073448566322e-06
BP	GO:0007275	multicellular organism development	4.07342203287432e-06
CC	GO:0032991	protein-containing complex	4.44410542235685e-06
CC	GO:0045202	synapse	1.03983304141846e-05
CC	GO:0044456	synapse part	1.16361998643839e-05
MF	GO:0005201	extracellular matrix structural constituent	1.2806704203736e-05
CC	GO:0043228	non-membrane-bounded organelle	1.42397460888482e-05
BP	GO:0032502	developmental process	1.63604175142645e-05
BP	GO:0048856	anatomical structure development	2.34177744687803e-05
CC	GO:0005634	nucleus	2.97913607622671e-05
BP	GO:0016071	mRNA metabolic process	3.43681162204614e-05
CC	GO:0097458	neuron part	3.4384938956663e-05
CC	GO:0043232	intracellular non-membrane-bounded organelle	3.69604479774218e-05
BP	GO:0051726	regulation of cell cycle	3.79568903580821e-05
BP	GO:0008380	RNA splicing	3.79568903580821e-05
BP	GO:0006397	mRNA processing	3.79568903580821e-05
MF	GO:0005198	structural molecule activity	3.84615274485624e-05
MF	GO:0005488	binding	5.59461870779984e-05
CC	GO:0005694	chromosome	7.06591635153009e-05
CC	GO:0005581	collagen trimer	7.37174205408131e-05
CC	GO:0044421	extracellular region part	7.37174205408131e-05
BP	GO:0006396	RNA processing	7.88341122909514e-05
BP	GO:0007346	regulation of mitotic cell cycle	8.2349955160689e-05
BP	GO:0007049	cell cycle	0.000102383039635633
BP	GO:0048468	cell development	0.000102383039635633
CC	GO:0044427	chromosomal part	0.000152160412117456
CC	GO:0098687	chromosomal region	0.000172261525291881
BP	GO:0048167	regulation of synaptic plasticity	0.000365955813749844
BP	GO:0051216	cartilage development	0.000384398601905569
BP	GO:0000375	RNA splicing, via transesterification reactions	0.000384398601905569
BP	GO:0000377	RNA splicing, via transesterification reactions with bulged adenosine as nucleophile	0.000384398601905569
BP	GO:0000398	mRNA splicing, via spliceosome	0.000384398601905569
BP	GO:0007399	nervous system development	0.000396788294093706
CC	GO:0030424	axon	0.000396788294093706
CC	GO:0045211	postsynaptic membrane	0.000396788294093706
CC	GO:0000775	chromosome, centromeric region	0.00042709042596906
CC	GO:0000776	kinetochore	0.000441431572728873
CC	GO:0016604	nuclear body	0.0005775950197624
BP	GO:0003008	system process	0.000642197270782059
MF	GO:0044877	protein-containing complex binding	0.000767455891967387
BP	GO:0090304	nucleic acid metabolic process	0.000871271866093278
CC	GO:0044451	nucleoplasm part	0.000973465425404153
MF	GO:0005212	structural constituent of eye lens	0.00103354693776523
CC	GO:0043005	neuron projection	0.00107612988470064
BP	GO:0007268	chemical synaptic transmission	0.00112960192993054
BP	GO:0098916	anterograde trans-synaptic signaling	0.00112960192993054
BP	GO:0000278	mitotic cell cycle	0.00114181037174576
BP	GO:0048589	developmental growth	0.00114970114480458
BP	GO:0006974	cellular response to DNA damage stimulus	0.00114970114480458
CC	GO:0005576	extracellular region	0.00114970114480458
CC	GO:0098590	plasma membrane region	0.00117593320513869
BP	GO:0099536	synaptic signaling	0.00117593320513869
BP	GO:0048522	positive regulation of cellular process	0.00119883866022629
BP	GO:0048518	positive regulation of biological process	0.00125045035018033
BP	GO:0040007	growth	0.00125045035018033
CC	GO:0098794	postsynapse	0.00125045035018033
CC	GO:0005615	extracellular space	0.00172590323264071
BP	GO:0006139	nucleobase-containing compound metabolic process	0.00175963646897964
BP	GO:0099537	trans-synaptic signaling	0.00193424513718326
CC	GO:0030054	cell junction	0.00195778520473177
BP	GO:0003433	chondrocyte development involved in endochondral bone morphogenesis	0.00207970575290793
CC	GO:0031226	intrinsic component of plasma membrane	0.00216445444395844
BP	GO:0030154	cell differentiation	0.00226799254499937
BP	GO:0048869	cellular developmental process	0.00234729453553443
MF	GO:0030020	extracellular matrix structural constituent conferring tensile strength	0.00247341017695029
BP	GO:0006941	striated muscle contraction	0.00268577502328833
CC	GO:0000228	nuclear chromosome	0.00279192975031746
CC	GO:0005887	integral component of plasma membrane	0.00288635805637631
CC	GO:0044454	nuclear chromosome part	0.00341967388387322
BP	GO:0060255	regulation of macromolecule metabolic process	0.00405725459284308
MF	GO:0003729	mRNA binding	0.00405725459284308
BP	GO:0002062	chondrocyte differentiation	0.00405725459284308
BP	GO:0060350	endochondral bone morphogenesis	0.00405725459284308
BP	GO:0007093	mitotic cell cycle checkpoint	0.00405725459284308
BP	GO:0050684	regulation of mRNA processing	0.00411958532066144
BP	GO:0033047	regulation of mitotic sister chromatid segregation	0.00438630780225114
BP	GO:0046483	heterocycle metabolic process	0.00487809847767508
CC	GO:0033267	axon part	0.00491324816728084
CC	GO:0044420	extracellular matrix component	0.00491324816728084
BP	GO:0003012	muscle system process	0.00507948971021428
BP	GO:0043170	macromolecule metabolic process	0.00507948971021428
BP	GO:0051239	regulation of multicellular organismal process	0.00509543606028299
BP	GO:0003422	growth plate cartilage morphogenesis	0.00509543606028299
BP	GO:0000075	cell cycle checkpoint	0.00509543606028299
BP	GO:0003417	growth plate cartilage development	0.00550305554887421
BP	GO:0045930	negative regulation of mitotic cell cycle	0.00674348186911269
BP	GO:0003418	growth plate cartilage chondrocyte differentiation	0.00678623843029271
BP	GO:0007088	regulation of mitotic nuclear division	0.00698250615779344
BP	GO:0022610	biological adhesion	0.00712083408953693
BP	GO:0007155	cell adhesion	0.00747787934559767
BP	GO:0048523	negative regulation of cellular process	0.00747787934559767
BP	GO:0000245	spliceosomal complex assembly	0.00875572592854955
BP	GO:0003015	heart process	0.0087937335758852
BP	GO:0048699	generation of neurons	0.0087937335758852
BP	GO:0051171	regulation of nitrogen compound metabolic process	0.00895233230840451
CC	GO:0098982	GABA-ergic synapse	0.00903607593033923
BP	GO:0008150	biological_process	0.00923044787868558
BP	GO:0034641	cellular nitrogen compound metabolic process	0.00926521912083992
BP	GO:1901987	regulation of cell cycle phase transition	0.00926521912083992
BP	GO:0033045	regulation of sister chromatid segregation	0.00950834298226754
BP	GO:0060351	cartilage development involved in endochondral bone morphogenesis	0.00950834298226754
MF	GO:0003723	RNA binding	0.0103456487864886
BP	GO:0051130	positive regulation of cellular component organization	0.0104547986610241
BP	GO:0061448	connective tissue development	0.0104547986610241
BP	GO:0006725	cellular aromatic compound metabolic process	0.010612728906357
BP	GO:0045595	regulation of cell differentiation	0.010612728906357
BP	GO:0051983	regulation of chromosome segregation	0.0106849145592144
BP	GO:2000026	regulation of multicellular organismal development	0.0107550471634981
BP	GO:0003414	chondrocyte morphogenesis involved in endochondral bone morphogenesis	0.0107748080946566
BP	GO:0003429	growth plate cartilage chondrocyte morphogenesis	0.0107748080946566
BP	GO:0090171	chondrocyte morphogenesis	0.0107748080946566
BP	GO:0016070	RNA metabolic process	0.0108077710468199
BP	GO:0008630	intrinsic apoptotic signaling pathway in response to DNA damage	0.0116512306193808
BP	GO:0050793	regulation of developmental process	0.0117290696990569
CC	GO:0036477	somatodendritic compartment	0.0122690157911822
BP	GO:0048519	negative regulation of biological process	0.012539706937523
BP	GO:1903311	regulation of mRNA metabolic process	0.0138518592280651
BP	GO:0006936	muscle contraction	0.0138518592280651
BP	GO:0051128	regulation of cellular component organization	0.0138518592280651
BP	GO:0022008	neurogenesis	0.0139377712818791
CC	GO:0044459	plasma membrane part	0.0139377712818791
CC	GO:0005681	spliceosomal complex	0.0148979670768364
BP	GO:0010965	regulation of mitotic sister chromatid separation	0.0155216552789564
BP	GO:0098742	cell-cell adhesion via plasma-membrane adhesion molecules	0.0164037227958979
BP	GO:0001501	skeletal system development	0.0164082948213519
BP	GO:0030198	extracellular matrix organization	0.0165756086078476
BP	GO:0000070	mitotic sister chromatid segregation	0.0166073688412821
BP	GO:0140014	mitotic nuclear division	0.0169189913099575
BP	GO:0043062	extracellular structure organization	0.0174124712220998
BP	GO:0080090	regulation of primary metabolic process	0.0178323072970281
CC	GO:0098878	neurotransmitter receptor complex	0.0178323072970281
BP	GO:1901360	organic cyclic compound metabolic process	0.0183316458820569
CC	GO:0098793	presynapse	0.0189780282846753
MF	GO:0003682	chromatin binding	0.0194223023295113
BP	GO:0010467	gene expression	0.0194223023295113
CC	GO:0099240	intrinsic component of synaptic membrane	0.0194223023295113
BP	GO:0060538	skeletal muscle organ development	0.0203491021287345
BP	GO:0010564	regulation of cell cycle process	0.0203491021287345
BP	GO:0044770	cell cycle phase transition	0.0205476883743118
CC	GO:0000779	condensed chromosome, centromeric region	0.0208623308165792
BP	GO:1901988	negative regulation of cell cycle phase transition	0.0208623308165792
CC	GO:0042734	presynaptic membrane	0.0210940636338579
BP	GO:0050877	nervous system process	0.0212093563884016
BP	GO:0033044	regulation of chromosome organization	0.0212363205640674
BP	GO:0006260	DNA replication	0.02134371948081
BP	GO:0031175	neuron projection development	0.0219881687452695
BP	GO:0006259	DNA metabolic process	0.0227517044146498
BP	GO:0097106	postsynaptic density organization	0.0227517044146498
BP	GO:0023052	signaling	0.0227517044146498
BP	GO:0051093	negative regulation of developmental process	0.0227517044146498
BP	GO:0003413	chondrocyte differentiation involved in endochondral bone morphogenesis	0.0227517044146498
BP	GO:0002063	chondrocyte development	0.0228393065110093
CC	GO:0044327	dendritic spine head	0.0228393065110093
BP	GO:0007091	metaphase/anaphase transition of mitotic cell cycle	0.0228393065110093
CC	GO:0000793	condensed chromosome	0.0228629110535027
BP	GO:0051960	regulation of nervous system development	0.0228671568361447
CC	GO:0044422	organelle part	0.0228671568361447
BP	GO:0050804	modulation of chemical synaptic transmission	0.0230129056024697
BP	GO:0099084	postsynaptic specialization organization	0.0236443090647933
BP	GO:0007059	chromosome segregation	0.0249286272197581
BP	GO:1901990	regulation of mitotic cell cycle phase transition	0.025157209585933
CC	GO:0008328	ionotropic glutamate receptor complex	0.0262409215568518
CC	GO:0043292	contractile fiber	0.0264390251559405
BP	GO:0099565	chemical synaptic transmission, postsynaptic	0.0264390251559405
BP	GO:0099177	regulation of trans-synaptic signaling	0.0266089112253932
BP	GO:0060047	heart contraction	0.0266089112253932
BP	GO:1901991	negative regulation of mitotic cell cycle phase transition	0.0266328004285612
CC	GO:0000777	condensed chromosome kinetochore	0.0269190326497196
MF	GO:0005539	glycosaminoglycan binding	0.0269190326497196
CC	GO:0043197	dendritic spine	0.0282085221924423
BP	GO:0045787	positive regulation of cell cycle	0.0298523276801395
BP	GO:0051783	regulation of nuclear division	0.0308901618465654
BP	GO:0098698	postsynaptic specialization assembly	0.0309460596586009
BP	GO:0003009	skeletal muscle contraction	0.0309460596586009
BP	GO:0031570	DNA integrity checkpoint	0.0314857379089286
BP	GO:0034508	centromere complex assembly	0.0317157126246023
BP	GO:0048666	neuron development	0.0321102926292892
BP	GO:0060349	bone morphogenesis	0.0321102926292892
BP	GO:0060079	excitatory postsynaptic potential	0.0329830605291755
BP	GO:0007411	axon guidance	0.0337584037715356
BP	GO:0007517	muscle organ development	0.0337762940424958
BP	GO:0030182	neuron differentiation	0.0338538879912165
BP	GO:0045597	positive regulation of cell differentiation	0.0345877074682518
BP	GO:0051276	chromosome organization	0.0348859952681957
CC	GO:0017146	NMDA selective glutamate receptor complex	0.0349523837949572
MF	GO:0003676	nucleic acid binding	0.0350599076173565
BP	GO:0090068	positive regulation of cell cycle process	0.0351444944798147
CC	GO:0120025	plasma membrane bounded cell projection	0.0367293925831456
BP	GO:0000819	sister chromatid segregation	0.0368734648806394
BP	GO:0050806	positive regulation of synaptic transmission	0.0371121484725969
BP	GO:0022402	cell cycle process	0.0371695866989602
BP	GO:0008037	cell recognition	0.0375810754150359
BP	GO:1903047	mitotic cell cycle process	0.0375810754150359
BP	GO:0042391	regulation of membrane potential	0.0375929307783319
CC	GO:0042995	cell projection	0.038030580394431
BP	GO:0060537	muscle tissue development	0.0389693846705988
BP	GO:0030071	regulation of mitotic metaphase/anaphase transition	0.0390726612274728
BP	GO:0007416	synapse assembly	0.0392432868289079
BP	GO:0097485	neuron projection guidance	0.0392432868289079
BP	GO:0007154	cell communication	0.0392432868289079
CC	GO:0097447	dendritic tree	0.039828964794784
BP	GO:0097107	postsynaptic density assembly	0.041212070711255
BP	GO:1902749	regulation of cell cycle G2/M phase transition	0.0413279560966929
BP	GO:0099068	postsynapse assembly	0.0413413588464234
BP	GO:0006281	DNA repair	0.0416785618454423
BP	GO:0048513	animal organ development	0.0419624301304152
BP	GO:0060284	regulation of cell development	0.0422227377905204
BP	GO:0030199	collagen fibril organization	0.0424228635531967
CC	GO:0099572	postsynaptic specialization	0.0433335413873368
BP	GO:0044085	cellular component biogenesis	0.043836666563112
CC	GO:0005856	cytoskeleton	0.044572978517885
BP	GO:0051716	cellular response to stimulus	0.0455795044844424
CC	GO:0044309	neuron spine	0.0457393006608375
BP	GO:0071479	cellular response to ionizing radiation	0.045758957181177
BP	GO:0098868	bone growth	0.045758957181177
CC	GO:0005865	striated muscle thin filament	0.045758957181177
BP	GO:0045935	positive regulation of nucleobase-containing compound metabolic process	0.045758957181177
BP	GO:0044774	mitotic DNA integrity checkpoint	0.0460225630903927
BP	GO:0051094	positive regulation of developmental process	0.0460225630903927
BP	GO:0044784	metaphase/anaphase transition of cell cycle	0.0462925710913752
BP	GO:0006403	RNA localization	0.0462925710913752
BP	GO:0007519	skeletal muscle tissue development	0.0469073727162173
BP	GO:0060536	cartilage morphogenesis	0.0469073727162173
BP	GO:0003416	endochondral bone growth	0.0473585385396033
MF	GO:0008134	transcription factor binding	0.0474593088431982
BP	GO:2001251	negative regulation of chromosome organization	0.0474593088431982
CC	GO:0036379	myofilament	0.0474593088431982
CC	GO:0044463	cell projection part	0.0474593088431982
CC	GO:0120038	plasma membrane bounded cell projection part	0.0474593088431982
BP	GO:0051306	mitotic sister chromatid separation	0.0475048430927391
BP	GO:0006807	nitrogen compound metabolic process	0.0475048430927391
BP	GO:1905818	regulation of chromosome separation	0.0491066303779115
BP	GO:0045944	positive regulation of transcription by RNA polymerase II	0.0491066303779115
CC	GO:0044297	cell body	0.0491066303779115
BP	GO:2000816	negative regulation of mitotic sister chromatid separation	0.0491066303779115
BP	GO:0051962	positive regulation of nervous system development	0.0491066303779115
CC	GO:0099080	supramolecular complex	0.0491066303779115
CC	GO:0099081	supramolecular polymer	0.0491066303779115
