# Supplementary material for: Dedicated transcriptomics combined with power analysis lead to functional understanding of genes with weak phenotypic changes in knockout lines
Source: PLoS Comput Biol. 2020 Nov 12;16(11):e1008354. doi: 10.1371/journal.pcbi.1008354 (PMC7685438; doi:10.1371/journal.pcbi.1008354)
Supplement: S3 File — (GZ) [file pcbi.1008354.s017.gz › S3_File/gor0.2/3.tsv]

ontology	category	term	BH
BP	GO:0032501	multicellular organismal process	1.04626827918499e-07
CC	GO:0032991	protein-containing complex	7.11579613143696e-07
BP	GO:0071840	cellular component organization or biogenesis	7.11579613143696e-07
BP	GO:0048731	system development	1.31257218783809e-06
BP	GO:0016043	cellular component organization	3.69572295486856e-06
BP	GO:0048856	anatomical structure development	3.69572295486856e-06
BP	GO:0007275	multicellular organism development	3.69572295486856e-06
BP	GO:0032502	developmental process	6.06577255993992e-06
CC	GO:0031012	extracellular matrix	7.20567294975561e-06
CC	GO:0062023	collagen-containing extracellular matrix	1.91774771304049e-05
CC	GO:0097060	synaptic membrane	1.91774771304049e-05
BP	GO:0050789	regulation of biological process	1.91774771304049e-05
CC	GO:0045202	synapse	2.05060914732439e-05
BP	GO:0009987	cellular process	2.09831596665912e-05
MF	GO:0005201	extracellular matrix structural constituent	2.09831596665912e-05
BP	GO:0065007	biological regulation	2.14193007446007e-05
BP	GO:0007399	nervous system development	3.52582125952827e-05
BP	GO:0048518	positive regulation of biological process	3.52582125952827e-05
BP	GO:0008380	RNA splicing	3.76873096280289e-05
CC	GO:0044456	synapse part	4.16674240825836e-05
CC	GO:0005615	extracellular space	4.16674240825836e-05
CC	GO:0044421	extracellular region part	4.16674240825836e-05
CC	GO:0043228	non-membrane-bounded organelle	5.61903253215138e-05
BP	GO:0048468	cell development	6.60233096628303e-05
CC	GO:0044428	nuclear part	6.60233096628303e-05
MF	GO:0005198	structural molecule activity	7.72460967177781e-05
BP	GO:0051239	regulation of multicellular organismal process	7.93542566338211e-05
BP	GO:0050794	regulation of cellular process	8.00876245362962e-05
CC	GO:0005576	extracellular region	9.49035615779477e-05
CC	GO:0030424	axon	0.000123448720542772
BP	GO:0006396	RNA processing	0.000135429577358507
BP	GO:0000375	RNA splicing, via transesterification reactions	0.000163771352087506
BP	GO:0000377	RNA splicing, via transesterification reactions with bulged adenosine as nucleophile	0.000163771352087506
BP	GO:0000398	mRNA splicing, via spliceosome	0.000163771352087506
CC	GO:0043232	intracellular non-membrane-bounded organelle	0.000206994672327377
CC	GO:0005694	chromosome	0.000211571044557032
BP	GO:0016071	mRNA metabolic process	0.000211571044557032
BP	GO:0006260	DNA replication	0.000218536520873336
BP	GO:0051726	regulation of cell cycle	0.000240034263303317
MF	GO:0003729	mRNA binding	0.000240573693786285
BP	GO:0051216	cartilage development	0.000240573693786285
CC	GO:0005581	collagen trimer	0.000240573693786285
MF	GO:0005515	protein binding	0.000290410690285531
BP	GO:0006397	mRNA processing	0.00031907228966867
BP	GO:0006259	DNA metabolic process	0.000389429990268622
BP	GO:0007155	cell adhesion	0.000410382661095748
CC	GO:0044427	chromosomal part	0.00052208652716857
BP	GO:0090304	nucleic acid metabolic process	0.000531725022059927
BP	GO:0003008	system process	0.000550545158598026
BP	GO:0030154	cell differentiation	0.000667436002571483
BP	GO:0022610	biological adhesion	0.000733152470003896
BP	GO:0007049	cell cycle	0.000782275186098837
BP	GO:0006261	DNA-dependent DNA replication	0.00080752970443558
CC	GO:0031981	nuclear lumen	0.00080752970443558
BP	GO:0099536	synaptic signaling	0.000886607436724872
BP	GO:2000026	regulation of multicellular organismal development	0.000948502650215787
BP	GO:0033045	regulation of sister chromatid segregation	0.000978962540328058
CC	GO:0045211	postsynaptic membrane	0.000988827710792467
BP	GO:0006974	cellular response to DNA damage stimulus	0.00104975693747475
BP	GO:0002062	chondrocyte differentiation	0.00108930793232148
MF	GO:0044877	protein-containing complex binding	0.00122816393191545
BP	GO:0006281	DNA repair	0.0012465192929964
CC	GO:0030054	cell junction	0.00129540863214595
CC	GO:0000775	chromosome, centromeric region	0.00134491643999067
BP	GO:0051983	regulation of chromosome segregation	0.00147145200755052
BP	GO:0048522	positive regulation of cellular process	0.00155702718122097
BP	GO:0048869	cellular developmental process	0.00175020732928216
CC	GO:0099080	supramolecular complex	0.00177214607556775
CC	GO:0099081	supramolecular polymer	0.00177214607556775
BP	GO:0048519	negative regulation of biological process	0.00188469785405784
BP	GO:0033047	regulation of mitotic sister chromatid segregation	0.00196246994989228
BP	GO:0099537	trans-synaptic signaling	0.00205414221818435
CC	GO:0099512	supramolecular fiber	0.00226807875087267
CC	GO:0098978	glutamatergic synapse	0.00229964086576679
BP	GO:0007268	chemical synaptic transmission	0.00229964086576679
BP	GO:0098916	anterograde trans-synaptic signaling	0.00229964086576679
BP	GO:0007346	regulation of mitotic cell cycle	0.0025160994410963
BP	GO:0061448	connective tissue development	0.00286708295337698
CC	GO:0097458	neuron part	0.00301114717215241
BP	GO:0000245	spliceosomal complex assembly	0.00315465826721291
BP	GO:0006403	RNA localization	0.00353512705469363
CC	GO:0033267	axon part	0.00366599771455698
CC	GO:0000776	kinetochore	0.00366599771455698
MF	GO:0005212	structural constituent of eye lens	0.00371405247141898
CC	GO:0005681	spliceosomal complex	0.00380359125529242
BP	GO:0090068	positive regulation of cell cycle process	0.00460050943990291
CC	GO:0098982	GABA-ergic synapse	0.0046053459456001
BP	GO:0048523	negative regulation of cellular process	0.00464358798975361
MF	GO:0005539	glycosaminoglycan binding	0.00482316952833235
BP	GO:0022008	neurogenesis	0.00509712049058867
CC	GO:1990904	ribonucleoprotein complex	0.00509712049058867
CC	GO:0005654	nucleoplasm	0.0051901798491488
BP	GO:0000278	mitotic cell cycle	0.00531495033918403
CC	GO:0070013	intracellular organelle lumen	0.00584821243445838
BP	GO:0050808	synapse organization	0.0060334497191098
CC	GO:0031974	membrane-enclosed lumen	0.00608673544907642
CC	GO:0043233	organelle lumen	0.00608673544907642
CC	GO:0005634	nucleus	0.00608673544907642
CC	GO:0098794	postsynapse	0.00618841479292233
BP	GO:0051052	regulation of DNA metabolic process	0.006580826844308
BP	GO:0007088	regulation of mitotic nuclear division	0.00661307674008486
MF	GO:0005509	calcium ion binding	0.00663166123956922
CC	GO:0043005	neuron projection	0.00679899291633653
BP	GO:0023052	signaling	0.00708328493347771
CC	GO:0036477	somatodendritic compartment	0.00711237971826672
BP	GO:0040007	growth	0.00713156116403326
BP	GO:0030198	extracellular matrix organization	0.00727327204715791
BP	GO:0140014	mitotic nuclear division	0.0074954762482301
CC	GO:0000228	nuclear chromosome	0.00778308592459598
CC	GO:0044459	plasma membrane part	0.00778308592459598
MF	GO:0005488	binding	0.00800911579418224
MF	GO:0030020	extracellular matrix structural constituent conferring tensile strength	0.00809789892822264
MF	GO:0003723	RNA binding	0.00809789892822264
MF	GO:0008201	heparin binding	0.00809789892822264
CC	GO:0098590	plasma membrane region	0.00863420579537
CC	GO:0031226	intrinsic component of plasma membrane	0.00863420579537
BP	GO:0060350	endochondral bone morphogenesis	0.00863420579537
CC	GO:0005887	integral component of plasma membrane	0.0091244246513854
BP	GO:0032963	collagen metabolic process	0.0091244246513854
BP	GO:0030199	collagen fibril organization	0.00945908250192864
BP	GO:1903311	regulation of mRNA metabolic process	0.00945908250192864
BP	GO:0060349	bone morphogenesis	0.0100767302506067
BP	GO:0006139	nucleobase-containing compound metabolic process	0.0103869079063413
BP	GO:0000070	mitotic sister chromatid segregation	0.0104960254788129
BP	GO:0051123	RNA polymerase II preinitiation complex assembly	0.0108564370765392
BP	GO:0007091	metaphase/anaphase transition of mitotic cell cycle	0.0108564370765392
BP	GO:0050793	regulation of developmental process	0.0108564370765392
BP	GO:0007154	cell communication	0.0108564370765392
BP	GO:0048699	generation of neurons	0.0110662836036421
BP	GO:0006302	double-strand break repair	0.0114232414977632
BP	GO:0044784	metaphase/anaphase transition of cell cycle	0.0114232414977632
BP	GO:0043062	extracellular structure organization	0.0114232414977632
BP	GO:0010564	regulation of cell cycle process	0.011497445054132
BP	GO:0003009	skeletal muscle contraction	0.011515386138713
BP	GO:0048589	developmental growth	0.0116580898328716
BP	GO:0051783	regulation of nuclear division	0.0126157257273866
BP	GO:0007093	mitotic cell cycle checkpoint	0.0126157257273866
BP	GO:0048666	neuron development	0.0126614103490202
BP	GO:0045944	positive regulation of transcription by RNA polymerase II	0.013209813194356
BP	GO:1905818	regulation of chromosome separation	0.013209813194356
BP	GO:0051236	establishment of RNA localization	0.0133851218209297
BP	GO:1902749	regulation of cell cycle G2/M phase transition	0.0134547427871702
CC	GO:0042995	cell projection	0.0134547427871702
CC	GO:0005856	cytoskeleton	0.0135639491419958
CC	GO:0098687	chromosomal region	0.0135941956948098
BP	GO:0045787	positive regulation of cell cycle	0.0143008426659041
BP	GO:0009891	positive regulation of biosynthetic process	0.0148633785559547
BP	GO:0051093	negative regulation of developmental process	0.0150877032050142
CC	GO:0044454	nuclear chromosome part	0.0152544944436389
BP	GO:0010965	regulation of mitotic sister chromatid separation	0.0152544944436389
BP	GO:0051128	regulation of cellular component organization	0.0154566610383099
BP	GO:0051962	positive regulation of nervous system development	0.0154566610383099
CC	GO:0043292	contractile fiber	0.0156865100655676
BP	GO:0045597	positive regulation of cell differentiation	0.0158912885681478
BP	GO:0050657	nucleic acid transport	0.0170116750181017
BP	GO:0050658	RNA transport	0.0170116750181017
MF	GO:0008094	DNA-dependent ATPase activity	0.0174649217913904
BP	GO:0051094	positive regulation of developmental process	0.0182199919721544
BP	GO:0030071	regulation of mitotic metaphase/anaphase transition	0.0187285321393985
BP	GO:0051960	regulation of nervous system development	0.0195926274740842
BP	GO:1902099	regulation of metaphase/anaphase transition of cell cycle	0.0199332650997727
BP	GO:0051241	negative regulation of multicellular organismal process	0.0208136124838343
BP	GO:1901987	regulation of cell cycle phase transition	0.0208136124838343
CC	GO:0043025	neuronal cell body	0.0208876583294361
BP	GO:0050684	regulation of mRNA processing	0.0208876583294361
BP	GO:0060351	cartilage development involved in endochondral bone morphogenesis	0.0216772264522356
BP	GO:0050877	nervous system process	0.0217579283435877
CC	GO:0044327	dendritic spine head	0.0226110038191195
BP	GO:0035418	protein localization to synapse	0.0226110038191195
BP	GO:0010628	positive regulation of gene expression	0.0226110038191195
BP	GO:0007059	chromosome segregation	0.0231840730236849
MF	GO:0003697	single-stranded DNA binding	0.0231840730236849
BP	GO:0045595	regulation of cell differentiation	0.0231840730236849
BP	GO:0000819	sister chromatid segregation	0.0232619442435347
BP	GO:0044057	regulation of system process	0.0236307371868953
BP	GO:0010720	positive regulation of cell development	0.0240072336576503
BP	GO:0031328	positive regulation of cellular biosynthetic process	0.0241785076809722
BP	GO:0022402	cell cycle process	0.0241785076809722
BP	GO:0043170	macromolecule metabolic process	0.0241785076809722
BP	GO:0003418	growth plate cartilage chondrocyte differentiation	0.0244528173237123
BP	GO:0006275	regulation of DNA replication	0.0253584190548689
BP	GO:0046483	heterocycle metabolic process	0.0263220589530218
CC	GO:0044420	extracellular matrix component	0.0271452906024446
BP	GO:0033044	regulation of chromosome organization	0.0271856219469999
BP	GO:1902750	negative regulation of cell cycle G2/M phase transition	0.0274525866257001
BP	GO:0033260	nuclear DNA replication	0.0275813151767455
CC	GO:0000777	condensed chromosome kinetochore	0.0275813151767455
BP	GO:1901990	regulation of mitotic cell cycle phase transition	0.0275813151767455
BP	GO:0030182	neuron differentiation	0.0275813151767455
CC	GO:0120025	plasma membrane bounded cell projection	0.0275813151767455
BP	GO:0060538	skeletal muscle organ development	0.0275861207075896
BP	GO:0010557	positive regulation of macromolecule biosynthetic process	0.0275861207075896
CC	GO:0044422	organelle part	0.0279730698265979
BP	GO:0051130	positive regulation of cellular component organization	0.0285058311880515
BP	GO:1902100	negative regulation of metaphase/anaphase transition of cell cycle	0.0294513159841789
BP	GO:0009653	anatomical structure morphogenesis	0.0294513159841789
BP	GO:0032964	collagen biosynthetic process	0.0294513159841789
CC	GO:0044297	cell body	0.0295963396516769
BP	GO:0034508	centromere complex assembly	0.0296872255022386
BP	GO:0045935	positive regulation of nucleobase-containing compound metabolic process	0.0297948687142034
BP	GO:0007517	muscle organ development	0.0304252783053751
CC	GO:0150034	distal axon	0.0308385687193723
MF	GO:0008092	cytoskeletal protein binding	0.0308829011384062
BP	GO:0016070	RNA metabolic process	0.0309773949215213
BP	GO:0000075	cell cycle checkpoint	0.0309773949215213
BP	GO:0060284	regulation of cell development	0.0320041930286932
BP	GO:0098742	cell-cell adhesion via plasma-membrane adhesion molecules	0.0331268507366517
BP	GO:0006376	mRNA splice site selection	0.0344102704035818
BP	GO:0048747	muscle fiber development	0.0344102704035818
BP	GO:0003433	chondrocyte development involved in endochondral bone morphogenesis	0.0354780192281397
BP	GO:0051254	positive regulation of RNA metabolic process	0.0357787888835143
BP	GO:0045841	negative regulation of mitotic metaphase/anaphase transition	0.0358273506492935
BP	GO:0050804	modulation of chemical synaptic transmission	0.036352052861166
BP	GO:0000280	nuclear division	0.0371240368926883
BP	GO:0007416	synapse assembly	0.0378600406663725
BP	GO:2000144	positive regulation of DNA-templated transcription, initiation	0.0380367802867471
BP	GO:1903047	mitotic cell cycle process	0.0390219393361823
CC	GO:0098793	presynapse	0.0394143207813091
BP	GO:0051716	cellular response to stimulus	0.0398395536698978
BP	GO:0006725	cellular aromatic compound metabolic process	0.0412332328705729
BP	GO:0099177	regulation of trans-synaptic signaling	0.0416285628496334
CC	GO:0099240	intrinsic component of synaptic membrane	0.0416285628496334
MF	GO:1990825	sequence-specific mRNA binding	0.0416482901917736
BP	GO:0003417	growth plate cartilage development	0.0416482901917736
BP	GO:0033048	negative regulation of mitotic sister chromatid segregation	0.0424326043119166
BP	GO:0000380	alternative mRNA splicing, via spliceosome	0.0429106879353825
CC	GO:0030016	myofibril	0.0429106879353825
BP	GO:1905819	negative regulation of chromosome separation	0.0429106879353825
BP	GO:0050769	positive regulation of neurogenesis	0.0432774555320981
CC	GO:0043198	dendritic shaft	0.0432774555320981
BP	GO:0033046	negative regulation of sister chromatid segregation	0.0432774555320981
CC	GO:0044430	cytoskeletal part	0.043481523673172
BP	GO:0051276	chromosome organization	0.0436423436127507
BP	GO:0120036	plasma membrane bounded cell projection organization	0.0441188405779777
BP	GO:0034641	cellular nitrogen compound metabolic process	0.0444738843993299
BP	GO:0070897	transcription preinitiation complex assembly	0.0445540837664046
BP	GO:0051383	kinetochore organization	0.0446935962166958
BP	GO:0007411	axon guidance	0.0446935962166958
BP	GO:0007519	skeletal muscle tissue development	0.0453064844926184
BP	GO:1901360	organic cyclic compound metabolic process	0.0453922981001396
BP	GO:0060255	regulation of macromolecule metabolic process	0.0453922981001396
BP	GO:0060999	positive regulation of dendritic spine development	0.0460557219554949
BP	GO:0031123	RNA 3'-end processing	0.0460557219554949
CC	GO:0000793	condensed chromosome	0.0474026268391503
BP	GO:1901988	negative regulation of cell cycle phase transition	0.0477087067213794
BP	GO:0044770	cell cycle phase transition	0.0484969100850636
BP	GO:0001501	skeletal system development	0.0485794628050898
BP	GO:0051306	mitotic sister chromatid separation	0.0495797843772591
BP	GO:0044085	cellular component biogenesis	0.0495797843772591
BP	GO:0051985	negative regulation of chromosome segregation	0.0495797843772591
MF	GO:0005102	signaling receptor binding	0.0497365217291132
BP	GO:0007267	cell-cell signaling	0.0497365217291132
