# Supplementary material for: Dedicated transcriptomics combined with power analysis lead to functional understanding of genes with weak phenotypic changes in knockout lines
Source: PLoS Comput Biol. 2020 Nov 12;16(11):e1008354. doi: 10.1371/journal.pcbi.1008354 (PMC7685438; doi:10.1371/journal.pcbi.1008354)
Supplement: S3 File — (GZ) [file pcbi.1008354.s017.gz › S3_File/gor0.2/174.tsv]

ontology	category	term	BH
BP	GO:0032501	multicellular organismal process	9.67577455213665e-10
BP	GO:0048731	system development	4.13347160486786e-09
BP	GO:0032502	developmental process	4.13347160486786e-09
BP	GO:0007275	multicellular organism development	6.99773731896396e-09
BP	GO:0048856	anatomical structure development	1.81272548102746e-08
BP	GO:0009987	cellular process	4.26686822771819e-08
CC	GO:0032991	protein-containing complex	9.97828388343329e-08
CC	GO:0043228	non-membrane-bounded organelle	2.048296493498e-07
CC	GO:0043232	intracellular non-membrane-bounded organelle	5.28022795128184e-07
BP	GO:0071840	cellular component organization or biogenesis	5.28022795128184e-07
CC	GO:0044421	extracellular region part	5.80020677031475e-07
BP	GO:0065007	biological regulation	1.01044600942812e-06
CC	GO:0097060	synaptic membrane	1.31566166887661e-06
MF	GO:0005198	structural molecule activity	1.42065013314316e-06
CC	GO:0005694	chromosome	1.7355891776171e-06
BP	GO:0050789	regulation of biological process	1.7575091146313e-06
CC	GO:0030424	axon	1.943023977214e-06
CC	GO:0045202	synapse	1.97946328877081e-06
BP	GO:0016043	cellular component organization	2.14536588310713e-06
CC	GO:0044427	chromosomal part	5.09270250752797e-06
CC	GO:0044428	nuclear part	5.21843960243969e-06
CC	GO:0005615	extracellular space	5.21843960243969e-06
CC	GO:0031012	extracellular matrix	5.21843960243969e-06
CC	GO:0000775	chromosome, centromeric region	5.44594420615794e-06
CC	GO:0005576	extracellular region	6.44593517794038e-06
BP	GO:0030154	cell differentiation	7.44706982016791e-06
BP	GO:0048869	cellular developmental process	7.79714636430686e-06
BP	GO:0007399	nervous system development	8.22176801828561e-06
MF	GO:0005515	protein binding	1.0024315803083e-05
CC	GO:0031981	nuclear lumen	1.08180037015178e-05
BP	GO:0008380	RNA splicing	1.08180037015178e-05
BP	GO:0050794	regulation of cellular process	1.3079949935775e-05
MF	GO:0005201	extracellular matrix structural constituent	1.65822488842482e-05
BP	GO:0007049	cell cycle	2.54654631970526e-05
CC	GO:0033267	axon part	2.74653102745789e-05
BP	GO:0006396	RNA processing	2.85121672269673e-05
CC	GO:0000776	kinetochore	2.88873574606806e-05
BP	GO:0051239	regulation of multicellular organismal process	2.94614430143267e-05
CC	GO:0044456	synapse part	3.58914173916475e-05
BP	GO:0000375	RNA splicing, via transesterification reactions	4.10176478119009e-05
BP	GO:0000377	RNA splicing, via transesterification reactions with bulged adenosine as nucleophile	4.10176478119009e-05
BP	GO:0000398	mRNA splicing, via spliceosome	4.10176478119009e-05
MF	GO:0044877	protein-containing complex binding	5.47757343260271e-05
CC	GO:0098687	chromosomal region	6.10978989989371e-05
CC	GO:0031226	intrinsic component of plasma membrane	6.10978989989371e-05
CC	GO:0062023	collagen-containing extracellular matrix	6.27314519006703e-05
BP	GO:2000026	regulation of multicellular organismal development	8.47028734199772e-05
BP	GO:0007346	regulation of mitotic cell cycle	8.87756548033945e-05
CC	GO:0097458	neuron part	8.99763994546667e-05
BP	GO:0000278	mitotic cell cycle	9.44401873905127e-05
BP	GO:0048468	cell development	9.60495715687581e-05
CC	GO:0098590	plasma membrane region	0.000100703876624689
BP	GO:0051726	regulation of cell cycle	0.000102357699842968
BP	GO:0006397	mRNA processing	0.000103994217355102
CC	GO:0005887	integral component of plasma membrane	0.000118877946500315
BP	GO:0016071	mRNA metabolic process	0.000211436844174604
CC	GO:0005581	collagen trimer	0.000247960252567625
BP	GO:0050793	regulation of developmental process	0.000270754451775119
CC	GO:0005856	cytoskeleton	0.000445274825953105
BP	GO:0099536	synaptic signaling	0.000481164088433713
CC	GO:0044459	plasma membrane part	0.00051345538151744
CC	GO:0000228	nuclear chromosome	0.00051726190931228
BP	GO:0007268	chemical synaptic transmission	0.000564249879620065
BP	GO:0098916	anterograde trans-synaptic signaling	0.000564249879620065
CC	GO:0099512	supramolecular fiber	0.000664319488126918
CC	GO:0099080	supramolecular complex	0.000667713326102681
CC	GO:0099081	supramolecular polymer	0.000667713326102681
BP	GO:0051128	regulation of cellular component organization	0.000717677132757317
MF	GO:0016887	ATPase activity	0.000778540383903781
BP	GO:0003008	system process	0.000852686186380366
BP	GO:0099537	trans-synaptic signaling	0.000860735635381819
CC	GO:0005654	nucleoplasm	0.000943896745809136
BP	GO:0000245	spliceosomal complex assembly	0.00100167573238458
MF	GO:0042623	ATPase activity, coupled	0.00103649150709688
BP	GO:0048519	negative regulation of biological process	0.00105917828596456
MF	GO:0005212	structural constituent of eye lens	0.00110852505331519
BP	GO:0022008	neurogenesis	0.00114938554541574
BP	GO:0090304	nucleic acid metabolic process	0.00118748431459341
CC	GO:0030054	cell junction	0.00118748431459341
CC	GO:0045211	postsynaptic membrane	0.00120750046215622
CC	GO:0150034	distal axon	0.00128630322934402
BP	GO:0022402	cell cycle process	0.00134773240289113
BP	GO:0006403	RNA localization	0.0013664697095228
CC	GO:0043292	contractile fiber	0.00143589780025554
CC	GO:0005634	nucleus	0.00149360648248145
CC	GO:0070013	intracellular organelle lumen	0.00171749903852507
MF	GO:0005488	binding	0.00175895501433455
BP	GO:0140014	mitotic nuclear division	0.00175895501433455
BP	GO:0051960	regulation of nervous system development	0.00175895501433455
CC	GO:0031974	membrane-enclosed lumen	0.00175895501433455
CC	GO:0043233	organelle lumen	0.00175895501433455
CC	GO:0044305	calyx of Held	0.00206591473901857
BP	GO:0000070	mitotic sister chromatid segregation	0.00256305831675847
CC	GO:0000779	condensed chromosome, centromeric region	0.00270955648570528
BP	GO:0045595	regulation of cell differentiation	0.00272766820158992
BP	GO:0034508	centromere complex assembly	0.00281092427955493
BP	GO:0048699	generation of neurons	0.00289504944738627
CC	GO:0044454	nuclear chromosome part	0.00314456888990095
CC	GO:0000777	condensed chromosome kinetochore	0.00342406326621717
BP	GO:0006139	nucleobase-containing compound metabolic process	0.00387065315913812
CC	GO:0044430	cytoskeletal part	0.00421903581591022
BP	GO:0090068	positive regulation of cell cycle process	0.00437430372870807
CC	GO:0044327	dendritic spine head	0.00451603032525753
BP	GO:1902749	regulation of cell cycle G2/M phase transition	0.0045633795052421
BP	GO:1901987	regulation of cell cycle phase transition	0.00477120364375078
BP	GO:0051130	positive regulation of cellular component organization	0.00477120364375078
CC	GO:0005681	spliceosomal complex	0.00499500164150514
CC	GO:0042734	presynaptic membrane	0.00499500164150514
CC	GO:0030016	myofibril	0.00556874749574089
BP	GO:0007088	regulation of mitotic nuclear division	0.00581257153778559
BP	GO:0010564	regulation of cell cycle process	0.00581680979963181
BP	GO:0050684	regulation of mRNA processing	0.00593706632136829
BP	GO:1901990	regulation of mitotic cell cycle phase transition	0.00602678987148185
BP	GO:0007059	chromosome segregation	0.00615834863117822
BP	GO:0000380	alternative mRNA splicing, via spliceosome	0.00644864163216469
MF	GO:0005509	calcium ion binding	0.00659439649520681
BP	GO:0048666	neuron development	0.00733554166019891
BP	GO:0030198	extracellular matrix organization	0.00737941418233415
BP	GO:0048513	animal organ development	0.00842747363576961
BP	GO:0000280	nuclear division	0.00846527906850738
MF	GO:0030020	extracellular matrix structural constituent conferring tensile strength	0.00884304229745503
BP	GO:0045931	positive regulation of mitotic cell cycle	0.00890533714801482
BP	GO:0043062	extracellular structure organization	0.0089404336032351
CC	GO:0098793	presynapse	0.0093879323535559
BP	GO:0048285	organelle fission	0.00987941194376838
MF	GO:0003729	mRNA binding	0.0100223379464199
BP	GO:0008150	biological_process	0.0101537671664543
BP	GO:0060350	endochondral bone morphogenesis	0.0103874289096983
CC	GO:0000793	condensed chromosome	0.0104791738729924
BP	GO:0051241	negative regulation of multicellular organismal process	0.0105194473058358
BP	GO:0051094	positive regulation of developmental process	0.0106830651792178
BP	GO:0051236	establishment of RNA localization	0.0107491514154288
BP	GO:0003012	muscle system process	0.0107491514154288
BP	GO:0030182	neuron differentiation	0.0107491514154288
BP	GO:0009653	anatomical structure morphogenesis	0.0107491514154288
MF	GO:0008094	DNA-dependent ATPase activity	0.0107491514154288
BP	GO:0097435	supramolecular fiber organization	0.0108585210299662
BP	GO:0046483	heterocycle metabolic process	0.0108585210299662
CC	GO:0044297	cell body	0.0112715370561732
BP	GO:0060284	regulation of cell development	0.0115511095476453
BP	GO:0007155	cell adhesion	0.0115511095476453
BP	GO:0006376	mRNA splice site selection	0.0115511095476453
CC	GO:0044422	organelle part	0.0123221944192434
BP	GO:0031175	neuron projection development	0.0123221944192434
BP	GO:1903047	mitotic cell cycle process	0.0123221944192434
BP	GO:0050767	regulation of neurogenesis	0.0125184187846267
BP	GO:0044057	regulation of system process	0.0125992340625815
BP	GO:0003013	circulatory system process	0.0127198795223364
BP	GO:0003009	skeletal muscle contraction	0.0127198795223364
CC	GO:0044420	extracellular matrix component	0.0127198795223364
BP	GO:0048523	negative regulation of cellular process	0.0127198795223364
BP	GO:0044839	cell cycle G2/M phase transition	0.0127198795223364
BP	GO:0000819	sister chromatid segregation	0.0127198795223364
BP	GO:0048518	positive regulation of biological process	0.0127198795223364
BP	GO:0050657	nucleic acid transport	0.0127198795223364
BP	GO:0050658	RNA transport	0.0127198795223364
BP	GO:0022610	biological adhesion	0.0127198795223364
BP	GO:0048522	positive regulation of cellular process	0.0128224525459988
CC	GO:0036477	somatodendritic compartment	0.012823247385401
CC	GO:0044449	contractile fiber part	0.0130853330009532
BP	GO:0048168	regulation of neuronal synaptic plasticity	0.0133116458265132
BP	GO:0060255	regulation of macromolecule metabolic process	0.0135679107204146
BP	GO:0044770	cell cycle phase transition	0.0135679107204146
BP	GO:1902751	positive regulation of cell cycle G2/M phase transition	0.0135679107204146
CC	GO:0098794	postsynapse	0.0135711617111297
BP	GO:0051962	positive regulation of nervous system development	0.0135769359701524
CC	GO:0031594	neuromuscular junction	0.0135769359701524
CC	GO:0043005	neuron projection	0.0143888530926571
CC	GO:0048786	presynaptic active zone	0.0147535742898797
BP	GO:0045597	positive regulation of cell differentiation	0.0150236391177513
BP	GO:0007267	cell-cell signaling	0.0150236391177513
CC	GO:1990904	ribonucleoprotein complex	0.0150236391177513
BP	GO:0060538	skeletal muscle organ development	0.0152955024913421
BP	GO:0010971	positive regulation of G2/M transition of mitotic cell cycle	0.0156155351824387
BP	GO:0006259	DNA metabolic process	0.0157180962365011
BP	GO:0000381	regulation of alternative mRNA splicing, via spliceosome	0.0159206655641007
BP	GO:0048589	developmental growth	0.0159429478738074
BP	GO:0007517	muscle organ development	0.0161586725030283
CC	GO:0030017	sarcomere	0.0161586725030283
CC	GO:0099240	intrinsic component of synaptic membrane	0.0175882203677689
BP	GO:0051783	regulation of nuclear division	0.0177288057195377
BP	GO:0050804	modulation of chemical synaptic transmission	0.0182415421810286
BP	GO:0008015	blood circulation	0.0183295770588129
BP	GO:0031123	RNA 3'-end processing	0.0192263227284509
BP	GO:0006725	cellular aromatic compound metabolic process	0.0192295579677604
BP	GO:0060349	bone morphogenesis	0.0202170678803323
BP	GO:0034641	cellular nitrogen compound metabolic process	0.0202170678803323
CC	GO:0043025	neuronal cell body	0.0202170678803323
BP	GO:0051301	cell division	0.0202170678803323
BP	GO:0022613	ribonucleoprotein complex biogenesis	0.0204566499466915
BP	GO:0010389	regulation of G2/M transition of mitotic cell cycle	0.0204830521671055
CC	GO:0000780	condensed nuclear chromosome, centromeric region	0.020712869106532
BP	GO:0043484	regulation of RNA splicing	0.020712869106532
BP	GO:0099177	regulation of trans-synaptic signaling	0.020712869106532
BP	GO:0098868	bone growth	0.0210148569466351
CC	GO:0042995	cell projection	0.0225177497242779
BP	GO:0060351	cartilage development involved in endochondral bone morphogenesis	0.0226460416760652
BP	GO:0044085	cellular component biogenesis	0.0228071525311763
BP	GO:0003015	heart process	0.0228878154344752
BP	GO:0033047	regulation of mitotic sister chromatid segregation	0.0228878154344752
BP	GO:1901360	organic cyclic compound metabolic process	0.0228878154344752
CC	GO:0005657	replication fork	0.0239583871675609
BP	GO:0006941	striated muscle contraction	0.0240318639049197
BP	GO:0003418	growth plate cartilage chondrocyte differentiation	0.02478493167025
CC	GO:0000778	condensed nuclear chromosome kinetochore	0.0267071044716658
BP	GO:0060537	muscle tissue development	0.0271864428003243
BP	GO:0043170	macromolecule metabolic process	0.0278109859802669
BP	GO:0050769	positive regulation of neurogenesis	0.0289843141981104
BP	GO:0061061	muscle structure development	0.0294395978714589
BP	GO:0016070	RNA metabolic process	0.0296882211611675
BP	GO:0044772	mitotic cell cycle phase transition	0.0309548416745549
BP	GO:0045787	positive regulation of cell cycle	0.0311873876657699
CC	GO:0005813	centrosome	0.0313925326702646
BP	GO:0060047	heart contraction	0.0330354069984956
BP	GO:0051303	establishment of chromosome localization	0.0340760146810562
BP	GO:0006936	muscle contraction	0.0346376640326931
BP	GO:0048167	regulation of synaptic plasticity	0.0346588013628334
BP	GO:1901989	positive regulation of cell cycle phase transition	0.0360254311980059
BP	GO:0120039	plasma membrane bounded cell projection morphogenesis	0.0369541390562073
CC	GO:0043679	axon terminus	0.0369541390562073
BP	GO:0051171	regulation of nitrogen compound metabolic process	0.0372256533063896
BP	GO:0048024	regulation of mRNA splicing, via spliceosome	0.0372256533063896
BP	GO:0007010	cytoskeleton organization	0.0373107871090565
BP	GO:0003071	renal system process involved in regulation of systemic arterial blood pressure	0.0374484183360037
BP	GO:0003433	chondrocyte development involved in endochondral bone morphogenesis	0.0376271900747627
CC	GO:0044306	neuron projection terminus	0.0386380592848402
BP	GO:0061448	connective tissue development	0.0396014398116158
BP	GO:0060348	bone development	0.0400475329203825
BP	GO:0051310	metaphase plate congression	0.0400475329203825
BP	GO:0033045	regulation of sister chromatid segregation	0.0404024417113308
BP	GO:0051983	regulation of chromosome segregation	0.0404024417113308
BP	GO:1901992	positive regulation of mitotic cell cycle phase transition	0.0404484994702478
BP	GO:0098813	nuclear chromosome segregation	0.0412039122795426
BP	GO:0006260	DNA replication	0.0414953640708214
BP	GO:0014706	striated muscle tissue development	0.042725463434626
BP	GO:0048812	neuron projection morphogenesis	0.042725463434626
BP	GO:0023052	signaling	0.0429456377178381
BP	GO:0031124	mRNA 3'-end processing	0.0430218229240253
CC	GO:0120025	plasma membrane bounded cell projection	0.0430361969008023
BP	GO:1901988	negative regulation of cell cycle phase transition	0.0435028015045216
BP	GO:0015931	nucleobase-containing compound transport	0.0437407066142794
MF	GO:0046873	metal ion transmembrane transporter activity	0.0458991184389105
BP	GO:0003417	growth plate cartilage development	0.0458991184389105
MF	GO:0003723	RNA binding	0.0460059718348144
CC	GO:0044446	intracellular organelle part	0.0466136650834383
BP	GO:0048858	cell projection morphogenesis	0.0472313398255562
CC	GO:0071944	cell periphery	0.0472313398255562
CC	GO:0099634	postsynaptic specialization membrane	0.0472313398255562
BP	GO:0007154	cell communication	0.0474322854120826
BP	GO:0050000	chromosome localization	0.0474322854120826
BP	GO:0040007	growth	0.0479949245551871
BP	GO:0051276	chromosome organization	0.0481136542484119
BP	GO:0006261	DNA-dependent DNA replication	0.0488106099916635
BP	GO:0008037	cell recognition	0.0494169860865882
BP	GO:0008038	neuron recognition	0.0499003428169905
CC	GO:0005865	striated muscle thin filament	0.0499003428169905
BP	GO:0050808	synapse organization	0.0499003428169905
BP	GO:0034502	protein localization to chromosome	0.0499003428169905
