# Supplementary material for: Dedicated transcriptomics combined with power analysis lead to functional understanding of genes with weak phenotypic changes in knockout lines
Source: PLoS Comput Biol. 2020 Nov 12;16(11):e1008354. doi: 10.1371/journal.pcbi.1008354 (PMC7685438; doi:10.1371/journal.pcbi.1008354)
Supplement: S3 File — (GZ) [file pcbi.1008354.s017.gz › S3_File/gor0.2/204.tsv]

ontology	category	term	BH
CC	GO:0031012	extracellular matrix	4.75432114826594e-10
CC	GO:0062023	collagen-containing extracellular matrix	2.52213787145639e-09
MF	GO:0005201	extracellular matrix structural constituent	2.52213787145639e-09
CC	GO:0032991	protein-containing complex	6.99543283530249e-08
CC	GO:0044421	extracellular region part	1.15570283511742e-07
CC	GO:0005615	extracellular space	5.63762566944461e-07
BP	GO:0032501	multicellular organismal process	7.34081648370588e-07
BP	GO:0009987	cellular process	7.34081648370588e-07
BP	GO:0065007	biological regulation	3.32087690796522e-06
CC	GO:0044428	nuclear part	3.32087690796522e-06
MF	GO:0005488	binding	3.32087690796522e-06
BP	GO:0050789	regulation of biological process	3.32087690796522e-06
BP	GO:0032502	developmental process	3.47373221797997e-06
MF	GO:0005515	protein binding	3.779704993083e-06
BP	GO:0048856	anatomical structure development	3.779704993083e-06
BP	GO:0048731	system development	3.779704993083e-06
BP	GO:0007275	multicellular organism development	3.90417502821967e-06
BP	GO:0050794	regulation of cellular process	3.90417502821967e-06
BP	GO:0071840	cellular component organization or biogenesis	4.24264764374827e-06
BP	GO:0016043	cellular component organization	4.946114397804e-06
CC	GO:0005576	extracellular region	6.65712839573711e-06
CC	GO:0045202	synapse	7.08387168812344e-06
BP	GO:0051726	regulation of cell cycle	9.76220115213768e-06
CC	GO:0097060	synaptic membrane	9.84933708296049e-06
CC	GO:0005694	chromosome	1.88759775040123e-05
MF	GO:0044877	protein-containing complex binding	2.04330831090993e-05
CC	GO:0044427	chromosomal part	2.5196253826278e-05
CC	GO:0031981	nuclear lumen	2.5196253826278e-05
CC	GO:0000775	chromosome, centromeric region	3.15772785493677e-05
CC	GO:0044456	synapse part	3.74028141565177e-05
BP	GO:0007049	cell cycle	3.75862261051664e-05
MF	GO:0005198	structural molecule activity	4.00995049616508e-05
BP	GO:0090304	nucleic acid metabolic process	4.76038606451624e-05
BP	GO:0008380	RNA splicing	5.73607458111001e-05
BP	GO:0099536	synaptic signaling	6.66701234479553e-05
CC	GO:0000776	kinetochore	7.47428650704361e-05
BP	GO:0007268	chemical synaptic transmission	7.47428650704361e-05
BP	GO:0098916	anterograde trans-synaptic signaling	7.47428650704361e-05
BP	GO:0030154	cell differentiation	7.88312047944203e-05
BP	GO:0099537	trans-synaptic signaling	9.78581816557347e-05
BP	GO:2000026	regulation of multicellular organismal development	9.78581816557347e-05
BP	GO:0050793	regulation of developmental process	0.000110955351789337
CC	GO:0098687	chromosomal region	0.000132380913591038
CC	GO:0000777	condensed chromosome kinetochore	0.00020184065981017
MF	GO:0005509	calcium ion binding	0.00020184065981017
MF	GO:0005212	structural constituent of eye lens	0.000202395277113755
CC	GO:0099240	intrinsic component of synaptic membrane	0.000223979920166785
BP	GO:0006397	mRNA processing	0.000304868920490422
BP	GO:0043062	extracellular structure organization	0.000314052144267552
CC	GO:0098982	GABA-ergic synapse	0.000341830611938233
BP	GO:0007399	nervous system development	0.000341830611938233
CC	GO:0005634	nucleus	0.000378434721761735
BP	GO:0048869	cellular developmental process	0.000394690546065922
CC	GO:0000779	condensed chromosome, centromeric region	0.000415341302436341
CC	GO:0000228	nuclear chromosome	0.000505342357040201
BP	GO:0030198	extracellular matrix organization	0.000550357062194068
MF	GO:0003729	mRNA binding	0.000564704662217347
BP	GO:1901990	regulation of mitotic cell cycle phase transition	0.000568571167457633
CC	GO:0044454	nuclear chromosome part	0.00059079528867081
BP	GO:0048468	cell development	0.000619485426012377
BP	GO:0016071	mRNA metabolic process	0.000673174912301945
BP	GO:0007346	regulation of mitotic cell cycle	0.000690438422719949
CC	GO:0005654	nucleoplasm	0.000852704205678054
BP	GO:0006403	RNA localization	0.000860186598208886
CC	GO:0031226	intrinsic component of plasma membrane	0.000914741573503042
BP	GO:0000278	mitotic cell cycle	0.000914741573503042
CC	GO:0000793	condensed chromosome	0.000914741573503042
BP	GO:0000375	RNA splicing, via transesterification reactions	0.000914741573503042
BP	GO:0000377	RNA splicing, via transesterification reactions with bulged adenosine as nucleophile	0.000914741573503042
BP	GO:0000398	mRNA splicing, via spliceosome	0.000914741573503042
BP	GO:0051239	regulation of multicellular organismal process	0.00094240099908439
CC	GO:0030424	axon	0.00108886315400875
BP	GO:0048519	negative regulation of biological process	0.00139348452549943
BP	GO:0007416	synapse assembly	0.00139348452549943
BP	GO:0006974	cellular response to DNA damage stimulus	0.00143146449623445
CC	GO:0030054	cell junction	0.00154982326059533
BP	GO:0051128	regulation of cellular component organization	0.0020381885488096
BP	GO:0006139	nucleobase-containing compound metabolic process	0.0020381885488096
BP	GO:0050804	modulation of chemical synaptic transmission	0.0020381885488096
CC	GO:0044420	extracellular matrix component	0.00207174155926553
CC	GO:0005581	collagen trimer	0.00208259698769152
CC	GO:0070013	intracellular organelle lumen	0.00208259698769152
CC	GO:0031974	membrane-enclosed lumen	0.00219631240729715
CC	GO:0043233	organelle lumen	0.00219631240729715
CC	GO:0097458	neuron part	0.00219631240729715
BP	GO:0099177	regulation of trans-synaptic signaling	0.00233361094520213
BP	GO:0048523	negative regulation of cellular process	0.00238138167755739
CC	GO:0043228	non-membrane-bounded organelle	0.0029483512359066
BP	GO:0051130	positive regulation of cellular component organization	0.00304126702987239
CC	GO:0005681	spliceosomal complex	0.00309460074456856
BP	GO:1901987	regulation of cell cycle phase transition	0.00313017710816181
BP	GO:0050808	synapse organization	0.00323921481706805
MF	GO:0005539	glycosaminoglycan binding	0.00342015976732885
BP	GO:0006396	RNA processing	0.00351298966260297
BP	GO:0046483	heterocycle metabolic process	0.00376733025622208
BP	GO:0007155	cell adhesion	0.00391278572163789
BP	GO:0030199	collagen fibril organization	0.00474258153473537
CC	GO:0098793	presynapse	0.00474258153473537
CC	GO:0045211	postsynaptic membrane	0.00474258153473537
BP	GO:0022610	biological adhesion	0.00474258153473537
BP	GO:0000070	mitotic sister chromatid segregation	0.00474258153473537
BP	GO:0060351	cartilage development involved in endochondral bone morphogenesis	0.00475561722520959
BP	GO:0000075	cell cycle checkpoint	0.00478074909179673
BP	GO:1901991	negative regulation of mitotic cell cycle phase transition	0.00486374709899187
BP	GO:0051093	negative regulation of developmental process	0.00526241986871175
BP	GO:0040007	growth	0.00531566765584904
BP	GO:0033047	regulation of mitotic sister chromatid segregation	0.00549290886113787
BP	GO:0010564	regulation of cell cycle process	0.0055245673033983
CC	GO:0043232	intracellular non-membrane-bounded organelle	0.00553548705543202
CC	GO:0099699	integral component of synaptic membrane	0.0055571169323669
BP	GO:0003013	circulatory system process	0.00611905329366545
BP	GO:0051236	establishment of RNA localization	0.00640411575003138
CC	GO:0044297	cell body	0.0066585639802231
CC	GO:0005887	integral component of plasma membrane	0.0067584671038621
BP	GO:0090068	positive regulation of cell cycle process	0.00728696293511033
MF	GO:0016887	ATPase activity	0.0077357285680902
CC	GO:0043025	neuronal cell body	0.00786705020288983
BP	GO:0022402	cell cycle process	0.00786705020288983
BP	GO:0051960	regulation of nervous system development	0.00786705020288983
BP	GO:0031570	DNA integrity checkpoint	0.00802274821817369
BP	GO:0003015	heart process	0.00835472954208738
BP	GO:0043170	macromolecule metabolic process	0.00848002873855497
BP	GO:0007059	chromosome segregation	0.00907212459298911
CC	GO:0005813	centrosome	0.00927554570240955
CC	GO:0036477	somatodendritic compartment	0.00927554570240955
BP	GO:0000245	spliceosomal complex assembly	0.00954718790215588
CC	GO:0042734	presynaptic membrane	0.00954718790215588
CC	GO:0098590	plasma membrane region	0.00954718790215588
BP	GO:1903047	mitotic cell cycle process	0.0099411846839016
CC	GO:0099512	supramolecular fiber	0.0100791998966204
BP	GO:0051963	regulation of synapse assembly	0.0100791998966204
CC	GO:0099080	supramolecular complex	0.0100791998966204
CC	GO:0099081	supramolecular polymer	0.0100791998966204
BP	GO:0051094	positive regulation of developmental process	0.0104176377937897
BP	GO:0071214	cellular response to abiotic stimulus	0.0106411706164595
BP	GO:0104004	cellular response to environmental stimulus	0.0106411706164595
MF	GO:0008094	DNA-dependent ATPase activity	0.0106759134343293
BP	GO:1901988	negative regulation of cell cycle phase transition	0.0112818896909106
BP	GO:0060350	endochondral bone morphogenesis	0.011307221966396
MF	GO:0042623	ATPase activity, coupled	0.0117077175282431
MF	GO:0030020	extracellular matrix structural constituent conferring tensile strength	0.0117629973575645
CC	GO:0098936	intrinsic component of postsynaptic membrane	0.0117629973575645
BP	GO:0006725	cellular aromatic compound metabolic process	0.0117629973575645
BP	GO:0045595	regulation of cell differentiation	0.0122101974741569
BP	GO:0051216	cartilage development	0.0126121605428647
BP	GO:0044772	mitotic cell cycle phase transition	0.0126704788700026
BP	GO:0008015	blood circulation	0.0128207915917064
CC	GO:0098878	neurotransmitter receptor complex	0.0131112640894544
BP	GO:0051983	regulation of chromosome segregation	0.0131112640894544
BP	GO:0050657	nucleic acid transport	0.0132028640632835
BP	GO:0050658	RNA transport	0.0132028640632835
BP	GO:0097435	supramolecular fiber organization	0.014385873990281
BP	GO:1901360	organic cyclic compound metabolic process	0.0150243553709427
BP	GO:0006281	DNA repair	0.0151992376579348
BP	GO:0006259	DNA metabolic process	0.0151992376579348
BP	GO:0051965	positive regulation of synapse assembly	0.0154459169865689
BP	GO:1905818	regulation of chromosome separation	0.0155954732948347
BP	GO:0048589	developmental growth	0.0160591304155678
BP	GO:0061448	connective tissue development	0.0163379467967394
BP	GO:0065008	regulation of biological quality	0.0164031903503976
CC	GO:0033267	axon part	0.0164031903503976
BP	GO:0140014	mitotic nuclear division	0.0166654466555651
BP	GO:0048167	regulation of synaptic plasticity	0.0166654466555651
BP	GO:0007093	mitotic cell cycle checkpoint	0.0169212220892369
BP	GO:0060047	heart contraction	0.0170859121702088
BP	GO:0023052	signaling	0.0178373791193159
BP	GO:0010965	regulation of mitotic sister chromatid separation	0.0181151551881456
MF	GO:0005102	signaling receptor binding	0.0181733128060067
MF	GO:0008144	drug binding	0.0201470259128833
CC	GO:0008328	ionotropic glutamate receptor complex	0.0201470259128833
BP	GO:0044770	cell cycle phase transition	0.0201470259128833
BP	GO:0031123	RNA 3'-end processing	0.0201470259128833
BP	GO:0000280	nuclear division	0.0205307824933838
BP	GO:0051241	negative regulation of multicellular organismal process	0.0213878144760276
CC	GO:0098978	glutamatergic synapse	0.0215858225885027
BP	GO:0051301	cell division	0.0219544982796304
BP	GO:0015931	nucleobase-containing compound transport	0.0219851574495783
BP	GO:0033045	regulation of sister chromatid segregation	0.0220284876922786
CC	GO:0099634	postsynaptic specialization membrane	0.0220284876922786
BP	GO:0044839	cell cycle G2/M phase transition	0.0220369045552671
BP	GO:0045930	negative regulation of mitotic cell cycle	0.022485719180214
CC	GO:0044459	plasma membrane part	0.0225051391002235
BP	GO:0003008	system process	0.0225894343181118
BP	GO:0007088	regulation of mitotic nuclear division	0.0236373785684978
BP	GO:0022008	neurogenesis	0.023664005704799
BP	GO:0098742	cell-cell adhesion via plasma-membrane adhesion molecules	0.023664005704799
BP	GO:0045787	positive regulation of cell cycle	0.024059664253091
MF	GO:0008201	heparin binding	0.0247294299529301
BP	GO:0016070	RNA metabolic process	0.0252315903833572
CC	GO:1990904	ribonucleoprotein complex	0.0252674079437538
CC	GO:0043292	contractile fiber	0.025425663534932
BP	GO:0051716	cellular response to stimulus	0.0266461022126448
MF	GO:0097367	carbohydrate derivative binding	0.0275618945400324
BP	GO:0007091	metaphase/anaphase transition of mitotic cell cycle	0.0275618945400324
CC	GO:0000778	condensed nuclear chromosome kinetochore	0.0281429938140274
CC	GO:0071013	catalytic step 2 spliceosome	0.0281440852741238
BP	GO:0050684	regulation of mRNA processing	0.0283970929950277
CC	GO:0009986	cell surface	0.0291122385333124
BP	GO:0044774	mitotic DNA integrity checkpoint	0.0295943735464831
BP	GO:1902749	regulation of cell cycle G2/M phase transition	0.0298578920245046
BP	GO:0002062	chondrocyte differentiation	0.0299968409619463
BP	GO:0006941	striated muscle contraction	0.0307310950754666
BP	GO:0099565	chemical synaptic transmission, postsynaptic	0.0311834443672887
BP	GO:0060078	regulation of postsynaptic membrane potential	0.0325532207815767
CC	GO:0000780	condensed nuclear chromosome, centromeric region	0.0335915106995219
BP	GO:0007154	cell communication	0.0339105833883486
BP	GO:2000463	positive regulation of excitatory postsynaptic potential	0.0348789864536739
BP	GO:0048699	generation of neurons	0.0352334109864871
BP	GO:0008283	cell proliferation	0.0354819020596841
BP	GO:0034508	centromere complex assembly	0.0355954934684162
BP	GO:0007411	axon guidance	0.0363355151786775
BP	GO:0060079	excitatory postsynaptic potential	0.0388431934767399
BP	GO:0050806	positive regulation of synaptic transmission	0.0388431934767399
CC	GO:0098889	intrinsic component of presynaptic membrane	0.0388431934767399
CC	GO:0098948	intrinsic component of postsynaptic specialization membrane	0.0388431934767399
MF	GO:0005524	ATP binding	0.0388431934767399
BP	GO:0006260	DNA replication	0.0401116086985249
BP	GO:0006928	movement of cell or subcellular component	0.04015563961064
BP	GO:0000086	G2/M transition of mitotic cell cycle	0.0402090543340367
BP	GO:0061061	muscle structure development	0.0402090543340367
BP	GO:0034641	cellular nitrogen compound metabolic process	0.0403314335103513
BP	GO:0010389	regulation of G2/M transition of mitotic cell cycle	0.0403314335103513
BP	GO:0060537	muscle tissue development	0.0403314335103513
BP	GO:0051783	regulation of nuclear division	0.0419084128130666
BP	GO:0007517	muscle organ development	0.042665411002688
BP	GO:0000819	sister chromatid segregation	0.0428829475448924
BP	GO:0097485	neuron projection guidance	0.0432200943828648
BP	GO:0060255	regulation of macromolecule metabolic process	0.0450180568485437
BP	GO:0006261	DNA-dependent DNA replication	0.0460746787327528
BP	GO:0030071	regulation of mitotic metaphase/anaphase transition	0.0486753950115412
BP	GO:0018209	peptidyl-serine modification	0.0495337964472177
