# Supplementary material for: Dedicated transcriptomics combined with power analysis lead to functional understanding of genes with weak phenotypic changes in knockout lines
Source: PLoS Comput Biol. 2020 Nov 12;16(11):e1008354. doi: 10.1371/journal.pcbi.1008354 (PMC7685438; doi:10.1371/journal.pcbi.1008354)
Supplement: S3 File — (GZ) [file pcbi.1008354.s017.gz › S3_File/gor0.2/802.tsv]

ontology	category	term	BH
CC	GO:0031012	extracellular matrix	5.27578294131625e-11
CC	GO:0062023	collagen-containing extracellular matrix	2.73357599648787e-09
BP	GO:0009987	cellular process	1.919187228049e-07
MF	GO:0005201	extracellular matrix structural constituent	4.09009309257914e-07
BP	GO:0032501	multicellular organismal process	6.46643030335794e-07
BP	GO:0071840	cellular component organization or biogenesis	1.67751504758111e-06
BP	GO:0048731	system development	1.67751504758111e-06
BP	GO:0065007	biological regulation	1.67751504758111e-06
CC	GO:0043228	non-membrane-bounded organelle	2.0474691367397e-06
CC	GO:0044421	extracellular region part	2.23843688057745e-06
CC	GO:0045202	synapse	2.40968167494446e-06
MF	GO:0005198	structural molecule activity	2.75624987170503e-06
CC	GO:0097060	synaptic membrane	2.75624987170503e-06
CC	GO:0043232	intracellular non-membrane-bounded organelle	3.79312624570487e-06
BP	GO:0050789	regulation of biological process	5.57606095539095e-06
BP	GO:0007275	multicellular organism development	5.71727621054703e-06
CC	GO:0000776	kinetochore	5.71727621054703e-06
BP	GO:0016043	cellular component organization	6.97052184582298e-06
BP	GO:0048519	negative regulation of biological process	7.10307381753259e-06
MF	GO:0005515	protein binding	8.15029363821939e-06
BP	GO:0051239	regulation of multicellular organismal process	8.15029363821939e-06
BP	GO:0048856	anatomical structure development	8.9622857352421e-06
BP	GO:0050794	regulation of cellular process	9.76469914715466e-06
BP	GO:0007399	nervous system development	1.00260793666058e-05
BP	GO:2000026	regulation of multicellular organismal development	1.25844726915558e-05
CC	GO:0000775	chromosome, centromeric region	1.25844726915558e-05
CC	GO:0032991	protein-containing complex	1.25844726915558e-05
BP	GO:0032502	developmental process	1.29760061645748e-05
CC	GO:0005576	extracellular region	1.46517343940214e-05
BP	GO:0050793	regulation of developmental process	1.54641775122434e-05
CC	GO:0044456	synapse part	1.80818114716451e-05
CC	GO:0030424	axon	3.65408457722883e-05
BP	GO:0048523	negative regulation of cellular process	3.65408457722883e-05
CC	GO:0045211	postsynaptic membrane	4.65635573801794e-05
CC	GO:0005615	extracellular space	4.71565856414092e-05
BP	GO:0051960	regulation of nervous system development	5.09445097246252e-05
BP	GO:0007155	cell adhesion	5.4514810917367e-05
CC	GO:0098687	chromosomal region	5.99707925942078e-05
BP	GO:0022610	biological adhesion	6.78196543110839e-05
CC	GO:0005694	chromosome	7.24434795821117e-05
BP	GO:0006139	nucleobase-containing compound metabolic process	7.26299758188063e-05
BP	GO:0006396	RNA processing	9.94580722469736e-05
CC	GO:0030054	cell junction	0.000103650101163818
BP	GO:0045595	regulation of cell differentiation	0.000114598802662147
BP	GO:0090304	nucleic acid metabolic process	0.000142898670876792
BP	GO:0099536	synaptic signaling	0.000151958976859382
MF	GO:0005212	structural constituent of eye lens	0.000209198720434543
BP	GO:0007049	cell cycle	0.000230516489563189
CC	GO:0044428	nuclear part	0.000356267169809028
MF	GO:0005488	binding	0.000356267169809028
BP	GO:0060284	regulation of cell development	0.000411113339842559
CC	GO:0005856	cytoskeleton	0.000415497144379935
CC	GO:0044427	chromosomal part	0.000429183950662902
BP	GO:0051726	regulation of cell cycle	0.000445138678326051
CC	GO:0099512	supramolecular fiber	0.000473265340677153
BP	GO:0099537	trans-synaptic signaling	0.000513855729066891
CC	GO:0099634	postsynaptic specialization membrane	0.000590716723210136
CC	GO:0099080	supramolecular complex	0.000590716723210136
CC	GO:0099081	supramolecular polymer	0.000590716723210136
BP	GO:0048589	developmental growth	0.000659259249624811
BP	GO:0050808	synapse organization	0.000680874624208419
BP	GO:0051093	negative regulation of developmental process	0.00074980238010392
BP	GO:0046483	heterocycle metabolic process	0.00074980238010392
CC	GO:0099240	intrinsic component of synaptic membrane	0.000790776393224062
CC	GO:0031981	nuclear lumen	0.000790776393224062
BP	GO:0008380	RNA splicing	0.000790776393224062
CC	GO:0097458	neuron part	0.000858453887694807
BP	GO:0007268	chemical synaptic transmission	0.000858453887694807
BP	GO:0098916	anterograde trans-synaptic signaling	0.000858453887694807
CC	GO:0005813	centrosome	0.000972622289294137
BP	GO:0048468	cell development	0.000972622289294137
BP	GO:0051241	negative regulation of multicellular organismal process	0.00108926442505117
CC	GO:0044430	cytoskeletal part	0.00120581611430709
BP	GO:0050767	regulation of neurogenesis	0.00120581611430709
BP	GO:0000278	mitotic cell cycle	0.00120602528396523
CC	GO:0098978	glutamatergic synapse	0.00142296588130082
CC	GO:0098590	plasma membrane region	0.00142296588130082
CC	GO:0033267	axon part	0.00143591126608455
BP	GO:0030154	cell differentiation	0.00143591126608455
CC	GO:0098839	postsynaptic density membrane	0.00147827104176778
BP	GO:0098742	cell-cell adhesion via plasma-membrane adhesion molecules	0.00147827104176778
CC	GO:0036477	somatodendritic compartment	0.00173547576396777
BP	GO:0030198	extracellular matrix organization	0.00183986458945086
BP	GO:0007346	regulation of mitotic cell cycle	0.00185137450737087
CC	GO:0044420	extracellular matrix component	0.00189142011291647
CC	GO:0044297	cell body	0.00208989481934123
BP	GO:0051094	positive regulation of developmental process	0.0021608905770991
CC	GO:0005654	nucleoplasm	0.00225865491584157
BP	GO:0022008	neurogenesis	0.00237096944520679
BP	GO:0034641	cellular nitrogen compound metabolic process	0.00237096944520679
BP	GO:0006725	cellular aromatic compound metabolic process	0.00250292305009101
MF	GO:0030020	extracellular matrix structural constituent conferring tensile strength	0.0026927189912432
BP	GO:0043170	macromolecule metabolic process	0.00285200973177152
BP	GO:0040007	growth	0.00295380425944908
CC	GO:0000777	condensed chromosome kinetochore	0.00299669557616658
BP	GO:0006397	mRNA processing	0.00303583206689892
CC	GO:0098794	postsynapse	0.00322809700286614
BP	GO:0060255	regulation of macromolecule metabolic process	0.00331587339504715
CC	GO:0005581	collagen trimer	0.00366128164848899
BP	GO:0048699	generation of neurons	0.00398208248226856
MF	GO:0003729	mRNA binding	0.00409235080311411
BP	GO:0045597	positive regulation of cell differentiation	0.0041795357441661
BP	GO:0048869	cellular developmental process	0.0041795357441661
BP	GO:0003008	system process	0.0041795357441661
CC	GO:0098936	intrinsic component of postsynaptic membrane	0.0041795357441661
BP	GO:0043062	extracellular structure organization	0.00427896764794798
CC	GO:0000779	condensed chromosome, centromeric region	0.00440182597909145
BP	GO:1901360	organic cyclic compound metabolic process	0.00450953942064156
BP	GO:0003009	skeletal muscle contraction	0.00460554212409394
BP	GO:0003012	muscle system process	0.00492208238022218
BP	GO:0016071	mRNA metabolic process	0.00501105425366713
CC	GO:0031226	intrinsic component of plasma membrane	0.00513974425704536
CC	GO:0098878	neurotransmitter receptor complex	0.00513974425704536
BP	GO:0051128	regulation of cellular component organization	0.00595350227785443
BP	GO:0000375	RNA splicing, via transesterification reactions	0.00595350227785443
BP	GO:0000377	RNA splicing, via transesterification reactions with bulged adenosine as nucleophile	0.00595350227785443
BP	GO:0000398	mRNA splicing, via spliceosome	0.00595350227785443
CC	GO:0099146	intrinsic component of postsynaptic density membrane	0.00600470337896736
BP	GO:0050804	modulation of chemical synaptic transmission	0.00628974601919542
BP	GO:0051962	positive regulation of nervous system development	0.00628974601919542
CC	GO:0098948	intrinsic component of postsynaptic specialization membrane	0.00628974601919542
BP	GO:0000070	mitotic sister chromatid segregation	0.00639873621311687
CC	GO:0043025	neuronal cell body	0.00658466530135692
MF	GO:0005539	glycosaminoglycan binding	0.00673763289355089
BP	GO:0048522	positive regulation of cellular process	0.00682397482721476
BP	GO:0099177	regulation of trans-synaptic signaling	0.00731236778457654
BP	GO:0097435	supramolecular fiber organization	0.00734742562797047
MF	GO:0016887	ATPase activity	0.00734742562797047
CC	GO:0005887	integral component of plasma membrane	0.00774579157006625
BP	GO:0016070	RNA metabolic process	0.00801758573684896
CC	GO:0008328	ionotropic glutamate receptor complex	0.00801758573684896
BP	GO:0051130	positive regulation of cellular component organization	0.00823668163603157
CC	GO:0000228	nuclear chromosome	0.00856364250094156
BP	GO:0023052	signaling	0.00890989946572794
CC	GO:0000502	proteasome complex	0.00903795368585917
BP	GO:0007416	synapse assembly	0.00960596886628431
BP	GO:0010720	positive regulation of cell development	0.00960596886628431
CC	GO:0099572	postsynaptic specialization	0.00995382346397123
BP	GO:0006403	RNA localization	0.00998315865309249
BP	GO:0045664	regulation of neuron differentiation	0.0101657633348217
BP	GO:0033047	regulation of mitotic sister chromatid segregation	0.010203207115356
BP	GO:0050879	multicellular organismal movement	0.010203207115356
BP	GO:0050881	musculoskeletal movement	0.010203207115356
CC	GO:0043005	neuron projection	0.0113230677183036
BP	GO:0048666	neuron development	0.0113230677183036
BP	GO:0007154	cell communication	0.0113230677183036
CC	GO:0043292	contractile fiber	0.0113230677183036
BP	GO:0051171	regulation of nitrogen compound metabolic process	0.011616051761193
CC	GO:0099699	integral component of synaptic membrane	0.0123711187604183
CC	GO:0005815	microtubule organizing center	0.0126397139731873
BP	GO:0048812	neuron projection morphogenesis	0.0126397139731873
MF	GO:0044877	protein-containing complex binding	0.013276081229864
BP	GO:0061448	connective tissue development	0.013276081229864
BP	GO:0120039	plasma membrane bounded cell projection morphogenesis	0.013276081229864
CC	GO:0032279	asymmetric synapse	0.013276081229864
CC	GO:0070013	intracellular organelle lumen	0.013276081229864
BP	GO:0031175	neuron projection development	0.013276081229864
CC	GO:1905369	endopeptidase complex	0.0132870305038181
CC	GO:0031974	membrane-enclosed lumen	0.0139436436388746
CC	GO:0043233	organelle lumen	0.0139436436388746
BP	GO:0044057	regulation of system process	0.0141928737936499
MF	GO:0070491	repressing transcription factor binding	0.0152426404754023
BP	GO:0030182	neuron differentiation	0.0159224092979165
BP	GO:1901990	regulation of mitotic cell cycle phase transition	0.0159224092979165
BP	GO:0120036	plasma membrane bounded cell projection organization	0.0159531178387267
BP	GO:0006941	striated muscle contraction	0.016091721369653
BP	GO:0085029	extracellular matrix assembly	0.0161266403160241
BP	GO:0051216	cartilage development	0.0162261453910846
BP	GO:0007517	muscle organ development	0.0162261453910846
CC	GO:0044454	nuclear chromosome part	0.0172526283331467
BP	GO:0048858	cell projection morphogenesis	0.0179563547669859
CC	GO:0014069	postsynaptic density	0.0185052610277589
BP	GO:0031123	RNA 3'-end processing	0.0194127346823473
BP	GO:0045931	positive regulation of mitotic cell cycle	0.0197309657336382
MF	GO:0008201	heparin binding	0.019731420020604
BP	GO:0033045	regulation of sister chromatid segregation	0.019731420020604
CC	GO:0150034	distal axon	0.0197334765078932
BP	GO:0007088	regulation of mitotic nuclear division	0.0206405818323245
BP	GO:0045787	positive regulation of cell cycle	0.0208216051871953
BP	GO:0051983	regulation of chromosome segregation	0.0208216051871953
BP	GO:0090068	positive regulation of cell cycle process	0.0208216051871953
CC	GO:0005634	nucleus	0.020951718066486
BP	GO:0048513	animal organ development	0.0214976513424384
CC	GO:0098984	neuron to neuron synapse	0.0224542788795109
BP	GO:0032879	regulation of localization	0.0225299526829504
BP	GO:0030199	collagen fibril organization	0.022636417799581
CC	GO:0044327	dendritic spine head	0.023586799337325
BP	GO:0051236	establishment of RNA localization	0.0237455727721175
BP	GO:0030030	cell projection organization	0.024329739339898
BP	GO:0006936	muscle contraction	0.024329739339898
BP	GO:0060538	skeletal muscle organ development	0.0244950261093491
MF	GO:0042623	ATPase activity, coupled	0.0248912665327786
CC	GO:0042995	cell projection	0.0248912665327786
MF	GO:0008134	transcription factor binding	0.0255741582232136
BP	GO:0007267	cell-cell signaling	0.0264696347288507
CC	GO:0099055	integral component of postsynaptic membrane	0.0265921363608232
BP	GO:0010467	gene expression	0.0265921363608232
CC	GO:0005604	basement membrane	0.0275236844216483
BP	GO:0080090	regulation of primary metabolic process	0.0281627642932233
BP	GO:0050769	positive regulation of neurogenesis	0.0282775484436725
BP	GO:0048518	positive regulation of biological process	0.0293988862320009
BP	GO:0048638	regulation of developmental growth	0.0294072611054887
BP	GO:0050657	nucleic acid transport	0.0303755536583661
BP	GO:0050658	RNA transport	0.0303755536583661
BP	GO:1901991	negative regulation of mitotic cell cycle phase transition	0.0309530041061318
CC	GO:0098982	GABA-ergic synapse	0.0323154332465814
CC	GO:1990904	ribonucleoprotein complex	0.0323154332465814
CC	GO:0030016	myofibril	0.032437522548243
BP	GO:0034508	centromere complex assembly	0.032437522548243
BP	GO:0051298	centrosome duplication	0.032437522548243
CC	GO:0044459	plasma membrane part	0.032437522548243
BP	GO:0033555	multicellular organismal response to stress	0.032437522548243
MF	GO:0003723	RNA binding	0.03416034624952
BP	GO:0044772	mitotic cell cycle phase transition	0.034161315728192
CC	GO:1902495	transmembrane transporter complex	0.0345096397625539
CC	GO:1990351	transporter complex	0.0345096397625539
BP	GO:0060537	muscle tissue development	0.0348839025000564
BP	GO:0051301	cell division	0.0348839025000564
CC	GO:0098793	presynapse	0.0349720477408193
CC	GO:0120025	plasma membrane bounded cell projection	0.0349720477408193
BP	GO:0032990	cell part morphogenesis	0.0349720477408193
BP	GO:0040011	locomotion	0.0366139925951594
BP	GO:1903047	mitotic cell cycle process	0.0369656568812622
MF	GO:0005044	scavenger receptor activity	0.038217952080032
BP	GO:0051716	cellular response to stimulus	0.0382368008480582
CC	GO:0005681	spliceosomal complex	0.0382368008480582
BP	GO:0003433	chondrocyte development involved in endochondral bone morphogenesis	0.0382368008480582
BP	GO:0007059	chromosome segregation	0.0382368008480582
BP	GO:0140014	mitotic nuclear division	0.0397113853323954
BP	GO:0014706	striated muscle tissue development	0.0414050087250982
CC	GO:0099060	integral component of postsynaptic specialization membrane	0.0414050087250982
BP	GO:0000819	sister chromatid segregation	0.0426996615161598
MF	GO:0008094	DNA-dependent ATPase activity	0.0430341108188117
MF	GO:1990825	sequence-specific mRNA binding	0.0440966494658906
BP	GO:0045944	positive regulation of transcription by RNA polymerase II	0.0447218160984443
BP	GO:0001764	neuron migration	0.0450879789305336
BP	GO:0035418	protein localization to synapse	0.0453872960762479
BP	GO:0010564	regulation of cell cycle process	0.0473967941156588
BP	GO:0003071	renal system process involved in regulation of systemic arterial blood pressure	0.0477274100413917
BP	GO:0098609	cell-cell adhesion	0.048438073146061
BP	GO:0045596	negative regulation of cell differentiation	0.0494246846883705
BP	GO:0006928	movement of cell or subcellular component	0.0494246846883705
BP	GO:0000245	spliceosomal complex assembly	0.0494246846883705
BP	GO:0051240	positive regulation of multicellular organismal process	0.0494246846883705
BP	GO:0099565	chemical synaptic transmission, postsynaptic	0.0497929121800275
