# Supplementary material for: Dedicated transcriptomics combined with power analysis lead to functional understanding of genes with weak phenotypic changes in knockout lines
Source: PLoS Comput Biol. 2020 Nov 12;16(11):e1008354. doi: 10.1371/journal.pcbi.1008354 (PMC7685438; doi:10.1371/journal.pcbi.1008354)
Supplement: S3 File — (GZ) [file pcbi.1008354.s017.gz › S3_File/gor0.2/575.tsv]

ontology	category	term	BH
CC	GO:0031012	extracellular matrix	3.90808061305745e-08
BP	GO:0032501	multicellular organismal process	3.90808061305745e-08
CC	GO:0044428	nuclear part	4.08733041865353e-08
CC	GO:0044421	extracellular region part	1.29524457802151e-07
CC	GO:0031981	nuclear lumen	2.17738487302308e-07
MF	GO:0005515	protein binding	4.31652032378697e-07
CC	GO:0005576	extracellular region	4.31652032378697e-07
CC	GO:0062023	collagen-containing extracellular matrix	4.31652032378697e-07
MF	GO:0005488	binding	6.17155942817615e-07
CC	GO:0005615	extracellular space	9.73955972240343e-07
BP	GO:0065007	biological regulation	1.67390046438673e-06
CC	GO:0032991	protein-containing complex	1.6781474778711e-06
MF	GO:0005201	extracellular matrix structural constituent	1.6781474778711e-06
BP	GO:0050789	regulation of biological process	3.16580527041334e-06
BP	GO:0048731	system development	3.81133203453028e-06
CC	GO:0005694	chromosome	4.4242865813131e-06
BP	GO:0007275	multicellular organism development	5.10484809817262e-06
CC	GO:0044427	chromosomal part	6.25843196477095e-06
BP	GO:0071840	cellular component organization or biogenesis	6.25843196477095e-06
BP	GO:0050794	regulation of cellular process	8.3101010756884e-06
CC	GO:0070013	intracellular organelle lumen	1.00820677575115e-05
BP	GO:0016043	cellular component organization	1.00820677575115e-05
CC	GO:0031974	membrane-enclosed lumen	1.00820677575115e-05
CC	GO:0043233	organelle lumen	1.00820677575115e-05
BP	GO:0032502	developmental process	1.00820677575115e-05
BP	GO:0048856	anatomical structure development	1.01675770933698e-05
MF	GO:0003729	mRNA binding	1.18853650553017e-05
BP	GO:0008380	RNA splicing	1.46144032289948e-05
BP	GO:0051239	regulation of multicellular organismal process	1.68939978405122e-05
CC	GO:0097060	synaptic membrane	1.86679462222595e-05
CC	GO:0005654	nucleoplasm	1.91913108904743e-05
BP	GO:0048518	positive regulation of biological process	2.42975311833686e-05
BP	GO:0009987	cellular process	2.52302517318001e-05
BP	GO:0016071	mRNA metabolic process	2.70796272138151e-05
BP	GO:0030154	cell differentiation	4.87886737875847e-05
MF	GO:0005198	structural molecule activity	5.23652188706553e-05
CC	GO:0043228	non-membrane-bounded organelle	6.716448027713e-05
MF	GO:0044877	protein-containing complex binding	6.716448027713e-05
BP	GO:0048869	cellular developmental process	7.18216892879881e-05
BP	GO:0006397	mRNA processing	7.18216892879881e-05
CC	GO:0045202	synapse	7.18216892879881e-05
BP	GO:0000375	RNA splicing, via transesterification reactions	7.18216892879881e-05
BP	GO:0000377	RNA splicing, via transesterification reactions with bulged adenosine as nucleophile	7.18216892879881e-05
BP	GO:0000398	mRNA splicing, via spliceosome	7.18216892879881e-05
BP	GO:0048468	cell development	7.37850713887063e-05
BP	GO:2000026	regulation of multicellular organismal development	9.11035125688338e-05
CC	GO:0005634	nucleus	0.000183828750565936
CC	GO:0098687	chromosomal region	0.0001897046599165
BP	GO:0051726	regulation of cell cycle	0.000211868596057599
BP	GO:0099536	synaptic signaling	0.000379358088670931
CC	GO:0031226	intrinsic component of plasma membrane	0.000389950856154706
CC	GO:0044456	synapse part	0.000400069701781662
BP	GO:0007268	chemical synaptic transmission	0.000420261485790663
BP	GO:0098916	anterograde trans-synaptic signaling	0.000420261485790663
BP	GO:0048522	positive regulation of cellular process	0.000420261485790663
CC	GO:0043232	intracellular non-membrane-bounded organelle	0.000472383024630359
BP	GO:0099537	trans-synaptic signaling	0.00069894376841877
BP	GO:0007399	nervous system development	0.000785895950381674
CC	GO:0005581	collagen trimer	0.000904544663552652
BP	GO:0023052	signaling	0.00098966455534959
MF	GO:0005212	structural constituent of eye lens	0.00098966455534959
CC	GO:0005681	spliceosomal complex	0.00099713307422016
CC	GO:0000775	chromosome, centromeric region	0.00099715015764584
BP	GO:0050793	regulation of developmental process	0.00099715015764584
BP	GO:0007049	cell cycle	0.00107572305009764
CC	GO:0000228	nuclear chromosome	0.00107859438505298
BP	GO:0022610	biological adhesion	0.0011349898081661
CC	GO:0030424	axon	0.00114232658109765
CC	GO:0005887	integral component of plasma membrane	0.00114372938671067
BP	GO:0045595	regulation of cell differentiation	0.00114527676509169
BP	GO:0007154	cell communication	0.0011596737915749
BP	GO:0000245	spliceosomal complex assembly	0.0014138975277924
CC	GO:0099080	supramolecular complex	0.00155287295354588
CC	GO:0099081	supramolecular polymer	0.00155287295354588
BP	GO:0007155	cell adhesion	0.00155287295354588
BP	GO:0003008	system process	0.00155287295354588
CC	GO:0099512	supramolecular fiber	0.00155287295354588
BP	GO:0048519	negative regulation of biological process	0.00156341714852687
CC	GO:0030054	cell junction	0.00156341714852687
BP	GO:0051960	regulation of nervous system development	0.00174538826715122
CC	GO:0044454	nuclear chromosome part	0.00177548459132258
CC	GO:0000793	condensed chromosome	0.00179149511363331
CC	GO:0000776	kinetochore	0.00179149511363331
CC	GO:0099240	intrinsic component of synaptic membrane	0.00196110227978576
BP	GO:0000278	mitotic cell cycle	0.00200813976794257
BP	GO:0000070	mitotic sister chromatid segregation	0.0020405781982502
BP	GO:0050896	response to stimulus	0.00215057530684389
BP	GO:0000819	sister chromatid segregation	0.00224126512467558
BP	GO:0006261	DNA-dependent DNA replication	0.00225645385975969
BP	GO:0051983	regulation of chromosome segregation	0.002370053955643
BP	GO:0051716	cellular response to stimulus	0.002370053955643
BP	GO:0048699	generation of neurons	0.002370053955643
CC	GO:0044459	plasma membrane part	0.00248284763712312
BP	GO:0007346	regulation of mitotic cell cycle	0.00248284763712312
BP	GO:0040007	growth	0.00253078980441447
BP	GO:0048589	developmental growth	0.00259234164073096
BP	GO:0022008	neurogenesis	0.00296914664532077
BP	GO:0033045	regulation of sister chromatid segregation	0.00335221228245541
MF	GO:0030020	extracellular matrix structural constituent conferring tensile strength	0.00344526153118432
BP	GO:0007059	chromosome segregation	0.00347871109299053
BP	GO:0006403	RNA localization	0.00347871109299053
BP	GO:0051128	regulation of cellular component organization	0.00367809316285327
BP	GO:0006281	DNA repair	0.00409132266362551
CC	GO:0033267	axon part	0.0045400388419668
BP	GO:0006396	RNA processing	0.00482108312934739
BP	GO:0051236	establishment of RNA localization	0.00482108312934739
BP	GO:0003009	skeletal muscle contraction	0.00482108312934739
BP	GO:0051094	positive regulation of developmental process	0.00580865050628109
BP	GO:0051093	negative regulation of developmental process	0.00600994551503165
BP	GO:0051962	positive regulation of nervous system development	0.00646263465691295
BP	GO:0060284	regulation of cell development	0.00667865205921826
BP	GO:0051130	positive regulation of cellular component organization	0.00668365352722025
CC	GO:0098982	GABA-ergic synapse	0.00669141274518304
BP	GO:0033047	regulation of mitotic sister chromatid segregation	0.00702296489083578
BP	GO:0031175	neuron projection development	0.00729360598906907
CC	GO:0097458	neuron part	0.00740855229379294
BP	GO:0006260	DNA replication	0.00762884961181611
BP	GO:0048666	neuron development	0.00764386917582744
BP	GO:0098742	cell-cell adhesion via plasma-membrane adhesion molecules	0.00766770075328895
BP	GO:0048523	negative regulation of cellular process	0.00774934959672463
BP	GO:0050684	regulation of mRNA processing	0.00778307754695774
BP	GO:0050804	modulation of chemical synaptic transmission	0.00783597807154225
BP	GO:0050767	regulation of neurogenesis	0.00784620724408804
BP	GO:0050808	synapse organization	0.00812193451817511
BP	GO:0006974	cellular response to DNA damage stimulus	0.00902551367211376
BP	GO:0099177	regulation of trans-synaptic signaling	0.00933320434856745
MF	GO:0016887	ATPase activity	0.0096766121131056
MF	GO:0005102	signaling receptor binding	0.00982166582964481
BP	GO:0045597	positive regulation of cell differentiation	0.0106713536364557
BP	GO:0031099	regeneration	0.0107185559864316
CC	GO:1990904	ribonucleoprotein complex	0.010777709162548
BP	GO:0008037	cell recognition	0.0107878563895182
BP	GO:0050657	nucleic acid transport	0.0107949044499557
BP	GO:0050658	RNA transport	0.0107949044499557
BP	GO:0040011	locomotion	0.0118244344554176
CC	GO:0099699	integral component of synaptic membrane	0.0119935970143943
CC	GO:0045211	postsynaptic membrane	0.0120784814664665
BP	GO:0006941	striated muscle contraction	0.0124712881232154
BP	GO:0060351	cartilage development involved in endochondral bone morphogenesis	0.0131558715459752
MF	GO:0008094	DNA-dependent ATPase activity	0.0133723046357999
BP	GO:0042221	response to chemical	0.01349012402394
BP	GO:0051052	regulation of DNA metabolic process	0.01349012402394
BP	GO:0003015	heart process	0.0137632160033443
BP	GO:0006259	DNA metabolic process	0.0137632160033443
CC	GO:0043025	neuronal cell body	0.0138788790572023
BP	GO:1903311	regulation of mRNA metabolic process	0.0140659708313454
MF	GO:0005509	calcium ion binding	0.0142030987096677
BP	GO:0140014	mitotic nuclear division	0.0142030987096677
BP	GO:0051241	negative regulation of multicellular organismal process	0.0142188713195384
BP	GO:0060255	regulation of macromolecule metabolic process	0.0148019720638337
BP	GO:0007091	metaphase/anaphase transition of mitotic cell cycle	0.01538784360353
MF	GO:0097367	carbohydrate derivative binding	0.0154614351389644
CC	GO:0005657	replication fork	0.0154614351389644
CC	GO:0044297	cell body	0.0154614351389644
BP	GO:0035418	protein localization to synapse	0.0155207286927764
BP	GO:0051240	positive regulation of multicellular organismal process	0.0155452692740527
MF	GO:0003723	RNA binding	0.0161605397203196
BP	GO:0044784	metaphase/anaphase transition of cell cycle	0.0161605397203196
BP	GO:0000075	cell cycle checkpoint	0.0161605397203196
BP	GO:0015931	nucleobase-containing compound transport	0.0165933342929139
CC	GO:0098793	presynapse	0.0165933342929139
CC	GO:0044420	extracellular matrix component	0.0166124260768498
CC	GO:0098590	plasma membrane region	0.0167631671384403
BP	GO:0043170	macromolecule metabolic process	0.0175417072437004
CC	GO:0009986	cell surface	0.0175860927812171
BP	GO:0006275	regulation of DNA replication	0.0176968802386595
CC	GO:0098936	intrinsic component of postsynaptic membrane	0.0177588263308363
BP	GO:1902749	regulation of cell cycle G2/M phase transition	0.0179556101204696
BP	GO:1901990	regulation of mitotic cell cycle phase transition	0.0179556101204696
CC	GO:0036477	somatodendritic compartment	0.0183471796368263
BP	GO:1905818	regulation of chromosome separation	0.0186060986401231
BP	GO:0008283	cell proliferation	0.0186060986401231
CC	GO:0043292	contractile fiber	0.0187291862667015
BP	GO:0030182	neuron differentiation	0.018803681568514
MF	GO:0042623	ATPase activity, coupled	0.0194620426223082
CC	GO:0099634	postsynaptic specialization membrane	0.0198212580779946
CC	GO:0043005	neuron projection	0.0199695598734962
BP	GO:1901987	regulation of cell cycle phase transition	0.020365468988662
BP	GO:0048167	regulation of synaptic plasticity	0.020365468988662
BP	GO:0007093	mitotic cell cycle checkpoint	0.0204024924975736
BP	GO:1901988	negative regulation of cell cycle phase transition	0.0204024924975736
BP	GO:0042127	regulation of cell proliferation	0.0205982722790063
BP	GO:0006936	muscle contraction	0.0207090873764839
BP	GO:0010965	regulation of mitotic sister chromatid separation	0.0207090873764839
BP	GO:0009611	response to wounding	0.0207090873764839
CC	GO:0000779	condensed chromosome, centromeric region	0.0216379887663968
BP	GO:0032879	regulation of localization	0.0216379887663968
BP	GO:0060350	endochondral bone morphogenesis	0.0234247318727581
CC	GO:0071944	cell periphery	0.0240160560270266
BP	GO:0003013	circulatory system process	0.0242192237726183
BP	GO:0030071	regulation of mitotic metaphase/anaphase transition	0.0250087621167561
BP	GO:0045930	negative regulation of mitotic cell cycle	0.0250087621167561
CC	GO:0005886	plasma membrane	0.0251569038467011
BP	GO:0031123	RNA 3'-end processing	0.0251905867506772
BP	GO:1901991	negative regulation of mitotic cell cycle phase transition	0.025640708651481
BP	GO:0007416	synapse assembly	0.0258592615802847
MF	GO:0004888	transmembrane signaling receptor activity	0.025931725636868
BP	GO:0060047	heart contraction	0.025931725636868
MF	GO:0046873	metal ion transmembrane transporter activity	0.025931725636868
BP	GO:0090068	positive regulation of cell cycle process	0.025931725636868
BP	GO:1902099	regulation of metaphase/anaphase transition of cell cycle	0.025931725636868
BP	GO:0120036	plasma membrane bounded cell projection organization	0.0269816179208235
BP	GO:0006950	response to stress	0.0275059724071456
BP	GO:0050769	positive regulation of neurogenesis	0.0279419481275348
CC	GO:0043596	nuclear replication fork	0.0289861051776408
MF	GO:0038023	signaling receptor activity	0.0290459426690818
BP	GO:0030030	cell projection organization	0.0295822747463614
BP	GO:0033044	regulation of chromosome organization	0.0300067108171401
MF	GO:0003697	single-stranded DNA binding	0.0313631707377651
BP	GO:0070887	cellular response to chemical stimulus	0.0325210611688238
BP	GO:0001501	skeletal system development	0.0328506876128327
CC	GO:0042734	presynaptic membrane	0.0328506876128327
BP	GO:0007267	cell-cell signaling	0.0330130402597069
CC	GO:0098978	glutamatergic synapse	0.033529898468349
CC	GO:0150034	distal axon	0.0336560111957454
BP	GO:0010720	positive regulation of cell development	0.0345057358586739
BP	GO:0090304	nucleic acid metabolic process	0.03465308680417
BP	GO:0003012	muscle system process	0.03465308680417
BP	GO:0010564	regulation of cell cycle process	0.03465308680417
MF	GO:0005539	glycosaminoglycan binding	0.0353691753421797
CC	GO:0098794	postsynapse	0.0356933212828858
MF	GO:0005261	cation channel activity	0.035728460138471
BP	GO:1903047	mitotic cell cycle process	0.0361354698173449
BP	GO:0006928	movement of cell or subcellular component	0.0362439458920902
BP	GO:0044770	cell cycle phase transition	0.036894775174582
BP	GO:0051171	regulation of nitrogen compound metabolic process	0.0372047956759681
BP	GO:0045787	positive regulation of cell cycle	0.0395698934875287
BP	GO:0051179	localization	0.0395838312097044
BP	GO:0003433	chondrocyte development involved in endochondral bone morphogenesis	0.0409512398698731
BP	GO:0043062	extracellular structure organization	0.0409512398698731
BP	GO:0051216	cartilage development	0.0409512398698731
BP	GO:0098801	regulation of renal system process	0.0409512398698731
BP	GO:0071214	cellular response to abiotic stimulus	0.0409512398698731
BP	GO:0104004	cellular response to environmental stimulus	0.0409512398698731
BP	GO:0010389	regulation of G2/M transition of mitotic cell cycle	0.0418588425099286
BP	GO:0045664	regulation of neuron differentiation	0.042292740584623
BP	GO:0050685	positive regulation of mRNA processing	0.042292740584623
BP	GO:0006376	mRNA splice site selection	0.042292740584623
BP	GO:0051246	regulation of protein metabolic process	0.042292740584623
CC	GO:0000502	proteasome complex	0.0468091660254799
BP	GO:0008015	blood circulation	0.0469028918502981
BP	GO:1903313	positive regulation of mRNA metabolic process	0.0480753468454639
BP	GO:0120039	plasma membrane bounded cell projection morphogenesis	0.0482475383418812
BP	GO:0048747	muscle fiber development	0.0482993965543237
BP	GO:0031570	DNA integrity checkpoint	0.0487268081770493
BP	GO:0098813	nuclear chromosome segregation	0.0492749881808943
BP	GO:0048168	regulation of neuronal synaptic plasticity	0.0495500283276382
BP	GO:0065008	regulation of biological quality	0.0495500283276382
BP	GO:0042391	regulation of membrane potential	0.0495500283276382
