# Supplementary material for: Dedicated transcriptomics combined with power analysis lead to functional understanding of genes with weak phenotypic changes in knockout lines
Source: PLoS Comput Biol. 2020 Nov 12;16(11):e1008354. doi: 10.1371/journal.pcbi.1008354 (PMC7685438; doi:10.1371/journal.pcbi.1008354)
Supplement: S3 File — (GZ) [file pcbi.1008354.s017.gz › S3_File/gor0.2/160.tsv]

ontology	category	term	BH
CC	GO:0031012	extracellular matrix	1.34859773344097e-09
CC	GO:0062023	collagen-containing extracellular matrix	3.65960253033828e-09
MF	GO:0005201	extracellular matrix structural constituent	1.35237202896286e-08
BP	GO:0050789	regulation of biological process	1.91352577603198e-08
BP	GO:0065007	biological regulation	1.91352577603198e-08
CC	GO:0044421	extracellular region part	2.41545969747358e-08
BP	GO:0032501	multicellular organismal process	3.8575088786791e-08
BP	GO:0009987	cellular process	4.04139552272241e-08
CC	GO:0005615	extracellular space	4.13344491375996e-08
BP	GO:0050794	regulation of cellular process	4.3491897942849e-08
BP	GO:0071840	cellular component organization or biogenesis	1.52080607223828e-07
CC	GO:0044428	nuclear part	2.48939280264238e-07
BP	GO:0016043	cellular component organization	8.39666802275249e-07
CC	GO:0005576	extracellular region	1.36326101862636e-06
BP	GO:0048731	system development	1.45038281754687e-06
CC	GO:0043228	non-membrane-bounded organelle	1.55380128866164e-06
BP	GO:0007275	multicellular organism development	2.4734100006899e-06
CC	GO:0031981	nuclear lumen	3.66762474659499e-06
CC	GO:0043232	intracellular non-membrane-bounded organelle	4.71985294200875e-06
BP	GO:0032502	developmental process	6.46298818889313e-06
BP	GO:0048468	cell development	6.53577467955961e-06
BP	GO:0051726	regulation of cell cycle	7.94916406840035e-06
BP	GO:0048856	anatomical structure development	8.61918681642213e-06
BP	GO:0007049	cell cycle	1.09206843525317e-05
MF	GO:0005515	protein binding	1.38445408811539e-05
MF	GO:0005198	structural molecule activity	1.38445408811539e-05
CC	GO:0032991	protein-containing complex	1.84455630456857e-05
CC	GO:0005694	chromosome	2.39279162786045e-05
BP	GO:0030154	cell differentiation	2.70549647802246e-05
CC	GO:0044427	chromosomal part	2.75831838200487e-05
BP	GO:0008380	RNA splicing	2.96106054371063e-05
BP	GO:0016071	mRNA metabolic process	3.7248185222479e-05
BP	GO:0048519	negative regulation of biological process	4.40174660433446e-05
BP	GO:0003008	system process	4.62906834856173e-05
BP	GO:0006396	RNA processing	4.62906834856173e-05
CC	GO:0005654	nucleoplasm	5.1719028089484e-05
CC	GO:0043292	contractile fiber	6.38269543994837e-05
BP	GO:0048523	negative regulation of cellular process	6.57834852726674e-05
BP	GO:0048869	cellular developmental process	7.32315164723513e-05
BP	GO:0051239	regulation of multicellular organismal process	7.50467532582376e-05
BP	GO:0007399	nervous system development	8.18598566757054e-05
BP	GO:0000278	mitotic cell cycle	9.22466339062632e-05
CC	GO:0099080	supramolecular complex	0.000106366680596738
CC	GO:0099081	supramolecular polymer	0.000106366680596738
BP	GO:0007346	regulation of mitotic cell cycle	0.000124218295614533
CC	GO:0099512	supramolecular fiber	0.000140387425916949
BP	GO:0040007	growth	0.000149968055772921
CC	GO:0044420	extracellular matrix component	0.000158217900613902
CC	GO:0000776	kinetochore	0.000219830705201286
BP	GO:0006397	mRNA processing	0.000219830705201286
CC	GO:0005581	collagen trimer	0.000239898955996733
BP	GO:0000245	spliceosomal complex assembly	0.000239898955996733
MF	GO:0003729	mRNA binding	0.000239898955996733
BP	GO:0000375	RNA splicing, via transesterification reactions	0.000241721015431688
BP	GO:0000377	RNA splicing, via transesterification reactions with bulged adenosine as nucleophile	0.000241721015431688
BP	GO:0000398	mRNA splicing, via spliceosome	0.000241721015431688
CC	GO:0030016	myofibril	0.000412530574722479
CC	GO:0000775	chromosome, centromeric region	0.000438566593587501
BP	GO:0051128	regulation of cellular component organization	0.000473969558001483
BP	GO:0090304	nucleic acid metabolic process	0.000515397605358929
MF	GO:0005212	structural constituent of eye lens	0.000538428519209362
BP	GO:0048699	generation of neurons	0.000613501270488739
BP	GO:0043062	extracellular structure organization	0.00077706443792733
BP	GO:0030198	extracellular matrix organization	0.00102973921655356
BP	GO:0051960	regulation of nervous system development	0.00104979494620023
CC	GO:0070013	intracellular organelle lumen	0.00104979494620023
CC	GO:0098687	chromosomal region	0.00104979494620023
MF	GO:0030020	extracellular matrix structural constituent conferring tensile strength	0.0010813170180933
CC	GO:0031974	membrane-enclosed lumen	0.0011297842814269
CC	GO:0043233	organelle lumen	0.0011297842814269
MF	GO:0005488	binding	0.00118583416598869
MF	GO:0003723	RNA binding	0.00135136964817673
BP	GO:0051983	regulation of chromosome segregation	0.00138559138651852
CC	GO:0097060	synaptic membrane	0.00142836818327979
CC	GO:0005634	nucleus	0.00151528305203045
BP	GO:0022008	neurogenesis	0.00153421035369432
BP	GO:0045595	regulation of cell differentiation	0.00183059739775747
CC	GO:0000228	nuclear chromosome	0.00183059739775747
BP	GO:0050793	regulation of developmental process	0.00185895431641993
BP	GO:0033047	regulation of mitotic sister chromatid segregation	0.00185895431641993
BP	GO:0006936	muscle contraction	0.0019332799229856
BP	GO:0033045	regulation of sister chromatid segregation	0.00207490547071362
CC	GO:0045202	synapse	0.00209237041684544
CC	GO:0044449	contractile fiber part	0.00211861909103061
CC	GO:0030424	axon	0.00218127683711565
BP	GO:0023052	signaling	0.00220598016899385
BP	GO:0006259	DNA metabolic process	0.00240714586432567
BP	GO:0007154	cell communication	0.00260947448277533
CC	GO:0000793	condensed chromosome	0.00265196350802798
CC	GO:0030017	sarcomere	0.00267534930193953
BP	GO:0048666	neuron development	0.0028496653592066
BP	GO:2000026	regulation of multicellular organismal development	0.00297227628327452
BP	GO:0048589	developmental growth	0.00299643847733854
CC	GO:0030054	cell junction	0.00306951982176509
BP	GO:0000070	mitotic sister chromatid segregation	0.00351456537708567
BP	GO:0007088	regulation of mitotic nuclear division	0.00355187801059353
BP	GO:0006941	striated muscle contraction	0.00355187801059353
CC	GO:0044456	synapse part	0.00355187801059353
CC	GO:0005681	spliceosomal complex	0.00355187801059353
BP	GO:0030182	neuron differentiation	0.00355187801059353
BP	GO:0051962	positive regulation of nervous system development	0.00395486291358122
MF	GO:0005509	calcium ion binding	0.00400862672022856
BP	GO:0140014	mitotic nuclear division	0.0047642296411093
BP	GO:0031175	neuron projection development	0.00486027109044677
BP	GO:0050767	regulation of neurogenesis	0.00502315674733435
BP	GO:0006281	DNA repair	0.0052468917449282
BP	GO:1903047	mitotic cell cycle process	0.00593864657316474
MF	GO:0005539	glycosaminoglycan binding	0.00602144826951884
BP	GO:0051093	negative regulation of developmental process	0.00602144826951884
BP	GO:0003012	muscle system process	0.00602144826951884
CC	GO:0044454	nuclear chromosome part	0.00607575226515983
BP	GO:0022402	cell cycle process	0.00655026832609755
BP	GO:0010965	regulation of mitotic sister chromatid separation	0.00670949934235748
CC	GO:0005856	cytoskeleton	0.00670949934235748
BP	GO:0003013	circulatory system process	0.00670949934235748
BP	GO:0051216	cartilage development	0.00670949934235748
BP	GO:0003015	heart process	0.00705571764063789
CC	GO:0005813	centrosome	0.0070794920673351
BP	GO:0048518	positive regulation of biological process	0.00737191619317513
BP	GO:0060284	regulation of cell development	0.00781015241356639
CC	GO:0097458	neuron part	0.00829853516321305
BP	GO:0007059	chromosome segregation	0.00952823143812754
BP	GO:0045930	negative regulation of mitotic cell cycle	0.0099522315320977
BP	GO:0120036	plasma membrane bounded cell projection organization	0.0101922770846162
BP	GO:0051241	negative regulation of multicellular organismal process	0.0101922770846162
BP	GO:0051094	positive regulation of developmental process	0.0101922770846162
CC	GO:0000777	condensed chromosome kinetochore	0.0102958164768159
BP	GO:0003009	skeletal muscle contraction	0.010480559628679
BP	GO:0051716	cellular response to stimulus	0.0107398140240393
CC	GO:1990904	ribonucleoprotein complex	0.0109368938055864
BP	GO:0007091	metaphase/anaphase transition of mitotic cell cycle	0.0109368938055864
CC	GO:0044422	organelle part	0.0121612332785677
MF	GO:0044877	protein-containing complex binding	0.0125132078602063
BP	GO:0061448	connective tissue development	0.0125132078602063
BP	GO:0045597	positive regulation of cell differentiation	0.0127773183962322
BP	GO:0043170	macromolecule metabolic process	0.01280135322764
BP	GO:1901990	regulation of mitotic cell cycle phase transition	0.0137954422912473
BP	GO:0010720	positive regulation of cell development	0.0156129104727225
BP	GO:0007155	cell adhesion	0.0158760605437982
BP	GO:0006403	RNA localization	0.0158760605437982
BP	GO:0008037	cell recognition	0.0172354670658703
CC	GO:0005865	striated muscle thin filament	0.0173880620114694
BP	GO:0048522	positive regulation of cellular process	0.0176697982021603
BP	GO:0051130	positive regulation of cellular component organization	0.0183104942207425
BP	GO:1903311	regulation of mRNA metabolic process	0.0183104942207425
BP	GO:0022610	biological adhesion	0.0183104942207425
BP	GO:0000819	sister chromatid segregation	0.0183475175957969
BP	GO:0030030	cell projection organization	0.0184878515177327
BP	GO:0006139	nucleobase-containing compound metabolic process	0.0185079172105409
MF	GO:0008094	DNA-dependent ATPase activity	0.018751677087184
CC	GO:0036379	myofilament	0.0189286441951875
BP	GO:0097435	supramolecular fiber organization	0.0190829615903168
MF	GO:0008201	heparin binding	0.0192297454413373
BP	GO:0010564	regulation of cell cycle process	0.0194553002763197
CC	GO:0031226	intrinsic component of plasma membrane	0.0194733023190363
BP	GO:0030071	regulation of mitotic metaphase/anaphase transition	0.0194733023190363
BP	GO:0007600	sensory perception	0.0194733023190363
BP	GO:0050877	nervous system process	0.0194733023190363
CC	GO:0044297	cell body	0.0194733023190363
BP	GO:0050879	multicellular organismal movement	0.0194733023190363
BP	GO:0050881	musculoskeletal movement	0.0194733023190363
BP	GO:0051783	regulation of nuclear division	0.0195696853641227
CC	GO:0044430	cytoskeletal part	0.0195696853641227
BP	GO:0008015	blood circulation	0.0195696853641227
BP	GO:0045876	positive regulation of sister chromatid cohesion	0.0196275787108878
BP	GO:0006974	cellular response to DNA damage stimulus	0.0202154016606946
BP	GO:0002062	chondrocyte differentiation	0.0211517355654397
BP	GO:0060351	cartilage development involved in endochondral bone morphogenesis	0.0212556050124073
CC	GO:0000779	condensed chromosome, centromeric region	0.0212556050124073
BP	GO:0045664	regulation of neuron differentiation	0.0212556050124073
BP	GO:0006261	DNA-dependent DNA replication	0.0212556050124073
BP	GO:0050769	positive regulation of neurogenesis	0.0219642254962308
BP	GO:0090068	positive regulation of cell cycle process	0.0222955585004735
BP	GO:0040008	regulation of growth	0.0222955585004735
BP	GO:2000816	negative regulation of mitotic sister chromatid separation	0.0229609237221628
CC	GO:0043005	neuron projection	0.0234937210903226
BP	GO:0003422	growth plate cartilage morphogenesis	0.0238149568477974
BP	GO:0060047	heart contraction	0.0238149568477974
CC	GO:0043025	neuronal cell body	0.0239940239483645
BP	GO:0050684	regulation of mRNA processing	0.0244039017828848
BP	GO:0044784	metaphase/anaphase transition of cell cycle	0.0244291806386785
BP	GO:0006260	DNA replication	0.0249017635486495
BP	GO:0070593	dendrite self-avoidance	0.0249017635486495
BP	GO:0051984	positive regulation of chromosome segregation	0.0251612699176685
CC	GO:0036477	somatodendritic compartment	0.0257387718222899
BP	GO:0051306	mitotic sister chromatid separation	0.0258540526301363
BP	GO:1901991	negative regulation of mitotic cell cycle phase transition	0.0271937876733912
BP	GO:1905818	regulation of chromosome separation	0.0275709774267351
BP	GO:0006310	DNA recombination	0.0275869903772598
BP	GO:0031123	RNA 3'-end processing	0.0292017937805992
BP	GO:0031099	regeneration	0.0292409840442796
BP	GO:0034508	centromere complex assembly	0.0301832923598104
CC	GO:0005887	integral component of plasma membrane	0.0302863727620232
BP	GO:1901343	negative regulation of vasculature development	0.0306487601100693
BP	GO:0051056	regulation of small GTPase mediated signal transduction	0.0312961417288319
BP	GO:0060350	endochondral bone morphogenesis	0.0319982294082323
BP	GO:1901988	negative regulation of cell cycle phase transition	0.0319982294082323
BP	GO:0000280	nuclear division	0.0328515058010741
BP	GO:0007268	chemical synaptic transmission	0.0338742874243946
BP	GO:0098916	anterograde trans-synaptic signaling	0.0338742874243946
BP	GO:0007093	mitotic cell cycle checkpoint	0.0342100768673882
BP	GO:0046483	heterocycle metabolic process	0.0352760569563078
BP	GO:0045786	negative regulation of cell cycle	0.0352760569563078
BP	GO:0003433	chondrocyte development involved in endochondral bone morphogenesis	0.0352760569563078
BP	GO:0050896	response to stimulus	0.0352760569563078
BP	GO:0006376	mRNA splice site selection	0.0360337007835388
BP	GO:0060255	regulation of macromolecule metabolic process	0.0363047801359965
BP	GO:0061061	muscle structure development	0.0363047801359965
BP	GO:0045841	negative regulation of mitotic metaphase/anaphase transition	0.0370159261762377
BP	GO:0033044	regulation of chromosome organization	0.0379400667121282
BP	GO:0048812	neuron projection morphogenesis	0.0393177894479961
BP	GO:0045839	negative regulation of mitotic nuclear division	0.0393420915358855
BP	GO:1901987	regulation of cell cycle phase transition	0.0394728686898933
CC	GO:0005657	replication fork	0.0406580732442416
BP	GO:0120039	plasma membrane bounded cell projection morphogenesis	0.0406580732442416
BP	GO:1902099	regulation of metaphase/anaphase transition of cell cycle	0.0425394380900266
BP	GO:0051129	negative regulation of cellular component organization	0.0429796741602676
BP	GO:0048858	cell projection morphogenesis	0.0429796741602676
BP	GO:0045596	negative regulation of cell differentiation	0.0431371194398889
BP	GO:0099536	synaptic signaling	0.0436530634691752
CC	GO:0098590	plasma membrane region	0.0437739047069143
BP	GO:0033048	negative regulation of mitotic sister chromatid segregation	0.0437739047069143
MF	GO:0008092	cytoskeletal protein binding	0.0437739047069143
BP	GO:1905819	negative regulation of chromosome separation	0.0437739047069143
CC	GO:0033267	axon part	0.0437739047069143
BP	GO:0030199	collagen fibril organization	0.0437925254107297
MF	GO:0042805	actinin binding	0.0447077132888921
BP	GO:0033046	negative regulation of sister chromatid segregation	0.0447554540779319
BP	GO:0000380	alternative mRNA splicing, via spliceosome	0.0448405238524998
BP	GO:0048168	regulation of neuronal synaptic plasticity	0.0449999506018211
BP	GO:0003414	chondrocyte morphogenesis involved in endochondral bone morphogenesis	0.0460182534774778
BP	GO:0003429	growth plate cartilage chondrocyte morphogenesis	0.0460182534774778
BP	GO:0090171	chondrocyte morphogenesis	0.0460182534774778
BP	GO:0098813	nuclear chromosome segregation	0.0464137376434756
BP	GO:0032963	collagen metabolic process	0.0464161856197331
BP	GO:0099537	trans-synaptic signaling	0.0467223580580808
CC	GO:0044446	intracellular organelle part	0.0474706001045057
BP	GO:0098742	cell-cell adhesion via plasma-membrane adhesion molecules	0.0474706001045057
CC	GO:0045211	postsynaptic membrane	0.0475359081426818
BP	GO:0045787	positive regulation of cell cycle	0.0486713637570885
BP	GO:0006302	double-strand break repair	0.0486713637570885
BP	GO:0032989	cellular component morphogenesis	0.0493483155353065
BP	GO:0034641	cellular nitrogen compound metabolic process	0.0493483155353065
