# Supplementary material for: Dedicated transcriptomics combined with power analysis lead to functional understanding of genes with weak phenotypic changes in knockout lines
Source: PLoS Comput Biol. 2020 Nov 12;16(11):e1008354. doi: 10.1371/journal.pcbi.1008354 (PMC7685438; doi:10.1371/journal.pcbi.1008354)
Supplement: S3 File — (GZ) [file pcbi.1008354.s017.gz › S3_File/gor0.2/710.tsv]

ontology	category	term	BH
CC	GO:0031012	extracellular matrix	4.45551696877318e-09
MF	GO:0005515	protein binding	8.87619231034411e-09
BP	GO:0032501	multicellular organismal process	8.87619231034411e-09
CC	GO:0062023	collagen-containing extracellular matrix	1.18626518165703e-07
BP	GO:0032502	developmental process	1.18626518165703e-07
BP	GO:0065007	biological regulation	1.18626518165703e-07
BP	GO:0050789	regulation of biological process	1.18626518165703e-07
BP	GO:0048856	anatomical structure development	2.29782772252011e-07
CC	GO:0032991	protein-containing complex	2.29782772252011e-07
BP	GO:0071840	cellular component organization or biogenesis	2.40595557050119e-07
MF	GO:0005488	binding	4.15701530286241e-07
BP	GO:0007275	multicellular organism development	5.12351831869031e-07
BP	GO:0048731	system development	6.33710978301644e-07
MF	GO:0005201	extracellular matrix structural constituent	7.11324887549525e-07
BP	GO:0050794	regulation of cellular process	7.11324887549525e-07
BP	GO:0016043	cellular component organization	8.58384138749566e-07
CC	GO:0044428	nuclear part	1.20525703131983e-06
MF	GO:0005198	structural molecule activity	1.6045571379423e-06
CC	GO:0043228	non-membrane-bounded organelle	1.67617095222525e-06
CC	GO:0031981	nuclear lumen	2.09289767869445e-06
BP	GO:0009987	cellular process	2.40828363483672e-06
CC	GO:0043232	intracellular non-membrane-bounded organelle	5.21418503835899e-06
CC	GO:0044421	extracellular region part	7.45528647346813e-06
CC	GO:0045202	synapse	1.55720527346247e-05
CC	GO:0005634	nucleus	2.38827588144334e-05
MF	GO:0005212	structural constituent of eye lens	2.9010323073469e-05
BP	GO:0023052	signaling	4.27293524723518e-05
CC	GO:0005576	extracellular region	4.45334001898111e-05
CC	GO:0005615	extracellular space	6.70843051182868e-05
CC	GO:0044456	synapse part	6.82914798266454e-05
BP	GO:0051239	regulation of multicellular organismal process	7.11444352196157e-05
CC	GO:0097060	synaptic membrane	7.11444352196157e-05
BP	GO:0051716	cellular response to stimulus	7.15575164763273e-05
BP	GO:0007154	cell communication	7.15575164763273e-05
BP	GO:0051216	cartilage development	7.98066604188405e-05
CC	GO:0070013	intracellular organelle lumen	7.98066604188405e-05
CC	GO:0031974	membrane-enclosed lumen	8.23722618225926e-05
CC	GO:0043233	organelle lumen	8.23722618225926e-05
MF	GO:0044877	protein-containing complex binding	8.49488529057897e-05
CC	GO:0099512	supramolecular fiber	0.000160842071662753
CC	GO:0099080	supramolecular complex	0.000160842071662753
CC	GO:0099081	supramolecular polymer	0.000160842071662753
BP	GO:0050793	regulation of developmental process	0.000212609862903919
CC	GO:0005694	chromosome	0.00021619952362089
BP	GO:0048869	cellular developmental process	0.000268561721798087
BP	GO:0048519	negative regulation of biological process	0.00031128990620222
CC	GO:0000775	chromosome, centromeric region	0.00033197012059803
CC	GO:0098687	chromosomal region	0.000336204253701969
BP	GO:0061448	connective tissue development	0.000451764572848417
CC	GO:0005581	collagen trimer	0.000556256858728089
CC	GO:0005654	nucleoplasm	0.000594042960105926
BP	GO:0030154	cell differentiation	0.000968730028434637
BP	GO:0002062	chondrocyte differentiation	0.00103626861493724
CC	GO:0044427	chromosomal part	0.00126981383107426
CC	GO:0030424	axon	0.00126981383107426
BP	GO:0060351	cartilage development involved in endochondral bone morphogenesis	0.00140270546981016
BP	GO:0007049	cell cycle	0.00152652614574345
BP	GO:0099536	synaptic signaling	0.00152652614574345
CC	GO:0099240	intrinsic component of synaptic membrane	0.00166440950169492
CC	GO:0098590	plasma membrane region	0.00172222160737063
BP	GO:0050896	response to stimulus	0.00175608481223241
CC	GO:0098793	presynapse	0.00187879409201495
BP	GO:0048523	negative regulation of cellular process	0.00201830072138133
BP	GO:0099537	trans-synaptic signaling	0.00262495502482026
CC	GO:0000779	condensed chromosome, centromeric region	0.00262495502482026
CC	GO:0033267	axon part	0.00262495502482026
MF	GO:0030020	extracellular matrix structural constituent conferring tensile strength	0.00275368002055895
BP	GO:0051130	positive regulation of cellular component organization	0.00275368002055895
BP	GO:0007268	chemical synaptic transmission	0.00275368002055895
BP	GO:0098916	anterograde trans-synaptic signaling	0.00275368002055895
CC	GO:0000777	condensed chromosome kinetochore	0.00336864948674823
CC	GO:0000776	kinetochore	0.00345823505582899
BP	GO:0090304	nucleic acid metabolic process	0.0042357934151271
BP	GO:0060350	endochondral bone morphogenesis	0.00427383823201473
CC	GO:0098982	GABA-ergic synapse	0.0043612904126771
BP	GO:0007155	cell adhesion	0.00439910330434111
BP	GO:0007517	muscle organ development	0.0046233289849835
CC	GO:0043292	contractile fiber	0.00468641950579712
BP	GO:0007399	nervous system development	0.00510582077103345
BP	GO:2000026	regulation of multicellular organismal development	0.00575997164737949
BP	GO:0003008	system process	0.00601980861917055
BP	GO:0040007	growth	0.00608813241877994
BP	GO:0003417	growth plate cartilage development	0.00614565027453156
BP	GO:0051726	regulation of cell cycle	0.00635867508772415
BP	GO:0022610	biological adhesion	0.00637393883638819
BP	GO:0006260	DNA replication	0.00637393883638819
CC	GO:0097458	neuron part	0.00656807254814353
BP	GO:0006396	RNA processing	0.00665091475826328
BP	GO:0008380	RNA splicing	0.0072432862192452
CC	GO:0045211	postsynaptic membrane	0.00768506439393915
CC	GO:0000228	nuclear chromosome	0.00769147266585637
CC	GO:0030054	cell junction	0.00769147266585637
BP	GO:0048522	positive regulation of cellular process	0.00816629556942648
BP	GO:0048518	positive regulation of biological process	0.00849924551528446
BP	GO:0006139	nucleobase-containing compound metabolic process	0.00849924551528446
CC	GO:0044422	organelle part	0.00849924551528446
BP	GO:0048589	developmental growth	0.00851860931215527
CC	GO:0005856	cytoskeleton	0.00867252227790253
BP	GO:0006403	RNA localization	0.0089273198010154
MF	GO:0043168	anion binding	0.00932463016914054
BP	GO:0006259	DNA metabolic process	0.0104026475367778
MF	GO:0003729	mRNA binding	0.0104026475367778
BP	GO:0048468	cell development	0.0104026475367778
CC	GO:0099699	integral component of synaptic membrane	0.0104629097042485
BP	GO:0030198	extracellular matrix organization	0.0109987520591636
BP	GO:0051128	regulation of cellular component organization	0.0119133354219233
MF	GO:0008134	transcription factor binding	0.0120908673728959
CC	GO:0098978	glutamatergic synapse	0.0120908673728959
BP	GO:0009888	tissue development	0.0120938395431773
BP	GO:0003009	skeletal muscle contraction	0.0123665294651051
CC	GO:0044420	extracellular matrix component	0.0132368662034346
BP	GO:0045595	regulation of cell differentiation	0.015409960112959
BP	GO:0060537	muscle tissue development	0.0160177251364373
MF	GO:0016887	ATPase activity	0.0167379398256889
CC	GO:0044454	nuclear chromosome part	0.0167379398256889
BP	GO:0007165	signal transduction	0.0173620141110924
MF	GO:0005539	glycosaminoglycan binding	0.0176170835615575
BP	GO:0007059	chromosome segregation	0.0176170835615575
BP	GO:0009653	anatomical structure morphogenesis	0.0176170835615575
BP	GO:0031123	RNA 3'-end processing	0.0176170835615575
CC	GO:0098936	intrinsic component of postsynaptic membrane	0.0178780391169668
BP	GO:0050808	synapse organization	0.0180647669550923
CC	GO:0044297	cell body	0.0185540753415747
BP	GO:0046483	heterocycle metabolic process	0.0186384881678914
CC	GO:0043025	neuronal cell body	0.0186418411083303
BP	GO:0016071	mRNA metabolic process	0.0188195611089241
MF	GO:0005509	calcium ion binding	0.0188195611089241
BP	GO:0060538	skeletal muscle organ development	0.0195571378266717
BP	GO:0060349	bone morphogenesis	0.0201086525745907
CC	GO:0044430	cytoskeletal part	0.0202212223785093
BP	GO:0051983	regulation of chromosome segregation	0.0205285760863309
BP	GO:0006281	DNA repair	0.021891547134875
BP	GO:0001501	skeletal system development	0.021891547134875
BP	GO:0098868	bone growth	0.021891547134875
BP	GO:0061061	muscle structure development	0.0222067165578157
BP	GO:0051236	establishment of RNA localization	0.0223605909377692
BP	GO:0003416	endochondral bone growth	0.0224338582027507
CC	GO:0030016	myofibril	0.0224338582027507
MF	GO:0042623	ATPase activity, coupled	0.022593326898668
MF	GO:0097367	carbohydrate derivative binding	0.0229585391874963
BP	GO:0051094	positive regulation of developmental process	0.0237851638118026
BP	GO:0014706	striated muscle tissue development	0.0245274529147573
BP	GO:0007416	synapse assembly	0.0245274529147573
BP	GO:0006397	mRNA processing	0.0250057244516102
BP	GO:0044085	cellular component biogenesis	0.0276560316046577
BP	GO:0003418	growth plate cartilage chondrocyte differentiation	0.0277751909286763
BP	GO:0003422	growth plate cartilage morphogenesis	0.0277751909286763
BP	GO:0050804	modulation of chemical synaptic transmission	0.0277751909286763
CC	GO:0036477	somatodendritic compartment	0.0286106648946309
BP	GO:0006974	cellular response to DNA damage stimulus	0.0287671785318145
CC	GO:0016604	nuclear body	0.0322075336475004
BP	GO:2000463	positive regulation of excitatory postsynaptic potential	0.0322075336475004
BP	GO:0099177	regulation of trans-synaptic signaling	0.032403324201265
BP	GO:0043062	extracellular structure organization	0.0337758087852412
BP	GO:0060255	regulation of macromolecule metabolic process	0.0354919194535036
BP	GO:0007346	regulation of mitotic cell cycle	0.0360818345618113
BP	GO:0140014	mitotic nuclear division	0.0363388633065606
CC	GO:0044449	contractile fiber part	0.0364075866926446
CC	GO:0044459	plasma membrane part	0.036695767254236
BP	GO:0006725	cellular aromatic compound metabolic process	0.0368608459803071
MF	GO:0008094	DNA-dependent ATPase activity	0.0371892014070195
BP	GO:0045597	positive regulation of cell differentiation	0.0371892014070195
BP	GO:0006936	muscle contraction	0.0379098179190205
CC	GO:0031226	intrinsic component of plasma membrane	0.0389540450363584
BP	GO:0044089	positive regulation of cellular component biogenesis	0.0389540450363584
BP	GO:0033044	regulation of chromosome organization	0.0389540450363584
BP	GO:0043933	protein-containing complex subunit organization	0.0390502222755299
CC	GO:0150034	distal axon	0.0390502222755299
CC	GO:0098794	postsynapse	0.0396292258002462
BP	GO:0003433	chondrocyte development involved in endochondral bone morphogenesis	0.0402518663952003
BP	GO:0034641	cellular nitrogen compound metabolic process	0.0415432925589304
BP	GO:0003012	muscle system process	0.0446328438436837
BP	GO:0033047	regulation of mitotic sister chromatid segregation	0.0446888297271745
BP	GO:0000070	mitotic sister chromatid segregation	0.0449862298305657
BP	GO:0048513	animal organ development	0.0449862298305657
BP	GO:0050657	nucleic acid transport	0.0449862298305657
BP	GO:0050658	RNA transport	0.0449862298305657
MF	GO:0003688	DNA replication origin binding	0.0451339551323654
CC	GO:0043005	neuron projection	0.0452787952876898
CC	GO:0030017	sarcomere	0.0463459192119435
MF	GO:0008144	drug binding	0.0463459192119435
BP	GO:0007088	regulation of mitotic nuclear division	0.0464159088472018
BP	GO:0050879	multicellular organismal movement	0.0467602815779554
BP	GO:0050881	musculoskeletal movement	0.0467602815779554
BP	GO:0065004	protein-DNA complex assembly	0.0467602815779554
MF	GO:0005516	calmodulin binding	0.0467602815779554
BP	GO:0000375	RNA splicing, via transesterification reactions	0.0468055097521861
BP	GO:0000377	RNA splicing, via transesterification reactions with bulged adenosine as nucleophile	0.0468055097521861
BP	GO:0000398	mRNA splicing, via spliceosome	0.0468055097521861
BP	GO:0051783	regulation of nuclear division	0.0480256496443269
BP	GO:0007519	skeletal muscle tissue development	0.0482933315974183
BP	GO:0000278	mitotic cell cycle	0.0483468286737184
MF	GO:0005261	cation channel activity	0.0487986736706593
CC	GO:0005887	integral component of plasma membrane	0.0487986736706593
BP	GO:0000245	spliceosomal complex assembly	0.0487986736706593
