# Supplementary material for: Dedicated transcriptomics combined with power analysis lead to functional understanding of genes with weak phenotypic changes in knockout lines
Source: PLoS Comput Biol. 2020 Nov 12;16(11):e1008354. doi: 10.1371/journal.pcbi.1008354 (PMC7685438; doi:10.1371/journal.pcbi.1008354)
Supplement: S3 File — (GZ) [file pcbi.1008354.s017.gz › S3_File/gor0.2/926.tsv]

ontology	category	term	BH
CC	GO:0031012	extracellular matrix	6.58384357821219e-12
CC	GO:0062023	collagen-containing extracellular matrix	4.45499812568667e-10
MF	GO:0005201	extracellular matrix structural constituent	1.22139353065543e-08
BP	GO:0065007	biological regulation	1.75756613330995e-08
BP	GO:0009987	cellular process	1.75756613330995e-08
BP	GO:0032501	multicellular organismal process	1.75756613330995e-08
BP	GO:0050789	regulation of biological process	4.10321336296592e-08
CC	GO:0032991	protein-containing complex	1.19049749156926e-07
MF	GO:0005198	structural molecule activity	1.87936286519784e-07
BP	GO:0050794	regulation of cellular process	2.15389654372617e-07
MF	GO:0005515	protein binding	2.92437441797812e-07
BP	GO:0032502	developmental process	3.08376534588773e-07
CC	GO:0044421	extracellular region part	3.51217229901514e-07
BP	GO:0071840	cellular component organization or biogenesis	3.82992536369429e-07
BP	GO:0048856	anatomical structure development	4.52797446836046e-07
CC	GO:0044428	nuclear part	4.52797446836046e-07
BP	GO:0007275	multicellular organism development	4.52797446836046e-07
BP	GO:0048731	system development	5.46483035179145e-07
CC	GO:0043228	non-membrane-bounded organelle	6.92898728591596e-07
CC	GO:0043232	intracellular non-membrane-bounded organelle	1.55675610522152e-06
BP	GO:0016043	cellular component organization	2.22182646851886e-06
CC	GO:0031981	nuclear lumen	2.54922030391914e-06
CC	GO:0005615	extracellular space	2.6186554558723e-06
MF	GO:0005488	binding	4.94828179911133e-06
BP	GO:0051239	regulation of multicellular organismal process	5.82491263157162e-06
CC	GO:0045202	synapse	5.86273615645038e-06
BP	GO:0007155	cell adhesion	1.61623541486504e-05
BP	GO:0050793	regulation of developmental process	1.64293699184106e-05
CC	GO:0097060	synaptic membrane	1.75388546147157e-05
BP	GO:0022610	biological adhesion	1.93611672150499e-05
BP	GO:0008380	RNA splicing	1.97502426152465e-05
BP	GO:0048468	cell development	2.21423736073254e-05
CC	GO:0005576	extracellular region	2.259186951908e-05
CC	GO:0097458	neuron part	2.30977590311514e-05
BP	GO:0048869	cellular developmental process	2.83996001518305e-05
BP	GO:2000026	regulation of multicellular organismal development	2.83996001518305e-05
CC	GO:0005694	chromosome	2.83996001518305e-05
CC	GO:0005654	nucleoplasm	4.37045400507442e-05
CC	GO:0030424	axon	4.40259723129324e-05
CC	GO:0099080	supramolecular complex	4.77982750916237e-05
CC	GO:0099081	supramolecular polymer	4.77982750916237e-05
BP	GO:0006397	mRNA processing	5.18564156781204e-05
CC	GO:0036477	somatodendritic compartment	5.24824789222345e-05
BP	GO:0006396	RNA processing	6.03414632272011e-05
CC	GO:0099512	supramolecular fiber	6.04404336473694e-05
CC	GO:0044456	synapse part	6.24692690489118e-05
BP	GO:0045597	positive regulation of cell differentiation	7.03500180949157e-05
BP	GO:0030154	cell differentiation	7.03500180949157e-05
BP	GO:0007399	nervous system development	8.30067818828804e-05
BP	GO:0007268	chemical synaptic transmission	8.40584469414742e-05
BP	GO:0098916	anterograde trans-synaptic signaling	8.40584469414742e-05
BP	GO:0051130	positive regulation of cellular component organization	9.46000856373241e-05
BP	GO:0099536	synaptic signaling	9.46000856373241e-05
CC	GO:0044427	chromosomal part	9.46000856373241e-05
BP	GO:0099537	trans-synaptic signaling	0.000105320002170286
BP	GO:0048519	negative regulation of biological process	0.000112402658659488
MF	GO:0005212	structural constituent of eye lens	0.000124921307806844
BP	GO:0016071	mRNA metabolic process	0.000149531100951504
CC	GO:0000775	chromosome, centromeric region	0.000189646553418944
CC	GO:0044297	cell body	0.000190628053547538
BP	GO:0051094	positive regulation of developmental process	0.00022968321937474
CC	GO:0033267	axon part	0.000243254267327999
CC	GO:0098590	plasma membrane region	0.000262394380947952
MF	GO:0003729	mRNA binding	0.000357428928402685
BP	GO:0023052	signaling	0.000360189612421311
BP	GO:0003008	system process	0.000396815898746904
BP	GO:0000375	RNA splicing, via transesterification reactions	0.000396815898746904
BP	GO:0000377	RNA splicing, via transesterification reactions with bulged adenosine as nucleophile	0.000396815898746904
BP	GO:0000398	mRNA splicing, via spliceosome	0.000396815898746904
CC	GO:0031226	intrinsic component of plasma membrane	0.000396815898746904
CC	GO:0000776	kinetochore	0.000400338780645791
BP	GO:0007154	cell communication	0.00043291735414462
MF	GO:0044877	protein-containing complex binding	0.00043291735414462
BP	GO:0090304	nucleic acid metabolic process	0.000458355875476684
CC	GO:0005581	collagen trimer	0.000466215052309548
CC	GO:0044420	extracellular matrix component	0.00046720939200662
BP	GO:0048699	generation of neurons	0.000479967495279559
CC	GO:0030054	cell junction	0.000487416360967587
CC	GO:0043025	neuronal cell body	0.000518092926131342
BP	GO:0045595	regulation of cell differentiation	0.000530334092438641
BP	GO:0051962	positive regulation of nervous system development	0.000569202559267798
BP	GO:0051128	regulation of cellular component organization	0.000757180078226428
CC	GO:0000228	nuclear chromosome	0.000953359471297567
BP	GO:0022008	neurogenesis	0.00099268411400627
BP	GO:0003015	heart process	0.00102178519052505
CC	GO:0070013	intracellular organelle lumen	0.00104115013906547
CC	GO:0043292	contractile fiber	0.00104778076540965
CC	GO:0044459	plasma membrane part	0.00104778076540965
CC	GO:0031974	membrane-enclosed lumen	0.00107839105256664
CC	GO:0043233	organelle lumen	0.00107839105256664
BP	GO:0006139	nucleobase-containing compound metabolic process	0.0010853860113277
CC	GO:0005887	integral component of plasma membrane	0.0010883734469173
BP	GO:0050769	positive regulation of neurogenesis	0.00120613375461437
CC	GO:0099240	intrinsic component of synaptic membrane	0.00124585955651273
CC	GO:0043005	neuron projection	0.00140112643127673
BP	GO:0051960	regulation of nervous system development	0.001463584515148
BP	GO:0040007	growth	0.00146761473658652
BP	GO:0034641	cellular nitrogen compound metabolic process	0.00146761473658652
BP	GO:0060047	heart contraction	0.001575910809758
CC	GO:0005634	nucleus	0.00160379909850638
CC	GO:0045211	postsynaptic membrane	0.00167646103675643
BP	GO:0010720	positive regulation of cell development	0.00167646103675643
BP	GO:0051726	regulation of cell cycle	0.00177036193117113
CC	GO:0000779	condensed chromosome, centromeric region	0.00187891553873917
BP	GO:0009653	anatomical structure morphogenesis	0.00188593503588107
CC	GO:0005681	spliceosomal complex	0.00188918209017233
BP	GO:0048589	developmental growth	0.0018921410803944
CC	GO:0098982	GABA-ergic synapse	0.00192420417406021
MF	GO:0030020	extracellular matrix structural constituent conferring tensile strength	0.00206598264772933
BP	GO:0048518	positive regulation of biological process	0.0020662714034635
CC	GO:0097447	dendritic tree	0.00210620833097302
BP	GO:0010467	gene expression	0.00230611913497473
BP	GO:0060284	regulation of cell development	0.00237737931828027
CC	GO:0000777	condensed chromosome kinetochore	0.00240236588604733
BP	GO:0000245	spliceosomal complex assembly	0.00240465703566773
CC	GO:0098687	chromosomal region	0.002487024916396
BP	GO:0051716	cellular response to stimulus	0.00254228084015877
BP	GO:0090068	positive regulation of cell cycle process	0.00281857171048994
CC	GO:0005856	cytoskeleton	0.00281857171048994
BP	GO:0000070	mitotic sister chromatid segregation	0.00281857171048994
BP	GO:0030182	neuron differentiation	0.00331325011225465
CC	GO:0044454	nuclear chromosome part	0.0035215148110373
BP	GO:0003009	skeletal muscle contraction	0.00362596094877948
BP	GO:0006260	DNA replication	0.00375756939288821
BP	GO:0033047	regulation of mitotic sister chromatid segregation	0.00375756939288821
CC	GO:0030425	dendrite	0.00382965622523226
BP	GO:0061448	connective tissue development	0.00394626758112534
BP	GO:0043170	macromolecule metabolic process	0.00415638486660513
BP	GO:0048523	negative regulation of cellular process	0.00427748731141193
CC	GO:0098936	intrinsic component of postsynaptic membrane	0.0043018020091556
BP	GO:0006941	striated muscle contraction	0.00435948124316156
BP	GO:0050804	modulation of chemical synaptic transmission	0.00448381206930263
BP	GO:0050767	regulation of neurogenesis	0.00462058443527261
BP	GO:0007267	cell-cell signaling	0.00465234479974623
BP	GO:0006403	RNA localization	0.00465234479974623
CC	GO:0099634	postsynaptic specialization membrane	0.00496833055800613
MF	GO:0003723	RNA binding	0.00496833055800613
BP	GO:0046483	heterocycle metabolic process	0.00502253551623628
BP	GO:0060255	regulation of macromolecule metabolic process	0.00502253551623628
BP	GO:0099177	regulation of trans-synaptic signaling	0.00520209472536695
CC	GO:0008328	ionotropic glutamate receptor complex	0.00623618183252895
MF	GO:0005539	glycosaminoglycan binding	0.00632880555756876
CC	GO:0098794	postsynapse	0.00645933184689836
BP	GO:0002062	chondrocyte differentiation	0.00666214613778497
BP	GO:0048522	positive regulation of cellular process	0.00676153904366972
BP	GO:0007346	regulation of mitotic cell cycle	0.00678494349764084
BP	GO:0045666	positive regulation of neuron differentiation	0.00692043670394049
BP	GO:0051216	cartilage development	0.00741959361367387
BP	GO:0006259	DNA metabolic process	0.00741959361367387
BP	GO:0031123	RNA 3'-end processing	0.00741959361367387
BP	GO:0003013	circulatory system process	0.0074677159470442
BP	GO:0060351	cartilage development involved in endochondral bone morphogenesis	0.00825102246815717
BP	GO:0048666	neuron development	0.00829628354746743
CC	GO:0120025	plasma membrane bounded cell projection	0.00829628354746743
CC	GO:0042995	cell projection	0.00829628354746743
CC	GO:0150034	distal axon	0.00829628354746743
BP	GO:0031346	positive regulation of cell projection organization	0.00886195541671512
BP	GO:0097435	supramolecular fiber organization	0.00894536347566448
BP	GO:0031338	regulation of vesicle fusion	0.0090256756026812
CC	GO:0098878	neurotransmitter receptor complex	0.00911854874525514
BP	GO:0050896	response to stimulus	0.00912823780113175
BP	GO:0016070	RNA metabolic process	0.00946183705136111
MF	GO:0005102	signaling receptor binding	0.00947848311028652
BP	GO:0006974	cellular response to DNA damage stimulus	0.00975779601286716
CC	GO:0030016	myofibril	0.00976315148191407
BP	GO:0030198	extracellular matrix organization	0.010633593097819
BP	GO:0007049	cell cycle	0.0106819074633224
CC	GO:0044422	organelle part	0.0108712793540482
CC	GO:0031594	neuromuscular junction	0.0115088036983776
BP	GO:0008015	blood circulation	0.0120025749106583
CC	GO:0071944	cell periphery	0.0128055539890833
MF	GO:0005509	calcium ion binding	0.0128602578554817
BP	GO:0006725	cellular aromatic compound metabolic process	0.013047219870348
BP	GO:0022613	ribonucleoprotein complex biogenesis	0.0130596806911007
CC	GO:0005604	basement membrane	0.0130917070874219
BP	GO:0006936	muscle contraction	0.0135034885091342
BP	GO:0006281	DNA repair	0.0156272015836425
BP	GO:0051093	negative regulation of developmental process	0.0161664314251158
BP	GO:0010976	positive regulation of neuron projection development	0.0162522096865055
BP	GO:0060350	endochondral bone morphogenesis	0.0162522096865055
BP	GO:0140014	mitotic nuclear division	0.0162522096865055
BP	GO:0031124	mRNA 3'-end processing	0.016277730127045
CC	GO:0005886	plasma membrane	0.016331932036662
CC	GO:0044449	contractile fiber part	0.016331932036662
BP	GO:0007088	regulation of mitotic nuclear division	0.0172015519693716
BP	GO:0033045	regulation of sister chromatid segregation	0.0172782271294169
BP	GO:0048167	regulation of synaptic plasticity	0.0172782271294169
BP	GO:0051983	regulation of chromosome segregation	0.0182717514190908
CC	GO:0099699	integral component of synaptic membrane	0.0182786148331046
BP	GO:0003012	muscle system process	0.0202989819148226
CC	GO:0043596	nuclear replication fork	0.0209137415701197
BP	GO:0000075	cell cycle checkpoint	0.0209137415701197
BP	GO:0071248	cellular response to metal ion	0.0215843983715379
CC	GO:0030017	sarcomere	0.0218447901383381
BP	GO:0008150	biological_process	0.0219261406208332
CC	GO:0044463	cell projection part	0.0221478440438049
CC	GO:0120038	plasma membrane bounded cell projection part	0.0221478440438049
BP	GO:0035418	protein localization to synapse	0.0221478440438049
BP	GO:0032989	cellular component morphogenesis	0.0221478440438049
BP	GO:0050808	synapse organization	0.0221982406248123
BP	GO:0071214	cellular response to abiotic stimulus	0.0226070054617721
BP	GO:0104004	cellular response to environmental stimulus	0.0226070054617721
BP	GO:0045787	positive regulation of cell cycle	0.0229270728260238
CC	GO:0071013	catalytic step 2 spliceosome	0.023349749719719
BP	GO:0003422	growth plate cartilage morphogenesis	0.0236553945073007
BP	GO:0050806	positive regulation of synaptic transmission	0.0240316704903933
MF	GO:0003676	nucleic acid binding	0.0255339159150975
CC	GO:0098793	presynapse	0.0257181409691131
BP	GO:0048168	regulation of neuronal synaptic plasticity	0.0261587448913593
BP	GO:0032879	regulation of localization	0.0274170314309544
BP	GO:1901990	regulation of mitotic cell cycle phase transition	0.0282921700730213
BP	GO:0000278	mitotic cell cycle	0.0282921700730213
BP	GO:0008037	cell recognition	0.0285883803902697
BP	GO:0010564	regulation of cell cycle process	0.0289695884364192
MF	GO:0097367	carbohydrate derivative binding	0.0293664598400681
BP	GO:0031175	neuron projection development	0.0296588245801852
CC	GO:0099055	integral component of postsynaptic membrane	0.0301624161412147
CC	GO:0098948	intrinsic component of postsynaptic specialization membrane	0.0303367464298442
BP	GO:0034508	centromere complex assembly	0.0303367464298442
BP	GO:0033044	regulation of chromosome organization	0.0303649788696976
BP	GO:0051783	regulation of nuclear division	0.0305768648861592
BP	GO:0010965	regulation of mitotic sister chromatid separation	0.0312160356384153
BP	GO:0050877	nervous system process	0.0314161332459548
BP	GO:0051241	negative regulation of multicellular organismal process	0.0314161332459548
BP	GO:0003071	renal system process involved in regulation of systemic arterial blood pressure	0.0315210569258016
BP	GO:0006378	mRNA polyadenylation	0.0315210569258016
BP	GO:0060537	muscle tissue development	0.0315802660946792
BP	GO:0051236	establishment of RNA localization	0.031887707901293
BP	GO:1901360	organic cyclic compound metabolic process	0.031887707901293
BP	GO:0023051	regulation of signaling	0.032167918360713
MF	GO:0008201	heparin binding	0.0327546787367292
BP	GO:0007093	mitotic cell cycle checkpoint	0.0335774397342221
BP	GO:0043062	extracellular structure organization	0.0335774397342221
BP	GO:0007165	signal transduction	0.0335774397342221
CC	GO:0009986	cell surface	0.0335774397342221
CC	GO:0000793	condensed chromosome	0.0335774397342221
BP	GO:0008283	cell proliferation	0.0335774397342221
BP	GO:0043631	RNA polyadenylation	0.0335774397342221
BP	GO:0000819	sister chromatid segregation	0.0335774397342221
BP	GO:0003433	chondrocyte development involved in endochondral bone morphogenesis	0.0335774397342221
BP	GO:0010646	regulation of cell communication	0.0335774397342221
BP	GO:0071241	cellular response to inorganic substance	0.0335774397342221
BP	GO:0007059	chromosome segregation	0.0342853727359236
BP	GO:0007517	muscle organ development	0.0344705002197211
BP	GO:0015931	nucleobase-containing compound transport	0.0356046070700226
CC	GO:0005657	replication fork	0.0371999724587149
BP	GO:0006261	DNA-dependent DNA replication	0.0398424176464624
BP	GO:0051171	regulation of nitrogen compound metabolic process	0.0398424176464624
MF	GO:1990825	sequence-specific mRNA binding	0.0398424176464624
MF	GO:0005524	ATP binding	0.0400836168547567
MF	GO:0003682	chromatin binding	0.0411319681629097
BP	GO:0000902	cell morphogenesis	0.0411319681629097
BP	GO:0051240	positive regulation of multicellular organismal process	0.0423637551868161
BP	GO:1901991	negative regulation of mitotic cell cycle phase transition	0.0423637551868161
CC	GO:0042734	presynaptic membrane	0.0423637551868161
CC	GO:0032809	neuronal cell body membrane	0.04261855870658
BP	GO:0050879	multicellular organismal movement	0.0432148111924472
BP	GO:0050881	musculoskeletal movement	0.0432148111924472
BP	GO:0045664	regulation of neuron differentiation	0.0450128638280058
BP	GO:0003414	chondrocyte morphogenesis involved in endochondral bone morphogenesis	0.0456141062854466
BP	GO:0003429	growth plate cartilage chondrocyte morphogenesis	0.0456141062854466
BP	GO:0090171	chondrocyte morphogenesis	0.0456141062854466
BP	GO:0007091	metaphase/anaphase transition of mitotic cell cycle	0.0456141062854466
BP	GO:0045930	negative regulation of mitotic cell cycle	0.0461463636258508
MF	GO:0008092	cytoskeletal protein binding	0.0469743332398097
CC	GO:1990904	ribonucleoprotein complex	0.0474858449273443
BP	GO:0007411	axon guidance	0.0479546730235837
CC	GO:0043197	dendritic spine	0.0479546730235837
BP	GO:1901988	negative regulation of cell cycle phase transition	0.0479546730235837
MF	GO:0008144	drug binding	0.0479546730235837
CC	GO:0044464	cell part	0.0479650752888917
