# Supplementary material for: Dedicated transcriptomics combined with power analysis lead to functional understanding of genes with weak phenotypic changes in knockout lines
Source: PLoS Comput Biol. 2020 Nov 12;16(11):e1008354. doi: 10.1371/journal.pcbi.1008354 (PMC7685438; doi:10.1371/journal.pcbi.1008354)
Supplement: S3 File — (GZ) [file pcbi.1008354.s017.gz › S3_File/gor0.2/584.tsv]

ontology	category	term	BH
BP	GO:0032501	multicellular organismal process	5.12411744082992e-10
CC	GO:0031012	extracellular matrix	5.90356617378165e-09
CC	GO:0032991	protein-containing complex	3.69567783796095e-08
BP	GO:0071840	cellular component organization or biogenesis	3.69567783796095e-08
BP	GO:0007275	multicellular organism development	8.20602941115686e-08
CC	GO:0062023	collagen-containing extracellular matrix	1.02874017711926e-07
CC	GO:0044421	extracellular region part	1.3624235202582e-07
BP	GO:0048856	anatomical structure development	2.06215891255701e-07
BP	GO:0048731	system development	2.78512230391955e-07
BP	GO:0032502	developmental process	3.45426118792974e-07
BP	GO:0016043	cellular component organization	4.45707213705304e-07
CC	GO:0044428	nuclear part	4.45707213705304e-07
MF	GO:0005198	structural molecule activity	5.13998442224115e-07
CC	GO:0043228	non-membrane-bounded organelle	5.13998442224115e-07
CC	GO:0005576	extracellular region	7.76471019339149e-07
BP	GO:0009987	cellular process	7.76471019339149e-07
CC	GO:0043232	intracellular non-membrane-bounded organelle	1.57472482424734e-06
CC	GO:0031981	nuclear lumen	1.90968574986386e-06
CC	GO:0005615	extracellular space	2.57993696214458e-06
MF	GO:0005201	extracellular matrix structural constituent	2.73984250525692e-06
MF	GO:0005515	protein binding	6.68007803156681e-06
CC	GO:0044427	chromosomal part	7.41474187103308e-06
BP	GO:0030154	cell differentiation	1.08894252819585e-05
BP	GO:0050789	regulation of biological process	1.452497383061e-05
CC	GO:0070013	intracellular organelle lumen	1.47796065298342e-05
CC	GO:0031974	membrane-enclosed lumen	1.50363197102072e-05
CC	GO:0043233	organelle lumen	1.50363197102072e-05
BP	GO:0065007	biological regulation	1.72582426975665e-05
CC	GO:0005694	chromosome	1.83598580470599e-05
BP	GO:0048869	cellular developmental process	2.05073368258589e-05
BP	GO:0007399	nervous system development	4.83442299179849e-05
BP	GO:0050794	regulation of cellular process	4.83442299179849e-05
BP	GO:0006396	RNA processing	4.87880547955888e-05
BP	GO:0048468	cell development	5.99186065202389e-05
BP	GO:0016071	mRNA metabolic process	5.99186065202389e-05
CC	GO:0005634	nucleus	5.99186065202389e-05
CC	GO:0000776	kinetochore	7.16727312113133e-05
BP	GO:0008380	RNA splicing	7.65098382623151e-05
CC	GO:0005654	nucleoplasm	7.74752299387298e-05
BP	GO:0003008	system process	8.40303862390456e-05
BP	GO:0051239	regulation of multicellular organismal process	0.000105210350616256
CC	GO:0099512	supramolecular fiber	0.000115950291381219
CC	GO:0099080	supramolecular complex	0.000115950291381219
CC	GO:0099081	supramolecular polymer	0.000115950291381219
MF	GO:0044877	protein-containing complex binding	0.00011645600373388
BP	GO:0006397	mRNA processing	0.000121527306995603
BP	GO:0040007	growth	0.000124555620668072
CC	GO:0000228	nuclear chromosome	0.00015188407329585
CC	GO:0000777	condensed chromosome kinetochore	0.000183587525430433
CC	GO:0000775	chromosome, centromeric region	0.000183754216235001
MF	GO:0003729	mRNA binding	0.000185932840133614
BP	GO:0050793	regulation of developmental process	0.000425706559257285
BP	GO:0006403	RNA localization	0.000469868087515156
BP	GO:2000026	regulation of multicellular organismal development	0.000576379971788093
CC	GO:0044454	nuclear chromosome part	0.000591598016706337
BP	GO:0090304	nucleic acid metabolic process	0.000609870284332396
CC	GO:0045202	synapse	0.000665977486854637
CC	GO:0044420	extracellular matrix component	0.000666265162375333
BP	GO:0048518	positive regulation of biological process	0.000850432439133825
CC	GO:0097060	synaptic membrane	0.000889247494617668
BP	GO:0048589	developmental growth	0.000939427627953607
BP	GO:0051216	cartilage development	0.00107085603320184
BP	GO:0061448	connective tissue development	0.00112938326365466
CC	GO:0043292	contractile fiber	0.00112938326365466
MF	GO:0005509	calcium ion binding	0.00121417618398304
BP	GO:0003009	skeletal muscle contraction	0.00128674710384566
CC	GO:0098687	chromosomal region	0.00129126584002106
MF	GO:0005488	binding	0.00144543285237413
CC	GO:0044456	synapse part	0.00159429322413818
BP	GO:0051236	establishment of RNA localization	0.00234855079188898
BP	GO:0051128	regulation of cellular component organization	0.00239950168729068
BP	GO:0006260	DNA replication	0.00239950168729068
BP	GO:0048519	negative regulation of biological process	0.0026234633536832
CC	GO:0044422	organelle part	0.00280596143488052
BP	GO:0002062	chondrocyte differentiation	0.00286426414294483
BP	GO:0000278	mitotic cell cycle	0.00320506123971768
BP	GO:0045595	regulation of cell differentiation	0.00378427232955289
BP	GO:0048523	negative regulation of cellular process	0.00379830790430523
CC	GO:0005581	collagen trimer	0.00379830790430523
CC	GO:0031226	intrinsic component of plasma membrane	0.00379830790430523
BP	GO:0000245	spliceosomal complex assembly	0.00387308353781528
BP	GO:0048522	positive regulation of cellular process	0.00406181669939964
BP	GO:0099536	synaptic signaling	0.00451317811513613
CC	GO:0000779	condensed chromosome, centromeric region	0.00451317811513613
BP	GO:0050879	multicellular organismal movement	0.00451317811513613
BP	GO:0050881	musculoskeletal movement	0.00451317811513613
BP	GO:0060351	cartilage development involved in endochondral bone morphogenesis	0.00452887640609117
CC	GO:0030054	cell junction	0.00454126943252692
CC	GO:1990904	ribonucleoprotein complex	0.00493609333766161
MF	GO:0008201	heparin binding	0.00493609333766161
BP	GO:0000375	RNA splicing, via transesterification reactions	0.00493609333766161
BP	GO:0000377	RNA splicing, via transesterification reactions with bulged adenosine as nucleophile	0.00493609333766161
BP	GO:0000398	mRNA splicing, via spliceosome	0.00493609333766161
MF	GO:0005539	glycosaminoglycan binding	0.00493609333766161
BP	GO:0051960	regulation of nervous system development	0.00493609333766161
BP	GO:0000070	mitotic sister chromatid segregation	0.00493609333766161
BP	GO:0051093	negative regulation of developmental process	0.00493609333766161
BP	GO:0050657	nucleic acid transport	0.00493609333766161
BP	GO:0050658	RNA transport	0.00493609333766161
MF	GO:0005212	structural constituent of eye lens	0.00495319606880933
BP	GO:0006941	striated muscle contraction	0.00512671005849876
BP	GO:0006139	nucleobase-containing compound metabolic process	0.00522198182655821
BP	GO:0007093	mitotic cell cycle checkpoint	0.00540798685298141
CC	GO:0030424	axon	0.0057764974593986
BP	GO:0099537	trans-synaptic signaling	0.00590671862088262
BP	GO:0022008	neurogenesis	0.00590671862088262
BP	GO:0030198	extracellular matrix organization	0.00604203588061311
BP	GO:0007268	chemical synaptic transmission	0.0063837437921729
BP	GO:0098916	anterograde trans-synaptic signaling	0.0063837437921729
CC	GO:0005887	integral component of plasma membrane	0.00718098030139865
MF	GO:0005102	signaling receptor binding	0.00719878489970375
CC	GO:0030016	myofibril	0.00719878489970375
BP	GO:0051983	regulation of chromosome segregation	0.00722914506513053
BP	GO:0000075	cell cycle checkpoint	0.00738005036445672
CC	GO:0097458	neuron part	0.00780967246892971
MF	GO:0030020	extracellular matrix structural constituent conferring tensile strength	0.00882807655539286
BP	GO:0007059	chromosome segregation	0.00912795964123508
BP	GO:0051726	regulation of cell cycle	0.00912795964123508
BP	GO:0060350	endochondral bone morphogenesis	0.0100635061716713
BP	GO:0046483	heterocycle metabolic process	0.0102484876341385
BP	GO:0003015	heart process	0.0104343887312852
BP	GO:0060537	muscle tissue development	0.0106533901585716
BP	GO:0043062	extracellular structure organization	0.0108025838686852
BP	GO:0003433	chondrocyte development involved in endochondral bone morphogenesis	0.0109983781717621
BP	GO:0007346	regulation of mitotic cell cycle	0.0111221351391615
CC	GO:0044449	contractile fiber part	0.0121510572046629
BP	GO:0033045	regulation of sister chromatid segregation	0.0121510572046629
BP	GO:0051241	negative regulation of multicellular organismal process	0.0121861691971722
CC	GO:0000793	condensed chromosome	0.0124567230819596
BP	GO:0033047	regulation of mitotic sister chromatid segregation	0.0126346278845404
CC	GO:0005681	spliceosomal complex	0.0132913904743482
BP	GO:0007049	cell cycle	0.0140552192243959
BP	GO:0006725	cellular aromatic compound metabolic process	0.0141690429809551
BP	GO:0048513	animal organ development	0.014625605208685
CC	GO:0044446	intracellular organelle part	0.0147062062908347
BP	GO:0000819	sister chromatid segregation	0.0152177113589016
BP	GO:1902750	negative regulation of cell cycle G2/M phase transition	0.0152177113589016
CC	GO:0030017	sarcomere	0.0152177113589016
BP	GO:0016070	RNA metabolic process	0.0168111139782131
CC	GO:0045211	postsynaptic membrane	0.0175371603254584
BP	GO:0043170	macromolecule metabolic process	0.0177935222452904
BP	GO:1902749	regulation of cell cycle G2/M phase transition	0.0178677455919769
BP	GO:1903047	mitotic cell cycle process	0.0186366655037896
BP	GO:0008037	cell recognition	0.0186366655037896
MF	GO:0003723	RNA binding	0.0186366655037896
BP	GO:0003417	growth plate cartilage development	0.0189878945721309
BP	GO:0051028	mRNA transport	0.0195790001684968
BP	GO:0006261	DNA-dependent DNA replication	0.0205300735321098
BP	GO:0010467	gene expression	0.0206502004762557
BP	GO:0048699	generation of neurons	0.0224720914388182
BP	GO:0034641	cellular nitrogen compound metabolic process	0.0227529755266378
BP	GO:0060047	heart contraction	0.0227529755266378
BP	GO:0045876	positive regulation of sister chromatid cohesion	0.0227529755266378
CC	GO:0036477	somatodendritic compartment	0.0227724823469154
MF	GO:0008094	DNA-dependent ATPase activity	0.0229114334898662
BP	GO:0007088	regulation of mitotic nuclear division	0.0230204781098922
BP	GO:0015931	nucleobase-containing compound transport	0.0232605929019137
BP	GO:0010389	regulation of G2/M transition of mitotic cell cycle	0.0232605929019137
BP	GO:0048747	muscle fiber development	0.0234618836562256
BP	GO:0140014	mitotic nuclear division	0.0237698398918028
BP	GO:0060284	regulation of cell development	0.0237698398918028
BP	GO:0090068	positive regulation of cell cycle process	0.0237698398918028
CC	GO:0005856	cytoskeleton	0.0238075816722578
BP	GO:0060255	regulation of macromolecule metabolic process	0.0242447781411309
BP	GO:0006936	muscle contraction	0.024793424214372
CC	GO:0044451	nucleoplasm part	0.0260863471137032
BP	GO:0003418	growth plate cartilage chondrocyte differentiation	0.0288741895858407
BP	GO:1901990	regulation of mitotic cell cycle phase transition	0.0294527597733446
BP	GO:0007091	metaphase/anaphase transition of mitotic cell cycle	0.031115821935918
CC	GO:0000778	condensed nuclear chromosome kinetochore	0.0316138400018611
BP	GO:0044774	mitotic DNA integrity checkpoint	0.0316138400018611
BP	GO:0003013	circulatory system process	0.0325922240118972
BP	GO:0045931	positive regulation of mitotic cell cycle	0.0342595150918584
BP	GO:1901360	organic cyclic compound metabolic process	0.035826509125285
BP	GO:0050767	regulation of neurogenesis	0.0363815798478629
BP	GO:0060349	bone morphogenesis	0.0384054898521651
BP	GO:0023052	signaling	0.0384054898521651
BP	GO:0010972	negative regulation of G2/M transition of mitotic cell cycle	0.0384952723008892
BP	GO:0022402	cell cycle process	0.0397427304965933
BP	GO:0033314	mitotic DNA replication checkpoint	0.0397427304965933
BP	GO:0030182	neuron differentiation	0.0405431243293696
CC	GO:0044297	cell body	0.0410944363462595
BP	GO:0014706	striated muscle tissue development	0.0418251301407155
CC	GO:0016604	nuclear body	0.0441112652662947
BP	GO:0051179	localization	0.0443906976736865
BP	GO:0010965	regulation of mitotic sister chromatid separation	0.044533922004459
BP	GO:0006259	DNA metabolic process	0.0448270817355673
BP	GO:0031570	DNA integrity checkpoint	0.0453348175156018
BP	GO:0050877	nervous system process	0.0461124144268004
BP	GO:0051094	positive regulation of developmental process	0.0466865800883116
CC	GO:0044459	plasma membrane part	0.0467132085437464
BP	GO:0009653	anatomical structure morphogenesis	0.0480784471303613
BP	GO:0007267	cell-cell signaling	0.0488154595958462
