# Supplementary material for: Dedicated transcriptomics combined with power analysis lead to functional understanding of genes with weak phenotypic changes in knockout lines
Source: PLoS Comput Biol. 2020 Nov 12;16(11):e1008354. doi: 10.1371/journal.pcbi.1008354 (PMC7685438; doi:10.1371/journal.pcbi.1008354)
Supplement: S3 File — (GZ) [file pcbi.1008354.s017.gz › S3_File/gor0.2/874.tsv]

ontology	category	term	BH
CC	GO:0031012	extracellular matrix	4.18135564384137e-08
CC	GO:0062023	collagen-containing extracellular matrix	4.00038161295045e-07
BP	GO:0009987	cellular process	4.131553774033e-07
MF	GO:0005515	protein binding	9.29733642595261e-07
CC	GO:0032991	protein-containing complex	9.29733642595261e-07
MF	GO:0005488	binding	1.22489029394367e-06
CC	GO:0044421	extracellular region part	1.30954265145322e-06
BP	GO:0065007	biological regulation	2.80714180250931e-06
BP	GO:0050789	regulation of biological process	3.50153918107497e-06
CC	GO:0005576	extracellular region	3.91315894751659e-06
CC	GO:0005615	extracellular space	4.28179633577992e-06
CC	GO:0043228	non-membrane-bounded organelle	4.28925747720685e-06
CC	GO:0044428	nuclear part	4.35598318642241e-06
BP	GO:0050794	regulation of cellular process	4.47498164978861e-06
MF	GO:0005201	extracellular matrix structural constituent	4.47498164978861e-06
CC	GO:0031981	nuclear lumen	5.41546479034448e-06
BP	GO:0032501	multicellular organismal process	8.01663790397614e-06
CC	GO:0043232	intracellular non-membrane-bounded organelle	8.01663790397614e-06
BP	GO:0071840	cellular component organization or biogenesis	3.50915072992435e-05
BP	GO:0006396	RNA processing	3.86066545398883e-05
CC	GO:0005694	chromosome	4.50802672524515e-05
CC	GO:0044427	chromosomal part	4.53216905230083e-05
BP	GO:0048519	negative regulation of biological process	4.66823501441029e-05
CC	GO:0070013	intracellular organelle lumen	0.000124666493915275
BP	GO:0008380	RNA splicing	0.000124666493915275
BP	GO:0090304	nucleic acid metabolic process	0.000124666493915275
MF	GO:0005198	structural molecule activity	0.00012523627719658
CC	GO:0099512	supramolecular fiber	0.00012523627719658
CC	GO:0099080	supramolecular complex	0.00012523627719658
CC	GO:0099081	supramolecular polymer	0.00012523627719658
CC	GO:0005581	collagen trimer	0.000129344116317645
BP	GO:0051726	regulation of cell cycle	0.00013965511368356
CC	GO:0031974	membrane-enclosed lumen	0.00017918136453759
CC	GO:0043233	organelle lumen	0.00017918136453759
BP	GO:0016043	cellular component organization	0.00017918136453759
CC	GO:0005654	nucleoplasm	0.000225499910644236
BP	GO:0006260	DNA replication	0.0002269886083906
CC	GO:0043292	contractile fiber	0.000231933597370537
MF	GO:0005212	structural constituent of eye lens	0.000234996292434902
CC	GO:0097060	synaptic membrane	0.000278065330979814
CC	GO:0000228	nuclear chromosome	0.000291715930389114
BP	GO:0006139	nucleobase-containing compound metabolic process	0.000318722234919819
BP	GO:0032502	developmental process	0.000318722234919819
BP	GO:0006397	mRNA processing	0.000318722234919819
BP	GO:0048731	system development	0.000318722234919819
CC	GO:0044454	nuclear chromosome part	0.000318722234919819
BP	GO:0048523	negative regulation of cellular process	0.000487663866839988
BP	GO:0006974	cellular response to DNA damage stimulus	0.000487663866839988
BP	GO:0043170	macromolecule metabolic process	0.000487663866839988
BP	GO:0007275	multicellular organism development	0.000515435385882805
BP	GO:0000278	mitotic cell cycle	0.000600853549593835
BP	GO:0090068	positive regulation of cell cycle process	0.000742923842638166
CC	GO:0000776	kinetochore	0.000802119320123758
CC	GO:0000775	chromosome, centromeric region	0.000819888093012094
BP	GO:0048856	anatomical structure development	0.000953521771994049
BP	GO:0046483	heterocycle metabolic process	0.000960378697926785
BP	GO:0000375	RNA splicing, via transesterification reactions	0.00104291995865533
BP	GO:0000377	RNA splicing, via transesterification reactions with bulged adenosine as nucleophile	0.00104291995865533
BP	GO:0000398	mRNA splicing, via spliceosome	0.00104291995865533
CC	GO:0005681	spliceosomal complex	0.00126482347498032
CC	GO:0045211	postsynaptic membrane	0.00168117903182456
CC	GO:0005634	nucleus	0.00223169354919518
CC	GO:0045202	synapse	0.00311873500820271
MF	GO:0008134	transcription factor binding	0.00312388042446239
BP	GO:0007346	regulation of mitotic cell cycle	0.00317372423893107
BP	GO:0006281	DNA repair	0.00319926541903008
BP	GO:0000070	mitotic sister chromatid segregation	0.00367820589488691
MF	GO:0030020	extracellular matrix structural constituent conferring tensile strength	0.0038480563615964
MF	GO:0044877	protein-containing complex binding	0.00394345471086254
CC	GO:0030016	myofibril	0.00406736466004474
BP	GO:0006725	cellular aromatic compound metabolic process	0.00414254585742498
CC	GO:0098687	chromosomal region	0.0043950024616183
BP	GO:0034641	cellular nitrogen compound metabolic process	0.00445937405814586
CC	GO:0044422	organelle part	0.00445937405814586
CC	GO:0000777	condensed chromosome kinetochore	0.00445937405814586
BP	GO:0051216	cartilage development	0.00455389577981658
BP	GO:0006261	DNA-dependent DNA replication	0.00455389577981658
CC	GO:0071013	catalytic step 2 spliceosome	0.00480543412135309
CC	GO:0030017	sarcomere	0.0050809439459316
BP	GO:0007049	cell cycle	0.00520177451948591
BP	GO:0007059	chromosome segregation	0.00565121178216765
BP	GO:0002062	chondrocyte differentiation	0.00621853318458053
BP	GO:0006259	DNA metabolic process	0.00671575370189481
BP	GO:0048518	positive regulation of biological process	0.00671575370189481
CC	GO:0044449	contractile fiber part	0.00671575370189481
BP	GO:0061448	connective tissue development	0.00671575370189481
CC	GO:0044420	extracellular matrix component	0.00728569097308696
BP	GO:0051239	regulation of multicellular organismal process	0.0073154799109353
MF	GO:0008201	heparin binding	0.0073154799109353
BP	GO:0045787	positive regulation of cell cycle	0.0073154799109353
CC	GO:0005856	cytoskeleton	0.00818811464279335
MF	GO:0003729	mRNA binding	0.00820908156462453
CC	GO:0044456	synapse part	0.0092075519992973
CC	GO:0000793	condensed chromosome	0.00948118851289982
BP	GO:0016071	mRNA metabolic process	0.00948118851289982
BP	GO:1901360	organic cyclic compound metabolic process	0.00954788874849614
BP	GO:0060255	regulation of macromolecule metabolic process	0.0106814335212881
BP	GO:0048589	developmental growth	0.0114661294597295
BP	GO:1901990	regulation of mitotic cell cycle phase transition	0.0115785741242783
BP	GO:0000819	sister chromatid segregation	0.0121204287980277
BP	GO:0040007	growth	0.0121204287980277
MF	GO:0005539	glycosaminoglycan binding	0.0121204287980277
BP	GO:0048522	positive regulation of cellular process	0.0121989572949856
BP	GO:0007399	nervous system development	0.0126030326720889
BP	GO:0030198	extracellular matrix organization	0.0127869895530087
BP	GO:0003015	heart process	0.0127869895530087
BP	GO:0006275	regulation of DNA replication	0.0127869895530087
CC	GO:0000779	condensed chromosome, centromeric region	0.0127869895530087
BP	GO:0003433	chondrocyte development involved in endochondral bone morphogenesis	0.0127869895530087
MF	GO:0008094	DNA-dependent ATPase activity	0.0127869895530087
CC	GO:0097458	neuron part	0.0128212327855748
BP	GO:0060351	cartilage development involved in endochondral bone morphogenesis	0.012940702423818
CC	GO:0030424	axon	0.0133194471259542
BP	GO:0031123	RNA 3'-end processing	0.0140510962541739
CC	GO:0044430	cytoskeletal part	0.0141383139181268
BP	GO:1903047	mitotic cell cycle process	0.0143932965604098
BP	GO:0071276	cellular response to cadmium ion	0.0147360951129851
BP	GO:0010564	regulation of cell cycle process	0.015577178464135
BP	GO:0030154	cell differentiation	0.0175233832220777
BP	GO:0060047	heart contraction	0.017644283737571
BP	GO:0007268	chemical synaptic transmission	0.0187114907763107
BP	GO:0098916	anterograde trans-synaptic signaling	0.0187114907763107
BP	GO:0099536	synaptic signaling	0.0202121300324967
BP	GO:0006807	nitrogen compound metabolic process	0.0202121300324967
BP	GO:0048468	cell development	0.0210350750042603
CC	GO:0043025	neuronal cell body	0.0217234021251422
BP	GO:0099537	trans-synaptic signaling	0.0222548774669344
CC	GO:0044297	cell body	0.0222548774669344
BP	GO:0003417	growth plate cartilage development	0.0222548774669344
BP	GO:0003008	system process	0.0234792638573461
BP	GO:0000075	cell cycle checkpoint	0.0235603027591688
BP	GO:0060350	endochondral bone morphogenesis	0.0252549705127084
BP	GO:0051303	establishment of chromosome localization	0.0276843962255031
BP	GO:0051171	regulation of nitrogen compound metabolic process	0.0282787990032052
BP	GO:0033045	regulation of sister chromatid segregation	0.0298174451844879
BP	GO:0098813	nuclear chromosome segregation	0.0298174451844879
CC	GO:0036477	somatodendritic compartment	0.0301381486749974
BP	GO:0043062	extracellular structure organization	0.0302120427034076
BP	GO:0022402	cell cycle process	0.0302148575565399
CC	GO:0005684	U2-type spliceosomal complex	0.0303961767960135
BP	GO:0048869	cellular developmental process	0.0303961767960135
BP	GO:0051983	regulation of chromosome segregation	0.0318413750346455
BP	GO:0050793	regulation of developmental process	0.0318653779383102
BP	GO:0140014	mitotic nuclear division	0.0318653779383102
BP	GO:0023052	signaling	0.0319226788720585
BP	GO:0033047	regulation of mitotic sister chromatid segregation	0.0319226788720585
BP	GO:0051960	regulation of nervous system development	0.032071869230689
BP	GO:0003422	growth plate cartilage morphogenesis	0.0322333165887298
CC	GO:0030054	cell junction	0.0322598848590476
CC	GO:0044451	nucleoplasm part	0.0322598848590476
BP	GO:0003418	growth plate cartilage chondrocyte differentiation	0.0322598848590476
CC	GO:0005813	centrosome	0.0347320766933528
BP	GO:0009891	positive regulation of biosynthetic process	0.0349250040243774
BP	GO:0050684	regulation of mRNA processing	0.0349497873377952
CC	GO:0001650	fibrillar center	0.0355717885897227
BP	GO:0044057	regulation of system process	0.0361574076520017
CC	GO:1990904	ribonucleoprotein complex	0.0364608235404109
BP	GO:0051716	cellular response to stimulus	0.0366955220252234
BP	GO:1901987	regulation of cell cycle phase transition	0.0369457943210434
BP	GO:0006403	RNA localization	0.0375417958796368
BP	GO:0016070	RNA metabolic process	0.0375417958796368
BP	GO:0050000	chromosome localization	0.0377731447231052
MF	GO:0008092	cytoskeletal protein binding	0.0379392384351868
BP	GO:0022008	neurogenesis	0.0379392384351868
BP	GO:0022610	biological adhesion	0.0383391664283007
BP	GO:0051128	regulation of cellular component organization	0.0390054136751693
BP	GO:0010466	negative regulation of peptidase activity	0.039681737168079
BP	GO:0034508	centromere complex assembly	0.0406733905073609
BP	GO:0010951	negative regulation of endopeptidase activity	0.0406733905073609
BP	GO:0006936	muscle contraction	0.0412079686299771
MF	GO:0003676	nucleic acid binding	0.0430182404428221
BP	GO:0006941	striated muscle contraction	0.0437124553577962
CC	GO:0071007	U2-type catalytic step 2 spliceosome	0.0440477612551727
BP	GO:0051301	cell division	0.0440477612551727
BP	GO:2000026	regulation of multicellular organismal development	0.0440477612551727
BP	GO:0045944	positive regulation of transcription by RNA polymerase II	0.0440477612551727
MF	GO:0005509	calcium ion binding	0.0454491314459825
MF	GO:0001221	transcription cofactor binding	0.0455175761046315
MF	GO:0004529	exodeoxyribonuclease activity	0.0455175761046315
BP	GO:0007088	regulation of mitotic nuclear division	0.0455829929399467
BP	GO:0007155	cell adhesion	0.0460428193302773
BP	GO:1901989	positive regulation of cell cycle phase transition	0.0460428193302773
BP	GO:0010965	regulation of mitotic sister chromatid separation	0.0468287246236661
BP	GO:0031570	DNA integrity checkpoint	0.0480470701479617
BP	GO:0048699	generation of neurons	0.0480470701479617
MF	GO:0016895	exodeoxyribonuclease activity, producing 5'-phosphomonoesters	0.0480470701479617
CC	GO:0044446	intracellular organelle part	0.0480470701479617
BP	GO:0043154	negative regulation of cysteine-type endopeptidase activity involved in apoptotic process	0.0480651219566527
BP	GO:0051310	metaphase plate congression	0.0482117944196294
BP	GO:0098742	cell-cell adhesion via plasma-membrane adhesion molecules	0.0482328429844279
BP	GO:0010389	regulation of G2/M transition of mitotic cell cycle	0.0483499942012096
BP	GO:0007154	cell communication	0.0483499942012096
BP	GO:0044786	cell cycle DNA replication	0.0483499942012096
CC	GO:0016604	nuclear body	0.0483499942012096
BP	GO:0010467	gene expression	0.0483499942012096
BP	GO:0071248	cellular response to metal ion	0.0483499942012096
BP	GO:0080090	regulation of primary metabolic process	0.0491252742368123
