# Supplementary material for: Dedicated transcriptomics combined with power analysis lead to functional understanding of genes with weak phenotypic changes in knockout lines
Source: PLoS Comput Biol. 2020 Nov 12;16(11):e1008354. doi: 10.1371/journal.pcbi.1008354 (PMC7685438; doi:10.1371/journal.pcbi.1008354)
Supplement: S3 File — (GZ) [file pcbi.1008354.s017.gz › S3_File/gor0.2/564.tsv]

ontology	category	term	BH
CC	GO:0031012	extracellular matrix	3.79993274047465e-08
BP	GO:0032501	multicellular organismal process	3.79993274047465e-08
CC	GO:0032991	protein-containing complex	3.79993274047465e-08
CC	GO:0062023	collagen-containing extracellular matrix	3.84273195105632e-07
MF	GO:0005515	protein binding	4.93100682055703e-07
CC	GO:0043228	non-membrane-bounded organelle	6.40111756716817e-07
BP	GO:0071840	cellular component organization or biogenesis	7.51853094574989e-07
BP	GO:0032502	developmental process	7.51853094574989e-07
BP	GO:0007275	multicellular organism development	7.51853094574989e-07
CC	GO:0044427	chromosomal part	8.20967122343916e-07
CC	GO:0043232	intracellular non-membrane-bounded organelle	8.52829697060961e-07
CC	GO:0005694	chromosome	1.12500426150885e-06
BP	GO:0048856	anatomical structure development	1.22215846708742e-06
BP	GO:0048731	system development	1.22215846708742e-06
BP	GO:0016043	cellular component organization	2.18156518747499e-06
CC	GO:0098687	chromosomal region	3.55564566084442e-06
MF	GO:0005201	extracellular matrix structural constituent	4.07129967459464e-06
CC	GO:0044428	nuclear part	4.40949754892924e-06
CC	GO:0000775	chromosome, centromeric region	4.73682134123719e-06
CC	GO:0044421	extracellular region part	5.3224637479245e-06
BP	GO:0051239	regulation of multicellular organismal process	8.25674244793769e-06
BP	GO:0050789	regulation of biological process	1.14037178581314e-05
CC	GO:0031981	nuclear lumen	1.14037178581314e-05
BP	GO:0065007	biological regulation	1.77586948770625e-05
BP	GO:0009987	cellular process	2.57192405721217e-05
CC	GO:0000776	kinetochore	2.57192405721217e-05
BP	GO:0050794	regulation of cellular process	3.35205599167422e-05
MF	GO:0044877	protein-containing complex binding	4.09495716669833e-05
MF	GO:0005488	binding	6.00044301708664e-05
CC	GO:0005615	extracellular space	6.86965592754552e-05
BP	GO:0008380	RNA splicing	9.35199474624568e-05
BP	GO:0048869	cellular developmental process	9.73977295411937e-05
CC	GO:0097060	synaptic membrane	0.000125159803139908
CC	GO:0005576	extracellular region	0.000163338033182298
BP	GO:0048589	developmental growth	0.000181427794855781
BP	GO:0051726	regulation of cell cycle	0.000181427794855781
MF	GO:0005212	structural constituent of eye lens	0.000194116772930117
BP	GO:0007399	nervous system development	0.000224065382876655
BP	GO:0006397	mRNA processing	0.000227017741497556
BP	GO:0006974	cellular response to DNA damage stimulus	0.000300302129988625
CC	GO:0000228	nuclear chromosome	0.000300302129988625
BP	GO:0040007	growth	0.0003797457708622
BP	GO:0030154	cell differentiation	0.000431004562685047
BP	GO:0048519	negative regulation of biological process	0.00047286460600775
BP	GO:0006396	RNA processing	0.000505841693709372
CC	GO:0005654	nucleoplasm	0.000505841693709372
BP	GO:0048468	cell development	0.000771352205690085
BP	GO:0050793	regulation of developmental process	0.000922019999470376
CC	GO:0070013	intracellular organelle lumen	0.000969976690107843
CC	GO:0000779	condensed chromosome, centromeric region	0.000995978099006608
CC	GO:0000777	condensed chromosome kinetochore	0.000995978099006608
CC	GO:0031974	membrane-enclosed lumen	0.00103656166469069
CC	GO:0043233	organelle lumen	0.00103656166469069
BP	GO:0007049	cell cycle	0.00114192973117056
MF	GO:0005198	structural molecule activity	0.00114192973117056
BP	GO:0000375	RNA splicing, via transesterification reactions	0.00122934819949845
BP	GO:0000377	RNA splicing, via transesterification reactions with bulged adenosine as nucleophile	0.00122934819949845
BP	GO:0000398	mRNA splicing, via spliceosome	0.00122934819949845
CC	GO:0030424	axon	0.00122934819949845
CC	GO:0099512	supramolecular fiber	0.00147210891386481
CC	GO:0099080	supramolecular complex	0.00160807495766733
CC	GO:0099081	supramolecular polymer	0.00160807495766733
BP	GO:0000278	mitotic cell cycle	0.00171851132372702
BP	GO:0051130	positive regulation of cellular component organization	0.00173608890122687
CC	GO:0044454	nuclear chromosome part	0.00217293798167617
BP	GO:0090068	positive regulation of cell cycle process	0.00217293798167617
BP	GO:2000026	regulation of multicellular organismal development	0.00240147703290552
BP	GO:0051128	regulation of cellular component organization	0.00264877630880315
CC	GO:0033267	axon part	0.00292588901436894
BP	GO:0007268	chemical synaptic transmission	0.00292588901436894
BP	GO:0098916	anterograde trans-synaptic signaling	0.00292588901436894
BP	GO:0016071	mRNA metabolic process	0.00318846987428278
BP	GO:0022008	neurogenesis	0.00324249087420778
BP	GO:0099536	synaptic signaling	0.00324249087420778
BP	GO:0090304	nucleic acid metabolic process	0.00324249087420778
BP	GO:0007346	regulation of mitotic cell cycle	0.00324249087420778
CC	GO:0045202	synapse	0.00324249087420778
BP	GO:0006281	DNA repair	0.0033485758809262
BP	GO:0051983	regulation of chromosome segregation	0.0033485758809262
CC	GO:0005581	collagen trimer	0.00337682206536433
BP	GO:0048523	negative regulation of cellular process	0.00337682206536433
BP	GO:0099537	trans-synaptic signaling	0.00337682206536433
BP	GO:0048699	generation of neurons	0.00347474827887988
CC	GO:0031226	intrinsic component of plasma membrane	0.00392410653099118
BP	GO:0060351	cartilage development involved in endochondral bone morphogenesis	0.00401874399331837
BP	GO:0002062	chondrocyte differentiation	0.00437628767826094
BP	GO:0006259	DNA metabolic process	0.00438741900909072
BP	GO:0061448	connective tissue development	0.00438741900909072
CC	GO:0098839	postsynaptic density membrane	0.00465293525573531
CC	GO:0099634	postsynaptic specialization membrane	0.00493057796853873
BP	GO:0051216	cartilage development	0.00508521015648236
CC	GO:0005887	integral component of plasma membrane	0.00508521015648236
CC	GO:0098590	plasma membrane region	0.00525636451679722
BP	GO:1901987	regulation of cell cycle phase transition	0.00532251457425153
MF	GO:0008144	drug binding	0.00565204651055552
CC	GO:0000793	condensed chromosome	0.0056984131842865
CC	GO:1990904	ribonucleoprotein complex	0.00590113414262728
BP	GO:0006403	RNA localization	0.00639942846851837
CC	GO:0044456	synapse part	0.00639942846851837
MF	GO:0005524	ATP binding	0.00698760017206299
BP	GO:0045595	regulation of cell differentiation	0.00698760017206299
CC	GO:0005634	nucleus	0.007148454169614
BP	GO:0000070	mitotic sister chromatid segregation	0.007148454169614
BP	GO:0006139	nucleobase-containing compound metabolic process	0.007148454169614
CC	GO:0098936	intrinsic component of postsynaptic membrane	0.00717781552814689
BP	GO:1903047	mitotic cell cycle process	0.00760077348017882
CC	GO:0097458	neuron part	0.00764201153008053
BP	GO:0048167	regulation of synaptic plasticity	0.00807068906423856
CC	GO:0044459	plasma membrane part	0.00807068906423856
BP	GO:0010564	regulation of cell cycle process	0.00849022239990493
CC	GO:0044430	cytoskeletal part	0.00849022239990493
BP	GO:0045597	positive regulation of cell differentiation	0.00868272618325564
CC	GO:0030054	cell junction	0.00877625089403282
CC	GO:0005856	cytoskeleton	0.00884395559600025
CC	GO:0044422	organelle part	0.00884395559600025
BP	GO:0000245	spliceosomal complex assembly	0.00886133496419554
CC	GO:0099146	intrinsic component of postsynaptic density membrane	0.00886892260644477
CC	GO:0045211	postsynaptic membrane	0.00889127746401687
MF	GO:0016887	ATPase activity	0.00891860537614185
BP	GO:0003008	system process	0.00928607489526709
BP	GO:0043170	macromolecule metabolic process	0.00942324405717499
BP	GO:0007059	chromosome segregation	0.00960736022235868
CC	GO:0000502	proteasome complex	0.00991268789734566
BP	GO:0050684	regulation of mRNA processing	0.00991268789734566
BP	GO:0051960	regulation of nervous system development	0.00991268789734566
MF	GO:0003729	mRNA binding	0.00991268789734566
BP	GO:0048522	positive regulation of cellular process	0.0100004382750616
BP	GO:0006260	DNA replication	0.0102058777382793
MF	GO:0005509	calcium ion binding	0.010253886834364
BP	GO:0033047	regulation of mitotic sister chromatid segregation	0.0104407453847189
BP	GO:0030182	neuron differentiation	0.0104839795476358
BP	GO:0051241	negative regulation of multicellular organismal process	0.010936803291898
BP	GO:0051962	positive regulation of nervous system development	0.0110749103109695
MF	GO:0042623	ATPase activity, coupled	0.0117006821135118
BP	GO:0045787	positive regulation of cell cycle	0.0119794233660808
BP	GO:0006941	striated muscle contraction	0.0120454903656723
BP	GO:0007088	regulation of mitotic nuclear division	0.012169798296597
BP	GO:0048168	regulation of neuronal synaptic plasticity	0.012169798296597
BP	GO:0007155	cell adhesion	0.012169798296597
CC	GO:0071944	cell periphery	0.0123304496706443
BP	GO:0051094	positive regulation of developmental process	0.0123304496706443
CC	GO:0005886	plasma membrane	0.0123304496706443
CC	GO:0099240	intrinsic component of synaptic membrane	0.0127917149250466
BP	GO:0048518	positive regulation of biological process	0.0133791516180462
BP	GO:0022610	biological adhesion	0.0141793174432932
BP	GO:0007154	cell communication	0.0141929654808664
BP	GO:0023052	signaling	0.0141929654808664
CC	GO:1905369	endopeptidase complex	0.0143062807502393
BP	GO:0050804	modulation of chemical synaptic transmission	0.0150174982284554
CC	GO:0005681	spliceosomal complex	0.0153859295382314
BP	GO:0048666	neuron development	0.0153859295382314
BP	GO:0060079	excitatory postsynaptic potential	0.0154087838847825
BP	GO:0003417	growth plate cartilage development	0.0166245793986332
BP	GO:0046483	heterocycle metabolic process	0.0168484688774433
BP	GO:0099177	regulation of trans-synaptic signaling	0.0175743861774961
BP	GO:0060047	heart contraction	0.01797251208757
BP	GO:1901989	positive regulation of cell cycle phase transition	0.0181760893867728
BP	GO:0044770	cell cycle phase transition	0.0183134702209339
BP	GO:0003012	muscle system process	0.018572539165153
BP	GO:0140014	mitotic nuclear division	0.0187276552755254
BP	GO:0033045	regulation of sister chromatid segregation	0.0191583774742911
BP	GO:0003015	heart process	0.0192880888927913
MF	GO:0030020	extracellular matrix structural constituent conferring tensile strength	0.0216777428696308
BP	GO:0051052	regulation of DNA metabolic process	0.0221440256581102
BP	GO:0022402	cell cycle process	0.0221440256581102
BP	GO:0000075	cell cycle checkpoint	0.0244637147513457
BP	GO:0060255	regulation of macromolecule metabolic process	0.0247233502343359
MF	GO:0032559	adenyl ribonucleotide binding	0.0258085726271935
BP	GO:0050769	positive regulation of neurogenesis	0.0259017751244484
MF	GO:0005539	glycosaminoglycan binding	0.0261345637870508
MF	GO:0030554	adenyl nucleotide binding	0.0261345637870508
BP	GO:0006261	DNA-dependent DNA replication	0.026383408570212
BP	GO:0000819	sister chromatid segregation	0.026383408570212
CC	GO:0099699	integral component of synaptic membrane	0.026383408570212
CC	GO:0043292	contractile fiber	0.026383408570212
BP	GO:0051984	positive regulation of chromosome segregation	0.026383408570212
BP	GO:0008037	cell recognition	0.0267421177604359
CC	GO:0099055	integral component of postsynaptic membrane	0.0267421177604359
CC	GO:0036477	somatodendritic compartment	0.0267678090538955
BP	GO:0007267	cell-cell signaling	0.0279348502545324
BP	GO:0003009	skeletal muscle contraction	0.0294556580355814
BP	GO:2000463	positive regulation of excitatory postsynaptic potential	0.0298517601834858
BP	GO:1905818	regulation of chromosome separation	0.0298957326018767
BP	GO:0008608	attachment of spindle microtubules to kinetochore	0.030643270090844
BP	GO:0033044	regulation of chromosome organization	0.0307237257921777
CC	GO:0043005	neuron projection	0.0316345617593612
BP	GO:1901990	regulation of mitotic cell cycle phase transition	0.0318624295920725
BP	GO:0051093	negative regulation of developmental process	0.0319845731995849
CC	GO:0000785	chromatin	0.0325609938874934
BP	GO:0048513	animal organ development	0.0325609938874934
MF	GO:0008201	heparin binding	0.0325609938874934
CC	GO:0005813	centrosome	0.0331366734770585
BP	GO:0006725	cellular aromatic compound metabolic process	0.0340996815127066
CC	GO:0044297	cell body	0.0342945260270394
BP	GO:0051783	regulation of nuclear division	0.0344511295761193
BP	GO:0003071	renal system process involved in regulation of systemic arterial blood pressure	0.0351729492272376
BP	GO:0031570	DNA integrity checkpoint	0.0352301988316615
BP	GO:0031175	neuron projection development	0.0352375386285665
CC	GO:0005604	basement membrane	0.0355548473877051
BP	GO:0050685	positive regulation of mRNA processing	0.0355548473877051
BP	GO:1901988	negative regulation of cell cycle phase transition	0.0356176385982101
MF	GO:0008094	DNA-dependent ATPase activity	0.0356176385982101
BP	GO:0031123	RNA 3'-end processing	0.0356202372937101
CC	GO:0043025	neuronal cell body	0.0357874927220767
BP	GO:0051236	establishment of RNA localization	0.0358922034113592
BP	GO:0003433	chondrocyte development involved in endochondral bone morphogenesis	0.0358922034113592
BP	GO:0006376	mRNA splice site selection	0.0364958637989484
BP	GO:0007093	mitotic cell cycle checkpoint	0.0367218069187299
MF	GO:0097367	carbohydrate derivative binding	0.0374655796302558
CC	GO:0009986	cell surface	0.0377565319212064
BP	GO:0034641	cellular nitrogen compound metabolic process	0.037759042055295
MF	GO:0043168	anion binding	0.0381555936400353
BP	GO:0051276	chromosome organization	0.0381555936400353
BP	GO:0044085	cellular component biogenesis	0.0389766719147864
CC	GO:0005839	proteasome core complex	0.0391705105282834
BP	GO:0009653	anatomical structure morphogenesis	0.0405053678543545
BP	GO:0099565	chemical synaptic transmission, postsynaptic	0.0405053678543545
BP	GO:0060284	regulation of cell development	0.0408011836723036
BP	GO:0010720	positive regulation of cell development	0.0408011836723036
BP	GO:0051171	regulation of nitrogen compound metabolic process	0.0408011836723036
BP	GO:0035418	protein localization to synapse	0.0408011836723036
BP	GO:0003093	regulation of glomerular filtration	0.0408850475566031
BP	GO:0045931	positive regulation of mitotic cell cycle	0.0413760565518715
CC	GO:0098948	intrinsic component of postsynaptic specialization membrane	0.0416940115580006
BP	GO:0000380	alternative mRNA splicing, via spliceosome	0.0440797572723009
BP	GO:0050767	regulation of neurogenesis	0.0441204870556055
BP	GO:0050657	nucleic acid transport	0.0446708538820666
BP	GO:0050658	RNA transport	0.0446708538820666
BP	GO:1902749	regulation of cell cycle G2/M phase transition	0.0455813606673657
MF	GO:0005261	cation channel activity	0.0463764111146157
BP	GO:0031099	regeneration	0.0481447860483529
BP	GO:0044839	cell cycle G2/M phase transition	0.0490167963920114
BP	GO:0040008	regulation of growth	0.0497949584196862
BP	GO:0007411	axon guidance	0.0497949584196862
