# Supplementary material for: Dedicated transcriptomics combined with power analysis lead to functional understanding of genes with weak phenotypic changes in knockout lines
Source: PLoS Comput Biol. 2020 Nov 12;16(11):e1008354. doi: 10.1371/journal.pcbi.1008354 (PMC7685438; doi:10.1371/journal.pcbi.1008354)
Supplement: S3 File — (GZ) [file pcbi.1008354.s017.gz › S3_File/gor0.2/983.tsv]

ontology	category	term	BH
CC	GO:0031012	extracellular matrix	4.42233509362994e-09
CC	GO:0062023	collagen-containing extracellular matrix	3.96031982402298e-08
MF	GO:0005201	extracellular matrix structural constituent	1.73384127477861e-07
CC	GO:0032991	protein-containing complex	3.18265217971681e-07
BP	GO:0032501	multicellular organismal process	7.87551140666124e-07
CC	GO:0044428	nuclear part	1.93680175701178e-06
MF	GO:0005515	protein binding	1.93680175701178e-06
CC	GO:0045202	synapse	1.93680175701178e-06
CC	GO:0031981	nuclear lumen	2.0801236742162e-06
CC	GO:0097060	synaptic membrane	2.14113147229671e-06
CC	GO:0044421	extracellular region part	2.71012972844412e-06
BP	GO:0071840	cellular component organization or biogenesis	1.03695558353918e-05
CC	GO:0044456	synapse part	1.321484094965e-05
CC	GO:0005694	chromosome	1.321484094965e-05
BP	GO:0065007	biological regulation	1.34483004623979e-05
BP	GO:0050789	regulation of biological process	2.22844554169346e-05
CC	GO:0005615	extracellular space	2.93659133733638e-05
CC	GO:0043228	non-membrane-bounded organelle	2.97501558962007e-05
BP	GO:0048731	system development	2.97501558962007e-05
BP	GO:0007275	multicellular organism development	3.15395978145508e-05
CC	GO:0005576	extracellular region	3.815829746116e-05
BP	GO:0016043	cellular component organization	3.815829746116e-05
CC	GO:0044427	chromosomal part	3.815829746116e-05
CC	GO:0043232	intracellular non-membrane-bounded organelle	5.67949913781747e-05
BP	GO:0032502	developmental process	5.67949913781747e-05
BP	GO:0009987	cellular process	5.67949913781747e-05
CC	GO:0005654	nucleoplasm	6.04787470028719e-05
MF	GO:0005198	structural molecule activity	6.53773698971632e-05
BP	GO:0048856	anatomical structure development	6.53773698971632e-05
BP	GO:0050794	regulation of cellular process	6.60252913959054e-05
MF	GO:0003729	mRNA binding	0.000109397825330805
CC	GO:0098687	chromosomal region	0.000116724996442831
BP	GO:0006397	mRNA processing	0.000146149514311516
MF	GO:0044877	protein-containing complex binding	0.000146149514311516
BP	GO:0008380	RNA splicing	0.00015229463932704
CC	GO:0045211	postsynaptic membrane	0.000162399789540271
BP	GO:0000375	RNA splicing, via transesterification reactions	0.000162399789540271
BP	GO:0000377	RNA splicing, via transesterification reactions with bulged adenosine as nucleophile	0.000162399789540271
BP	GO:0000398	mRNA splicing, via spliceosome	0.000162399789540271
CC	GO:0099512	supramolecular fiber	0.000172919462547962
CC	GO:0099080	supramolecular complex	0.000172919462547962
CC	GO:0099081	supramolecular polymer	0.000172919462547962
BP	GO:0030198	extracellular matrix organization	0.000208835783339901
BP	GO:0048468	cell development	0.000238092517356185
BP	GO:0048519	negative regulation of biological process	0.000252018069396636
CC	GO:0097458	neuron part	0.000265157555365014
BP	GO:0051216	cartilage development	0.00027139488206404
CC	GO:0098978	glutamatergic synapse	0.000273373141170537
CC	GO:0099240	intrinsic component of synaptic membrane	0.000273373141170537
BP	GO:0043062	extracellular structure organization	0.000276091116342358
CC	GO:0000775	chromosome, centromeric region	0.000299640561966789
BP	GO:0061448	connective tissue development	0.000528135691174792
CC	GO:0000228	nuclear chromosome	0.000594063261018429
CC	GO:0070013	intracellular organelle lumen	0.000615082874134712
CC	GO:0031974	membrane-enclosed lumen	0.00064474362458837
CC	GO:0043233	organelle lumen	0.00064474362458837
CC	GO:0044420	extracellular matrix component	0.00075572695801902
CC	GO:0043292	contractile fiber	0.00114249382731293
CC	GO:0098982	GABA-ergic synapse	0.00121161662015398
CC	GO:0030054	cell junction	0.00124533012527327
BP	GO:0048523	negative regulation of cellular process	0.00137147365549684
CC	GO:0000776	kinetochore	0.00137971230842801
CC	GO:0099634	postsynaptic specialization membrane	0.00170389056708712
BP	GO:0060351	cartilage development involved in endochondral bone morphogenesis	0.00170389056708712
CC	GO:0099699	integral component of synaptic membrane	0.00176585254768182
CC	GO:0005581	collagen trimer	0.00177402988497489
BP	GO:0051726	regulation of cell cycle	0.00185450527145085
BP	GO:0006396	RNA processing	0.00186497046389279
BP	GO:0099536	synaptic signaling	0.0018955532888229
CC	GO:0005681	spliceosomal complex	0.0019792636868064
MF	GO:0005488	binding	0.00261305518069612
BP	GO:0000278	mitotic cell cycle	0.00284001765317023
BP	GO:0000070	mitotic sister chromatid segregation	0.00284001765317023
BP	GO:0002062	chondrocyte differentiation	0.00284369568311841
CC	GO:0044454	nuclear chromosome part	0.0029056453412578
CC	GO:0005634	nucleus	0.0029056453412578
BP	GO:0099537	trans-synaptic signaling	0.00294596482600917
CC	GO:0000779	condensed chromosome, centromeric region	0.00299193939192981
BP	GO:0007049	cell cycle	0.0030481529801911
MF	GO:0030020	extracellular matrix structural constituent conferring tensile strength	0.00318513235064523
BP	GO:0007268	chemical synaptic transmission	0.00318513235064523
BP	GO:0098916	anterograde trans-synaptic signaling	0.00318513235064523
BP	GO:0007399	nervous system development	0.00362879645906744
CC	GO:0000777	condensed chromosome kinetochore	0.00368794198147322
BP	GO:0000245	spliceosomal complex assembly	0.00387325037640214
BP	GO:0007155	cell adhesion	0.00393917189030954
MF	GO:0046873	metal ion transmembrane transporter activity	0.0052050323322685
MF	GO:0005212	structural constituent of eye lens	0.00526979735070417
CC	GO:0031226	intrinsic component of plasma membrane	0.00526979735070417
CC	GO:0098590	plasma membrane region	0.00532720258745738
CC	GO:0005887	integral component of plasma membrane	0.00540708664703886
MF	GO:0005539	glycosaminoglycan binding	0.00588925758431165
BP	GO:0016071	mRNA metabolic process	0.00597421850056737
BP	GO:0022610	biological adhesion	0.00603421738240478
CC	GO:0030424	axon	0.00626695670746668
CC	GO:0098794	postsynapse	0.00626695670746668
CC	GO:0000793	condensed chromosome	0.0065756361717936
BP	GO:0050808	synapse organization	0.00668539113116599
CC	GO:0030016	myofibril	0.00762433793983548
CC	GO:0098936	intrinsic component of postsynaptic membrane	0.00791356809771583
BP	GO:0050804	modulation of chemical synaptic transmission	0.00852794564079349
BP	GO:0007346	regulation of mitotic cell cycle	0.00906223151896394
CC	GO:0098948	intrinsic component of postsynaptic specialization membrane	0.0100780227510784
CC	GO:0099572	postsynaptic specialization	0.0100780227510784
BP	GO:0099177	regulation of trans-synaptic signaling	0.0100780227510784
CC	GO:0098793	presynapse	0.010214915004643
CC	GO:0098878	neurotransmitter receptor complex	0.0103779871616766
BP	GO:0003008	system process	0.0112338979246689
BP	GO:0030154	cell differentiation	0.0113228821337012
BP	GO:0060350	endochondral bone morphogenesis	0.0114516332598952
BP	GO:0048869	cellular developmental process	0.0122511994226087
BP	GO:0140014	mitotic nuclear division	0.0124411611851306
BP	GO:0003433	chondrocyte development involved in endochondral bone morphogenesis	0.0124529489579507
CC	GO:0044449	contractile fiber part	0.0125103628541235
BP	GO:0030199	collagen fibril organization	0.0125103628541235
BP	GO:0034508	centromere complex assembly	0.0126767989805985
MF	GO:0005261	cation channel activity	0.0130046179740097
BP	GO:0065004	protein-DNA complex assembly	0.0143034865011337
BP	GO:0051239	regulation of multicellular organismal process	0.0145107405738758
BP	GO:0099560	synaptic membrane adhesion	0.015218946159029
BP	GO:0090304	nucleic acid metabolic process	0.016296149940434
CC	GO:0044422	organelle part	0.016339290849705
CC	GO:0008328	ionotropic glutamate receptor complex	0.0163604976402334
CC	GO:1902495	transmembrane transporter complex	0.0165595306305194
CC	GO:1990351	transporter complex	0.0166124360362959
BP	GO:0006259	DNA metabolic process	0.0168129596082977
BP	GO:0048666	neuron development	0.0168129596082977
MF	GO:0008201	heparin binding	0.0171256565836541
CC	GO:0098984	neuron to neuron synapse	0.0171901628535026
BP	GO:0051128	regulation of cellular component organization	0.0171901628535026
BP	GO:0006260	DNA replication	0.0188641894460446
BP	GO:0023052	signaling	0.0188641894460446
CC	GO:0099055	integral component of postsynaptic membrane	0.0198029132050073
BP	GO:0007267	cell-cell signaling	0.020049262966063
MF	GO:0003723	RNA binding	0.020049262966063
CC	GO:0043005	neuron projection	0.020049262966063
BP	GO:0003417	growth plate cartilage development	0.020049262966063
CC	GO:0098839	postsynaptic density membrane	0.020049262966063
BP	GO:0071824	protein-DNA complex subunit organization	0.0215491086392702
BP	GO:0048699	generation of neurons	0.022035026358359
CC	GO:0036477	somatodendritic compartment	0.0221607880416397
BP	GO:0022613	ribonucleoprotein complex biogenesis	0.0224846090876092
CC	GO:0009986	cell surface	0.0232328814182143
CC	GO:0030017	sarcomere	0.0244931297176525
CC	GO:0034703	cation channel complex	0.0246080182387686
BP	GO:0090068	positive regulation of cell cycle process	0.0252888679693259
CC	GO:1990904	ribonucleoprotein complex	0.0257766345775396
BP	GO:0060349	bone morphogenesis	0.0257766345775396
CC	GO:0032279	asymmetric synapse	0.0259701662429824
BP	GO:0007088	regulation of mitotic nuclear division	0.0260076655404883
BP	GO:0007154	cell communication	0.0260076655404883
CC	GO:0034702	ion channel complex	0.0277855631835516
BP	GO:0033047	regulation of mitotic sister chromatid segregation	0.0278523128511996
BP	GO:0051783	regulation of nuclear division	0.0303407005882357
BP	GO:0022008	neurogenesis	0.0308475852364245
BP	GO:0003422	growth plate cartilage morphogenesis	0.0308475852364245
BP	GO:0003418	growth plate cartilage chondrocyte differentiation	0.0308475852364245
BP	GO:0043170	macromolecule metabolic process	0.031467936707756
BP	GO:0051276	chromosome organization	0.0319534584797647
BP	GO:0051301	cell division	0.0323255378255505
MF	GO:0022836	gated channel activity	0.0328335686798846
BP	GO:0000819	sister chromatid segregation	0.0352802183630605
CC	GO:0014069	postsynaptic density	0.0357911336226642
BP	GO:0007059	chromosome segregation	0.0357911336226642
CC	GO:0071013	catalytic step 2 spliceosome	0.0357911336226642
CC	GO:0099060	integral component of postsynaptic specialization membrane	0.0372219844342503
BP	GO:0030182	neuron differentiation	0.0401107826524658
CC	GO:0099146	intrinsic component of postsynaptic density membrane	0.0434501403110968
BP	GO:0098742	cell-cell adhesion via plasma-membrane adhesion molecules	0.0448992737557574
CC	GO:0042734	presynaptic membrane	0.0448992737557574
BP	GO:0050877	nervous system process	0.0449495244497288
BP	GO:0097435	supramolecular fiber organization	0.0481737703415526
MF	GO:0015267	channel activity	0.0484431670937922
MF	GO:0022803	passive transmembrane transporter activity	0.0484431670937922
BP	GO:0035418	protein localization to synapse	0.0484431670937922
BP	GO:0033045	regulation of sister chromatid segregation	0.0489436050127029
BP	GO:0007093	mitotic cell cycle checkpoint	0.0489436050127029
BP	GO:0051983	regulation of chromosome segregation	0.0489436050127029
BP	GO:1903047	mitotic cell cycle process	0.0490726670185748
