# Supplementary material for: Dedicated transcriptomics combined with power analysis lead to functional understanding of genes with weak phenotypic changes in knockout lines
Source: PLoS Comput Biol. 2020 Nov 12;16(11):e1008354. doi: 10.1371/journal.pcbi.1008354 (PMC7685438; doi:10.1371/journal.pcbi.1008354)
Supplement: S3 File — (GZ) [file pcbi.1008354.s017.gz › S3_File/gor0.2/78.tsv]

ontology	category	term	BH
CC	GO:0031012	extracellular matrix	8.64333666577789e-08
BP	GO:0065007	biological regulation	1.00878708510888e-07
BP	GO:0032501	multicellular organismal process	3.47729248291504e-07
BP	GO:0050789	regulation of biological process	4.08269601550619e-07
MF	GO:0005515	protein binding	6.55219904496456e-07
CC	GO:0045202	synapse	6.72657826653663e-07
MF	GO:0005201	extracellular matrix structural constituent	6.72657826653663e-07
CC	GO:0044428	nuclear part	7.72156898026602e-07
BP	GO:0050794	regulation of cellular process	7.72156898026602e-07
CC	GO:0031981	nuclear lumen	7.79183130293649e-07
CC	GO:0044421	extracellular region part	7.79183130293649e-07
CC	GO:0032991	protein-containing complex	7.79183130293649e-07
BP	GO:0032502	developmental process	1.23544617517338e-06
CC	GO:0097060	synaptic membrane	1.23544617517338e-06
CC	GO:0062023	collagen-containing extracellular matrix	1.23544617517338e-06
CC	GO:0005615	extracellular space	1.50766553273767e-06
BP	GO:0009987	cellular process	2.91000909055532e-06
MF	GO:0005198	structural molecule activity	3.25120467766788e-06
BP	GO:0048731	system development	3.77949331094119e-06
CC	GO:0044456	synapse part	5.53318484479815e-06
CC	GO:0043228	non-membrane-bounded organelle	5.91844952531771e-06
BP	GO:0048856	anatomical structure development	6.67220420819458e-06
BP	GO:0007275	multicellular organism development	7.10465291312975e-06
BP	GO:0071840	cellular component organization or biogenesis	7.67130692677771e-06
CC	GO:0043232	intracellular non-membrane-bounded organelle	1.11391379236828e-05
CC	GO:0005576	extracellular region	1.37008765538497e-05
CC	GO:0070013	intracellular organelle lumen	3.0643204945183e-05
CC	GO:0031974	membrane-enclosed lumen	3.12490772399806e-05
CC	GO:0043233	organelle lumen	3.12490772399806e-05
CC	GO:0030424	axon	3.17865233541958e-05
BP	GO:0016043	cellular component organization	3.41386253660575e-05
MF	GO:0005488	binding	3.78957707614161e-05
CC	GO:0005694	chromosome	3.99419313677009e-05
BP	GO:0051726	regulation of cell cycle	4.1035027851814e-05
CC	GO:0044427	chromosomal part	6.26397827169214e-05
CC	GO:0098590	plasma membrane region	6.69301741323499e-05
BP	GO:0051128	regulation of cellular component organization	7.63644013758753e-05
CC	GO:0005654	nucleoplasm	0.000135198815841371
BP	GO:0007268	chemical synaptic transmission	0.000155306885868772
BP	GO:0098916	anterograde trans-synaptic signaling	0.000155306885868772
BP	GO:0050808	synapse organization	0.000163932420478742
MF	GO:0005212	structural constituent of eye lens	0.000165883045200543
BP	GO:0099536	synaptic signaling	0.000169477613551737
CC	GO:0033267	axon part	0.000178632531640569
BP	GO:0099537	trans-synaptic signaling	0.000185310597644849
BP	GO:0090304	nucleic acid metabolic process	0.000243548870784499
CC	GO:0043292	contractile fiber	0.000263069892498957
BP	GO:0007049	cell cycle	0.000304375582577405
BP	GO:0090068	positive regulation of cell cycle process	0.00032060719484258
BP	GO:0007346	regulation of mitotic cell cycle	0.000323647684029075
CC	GO:0030054	cell junction	0.000410659999812181
BP	GO:0048519	negative regulation of biological process	0.000631038020964559
CC	GO:0098978	glutamatergic synapse	0.000638334333212049
BP	GO:0051239	regulation of multicellular organismal process	0.000752058370570139
CC	GO:0045211	postsynaptic membrane	0.000752058370570139
BP	GO:0003008	system process	0.00108742053993231
CC	GO:0099512	supramolecular fiber	0.001198776906923
CC	GO:0099080	supramolecular complex	0.00119895632571313
CC	GO:0099081	supramolecular polymer	0.00119895632571313
CC	GO:0098793	presynapse	0.00125618580642806
BP	GO:0050793	regulation of developmental process	0.00125618580642806
CC	GO:0098687	chromosomal region	0.00128490107471077
BP	GO:0007155	cell adhesion	0.00136587492243939
BP	GO:0022610	biological adhesion	0.00137979983750694
BP	GO:0000278	mitotic cell cycle	0.00143634709812356
BP	GO:0007399	nervous system development	0.0014894447310882
BP	GO:0048869	cellular developmental process	0.00152441598632535
CC	GO:0005634	nucleus	0.00160963936249358
CC	GO:0005581	collagen trimer	0.00165223137539548
CC	GO:0000228	nuclear chromosome	0.00170891619088424
CC	GO:0098794	postsynapse	0.00173074288145696
BP	GO:0006396	RNA processing	0.00195475983166031
BP	GO:0043170	macromolecule metabolic process	0.00196203075080035
BP	GO:0006974	cellular response to DNA damage stimulus	0.00203447670479082
BP	GO:0006139	nucleobase-containing compound metabolic process	0.00209576929038337
CC	GO:0098982	GABA-ergic synapse	0.00227950418342355
CC	GO:0097458	neuron part	0.00228680025072117
BP	GO:0006259	DNA metabolic process	0.00241796363626939
CC	GO:0030016	myofibril	0.00269838603448594
BP	GO:0030154	cell differentiation	0.00291985720246814
BP	GO:0048523	negative regulation of cellular process	0.00291985720246814
BP	GO:0008380	RNA splicing	0.00291985720246814
CC	GO:0044454	nuclear chromosome part	0.00306116245191092
MF	GO:0030020	extracellular matrix structural constituent conferring tensile strength	0.00306116245191092
BP	GO:0010564	regulation of cell cycle process	0.00325449752962458
BP	GO:1901990	regulation of mitotic cell cycle phase transition	0.00344217616641198
CC	GO:0030017	sarcomere	0.003483949305801
CC	GO:0000775	chromosome, centromeric region	0.00351332911616647
CC	GO:0044459	plasma membrane part	0.00365010905234276
BP	GO:0030198	extracellular matrix organization	0.00376872353542712
BP	GO:0051983	regulation of chromosome segregation	0.00380973059018138
CC	GO:0099240	intrinsic component of synaptic membrane	0.00400500893647548
BP	GO:0048522	positive regulation of cellular process	0.00400500893647548
BP	GO:0023052	signaling	0.00448399465569048
CC	GO:0044449	contractile fiber part	0.00459987523587496
BP	GO:0000375	RNA splicing, via transesterification reactions	0.00496299383722682
BP	GO:0000377	RNA splicing, via transesterification reactions with bulged adenosine as nucleophile	0.00496299383722682
BP	GO:0000398	mRNA splicing, via spliceosome	0.00496299383722682
BP	GO:0045787	positive regulation of cell cycle	0.00509374421655748
BP	GO:0051216	cartilage development	0.00514380831818068
CC	GO:0031226	intrinsic component of plasma membrane	0.0051522820609032
BP	GO:0060047	heart contraction	0.00521127102136077
BP	GO:0048468	cell development	0.00542770433898923
BP	GO:0007154	cell communication	0.00570956442810479
BP	GO:0003015	heart process	0.00592966316354709
CC	GO:0099572	postsynaptic specialization	0.0060488066134339
CC	GO:0042734	presynaptic membrane	0.00615011310579765
BP	GO:0048518	positive regulation of biological process	0.00672400463756306
MF	GO:0044877	protein-containing complex binding	0.00707730201757486
BP	GO:0006397	mRNA processing	0.00739465031732691
BP	GO:0006260	DNA replication	0.00848346773170326
BP	GO:0007088	regulation of mitotic nuclear division	0.00852074957521577
BP	GO:0003012	muscle system process	0.00864968972988133
BP	GO:0046483	heterocycle metabolic process	0.00883230418083969
CC	GO:0150034	distal axon	0.00921914082601872
BP	GO:0051984	positive regulation of chromosome segregation	0.00924135359744316
BP	GO:0034641	cellular nitrogen compound metabolic process	0.00938100601844442
BP	GO:1901987	regulation of cell cycle phase transition	0.00952878142919165
CC	GO:0044297	cell body	0.00998248994293683
BP	GO:0000245	spliceosomal complex assembly	0.0102877902421378
BP	GO:0050877	nervous system process	0.0102877902421378
BP	GO:0016071	mRNA metabolic process	0.0102998075912256
BP	GO:0097193	intrinsic apoptotic signaling pathway	0.0104177142513504
BP	GO:0060255	regulation of macromolecule metabolic process	0.0104177142513504
BP	GO:0006261	DNA-dependent DNA replication	0.0107054567371506
BP	GO:0060351	cartilage development involved in endochondral bone morphogenesis	0.0107054567371506
BP	GO:0034508	centromere complex assembly	0.0110976831622666
BP	GO:0000075	cell cycle checkpoint	0.0110976831622666
MF	GO:0005509	calcium ion binding	0.0112828406360425
CC	GO:0044422	organelle part	0.011508612428057
BP	GO:1901992	positive regulation of mitotic cell cycle phase transition	0.012316672913445
BP	GO:0033047	regulation of mitotic sister chromatid segregation	0.012316672913445
CC	GO:0005887	integral component of plasma membrane	0.012691016940932
BP	GO:0007416	synapse assembly	0.0127405767983679
BP	GO:0031570	DNA integrity checkpoint	0.0133441243769229
CC	GO:0036477	somatodendritic compartment	0.0134731195075178
BP	GO:0006941	striated muscle contraction	0.0136151434191515
CC	GO:0000776	kinetochore	0.0137206305026409
BP	GO:0051960	regulation of nervous system development	0.0137206305026409
BP	GO:0051094	positive regulation of developmental process	0.0140796532990305
BP	GO:0043062	extracellular structure organization	0.0141341509157314
CC	GO:0044420	extracellular matrix component	0.0142079808838318
BP	GO:0061448	connective tissue development	0.0153429558585479
BP	GO:0007093	mitotic cell cycle checkpoint	0.01549115836707
BP	GO:0035988	chondrocyte proliferation	0.01549115836707
BP	GO:1903047	mitotic cell cycle process	0.0162168618681326
BP	GO:0006725	cellular aromatic compound metabolic process	0.0162168618681326
BP	GO:0051783	regulation of nuclear division	0.0162168618681326
BP	GO:0051716	cellular response to stimulus	0.0162369478107966
BP	GO:0042391	regulation of membrane potential	0.016833759316549
BP	GO:0050804	modulation of chemical synaptic transmission	0.0168548883131527
BP	GO:0016070	RNA metabolic process	0.0176642754888765
BP	GO:2000026	regulation of multicellular organismal development	0.0176642754888765
BP	GO:0045597	positive regulation of cell differentiation	0.0176642754888765
CC	GO:0016604	nuclear body	0.0180624307575102
CC	GO:0005865	striated muscle thin filament	0.0183650440995214
BP	GO:0048699	generation of neurons	0.0183650440995214
CC	GO:0043025	neuronal cell body	0.0183650440995214
MF	GO:0008092	cytoskeletal protein binding	0.0183650440995214
BP	GO:0051130	positive regulation of cellular component organization	0.0183650440995214
CC	GO:0099699	integral component of synaptic membrane	0.0183650440995214
BP	GO:0008015	blood circulation	0.0183650440995214
BP	GO:0022008	neurogenesis	0.0183650440995214
BP	GO:0099177	regulation of trans-synaptic signaling	0.018747941137796
BP	GO:0060350	endochondral bone morphogenesis	0.018747941137796
BP	GO:0006281	DNA repair	0.0187895942666613
BP	GO:0045931	positive regulation of mitotic cell cycle	0.0190182578001117
BP	GO:0031123	RNA 3'-end processing	0.0190182578001117
BP	GO:0065008	regulation of biological quality	0.0195134398667803
CC	GO:0036379	myofilament	0.0195216800409072
BP	GO:1901989	positive regulation of cell cycle phase transition	0.0202559618809982
CC	GO:0005856	cytoskeleton	0.0204560975409196
CC	GO:0043005	neuron projection	0.0204560975409196
BP	GO:0045876	positive regulation of sister chromatid cohesion	0.0204560975409196
BP	GO:0000070	mitotic sister chromatid segregation	0.02083338596391
BP	GO:0003013	circulatory system process	0.021207596108894
BP	GO:0033045	regulation of sister chromatid segregation	0.0213508395554104
BP	GO:0051241	negative regulation of multicellular organismal process	0.0213612451928579
BP	GO:0009653	anatomical structure morphogenesis	0.0220176024567944
BP	GO:0051962	positive regulation of nervous system development	0.0221282603882378
BP	GO:0051171	regulation of nitrogen compound metabolic process	0.02226586398335
MF	GO:0003729	mRNA binding	0.02226586398335
CC	GO:0044327	dendritic spine head	0.0225281695069278
CC	GO:0044451	nucleoplasm part	0.0236251689477592
CC	GO:0031594	neuromuscular junction	0.0236251689477592
BP	GO:0002062	chondrocyte differentiation	0.0236251689477592
CC	GO:0099634	postsynaptic specialization membrane	0.0236251689477592
BP	GO:0098742	cell-cell adhesion via plasma-membrane adhesion molecules	0.0237114438455338
BP	GO:0006013	mannose metabolic process	0.0237397535294172
BP	GO:0050807	regulation of synapse organization	0.0239504528154516
CC	GO:0000793	condensed chromosome	0.0262095772567604
BP	GO:0044772	mitotic cell cycle phase transition	0.0262186624486178
BP	GO:0044774	mitotic DNA integrity checkpoint	0.0266537860929315
BP	GO:0048167	regulation of synaptic plasticity	0.0266537860929315
BP	GO:0006936	muscle contraction	0.0270497957642128
BP	GO:1902749	regulation of cell cycle G2/M phase transition	0.0270497957642128
BP	GO:0071214	cellular response to abiotic stimulus	0.0270497957642128
BP	GO:0104004	cellular response to environmental stimulus	0.0270497957642128
CC	GO:0032279	asymmetric synapse	0.0274960772443318
BP	GO:0044770	cell cycle phase transition	0.028309688075213
BP	GO:0045595	regulation of cell differentiation	0.028309688075213
MF	GO:0005539	glycosaminoglycan binding	0.028755216489289
BP	GO:0080090	regulation of primary metabolic process	0.0289177350489024
BP	GO:1901360	organic cyclic compound metabolic process	0.0289552009111171
CC	GO:0000777	condensed chromosome kinetochore	0.0295385739271618
BP	GO:0060538	skeletal muscle organ development	0.0302581571970694
BP	GO:0007267	cell-cell signaling	0.0322707286466301
CC	GO:0098984	neuron to neuron synapse	0.0328354610510661
BP	GO:0040036	regulation of fibroblast growth factor receptor signaling pathway	0.0368793428890154
BP	GO:0051301	cell division	0.0370195194589867
CC	GO:0097447	dendritic tree	0.0379250536919107
BP	GO:0050954	sensory perception of mechanical stimulus	0.0381750282405999
CC	GO:0014069	postsynaptic density	0.038315921779036
BP	GO:0010389	regulation of G2/M transition of mitotic cell cycle	0.0386447906499101
BP	GO:0008150	biological_process	0.0391902923260422
CC	GO:0048786	presynaptic active zone	0.0392897310907319
BP	GO:0033044	regulation of chromosome organization	0.0402474064735882
BP	GO:0007600	sensory perception	0.0402474064735882
BP	GO:0007517	muscle organ development	0.0402474064735882
BP	GO:0051093	negative regulation of developmental process	0.0402820556188317
MF	GO:0042805	actinin binding	0.0403519828771546
MF	GO:0008134	transcription factor binding	0.040632246327976
BP	GO:0050803	regulation of synapse structure or activity	0.0409241035646251
CC	GO:0032809	neuronal cell body membrane	0.0419314326399559
BP	GO:0099565	chemical synaptic transmission, postsynaptic	0.0419314326399559
BP	GO:0035418	protein localization to synapse	0.0429499672529215
CC	GO:0098936	intrinsic component of postsynaptic membrane	0.0429499672529215
BP	GO:0006403	RNA localization	0.0436019938926245
MF	GO:1990825	sequence-specific mRNA binding	0.0444604886956672
CC	GO:0005657	replication fork	0.0449604478198785
BP	GO:0044260	cellular macromolecule metabolic process	0.0449604478198785
BP	GO:0044057	regulation of system process	0.0467729532783919
BP	GO:0040007	growth	0.0467729532783919
BP	GO:0040008	regulation of growth	0.0483601102954574
CC	GO:0071944	cell periphery	0.0499157989756564
