# Supplementary material for: Dedicated transcriptomics combined with power analysis lead to functional understanding of genes with weak phenotypic changes in knockout lines
Source: PLoS Comput Biol. 2020 Nov 12;16(11):e1008354. doi: 10.1371/journal.pcbi.1008354 (PMC7685438; doi:10.1371/journal.pcbi.1008354)
Supplement: S3 File — (GZ) [file pcbi.1008354.s017.gz › S3_File/gor0.2/9.tsv]

ontology	category	term	BH
BP	GO:0032501	multicellular organismal process	2.69121749181071e-08
BP	GO:0065007	biological regulation	1.12221755076074e-07
CC	GO:0043228	non-membrane-bounded organelle	1.70993149336064e-07
BP	GO:0007275	multicellular organism development	3.40634926576099e-07
BP	GO:0050789	regulation of biological process	3.49753096172376e-07
CC	GO:0043232	intracellular non-membrane-bounded organelle	3.49753096172376e-07
BP	GO:0032502	developmental process	4.2615045805816e-07
BP	GO:0048731	system development	4.2615045805816e-07
BP	GO:0009987	cellular process	6.90214076851568e-07
BP	GO:0048856	anatomical structure development	8.05207541677902e-07
CC	GO:0032991	protein-containing complex	1.12091536697443e-06
CC	GO:0031012	extracellular matrix	1.6458451978586e-06
BP	GO:0050794	regulation of cellular process	2.13783726441747e-06
MF	GO:0005198	structural molecule activity	3.50570055321341e-06
CC	GO:0044421	extracellular region part	3.5564278299239e-06
MF	GO:0005515	protein binding	3.88460967114832e-06
CC	GO:0000775	chromosome, centromeric region	4.19911694922183e-06
CC	GO:0098687	chromosomal region	6.15729854298543e-06
CC	GO:0062023	collagen-containing extracellular matrix	8.01495530473929e-06
CC	GO:0045202	synapse	9.33136511978522e-06
CC	GO:0044427	chromosomal part	1.15290184698987e-05
CC	GO:0044428	nuclear part	1.34876538852068e-05
CC	GO:0005694	chromosome	1.47954411525874e-05
CC	GO:0031981	nuclear lumen	2.1424833750988e-05
CC	GO:0005615	extracellular space	2.67322990406202e-05
MF	GO:0005212	structural constituent of eye lens	2.98738794394022e-05
CC	GO:0000776	kinetochore	3.38671969624053e-05
BP	GO:0071840	cellular component organization or biogenesis	4.89822527435732e-05
BP	GO:0000278	mitotic cell cycle	5.5417874874543e-05
MF	GO:0005488	binding	8.55507734913849e-05
BP	GO:0007346	regulation of mitotic cell cycle	9.10686012557635e-05
CC	GO:0044456	synapse part	0.00012226840598771
MF	GO:0005201	extracellular matrix structural constituent	0.00012226840598771
BP	GO:0007049	cell cycle	0.000131805855321909
BP	GO:0051301	cell division	0.000153494571677112
CC	GO:0097060	synaptic membrane	0.000167146650623755
BP	GO:0099536	synaptic signaling	0.00018076454331594
BP	GO:0000070	mitotic sister chromatid segregation	0.000202783676836463
CC	GO:0000793	condensed chromosome	0.000202783676836463
BP	GO:0007268	chemical synaptic transmission	0.000202783676836463
BP	GO:0098916	anterograde trans-synaptic signaling	0.000202783676836463
BP	GO:0030154	cell differentiation	0.000202783676836463
CC	GO:0030054	cell junction	0.000212139206722207
BP	GO:0006396	RNA processing	0.00021594146841687
BP	GO:0016071	mRNA metabolic process	0.000237018685694925
BP	GO:0099537	trans-synaptic signaling	0.00024395241996938
BP	GO:0006397	mRNA processing	0.00030707412124147
CC	GO:0000228	nuclear chromosome	0.00030707412124147
BP	GO:0000819	sister chromatid segregation	0.000321487613787883
MF	GO:0044877	protein-containing complex binding	0.000330279863289784
BP	GO:0016043	cellular component organization	0.000358969710512134
CC	GO:0005856	cytoskeleton	0.000361786461099991
BP	GO:0051983	regulation of chromosome segregation	0.000361786461099991
MF	GO:0003729	mRNA binding	0.000361786461099991
BP	GO:0048869	cellular developmental process	0.000417976771933087
CC	GO:0005576	extracellular region	0.000417976771933087
BP	GO:0003422	growth plate cartilage morphogenesis	0.000673933747759305
CC	GO:0099080	supramolecular complex	0.000809528638264819
CC	GO:0099081	supramolecular polymer	0.000809528638264819
BP	GO:0051726	regulation of cell cycle	0.000842229966743176
CC	GO:0099512	supramolecular fiber	0.000874500469723398
BP	GO:0048468	cell development	0.000874500469723398
CC	GO:0030424	axon	0.000882257928833336
BP	GO:0033047	regulation of mitotic sister chromatid segregation	0.000882257928833336
CC	GO:0044454	nuclear chromosome part	0.000892984323537532
CC	GO:0070013	intracellular organelle lumen	0.000892984323537532
BP	GO:0023052	signaling	0.000892984323537532
BP	GO:0006260	DNA replication	0.000907738598482835
CC	GO:0098590	plasma membrane region	0.000907738598482835
CC	GO:0005654	nucleoplasm	0.000921826318980355
BP	GO:0008380	RNA splicing	0.000925557847152956
CC	GO:0031974	membrane-enclosed lumen	0.000925557847152956
CC	GO:0043233	organelle lumen	0.000925557847152956
BP	GO:0033045	regulation of sister chromatid segregation	0.00105234860205579
BP	GO:0002062	chondrocyte differentiation	0.0012442233512757
BP	GO:0051239	regulation of multicellular organismal process	0.0012812217889987
BP	GO:0007059	chromosome segregation	0.00137628363348009
BP	GO:0048519	negative regulation of biological process	0.00137628363348009
BP	GO:0003414	chondrocyte morphogenesis involved in endochondral bone morphogenesis	0.00137628363348009
BP	GO:0003429	growth plate cartilage chondrocyte morphogenesis	0.00137628363348009
BP	GO:0090171	chondrocyte morphogenesis	0.00137628363348009
BP	GO:0060351	cartilage development involved in endochondral bone morphogenesis	0.00137628363348009
BP	GO:0007154	cell communication	0.00139011197363434
BP	GO:0140014	mitotic nuclear division	0.00141952358151556
BP	GO:0003008	system process	0.00158090699088961
CC	GO:0000779	condensed chromosome, centromeric region	0.0016717472725318
BP	GO:0006259	DNA metabolic process	0.00188581252193779
BP	GO:0051984	positive regulation of chromosome segregation	0.00189957738635862
CC	GO:0044420	extracellular matrix component	0.00192646849568513
BP	GO:0051216	cartilage development	0.00193325939939357
BP	GO:0003433	chondrocyte development involved in endochondral bone morphogenesis	0.0020285687142725
BP	GO:0090068	positive regulation of cell cycle process	0.0020285687142725
CC	GO:0097458	neuron part	0.00209975454281864
CC	GO:0005813	centrosome	0.00211425685638433
BP	GO:0003071	renal system process involved in regulation of systemic arterial blood pressure	0.00227330786496542
CC	GO:0044430	cytoskeletal part	0.00227658449416002
BP	GO:0051056	regulation of small GTPase mediated signal transduction	0.00230939419603585
BP	GO:0007088	regulation of mitotic nuclear division	0.00242501906084734
BP	GO:0061061	muscle structure development	0.0024579928512443
BP	GO:0051716	cellular response to stimulus	0.0024579928512443
BP	GO:0050793	regulation of developmental process	0.00264666617539437
BP	GO:0007399	nervous system development	0.00264666617539437
BP	GO:1903047	mitotic cell cycle process	0.00279545885274744
CC	GO:0000777	condensed chromosome kinetochore	0.0030018570967199
BP	GO:0007517	muscle organ development	0.00310398677227462
BP	GO:0060538	skeletal muscle organ development	0.00337147777111315
BP	GO:0061448	connective tissue development	0.00345100715511691
BP	GO:0048518	positive regulation of biological process	0.00389798611412647
BP	GO:0048522	positive regulation of cellular process	0.00390766104523183
BP	GO:0003012	muscle system process	0.00467204379493687
BP	GO:0060537	muscle tissue development	0.00492237551377254
BP	GO:0045595	regulation of cell differentiation	0.0053457602046376
BP	GO:0048523	negative regulation of cellular process	0.00635333198135428
CC	GO:0043292	contractile fiber	0.00639113512914546
BP	GO:0003015	heart process	0.00645467186425989
BP	GO:0007519	skeletal muscle tissue development	0.0066273307621405
BP	GO:0051128	regulation of cellular component organization	0.00666926237981893
BP	GO:0003418	growth plate cartilage chondrocyte differentiation	0.00666926237981893
BP	GO:0000280	nuclear division	0.00699044685344106
CC	GO:0005634	nucleus	0.00699044685344106
BP	GO:0090304	nucleic acid metabolic process	0.00723352584002612
BP	GO:0003413	chondrocyte differentiation involved in endochondral bone morphogenesis	0.00772595333697851
CC	GO:0043025	neuronal cell body	0.00777831236676021
BP	GO:0050804	modulation of chemical synaptic transmission	0.00806905957350035
BP	GO:2000026	regulation of multicellular organismal development	0.00806905957350035
BP	GO:0014706	striated muscle tissue development	0.00813621343868246
BP	GO:0051146	striated muscle cell differentiation	0.00813621343868246
CC	GO:0031226	intrinsic component of plasma membrane	0.00852521288453657
BP	GO:0007093	mitotic cell cycle checkpoint	0.00852521288453657
BP	GO:0098813	nuclear chromosome segregation	0.00852521288453657
BP	GO:0006941	striated muscle contraction	0.00852521288453657
CC	GO:0005581	collagen trimer	0.00855502157668019
CC	GO:0005887	integral component of plasma membrane	0.00871795163397733
BP	GO:0032268	regulation of cellular protein metabolic process	0.00877314997292611
BP	GO:0043170	macromolecule metabolic process	0.00877314997292611
BP	GO:0099177	regulation of trans-synaptic signaling	0.00915396266530026
BP	GO:0060350	endochondral bone morphogenesis	0.00940212553012093
CC	GO:1990904	ribonucleoprotein complex	0.0094564291953159
BP	GO:0031123	RNA 3'-end processing	0.00988243771720524
CC	GO:0045211	postsynaptic membrane	0.00999295711159499
CC	GO:0044297	cell body	0.0102652510784684
BP	GO:0034508	centromere complex assembly	0.0103865731577791
BP	GO:0050808	synapse organization	0.0110324405762294
MF	GO:0030020	extracellular matrix structural constituent conferring tensile strength	0.0115041274359357
BP	GO:0007155	cell adhesion	0.0115041274359357
BP	GO:0007091	metaphase/anaphase transition of mitotic cell cycle	0.0115041274359357
BP	GO:1901990	regulation of mitotic cell cycle phase transition	0.0115041274359357
MF	GO:0005509	calcium ion binding	0.0115294445041884
BP	GO:0022402	cell cycle process	0.0121814457289801
BP	GO:0046578	regulation of Ras protein signal transduction	0.0122910194422678
BP	GO:0051094	positive regulation of developmental process	0.0126182703710004
BP	GO:0010564	regulation of cell cycle process	0.0126182703710004
MF	GO:0098772	molecular function regulator	0.0126182703710004
BP	GO:0006974	cellular response to DNA damage stimulus	0.0127765534476286
BP	GO:0048699	generation of neurons	0.0131238813192695
BP	GO:0060255	regulation of macromolecule metabolic process	0.0131238813192695
BP	GO:0022610	biological adhesion	0.0131238813192695
BP	GO:0060047	heart contraction	0.013238954205837
BP	GO:0022008	neurogenesis	0.0136713746383033
BP	GO:0034641	cellular nitrogen compound metabolic process	0.0137302464732206
BP	GO:0045787	positive regulation of cell cycle	0.0140243768234192
CC	GO:0000780	condensed nuclear chromosome, centromeric region	0.0142155299798976
CC	GO:0098794	postsynapse	0.0148971099358853
CC	GO:0044422	organelle part	0.0150146025719213
BP	GO:0051783	regulation of nuclear division	0.015084157909235
BP	GO:0000375	RNA splicing, via transesterification reactions	0.0152105828346126
BP	GO:0000377	RNA splicing, via transesterification reactions with bulged adenosine as nucleophile	0.0152105828346126
BP	GO:0000398	mRNA splicing, via spliceosome	0.0152105828346126
BP	GO:0050896	response to stimulus	0.0156996299746935
BP	GO:0060536	cartilage morphogenesis	0.0156996299746935
BP	GO:0000075	cell cycle checkpoint	0.0156996299746935
BP	GO:0045597	positive regulation of cell differentiation	0.015952270223417
BP	GO:0010965	regulation of mitotic sister chromatid separation	0.0161379483209785
BP	GO:0003417	growth plate cartilage development	0.0161804557763705
BP	GO:0045930	negative regulation of mitotic cell cycle	0.0161804557763705
CC	GO:0033267	axon part	0.0161804557763705
BP	GO:0006139	nucleobase-containing compound metabolic process	0.0162340720292369
BP	GO:0051241	negative regulation of multicellular organismal process	0.0194417632540959
BP	GO:0045876	positive regulation of sister chromatid cohesion	0.0194417632540959
BP	GO:0006281	DNA repair	0.0194417632540959
BP	GO:0051130	positive regulation of cellular component organization	0.0195769626827492
BP	GO:0030071	regulation of mitotic metaphase/anaphase transition	0.0196397107792194
BP	GO:0048167	regulation of synaptic plasticity	0.0198101470589442
BP	GO:0048513	animal organ development	0.0203256930164213
CC	GO:0036477	somatodendritic compartment	0.0213872231331408
BP	GO:0000245	spliceosomal complex assembly	0.0226478456170818
BP	GO:0006936	muscle contraction	0.0227413375610411
MF	GO:0003723	RNA binding	0.0227413375610411
CC	GO:0005657	replication fork	0.0228812883540049
BP	GO:0042692	muscle cell differentiation	0.0239992245665278
BP	GO:0051962	positive regulation of nervous system development	0.0241843859981023
BP	GO:0040007	growth	0.0244290043349002
CC	GO:0044459	plasma membrane part	0.0244351033404337
BP	GO:0051246	regulation of protein metabolic process	0.0247767587598239
BP	GO:0048285	organelle fission	0.0247767587598239
BP	GO:0006403	RNA localization	0.0247767587598239
MF	GO:0008092	cytoskeletal protein binding	0.0252611501675291
CC	GO:0000778	condensed nuclear chromosome kinetochore	0.0261974842879564
BP	GO:0044784	metaphase/anaphase transition of cell cycle	0.0262616556353141
CC	GO:0030016	myofibril	0.0266701104448962
CC	GO:0099572	postsynaptic specialization	0.0290445608757839
BP	GO:1905818	regulation of chromosome separation	0.0304932844475933
BP	GO:0008608	attachment of spindle microtubules to kinetochore	0.0306741084817315
BP	GO:0051960	regulation of nervous system development	0.0314256444184094
BP	GO:0023051	regulation of signaling	0.0353041935258094
BP	GO:0007165	signal transduction	0.0354190855713813
BP	GO:0035914	skeletal muscle cell differentiation	0.035550264584436
BP	GO:0008630	intrinsic apoptotic signaling pathway in response to DNA damage	0.0360527213140707
BP	GO:0050877	nervous system process	0.0360527213140707
BP	GO:0010720	positive regulation of cell development	0.0366019833592209
CC	GO:0030017	sarcomere	0.0372213591594359
BP	GO:0044772	mitotic cell cycle phase transition	0.0372213591594359
BP	GO:0031570	DNA integrity checkpoint	0.0374212362519558
BP	GO:1901987	regulation of cell cycle phase transition	0.0374212362519558
BP	GO:0051093	negative regulation of developmental process	0.0382261121446281
BP	GO:0048747	muscle fiber development	0.038712230289559
BP	GO:0010389	regulation of G2/M transition of mitotic cell cycle	0.038712230289559
BP	GO:0071214	cellular response to abiotic stimulus	0.038712230289559
BP	GO:0104004	cellular response to environmental stimulus	0.038712230289559
BP	GO:0014902	myotube differentiation	0.038712230289559
MF	GO:0042623	ATPase activity, coupled	0.0393884109571817
BP	GO:0098742	cell-cell adhesion via plasma-membrane adhesion molecules	0.0394327449413875
BP	GO:0046483	heterocycle metabolic process	0.0394327449413875
CC	GO:0098793	presynapse	0.0398505980094725
CC	GO:0031672	A band	0.0398505980094725
BP	GO:0006261	DNA-dependent DNA replication	0.0398505980094725
BP	GO:0007267	cell-cell signaling	0.0410251607626964
BP	GO:0030198	extracellular matrix organization	0.0410251607626964
BP	GO:0007411	axon guidance	0.041381812410574
BP	GO:0007264	small GTPase mediated signal transduction	0.041381812410574
CC	GO:0044449	contractile fiber part	0.0416805700330474
CC	GO:0099634	postsynaptic specialization membrane	0.0417580860036911
BP	GO:0031124	mRNA 3'-end processing	0.0417580860036911
CC	GO:0005681	spliceosomal complex	0.0436579797500389
BP	GO:0006275	regulation of DNA replication	0.0438949402851549
CC	GO:0098982	GABA-ergic synapse	0.0438949402851549
CC	GO:0032809	neuronal cell body membrane	0.0438949402851549
MF	GO:0016538	cyclin-dependent protein serine/threonine kinase regulator activity	0.0438949402851549
BP	GO:0050982	detection of mechanical stimulus	0.0438949402851549
CC	GO:0099240	intrinsic component of synaptic membrane	0.0438949402851549
BP	GO:0010646	regulation of cell communication	0.0438949402851549
BP	GO:1902099	regulation of metaphase/anaphase transition of cell cycle	0.0438949402851549
BP	GO:0003013	circulatory system process	0.0438949402851549
BP	GO:0048666	neuron development	0.0438949402851549
CC	GO:0005886	plasma membrane	0.0438949402851549
CC	GO:0071944	cell periphery	0.0438949402851549
BP	GO:0006928	movement of cell or subcellular component	0.0455883979459891
BP	GO:0008037	cell recognition	0.0467158700370705
BP	GO:1902749	regulation of cell cycle G2/M phase transition	0.0475925816114504
CC	GO:0005901	caveola	0.0477543003821811
BP	GO:0097485	neuron projection guidance	0.0480304459505546
CC	GO:0044451	nucleoplasm part	0.0480304459505546
CC	GO:0005865	striated muscle thin filament	0.0480304459505546
BP	GO:0098868	bone growth	0.0480304459505546
BP	GO:0010830	regulation of myotube differentiation	0.0480887789450407
BP	GO:0051052	regulation of DNA metabolic process	0.0480887789450407
BP	GO:0051171	regulation of nitrogen compound metabolic process	0.0480887789450407
BP	GO:1901991	negative regulation of mitotic cell cycle phase transition	0.0480887789450407
BP	GO:0048589	developmental growth	0.0480887789450407
MF	GO:0016887	ATPase activity	0.0480887789450407
CC	GO:0015630	microtubule cytoskeleton	0.0484990283193363
BP	GO:0044770	cell cycle phase transition	0.0484990283193363
BP	GO:0071479	cellular response to ionizing radiation	0.0487910326388271
BP	GO:0003416	endochondral bone growth	0.0495823221126614
BP	GO:0044774	mitotic DNA integrity checkpoint	0.0495823221126614
CC	GO:0042734	presynaptic membrane	0.0495823221126614
CC	GO:0036379	myofilament	0.0497714131454782
BP	GO:0033044	regulation of chromosome organization	0.0499067590294982
