# Supplementary material for: Dedicated transcriptomics combined with power analysis lead to functional understanding of genes with weak phenotypic changes in knockout lines
Source: PLoS Comput Biol. 2020 Nov 12;16(11):e1008354. doi: 10.1371/journal.pcbi.1008354 (PMC7685438; doi:10.1371/journal.pcbi.1008354)
Supplement: S3 File — (GZ) [file pcbi.1008354.s017.gz › S3_File/gor0.2/336.tsv]

ontology	category	term	BH
CC	GO:0031012	extracellular matrix	7.89951748327094e-12
CC	GO:0062023	collagen-containing extracellular matrix	5.33284907555039e-11
MF	GO:0005201	extracellular matrix structural constituent	4.19181762696581e-08
CC	GO:0005576	extracellular region	4.19181762696581e-08
CC	GO:0044421	extracellular region part	4.27507977047118e-08
BP	GO:0065007	biological regulation	4.27507977047118e-08
BP	GO:0032501	multicellular organismal process	9.89513891587881e-08
MF	GO:0005198	structural molecule activity	3.25468160606179e-07
BP	GO:0009987	cellular process	3.25468160606179e-07
BP	GO:0050789	regulation of biological process	3.77204010282187e-07
CC	GO:0043228	non-membrane-bounded organelle	7.89834631575611e-07
BP	GO:0050794	regulation of cellular process	8.81930009379338e-07
CC	GO:0043232	intracellular non-membrane-bounded organelle	1.9333659991394e-06
CC	GO:0005615	extracellular space	2.1184841827604e-06
CC	GO:0032991	protein-containing complex	2.34221032658726e-06
BP	GO:0032502	developmental process	5.08024583623677e-06
CC	GO:0045202	synapse	5.32703712150679e-06
MF	GO:0005515	protein binding	5.32703712150679e-06
CC	GO:0044428	nuclear part	6.69340884366144e-06
CC	GO:0031981	nuclear lumen	1.12295363880664e-05
BP	GO:0030154	cell differentiation	1.33777005604777e-05
BP	GO:0048856	anatomical structure development	1.43268189532795e-05
BP	GO:0048731	system development	1.54837201255026e-05
BP	GO:0048468	cell development	1.54837201255026e-05
BP	GO:0048869	cellular developmental process	1.69692828648366e-05
BP	GO:0051239	regulation of multicellular organismal process	2.21654276150226e-05
BP	GO:0007275	multicellular organism development	2.32730230629168e-05
CC	GO:0030424	axon	2.61226428485633e-05
CC	GO:0044456	synapse part	3.60773102507228e-05
CC	GO:0005694	chromosome	3.6295113124285e-05
CC	GO:0097458	neuron part	4.30364668339049e-05
CC	GO:0005581	collagen trimer	4.86656762252651e-05
BP	GO:0022610	biological adhesion	5.01348463112765e-05
BP	GO:0007155	cell adhesion	5.01348463112765e-05
CC	GO:0044427	chromosomal part	5.90994646877331e-05
BP	GO:0007399	nervous system development	6.24882122567918e-05
BP	GO:0071840	cellular component organization or biogenesis	6.67820722046943e-05
CC	GO:0097060	synaptic membrane	6.91125922405323e-05
BP	GO:0022008	neurogenesis	7.64089032534491e-05
MF	GO:0005488	binding	8.15872863733166e-05
BP	GO:0050793	regulation of developmental process	9.33990480713357e-05
CC	GO:0030054	cell junction	0.000111041201917401
CC	GO:0098687	chromosomal region	0.000117498774871561
MF	GO:0003729	mRNA binding	0.000117688656189272
BP	GO:0006396	RNA processing	0.000119591629282212
BP	GO:0006260	DNA replication	0.000125939432133541
BP	GO:0048699	generation of neurons	0.00012644486602974
BP	GO:0048519	negative regulation of biological process	0.000131977681514252
BP	GO:0051960	regulation of nervous system development	0.00016908520509535
BP	GO:0048518	positive regulation of biological process	0.000204293654243511
CC	GO:0000776	kinetochore	0.000517969034517432
CC	GO:0000775	chromosome, centromeric region	0.000571593234453095
CC	GO:0070013	intracellular organelle lumen	0.000754222052111863
CC	GO:0031974	membrane-enclosed lumen	0.000777204516607688
CC	GO:0043233	organelle lumen	0.000777204516607688
BP	GO:0048523	negative regulation of cellular process	0.000777204516607688
CC	GO:0044420	extracellular matrix component	0.00104451468476269
BP	GO:0016043	cellular component organization	0.00112519409109628
BP	GO:0006281	DNA repair	0.00112519409109628
BP	GO:0016071	mRNA metabolic process	0.00117229624531766
CC	GO:0099512	supramolecular fiber	0.00120039722059323
CC	GO:0099080	supramolecular complex	0.00121476014101362
CC	GO:0099081	supramolecular polymer	0.00121476014101362
BP	GO:0006261	DNA-dependent DNA replication	0.00130687807392522
CC	GO:0000228	nuclear chromosome	0.00153730741353693
BP	GO:2000026	regulation of multicellular organismal development	0.00181280684459596
BP	GO:0048522	positive regulation of cellular process	0.00183455259255067
BP	GO:0060284	regulation of cell development	0.00206565749886045
CC	GO:0045211	postsynaptic membrane	0.00223885209111187
BP	GO:0060351	cartilage development involved in endochondral bone morphogenesis	0.00224352435868088
BP	GO:0051216	cartilage development	0.00241105267331298
BP	GO:0045595	regulation of cell differentiation	0.00245488153494625
BP	GO:0090304	nucleic acid metabolic process	0.00270904854274845
BP	GO:0051093	negative regulation of developmental process	0.00297621244856778
CC	GO:0033267	axon part	0.00297621244856778
CC	GO:0005634	nucleus	0.00297621244856778
BP	GO:0006259	DNA metabolic process	0.00314237043411965
BP	GO:0050767	regulation of neurogenesis	0.00322752356475751
BP	GO:0006397	mRNA processing	0.00339018354085915
CC	GO:0036477	somatodendritic compartment	0.00339018354085915
BP	GO:0030182	neuron differentiation	0.00373392683552589
CC	GO:0005654	nucleoplasm	0.00414519713102387
MF	GO:0030020	extracellular matrix structural constituent conferring tensile strength	0.00414519713102387
BP	GO:0023052	signaling	0.0042510066659994
BP	GO:0031123	RNA 3'-end processing	0.0042510066659994
CC	GO:0043292	contractile fiber	0.00431633904373978
BP	GO:0048666	neuron development	0.00434151459193647
CC	GO:0000777	condensed chromosome kinetochore	0.00446448360868086
CC	GO:0044459	plasma membrane part	0.00446448360868086
CC	GO:1990904	ribonucleoprotein complex	0.00459160468341052
MF	GO:0005509	calcium ion binding	0.00501734505637894
CC	GO:0044454	nuclear chromosome part	0.00503477711736006
MF	GO:0005212	structural constituent of eye lens	0.00503477711736006
CC	GO:0043005	neuron projection	0.00512246335272383
CC	GO:0098794	postsynapse	0.00524788500676146
BP	GO:0043170	macromolecule metabolic process	0.00524788500676146
BP	GO:0000278	mitotic cell cycle	0.00538873627510135
BP	GO:0031175	neuron projection development	0.00589345325524787
BP	GO:0051241	negative regulation of multicellular organismal process	0.00664180327761498
BP	GO:0061448	connective tissue development	0.00664559196565775
BP	GO:0051301	cell division	0.00684064091806648
BP	GO:0060350	endochondral bone morphogenesis	0.00693627527296572
BP	GO:0033047	regulation of mitotic sister chromatid segregation	0.00741176799307502
BP	GO:0008380	RNA splicing	0.0079904223019629
BP	GO:0033045	regulation of sister chromatid segregation	0.00801230798877066
BP	GO:0051128	regulation of cellular component organization	0.00801230798877066
CC	GO:0031226	intrinsic component of plasma membrane	0.00801230798877066
BP	GO:0007049	cell cycle	0.00801230798877066
BP	GO:0003012	muscle system process	0.0100249546555331
CC	GO:0000779	condensed chromosome, centromeric region	0.0103791889058791
BP	GO:0051962	positive regulation of nervous system development	0.0104391961418868
BP	GO:0007154	cell communication	0.0105339045662798
BP	GO:0051983	regulation of chromosome segregation	0.0106524591382606
BP	GO:0010965	regulation of mitotic sister chromatid separation	0.0107022002250048
BP	GO:0046636	negative regulation of alpha-beta T cell activation	0.0108345906613694
BP	GO:1901991	negative regulation of mitotic cell cycle phase transition	0.0108345906613694
CC	GO:0005856	cytoskeleton	0.0108353457042346
CC	GO:0005604	basement membrane	0.0115361150802165
BP	GO:0000375	RNA splicing, via transesterification reactions	0.0115361150802165
BP	GO:0000377	RNA splicing, via transesterification reactions with bulged adenosine as nucleophile	0.0115361150802165
BP	GO:0000398	mRNA splicing, via spliceosome	0.0115361150802165
BP	GO:0000070	mitotic sister chromatid segregation	0.0116533439613992
CC	GO:0044297	cell body	0.012700360360468
MF	GO:0003723	RNA binding	0.0127732414903883
BP	GO:0099536	synaptic signaling	0.0127732414903883
BP	GO:0031124	mRNA 3'-end processing	0.0127732414903883
MF	GO:0005539	glycosaminoglycan binding	0.0127732414903883
BP	GO:0033210	leptin-mediated signaling pathway	0.0131073480671768
BP	GO:0006974	cellular response to DNA damage stimulus	0.0131073480671768
CC	GO:0000793	condensed chromosome	0.0131073480671768
BP	GO:0010720	positive regulation of cell development	0.0134584174402777
BP	GO:0051726	regulation of cell cycle	0.0136795178864564
CC	GO:0044422	organelle part	0.0138481113546933
MF	GO:0005102	signaling receptor binding	0.0138481113546933
BP	GO:1901988	negative regulation of cell cycle phase transition	0.0142010815241631
CC	GO:0005887	integral component of plasma membrane	0.0144543653165933
CC	GO:0098793	presynapse	0.0159869270451076
BP	GO:0007091	metaphase/anaphase transition of mitotic cell cycle	0.0159869270451076
BP	GO:0050769	positive regulation of neurogenesis	0.0170701941070393
BP	GO:0065008	regulation of biological quality	0.0170701941070393
CC	GO:0098590	plasma membrane region	0.0173670626758097
BP	GO:0099537	trans-synaptic signaling	0.0176451210465396
CC	GO:0099240	intrinsic component of synaptic membrane	0.0180863513578295
BP	GO:0050896	response to stimulus	0.0180863513578295
BP	GO:0099560	synaptic membrane adhesion	0.0180863513578295
BP	GO:0007268	chemical synaptic transmission	0.0185151692156799
BP	GO:0098916	anterograde trans-synaptic signaling	0.0185151692156799
BP	GO:0120036	plasma membrane bounded cell projection organization	0.0185151692156799
BP	GO:0051130	positive regulation of cellular component organization	0.0185151692156799
CC	GO:0030016	myofibril	0.0189411478440641
BP	GO:0006936	muscle contraction	0.0189411478440641
BP	GO:0045930	negative regulation of mitotic cell cycle	0.0191399266226532
CC	GO:0005681	spliceosomal complex	0.0192433366984027
BP	GO:1901990	regulation of mitotic cell cycle phase transition	0.0193875878491802
BP	GO:1905818	regulation of chromosome separation	0.0195657159076063
CC	GO:0098978	glutamatergic synapse	0.0195657159076063
BP	GO:0003008	system process	0.0216328029701068
BP	GO:0009653	anatomical structure morphogenesis	0.0220477926075681
BP	GO:0051094	positive regulation of developmental process	0.0220477926075681
CC	GO:0098936	intrinsic component of postsynaptic membrane	0.0221422256605951
BP	GO:0051716	cellular response to stimulus	0.0222977848141083
BP	GO:0002062	chondrocyte differentiation	0.0227080571744638
BP	GO:0003417	growth plate cartilage development	0.0227080571744638
BP	GO:0008150	biological_process	0.0227641437291543
BP	GO:0045664	regulation of neuron differentiation	0.0228613652666601
MF	GO:0008134	transcription factor binding	0.0228613652666601
BP	GO:0030198	extracellular matrix organization	0.0228613652666601
CC	GO:0030017	sarcomere	0.0229306782235416
CC	GO:0098982	GABA-ergic synapse	0.0229306782235416
CC	GO:0044430	cytoskeletal part	0.0230366123201151
BP	GO:0030030	cell projection organization	0.0237936446258197
BP	GO:0006941	striated muscle contraction	0.0238686683413884
BP	GO:0045597	positive regulation of cell differentiation	0.0240755539037256
CC	GO:0099634	postsynaptic specialization membrane	0.0242299649384098
BP	GO:0060255	regulation of macromolecule metabolic process	0.025984490848518
BP	GO:0030071	regulation of mitotic metaphase/anaphase transition	0.0260454089823239
CC	GO:0043025	neuronal cell body	0.0261337987258752
CC	GO:0097447	dendritic tree	0.0263958559346948
BP	GO:0006139	nucleobase-containing compound metabolic process	0.0270862549798403
CC	GO:0044449	contractile fiber part	0.0280583203148485
BP	GO:0048589	developmental growth	0.0287270983005131
BP	GO:0060349	bone morphogenesis	0.0296701423080474
BP	GO:0010467	gene expression	0.03076645352048
BP	GO:2000816	negative regulation of mitotic sister chromatid separation	0.0313860558369307
CC	GO:0120025	plasma membrane bounded cell projection	0.0313860558369307
BP	GO:0040007	growth	0.0313860558369307
MF	GO:0008201	heparin binding	0.0316757364076857
BP	GO:0003422	growth plate cartilage morphogenesis	0.0324069107487772
BP	GO:0007346	regulation of mitotic cell cycle	0.032934004894696
BP	GO:0031346	positive regulation of cell projection organization	0.0341339098812875
BP	GO:0044772	mitotic cell cycle phase transition	0.0353184994656026
BP	GO:0044784	metaphase/anaphase transition of cell cycle	0.0354005557358487
CC	GO:0043198	dendritic shaft	0.0355763376477428
CC	GO:0044452	nucleolar part	0.0363946398405698
BP	GO:0043062	extracellular structure organization	0.0369642995234307
BP	GO:0051271	negative regulation of cellular component movement	0.0369642995234307
BP	GO:0051306	mitotic sister chromatid separation	0.0374200090672928
BP	GO:0000075	cell cycle checkpoint	0.039570517554345
CC	GO:0001650	fibrillar center	0.039570517554345
CC	GO:0099572	postsynaptic specialization	0.0410499565571116
BP	GO:0033555	multicellular organismal response to stress	0.0410499565571116
CC	GO:0030425	dendrite	0.0410499565571116
CC	GO:0032279	asymmetric synapse	0.0411752008149443
BP	GO:0003009	skeletal muscle contraction	0.0425478311341695
MF	GO:0042623	ATPase activity, coupled	0.0425478311341695
BP	GO:1903311	regulation of mRNA metabolic process	0.0447720090624908
MF	GO:0016887	ATPase activity	0.0470031293046867
BP	GO:0016525	negative regulation of angiogenesis	0.0490813287283307
BP	GO:0003433	chondrocyte development involved in endochondral bone morphogenesis	0.0494897125781129
