# Supplementary material for: Dedicated transcriptomics combined with power analysis lead to functional understanding of genes with weak phenotypic changes in knockout lines
Source: PLoS Comput Biol. 2020 Nov 12;16(11):e1008354. doi: 10.1371/journal.pcbi.1008354 (PMC7685438; doi:10.1371/journal.pcbi.1008354)
Supplement: S3 File — (GZ) [file pcbi.1008354.s017.gz › S3_File/gor0.2/45.tsv]

ontology	category	term	BH
CC	GO:0031012	extracellular matrix	1.18579783906085e-09
CC	GO:0062023	collagen-containing extracellular matrix	1.43476266830137e-08
CC	GO:0044421	extracellular region part	3.22830436529972e-08
CC	GO:0005576	extracellular region	2.08843408084787e-07
CC	GO:0005615	extracellular space	8.434863010957e-07
MF	GO:0005515	protein binding	1.05733102313222e-06
BP	GO:0009987	cellular process	1.40925997013032e-06
MF	GO:0005201	extracellular matrix structural constituent	1.40925997013032e-06
CC	GO:0032991	protein-containing complex	1.40925997013032e-06
BP	GO:0071840	cellular component organization or biogenesis	3.56864656640059e-06
CC	GO:0045202	synapse	9.57600625876247e-06
CC	GO:0043228	non-membrane-bounded organelle	1.05965433972428e-05
MF	GO:0005488	binding	1.34293589539495e-05
BP	GO:0065007	biological regulation	1.72933387852823e-05
BP	GO:0032501	multicellular organismal process	1.86061595376491e-05
CC	GO:0043232	intracellular non-membrane-bounded organelle	2.13326419964162e-05
CC	GO:0005694	chromosome	2.40416827256132e-05
CC	GO:0044456	synapse part	2.51346598244819e-05
BP	GO:0016043	cellular component organization	2.51346598244819e-05
BP	GO:0006396	RNA processing	2.8783657735941e-05
MF	GO:0005198	structural molecule activity	3.38185622447344e-05
BP	GO:0050789	regulation of biological process	4.98789358184345e-05
CC	GO:0044427	chromosomal part	4.98789358184345e-05
CC	GO:0044428	nuclear part	5.62959396820756e-05
CC	GO:0031981	nuclear lumen	6.75035590123937e-05
CC	GO:0000776	kinetochore	6.75035590123937e-05
BP	GO:0032502	developmental process	6.95172874722491e-05
BP	GO:0048731	system development	7.99841660976313e-05
CC	GO:0097060	synaptic membrane	8.69552911228399e-05
MF	GO:0044877	protein-containing complex binding	8.69552911228399e-05
CC	GO:0030424	axon	9.20240585437364e-05
CC	GO:0000775	chromosome, centromeric region	9.66215367552932e-05
BP	GO:0007346	regulation of mitotic cell cycle	0.000136076112163262
CC	GO:0005581	collagen trimer	0.000137577297014244
BP	GO:0008380	RNA splicing	0.00019042194216195
BP	GO:0000278	mitotic cell cycle	0.000205262246001131
BP	GO:0006397	mRNA processing	0.000210216842141899
CC	GO:0000777	condensed chromosome kinetochore	0.000308603027978662
BP	GO:0016071	mRNA metabolic process	0.000405702220797529
CC	GO:0098687	chromosomal region	0.000405702220797529
BP	GO:0050794	regulation of cellular process	0.000414130826266372
CC	GO:0031226	intrinsic component of plasma membrane	0.000432231177688417
BP	GO:0007399	nervous system development	0.000574648932495015
BP	GO:0048519	negative regulation of biological process	0.000829299072483116
CC	GO:0005887	integral component of plasma membrane	0.00109121228087901
BP	GO:0007275	multicellular organism development	0.00185729086460444
BP	GO:0048523	negative regulation of cellular process	0.00207019591945099
BP	GO:0007049	cell cycle	0.00220964276420518
BP	GO:0051239	regulation of multicellular organismal process	0.00242942220091714
BP	GO:0048856	anatomical structure development	0.00246385091678732
BP	GO:0007088	regulation of mitotic nuclear division	0.00285631428664182
BP	GO:0099536	synaptic signaling	0.00302652797554364
CC	GO:0033267	axon part	0.00311637502292189
BP	GO:0030154	cell differentiation	0.00314175288600972
BP	GO:0099537	trans-synaptic signaling	0.00322315631769322
CC	GO:0005654	nucleoplasm	0.00326487849685472
BP	GO:0007268	chemical synaptic transmission	0.00349916055290328
BP	GO:0098916	anterograde trans-synaptic signaling	0.00349916055290328
BP	GO:0090304	nucleic acid metabolic process	0.00349916055290328
BP	GO:0140014	mitotic nuclear division	0.00357154782068553
CC	GO:0097458	neuron part	0.00366011260895849
BP	GO:0051783	regulation of nuclear division	0.00392815826603404
BP	GO:0051726	regulation of cell cycle	0.00397500711326183
BP	GO:0048869	cellular developmental process	0.00422647820474461
CC	GO:0000228	nuclear chromosome	0.00456250671909034
BP	GO:0034508	centromere complex assembly	0.00476179294663861
CC	GO:0099512	supramolecular fiber	0.00492888063744298
CC	GO:0000779	condensed chromosome, centromeric region	0.00492888063744298
CC	GO:0099080	supramolecular complex	0.00492888063744298
CC	GO:0099081	supramolecular polymer	0.00492888063744298
CC	GO:0005634	nucleus	0.00504246504336059
BP	GO:0051093	negative regulation of developmental process	0.00522746475223212
MF	GO:0005539	glycosaminoglycan binding	0.00522746475223212
BP	GO:0050808	synapse organization	0.00522746475223212
MF	GO:0003729	mRNA binding	0.00544155316228285
BP	GO:0051241	negative regulation of multicellular organismal process	0.00550414395812478
BP	GO:0007155	cell adhesion	0.00550414395812478
MF	GO:0005212	structural constituent of eye lens	0.00550414395812478
BP	GO:0006261	DNA-dependent DNA replication	0.00550414395812478
CC	GO:0044459	plasma membrane part	0.00551453987620561
BP	GO:0006139	nucleobase-containing compound metabolic process	0.00554949053073422
CC	GO:0099240	intrinsic component of synaptic membrane	0.0062771027803278
BP	GO:0022610	biological adhesion	0.0064205510012666
CC	GO:0044454	nuclear chromosome part	0.0064205510012666
CC	GO:0005813	centrosome	0.0064205510012666
BP	GO:0043062	extracellular structure organization	0.00671097470726434
MF	GO:0005509	calcium ion binding	0.00688293037224911
BP	GO:0000280	nuclear division	0.00765008277687773
CC	GO:0098590	plasma membrane region	0.00826204324331258
CC	GO:1990904	ribonucleoprotein complex	0.00841914760796258
CC	GO:0099634	postsynaptic specialization membrane	0.00841914760796258
CC	GO:0045211	postsynaptic membrane	0.00841914760796258
CC	GO:0036477	somatodendritic compartment	0.0089102720318414
BP	GO:0006941	striated muscle contraction	0.00919253213045387
BP	GO:0043170	macromolecule metabolic process	0.00999262611027891
BP	GO:0007059	chromosome segregation	0.0101674880934234
BP	GO:0051216	cartilage development	0.0101674880934234
CC	GO:0098793	presynapse	0.0107485432713612
CC	GO:0070013	intracellular organelle lumen	0.0108407542627795
BP	GO:0046483	heterocycle metabolic process	0.0109869813370985
CC	GO:0098978	glutamatergic synapse	0.0110452667676731
CC	GO:0031974	membrane-enclosed lumen	0.0112228268032649
CC	GO:0043233	organelle lumen	0.0112228268032649
BP	GO:0050793	regulation of developmental process	0.0114425724563925
CC	GO:0098936	intrinsic component of postsynaptic membrane	0.0127875345533753
CC	GO:0098794	postsynapse	0.013153444060054
MF	GO:0030020	extracellular matrix structural constituent conferring tensile strength	0.013153444060054
BP	GO:0048699	generation of neurons	0.0132716872317055
CC	GO:0000793	condensed chromosome	0.0142509064492026
BP	GO:0002062	chondrocyte differentiation	0.0143054846287003
BP	GO:0003433	chondrocyte development involved in endochondral bone morphogenesis	0.0146932470830732
BP	GO:1903047	mitotic cell cycle process	0.0149857230005457
BP	GO:0022008	neurogenesis	0.0152645819033337
BP	GO:0060351	cartilage development involved in endochondral bone morphogenesis	0.0160386341373624
CC	GO:0000940	condensed chromosome outer kinetochore	0.0160818536425258
CC	GO:0043292	contractile fiber	0.0160890189071623
CC	GO:0043005	neuron projection	0.0166547571986679
BP	GO:0048468	cell development	0.018095007330991
BP	GO:0000375	RNA splicing, via transesterification reactions	0.020006202476375
BP	GO:0000377	RNA splicing, via transesterification reactions with bulged adenosine as nucleophile	0.020006202476375
BP	GO:0000398	mRNA splicing, via spliceosome	0.020006202476375
BP	GO:0006260	DNA replication	0.0211049015420398
BP	GO:0045595	regulation of cell differentiation	0.0211049015420398
MF	GO:0003697	single-stranded DNA binding	0.0211049015420398
CC	GO:0044420	extracellular matrix component	0.0211049015420398
BP	GO:0051983	regulation of chromosome segregation	0.0220464806967472
BP	GO:2000026	regulation of multicellular organismal development	0.0220464806967472
BP	GO:0006403	RNA localization	0.0221770402106025
BP	GO:0034641	cellular nitrogen compound metabolic process	0.0225463030330363
BP	GO:0006281	DNA repair	0.0230648849113851
BP	GO:0008037	cell recognition	0.0233185054218761
BP	GO:0000070	mitotic sister chromatid segregation	0.0233633576846935
CC	GO:0098982	GABA-ergic synapse	0.024256327575651
BP	GO:0030198	extracellular matrix organization	0.0254417073491099
CC	GO:0030054	cell junction	0.0271132519224407
BP	GO:0061448	connective tissue development	0.0271134638787375
BP	GO:0065008	regulation of biological quality	0.0278788657749791
BP	GO:0006725	cellular aromatic compound metabolic process	0.02912578419933
BP	GO:0006259	DNA metabolic process	0.030330144269129
BP	GO:0009719	response to endogenous stimulus	0.030330144269129
CC	GO:0099699	integral component of synaptic membrane	0.0304854371297629
BP	GO:0048285	organelle fission	0.0314596222832878
MF	GO:0008094	DNA-dependent ATPase activity	0.0329474147262991
CC	GO:0048786	presynaptic active zone	0.0329474147262991
BP	GO:0022402	cell cycle process	0.0329474147262991
BP	GO:0006974	cellular response to DNA damage stimulus	0.0331103569253286
BP	GO:0022613	ribonucleoprotein complex biogenesis	0.0331103569253286
BP	GO:0031123	RNA 3'-end processing	0.0331103569253286
BP	GO:0003012	muscle system process	0.0343431398898806
BP	GO:0045930	negative regulation of mitotic cell cycle	0.0344112149914494
BP	GO:0003008	system process	0.0346404919042288
BP	GO:0000245	spliceosomal complex assembly	0.0346404919042288
CC	GO:0005681	spliceosomal complex	0.0347596946048534
BP	GO:0003422	growth plate cartilage morphogenesis	0.0351440269096901
MF	GO:0046873	metal ion transmembrane transporter activity	0.0369821346005241
BP	GO:0003418	growth plate cartilage chondrocyte differentiation	0.0371019685024024
BP	GO:0033047	regulation of mitotic sister chromatid segregation	0.0376786948831484
CC	GO:0044422	organelle part	0.038654580836127
BP	GO:0060255	regulation of macromolecule metabolic process	0.0410644088038373
BP	GO:0071824	protein-DNA complex subunit organization	0.0411036031609658
BP	GO:0048522	positive regulation of cellular process	0.0411036031609658
CC	GO:0044430	cytoskeletal part	0.0421533749241167
BP	GO:0065004	protein-DNA complex assembly	0.0434053343940363
CC	GO:0030016	myofibril	0.0437732051608926
BP	GO:0051130	positive regulation of cellular component organization	0.0437732051608926
CC	GO:0099572	postsynaptic specialization	0.043800535669627
BP	GO:0003009	skeletal muscle contraction	0.0447336933808851
MF	GO:0005078	MAP-kinase scaffold activity	0.0447336933808851
CC	GO:0098839	postsynaptic density membrane	0.0452898696621466
BP	GO:0030182	neuron differentiation	0.0458590527859894
BP	GO:0008608	attachment of spindle microtubules to kinetochore	0.0458602093509314
BP	GO:0048518	positive regulation of biological process	0.0462303566707035
BP	GO:0040007	growth	0.0469135338074161
BP	GO:0044786	cell cycle DNA replication	0.0469135338074161
BP	GO:0090068	positive regulation of cell cycle process	0.0472222317236739
BP	GO:0045596	negative regulation of cell differentiation	0.047647243279508
CC	GO:0098831	presynaptic active zone cytoplasmic component	0.0486171854004925
CC	GO:0044297	cell body	0.0486171854004925
BP	GO:0051301	cell division	0.0486171854004925
BP	GO:1901360	organic cyclic compound metabolic process	0.049660921826353
