# Supplementary material for: Dedicated transcriptomics combined with power analysis lead to functional understanding of genes with weak phenotypic changes in knockout lines
Source: PLoS Comput Biol. 2020 Nov 12;16(11):e1008354. doi: 10.1371/journal.pcbi.1008354 (PMC7685438; doi:10.1371/journal.pcbi.1008354)
Supplement: S3 File — (GZ) [file pcbi.1008354.s017.gz › S3_File/gor0.2/237.tsv]

ontology	category	term	BH
CC	GO:0043228	non-membrane-bounded organelle	2.05525549281652e-09
CC	GO:0043232	intracellular non-membrane-bounded organelle	4.97858013391482e-09
CC	GO:0044428	nuclear part	9.44462441635504e-09
CC	GO:0031981	nuclear lumen	3.77098506336772e-08
CC	GO:0031012	extracellular matrix	3.77098506336772e-08
BP	GO:0009987	cellular process	7.80988875691176e-07
BP	GO:0032501	multicellular organismal process	7.80988875691176e-07
MF	GO:0005201	extracellular matrix structural constituent	8.25116652812592e-07
CC	GO:0032991	protein-containing complex	8.25116652812592e-07
CC	GO:0062023	collagen-containing extracellular matrix	8.40644677302732e-07
CC	GO:0070013	intracellular organelle lumen	1.44096814836354e-06
CC	GO:0031974	membrane-enclosed lumen	1.44096814836354e-06
CC	GO:0043233	organelle lumen	1.44096814836354e-06
CC	GO:0044427	chromosomal part	2.45718976152262e-06
MF	GO:0005198	structural molecule activity	2.70819063380128e-06
BP	GO:0071840	cellular component organization or biogenesis	3.16757800540405e-06
CC	GO:0044421	extracellular region part	3.30095537019729e-06
BP	GO:0065007	biological regulation	3.30095537019729e-06
MF	GO:0005488	binding	3.3090777535993e-06
CC	GO:0097060	synaptic membrane	3.41162432541594e-06
CC	GO:0005694	chromosome	3.90375370284874e-06
BP	GO:0050789	regulation of biological process	5.72263289236046e-06
BP	GO:0048731	system development	5.72263289236046e-06
CC	GO:0005654	nucleoplasm	6.77297994594357e-06
CC	GO:0098687	chromosomal region	1.5280258993918e-05
BP	GO:0050794	regulation of cellular process	2.11001175208035e-05
MF	GO:0005515	protein binding	2.64759427158219e-05
BP	GO:0016043	cellular component organization	2.64759427158219e-05
CC	GO:0045202	synapse	2.99922016606521e-05
CC	GO:0005615	extracellular space	2.99922016606521e-05
BP	GO:0007275	multicellular organism development	4.0285821403833e-05
CC	GO:0099512	supramolecular fiber	5.37288880896065e-05
CC	GO:0099080	supramolecular complex	5.37288880896065e-05
CC	GO:0099081	supramolecular polymer	5.37288880896065e-05
CC	GO:0000228	nuclear chromosome	5.5922527516928e-05
CC	GO:0000775	chromosome, centromeric region	5.72549826152274e-05
CC	GO:0044422	organelle part	5.72549826152274e-05
CC	GO:0044456	synapse part	8.796080929422e-05
BP	GO:0007049	cell cycle	0.000102737950004743
BP	GO:0007399	nervous system development	0.000125270659186483
CC	GO:0030424	axon	0.000125270659186483
CC	GO:0000776	kinetochore	0.000129719100721508
CC	GO:0045211	postsynaptic membrane	0.000136014429548239
CC	GO:0044454	nuclear chromosome part	0.000194696974303984
BP	GO:0007346	regulation of mitotic cell cycle	0.000209931734623538
BP	GO:0000278	mitotic cell cycle	0.000236880136647222
CC	GO:0005856	cytoskeleton	0.000236880136647222
BP	GO:0051239	regulation of multicellular organismal process	0.000296369193516081
BP	GO:0000375	RNA splicing, via transesterification reactions	0.000333282789383784
BP	GO:0000377	RNA splicing, via transesterification reactions with bulged adenosine as nucleophile	0.000333282789383784
BP	GO:0000398	mRNA splicing, via spliceosome	0.000333282789383784
BP	GO:0032502	developmental process	0.000362870946825118
BP	GO:0099536	synaptic signaling	0.000431207580407984
BP	GO:0007268	chemical synaptic transmission	0.000523546867552579
BP	GO:0098916	anterograde trans-synaptic signaling	0.000523546867552579
MF	GO:0044877	protein-containing complex binding	0.000555119420854117
BP	GO:0048856	anatomical structure development	0.000640711695341213
BP	GO:0008380	RNA splicing	0.000869073190236005
CC	GO:0000777	condensed chromosome kinetochore	0.000883137763073052
MF	GO:0005212	structural constituent of eye lens	0.000890864414503975
CC	GO:0005813	centrosome	0.00102036268615648
CC	GO:0005576	extracellular region	0.00106502760823926
BP	GO:0000245	spliceosomal complex assembly	0.00107554708240375
CC	GO:0044446	intracellular organelle part	0.00113734010850152
BP	GO:0099537	trans-synaptic signaling	0.00124748920489289
BP	GO:0048519	negative regulation of biological process	0.00151569834722509
CC	GO:0097458	neuron part	0.00177712148421874
BP	GO:0030198	extracellular matrix organization	0.00200322257993353
CC	GO:0044420	extracellular matrix component	0.00216067282436117
BP	GO:0006941	striated muscle contraction	0.00226418361479159
MF	GO:0005539	glycosaminoglycan binding	0.00238603302974855
BP	GO:0043062	extracellular structure organization	0.0025089277699975
CC	GO:0033267	axon part	0.00253542434346244
MF	GO:0003697	single-stranded DNA binding	0.00271527852155528
BP	GO:0050804	modulation of chemical synaptic transmission	0.00289664647545054
CC	GO:0005681	spliceosomal complex	0.00289664647545054
BP	GO:0051216	cartilage development	0.00299979625678913
CC	GO:0030054	cell junction	0.00300899827031778
BP	GO:0051726	regulation of cell cycle	0.00304057151042619
BP	GO:0099177	regulation of trans-synaptic signaling	0.00353399463993122
BP	GO:0048523	negative regulation of cellular process	0.00364633983900791
BP	GO:0090304	nucleic acid metabolic process	0.00402832564856817
CC	GO:0005581	collagen trimer	0.00415508691433939
BP	GO:2000026	regulation of multicellular organismal development	0.00444758950642545
BP	GO:0000070	mitotic sister chromatid segregation	0.00453198164801461
BP	GO:0060351	cartilage development involved in endochondral bone morphogenesis	0.00460965867192
CC	GO:0005634	nucleus	0.00489405722810368
BP	GO:0045931	positive regulation of mitotic cell cycle	0.00489405722810368
BP	GO:0061448	connective tissue development	0.00490472052508667
CC	GO:0000779	condensed chromosome, centromeric region	0.00515494916222043
BP	GO:0060350	endochondral bone morphogenesis	0.00515494916222043
CC	GO:0044430	cytoskeletal part	0.00529654319873652
CC	GO:0098982	GABA-ergic synapse	0.00540640702025679
BP	GO:0022613	ribonucleoprotein complex biogenesis	0.00553920276542946
CC	GO:0098978	glutamatergic synapse	0.00553920276542946
CC	GO:0099240	intrinsic component of synaptic membrane	0.00575029172622662
BP	GO:0007059	chromosome segregation	0.00595556573244957
MF	GO:0008201	heparin binding	0.00614529510316833
BP	GO:0003009	skeletal muscle contraction	0.00640006972436354
BP	GO:0006139	nucleobase-containing compound metabolic process	0.00650717738183359
BP	GO:0030154	cell differentiation	0.00652496323094366
BP	GO:0006936	muscle contraction	0.00654211298114525
CC	GO:0098590	plasma membrane region	0.00662141117593243
CC	GO:0098794	postsynapse	0.00672223875086473
BP	GO:0003008	system process	0.00680157065124022
BP	GO:0051983	regulation of chromosome segregation	0.00680157065124022
CC	GO:1990904	ribonucleoprotein complex	0.00685461957667547
BP	GO:0006396	RNA processing	0.00685461957667547
BP	GO:0048869	cellular developmental process	0.00699144743587325
BP	GO:0040007	growth	0.00710574813114002
BP	GO:0050793	regulation of developmental process	0.00713608659999497
CC	GO:0043292	contractile fiber	0.0071775974593756
CC	GO:0043005	neuron projection	0.00918790519137124
BP	GO:0006397	mRNA processing	0.00939481693186235
BP	GO:0002062	chondrocyte differentiation	0.00952877049380817
BP	GO:0140014	mitotic nuclear division	0.010008357814458
BP	GO:0090068	positive regulation of cell cycle process	0.0102287547085318
BP	GO:0000075	cell cycle checkpoint	0.0113921632069719
BP	GO:0045787	positive regulation of cell cycle	0.0113921632069719
BP	GO:0048468	cell development	0.0114663939294339
BP	GO:0033045	regulation of sister chromatid segregation	0.0115052915215144
BP	GO:0003012	muscle system process	0.0116101037879027
BP	GO:0034508	centromere complex assembly	0.0117170384284209
MF	GO:0030020	extracellular matrix structural constituent conferring tensile strength	0.0117170384284209
BP	GO:0046483	heterocycle metabolic process	0.0118626656757002
BP	GO:0097435	supramolecular fiber organization	0.0118626656757002
BP	GO:0043170	macromolecule metabolic process	0.0129028660544604
BP	GO:0000819	sister chromatid segregation	0.0132600261480243
BP	GO:0050879	multicellular organismal movement	0.0132600261480243
BP	GO:0050881	musculoskeletal movement	0.0132600261480243
BP	GO:0051130	positive regulation of cellular component organization	0.0156644561958154
BP	GO:0007093	mitotic cell cycle checkpoint	0.0165024888377092
BP	GO:0006259	DNA metabolic process	0.0169575051884238
MF	GO:0004499	N,N-dimethylaniline monooxygenase activity	0.017240577178396
BP	GO:0048589	developmental growth	0.017240577178396
BP	GO:0050808	synapse organization	0.0175453580294102
CC	GO:0098936	intrinsic component of postsynaptic membrane	0.0175490469725342
CC	GO:0036477	somatodendritic compartment	0.0187703431734912
BP	GO:0034641	cellular nitrogen compound metabolic process	0.018904632367762
BP	GO:0051093	negative regulation of developmental process	0.0193424553672377
BP	GO:0051301	cell division	0.0197709976365957
CC	GO:0005865	striated muscle thin filament	0.0198450917113393
BP	GO:1903047	mitotic cell cycle process	0.0198450917113393
BP	GO:0016071	mRNA metabolic process	0.0201230543796721
BP	GO:0044085	cellular component biogenesis	0.0208125437552879
BP	GO:0023052	signaling	0.0220632932738234
MF	GO:0008094	DNA-dependent ATPase activity	0.0220632932738234
CC	GO:0031226	intrinsic component of plasma membrane	0.0220632932738234
CC	GO:0036379	myofilament	0.0220632932738234
CC	GO:0000502	proteasome complex	0.0221095405495711
BP	GO:0045876	positive regulation of sister chromatid cohesion	0.0221095405495711
CC	GO:0044297	cell body	0.0221105327136524
CC	GO:0000793	condensed chromosome	0.022230607043302
BP	GO:0048167	regulation of synaptic plasticity	0.02280843969249
MF	GO:0016887	ATPase activity	0.023284401305896
BP	GO:0030199	collagen fibril organization	0.0246543604511809
BP	GO:0006725	cellular aromatic compound metabolic process	0.024666675415747
BP	GO:0033047	regulation of mitotic sister chromatid segregation	0.0250084279379194
BP	GO:0003015	heart process	0.0250109223832644
CC	GO:0032040	small-subunit processome	0.0253286655793917
BP	GO:1901990	regulation of mitotic cell cycle phase transition	0.0253286655793917
CC	GO:0005657	replication fork	0.0254356868574204
BP	GO:0051094	positive regulation of developmental process	0.026598015979242
BP	GO:0000280	nuclear division	0.0274303477817379
CC	GO:0005815	microtubule organizing center	0.0277430147773211
BP	GO:0051128	regulation of cellular component organization	0.028110798799728
BP	GO:0006260	DNA replication	0.0282709488537599
MF	GO:0003723	RNA binding	0.0293879670204443
CC	GO:0000778	condensed nuclear chromosome kinetochore	0.0299159567361576
BP	GO:0098813	nuclear chromosome segregation	0.0315301200889886
BP	GO:0007155	cell adhesion	0.0316727390909261
CC	GO:1905369	endopeptidase complex	0.0316727390909261
BP	GO:0009653	anatomical structure morphogenesis	0.0316727390909261
MF	GO:0008134	transcription factor binding	0.0328365598743771
CC	GO:0030016	myofibril	0.033580067613573
BP	GO:0022402	cell cycle process	0.0337799754730826
CC	GO:0043025	neuronal cell body	0.0342553365847195
BP	GO:0060047	heart contraction	0.0345734805159412
BP	GO:0008037	cell recognition	0.0348278474821268
MF	GO:0005509	calcium ion binding	0.0355952615052788
BP	GO:0022610	biological adhesion	0.0358931963757395
CC	GO:0099634	postsynaptic specialization membrane	0.0364367088246651
CC	GO:0015630	microtubule cytoskeleton	0.0366809572974695
BP	GO:0006281	DNA repair	0.0368021965836817
CC	GO:0044459	plasma membrane part	0.0388598897514946
BP	GO:0048518	positive regulation of biological process	0.0397251327262122
BP	GO:0007154	cell communication	0.0401905472510293
MF	GO:0005518	collagen binding	0.0402338705022093
BP	GO:0048522	positive regulation of cellular process	0.0409774176041111
BP	GO:0006376	mRNA splice site selection	0.0410760679764514
BP	GO:0033044	regulation of chromosome organization	0.0410924434012128
BP	GO:0045930	negative regulation of mitotic cell cycle	0.0416022125359596
MF	GO:0003729	mRNA binding	0.0416022125359596
BP	GO:0006403	RNA localization	0.0422825182394991
CC	GO:0099092	postsynaptic density, intracellular component	0.0422825182394991
CC	GO:0150034	distal axon	0.0422825182394991
BP	GO:1901992	positive regulation of mitotic cell cycle phase transition	0.0432524690328646
BP	GO:0003433	chondrocyte development involved in endochondral bone morphogenesis	0.0438574646976079
MF	GO:0042623	ATPase activity, coupled	0.0445466237472581
CC	GO:0030017	sarcomere	0.0445466237472581
BP	GO:0060537	muscle tissue development	0.0446903550580666
BP	GO:0060255	regulation of macromolecule metabolic process	0.0451810482266861
BP	GO:0042391	regulation of membrane potential	0.047609560435425
BP	GO:0051960	regulation of nervous system development	0.0492224194214935
BP	GO:0065008	regulation of biological quality	0.0493736110417971
BP	GO:0035418	protein localization to synapse	0.049378959365947
BP	GO:0003417	growth plate cartilage development	0.0494316146785748
