# Supplementary material for: Dedicated transcriptomics combined with power analysis lead to functional understanding of genes with weak phenotypic changes in knockout lines
Source: PLoS Comput Biol. 2020 Nov 12;16(11):e1008354. doi: 10.1371/journal.pcbi.1008354 (PMC7685438; doi:10.1371/journal.pcbi.1008354)
Supplement: S3 File — (GZ) [file pcbi.1008354.s017.gz › S3_File/gor0.2/577.tsv]

ontology	category	term	BH
CC	GO:0031012	extracellular matrix	2.60803771300814e-11
CC	GO:0062023	collagen-containing extracellular matrix	1.21643885413333e-09
CC	GO:0044421	extracellular region part	1.54730811871905e-09
BP	GO:0032501	multicellular organismal process	1.54730811871905e-09
CC	GO:0005576	extracellular region	7.23611259948057e-08
CC	GO:0005615	extracellular space	1.65033294428204e-07
BP	GO:0048856	anatomical structure development	4.05736426894466e-07
BP	GO:0032502	developmental process	4.05736426894466e-07
BP	GO:0007275	multicellular organism development	4.36870191860299e-07
BP	GO:0048731	system development	6.01816443501511e-07
MF	GO:0005201	extracellular matrix structural constituent	3.20773567137205e-06
CC	GO:0032991	protein-containing complex	4.53638497941241e-06
CC	GO:0044428	nuclear part	5.82561278330902e-06
CC	GO:0031981	nuclear lumen	5.82561278330902e-06
BP	GO:0065007	biological regulation	3.04538033756927e-05
BP	GO:0009987	cellular process	5.89986325275648e-05
CC	GO:0045202	synapse	6.55726132340932e-05
CC	GO:0097060	synaptic membrane	6.55726132340932e-05
CC	GO:0070013	intracellular organelle lumen	6.55726132340932e-05
CC	GO:0031974	membrane-enclosed lumen	6.55726132340932e-05
CC	GO:0043233	organelle lumen	6.55726132340932e-05
MF	GO:0044877	protein-containing complex binding	6.65965931535147e-05
BP	GO:0050789	regulation of biological process	7.20494750258142e-05
CC	GO:0000775	chromosome, centromeric region	7.58120004357758e-05
MF	GO:0005198	structural molecule activity	7.66588112855789e-05
BP	GO:0099536	synaptic signaling	9.64569425692809e-05
MF	GO:0005212	structural constituent of eye lens	0.00013382174753717
CC	GO:0005654	nucleoplasm	0.00013382174753717
CC	GO:0000776	kinetochore	0.00013382174753717
BP	GO:0099537	trans-synaptic signaling	0.000144947551224024
CC	GO:0098687	chromosomal region	0.000207433098674448
BP	GO:0022610	biological adhesion	0.000207433098674448
BP	GO:0007155	cell adhesion	0.000207433098674448
BP	GO:0007268	chemical synaptic transmission	0.000207433098674448
BP	GO:0098916	anterograde trans-synaptic signaling	0.000207433098674448
BP	GO:0007399	nervous system development	0.000291311557133348
BP	GO:0006396	RNA processing	0.000321496819576069
CC	GO:0043228	non-membrane-bounded organelle	0.000392594307695653
BP	GO:0071840	cellular component organization or biogenesis	0.000392594307695653
BP	GO:0008380	RNA splicing	0.000485582415372858
CC	GO:0044456	synapse part	0.000495417089696979
MF	GO:0005488	binding	0.000623516152875744
CC	GO:0005694	chromosome	0.000725617598352465
MF	GO:0003729	mRNA binding	0.000725617598352465
BP	GO:0000278	mitotic cell cycle	0.000890047808917746
BP	GO:0050794	regulation of cellular process	0.000938433405088828
CC	GO:0000777	condensed chromosome kinetochore	0.000971654916602373
BP	GO:0008037	cell recognition	0.00108974282817397
CC	GO:0099240	intrinsic component of synaptic membrane	0.0010937774791672
CC	GO:0043232	intracellular non-membrane-bounded organelle	0.0010937774791672
BP	GO:0003008	system process	0.0010937774791672
BP	GO:0030154	cell differentiation	0.00130922705269325
CC	GO:0030424	axon	0.00134180594826427
CC	GO:0031226	intrinsic component of plasma membrane	0.00146208356713657
BP	GO:0048519	negative regulation of biological process	0.00163620083091835
BP	GO:0051983	regulation of chromosome segregation	0.00164176598233101
MF	GO:0005515	protein binding	0.00164176598233101
BP	GO:0006397	mRNA processing	0.00236376824167959
BP	GO:0000070	mitotic sister chromatid segregation	0.00236376824167959
BP	GO:0043062	extracellular structure organization	0.00255168054330799
BP	GO:0048468	cell development	0.00255906603568022
CC	GO:0044427	chromosomal part	0.00255906603568022
BP	GO:0051239	regulation of multicellular organismal process	0.00261901882202821
BP	GO:0007346	regulation of mitotic cell cycle	0.00274668524957667
BP	GO:0016043	cellular component organization	0.00274697209811426
CC	GO:0005887	integral component of plasma membrane	0.00274697209811426
CC	GO:0045211	postsynaptic membrane	0.00274697209811426
CC	GO:0000779	condensed chromosome, centromeric region	0.00274697209811426
BP	GO:0050804	modulation of chemical synaptic transmission	0.0027635314094892
BP	GO:0099177	regulation of trans-synaptic signaling	0.00338899109063855
BP	GO:0090304	nucleic acid metabolic process	0.00458766899609878
BP	GO:0051726	regulation of cell cycle	0.00476178761908093
BP	GO:0048869	cellular developmental process	0.00478458459336703
CC	GO:0098982	GABA-ergic synapse	0.00478458459336703
BP	GO:0030198	extracellular matrix organization	0.00521014939196961
MF	GO:0005539	glycosaminoglycan binding	0.00523886572631129
BP	GO:2000026	regulation of multicellular organismal development	0.00547960490591361
BP	GO:0033047	regulation of mitotic sister chromatid segregation	0.00547960490591361
BP	GO:0033045	regulation of sister chromatid segregation	0.00548748402092392
BP	GO:0140014	mitotic nuclear division	0.00548748402092392
BP	GO:0000375	RNA splicing, via transesterification reactions	0.00569208399716774
BP	GO:0000377	RNA splicing, via transesterification reactions with bulged adenosine as nucleophile	0.00569208399716774
BP	GO:0000398	mRNA splicing, via spliceosome	0.00569208399716774
BP	GO:0048523	negative regulation of cellular process	0.0059657490116678
BP	GO:0061448	connective tissue development	0.00614825671462446
CC	GO:0000228	nuclear chromosome	0.00703925153480967
BP	GO:0007049	cell cycle	0.00728324356204711
BP	GO:0022008	neurogenesis	0.00805806223495287
BP	GO:0006941	striated muscle contraction	0.00837983508511642
BP	GO:0090068	positive regulation of cell cycle process	0.00837983508511642
BP	GO:0051216	cartilage development	0.00837983508511642
CC	GO:0043292	contractile fiber	0.00852806373441738
BP	GO:0048699	generation of neurons	0.00949630236620699
CC	GO:0033267	axon part	0.00949630236620699
BP	GO:0016071	mRNA metabolic process	0.0108152703048264
BP	GO:0051130	positive regulation of cellular component organization	0.0108152703048264
BP	GO:0006403	RNA localization	0.0108152703048264
BP	GO:0051093	negative regulation of developmental process	0.011195109018039
CC	GO:0005813	centrosome	0.011225429090413
CC	GO:0005681	spliceosomal complex	0.0112567571107849
BP	GO:0050806	positive regulation of synaptic transmission	0.0115189601322848
BP	GO:0050793	regulation of developmental process	0.0115239114956748
CC	GO:0099699	integral component of synaptic membrane	0.0127974153982134
BP	GO:0003009	skeletal muscle contraction	0.0132861994694413
BP	GO:0006139	nucleobase-containing compound metabolic process	0.0132861994694413
MF	GO:0098879	structural constituent of postsynaptic specialization	0.0132861994694413
CC	GO:0005634	nucleus	0.0132861994694413
BP	GO:0043170	macromolecule metabolic process	0.013502694296881
BP	GO:0051960	regulation of nervous system development	0.013502694296881
MF	GO:0003723	RNA binding	0.0135595186860766
BP	GO:0006936	muscle contraction	0.0135595186860766
BP	GO:0003015	heart process	0.0135595186860766
CC	GO:0044420	extracellular matrix component	0.0138972556878871
BP	GO:0003012	muscle system process	0.0140582486488896
BP	GO:0007267	cell-cell signaling	0.0142295960283612
CC	GO:0005581	collagen trimer	0.0147950832965073
BP	GO:0006259	DNA metabolic process	0.0147950832965073
BP	GO:0051236	establishment of RNA localization	0.0156171670273757
BP	GO:0098742	cell-cell adhesion via plasma-membrane adhesion molecules	0.017565041364452
BP	GO:0045595	regulation of cell differentiation	0.017565041364452
BP	GO:0045787	positive regulation of cell cycle	0.017565041364452
BP	GO:0000819	sister chromatid segregation	0.0176174522733972
CC	GO:0097458	neuron part	0.0187468263604217
CC	GO:0044454	nuclear chromosome part	0.0192621639864911
BP	GO:0060047	heart contraction	0.0195214084685483
BP	GO:0007088	regulation of mitotic nuclear division	0.0195646039371935
BP	GO:0060350	endochondral bone morphogenesis	0.0199347312104891
BP	GO:0008150	biological_process	0.020035146661082
CC	GO:0044297	cell body	0.020554592547588
CC	GO:0044459	plasma membrane part	0.0209393152746753
CC	GO:0098794	postsynapse	0.0212679060927062
BP	GO:0060255	regulation of macromolecule metabolic process	0.022164703398842
BP	GO:0006260	DNA replication	0.0226458234880225
BP	GO:1903047	mitotic cell cycle process	0.0226458234880225
BP	GO:0023052	signaling	0.0226458234880225
BP	GO:0045876	positive regulation of sister chromatid cohesion	0.0228988011991135
MF	GO:0098919	structural constituent of postsynaptic density	0.0229418078106233
BP	GO:0060284	regulation of cell development	0.0232190143855945
BP	GO:0002062	chondrocyte differentiation	0.0244110177582363
BP	GO:0000280	nuclear division	0.0245156953560369
MF	GO:0030020	extracellular matrix structural constituent conferring tensile strength	0.0245156953560369
CC	GO:0098978	glutamatergic synapse	0.0245156953560369
BP	GO:0060351	cartilage development involved in endochondral bone morphogenesis	0.0245156953560369
CC	GO:0000793	condensed chromosome	0.0245156953560369
MF	GO:0042623	ATPase activity, coupled	0.0254844404473035
CC	GO:0044327	dendritic spine head	0.0254844404473035
BP	GO:0048589	developmental growth	0.025690863707569
BP	GO:0098659	inorganic cation import across plasma membrane	0.025690863707569
BP	GO:0099587	inorganic ion import across plasma membrane	0.025690863707569
CC	GO:1990904	ribonucleoprotein complex	0.025690863707569
MF	GO:0070491	repressing transcription factor binding	0.0261117011466111
BP	GO:0051962	positive regulation of nervous system development	0.0261117011466111
BP	GO:0045931	positive regulation of mitotic cell cycle	0.0267106326785938
BP	GO:0048167	regulation of synaptic plasticity	0.0267284292819353
BP	GO:0006013	mannose metabolic process	0.0274779996528876
BP	GO:0051241	negative regulation of multicellular organismal process	0.0274779996528876
BP	GO:0007416	synapse assembly	0.0275351448527031
CC	GO:0098590	plasma membrane region	0.0293553113714039
BP	GO:0007154	cell communication	0.0293553113714039
BP	GO:0098739	import across plasma membrane	0.0301343532772271
BP	GO:1905818	regulation of chromosome separation	0.0303250744074135
BP	GO:0050657	nucleic acid transport	0.0303250744074135
BP	GO:0050658	RNA transport	0.0303250744074135
BP	GO:0046483	heterocycle metabolic process	0.030654883226873
CC	GO:0099512	supramolecular fiber	0.030654883226873
CC	GO:0099080	supramolecular complex	0.030654883226873
CC	GO:0099081	supramolecular polymer	0.030654883226873
BP	GO:0060349	bone morphogenesis	0.030654883226873
CC	GO:0043025	neuronal cell body	0.0308594263763052
BP	GO:0051783	regulation of nuclear division	0.0308594263763052
BP	GO:0008608	attachment of spindle microtubules to kinetochore	0.0308594263763052
BP	GO:0048513	animal organ development	0.0319135288744913
BP	GO:0040007	growth	0.0333560272929307
BP	GO:1901343	negative regulation of vasculature development	0.0341857688724591
BP	GO:0051128	regulation of cellular component organization	0.0341857688724591
MF	GO:0005518	collagen binding	0.035272529482346
CC	GO:0000502	proteasome complex	0.0354794173306374
MF	GO:0008094	DNA-dependent ATPase activity	0.0370008690714572
MF	GO:0008201	heparin binding	0.0377039577597039
CC	GO:0099572	postsynaptic specialization	0.0377039577597039
BP	GO:0003433	chondrocyte development involved in endochondral bone morphogenesis	0.0402845198773495
BP	GO:0060078	regulation of postsynaptic membrane potential	0.0406335612304906
BP	GO:0006261	DNA-dependent DNA replication	0.0410801896415837
BP	GO:0045597	positive regulation of cell differentiation	0.0416988526603329
MF	GO:0005509	calcium ion binding	0.0416988526603329
CC	GO:0030054	cell junction	0.0425883844146819
BP	GO:0099565	chemical synaptic transmission, postsynaptic	0.0425883844146819
CC	GO:0098936	intrinsic component of postsynaptic membrane	0.0440188246246279
CC	GO:0036477	somatodendritic compartment	0.0462210872899563
BP	GO:0050879	multicellular organismal movement	0.0466668298539434
BP	GO:0050881	musculoskeletal movement	0.0466668298539434
BP	GO:0007059	chromosome segregation	0.0466668298539434
BP	GO:0051094	positive regulation of developmental process	0.0466668298539434
BP	GO:0003417	growth plate cartilage development	0.0466668298539434
BP	GO:0034502	protein localization to chromosome	0.0466668298539434
BP	GO:0010720	positive regulation of cell development	0.047238234970986
CC	GO:0098793	presynapse	0.0481461739155809
BP	GO:0007411	axon guidance	0.0497110265905537
