# Supplementary material for: Dedicated transcriptomics combined with power analysis lead to functional understanding of genes with weak phenotypic changes in knockout lines
Source: PLoS Comput Biol. 2020 Nov 12;16(11):e1008354. doi: 10.1371/journal.pcbi.1008354 (PMC7685438; doi:10.1371/journal.pcbi.1008354)
Supplement: S3 File — (GZ) [file pcbi.1008354.s017.gz › S3_File/gor0.2/197.tsv]

ontology	category	term	BH
CC	GO:0031012	extracellular matrix	3.06924918663832e-09
BP	GO:0032501	multicellular organismal process	3.06924918663832e-09
CC	GO:0062023	collagen-containing extracellular matrix	2.1923499621209e-08
BP	GO:0050789	regulation of biological process	2.51294189237176e-08
BP	GO:0065007	biological regulation	2.51294189237176e-08
BP	GO:0050794	regulation of cellular process	3.96501327455641e-08
CC	GO:0044421	extracellular region part	1.66476385281713e-07
BP	GO:0048731	system development	3.42229941762284e-07
MF	GO:0005201	extracellular matrix structural constituent	8.10133088414822e-07
BP	GO:0048519	negative regulation of biological process	8.22957386750966e-07
BP	GO:0032502	developmental process	8.22957386750966e-07
BP	GO:0071840	cellular component organization or biogenesis	8.22957386750966e-07
CC	GO:0044428	nuclear part	1.17484855585618e-06
MF	GO:0005515	protein binding	1.18040777721298e-06
CC	GO:0005576	extracellular region	1.39398075073166e-06
BP	GO:0007275	multicellular organism development	1.44588818914176e-06
BP	GO:0048856	anatomical structure development	2.24968109061363e-06
BP	GO:0016043	cellular component organization	2.94090415553633e-06
MF	GO:0005488	binding	7.09409585137165e-06
BP	GO:0048523	negative regulation of cellular process	7.09409585137165e-06
CC	GO:0032991	protein-containing complex	7.80603628087525e-06
CC	GO:0005615	extracellular space	8.05474671002872e-06
BP	GO:0009987	cellular process	1.29674785782728e-05
CC	GO:0045202	synapse	1.29922754297424e-05
BP	GO:0051239	regulation of multicellular organismal process	1.96239829190057e-05
CC	GO:0031981	nuclear lumen	2.036952220023e-05
BP	GO:0090304	nucleic acid metabolic process	2.33108173509268e-05
BP	GO:0051726	regulation of cell cycle	2.65353673757377e-05
CC	GO:0043228	non-membrane-bounded organelle	3.43655995690618e-05
BP	GO:0048869	cellular developmental process	3.43655995690618e-05
CC	GO:0097060	synaptic membrane	4.19479187816858e-05
BP	GO:0048522	positive regulation of cellular process	4.19479187816858e-05
BP	GO:0030154	cell differentiation	4.45726159429982e-05
BP	GO:0048518	positive regulation of biological process	4.45726159429982e-05
CC	GO:0005694	chromosome	5.21474971095918e-05
CC	GO:0043232	intracellular non-membrane-bounded organelle	5.80587317296218e-05
MF	GO:0005198	structural molecule activity	6.13132894145905e-05
CC	GO:0044456	synapse part	6.13497082052138e-05
BP	GO:0007268	chemical synaptic transmission	7.28174628230918e-05
BP	GO:0098916	anterograde trans-synaptic signaling	7.28174628230918e-05
CC	GO:0044427	chromosomal part	8.49740301954733e-05
BP	GO:0099536	synaptic signaling	8.93378581091842e-05
BP	GO:0099537	trans-synaptic signaling	0.000144219555583814
BP	GO:0007049	cell cycle	0.000145106725713413
MF	GO:0044877	protein-containing complex binding	0.000167849139969003
CC	GO:0005654	nucleoplasm	0.000187669146224391
CC	GO:0005634	nucleus	0.000322662170071304
BP	GO:0000278	mitotic cell cycle	0.000455620360373188
BP	GO:0048468	cell development	0.000515373217341345
BP	GO:0003008	system process	0.000536875808812175
CC	GO:0000775	chromosome, centromeric region	0.000592530801606566
BP	GO:0006139	nucleobase-containing compound metabolic process	0.000634191731537239
BP	GO:0007399	nervous system development	0.000958468903979759
BP	GO:0007346	regulation of mitotic cell cycle	0.00105034197474061
CC	GO:0044420	extracellular matrix component	0.00118750147155668
CC	GO:0000776	kinetochore	0.00129767908453045
BP	GO:0007154	cell communication	0.00138736190373387
BP	GO:0050793	regulation of developmental process	0.00144342908128134
CC	GO:0097458	neuron part	0.00150595978436593
CC	GO:0045211	postsynaptic membrane	0.00172346242581086
CC	GO:0070013	intracellular organelle lumen	0.00180689287384989
BP	GO:0023052	signaling	0.00180689287384989
CC	GO:0005581	collagen trimer	0.00180689287384989
CC	GO:0031974	membrane-enclosed lumen	0.00192825200214731
CC	GO:0043233	organelle lumen	0.00192825200214731
BP	GO:0060255	regulation of macromolecule metabolic process	0.00240851036383797
CC	GO:0098687	chromosomal region	0.00273208048388883
BP	GO:0046483	heterocycle metabolic process	0.00293272244559583
BP	GO:2000026	regulation of multicellular organismal development	0.00308057852364473
BP	GO:0045595	regulation of cell differentiation	0.00322340332151197
BP	GO:0051128	regulation of cellular component organization	0.00322340332151197
CC	GO:0030424	axon	0.00322340332151197
BP	GO:0016071	mRNA metabolic process	0.00322340332151197
BP	GO:0022008	neurogenesis	0.00343790159138331
BP	GO:0006396	RNA processing	0.00351660035568218
CC	GO:0000779	condensed chromosome, centromeric region	0.00448647366995684
BP	GO:0006259	DNA metabolic process	0.00456467269896096
BP	GO:0051962	positive regulation of nervous system development	0.00498692924924155
CC	GO:0000228	nuclear chromosome	0.00498692924924155
BP	GO:0016070	RNA metabolic process	0.00498692924924155
CC	GO:0098839	postsynaptic density membrane	0.00498692924924155
CC	GO:0098878	neurotransmitter receptor complex	0.00516676746949074
CC	GO:0030054	cell junction	0.00534116294785588
BP	GO:0051130	positive regulation of cellular component organization	0.00680278342092783
BP	GO:0051960	regulation of nervous system development	0.00682261825456672
BP	GO:0008380	RNA splicing	0.00700893507543383
BP	GO:0006403	RNA localization	0.00700893507543383
BP	GO:0006281	DNA repair	0.00713828559326644
BP	GO:0006725	cellular aromatic compound metabolic process	0.00733771810906909
MF	GO:0005212	structural constituent of eye lens	0.00733771810906909
BP	GO:0045787	positive regulation of cell cycle	0.00733771810906909
MF	GO:0005539	glycosaminoglycan binding	0.00743992765266142
BP	GO:0140014	mitotic nuclear division	0.00784404661456948
BP	GO:0006974	cellular response to DNA damage stimulus	0.00860394606656885
BP	GO:0048699	generation of neurons	0.00860394606656885
BP	GO:0000375	RNA splicing, via transesterification reactions	0.00931977621954916
BP	GO:0000377	RNA splicing, via transesterification reactions with bulged adenosine as nucleophile	0.00931977621954916
BP	GO:0000398	mRNA splicing, via spliceosome	0.00931977621954916
CC	GO:0098794	postsynapse	0.00931977621954916
BP	GO:0051171	regulation of nitrogen compound metabolic process	0.00965408201052384
CC	GO:0008328	ionotropic glutamate receptor complex	0.00965408201052384
BP	GO:0050808	synapse organization	0.0100499881251687
MF	GO:0003729	mRNA binding	0.0100499881251687
CC	GO:0044454	nuclear chromosome part	0.0103749003995676
BP	GO:0006260	DNA replication	0.0103749003995676
BP	GO:0090068	positive regulation of cell cycle process	0.0107751442081231
CC	GO:0099634	postsynaptic specialization membrane	0.0109278700973955
BP	GO:0023051	regulation of signaling	0.0111811650042935
BP	GO:0007088	regulation of mitotic nuclear division	0.0111875705321949
BP	GO:0010646	regulation of cell communication	0.0116577242806499
CC	GO:0044430	cytoskeletal part	0.0117325638050631
BP	GO:0008285	negative regulation of cell proliferation	0.013005709775173
CC	GO:0000793	condensed chromosome	0.0132689990259954
BP	GO:0030198	extracellular matrix organization	0.0133141834816024
BP	GO:0051241	negative regulation of multicellular organismal process	0.0136635157642792
BP	GO:0034724	DNA replication-independent nucleosome organization	0.0146129075579648
BP	GO:0003013	circulatory system process	0.0150622298649861
BP	GO:0006397	mRNA processing	0.0150622298649861
BP	GO:0007059	chromosome segregation	0.015467723080718
MF	GO:0098879	structural constituent of postsynaptic specialization	0.015836610022854
CC	GO:0000777	condensed chromosome kinetochore	0.0164172672840896
BP	GO:0048583	regulation of response to stimulus	0.0164310409458415
BP	GO:0051716	cellular response to stimulus	0.0164310409458415
CC	GO:0036477	somatodendritic compartment	0.0164310409458415
CC	GO:0031226	intrinsic component of plasma membrane	0.0179292329388664
BP	GO:0071479	cellular response to ionizing radiation	0.0179292329388664
CC	GO:0043005	neuron projection	0.0188017133113289
CC	GO:0033267	axon part	0.0188321297452095
BP	GO:0007155	cell adhesion	0.0188374040655669
BP	GO:0050767	regulation of neurogenesis	0.0189019635063131
BP	GO:0042127	regulation of cell proliferation	0.0198535151894824
BP	GO:0043170	macromolecule metabolic process	0.0198535151894824
MF	GO:0003682	chromatin binding	0.0209258844926106
BP	GO:0019219	regulation of nucleobase-containing compound metabolic process	0.0209297559053391
BP	GO:0050896	response to stimulus	0.0210165693681716
BP	GO:0051094	positive regulation of developmental process	0.0216308209309161
BP	GO:0034641	cellular nitrogen compound metabolic process	0.0216308209309161
BP	GO:0080090	regulation of primary metabolic process	0.0218368829990476
BP	GO:0022610	biological adhesion	0.0219393939093676
BP	GO:0008015	blood circulation	0.0220306489836278
BP	GO:0003015	heart process	0.0220306489836278
CC	GO:0005813	centrosome	0.0220306489836278
BP	GO:0000070	mitotic sister chromatid segregation	0.0220306489836278
CC	GO:0098984	neuron to neuron synapse	0.0220306489836278
BP	GO:0006336	DNA replication-independent nucleosome assembly	0.0221137221950375
CC	GO:0032279	asymmetric synapse	0.0232227545062833
BP	GO:0043062	extracellular structure organization	0.0232227545062833
CC	GO:0005856	cytoskeleton	0.0243025694256772
BP	GO:0007093	mitotic cell cycle checkpoint	0.0243025694256772
CC	GO:0005887	integral component of plasma membrane	0.0248144640778332
BP	GO:0051093	negative regulation of developmental process	0.0248735868220487
BP	GO:0045597	positive regulation of cell differentiation	0.0260600896673344
MF	GO:0098919	structural constituent of postsynaptic density	0.0269935026898067
CC	GO:0005865	striated muscle thin filament	0.0275014426671486
BP	GO:0010212	response to ionizing radiation	0.0276533554255684
BP	GO:0006261	DNA-dependent DNA replication	0.0277977997814986
CC	GO:0044297	cell body	0.0277977997814986
BP	GO:0050769	positive regulation of neurogenesis	0.0279109549854085
BP	GO:1901360	organic cyclic compound metabolic process	0.0281984502336261
BP	GO:0000075	cell cycle checkpoint	0.0292099593832561
BP	GO:0060047	heart contraction	0.0296028656092489
BP	GO:0050804	modulation of chemical synaptic transmission	0.0299416440039622
CC	GO:0099572	postsynaptic specialization	0.0299416440039622
CC	GO:0036379	myofilament	0.0299416440039622
BP	GO:0051216	cartilage development	0.0299416440039622
BP	GO:0048666	neuron development	0.0299416440039622
MF	GO:0005102	signaling receptor binding	0.0299416440039622
BP	GO:0031123	RNA 3'-end processing	0.0299416440039622
CC	GO:0014069	postsynaptic density	0.0299416440039622
BP	GO:0071214	cellular response to abiotic stimulus	0.0299416440039622
BP	GO:0104004	cellular response to environmental stimulus	0.0299416440039622
MF	GO:0003723	RNA binding	0.0299416440039622
MF	GO:0008094	DNA-dependent ATPase activity	0.0302790206809168
CC	GO:0099146	intrinsic component of postsynaptic density membrane	0.0303177901698732
BP	GO:0051052	regulation of DNA metabolic process	0.0307531843212679
BP	GO:0000245	spliceosomal complex assembly	0.0307531843212679
BP	GO:0045935	positive regulation of nucleobase-containing compound metabolic process	0.0311912344144824
BP	GO:0030182	neuron differentiation	0.0312466874338848
BP	GO:0019222	regulation of metabolic process	0.0317843001553199
BP	GO:0010564	regulation of cell cycle process	0.0317843001553199
BP	GO:0099177	regulation of trans-synaptic signaling	0.0321639571937202
CC	GO:0098793	presynapse	0.0321639571937202
BP	GO:0031323	regulation of cellular metabolic process	0.0326383258734562
BP	GO:0033047	regulation of mitotic sister chromatid segregation	0.0327780234599431
MF	GO:0019894	kinesin binding	0.0330646694320401
CC	GO:0099512	supramolecular fiber	0.033597003784183
BP	GO:0003012	muscle system process	0.033597003784183
BP	GO:0051236	establishment of RNA localization	0.033853445426395
CC	GO:0099080	supramolecular complex	0.033853445426395
CC	GO:0099081	supramolecular polymer	0.033853445426395
BP	GO:0045944	positive regulation of transcription by RNA polymerase II	0.0339298566807621
BP	GO:0060351	cartilage development involved in endochondral bone morphogenesis	0.0339878346213826
BP	GO:0060284	regulation of cell development	0.0340138424965322
BP	GO:0022402	cell cycle process	0.0340138424965322
CC	GO:0044422	organelle part	0.0363555712308371
CC	GO:0098590	plasma membrane region	0.0378134208659232
BP	GO:0051252	regulation of RNA metabolic process	0.0389761878626781
BP	GO:0098742	cell-cell adhesion via plasma-membrane adhesion molecules	0.0389894012714637
BP	GO:0009966	regulation of signal transduction	0.039049200895654
CC	GO:0099240	intrinsic component of synaptic membrane	0.0391367696908169
MF	GO:0008092	cytoskeletal protein binding	0.0391367696908169
CC	GO:0009986	cell surface	0.0394754142648518
CC	GO:0097447	dendritic tree	0.0417547479891538
BP	GO:0002062	chondrocyte differentiation	0.0423738722434051
BP	GO:0040007	growth	0.0439139014819228
CC	GO:0005815	microtubule organizing center	0.0439139014819228
CC	GO:0098982	GABA-ergic synapse	0.0439139014819228
MF	GO:0005509	calcium ion binding	0.0448901449694076
BP	GO:0001501	skeletal system development	0.0470385890359799
CC	GO:0044459	plasma membrane part	0.0471432991340394
CC	GO:0005681	spliceosomal complex	0.0474845173567137
BP	GO:0009891	positive regulation of biosynthetic process	0.0478932134261531
