# Supplementary material for: Dedicated transcriptomics combined with power analysis lead to functional understanding of genes with weak phenotypic changes in knockout lines
Source: PLoS Comput Biol. 2020 Nov 12;16(11):e1008354. doi: 10.1371/journal.pcbi.1008354 (PMC7685438; doi:10.1371/journal.pcbi.1008354)
Supplement: S3 File — (GZ) [file pcbi.1008354.s017.gz › S3_File/gor0.2/483.tsv]

ontology	category	term	BH
CC	GO:0031012	extracellular matrix	3.09047787328236e-10
MF	GO:0005201	extracellular matrix structural constituent	2.14631943322761e-08
CC	GO:0062023	collagen-containing extracellular matrix	2.16085220127228e-08
BP	GO:0032501	multicellular organismal process	2.58127483315673e-08
BP	GO:0065007	biological regulation	7.34640139338738e-08
BP	GO:0032502	developmental process	1.37592639828874e-07
BP	GO:0050789	regulation of biological process	2.01682096309376e-07
BP	GO:0048856	anatomical structure development	2.07429208218951e-07
BP	GO:0048731	system development	2.4253078514262e-07
CC	GO:0044421	extracellular region part	3.02768950622883e-07
BP	GO:0007275	multicellular organism development	3.34860317177895e-07
BP	GO:0050794	regulation of cellular process	6.21199609345345e-07
CC	GO:0032991	protein-containing complex	7.42272180717084e-07
BP	GO:0071840	cellular component organization or biogenesis	8.4115682821551e-07
MF	GO:0005515	protein binding	9.78203475924474e-07
BP	GO:0009987	cellular process	1.01426549407436e-06
CC	GO:0005576	extracellular region	1.90468109552239e-06
BP	GO:0016043	cellular component organization	1.90468109552239e-06
CC	GO:0005615	extracellular space	4.09187437275389e-06
CC	GO:0044428	nuclear part	9.90959436939247e-06
BP	GO:0051239	regulation of multicellular organismal process	9.90959436939247e-06
MF	GO:0005488	binding	9.90959436939247e-06
CC	GO:0031981	nuclear lumen	1.03765656968965e-05
MF	GO:0005198	structural molecule activity	1.05461705810433e-05
CC	GO:0099512	supramolecular fiber	1.42684909375608e-05
CC	GO:0000776	kinetochore	1.42684909375608e-05
CC	GO:0099080	supramolecular complex	1.42684909375608e-05
CC	GO:0099081	supramolecular polymer	1.42684909375608e-05
BP	GO:0050793	regulation of developmental process	2.03564142005669e-05
CC	GO:0000775	chromosome, centromeric region	2.94848641529427e-05
BP	GO:0048518	positive regulation of biological process	4.33003451435792e-05
BP	GO:0048522	positive regulation of cellular process	5.27753986828052e-05
CC	GO:0005634	nucleus	5.27753986828052e-05
BP	GO:2000026	regulation of multicellular organismal development	7.44000204912143e-05
CC	GO:0043228	non-membrane-bounded organelle	9.79859433361131e-05
BP	GO:0051130	positive regulation of cellular component organization	0.000208474178827344
CC	GO:0098687	chromosomal region	0.000240819560618279
CC	GO:0000779	condensed chromosome, centromeric region	0.00035576022619973
CC	GO:0043292	contractile fiber	0.000379161678197868
BP	GO:0030154	cell differentiation	0.000417937188150356
BP	GO:0048869	cellular developmental process	0.000417937188150356
CC	GO:0043232	intracellular non-membrane-bounded organelle	0.000487610314184925
BP	GO:0045595	regulation of cell differentiation	0.000487610314184925
BP	GO:0051216	cartilage development	0.000521523300750005
BP	GO:0009653	anatomical structure morphogenesis	0.000521523300750005
BP	GO:0090304	nucleic acid metabolic process	0.000526626632667334
BP	GO:0008380	RNA splicing	0.000526628018444433
BP	GO:0007399	nervous system development	0.000526628018444433
BP	GO:0061448	connective tissue development	0.000581061164685342
BP	GO:0048519	negative regulation of biological process	0.000605213985047769
CC	GO:0030054	cell junction	0.00060994155855339
CC	GO:0005694	chromosome	0.00060994155855339
CC	GO:0070013	intracellular organelle lumen	0.000794763044754906
BP	GO:0051128	regulation of cellular component organization	0.000817971572357874
CC	GO:0031974	membrane-enclosed lumen	0.000817971572357874
CC	GO:0043233	organelle lumen	0.000817971572357874
BP	GO:0051726	regulation of cell cycle	0.000881427151944572
BP	GO:0048468	cell development	0.000942848926808757
CC	GO:0000777	condensed chromosome kinetochore	0.00103999297531321
CC	GO:0044427	chromosomal part	0.00107479314778673
CC	GO:0097060	synaptic membrane	0.00109844269043887
CC	GO:0005654	nucleoplasm	0.00117917912795159
BP	GO:0006397	mRNA processing	0.00117917912795159
CC	GO:0045202	synapse	0.00117917912795159
BP	GO:0051094	positive regulation of developmental process	0.00138554724822974
BP	GO:0006396	RNA processing	0.00162433641330385
BP	GO:0016071	mRNA metabolic process	0.00182590075535508
BP	GO:0045597	positive regulation of cell differentiation	0.00182590075535508
BP	GO:0000375	RNA splicing, via transesterification reactions	0.00182590075535508
BP	GO:0000377	RNA splicing, via transesterification reactions with bulged adenosine as nucleophile	0.00182590075535508
BP	GO:0000398	mRNA splicing, via spliceosome	0.00182590075535508
BP	GO:0040007	growth	0.00182590075535508
BP	GO:0007049	cell cycle	0.00189201481460196
BP	GO:0043062	extracellular structure organization	0.00189201481460196
BP	GO:0051960	regulation of nervous system development	0.00219990627845847
BP	GO:0001501	skeletal system development	0.00274273845463673
BP	GO:0006139	nucleobase-containing compound metabolic process	0.00308962120607653
BP	GO:0000278	mitotic cell cycle	0.00311720028611016
MF	GO:0030020	extracellular matrix structural constituent conferring tensile strength	0.00311720028611016
CC	GO:0030016	myofibril	0.00311720028611016
BP	GO:0007346	regulation of mitotic cell cycle	0.00330833957178562
BP	GO:0051962	positive regulation of nervous system development	0.00331739989060941
CC	GO:0005581	collagen trimer	0.00357544334554042
BP	GO:0016070	RNA metabolic process	0.00371860179962941
BP	GO:0030198	extracellular matrix organization	0.00434231494533409
MF	GO:0044877	protein-containing complex binding	0.00446555495937547
BP	GO:0048589	developmental growth	0.00453373442006037
BP	GO:0090068	positive regulation of cell cycle process	0.00465958399786119
BP	GO:0000070	mitotic sister chromatid segregation	0.00567925427386144
BP	GO:0140014	mitotic nuclear division	0.00570403675707112
BP	GO:0003008	system process	0.00585800453778985
BP	GO:0033045	regulation of sister chromatid segregation	0.00674706089497793
BP	GO:0003015	heart process	0.00674706089497793
BP	GO:0043170	macromolecule metabolic process	0.00718672509652086
CC	GO:0030017	sarcomere	0.00718672509652086
BP	GO:0050808	synapse organization	0.00729799675380218
BP	GO:0048523	negative regulation of cellular process	0.00745425287796621
CC	GO:0045211	postsynaptic membrane	0.00757488781004246
CC	GO:0044456	synapse part	0.00862720493608542
BP	GO:0051983	regulation of chromosome segregation	0.00862720493608542
BP	GO:0051241	negative regulation of multicellular organismal process	0.00895807954225825
CC	GO:0044449	contractile fiber part	0.00926150916034394
BP	GO:0010720	positive regulation of cell development	0.0100972232051892
CC	GO:0000793	condensed chromosome	0.0114588366552054
BP	GO:0022008	neurogenesis	0.01163956430967
BP	GO:0060284	regulation of cell development	0.01163956430967
BP	GO:0003071	renal system process involved in regulation of systemic arterial blood pressure	0.0118755349793229
MF	GO:0003729	mRNA binding	0.0128438775341874
MF	GO:0005212	structural constituent of eye lens	0.0138908897666701
BP	GO:0098742	cell-cell adhesion via plasma-membrane adhesion molecules	0.0139760886521248
BP	GO:0060255	regulation of macromolecule metabolic process	0.0141493248008348
CC	GO:0030424	axon	0.0142881286435418
BP	GO:1901343	negative regulation of vasculature development	0.0143012547219323
CC	GO:0000940	condensed chromosome outer kinetochore	0.0143117377035899
BP	GO:0010467	gene expression	0.0149204489520441
BP	GO:0099536	synaptic signaling	0.0151266273190196
BP	GO:0060047	heart contraction	0.0152373562166532
BP	GO:0046483	heterocycle metabolic process	0.0159427502100908
CC	GO:0005681	spliceosomal complex	0.016240497164793
CC	GO:0044420	extracellular matrix component	0.0164365808063461
BP	GO:0050767	regulation of neurogenesis	0.0164365808063461
BP	GO:0099537	trans-synaptic signaling	0.0164365808063461
BP	GO:0032879	regulation of localization	0.0170510135998884
BP	GO:0023052	signaling	0.0170510135998884
BP	GO:0007268	chemical synaptic transmission	0.0177107736766706
BP	GO:0098916	anterograde trans-synaptic signaling	0.0177107736766706
CC	GO:0098982	GABA-ergic synapse	0.0183952072318808
BP	GO:0050769	positive regulation of neurogenesis	0.018562262045154
BP	GO:0051093	negative regulation of developmental process	0.018562262045154
BP	GO:0003013	circulatory system process	0.0198808692076238
BP	GO:0048513	animal organ development	0.0216708436285631
CC	GO:0005865	striated muscle thin filament	0.022109865044217
BP	GO:0000280	nuclear division	0.0227328859003103
BP	GO:0060348	bone development	0.0227328859003103
BP	GO:0060350	endochondral bone morphogenesis	0.0227328859003103
BP	GO:0006725	cellular aromatic compound metabolic process	0.0231086076202467
BP	GO:0045930	negative regulation of mitotic cell cycle	0.0231984378807765
BP	GO:1901987	regulation of cell cycle phase transition	0.0233492960042744
BP	GO:0006403	RNA localization	0.0233492960042744
CC	GO:0036379	myofilament	0.0242356268378665
BP	GO:0040011	locomotion	0.0243925986069771
BP	GO:0031123	RNA 3'-end processing	0.024461027954487
BP	GO:0009888	tissue development	0.0244756413351939
BP	GO:0000819	sister chromatid segregation	0.0244756413351939
BP	GO:0060349	bone morphogenesis	0.0252430805249149
MF	GO:0008134	transcription factor binding	0.0252430805249149
BP	GO:0006928	movement of cell or subcellular component	0.0252430805249149
CC	GO:0000228	nuclear chromosome	0.0254960715968037
BP	GO:0007154	cell communication	0.0258632076085051
CC	GO:0098794	postsynapse	0.0271694297527147
BP	GO:0060351	cartilage development involved in endochondral bone morphogenesis	0.0279631553140539
BP	GO:0000245	spliceosomal complex assembly	0.0279657547354186
MF	GO:0005509	calcium ion binding	0.0279657547354186
BP	GO:0033047	regulation of mitotic sister chromatid segregation	0.0294954166677134
BP	GO:0010564	regulation of cell cycle process	0.0297712158121081
BP	GO:0007155	cell adhesion	0.030462750724772
BP	GO:0048285	organelle fission	0.0305445052340376
BP	GO:1901990	regulation of mitotic cell cycle phase transition	0.0306861310987102
CC	GO:0005856	cytoskeleton	0.0307343006401995
BP	GO:1901360	organic cyclic compound metabolic process	0.0313492694669008
MF	GO:0042623	ATPase activity, coupled	0.0322620772109607
BP	GO:0048641	regulation of skeletal muscle tissue development	0.0325201864310428
CC	GO:0033267	axon part	0.0325201864310428
BP	GO:0050684	regulation of mRNA processing	0.0325201864310428
CC	GO:0044451	nucleoplasm part	0.0326774880416134
BP	GO:0022610	biological adhesion	0.0340566801177048
BP	GO:0045787	positive regulation of cell cycle	0.0340566801177048
BP	GO:0006936	muscle contraction	0.0346018553227213
CC	GO:0036477	somatodendritic compartment	0.0347406042681643
BP	GO:0016525	negative regulation of angiogenesis	0.0353468523978828
BP	GO:0051240	positive regulation of multicellular organismal process	0.0361312939824969
BP	GO:0008015	blood circulation	0.0381610732642017
BP	GO:0006941	striated muscle contraction	0.0381610732642017
CC	GO:0097458	neuron part	0.038316992485293
BP	GO:0051171	regulation of nitrogen compound metabolic process	0.039532627311133
BP	GO:0034641	cellular nitrogen compound metabolic process	0.041260045422742
MF	GO:0003682	chromatin binding	0.0416646561495628
BP	GO:0007088	regulation of mitotic nuclear division	0.0426132605824519
CC	GO:0009986	cell surface	0.0437763131392415
BP	GO:0048699	generation of neurons	0.0437763131392415
MF	GO:0016887	ATPase activity	0.0449467213840862
BP	GO:0003433	chondrocyte development involved in endochondral bone morphogenesis	0.0449467213840862
BP	GO:0051252	regulation of RNA metabolic process	0.0449771687638435
BP	GO:2000181	negative regulation of blood vessel morphogenesis	0.045017144269075
CC	GO:0098878	neurotransmitter receptor complex	0.045017144269075
BP	GO:0051783	regulation of nuclear division	0.0456976385304933
BP	GO:0034654	nucleobase-containing compound biosynthetic process	0.0457941585379704
BP	GO:0003012	muscle system process	0.0464009225249757
CC	GO:0043025	neuronal cell body	0.0464009225249757
BP	GO:0034380	high-density lipoprotein particle assembly	0.0466592420554942
BP	GO:0002062	chondrocyte differentiation	0.0468593904979291
BP	GO:0051254	positive regulation of RNA metabolic process	0.0469631028501209
BP	GO:0031328	positive regulation of cellular biosynthetic process	0.0496194320258872
