# Supplementary material for: Dedicated transcriptomics combined with power analysis lead to functional understanding of genes with weak phenotypic changes in knockout lines
Source: PLoS Comput Biol. 2020 Nov 12;16(11):e1008354. doi: 10.1371/journal.pcbi.1008354 (PMC7685438; doi:10.1371/journal.pcbi.1008354)
Supplement: S3 File — (GZ) [file pcbi.1008354.s017.gz › S3_File/gor0.2/828.tsv]

ontology	category	term	BH
CC	GO:0062023	collagen-containing extracellular matrix	7.49896506592767e-09
CC	GO:0031012	extracellular matrix	7.49896506592767e-09
BP	GO:0032501	multicellular organismal process	3.04748833626913e-07
CC	GO:0044421	extracellular region part	2.87592520906175e-06
BP	GO:0048856	anatomical structure development	4.50111593755632e-06
MF	GO:0005201	extracellular matrix structural constituent	4.50111593755632e-06
MF	GO:0005515	protein binding	5.43181019290784e-06
BP	GO:0032502	developmental process	5.46236074846573e-06
BP	GO:0048731	system development	5.7635962135162e-06
CC	GO:0097060	synaptic membrane	7.38177525972809e-06
CC	GO:0043228	non-membrane-bounded organelle	7.85410555465784e-06
BP	GO:0007275	multicellular organism development	1.10962213464199e-05
BP	GO:0071840	cellular component organization or biogenesis	1.10962213464199e-05
CC	GO:0005615	extracellular space	1.10962213464199e-05
CC	GO:0043232	intracellular non-membrane-bounded organelle	1.22772735708246e-05
MF	GO:0005198	structural molecule activity	1.22772735708246e-05
BP	GO:0009987	cellular process	1.23805951821419e-05
BP	GO:0065007	biological regulation	1.61770636718706e-05
BP	GO:0051239	regulation of multicellular organismal process	1.61770636718706e-05
CC	GO:0098687	chromosomal region	1.61770636718706e-05
CC	GO:0005576	extracellular region	1.62056690512725e-05
CC	GO:0030424	axon	2.33739635941799e-05
CC	GO:0000775	chromosome, centromeric region	2.97259756682321e-05
CC	GO:0032991	protein-containing complex	4.03415775706352e-05
BP	GO:0050789	regulation of biological process	4.06970991569651e-05
CC	GO:0099080	supramolecular complex	4.14495059681923e-05
CC	GO:0099081	supramolecular polymer	4.14495059681923e-05
BP	GO:0007155	cell adhesion	4.14495059681923e-05
BP	GO:0016043	cellular component organization	4.14495059681923e-05
CC	GO:0097458	neuron part	4.16615060893498e-05
CC	GO:0099512	supramolecular fiber	5.17700423479122e-05
CC	GO:0045202	synapse	6.13981456793476e-05
BP	GO:0022610	biological adhesion	6.47689962772557e-05
CC	GO:0000776	kinetochore	6.48379903178415e-05
BP	GO:0050793	regulation of developmental process	7.52414348190565e-05
CC	GO:0044456	synapse part	0.000111146723390801
BP	GO:2000026	regulation of multicellular organismal development	0.000124114926717212
BP	GO:0000278	mitotic cell cycle	0.000151881941518275
CC	GO:0031226	intrinsic component of plasma membrane	0.000164275797803391
BP	GO:0007346	regulation of mitotic cell cycle	0.000173951933406749
MF	GO:0044877	protein-containing complex binding	0.000173951933406749
CC	GO:0045211	postsynaptic membrane	0.000231742253780536
MF	GO:0005212	structural constituent of eye lens	0.000232260840442958
BP	GO:0003008	system process	0.000304501974546739
CC	GO:0005887	integral component of plasma membrane	0.00031690749857265
MF	GO:0005488	binding	0.000373736476853482
BP	GO:0050794	regulation of cellular process	0.000373736476853482
CC	GO:0005581	collagen trimer	0.000373736476853482
CC	GO:0099240	intrinsic component of synaptic membrane	0.000523668508498653
CC	GO:0030054	cell junction	0.000662848939664782
BP	GO:0048519	negative regulation of biological process	0.000711619603918445
CC	GO:0044420	extracellular matrix component	0.000745244828523954
BP	GO:0051216	cartilage development	0.000930102169317315
CC	GO:0044428	nuclear part	0.00104312855622105
CC	GO:0031981	nuclear lumen	0.00105477243133502
BP	GO:0061448	connective tissue development	0.00111984494297311
BP	GO:0051726	regulation of cell cycle	0.00113710465529935
BP	GO:0006941	striated muscle contraction	0.00119879547710797
BP	GO:0099536	synaptic signaling	0.00127433355767269
CC	GO:0044459	plasma membrane part	0.00127887057994839
CC	GO:0044427	chromosomal part	0.00135462475236515
CC	GO:0044297	cell body	0.00139143634252689
CC	GO:0098590	plasma membrane region	0.00139143634252689
CC	GO:0005694	chromosome	0.00143447042841058
BP	GO:0007268	chemical synaptic transmission	0.00143447042841058
BP	GO:0098916	anterograde trans-synaptic signaling	0.00143447042841058
CC	GO:0043005	neuron projection	0.00145252565075326
CC	GO:0043292	contractile fiber	0.00154959102153811
BP	GO:0007088	regulation of mitotic nuclear division	0.00154959102153811
BP	GO:0140014	mitotic nuclear division	0.00156520469340076
BP	GO:1903047	mitotic cell cycle process	0.00156520469340076
CC	GO:0043025	neuronal cell body	0.00156520469340076
BP	GO:0048468	cell development	0.00158319934834724
CC	GO:0036477	somatodendritic compartment	0.00158319934834724
BP	GO:0007399	nervous system development	0.00158319934834724
BP	GO:0099537	trans-synaptic signaling	0.00177877848762107
CC	GO:0005856	cytoskeleton	0.00184832007541429
BP	GO:0033047	regulation of mitotic sister chromatid segregation	0.00221486342922811
BP	GO:0051094	positive regulation of developmental process	0.00256591264629362
BP	GO:0033045	regulation of sister chromatid segregation	0.00256591264629362
BP	GO:0006396	RNA processing	0.00256591264629362
CC	GO:0044430	cytoskeletal part	0.0029136132462694
BP	GO:0003015	heart process	0.0029136132462694
BP	GO:0051130	positive regulation of cellular component organization	0.00324544564384519
BP	GO:0048523	negative regulation of cellular process	0.00347260204911681
CC	GO:0098936	intrinsic component of postsynaptic membrane	0.00379665425780402
BP	GO:0090068	positive regulation of cell cycle process	0.00390129499652162
CC	GO:0033267	axon part	0.00390129499652162
BP	GO:0048285	organelle fission	0.00390129499652162
BP	GO:0007049	cell cycle	0.0039597113584903
MF	GO:0005509	calcium ion binding	0.00401242774292163
MF	GO:0030020	extracellular matrix structural constituent conferring tensile strength	0.00419947875910674
BP	GO:0045597	positive regulation of cell differentiation	0.00444561977977616
BP	GO:0045595	regulation of cell differentiation	0.00459532134570784
CC	GO:0099699	integral component of synaptic membrane	0.00459532134570784
MF	GO:0042623	ATPase activity, coupled	0.00459532134570784
BP	GO:0048869	cellular developmental process	0.00461750355515547
BP	GO:0003009	skeletal muscle contraction	0.00461750355515547
BP	GO:0051960	regulation of nervous system development	0.00502277501951177
BP	GO:0006397	mRNA processing	0.00502277501951177
BP	GO:0007059	chromosome segregation	0.00502277501951177
BP	GO:0002062	chondrocyte differentiation	0.00504224943245657
BP	GO:0008380	RNA splicing	0.0052236941078669
BP	GO:0098742	cell-cell adhesion via plasma-membrane adhesion molecules	0.00530380061808498
BP	GO:1901990	regulation of mitotic cell cycle phase transition	0.00532978480808553
BP	GO:0016071	mRNA metabolic process	0.00562231715533395
BP	GO:0006928	movement of cell or subcellular component	0.00566590041680751
MF	GO:0003729	mRNA binding	0.00571346697832764
BP	GO:0023052	signaling	0.00611907520857223
BP	GO:0051962	positive regulation of nervous system development	0.00611907520857223
CC	GO:0098794	postsynapse	0.00631728938356632
BP	GO:0000280	nuclear division	0.00633925677308199
BP	GO:0031123	RNA 3'-end processing	0.00633925677308199
BP	GO:0051983	regulation of chromosome segregation	0.00660445770545605
BP	GO:0048522	positive regulation of cellular process	0.00672917821184416
BP	GO:0048518	positive regulation of biological process	0.00680781493003463
BP	GO:0007154	cell communication	0.00680781493003463
BP	GO:0000070	mitotic sister chromatid segregation	0.00713785631345857
CC	GO:0042995	cell projection	0.00811720532412835
BP	GO:0051128	regulation of cellular component organization	0.00814862823736882
MF	GO:0016887	ATPase activity	0.00886378559652602
MF	GO:0008094	DNA-dependent ATPase activity	0.0103494766262877
BP	GO:0030154	cell differentiation	0.0103494766262877
BP	GO:0060047	heart contraction	0.0109075887276871
BP	GO:0060350	endochondral bone morphogenesis	0.0109075887276871
CC	GO:0000777	condensed chromosome kinetochore	0.0112339424872561
BP	GO:0051716	cellular response to stimulus	0.0112339424872561
BP	GO:0044772	mitotic cell cycle phase transition	0.0112339424872561
BP	GO:0006281	DNA repair	0.0118171912649873
BP	GO:0000819	sister chromatid segregation	0.0123802789729699
BP	GO:0003012	muscle system process	0.013010105243061
MF	GO:0008092	cytoskeletal protein binding	0.0131137377966641
BP	GO:0050808	synapse organization	0.0131190897472056
BP	GO:0044770	cell cycle phase transition	0.0131315716778152
CC	GO:0030016	myofibril	0.0133422973199304
CC	GO:0098978	glutamatergic synapse	0.0135810985473205
BP	GO:1901987	regulation of cell cycle phase transition	0.0143315677881319
CC	GO:0120025	plasma membrane bounded cell projection	0.0144492693329652
CC	GO:0099055	integral component of postsynaptic membrane	0.0153733720692423
BP	GO:0051783	regulation of nuclear division	0.0173040732552036
BP	GO:0048167	regulation of synaptic plasticity	0.0173040732552036
CC	GO:0070013	intracellular organelle lumen	0.0184380661819872
CC	GO:0005654	nucleoplasm	0.0185790349910598
BP	GO:0000075	cell cycle checkpoint	0.0185790349910598
BP	GO:0040011	locomotion	0.0188459856588686
CC	GO:0031974	membrane-enclosed lumen	0.0190844864590117
CC	GO:0043233	organelle lumen	0.0190844864590117
BP	GO:0008037	cell recognition	0.0190844864590117
BP	GO:0040007	growth	0.0198107739845258
BP	GO:0045931	positive regulation of mitotic cell cycle	0.0208023707486971
CC	GO:0044449	contractile fiber part	0.021818770594362
BP	GO:0045876	positive regulation of sister chromatid cohesion	0.0218707780758079
CC	GO:0005813	centrosome	0.0218861690379213
BP	GO:0050769	positive regulation of neurogenesis	0.0225063294359312
BP	GO:0007411	axon guidance	0.0232989190463846
BP	GO:0006974	cellular response to DNA damage stimulus	0.0239650309067224
BP	GO:0022008	neurogenesis	0.0243919667358988
CC	GO:0000779	condensed chromosome, centromeric region	0.0252194853179955
BP	GO:0060349	bone morphogenesis	0.026314367101848
MF	GO:0005539	glycosaminoglycan binding	0.0264226710765085
CC	GO:0098793	presynapse	0.0269091700320106
BP	GO:0060351	cartilage development involved in endochondral bone morphogenesis	0.0278385946048551
BP	GO:0031124	mRNA 3'-end processing	0.0278385946048551
BP	GO:0048513	animal organ development	0.0278385946048551
CC	GO:0030017	sarcomere	0.0278385946048551
BP	GO:0007093	mitotic cell cycle checkpoint	0.0278385946048551
BP	GO:0097485	neuron projection guidance	0.0278385946048551
BP	GO:0098813	nuclear chromosome segregation	0.0278385946048551
BP	GO:0051241	negative regulation of multicellular organismal process	0.0280887957575516
BP	GO:0006403	RNA localization	0.0281830614996927
BP	GO:0051240	positive regulation of multicellular organismal process	0.0281966319405053
BP	GO:0007091	metaphase/anaphase transition of mitotic cell cycle	0.0281966319405053
CC	GO:0098878	neurotransmitter receptor complex	0.0281966319405053
BP	GO:0022402	cell cycle process	0.0283856600412132
BP	GO:0032879	regulation of localization	0.028949279430102
BP	GO:0006260	DNA replication	0.0291336567661913
BP	GO:0003422	growth plate cartilage morphogenesis	0.0291336567661913
BP	GO:0048589	developmental growth	0.0291336567661913
BP	GO:0009653	anatomical structure morphogenesis	0.0294404817118055
BP	GO:0048699	generation of neurons	0.030161752708233
MF	GO:0008201	heparin binding	0.030161752708233
BP	GO:0008150	biological_process	0.030161752708233
CC	GO:0005604	basement membrane	0.0303467305362953
BP	GO:0000375	RNA splicing, via transesterification reactions	0.0303467305362953
BP	GO:0000377	RNA splicing, via transesterification reactions with bulged adenosine as nucleophile	0.0303467305362953
BP	GO:0000398	mRNA splicing, via spliceosome	0.0303467305362953
CC	GO:1990904	ribonucleoprotein complex	0.0303467305362953
BP	GO:0010720	positive regulation of cell development	0.0303467305362953
BP	GO:0006936	muscle contraction	0.0303467305362953
CC	GO:0099572	postsynaptic specialization	0.0303467305362953
BP	GO:0050804	modulation of chemical synaptic transmission	0.0303467305362953
CC	GO:0044422	organelle part	0.0307842100136019
BP	GO:0030182	neuron differentiation	0.0314226673141993
CC	GO:0099634	postsynaptic specialization membrane	0.0314985126591496
BP	GO:0006261	DNA-dependent DNA replication	0.0315949539402975
CC	GO:0005634	nucleus	0.0315949539402975
BP	GO:0098698	postsynaptic specialization assembly	0.0328540929332673
MF	GO:0005078	MAP-kinase scaffold activity	0.0338862334029437
CC	GO:0009986	cell surface	0.0338862334029437
BP	GO:0099177	regulation of trans-synaptic signaling	0.0347167201544223
BP	GO:0090304	nucleic acid metabolic process	0.0350954000382903
BP	GO:0051301	cell division	0.0370847156912128
MF	GO:0004888	transmembrane signaling receptor activity	0.0372154031641261
BP	GO:0010965	regulation of mitotic sister chromatid separation	0.0378117517762579
CC	GO:0098984	neuron to neuron synapse	0.0380391501167819
BP	GO:0045787	positive regulation of cell cycle	0.0381206262892495
BP	GO:0003071	renal system process involved in regulation of systemic arterial blood pressure	0.0382724325712075
BP	GO:0010564	regulation of cell cycle process	0.0382724325712075
BP	GO:0050767	regulation of neurogenesis	0.0384698307806365
BP	GO:0060284	regulation of cell development	0.0389778563528515
BP	GO:0006259	DNA metabolic process	0.039791208683074
BP	GO:0051236	establishment of RNA localization	0.039791208683074
CC	GO:0008328	ionotropic glutamate receptor complex	0.039791208683074
BP	GO:0045664	regulation of neuron differentiation	0.0401462663145373
BP	GO:0003433	chondrocyte development involved in endochondral bone morphogenesis	0.0401462663145373
CC	GO:0005681	spliceosomal complex	0.0401462663145373
CC	GO:0032279	asymmetric synapse	0.0416955583230757
BP	GO:0044057	regulation of system process	0.0450686746210825
BP	GO:0030198	extracellular matrix organization	0.0453190484373932
BP	GO:0043062	extracellular structure organization	0.0462541787928352
BP	GO:0030071	regulation of mitotic metaphase/anaphase transition	0.0462541787928352
CC	GO:0005657	replication fork	0.0462541787928352
BP	GO:0050806	positive regulation of synaptic transmission	0.0469253151259477
BP	GO:0007166	cell surface receptor signaling pathway	0.0482342835726574
BP	GO:0045840	positive regulation of mitotic nuclear division	0.0490508990700963
BP	GO:0008543	fibroblast growth factor receptor signaling pathway	0.0497481891561408
BP	GO:0060255	regulation of macromolecule metabolic process	0.0497481891561408
