# Supplementary material for: Dedicated transcriptomics combined with power analysis lead to functional understanding of genes with weak phenotypic changes in knockout lines
Source: PLoS Comput Biol. 2020 Nov 12;16(11):e1008354. doi: 10.1371/journal.pcbi.1008354 (PMC7685438; doi:10.1371/journal.pcbi.1008354)
Supplement: S3 File — (GZ) [file pcbi.1008354.s017.gz › S3_File/gor0.2/556.tsv]

ontology	category	term	BH
CC	GO:0031012	extracellular matrix	4.85742742980328e-10
BP	GO:0032501	multicellular organismal process	4.44100125228108e-09
CC	GO:0062023	collagen-containing extracellular matrix	8.41635970245095e-09
BP	GO:0050789	regulation of biological process	2.74405126764979e-08
BP	GO:0009987	cellular process	2.91005372608599e-08
BP	GO:0050794	regulation of cellular process	3.9492256008546e-08
BP	GO:0007275	multicellular organism development	6.01033757084875e-08
BP	GO:0071840	cellular component organization or biogenesis	8.29424848709558e-08
BP	GO:0065007	biological regulation	1.29854806934496e-07
BP	GO:0048856	anatomical structure development	1.29854806934496e-07
BP	GO:0048731	system development	1.58000135363321e-07
BP	GO:0032502	developmental process	1.70659867977586e-07
CC	GO:0043228	non-membrane-bounded organelle	2.05547176805613e-07
CC	GO:0044428	nuclear part	2.9041346578947e-07
CC	GO:0032991	protein-containing complex	4.07259958134598e-07
MF	GO:0005515	protein binding	4.72920657375147e-07
CC	GO:0043232	intracellular non-membrane-bounded organelle	4.79876923893581e-07
BP	GO:0016043	cellular component organization	4.98776167661219e-07
CC	GO:0044421	extracellular region part	1.36020351886738e-06
CC	GO:0031981	nuclear lumen	1.87069127636157e-06
MF	GO:0005488	binding	2.06078646248027e-06
MF	GO:0005201	extracellular matrix structural constituent	2.06078646248027e-06
BP	GO:0090304	nucleic acid metabolic process	3.19492195747213e-06
CC	GO:0005576	extracellular region	3.44326216604411e-06
BP	GO:0006396	RNA processing	4.81025274293456e-06
BP	GO:0051239	regulation of multicellular organismal process	4.83261643284931e-06
BP	GO:0003008	system process	6.44625290579498e-06
BP	GO:0048519	negative regulation of biological process	6.44625290579498e-06
BP	GO:0048468	cell development	7.84957189281339e-06
CC	GO:0005694	chromosome	7.84957189281339e-06
CC	GO:0044427	chromosomal part	7.84957189281339e-06
CC	GO:0045202	synapse	8.16175480200834e-06
BP	GO:0030154	cell differentiation	8.60251589045143e-06
BP	GO:0050793	regulation of developmental process	9.61521213985711e-06
BP	GO:0099536	synaptic signaling	1.47210283056906e-05
BP	GO:0048523	negative regulation of cellular process	1.51787350025754e-05
BP	GO:0008380	RNA splicing	1.51787350025754e-05
CC	GO:0030424	axon	1.77690556335922e-05
BP	GO:0048869	cellular developmental process	1.77690556335922e-05
BP	GO:0007399	nervous system development	1.80347393559306e-05
MF	GO:0044877	protein-containing complex binding	1.83042639870177e-05
BP	GO:0016071	mRNA metabolic process	1.95785372787679e-05
CC	GO:0070013	intracellular organelle lumen	1.99064666088852e-05
BP	GO:0099537	trans-synaptic signaling	1.99064666088852e-05
CC	GO:0031974	membrane-enclosed lumen	1.99064666088852e-05
CC	GO:0043233	organelle lumen	1.99064666088852e-05
BP	GO:0007268	chemical synaptic transmission	1.99064666088852e-05
BP	GO:0098916	anterograde trans-synaptic signaling	1.99064666088852e-05
CC	GO:0097060	synaptic membrane	1.99064666088852e-05
BP	GO:0048518	positive regulation of biological process	2.00027158140289e-05
CC	GO:0000776	kinetochore	2.10669718604429e-05
BP	GO:0051094	positive regulation of developmental process	2.24939727748701e-05
CC	GO:0005615	extracellular space	2.38112430518649e-05
BP	GO:0048522	positive regulation of cellular process	2.90917279203861e-05
BP	GO:0051128	regulation of cellular component organization	2.93491826339095e-05
CC	GO:0030054	cell junction	3.0083740196952e-05
BP	GO:0022008	neurogenesis	3.0083740196952e-05
CC	GO:0000775	chromosome, centromeric region	3.0083740196952e-05
BP	GO:2000026	regulation of multicellular organismal development	3.71148503151495e-05
MF	GO:0003729	mRNA binding	3.81637370193394e-05
MF	GO:0005198	structural molecule activity	4.70986241449416e-05
CC	GO:0005581	collagen trimer	5.30776296038083e-05
BP	GO:0006397	mRNA processing	5.310393493653e-05
BP	GO:0048699	generation of neurons	6.02581337977977e-05
BP	GO:0007049	cell cycle	7.34978896588861e-05
CC	GO:0098687	chromosomal region	7.34978896588861e-05
CC	GO:0097458	neuron part	8.53500476099008e-05
BP	GO:0000375	RNA splicing, via transesterification reactions	8.53500476099008e-05
BP	GO:0000377	RNA splicing, via transesterification reactions with bulged adenosine as nucleophile	8.53500476099008e-05
BP	GO:0000398	mRNA splicing, via spliceosome	8.53500476099008e-05
BP	GO:0006139	nucleobase-containing compound metabolic process	8.68550865320278e-05
BP	GO:0051130	positive regulation of cellular component organization	8.93786542931584e-05
CC	GO:0045211	postsynaptic membrane	0.000166148862628395
BP	GO:0048666	neuron development	0.000268143096678725
BP	GO:0051960	regulation of nervous system development	0.000313819483773902
CC	GO:0005654	nucleoplasm	0.000343112857129088
CC	GO:0099512	supramolecular fiber	0.000343112857129088
BP	GO:0051726	regulation of cell cycle	0.000343112857129088
CC	GO:0099080	supramolecular complex	0.000343112857129088
CC	GO:0099081	supramolecular polymer	0.000343112857129088
BP	GO:0006260	DNA replication	0.000343112857129088
BP	GO:0045595	regulation of cell differentiation	0.000367656000340277
BP	GO:0006259	DNA metabolic process	0.000373046647054906
CC	GO:0005634	nucleus	0.00039533781064236
MF	GO:0005539	glycosaminoglycan binding	0.000421439172236543
BP	GO:0090068	positive regulation of cell cycle process	0.000423175738609186
BP	GO:0060255	regulation of macromolecule metabolic process	0.000467467711027611
BP	GO:0045597	positive regulation of cell differentiation	0.000540503538266936
BP	GO:0023052	signaling	0.000540503538266936
CC	GO:0000793	condensed chromosome	0.000540503538266936
MF	GO:0005212	structural constituent of eye lens	0.00055406642350507
BP	GO:0006974	cellular response to DNA damage stimulus	0.00063659319114355
CC	GO:0043005	neuron projection	0.00063659319114355
CC	GO:0000777	condensed chromosome kinetochore	0.000664419888100299
BP	GO:0003013	circulatory system process	0.000669285985693067
MF	GO:0003723	RNA binding	0.00067207491146093
BP	GO:0006281	DNA repair	0.000731448588151218
BP	GO:0022610	biological adhesion	0.000741613850481191
BP	GO:0007155	cell adhesion	0.000769123004003063
BP	GO:0000245	spliceosomal complex assembly	0.0007741526116232
CC	GO:0044456	synapse part	0.000802481103403546
BP	GO:0046483	heterocycle metabolic process	0.000894947188148162
BP	GO:0030182	neuron differentiation	0.000936239708766962
CC	GO:0099240	intrinsic component of synaptic membrane	0.000971802102636448
BP	GO:0099177	regulation of trans-synaptic signaling	0.00100233016880039
CC	GO:0036477	somatodendritic compartment	0.0010042319724046
CC	GO:0033267	axon part	0.00101305793141292
MF	GO:0008201	heparin binding	0.00104755480835374
BP	GO:0050808	synapse organization	0.00107895487857169
BP	GO:0007154	cell communication	0.00107895487857169
CC	GO:0000228	nuclear chromosome	0.00109265839045059
BP	GO:0051962	positive regulation of nervous system development	0.00112435640562341
BP	GO:0050804	modulation of chemical synaptic transmission	0.00113659495789464
BP	GO:0008015	blood circulation	0.00115802562776764
BP	GO:0006261	DNA-dependent DNA replication	0.00120683251194987
BP	GO:0043170	macromolecule metabolic process	0.00123191551840565
CC	GO:0005681	spliceosomal complex	0.00123191551840565
MF	GO:0030020	extracellular matrix structural constituent conferring tensile strength	0.00216631952443097
CC	GO:0000779	condensed chromosome, centromeric region	0.00219789242643927
CC	GO:0043025	neuronal cell body	0.00221207983872803
BP	GO:0034508	centromere complex assembly	0.00221207983872803
BP	GO:0000278	mitotic cell cycle	0.00238265541338083
BP	GO:0034641	cellular nitrogen compound metabolic process	0.00241510921599329
BP	GO:0006725	cellular aromatic compound metabolic process	0.00249319683831773
BP	GO:0022613	ribonucleoprotein complex biogenesis	0.00249319683831773
BP	GO:0003012	muscle system process	0.00250890223315441
BP	GO:0051301	cell division	0.00281064688448067
BP	GO:0009653	anatomical structure morphogenesis	0.00287356677659908
BP	GO:0050877	nervous system process	0.00288958966869383
BP	GO:0006403	RNA localization	0.00321172170657108
CC	GO:0031226	intrinsic component of plasma membrane	0.00321172170657108
CC	GO:0005856	cytoskeleton	0.00324987868662247
BP	GO:0060351	cartilage development involved in endochondral bone morphogenesis	0.00326020397857307
BP	GO:0003015	heart process	0.0032681282296369
CC	GO:0044297	cell body	0.00330274858261276
BP	GO:0044085	cellular component biogenesis	0.00340346564657242
BP	GO:0007267	cell-cell signaling	0.00343366742771492
BP	GO:0016070	RNA metabolic process	0.00353931240033485
BP	GO:0051716	cellular response to stimulus	0.00354685590086723
CC	GO:0098982	GABA-ergic synapse	0.00367004954871826
CC	GO:1990904	ribonucleoprotein complex	0.00368241861025847
CC	GO:0098936	intrinsic component of postsynaptic membrane	0.00370900319579896
BP	GO:0031175	neuron projection development	0.00379021961613825
CC	GO:0005813	centrosome	0.00414904160966355
CC	GO:0044454	nuclear chromosome part	0.00415141814840301
MF	GO:0005509	calcium ion binding	0.0041803378104356
BP	GO:0007093	mitotic cell cycle checkpoint	0.0041803378104356
BP	GO:0045787	positive regulation of cell cycle	0.00442305458159181
CC	GO:0043292	contractile fiber	0.00459444878644105
BP	GO:0060047	heart contraction	0.00465787099233634
BP	GO:0051216	cartilage development	0.00472418396824846
CC	GO:0098590	plasma membrane region	0.00510596894087267
BP	GO:0098742	cell-cell adhesion via plasma-membrane adhesion molecules	0.00531486720456138
BP	GO:0060349	bone morphogenesis	0.00531486720456138
CC	GO:0098978	glutamatergic synapse	0.00570474979048445
BP	GO:0040007	growth	0.00571047668237004
BP	GO:0006936	muscle contraction	0.00583044941241942
BP	GO:0000075	cell cycle checkpoint	0.00588395239671046
BP	GO:1902749	regulation of cell cycle G2/M phase transition	0.00592717225998806
BP	GO:0060284	regulation of cell development	0.00643561514808042
BP	GO:0007611	learning or memory	0.00643561514808042
CC	GO:0005887	integral component of plasma membrane	0.00643561514808042
CC	GO:0099699	integral component of synaptic membrane	0.00650003014476885
BP	GO:0022402	cell cycle process	0.00674966816522026
BP	GO:0007346	regulation of mitotic cell cycle	0.00684236170658735
BP	GO:1901360	organic cyclic compound metabolic process	0.0069252039199514
BP	GO:0050767	regulation of neurogenesis	0.0070226408794554
BP	GO:0010467	gene expression	0.0070226408794554
BP	GO:0048513	animal organ development	0.00711536599055396
BP	GO:0051093	negative regulation of developmental process	0.00722363548907761
BP	GO:0030198	extracellular matrix organization	0.00748792351322433
CC	GO:0098794	postsynapse	0.00786346655035313
BP	GO:0019222	regulation of metabolic process	0.00787039770478538
BP	GO:0050806	positive regulation of synaptic transmission	0.00848964392067238
BP	GO:0048167	regulation of synaptic plasticity	0.00853178586239564
BP	GO:0010564	regulation of cell cycle process	0.00853178586239564
BP	GO:0048589	developmental growth	0.00857789190477836
BP	GO:0061448	connective tissue development	0.00886077988445506
BP	GO:0031123	RNA 3'-end processing	0.0089223906559339
BP	GO:1903047	mitotic cell cycle process	0.00901693205686055
BP	GO:0051171	regulation of nitrogen compound metabolic process	0.00910319811031664
CC	GO:0044422	organelle part	0.00987337417368653
BP	GO:0010720	positive regulation of cell development	0.0101281387855791
MF	GO:0005261	cation channel activity	0.0101281387855791
BP	GO:0050769	positive regulation of neurogenesis	0.0107150528994688
BP	GO:1903311	regulation of mRNA metabolic process	0.0107785050053462
CC	GO:0044459	plasma membrane part	0.0110822656593474
MF	GO:0008092	cytoskeletal protein binding	0.0115138983219861
MF	GO:1901681	sulfur compound binding	0.0115565694782827
MF	GO:0042623	ATPase activity, coupled	0.0115565694782827
BP	GO:1901987	regulation of cell cycle phase transition	0.0116449513876582
CC	GO:0044430	cytoskeletal part	0.0121605251106681
BP	GO:0051240	positive regulation of multicellular organismal process	0.0122111247447942
BP	GO:0080090	regulation of primary metabolic process	0.0124402442065869
CC	GO:0099634	postsynaptic specialization membrane	0.0141758455845219
MF	GO:0003676	nucleic acid binding	0.0147354410874731
BP	GO:0003417	growth plate cartilage development	0.0153882100919513
BP	GO:0010389	regulation of G2/M transition of mitotic cell cycle	0.0159198121196009
CC	GO:0099055	integral component of postsynaptic membrane	0.0166920850571668
BP	GO:0060350	endochondral bone morphogenesis	0.0173803699913213
BP	GO:0010605	negative regulation of macromolecule metabolic process	0.0178049245005478
BP	GO:0007059	chromosome segregation	0.0178260094589335
BP	GO:0010212	response to ionizing radiation	0.0178260094589335
BP	GO:0045931	positive regulation of mitotic cell cycle	0.0178260094589335
MF	GO:0008094	DNA-dependent ATPase activity	0.0179529675777518
BP	GO:0006302	double-strand break repair	0.0184131400185882
CC	GO:0005815	microtubule organizing center	0.0187790356234477
BP	GO:0000070	mitotic sister chromatid segregation	0.0194473531111538
BP	GO:0065008	regulation of biological quality	0.0194473531111538
BP	GO:0043062	extracellular structure organization	0.0195136738101188
BP	GO:0051983	regulation of chromosome segregation	0.0208973150705974
BP	GO:0031570	DNA integrity checkpoint	0.0209386673880725
BP	GO:0006310	DNA recombination	0.0212282937579101
BP	GO:0048168	regulation of neuronal synaptic plasticity	0.0217352880270114
BP	GO:0051236	establishment of RNA localization	0.0223601713296525
BP	GO:0006941	striated muscle contraction	0.0223601713296525
BP	GO:0120035	regulation of plasma membrane bounded cell projection organization	0.0223601713296525
BP	GO:1901988	negative regulation of cell cycle phase transition	0.0225954582801237
BP	GO:0003422	growth plate cartilage morphogenesis	0.0225954582801237
BP	GO:1902750	negative regulation of cell cycle G2/M phase transition	0.0225954582801237
BP	GO:0003418	growth plate cartilage chondrocyte differentiation	0.0230054209422177
CC	GO:0030016	myofibril	0.0230054209422177
BP	GO:1901990	regulation of mitotic cell cycle phase transition	0.0234317303820998
BP	GO:0048812	neuron projection morphogenesis	0.0237585734185166
BP	GO:0051241	negative regulation of multicellular organismal process	0.0253088185151615
BP	GO:0044089	positive regulation of cellular component biogenesis	0.0253088185151615
BP	GO:0120039	plasma membrane bounded cell projection morphogenesis	0.0253088185151615
BP	GO:0044774	mitotic DNA integrity checkpoint	0.0253088185151615
CC	GO:0150034	distal axon	0.0254442961578392
CC	GO:0044420	extracellular matrix component	0.0263560747856897
BP	GO:0010646	regulation of cell communication	0.0267669396711458
BP	GO:0048858	cell projection morphogenesis	0.0268884968626789
CC	GO:0034703	cation channel complex	0.0271626438339043
BP	GO:0050896	response to stimulus	0.0275962671207764
CC	GO:0098839	postsynaptic density membrane	0.0276766725321073
CC	GO:0097447	dendritic tree	0.0276822808782651
BP	GO:0007610	behavior	0.0278878708214198
BP	GO:0044057	regulation of system process	0.0284954484939541
BP	GO:0044839	cell cycle G2/M phase transition	0.0285263919274317
CC	GO:0042995	cell projection	0.0291134357528612
BP	GO:0140014	mitotic nuclear division	0.0292291734067744
BP	GO:0009888	tissue development	0.029885095366409
BP	GO:0001764	neuron migration	0.0301708944923436
BP	GO:0007088	regulation of mitotic nuclear division	0.0307241009472036
CC	GO:0099146	intrinsic component of postsynaptic density membrane	0.0308116822566637
BP	GO:0031344	regulation of cell projection organization	0.0311125445843599
BP	GO:0022607	cellular component assembly	0.0314476457789579
BP	GO:1901989	positive regulation of cell cycle phase transition	0.0331008790660018
MF	GO:0003697	single-stranded DNA binding	0.0331008790660018
BP	GO:0050685	positive regulation of mRNA processing	0.0332052112049711
BP	GO:0099560	synaptic membrane adhesion	0.0332052112049711
BP	GO:0006376	mRNA splice site selection	0.0333915523677946
BP	GO:0003433	chondrocyte development involved in endochondral bone morphogenesis	0.0334095429824584
BP	GO:0030030	cell projection organization	0.0335204546841276
CC	GO:0030425	dendrite	0.0335204546841276
BP	GO:0019219	regulation of nucleobase-containing compound metabolic process	0.0337340308609189
BP	GO:0031323	regulation of cellular metabolic process	0.0341847614525312
CC	GO:0044449	contractile fiber part	0.0352178612139778
BP	GO:0023051	regulation of signaling	0.0353187837628531
CC	GO:0016604	nuclear body	0.0357870812601943
BP	GO:0120036	plasma membrane bounded cell projection organization	0.0357870812601943
BP	GO:0007165	signal transduction	0.036364799328547
BP	GO:0050684	regulation of mRNA processing	0.036364799328547
CC	GO:0120025	plasma membrane bounded cell projection	0.036364799328547
BP	GO:0007411	axon guidance	0.0377595919300337
BP	GO:0002062	chondrocyte differentiation	0.0377595919300337
BP	GO:0000819	sister chromatid segregation	0.0377595919300337
BP	GO:0071214	cellular response to abiotic stimulus	0.0377595919300337
BP	GO:0104004	cellular response to environmental stimulus	0.0377595919300337
MF	GO:1990825	sequence-specific mRNA binding	0.0377595919300337
MF	GO:0008134	transcription factor binding	0.0380112607279228
BP	GO:0010332	response to gamma radiation	0.0383128013963648
BP	GO:0042391	regulation of membrane potential	0.0399865495554645
BP	GO:0097435	supramolecular fiber organization	0.0406926101418218
BP	GO:0097193	intrinsic apoptotic signaling pathway	0.0413203204493837
BP	GO:0033047	regulation of mitotic sister chromatid segregation	0.0413203204493837
CC	GO:0005657	replication fork	0.0413203204493837
BP	GO:0045664	regulation of neuron differentiation	0.0413203204493837
BP	GO:0006402	mRNA catabolic process	0.0414957643715856
BP	GO:0045935	positive regulation of nucleobase-containing compound metabolic process	0.0428472026138768
CC	GO:0098948	intrinsic component of postsynaptic specialization membrane	0.0428472026138768
BP	GO:0050657	nucleic acid transport	0.0428472026138768
BP	GO:0050658	RNA transport	0.0428472026138768
BP	GO:0003414	chondrocyte morphogenesis involved in endochondral bone morphogenesis	0.0428472026138768
BP	GO:0003429	growth plate cartilage chondrocyte morphogenesis	0.0428472026138768
BP	GO:0090171	chondrocyte morphogenesis	0.0428472026138768
BP	GO:0040008	regulation of growth	0.0431979906905608
BP	GO:0009628	response to abiotic stimulus	0.0435183709033683
BP	GO:0009891	positive regulation of biosynthetic process	0.0435183709033683
CC	GO:0030017	sarcomere	0.0436428777841456
BP	GO:0097485	neuron projection guidance	0.0439247787139307
BP	GO:0046700	heterocycle catabolic process	0.0439247787139307
MF	GO:0051015	actin filament binding	0.044386497656904
BP	GO:1901991	negative regulation of mitotic cell cycle phase transition	0.0444788302432869
BP	GO:0006401	RNA catabolic process	0.0448422321054339
MF	GO:0015267	channel activity	0.0467188136836746
MF	GO:0022803	passive transmembrane transporter activity	0.0467188136836746
CC	GO:1902495	transmembrane transporter complex	0.0467188136836746
CC	GO:1990351	transporter complex	0.0467188136836746
BP	GO:0031346	positive regulation of cell projection organization	0.0471908065977083
BP	GO:0043933	protein-containing complex subunit organization	0.0471908065977083
BP	GO:0044087	regulation of cellular component biogenesis	0.0471908065977083
BP	GO:0071479	cellular response to ionizing radiation	0.0477397511726901
MF	GO:0046873	metal ion transmembrane transporter activity	0.0483975204670602
BP	GO:0007091	metaphase/anaphase transition of mitotic cell cycle	0.0483975204670602
BP	GO:0051963	regulation of synapse assembly	0.0484398429081989
BP	GO:0044770	cell cycle phase transition	0.0491433418979882
