# Supplementary material for: Dedicated transcriptomics combined with power analysis lead to functional understanding of genes with weak phenotypic changes in knockout lines
Source: PLoS Comput Biol. 2020 Nov 12;16(11):e1008354. doi: 10.1371/journal.pcbi.1008354 (PMC7685438; doi:10.1371/journal.pcbi.1008354)
Supplement: S3 File — (GZ) [file pcbi.1008354.s017.gz › S3_File/gor0.2/628.tsv]

ontology	category	term	BH
CC	GO:0043228	non-membrane-bounded organelle	3.55896867909278e-07
CC	GO:0031012	extracellular matrix	3.91014429303768e-07
CC	GO:0043232	intracellular non-membrane-bounded organelle	3.91014429303768e-07
CC	GO:0032991	protein-containing complex	1.16951666140702e-06
BP	GO:0032501	multicellular organismal process	1.16951666140702e-06
BP	GO:0071840	cellular component organization or biogenesis	1.16951666140702e-06
CC	GO:0044428	nuclear part	4.62397550219376e-06
BP	GO:0009987	cellular process	5.49179378407836e-06
BP	GO:0048731	system development	7.13518988589781e-06
CC	GO:0062023	collagen-containing extracellular matrix	7.13518988589781e-06
BP	GO:0016043	cellular component organization	8.31288386943782e-06
MF	GO:0005198	structural molecule activity	9.25545816877873e-06
MF	GO:0005201	extracellular matrix structural constituent	9.47597507852586e-06
CC	GO:0031981	nuclear lumen	9.47597507852586e-06
CC	GO:0097060	synaptic membrane	9.66932545375298e-06
BP	GO:0065007	biological regulation	1.08279156548874e-05
CC	GO:0045202	synapse	1.17260040508342e-05
MF	GO:0005515	protein binding	1.83435776169405e-05
BP	GO:0050789	regulation of biological process	1.9217107093373e-05
BP	GO:0007088	regulation of mitotic nuclear division	3.26499293477901e-05
BP	GO:0032502	developmental process	4.47196599234382e-05
BP	GO:0007275	multicellular organism development	4.64704335126322e-05
CC	GO:0044456	synapse part	7.00540689679453e-05
CC	GO:0070013	intracellular organelle lumen	7.03726141072769e-05
CC	GO:0044421	extracellular region part	7.03726141072769e-05
CC	GO:0031974	membrane-enclosed lumen	7.03726141072769e-05
CC	GO:0043233	organelle lumen	7.03726141072769e-05
CC	GO:0044427	chromosomal part	7.03726141072769e-05
CC	GO:0097458	neuron part	8.82885231201295e-05
CC	GO:0005576	extracellular region	8.82885231201295e-05
CC	GO:0005694	chromosome	9.84206612378468e-05
BP	GO:0051128	regulation of cellular component organization	0.000124076868269956
BP	GO:0051783	regulation of nuclear division	0.000124076868269956
BP	GO:0048519	negative regulation of biological process	0.000192640780616595
CC	GO:0000228	nuclear chromosome	0.000208521040554742
MF	GO:0005212	structural constituent of eye lens	0.000208521040554742
BP	GO:0099536	synaptic signaling	0.00023492182987117
BP	GO:0050794	regulation of cellular process	0.00023492182987117
CC	GO:0044454	nuclear chromosome part	0.000236156205242743
BP	GO:0048856	anatomical structure development	0.000236156205242743
MF	GO:0005509	calcium ion binding	0.000250911141187353
BP	GO:0007268	chemical synaptic transmission	0.000260787238162965
BP	GO:0098916	anterograde trans-synaptic signaling	0.000260787238162965
BP	GO:0007346	regulation of mitotic cell cycle	0.000261642042178001
BP	GO:0006396	RNA processing	0.000288906948392746
BP	GO:0140014	mitotic nuclear division	0.00033394435100374
CC	GO:0005615	extracellular space	0.000336860315188852
BP	GO:0033045	regulation of sister chromatid segregation	0.000432049519050137
CC	GO:0030424	axon	0.000447200229272356
BP	GO:0048468	cell development	0.000451413806375982
BP	GO:0051726	regulation of cell cycle	0.000451413806375982
BP	GO:0030198	extracellular matrix organization	0.000468766029526239
BP	GO:0099537	trans-synaptic signaling	0.000468766029526239
CC	GO:0099240	intrinsic component of synaptic membrane	0.000486602437074749
BP	GO:0007399	nervous system development	0.000574500243668583
CC	GO:0045211	postsynaptic membrane	0.000666948347664311
BP	GO:0051983	regulation of chromosome segregation	0.000729195798887867
CC	GO:0031226	intrinsic component of plasma membrane	0.000790498259218179
BP	GO:0033047	regulation of mitotic sister chromatid segregation	0.000790498259218179
BP	GO:0016071	mRNA metabolic process	0.000911855135361401
CC	GO:0036477	somatodendritic compartment	0.00102236073339551
CC	GO:0043292	contractile fiber	0.0010472421854175
MF	GO:0003729	mRNA binding	0.0010583092246605
BP	GO:0090068	positive regulation of cell cycle process	0.00106044355422448
BP	GO:0006397	mRNA processing	0.00107008868501739
BP	GO:0008380	RNA splicing	0.00107008868501739
CC	GO:0098687	chromosomal region	0.0010766387825715
BP	GO:0006403	RNA localization	0.00121824705960372
BP	GO:0050793	regulation of developmental process	0.00139178549399264
CC	GO:0099512	supramolecular fiber	0.00141514666595767
CC	GO:0030054	cell junction	0.00141514666595767
CC	GO:0099080	supramolecular complex	0.00141514666595767
CC	GO:0099081	supramolecular polymer	0.00141514666595767
MF	GO:0044877	protein-containing complex binding	0.00142609925141451
BP	GO:0003008	system process	0.00148962197176283
BP	GO:2000026	regulation of multicellular organismal development	0.00154395739514965
BP	GO:0048869	cellular developmental process	0.00154395739514965
BP	GO:0048523	negative regulation of cellular process	0.00162982325846588
BP	GO:0030154	cell differentiation	0.00165060247941056
CC	GO:0005887	integral component of plasma membrane	0.00186146661870276
CC	GO:0000776	kinetochore	0.00189293800587224
BP	GO:0000070	mitotic sister chromatid segregation	0.00196917086537394
BP	GO:0000278	mitotic cell cycle	0.00200314916214432
CC	GO:0043005	neuron projection	0.00202290288541558
CC	GO:0043025	neuronal cell body	0.00202290288541558
CC	GO:0005856	cytoskeleton	0.0020300016571674
CC	GO:0044430	cytoskeletal part	0.00214491297322825
BP	GO:0043062	extracellular structure organization	0.00233595144136868
BP	GO:0003012	muscle system process	0.00237051913257726
BP	GO:1905818	regulation of chromosome separation	0.00237051913257726
BP	GO:0051239	regulation of multicellular organismal process	0.00239862182727334
MF	GO:0030020	extracellular matrix structural constituent conferring tensile strength	0.00239862182727334
BP	GO:0010965	regulation of mitotic sister chromatid separation	0.00251346492525155
CC	GO:0044422	organelle part	0.00251346492525155
CC	GO:0005654	nucleoplasm	0.00257318179404028
BP	GO:0000245	spliceosomal complex assembly	0.00292385266229854
BP	GO:0000375	RNA splicing, via transesterification reactions	0.0033088245631405
BP	GO:0000377	RNA splicing, via transesterification reactions with bulged adenosine as nucleophile	0.0033088245631405
BP	GO:0000398	mRNA splicing, via spliceosome	0.0033088245631405
BP	GO:0000819	sister chromatid segregation	0.00369270787721923
BP	GO:1901990	regulation of mitotic cell cycle phase transition	0.00379307585745489
CC	GO:0000775	chromosome, centromeric region	0.00379307585745489
CC	GO:0098936	intrinsic component of postsynaptic membrane	0.00383909097397545
BP	GO:0045931	positive regulation of mitotic cell cycle	0.00387968708257928
BP	GO:0007049	cell cycle	0.00390075425102545
BP	GO:0006936	muscle contraction	0.00394228071928523
BP	GO:0006941	striated muscle contraction	0.004146422391009
BP	GO:0010564	regulation of cell cycle process	0.004146422391009
BP	GO:0007091	metaphase/anaphase transition of mitotic cell cycle	0.004146422391009
CC	GO:0099699	integral component of synaptic membrane	0.00428284068180582
BP	GO:1901987	regulation of cell cycle phase transition	0.00434143771265978
BP	GO:0044784	metaphase/anaphase transition of cell cycle	0.00456100896302483
CC	GO:0098793	presynapse	0.00456100896302483
CC	GO:0005865	striated muscle thin filament	0.00481187894787636
BP	GO:0051236	establishment of RNA localization	0.00484794342725495
BP	GO:0022008	neurogenesis	0.00512207575985763
CC	GO:0044297	cell body	0.00512207575985763
BP	GO:0051960	regulation of nervous system development	0.00512207575985763
CC	GO:0005634	nucleus	0.00512978906815071
CC	GO:0005813	centrosome	0.00557748481082538
CC	GO:0036379	myofilament	0.00567570028756494
MF	GO:0005488	binding	0.0057154283202497
CC	GO:0030016	myofibril	0.00592450743187453
CC	GO:0005581	collagen trimer	0.00592450743187453
CC	GO:0044449	contractile fiber part	0.00623869145201178
BP	GO:0050657	nucleic acid transport	0.00623869145201178
BP	GO:0050658	RNA transport	0.00623869145201178
BP	GO:1905819	negative regulation of chromosome separation	0.0068300281370022
BP	GO:0045595	regulation of cell differentiation	0.00687193988522358
BP	GO:0048699	generation of neurons	0.00704903160378531
BP	GO:0030071	regulation of mitotic metaphase/anaphase transition	0.00745070738460939
CC	GO:0030017	sarcomere	0.00824491795715391
BP	GO:1902099	regulation of metaphase/anaphase transition of cell cycle	0.00825292431011846
BP	GO:0050808	synapse organization	0.00826953096725161
BP	GO:2000816	negative regulation of mitotic sister chromatid separation	0.00836719639587265
CC	GO:0042734	presynaptic membrane	0.0084880434908964
CC	GO:0033267	axon part	0.00936211123670076
BP	GO:0000280	nuclear division	0.00936211123670076
CC	GO:0000777	condensed chromosome kinetochore	0.00947666104279323
BP	GO:0045597	positive regulation of cell differentiation	0.01053979674302
BP	GO:0051962	positive regulation of nervous system development	0.0105631491725409
BP	GO:0003009	skeletal muscle contraction	0.0105768645184283
BP	GO:0006376	mRNA splice site selection	0.0107639255535464
BP	GO:0048666	neuron development	0.0107639255535464
CC	GO:0098978	glutamatergic synapse	0.0107639255535464
BP	GO:0045787	positive regulation of cell cycle	0.01153924083835
MF	GO:0005539	glycosaminoglycan binding	0.011702747503139
BP	GO:1902100	negative regulation of metaphase/anaphase transition of cell cycle	0.0117076938798521
BP	GO:0051306	mitotic sister chromatid separation	0.0117076938798521
BP	GO:0030182	neuron differentiation	0.0138021742234024
BP	GO:0000075	cell cycle checkpoint	0.0138114949756732
CC	GO:0099634	postsynaptic specialization membrane	0.0138114949756732
BP	GO:1903047	mitotic cell cycle process	0.0145885429914232
BP	GO:0045841	negative regulation of mitotic metaphase/anaphase transition	0.0146302632780369
BP	GO:0006260	DNA replication	0.0152150006528119
BP	GO:0051093	negative regulation of developmental process	0.0155858504701896
BP	GO:0085029	extracellular matrix assembly	0.0156454097652295
CC	GO:0005681	spliceosomal complex	0.0160654928189752
BP	GO:0007155	cell adhesion	0.0161380229700243
CC	GO:0099055	integral component of postsynaptic membrane	0.0162943572221694
CC	GO:0000779	condensed chromosome, centromeric region	0.0162943572221694
BP	GO:0040007	growth	0.0168599752183158
CC	GO:0098794	postsynapse	0.0175365964205527
MF	GO:0008094	DNA-dependent ATPase activity	0.0180177753232375
BP	GO:0090304	nucleic acid metabolic process	0.0180666248401916
BP	GO:0033048	negative regulation of mitotic sister chromatid segregation	0.0187741250520824
BP	GO:0051094	positive regulation of developmental process	0.0188704072946499
BP	GO:0048285	organelle fission	0.0188704072946499
BP	GO:0033046	negative regulation of sister chromatid segregation	0.0200158403636239
CC	GO:0000793	condensed chromosome	0.0207753293099683
BP	GO:1901988	negative regulation of cell cycle phase transition	0.0211984171498109
BP	GO:0007093	mitotic cell cycle checkpoint	0.0217328577061612
BP	GO:0060351	cartilage development involved in endochondral bone morphogenesis	0.0219412504634555
BP	GO:0060284	regulation of cell development	0.0224959154182327
BP	GO:0022610	biological adhesion	0.0225794796734491
CC	GO:0044446	intracellular organelle part	0.0228967847829951
BP	GO:0050982	detection of mechanical stimulus	0.0234196458293638
BP	GO:0050877	nervous system process	0.0238447794546823
BP	GO:0051785	positive regulation of nuclear division	0.0239486791091806
BP	GO:0051985	negative regulation of chromosome segregation	0.0246382198437761
MF	GO:0003697	single-stranded DNA binding	0.0246382198437761
BP	GO:0007059	chromosome segregation	0.0249195440260936
BP	GO:0045840	positive regulation of mitotic nuclear division	0.0249584750814227
BP	GO:0000380	alternative mRNA splicing, via spliceosome	0.0253906554444598
CC	GO:0000778	condensed nuclear chromosome kinetochore	0.0260457389054383
CC	GO:0098889	intrinsic component of presynaptic membrane	0.0260457389054383
BP	GO:0007416	synapse assembly	0.0263639982724289
BP	GO:0006261	DNA-dependent DNA replication	0.0264807785562828
CC	GO:0071944	cell periphery	0.0264807785562828
BP	GO:0060047	heart contraction	0.0264807785562828
CC	GO:1990351	transporter complex	0.0264807785562828
BP	GO:0051216	cartilage development	0.0264807785562828
BP	GO:0010720	positive regulation of cell development	0.0264807785562828
BP	GO:0015931	nucleobase-containing compound transport	0.0264927860919098
BP	GO:0031175	neuron projection development	0.0271181139126244
CC	GO:0005815	microtubule organizing center	0.0272461377283578
BP	GO:1901991	negative regulation of mitotic cell cycle phase transition	0.0272461377283578
CC	GO:0044420	extracellular matrix component	0.0274783434051501
BP	GO:0003015	heart process	0.0279796978528362
BP	GO:0006974	cellular response to DNA damage stimulus	0.0287577834055702
MF	GO:0008092	cytoskeletal protein binding	0.0287590839982864
BP	GO:0051130	positive regulation of cellular component organization	0.0287590839982864
CC	GO:0005886	plasma membrane	0.0290526625332511
BP	GO:0060537	muscle tissue development	0.0303146643535622
BP	GO:0071174	mitotic spindle checkpoint	0.0303146643535622
CC	GO:0044459	plasma membrane part	0.0308245036362604
MF	GO:0003723	RNA binding	0.0316238758669942
BP	GO:0048518	positive regulation of biological process	0.0318954982213523
BP	GO:0003071	renal system process involved in regulation of systemic arterial blood pressure	0.0332342629048769
BP	GO:0022613	ribonucleoprotein complex biogenesis	0.0332600531761058
BP	GO:0000381	regulation of alternative mRNA splicing, via spliceosome	0.0333387238219678
BP	GO:0033044	regulation of chromosome organization	0.0333387238219678
BP	GO:0031577	spindle checkpoint	0.0335168253226261
BP	GO:0050806	positive regulation of synaptic transmission	0.034064262386944
BP	GO:0048747	muscle fiber development	0.034064262386944
CC	GO:1990904	ribonucleoprotein complex	0.0349511301184213
BP	GO:0003433	chondrocyte development involved in endochondral bone morphogenesis	0.0352767072346193
BP	GO:0002062	chondrocyte differentiation	0.0356751574160308
CC	GO:1902495	transmembrane transporter complex	0.0375112635577101
BP	GO:0050804	modulation of chemical synaptic transmission	0.0377263254000559
BP	GO:0071824	protein-DNA complex subunit organization	0.0380210712052282
BP	GO:0061448	connective tissue development	0.0380210712052282
BP	GO:0045839	negative regulation of mitotic nuclear division	0.038288212954157
BP	GO:0051304	chromosome separation	0.038288212954157
BP	GO:0099565	chemical synaptic transmission, postsynaptic	0.0385254957553543
BP	GO:0044057	regulation of system process	0.0394479578518026
BP	GO:0050684	regulation of mRNA processing	0.0403093444338442
BP	GO:0006139	nucleobase-containing compound metabolic process	0.0407598272631418
CC	GO:0042995	cell projection	0.0411203659244744
BP	GO:0008037	cell recognition	0.0420654862498455
CC	GO:0098878	neurotransmitter receptor complex	0.0425377792398352
MF	GO:1990825	sequence-specific mRNA binding	0.0425377792398352
BP	GO:0099177	regulation of trans-synaptic signaling	0.0426055087158439
BP	GO:0051028	mRNA transport	0.0434324693953855
MF	GO:0005261	cation channel activity	0.0436389491003806
BP	GO:0007517	muscle organ development	0.0436389491003806
BP	GO:0030199	collagen fibril organization	0.0438919544587695
CC	GO:0015630	microtubule cytoskeleton	0.0438919544587695
BP	GO:0045664	regulation of neuron differentiation	0.0443236012612817
BP	GO:0051095	regulation of helicase activity	0.0443236012612817
CC	GO:0098590	plasma membrane region	0.0450287024981374
BP	GO:0051241	negative regulation of multicellular organismal process	0.0450287024981374
BP	GO:0065004	protein-DNA complex assembly	0.0450287024981374
BP	GO:0014706	striated muscle tissue development	0.0463658035868018
MF	GO:0042623	ATPase activity, coupled	0.0464083582625373
CC	GO:0099056	integral component of presynaptic membrane	0.0465938292449174
BP	GO:0031123	RNA 3'-end processing	0.0480789868827697
BP	GO:0050769	positive regulation of neurogenesis	0.0486389001804719
CC	GO:0099572	postsynaptic specialization	0.0494253367516059
