# Supplementary material for: Dedicated transcriptomics combined with power analysis lead to functional understanding of genes with weak phenotypic changes in knockout lines
Source: PLoS Comput Biol. 2020 Nov 12;16(11):e1008354. doi: 10.1371/journal.pcbi.1008354 (PMC7685438; doi:10.1371/journal.pcbi.1008354)
Supplement: S3 File — (GZ) [file pcbi.1008354.s017.gz › S3_File/gor0.2/798.tsv]

ontology	category	term	BH
CC	GO:0031012	extracellular matrix	5.32744511629653e-10
BP	GO:0032501	multicellular organismal process	1.11510975920838e-08
BP	GO:0048731	system development	2.21036728233263e-08
CC	GO:0062023	collagen-containing extracellular matrix	3.39460294096196e-08
BP	GO:0007275	multicellular organism development	5.56749034765675e-08
MF	GO:0005201	extracellular matrix structural constituent	1.67815312529374e-07
BP	GO:0048856	anatomical structure development	1.81204383369475e-07
BP	GO:0032502	developmental process	2.41777597465677e-07
BP	GO:0071840	cellular component organization or biogenesis	2.41777597465677e-07
MF	GO:0005515	protein binding	4.06512922696718e-07
CC	GO:0044428	nuclear part	6.43594428509117e-07
CC	GO:0031981	nuclear lumen	7.67949352073956e-07
CC	GO:0044421	extracellular region part	1.05617088372707e-06
BP	GO:0016043	cellular component organization	1.312932469122e-06
BP	GO:0050794	regulation of cellular process	2.037155206374e-06
CC	GO:0043228	non-membrane-bounded organelle	2.037155206374e-06
BP	GO:0065007	biological regulation	2.23469441078099e-06
BP	GO:0050789	regulation of biological process	2.72285742607368e-06
CC	GO:0005654	nucleoplasm	4.29949338207223e-06
MF	GO:0005488	binding	4.86525050243733e-06
CC	GO:0005615	extracellular space	5.22472700000407e-06
CC	GO:0043232	intracellular non-membrane-bounded organelle	5.34153646168154e-06
CC	GO:0032991	protein-containing complex	6.16245251138963e-06
CC	GO:0097060	synaptic membrane	1.38458864175798e-05
MF	GO:0005198	structural molecule activity	1.38920979949954e-05
BP	GO:0009987	cellular process	1.87023768621135e-05
BP	GO:0051239	regulation of multicellular organismal process	1.87023768621135e-05
BP	GO:0048519	negative regulation of biological process	1.87584792650185e-05
BP	GO:0048523	negative regulation of cellular process	2.86528311959239e-05
CC	GO:0005576	extracellular region	2.93127984949396e-05
CC	GO:0070013	intracellular organelle lumen	3.04966561152031e-05
BP	GO:0051726	regulation of cell cycle	3.04966561152031e-05
CC	GO:0031974	membrane-enclosed lumen	3.04966561152031e-05
CC	GO:0043233	organelle lumen	3.04966561152031e-05
CC	GO:0030054	cell junction	3.29756354040955e-05
BP	GO:0007346	regulation of mitotic cell cycle	4.08896178741127e-05
BP	GO:0007399	nervous system development	4.11224613870913e-05
BP	GO:0000278	mitotic cell cycle	4.17500232740538e-05
CC	GO:0005634	nucleus	5.07228348103336e-05
BP	GO:0030154	cell differentiation	5.93277903561582e-05
BP	GO:0048869	cellular developmental process	6.00640904093278e-05
CC	GO:0005694	chromosome	9.69724112378875e-05
CC	GO:0044427	chromosomal part	9.77087743407303e-05
CC	GO:0045202	synapse	0.000109112682412504
BP	GO:0003008	system process	0.000117900261813727
BP	GO:0008380	RNA splicing	0.000124415717474877
MF	GO:0005212	structural constituent of eye lens	0.000129959582025641
BP	GO:0006396	RNA processing	0.000139943612547484
CC	GO:0044456	synapse part	0.000169887685282973
BP	GO:0006260	DNA replication	0.00024412185747527
BP	GO:0006397	mRNA processing	0.000272080695347769
BP	GO:0016071	mRNA metabolic process	0.000284807364869209
BP	GO:0045930	negative regulation of mitotic cell cycle	0.00038898969288838
BP	GO:0045595	regulation of cell differentiation	0.000435164643112746
CC	GO:0044420	extracellular matrix component	0.000527569122202283
BP	GO:0048468	cell development	0.000556349553479084
BP	GO:0051241	negative regulation of multicellular organismal process	0.000697848743025439
BP	GO:0050793	regulation of developmental process	0.000789360930354331
BP	GO:2000026	regulation of multicellular organismal development	0.000981304353091098
BP	GO:0007049	cell cycle	0.00098421460354094
BP	GO:0007093	mitotic cell cycle checkpoint	0.00100474317855587
BP	GO:0090304	nucleic acid metabolic process	0.00114182508410669
BP	GO:0099536	synaptic signaling	0.00125587752671561
BP	GO:0006261	DNA-dependent DNA replication	0.00129080904396353
CC	GO:0030424	axon	0.00161270715727029
BP	GO:0000075	cell cycle checkpoint	0.00164836647005626
BP	GO:0007268	chemical synaptic transmission	0.00164836647005626
BP	GO:0098916	anterograde trans-synaptic signaling	0.00164836647005626
MF	GO:0044877	protein-containing complex binding	0.00172202997496939
BP	GO:0022008	neurogenesis	0.0017855007727006
BP	GO:0099537	trans-synaptic signaling	0.00203642839999271
BP	GO:0048699	generation of neurons	0.00217009298942137
BP	GO:0048167	regulation of synaptic plasticity	0.00230638302844609
MF	GO:0005509	calcium ion binding	0.00234349270440438
BP	GO:1903047	mitotic cell cycle process	0.00239071381836049
CC	GO:0098687	chromosomal region	0.00251272435466488
BP	GO:0000375	RNA splicing, via transesterification reactions	0.00278612802203916
BP	GO:0000377	RNA splicing, via transesterification reactions with bulged adenosine as nucleophile	0.00278612802203916
BP	GO:0000398	mRNA splicing, via spliceosome	0.00278612802203916
BP	GO:0007155	cell adhesion	0.00281562242085516
CC	GO:0000777	condensed chromosome kinetochore	0.00300455816869647
CC	GO:0000779	condensed chromosome, centromeric region	0.00324476522796577
CC	GO:0005681	spliceosomal complex	0.00330539941016527
BP	GO:0022610	biological adhesion	0.00336724676272288
CC	GO:0099080	supramolecular complex	0.00336724676272288
CC	GO:0099081	supramolecular polymer	0.00336724676272288
BP	GO:0048513	animal organ development	0.0034748888953405
BP	GO:0051128	regulation of cellular component organization	0.00351297375959269
CC	GO:0031226	intrinsic component of plasma membrane	0.00360994443482856
CC	GO:0000775	chromosome, centromeric region	0.00364904691169682
CC	GO:0098590	plasma membrane region	0.00367873947982339
CC	GO:0043292	contractile fiber	0.00399106852201751
BP	GO:0031124	mRNA 3'-end processing	0.00414499563703878
CC	GO:0099512	supramolecular fiber	0.00437256894495054
CC	GO:0045211	postsynaptic membrane	0.00447711785327329
CC	GO:0005657	replication fork	0.00447711785327329
BP	GO:0006281	DNA repair	0.00452316045670986
BP	GO:0006139	nucleobase-containing compound metabolic process	0.00452316045670986
BP	GO:0023052	signaling	0.00470289772019271
BP	GO:0044774	mitotic DNA integrity checkpoint	0.00470289772019271
BP	GO:0031123	RNA 3'-end processing	0.00470289772019271
BP	GO:0006974	cellular response to DNA damage stimulus	0.00472195156815434
CC	GO:0005887	integral component of plasma membrane	0.00493054242588286
BP	GO:0031570	DNA integrity checkpoint	0.00515029392549587
CC	GO:0000776	kinetochore	0.00544802225638228
MF	GO:0003729	mRNA binding	0.00546169229721296
BP	GO:0071214	cellular response to abiotic stimulus	0.00548636473812283
BP	GO:0104004	cellular response to environmental stimulus	0.00548636473812283
BP	GO:0048666	neuron development	0.00554491841310644
BP	GO:0051960	regulation of nervous system development	0.00600199771334118
CC	GO:0097458	neuron part	0.00609218580673708
BP	GO:1902749	regulation of cell cycle G2/M phase transition	0.00615634548244002
BP	GO:0043170	macromolecule metabolic process	0.00615634548244002
BP	GO:0045597	positive regulation of cell differentiation	0.00621504281182323
BP	GO:0030182	neuron differentiation	0.00624596471827435
CC	GO:0000228	nuclear chromosome	0.00653022015352448
BP	GO:0051093	negative regulation of developmental process	0.00677537587671607
BP	GO:0006275	regulation of DNA replication	0.00687511987577412
BP	GO:0060255	regulation of macromolecule metabolic process	0.00729102969343356
BP	GO:0050804	modulation of chemical synaptic transmission	0.00773311055007988
BP	GO:0061448	connective tissue development	0.00839257065511809
BP	GO:0007154	cell communication	0.00843076073263963
CC	GO:0044454	nuclear chromosome part	0.00844219832295169
BP	GO:0000070	mitotic sister chromatid segregation	0.00895705131253389
BP	GO:0099177	regulation of trans-synaptic signaling	0.00923983888004006
BP	GO:0033260	nuclear DNA replication	0.00923983888004006
BP	GO:0060047	heart contraction	0.00967456906982008
CC	GO:0005856	cytoskeleton	0.00996139312245322
MF	GO:0030020	extracellular matrix structural constituent conferring tensile strength	0.00996139312245322
BP	GO:2000463	positive regulation of excitatory postsynaptic potential	0.010273865628207
BP	GO:0003015	heart process	0.0102918723838029
BP	GO:0050877	nervous system process	0.0102918723838029
BP	GO:0051216	cartilage development	0.0102918723838029
BP	GO:0003009	skeletal muscle contraction	0.0102918723838029
BP	GO:0006941	striated muscle contraction	0.010309190955967
BP	GO:1901990	regulation of mitotic cell cycle phase transition	0.0109305793190118
BP	GO:0031175	neuron projection development	0.0119253138772664
BP	GO:0048522	positive regulation of cellular process	0.0123528682074771
BP	GO:0050806	positive regulation of synaptic transmission	0.0128863535210795
BP	GO:0006259	DNA metabolic process	0.0128863535210795
BP	GO:0140014	mitotic nuclear division	0.0134502940806766
CC	GO:0016604	nuclear body	0.0134502940806766
CC	GO:0005581	collagen trimer	0.0134502940806766
BP	GO:0030198	extracellular matrix organization	0.0134502940806766
BP	GO:0006378	mRNA polyadenylation	0.0136196888956574
BP	GO:0043062	extracellular structure organization	0.0136636440362121
BP	GO:0044786	cell cycle DNA replication	0.0141375018264217
BP	GO:0022613	ribonucleoprotein complex biogenesis	0.0142036348978034
MF	GO:0005539	glycosaminoglycan binding	0.0142036348978034
CC	GO:0099240	intrinsic component of synaptic membrane	0.0144905701455263
BP	GO:1901991	negative regulation of mitotic cell cycle phase transition	0.0145578994265091
BP	GO:0042391	regulation of membrane potential	0.0145578994265091
BP	GO:0044057	regulation of system process	0.0145578994265091
CC	GO:0044459	plasma membrane part	0.0145578994265091
BP	GO:0044839	cell cycle G2/M phase transition	0.0145578994265091
BP	GO:0060079	excitatory postsynaptic potential	0.0146481245759228
CC	GO:0044451	nucleoplasm part	0.0148475386599309
BP	GO:0003012	muscle system process	0.0148748980962232
BP	GO:0045786	negative regulation of cell cycle	0.0155100470923142
BP	GO:0051962	positive regulation of nervous system development	0.015609608287837
BP	GO:0010389	regulation of G2/M transition of mitotic cell cycle	0.015609608287837
MF	GO:0003723	RNA binding	0.015748956313019
BP	GO:0046483	heterocycle metabolic process	0.0160894691242558
BP	GO:0051130	positive regulation of cellular component organization	0.0161697791668005
BP	GO:1901988	negative regulation of cell cycle phase transition	0.0173851316115448
BP	GO:0060284	regulation of cell development	0.0175063094609303
BP	GO:0051716	cellular response to stimulus	0.0175063094609303
BP	GO:0033047	regulation of mitotic sister chromatid segregation	0.0184086477749132
CC	GO:0030016	myofibril	0.0184422888256007
BP	GO:0000245	spliceosomal complex assembly	0.0186621262587813
BP	GO:0051094	positive regulation of developmental process	0.0194090295175485
BP	GO:0050767	regulation of neurogenesis	0.0197678521055191
CC	GO:0000793	condensed chromosome	0.0203422549491087
BP	GO:0099565	chemical synaptic transmission, postsynaptic	0.0219247337083838
BP	GO:0000076	DNA replication checkpoint	0.0228639271613553
CC	GO:0098794	postsynapse	0.0228639271613553
BP	GO:0040007	growth	0.0237108145389616
BP	GO:1901987	regulation of cell cycle phase transition	0.0239361414253522
CC	GO:0000778	condensed nuclear chromosome kinetochore	0.0250399983456692
BP	GO:1902750	negative regulation of cell cycle G2/M phase transition	0.0255962452313493
BP	GO:0031440	regulation of mRNA 3'-end processing	0.0259373918908066
CC	GO:0030017	sarcomere	0.0266407178865326
BP	GO:0051171	regulation of nitrogen compound metabolic process	0.0280452412234323
BP	GO:0008156	negative regulation of DNA replication	0.0286261966966568
BP	GO:0048518	positive regulation of biological process	0.0292753296611628
CC	GO:0000780	condensed nuclear chromosome, centromeric region	0.0293306735533408
BP	GO:0006403	RNA localization	0.0306311963941902
BP	GO:0034641	cellular nitrogen compound metabolic process	0.0306892554024478
BP	GO:0060350	endochondral bone morphogenesis	0.0308235942686365
CC	GO:0044449	contractile fiber part	0.0308465755147244
BP	GO:0044772	mitotic cell cycle phase transition	0.0308497155718901
BP	GO:0051983	regulation of chromosome segregation	0.0312243926702831
BP	GO:0007600	sensory perception	0.0315368736379154
BP	GO:0044770	cell cycle phase transition	0.0319651403438296
MF	GO:0008094	DNA-dependent ATPase activity	0.0319651403438296
BP	GO:0033314	mitotic DNA replication checkpoint	0.0322115900437041
BP	GO:0002062	chondrocyte differentiation	0.0322115900437041
BP	GO:0006936	muscle contraction	0.0329245238401707
CC	GO:1990904	ribonucleoprotein complex	0.0333772060285907
BP	GO:0045931	positive regulation of mitotic cell cycle	0.0334196528901321
CC	GO:0099634	postsynaptic specialization membrane	0.0337344074790802
BP	GO:0043631	RNA polyadenylation	0.0361458194429093
BP	GO:0007088	regulation of mitotic nuclear division	0.0365245615891937
BP	GO:0060078	regulation of postsynaptic membrane potential	0.0366547120695822
BP	GO:0050896	response to stimulus	0.0366547120695822
BP	GO:0050684	regulation of mRNA processing	0.0393252744484346
BP	GO:0022402	cell cycle process	0.0394813253659591
BP	GO:0010564	regulation of cell cycle process	0.0404614969556191
BP	GO:0006725	cellular aromatic compound metabolic process	0.0414284597008604
CC	GO:0032809	neuronal cell body membrane	0.0420206582516829
BP	GO:0031099	regeneration	0.0429590716465965
BP	GO:0033044	regulation of chromosome organization	0.0440499205596423
BP	GO:0060351	cartilage development involved in endochondral bone morphogenesis	0.044710052439178
CC	GO:0098839	postsynaptic density membrane	0.0453308563932093
BP	GO:0060349	bone morphogenesis	0.0453995175273368
BP	GO:0003013	circulatory system process	0.0453995175273368
BP	GO:0065008	regulation of biological quality	0.0453995175273368
BP	GO:0071479	cellular response to ionizing radiation	0.0456087851092979
BP	GO:0010720	positive regulation of cell development	0.0456087851092979
BP	GO:0050769	positive regulation of neurogenesis	0.0456833861477916
BP	GO:0000077	DNA damage checkpoint	0.0457413941489694
BP	GO:0051276	chromosome organization	0.0463643891298422
MF	GO:0008201	heparin binding	0.0465980858803737
BP	GO:0009653	anatomical structure morphogenesis	0.0473540480349031
BP	GO:0000086	G2/M transition of mitotic cell cycle	0.0485774131911837
CC	GO:0033267	axon part	0.0490854088123492
BP	GO:0045005	DNA-dependent DNA replication maintenance of fidelity	0.0490854088123492
BP	GO:0016070	RNA metabolic process	0.0494910120032261
BP	GO:0098815	modulation of excitatory postsynaptic potential	0.0494910120032261
CC	GO:0098793	presynapse	0.0497600866533774
