# Supplementary material for: Dedicated transcriptomics combined with power analysis lead to functional understanding of genes with weak phenotypic changes in knockout lines
Source: PLoS Comput Biol. 2020 Nov 12;16(11):e1008354. doi: 10.1371/journal.pcbi.1008354 (PMC7685438; doi:10.1371/journal.pcbi.1008354)
Supplement: S3 File — (GZ) [file pcbi.1008354.s017.gz › S3_File/gor0.2/918.tsv]

ontology	category	term	BH
CC	GO:0031012	extracellular matrix	5.37354489281113e-09
BP	GO:0032501	multicellular organismal process	5.37354489281113e-09
CC	GO:0044428	nuclear part	8.10006729233878e-09
CC	GO:0031981	nuclear lumen	1.83544769991432e-08
MF	GO:0005201	extracellular matrix structural constituent	3.11102946170849e-08
BP	GO:0048731	system development	6.04620289281471e-08
BP	GO:0007275	multicellular organism development	1.41384785532561e-07
BP	GO:0048856	anatomical structure development	1.41384785532561e-07
BP	GO:0065007	biological regulation	1.41384785532561e-07
CC	GO:0062023	collagen-containing extracellular matrix	1.41384785532561e-07
BP	GO:0032502	developmental process	1.44630948187104e-07
BP	GO:0009987	cellular process	1.44630948187104e-07
BP	GO:0050789	regulation of biological process	1.57322028907792e-07
BP	GO:0050794	regulation of cellular process	3.63259964238611e-07
BP	GO:0071840	cellular component organization or biogenesis	5.50292598161449e-07
CC	GO:0043228	non-membrane-bounded organelle	1.01146523029762e-06
CC	GO:0044421	extracellular region part	2.12237748645758e-06
CC	GO:0005654	nucleoplasm	2.14388900342599e-06
CC	GO:0070013	intracellular organelle lumen	2.14388900342599e-06
CC	GO:0043232	intracellular non-membrane-bounded organelle	2.14388900342599e-06
MF	GO:0005515	protein binding	2.14388900342599e-06
CC	GO:0031974	membrane-enclosed lumen	2.14388900342599e-06
CC	GO:0043233	organelle lumen	2.14388900342599e-06
BP	GO:0048519	negative regulation of biological process	2.28844217735434e-06
BP	GO:0016043	cellular component organization	2.68506672513106e-06
BP	GO:0051726	regulation of cell cycle	3.0041149424903e-06
BP	GO:0051239	regulation of multicellular organismal process	3.00580918314569e-06
CC	GO:0005576	extracellular region	3.52435313725111e-06
BP	GO:0016071	mRNA metabolic process	3.74833761813307e-06
BP	GO:0008380	RNA splicing	4.10476599701433e-06
MF	GO:0005198	structural molecule activity	4.47657669371047e-06
CC	GO:0005694	chromosome	5.28372038915133e-06
MF	GO:0044877	protein-containing complex binding	5.28372038915133e-06
CC	GO:0045202	synapse	5.28372038915133e-06
MF	GO:0005488	binding	5.28372038915133e-06
BP	GO:0006397	mRNA processing	5.28372038915133e-06
CC	GO:0032991	protein-containing complex	6.41954509891052e-06
BP	GO:0048523	negative regulation of cellular process	8.73443609781295e-06
CC	GO:0005615	extracellular space	1.44908224078912e-05
MF	GO:0003729	mRNA binding	1.44908224078912e-05
CC	GO:0005634	nucleus	2.66517698922532e-05
BP	GO:0007399	nervous system development	2.71620540535206e-05
CC	GO:0097060	synaptic membrane	2.79674430285334e-05
BP	GO:0000375	RNA splicing, via transesterification reactions	2.79674430285334e-05
BP	GO:0000377	RNA splicing, via transesterification reactions with bulged adenosine as nucleophile	2.79674430285334e-05
BP	GO:0000398	mRNA splicing, via spliceosome	2.79674430285334e-05
BP	GO:0003008	system process	2.91771166826748e-05
BP	GO:0030154	cell differentiation	3.19063655683573e-05
BP	GO:0007346	regulation of mitotic cell cycle	3.19063655683573e-05
BP	GO:0007049	cell cycle	3.5775398834062e-05
CC	GO:0000228	nuclear chromosome	4.22156182763754e-05
BP	GO:0006396	RNA processing	4.62468088128689e-05
CC	GO:0044427	chromosomal part	4.62468088128689e-05
BP	GO:0000278	mitotic cell cycle	6.71756205960023e-05
BP	GO:0050808	synapse organization	7.45121855338957e-05
CC	GO:0043292	contractile fiber	7.51455478536259e-05
CC	GO:0044456	synapse part	7.90425522766161e-05
BP	GO:0051130	positive regulation of cellular component organization	8.72873573854196e-05
CC	GO:0097458	neuron part	9.26757750147727e-05
CC	GO:0030424	axon	9.72194643068828e-05
CC	GO:0036477	somatodendritic compartment	0.000113383810522959
BP	GO:0048869	cellular developmental process	0.00011777447504996
CC	GO:0099512	supramolecular fiber	0.000129293406275981
BP	GO:0003015	heart process	0.000129293406275981
CC	GO:0099080	supramolecular complex	0.000129293406275981
CC	GO:0099081	supramolecular polymer	0.000129293406275981
BP	GO:0008037	cell recognition	0.000165829272409844
CC	GO:0044454	nuclear chromosome part	0.000374888959465293
BP	GO:0023052	signaling	0.000377731339811324
BP	GO:0007416	synapse assembly	0.000414478568943505
BP	GO:0099536	synaptic signaling	0.000434653551619964
BP	GO:0090304	nucleic acid metabolic process	0.000434653551619964
CC	GO:0098687	chromosomal region	0.000461755049392047
CC	GO:0045211	postsynaptic membrane	0.000573152042860637
BP	GO:0007088	regulation of mitotic nuclear division	0.000627085772784185
BP	GO:0140014	mitotic nuclear division	0.000640843106894588
BP	GO:0033047	regulation of mitotic sister chromatid segregation	0.000667584781799323
CC	GO:0000779	condensed chromosome, centromeric region	0.000695603547200399
CC	GO:0000777	condensed chromosome kinetochore	0.000695603547200399
BP	GO:0099537	trans-synaptic signaling	0.000823687269810228
BP	GO:0000245	spliceosomal complex assembly	0.000830449570655854
CC	GO:0005813	centrosome	0.000849251542847218
BP	GO:0051128	regulation of cellular component organization	0.000882101677794016
BP	GO:0007154	cell communication	0.000974872891596554
BP	GO:0007268	chemical synaptic transmission	0.000974872891596554
BP	GO:0098916	anterograde trans-synaptic signaling	0.000974872891596554
BP	GO:0090068	positive regulation of cell cycle process	0.000977945159517327
CC	GO:0098982	GABA-ergic synapse	0.000977945159517327
BP	GO:0000070	mitotic sister chromatid segregation	0.000977945159517327
BP	GO:0048468	cell development	0.00101898378861523
BP	GO:0045787	positive regulation of cell cycle	0.00107929795265323
BP	GO:0060047	heart contraction	0.00109746537693021
BP	GO:0051983	regulation of chromosome segregation	0.00129098859641331
BP	GO:0048513	animal organ development	0.00136708078023444
CC	GO:0030054	cell junction	0.00139447835921575
CC	GO:0030016	myofibril	0.00141739158656153
BP	GO:0050793	regulation of developmental process	0.00165262234170722
CC	GO:0000793	condensed chromosome	0.00171564040263335
CC	GO:0000776	kinetochore	0.00181754742380277
BP	GO:0051960	regulation of nervous system development	0.00183788533425791
BP	GO:0033045	regulation of sister chromatid segregation	0.00196515758146567
BP	GO:0048522	positive regulation of cellular process	0.00210790671438099
BP	GO:0031123	RNA 3'-end processing	0.0022307486668491
MF	GO:0030020	extracellular matrix structural constituent conferring tensile strength	0.0022307486668491
BP	GO:0022008	neurogenesis	0.0022307486668491
MF	GO:0003723	RNA binding	0.0022307486668491
BP	GO:0022610	biological adhesion	0.0022307486668491
BP	GO:0007155	cell adhesion	0.00232557288237435
CC	GO:0043005	neuron projection	0.00241661162856238
BP	GO:0051965	positive regulation of synapse assembly	0.00241661162856238
BP	GO:0044057	regulation of system process	0.00248612095637134
BP	GO:0006941	striated muscle contraction	0.00260748986372138
CC	GO:0044449	contractile fiber part	0.00260748986372138
BP	GO:0060255	regulation of macromolecule metabolic process	0.00264587192772805
BP	GO:2000026	regulation of multicellular organismal development	0.00275179639927099
BP	GO:0051783	regulation of nuclear division	0.00303091073685248
CC	GO:0030017	sarcomere	0.00339853271232387
BP	GO:0006139	nucleobase-containing compound metabolic process	0.00356445030969232
BP	GO:0048699	generation of neurons	0.00356445030969232
BP	GO:0010564	regulation of cell cycle process	0.00356445030969232
CC	GO:0043025	neuronal cell body	0.0038058121645485
CC	GO:0044297	cell body	0.00418259648679519
BP	GO:0006260	DNA replication	0.00420601931365157
BP	GO:0003012	muscle system process	0.00423126896716062
CC	GO:0044420	extracellular matrix component	0.00443469581067156
BP	GO:0006936	muscle contraction	0.00467077289358347
MF	GO:0097367	carbohydrate derivative binding	0.00482804802870948
BP	GO:0051716	cellular response to stimulus	0.00498099242254091
BP	GO:0030198	extracellular matrix organization	0.00516304160232187
CC	GO:0098794	postsynapse	0.00516304160232187
BP	GO:0006403	RNA localization	0.00560479834168161
BP	GO:0048518	positive regulation of biological process	0.00568479868952702
BP	GO:1903047	mitotic cell cycle process	0.00582307657488104
CC	GO:0098590	plasma membrane region	0.00582520841193868
CC	GO:0005681	spliceosomal complex	0.00590540727140709
CC	GO:0044422	organelle part	0.00590540727140709
BP	GO:0051963	regulation of synapse assembly	0.00623595279757915
CC	GO:0000775	chromosome, centromeric region	0.00625489070717852
BP	GO:0006259	DNA metabolic process	0.0070335920484955
CC	GO:0000502	proteasome complex	0.00709800797234121
BP	GO:0003013	circulatory system process	0.00709800797234121
CC	GO:0031226	intrinsic component of plasma membrane	0.00741957182199116
BP	GO:0031124	mRNA 3'-end processing	0.00817633029168438
BP	GO:0007267	cell-cell signaling	0.00818141407032634
CC	GO:0099634	postsynaptic specialization membrane	0.00823333737738275
BP	GO:0050684	regulation of mRNA processing	0.00829795386051241
MF	GO:0005539	glycosaminoglycan binding	0.00829795386051241
BP	GO:0009653	anatomical structure morphogenesis	0.00830788221904865
BP	GO:0060350	endochondral bone morphogenesis	0.00832281215930007
BP	GO:0043062	extracellular structure organization	0.00924327396560941
CC	GO:0099240	intrinsic component of synaptic membrane	0.00942417835242614
CC	GO:0005887	integral component of plasma membrane	0.00953061933183414
BP	GO:0043170	macromolecule metabolic process	0.0097796490550644
BP	GO:0045931	positive regulation of mitotic cell cycle	0.010099813504105
MF	GO:0098879	structural constituent of postsynaptic specialization	0.010100731085271
CC	GO:1905369	endopeptidase complex	0.0111712822853891
BP	GO:0006974	cellular response to DNA damage stimulus	0.0112250503727939
BP	GO:0046483	heterocycle metabolic process	0.0115542092394054
MF	GO:0005509	calcium ion binding	0.0117331297547739
BP	GO:0016070	RNA metabolic process	0.01199190410061
BP	GO:1903311	regulation of mRNA metabolic process	0.01199190410061
CC	GO:0097447	dendritic tree	0.0125215453048259
MF	GO:0005212	structural constituent of eye lens	0.012893707811843
BP	GO:0010467	gene expression	0.0130597458154609
CC	GO:0098978	glutamatergic synapse	0.0130598473742508
BP	GO:1905818	regulation of chromosome separation	0.0130598473742508
BP	GO:0045595	regulation of cell differentiation	0.013184498195466
CC	GO:0005581	collagen trimer	0.0133109952907248
BP	GO:0022402	cell cycle process	0.0134592890324675
BP	GO:0001501	skeletal system development	0.0136726030630548
CC	GO:0044451	nucleoplasm part	0.0139968828284477
BP	GO:0050896	response to stimulus	0.014314003944301
BP	GO:0040007	growth	0.015139742312065
BP	GO:0010965	regulation of mitotic sister chromatid separation	0.0153025125487325
CC	GO:0098839	postsynaptic density membrane	0.0153025125487325
BP	GO:0006725	cellular aromatic compound metabolic process	0.0160303723731408
BP	GO:0030182	neuron differentiation	0.01666636420413
CC	GO:0005856	cytoskeleton	0.0177133205187501
BP	GO:0051962	positive regulation of nervous system development	0.0181691411237237
BP	GO:0051216	cartilage development	0.019041465868792
MF	GO:0098919	structural constituent of postsynaptic density	0.019041465868792
BP	GO:0051240	positive regulation of multicellular organismal process	0.019634243296795
CC	GO:0098936	intrinsic component of postsynaptic membrane	0.019904679963026
CC	GO:0030425	dendrite	0.0202168089069623
BP	GO:0060349	bone morphogenesis	0.021153855357547
BP	GO:0035418	protein localization to synapse	0.021153855357547
BP	GO:0048167	regulation of synaptic plasticity	0.0214702227979751
BP	GO:0008015	blood circulation	0.0214702227979751
CC	GO:1990904	ribonucleoprotein complex	0.0216635186856021
BP	GO:0022613	ribonucleoprotein complex biogenesis	0.0216827554824323
BP	GO:0060351	cartilage development involved in endochondral bone morphogenesis	0.0219330667029097
BP	GO:0008038	neuron recognition	0.0222634558054725
BP	GO:1901990	regulation of mitotic cell cycle phase transition	0.0230968823061757
CC	GO:0005815	microtubule organizing center	0.0230968823061757
BP	GO:0051236	establishment of RNA localization	0.0230968823061757
BP	GO:0034641	cellular nitrogen compound metabolic process	0.0237108421825773
BP	GO:0000075	cell cycle checkpoint	0.0239431668357396
BP	GO:0045930	negative regulation of mitotic cell cycle	0.0240278296932442
BP	GO:0007091	metaphase/anaphase transition of mitotic cell cycle	0.0240278296932442
BP	GO:1901987	regulation of cell cycle phase transition	0.0243671487525016
BP	GO:0051093	negative regulation of developmental process	0.0250014409647688
BP	GO:0065008	regulation of biological quality	0.0256843481535056
BP	GO:0000819	sister chromatid segregation	0.0258052981321648
CC	GO:0044430	cytoskeletal part	0.0258531275835804
BP	GO:0050804	modulation of chemical synaptic transmission	0.026075160194575
BP	GO:0008016	regulation of heart contraction	0.0272435795394917
MF	GO:0097159	organic cyclic compound binding	0.02823386951902
CC	GO:0099699	integral component of synaptic membrane	0.0288392410783128
BP	GO:0051241	negative regulation of multicellular organismal process	0.0288996030608764
BP	GO:0007165	signal transduction	0.0290572808435699
BP	GO:0051171	regulation of nitrogen compound metabolic process	0.029257846606779
BP	GO:0050657	nucleic acid transport	0.029319504772731
BP	GO:0050658	RNA transport	0.029319504772731
MF	GO:0008144	drug binding	0.029319504772731
BP	GO:0099177	regulation of trans-synaptic signaling	0.0298172524900898
BP	GO:0034508	centromere complex assembly	0.0305918460678552
CC	GO:0031674	I band	0.0306315601034697
BP	GO:0050807	regulation of synapse organization	0.0308270635133738
MF	GO:0005102	signaling receptor binding	0.0308744568358564
BP	GO:0019222	regulation of metabolic process	0.0310754190316203
BP	GO:1901360	organic cyclic compound metabolic process	0.0319297974309749
MF	GO:1901363	heterocyclic compound binding	0.0326998453010434
MF	GO:0043168	anion binding	0.0326998453010434
BP	GO:0033044	regulation of chromosome organization	0.0349638956557932
MF	GO:0005518	collagen binding	0.0349676558399643
BP	GO:0006378	mRNA polyadenylation	0.0354605891502842
BP	GO:0003433	chondrocyte development involved in endochondral bone morphogenesis	0.035633643449967
BP	GO:0050767	regulation of neurogenesis	0.0363241049020606
BP	GO:0050803	regulation of synapse structure or activity	0.036976401858295
MF	GO:0030545	receptor regulator activity	0.036976401858295
BP	GO:0048666	neuron development	0.0371375699029469
BP	GO:0007093	mitotic cell cycle checkpoint	0.0379495620902581
BP	GO:0042221	response to chemical	0.0381141064902048
BP	GO:0042330	taxis	0.0386135639876032
BP	GO:0002062	chondrocyte differentiation	0.038776411980341
BP	GO:0006281	DNA repair	0.0391098889429722
BP	GO:0010646	regulation of cell communication	0.0400819560350837
BP	GO:0051785	positive regulation of nuclear division	0.0400819560350837
BP	GO:0000280	nuclear division	0.0406706035491403
MF	GO:0008201	heparin binding	0.0406706035491403
BP	GO:0006261	DNA-dependent DNA replication	0.0416322711922336
BP	GO:0030071	regulation of mitotic metaphase/anaphase transition	0.0416322711922336
BP	GO:0007059	chromosome segregation	0.0417376091221069
BP	GO:0023051	regulation of signaling	0.0417376091221069
BP	GO:0070534	protein K63-linked ubiquitination	0.0417871939686756
CC	GO:0098878	neurotransmitter receptor complex	0.0417871939686756
BP	GO:0050877	nervous system process	0.041986048170944
BP	GO:0045840	positive regulation of mitotic nuclear division	0.0423628239435998
BP	GO:0040011	locomotion	0.0423628239435998
BP	GO:0006935	chemotaxis	0.0423628239435998
CC	GO:0099572	postsynaptic specialization	0.0423628239435998
BP	GO:0071276	cellular response to cadmium ion	0.0424935708053335
BP	GO:0099565	chemical synaptic transmission, postsynaptic	0.0430414564357576
MF	GO:0003676	nucleic acid binding	0.0435854239428767
BP	GO:0044085	cellular component biogenesis	0.0436593076143529
BP	GO:0051094	positive regulation of developmental process	0.0436772088230664
BP	GO:0010499	proteasomal ubiquitin-independent protein catabolic process	0.0457670215118574
CC	GO:0033267	axon part	0.0463152891112769
CC	GO:0030018	Z disc	0.0464350356895041
CC	GO:0016604	nuclear body	0.0464350356895041
CC	GO:0005865	striated muscle thin filament	0.0478960968264398
