# Supplementary material for: Dedicated transcriptomics combined with power analysis lead to functional understanding of genes with weak phenotypic changes in knockout lines
Source: PLoS Comput Biol. 2020 Nov 12;16(11):e1008354. doi: 10.1371/journal.pcbi.1008354 (PMC7685438; doi:10.1371/journal.pcbi.1008354)
Supplement: S3 File — (GZ) [file pcbi.1008354.s017.gz › S3_File/gor0.2/816.tsv]

ontology	category	term	BH
CC	GO:0031012	extracellular matrix	3.31950128847808e-13
CC	GO:0044421	extracellular region part	3.24534669954827e-11
CC	GO:0062023	collagen-containing extracellular matrix	6.59721821675279e-10
CC	GO:0005576	extracellular region	6.59721821675279e-10
CC	GO:0005615	extracellular space	1.09446536330102e-08
MF	GO:0005201	extracellular matrix structural constituent	3.95199928898223e-08
BP	GO:0032501	multicellular organismal process	3.95199928898223e-08
BP	GO:0071840	cellular component organization or biogenesis	7.1156692414938e-08
CC	GO:0045202	synapse	5.70414809797239e-07
BP	GO:0016043	cellular component organization	5.89172834923329e-07
MF	GO:0005198	structural molecule activity	5.97611341457871e-07
CC	GO:0032991	protein-containing complex	8.10921491254824e-07
BP	GO:0050789	regulation of biological process	8.10921491254824e-07
BP	GO:0009987	cellular process	9.20985721344474e-07
BP	GO:0065007	biological regulation	9.45614538100557e-07
CC	GO:0097060	synaptic membrane	9.66116760177532e-07
CC	GO:0031981	nuclear lumen	1.49300126290703e-06
BP	GO:0032502	developmental process	1.49300126290703e-06
CC	GO:0044428	nuclear part	3.27961205316276e-06
MF	GO:0005515	protein binding	3.5019705352547e-06
BP	GO:0050794	regulation of cellular process	4.00077588991937e-06
BP	GO:0048731	system development	5.23668073301322e-06
CC	GO:0044456	synapse part	6.31007635352123e-06
BP	GO:0007275	multicellular organism development	8.03327814900323e-06
BP	GO:0048856	anatomical structure development	8.03327814900323e-06
BP	GO:0006396	RNA processing	8.43045921180976e-06
BP	GO:0051726	regulation of cell cycle	9.26929543101731e-06
CC	GO:0030424	axon	1.01042697092583e-05
CC	GO:0097458	neuron part	1.39913770334893e-05
CC	GO:0070013	intracellular organelle lumen	2.0028012930568e-05
CC	GO:0031974	membrane-enclosed lumen	2.05794243245182e-05
CC	GO:0043233	organelle lumen	2.05794243245182e-05
CC	GO:0005654	nucleoplasm	3.0307786090478e-05
BP	GO:0007049	cell cycle	3.07400390683904e-05
BP	GO:0016071	mRNA metabolic process	4.43469868368218e-05
CC	GO:0043228	non-membrane-bounded organelle	5.05337136581397e-05
BP	GO:0000278	mitotic cell cycle	6.51076311487289e-05
CC	GO:0036477	somatodendritic compartment	7.74168083397827e-05
CC	GO:0005694	chromosome	7.74168083397827e-05
CC	GO:0005581	collagen trimer	9.44715546226354e-05
BP	GO:0007399	nervous system development	0.000100811380205612
BP	GO:0007346	regulation of mitotic cell cycle	0.00010687965819228
CC	GO:0033267	axon part	0.0001130308113649
BP	GO:0007155	cell adhesion	0.000163299134924878
BP	GO:0006397	mRNA processing	0.000183748386614082
CC	GO:0045211	postsynaptic membrane	0.000195231217885599
BP	GO:0008380	RNA splicing	0.000214168082408328
BP	GO:0090304	nucleic acid metabolic process	0.000227547397455488
CC	GO:0043232	intracellular non-membrane-bounded organelle	0.000235533649011542
CC	GO:0000775	chromosome, centromeric region	0.000239234469803502
CC	GO:0000776	kinetochore	0.000239234469803502
BP	GO:0022610	biological adhesion	0.000311290247441253
BP	GO:0030198	extracellular matrix organization	0.000437376168516176
CC	GO:0044427	chromosomal part	0.000491247772355916
CC	GO:0043025	neuronal cell body	0.000790216144123421
CC	GO:0000779	condensed chromosome, centromeric region	0.000886071061889971
CC	GO:0043005	neuron projection	0.000906317799906428
CC	GO:0044297	cell body	0.000906317799906428
CC	GO:0099240	intrinsic component of synaptic membrane	0.00098628991919558
MF	GO:0005488	binding	0.00119989602783316
CC	GO:0000793	condensed chromosome	0.00119989602783316
BP	GO:0030154	cell differentiation	0.00143704038297142
MF	GO:0005509	calcium ion binding	0.00148749307569068
BP	GO:0048468	cell development	0.00148850155546174
CC	GO:0098590	plasma membrane region	0.00153600700007001
BP	GO:0050793	regulation of developmental process	0.00170251291567763
BP	GO:0048699	generation of neurons	0.00170251291567763
BP	GO:0051239	regulation of multicellular organismal process	0.00170251291567763
BP	GO:0048869	cellular developmental process	0.00170524147537467
BP	GO:0050808	synapse organization	0.00177803526724349
BP	GO:0022008	neurogenesis	0.00186091549621251
BP	GO:2000026	regulation of multicellular organismal development	0.00186259188151753
MF	GO:0044877	protein-containing complex binding	0.00192453794443248
CC	GO:0098794	postsynapse	0.00192453794443248
CC	GO:0044420	extracellular matrix component	0.00211699842944151
CC	GO:0098687	chromosomal region	0.00211699842944151
BP	GO:0000375	RNA splicing, via transesterification reactions	0.00211699842944151
BP	GO:0000377	RNA splicing, via transesterification reactions with bulged adenosine as nucleophile	0.00211699842944151
BP	GO:0000398	mRNA splicing, via spliceosome	0.00211699842944151
CC	GO:0005634	nucleus	0.00211699842944151
BP	GO:0099536	synaptic signaling	0.00211699842944151
BP	GO:0043062	extracellular structure organization	0.00244113260110537
CC	GO:0031226	intrinsic component of plasma membrane	0.00297719044466133
MF	GO:0030020	extracellular matrix structural constituent conferring tensile strength	0.00297719044466133
BP	GO:0048518	positive regulation of biological process	0.00307544862502755
BP	GO:0048519	negative regulation of biological process	0.00313886285339687
CC	GO:0044459	plasma membrane part	0.00316768455055456
CC	GO:0000777	condensed chromosome kinetochore	0.00316768455055456
BP	GO:0099537	trans-synaptic signaling	0.00330846893963739
BP	GO:0006139	nucleobase-containing compound metabolic process	0.00345616529714554
MF	GO:0005212	structural constituent of eye lens	0.00345616529714554
CC	GO:0030054	cell junction	0.00347258432440696
BP	GO:0007268	chemical synaptic transmission	0.00347851612993211
BP	GO:0098916	anterograde trans-synaptic signaling	0.00347851612993211
BP	GO:0060351	cartilage development involved in endochondral bone morphogenesis	0.00378107313387188
MF	GO:0005539	glycosaminoglycan binding	0.00378107313387188
CC	GO:0098839	postsynaptic density membrane	0.00405635675820887
BP	GO:0045787	positive regulation of cell cycle	0.00405635675820887
CC	GO:0098793	presynapse	0.00422364635158419
CC	GO:0043292	contractile fiber	0.00450145274773713
CC	GO:0099634	postsynaptic specialization membrane	0.00455099088528835
CC	GO:0005887	integral component of plasma membrane	0.00499812401013013
CC	GO:0098978	glutamatergic synapse	0.00512635728547168
CC	GO:1990904	ribonucleoprotein complex	0.0051489691596215
BP	GO:0023052	signaling	0.00523672669326415
BP	GO:0140014	mitotic nuclear division	0.00541743031225506
BP	GO:0007059	chromosome segregation	0.00541743031225506
BP	GO:0045595	regulation of cell differentiation	0.00552629395960942
BP	GO:0045597	positive regulation of cell differentiation	0.00600232281225105
BP	GO:0000819	sister chromatid segregation	0.00600232281225105
BP	GO:0048589	developmental growth	0.00600232281225105
CC	GO:0150034	distal axon	0.00606942876928565
BP	GO:0051983	regulation of chromosome segregation	0.00625755243011658
CC	GO:0097447	dendritic tree	0.00636101958111147
BP	GO:0008037	cell recognition	0.0067093734358208
CC	GO:0000228	nuclear chromosome	0.00687174133538035
BP	GO:0007088	regulation of mitotic nuclear division	0.00693210260760471
BP	GO:0048522	positive regulation of cellular process	0.00715169607366381
BP	GO:0051216	cartilage development	0.00738952902238625
BP	GO:0007154	cell communication	0.00749459880833507
BP	GO:0051960	regulation of nervous system development	0.00786241149459043
CC	GO:0030425	dendrite	0.00810925836845834
BP	GO:0043170	macromolecule metabolic process	0.00877903050738184
BP	GO:0000245	spliceosomal complex assembly	0.00881525947551723
BP	GO:0060350	endochondral bone morphogenesis	0.00881525947551723
BP	GO:0022402	cell cycle process	0.00881525947551723
CC	GO:0099512	supramolecular fiber	0.00881525947551723
CC	GO:0099080	supramolecular complex	0.00881525947551723
CC	GO:0099081	supramolecular polymer	0.00881525947551723
BP	GO:0006260	DNA replication	0.00890495118148975
BP	GO:0048747	muscle fiber development	0.00961894596988189
BP	GO:0010564	regulation of cell cycle process	0.00961894596988189
BP	GO:0003433	chondrocyte development involved in endochondral bone morphogenesis	0.00961894596988189
BP	GO:0033045	regulation of sister chromatid segregation	0.0100301555960374
BP	GO:0040007	growth	0.0100301555960374
CC	GO:0099699	integral component of synaptic membrane	0.010035397325348
CC	GO:1902495	transmembrane transporter complex	0.010035397325348
CC	GO:0005657	replication fork	0.010035397325348
CC	GO:1990351	transporter complex	0.0102059709563036
BP	GO:0045931	positive regulation of mitotic cell cycle	0.0105975687847255
BP	GO:0000070	mitotic sister chromatid segregation	0.0106604626158801
BP	GO:0048523	negative regulation of cellular process	0.0109642989743213
CC	GO:0042734	presynaptic membrane	0.0109642989743213
BP	GO:1903047	mitotic cell cycle process	0.0109912004628507
BP	GO:1903311	regulation of mRNA metabolic process	0.0109912004628507
BP	GO:0090068	positive regulation of cell cycle process	0.0113990125782407
BP	GO:0061448	connective tissue development	0.0124394578648072
BP	GO:0002062	chondrocyte differentiation	0.0127738500678775
CC	GO:0098878	neurotransmitter receptor complex	0.0132394383492383
BP	GO:0051128	regulation of cellular component organization	0.0132394383492383
BP	GO:0046483	heterocycle metabolic process	0.0132394383492383
BP	GO:0051130	positive regulation of cellular component organization	0.0137566718908666
CC	GO:0030016	myofibril	0.013795766134528
BP	GO:0030182	neuron differentiation	0.0137993832393769
BP	GO:0044085	cellular component biogenesis	0.014000715522978
BP	GO:0016070	RNA metabolic process	0.0146263843291747
BP	GO:0003008	system process	0.0146799888121109
CC	GO:0099146	intrinsic component of postsynaptic density membrane	0.0155962500480628
BP	GO:0060255	regulation of macromolecule metabolic process	0.0157401770505173
CC	GO:0098936	intrinsic component of postsynaptic membrane	0.0160848699685306
CC	GO:0044451	nucleoplasm part	0.0162884361781238
CC	GO:0099572	postsynaptic specialization	0.0168781345858712
CC	GO:0005681	spliceosomal complex	0.0168781345858712
BP	GO:0000280	nuclear division	0.0168781345858712
MF	GO:0008201	heparin binding	0.0178422343108106
BP	GO:0003012	muscle system process	0.0178422343108106
CC	GO:0030017	sarcomere	0.0183902604260831
BP	GO:0007267	cell-cell signaling	0.0193433025208318
BP	GO:0006725	cellular aromatic compound metabolic process	0.0204412689097276
CC	GO:0000780	condensed nuclear chromosome, centromeric region	0.020471167441692
BP	GO:0006941	striated muscle contraction	0.0207697043061982
BP	GO:0033047	regulation of mitotic sister chromatid segregation	0.0218898778258852
BP	GO:0006261	DNA-dependent DNA replication	0.0218931401420697
BP	GO:0051783	regulation of nuclear division	0.0219060735311064
CC	GO:0044449	contractile fiber part	0.0222877332958146
BP	GO:0034641	cellular nitrogen compound metabolic process	0.0223197685512308
CC	GO:0043596	nuclear replication fork	0.0226907118551878
BP	GO:0006928	movement of cell or subcellular component	0.0229151458493135
BP	GO:0048285	organelle fission	0.0237683107665729
CC	GO:0008328	ionotropic glutamate receptor complex	0.0242265626472527
CC	GO:0032279	asymmetric synapse	0.0243929861037741
BP	GO:0003418	growth plate cartilage chondrocyte differentiation	0.0245695287740183
BP	GO:0003422	growth plate cartilage morphogenesis	0.0245695287740183
BP	GO:0001501	skeletal system development	0.0246672837682984
CC	GO:0005604	basement membrane	0.0246672837682984
BP	GO:0048666	neuron development	0.0246672837682984
CC	GO:0044454	nuclear chromosome part	0.0248018413001276
CC	GO:0016604	nuclear body	0.0253577958548902
BP	GO:0060074	synapse maturation	0.0255061087814937
CC	GO:0000778	condensed nuclear chromosome kinetochore	0.0255061087814937
CC	GO:0034703	cation channel complex	0.0259320646325417
BP	GO:0007416	synapse assembly	0.026891821196724
MF	GO:0003729	mRNA binding	0.0271888034507611
CC	GO:0071013	catalytic step 2 spliceosome	0.0271888034507611
BP	GO:0040011	locomotion	0.0275190852493647
MF	GO:0003723	RNA binding	0.027849309341721
BP	GO:1901990	regulation of mitotic cell cycle phase transition	0.0285681560783896
BP	GO:0003009	skeletal muscle contraction	0.0288991038082775
BP	GO:0098609	cell-cell adhesion	0.0294287895578049
BP	GO:0051716	cellular response to stimulus	0.0296058865585289
BP	GO:0045930	negative regulation of mitotic cell cycle	0.0296063324670322
BP	GO:0060349	bone morphogenesis	0.0296063324670322
BP	GO:0032963	collagen metabolic process	0.0296063324670322
BP	GO:0065008	regulation of biological quality	0.0307094912748199
BP	GO:0060348	bone development	0.0313740276113892
BP	GO:0051094	positive regulation of developmental process	0.0315451163273307
BP	GO:0021626	central nervous system maturation	0.0315470541554098
BP	GO:0045655	regulation of monocyte differentiation	0.0315470541554098
BP	GO:0034508	centromere complex assembly	0.0315470541554098
CC	GO:0014069	postsynaptic density	0.0315849523372132
BP	GO:0010467	gene expression	0.03275330309176
BP	GO:0006259	DNA metabolic process	0.0342568382562925
BP	GO:0006936	muscle contraction	0.0348706573925705
BP	GO:1901360	organic cyclic compound metabolic process	0.0361560045208338
CC	GO:0034702	ion channel complex	0.0370083586676049
BP	GO:0045657	positive regulation of monocyte differentiation	0.0370083586676049
BP	GO:0006403	RNA localization	0.0381358197495981
CC	GO:0043679	axon terminus	0.0382072875389501
CC	GO:0044306	neuron projection terminus	0.0390624724963627
BP	GO:0098813	nuclear chromosome segregation	0.0400411720772761
MF	GO:0005102	signaling receptor binding	0.040152648209161
BP	GO:1901987	regulation of cell cycle phase transition	0.0419812220957867
CC	GO:0098948	intrinsic component of postsynaptic specialization membrane	0.0420601700885651
BP	GO:0006974	cellular response to DNA damage stimulus	0.042902928879058
BP	GO:0051301	cell division	0.042902928879058
BP	GO:0003417	growth plate cartilage development	0.0429180208497382
BP	GO:0098742	cell-cell adhesion via plasma-membrane adhesion molecules	0.0433491164596328
BP	GO:0034724	DNA replication-independent nucleosome organization	0.0477079728051382
BP	GO:0003414	chondrocyte morphogenesis involved in endochondral bone morphogenesis	0.0484707742293412
BP	GO:0003429	growth plate cartilage chondrocyte morphogenesis	0.0484707742293412
BP	GO:0090171	chondrocyte morphogenesis	0.0484707742293412
CC	GO:0005865	striated muscle thin filament	0.0485760733167633
BP	GO:1902750	negative regulation of cell cycle G2/M phase transition	0.0485760733167633
BP	GO:1901988	negative regulation of cell cycle phase transition	0.0485760733167633
CC	GO:0098797	plasma membrane protein complex	0.0485760733167633
BP	GO:0051171	regulation of nitrogen compound metabolic process	0.0485760733167633
CC	GO:0098984	neuron to neuron synapse	0.0485760733167633
BP	GO:0044774	mitotic DNA integrity checkpoint	0.0485760733167633
BP	GO:0031175	neuron projection development	0.0492774047317452
BP	GO:0031123	RNA 3'-end processing	0.0493034443658058
