# Supplementary material for: Dedicated transcriptomics combined with power analysis lead to functional understanding of genes with weak phenotypic changes in knockout lines
Source: PLoS Comput Biol. 2020 Nov 12;16(11):e1008354. doi: 10.1371/journal.pcbi.1008354 (PMC7685438; doi:10.1371/journal.pcbi.1008354)
Supplement: S3 File — (GZ) [file pcbi.1008354.s017.gz › S3_File/gor0.2/987.tsv]

ontology	category	term	BH
BP	GO:0032501	multicellular organismal process	2.68100288857446e-08
CC	GO:0031012	extracellular matrix	3.12065293689529e-08
MF	GO:0005515	protein binding	2.25153831164683e-07
CC	GO:0062023	collagen-containing extracellular matrix	2.25153831164683e-07
BP	GO:0065007	biological regulation	2.25153831164683e-07
BP	GO:0050789	regulation of biological process	2.25153831164683e-07
BP	GO:0071840	cellular component organization or biogenesis	2.25153831164683e-07
CC	GO:0044421	extracellular region part	2.25153831164683e-07
CC	GO:0044428	nuclear part	2.25153831164683e-07
MF	GO:0005488	binding	3.09831458354051e-07
CC	GO:0032991	protein-containing complex	3.09831458354051e-07
BP	GO:0048731	system development	3.09831458354051e-07
CC	GO:0043228	non-membrane-bounded organelle	3.68953470026927e-07
CC	GO:0031981	nuclear lumen	3.68953470026927e-07
BP	GO:0050794	regulation of cellular process	5.29487257194238e-07
MF	GO:0005201	extracellular matrix structural constituent	5.336904928404e-07
MF	GO:0044877	protein-containing complex binding	6.02686583482058e-07
BP	GO:0032502	developmental process	6.14318266886719e-07
BP	GO:0016043	cellular component organization	6.53297972105671e-07
CC	GO:0043232	intracellular non-membrane-bounded organelle	7.53284726461283e-07
BP	GO:0009987	cellular process	8.60289738607239e-07
BP	GO:0048856	anatomical structure development	9.64727950935897e-07
BP	GO:0007275	multicellular organism development	1.22646236801494e-06
CC	GO:0005576	extracellular region	1.25441380622523e-06
CC	GO:0005615	extracellular space	1.58293900395678e-06
CC	GO:0070013	intracellular organelle lumen	2.52539359726929e-06
CC	GO:0031974	membrane-enclosed lumen	2.59400645676543e-06
CC	GO:0043233	organelle lumen	2.59400645676543e-06
CC	GO:0005694	chromosome	2.6599792699015e-06
BP	GO:0051239	regulation of multicellular organismal process	2.77857543118263e-06
CC	GO:0044427	chromosomal part	4.20693704224283e-06
BP	GO:0007346	regulation of mitotic cell cycle	5.31432925990756e-06
CC	GO:0030424	axon	8.51330964704565e-06
BP	GO:0090304	nucleic acid metabolic process	1.66613218138748e-05
CC	GO:0000776	kinetochore	1.77691555979449e-05
CC	GO:0097060	synaptic membrane	2.06086652816806e-05
BP	GO:0000278	mitotic cell cycle	2.52212884729687e-05
CC	GO:0045202	synapse	3.18812997597973e-05
BP	GO:0051726	regulation of cell cycle	3.20191699488922e-05
BP	GO:0008380	RNA splicing	3.20832505522069e-05
BP	GO:2000026	regulation of multicellular organismal development	3.50985164509324e-05
BP	GO:0003008	system process	3.56313673783654e-05
CC	GO:0099080	supramolecular complex	3.72243750349434e-05
CC	GO:0099081	supramolecular polymer	3.72243750349434e-05
BP	GO:0006139	nucleobase-containing compound metabolic process	4.02888646819194e-05
CC	GO:0045211	postsynaptic membrane	4.32504535089148e-05
CC	GO:0099512	supramolecular fiber	4.78612581673991e-05
CC	GO:0098687	chromosomal region	5.74311204686552e-05
BP	GO:0051094	positive regulation of developmental process	5.77968683435133e-05
CC	GO:0005654	nucleoplasm	6.16554958400365e-05
CC	GO:0033267	axon part	6.16554958400365e-05
BP	GO:0050793	regulation of developmental process	7.82792563787167e-05
MF	GO:0005198	structural molecule activity	8.15817035069935e-05
CC	GO:0044456	synapse part	0.000152608431465141
CC	GO:0036477	somatodendritic compartment	0.000157785319234533
CC	GO:0005634	nucleus	0.000157785319234533
BP	GO:0051128	regulation of cellular component organization	0.000157785319234533
BP	GO:0048519	negative regulation of biological process	0.000163429400413882
CC	GO:0000228	nuclear chromosome	0.000184118923666386
BP	GO:0006281	DNA repair	0.000209828628441549
CC	GO:0043292	contractile fiber	0.000218294205048658
BP	GO:0007049	cell cycle	0.000220548368776733
BP	GO:0051130	positive regulation of cellular component organization	0.000224208024874393
CC	GO:0000775	chromosome, centromeric region	0.000224208024874393
CC	GO:0031226	intrinsic component of plasma membrane	0.000236456734585408
BP	GO:0046483	heterocycle metabolic process	0.000236456734585408
BP	GO:1903047	mitotic cell cycle process	0.000254468732797325
MF	GO:0003729	mRNA binding	0.000255036432300974
BP	GO:0045597	positive regulation of cell differentiation	0.000271698238074591
BP	GO:0006397	mRNA processing	0.00027305938191121
BP	GO:0006396	RNA processing	0.000358452360194926
CC	GO:0043025	neuronal cell body	0.000380956136339767
BP	GO:0006974	cellular response to DNA damage stimulus	0.000381307414204759
BP	GO:0023052	signaling	0.000425226625686317
CC	GO:0000793	condensed chromosome	0.000434383682053555
BP	GO:0099536	synaptic signaling	0.000643341597665487
BP	GO:0048869	cellular developmental process	0.000688171711687014
BP	GO:0051962	positive regulation of nervous system development	0.00071317651767389
BP	GO:0045595	regulation of cell differentiation	0.00071317651767389
BP	GO:0000375	RNA splicing, via transesterification reactions	0.000718250350195113
BP	GO:0000377	RNA splicing, via transesterification reactions with bulged adenosine as nucleophile	0.000718250350195113
BP	GO:0000398	mRNA splicing, via spliceosome	0.000718250350195113
BP	GO:0006260	DNA replication	0.000737954611321737
BP	GO:0007399	nervous system development	0.000755947496120875
BP	GO:0007268	chemical synaptic transmission	0.000786672164639785
BP	GO:0098916	anterograde trans-synaptic signaling	0.000786672164639785
BP	GO:0051960	regulation of nervous system development	0.000786672164639785
BP	GO:0006259	DNA metabolic process	0.000825169488645219
CC	GO:0000777	condensed chromosome kinetochore	0.000829887431245122
BP	GO:0030154	cell differentiation	0.000829887431245122
BP	GO:0016071	mRNA metabolic process	0.000841733806348771
BP	GO:0051241	negative regulation of multicellular organismal process	0.000856183959092379
CC	GO:0099240	intrinsic component of synaptic membrane	0.000888347346473368
BP	GO:0007154	cell communication	0.000972454666880814
CC	GO:0044454	nuclear chromosome part	0.000987618849047462
BP	GO:0010564	regulation of cell cycle process	0.00100332406618486
BP	GO:0007088	regulation of mitotic nuclear division	0.00100332406618486
BP	GO:0022610	biological adhesion	0.00100332406618486
BP	GO:0099537	trans-synaptic signaling	0.00100332406618486
BP	GO:0007059	chromosome segregation	0.00100332406618486
BP	GO:0048522	positive regulation of cellular process	0.00107768959159623
BP	GO:0048518	positive regulation of biological process	0.00110021251113725
BP	GO:0051716	cellular response to stimulus	0.00110021251113725
BP	GO:0034641	cellular nitrogen compound metabolic process	0.00112580115276249
BP	GO:0003009	skeletal muscle contraction	0.00112580115276249
BP	GO:0048523	negative regulation of cellular process	0.00124273269823705
MF	GO:0005539	glycosaminoglycan binding	0.00127199968953957
BP	GO:0006725	cellular aromatic compound metabolic process	0.00127199968953957
BP	GO:0007155	cell adhesion	0.00131641585536011
CC	GO:0005581	collagen trimer	0.00131641585536011
MF	GO:0005509	calcium ion binding	0.00146234298419134
BP	GO:1901990	regulation of mitotic cell cycle phase transition	0.0014677530896125
CC	GO:0005887	integral component of plasma membrane	0.00150079076374548
CC	GO:0098794	postsynapse	0.00153815167238167
CC	GO:0098936	intrinsic component of postsynaptic membrane	0.00157734859989726
BP	GO:0048513	animal organ development	0.00168719860704339
MF	GO:0008201	heparin binding	0.00168719860704339
BP	GO:1902749	regulation of cell cycle G2/M phase transition	0.00168719860704339
CC	GO:0044297	cell body	0.00168719860704339
CC	GO:0030016	myofibril	0.00170055441506946
CC	GO:0097458	neuron part	0.00173997844855163
BP	GO:0051983	regulation of chromosome segregation	0.00175739284408496
CC	GO:0044422	organelle part	0.00185065576056631
CC	GO:0044420	extracellular matrix component	0.00185065576056631
CC	GO:0005813	centrosome	0.00185065576056631
BP	GO:0051240	positive regulation of multicellular organismal process	0.00195340234689632
BP	GO:0051093	negative regulation of developmental process	0.00208648342563775
BP	GO:0048468	cell development	0.00213367429868743
BP	GO:0022402	cell cycle process	0.00213367429868743
BP	GO:0022008	neurogenesis	0.00215484652969219
BP	GO:0040007	growth	0.00215484652969219
BP	GO:0140014	mitotic nuclear division	0.00215978871532408
BP	GO:1901360	organic cyclic compound metabolic process	0.00233564901068415
CC	GO:0000779	condensed chromosome, centromeric region	0.00239283813529736
MF	GO:0030020	extracellular matrix structural constituent conferring tensile strength	0.00248406051016376
BP	GO:0043170	macromolecule metabolic process	0.00268901189325368
BP	GO:0003012	muscle system process	0.00274952740901706
BP	GO:0006261	DNA-dependent DNA replication	0.00311212536185212
BP	GO:1901987	regulation of cell cycle phase transition	0.00326208756024302
BP	GO:0048699	generation of neurons	0.00326386686107422
CC	GO:0005681	spliceosomal complex	0.003398379189675
BP	GO:0050879	multicellular organismal movement	0.00379854695976415
BP	GO:0050881	musculoskeletal movement	0.00379854695976415
CC	GO:0030017	sarcomere	0.00379854695976415
CC	GO:0005856	cytoskeleton	0.00382424776895104
BP	GO:0065008	regulation of biological quality	0.00384020794784703
BP	GO:0010389	regulation of G2/M transition of mitotic cell cycle	0.00413451078951848
BP	GO:0048589	developmental growth	0.00413844464874879
BP	GO:0050896	response to stimulus	0.00433375958559886
MF	GO:0003697	single-stranded DNA binding	0.00437057626284322
BP	GO:0051783	regulation of nuclear division	0.00448621491148273
BP	GO:0000070	mitotic sister chromatid segregation	0.00488952975377588
BP	GO:0050808	synapse organization	0.00499181393041364
CC	GO:0044449	contractile fiber part	0.00517984714811628
BP	GO:0000280	nuclear division	0.00564751825780553
BP	GO:0006936	muscle contraction	0.00571593995796432
BP	GO:0050767	regulation of neurogenesis	0.00578404196968959
BP	GO:0050769	positive regulation of neurogenesis	0.0062630134945712
BP	GO:0060255	regulation of macromolecule metabolic process	0.00639487417232235
BP	GO:0010720	positive regulation of cell development	0.00648028644649137
BP	GO:0030198	extracellular matrix organization	0.00684631975453814
BP	GO:0016070	RNA metabolic process	0.00736331678828934
BP	GO:0006302	double-strand break repair	0.00736679858356378
BP	GO:0051984	positive regulation of chromosome segregation	0.00770982785403185
BP	GO:0060537	muscle tissue development	0.00823698251959423
CC	GO:0098590	plasma membrane region	0.00839243991809589
BP	GO:0090068	positive regulation of cell cycle process	0.00857809225911749
BP	GO:0043062	extracellular structure organization	0.00865707646224756
CC	GO:0044459	plasma membrane part	0.00880684378224221
BP	GO:0008608	attachment of spindle microtubules to kinetochore	0.00993649713956864
BP	GO:0007093	mitotic cell cycle checkpoint	0.0103464277872396
CC	GO:0099634	postsynaptic specialization membrane	0.0103557291593712
BP	GO:0034508	centromere complex assembly	0.0104767536304952
BP	GO:0006941	striated muscle contraction	0.0104767536304952
MF	GO:0008094	DNA-dependent ATPase activity	0.010619018371488
BP	GO:0050684	regulation of mRNA processing	0.0109003531327303
CC	GO:0043197	dendritic spine	0.0112089419796911
CC	GO:0150034	distal axon	0.0122407484294488
BP	GO:0033045	regulation of sister chromatid segregation	0.012278437494949
CC	GO:0005657	replication fork	0.0128474560302432
CC	GO:0099055	integral component of postsynaptic membrane	0.0130225761890662
BP	GO:0009888	tissue development	0.0132671935522878
BP	GO:0014706	striated muscle tissue development	0.0133250969820535
BP	GO:0060284	regulation of cell development	0.0135743866115026
BP	GO:0007267	cell-cell signaling	0.0135743866115026
CC	GO:1990904	ribonucleoprotein complex	0.0135743866115026
BP	GO:0000819	sister chromatid segregation	0.0137929765774322
BP	GO:0098813	nuclear chromosome segregation	0.0137929765774322
BP	GO:0044774	mitotic DNA integrity checkpoint	0.0137929765774322
MF	GO:0043168	anion binding	0.0137929765774322
MF	GO:0005212	structural constituent of eye lens	0.0144564407114263
BP	GO:0045930	negative regulation of mitotic cell cycle	0.0144564407114263
CC	GO:0044304	main axon	0.0144564407114263
CC	GO:0099699	integral component of synaptic membrane	0.0145730886919728
CC	GO:0043005	neuron projection	0.0145832806065443
CC	GO:0030054	cell junction	0.0145832806065443
BP	GO:2000144	positive regulation of DNA-templated transcription, initiation	0.0146127227689436
BP	GO:0006310	DNA recombination	0.0152650578838448
BP	GO:0045931	positive regulation of mitotic cell cycle	0.0153907332371209
BP	GO:0033044	regulation of chromosome organization	0.0156788138749621
CC	GO:0044446	intracellular organelle part	0.0164241925312985
CC	GO:0098982	GABA-ergic synapse	0.0164241925312985
BP	GO:0007416	synapse assembly	0.0164241925312985
BP	GO:0030182	neuron differentiation	0.0164241925312985
BP	GO:0050804	modulation of chemical synaptic transmission	0.0165821219692782
BP	GO:0000724	double-strand break repair via homologous recombination	0.0169543224112205
BP	GO:0000725	recombinational repair	0.0169543224112205
BP	GO:1901988	negative regulation of cell cycle phase transition	0.0172288015033944
BP	GO:0001501	skeletal system development	0.0172288015033944
MF	GO:1901681	sulfur compound binding	0.0172288015033944
MF	GO:0097367	carbohydrate derivative binding	0.0174189518150551
CC	GO:0098978	glutamatergic synapse	0.0178898782527257
BP	GO:0048285	organelle fission	0.0180031058001623
BP	GO:0045876	positive regulation of sister chromatid cohesion	0.0180031058001623
BP	GO:0007517	muscle organ development	0.0187386976842845
BP	GO:0007165	signal transduction	0.0187386976842845
BP	GO:0099177	regulation of trans-synaptic signaling	0.0189394966983473
BP	GO:0010467	gene expression	0.0189394966983473
MF	GO:0005518	collagen binding	0.0190500724101354
CC	GO:0044309	neuron spine	0.0194769029298202
BP	GO:0003013	circulatory system process	0.019821135228044
BP	GO:0045666	positive regulation of neuron differentiation	0.0200885850123735
CC	GO:0044430	cytoskeletal part	0.0202538130456024
BP	GO:0044839	cell cycle G2/M phase transition	0.020995181989674
BP	GO:0042221	response to chemical	0.0211882563732878
CC	GO:0044327	dendritic spine head	0.0214143840305241
BP	GO:1901991	negative regulation of mitotic cell cycle phase transition	0.0214544980428805
BP	GO:0008015	blood circulation	0.0223673578735067
BP	GO:0048747	muscle fiber development	0.0223673578735067
BP	GO:0060047	heart contraction	0.022758005863912
BP	GO:0000245	spliceosomal complex assembly	0.022758005863912
BP	GO:0008150	biological_process	0.023008335741792
CC	GO:0071944	cell periphery	0.0231976097903346
BP	GO:0008283	cell proliferation	0.0235651585707769
BP	GO:1903311	regulation of mRNA metabolic process	0.0236566721227037
MF	GO:0042623	ATPase activity, coupled	0.0239056317221077
BP	GO:0060351	cartilage development involved in endochondral bone morphogenesis	0.0239056317221077
BP	GO:0044057	regulation of system process	0.0239056317221077
CC	GO:0043596	nuclear replication fork	0.0240082437088079
BP	GO:0042391	regulation of membrane potential	0.0240082437088079
BP	GO:0033047	regulation of mitotic sister chromatid segregation	0.0240082437088079
BP	GO:0031346	positive regulation of cell projection organization	0.0240242579687864
BP	GO:1902750	negative regulation of cell cycle G2/M phase transition	0.0241174917834975
BP	GO:0003015	heart process	0.0244501096987171
BP	GO:0050877	nervous system process	0.0244770283212348
BP	GO:0065004	protein-DNA complex assembly	0.0246350683241912
BP	GO:1901700	response to oxygen-containing compound	0.0259448519063413
MF	GO:0016887	ATPase activity	0.0270188587039815
MF	GO:0070063	RNA polymerase binding	0.0270188587039815
BP	GO:0060538	skeletal muscle organ development	0.0270188587039815
BP	GO:0098742	cell-cell adhesion via plasma-membrane adhesion molecules	0.0270188587039815
BP	GO:0051052	regulation of DNA metabolic process	0.0270188587039815
BP	GO:0090207	regulation of triglyceride metabolic process	0.0280078545125308
BP	GO:0009653	anatomical structure morphogenesis	0.0281477404216723
BP	GO:0090208	positive regulation of triglyceride metabolic process	0.0290302902348816
MF	GO:0003723	RNA binding	0.0291582542867198
BP	GO:0045935	positive regulation of nucleobase-containing compound metabolic process	0.0291582542867198
CC	GO:0005886	plasma membrane	0.0298822049326852
CC	GO:0030426	growth cone	0.0304614306471236
BP	GO:0000075	cell cycle checkpoint	0.0305779543502242
BP	GO:0010646	regulation of cell communication	0.0311730118818896
BP	GO:0051276	chromosome organization	0.0320390007251699
BP	GO:0061061	muscle structure development	0.0333963693688734
BP	GO:0007010	cytoskeleton organization	0.0348166309327375
BP	GO:0006352	DNA-templated transcription, initiation	0.0361772272560626
BP	GO:0045664	regulation of neuron differentiation	0.0374023703135907
BP	GO:0051216	cartilage development	0.0374023703135907
BP	GO:0051171	regulation of nitrogen compound metabolic process	0.0374023703135907
BP	GO:0010033	response to organic substance	0.0374023703135907
BP	GO:0007411	axon guidance	0.0374023703135907
BP	GO:0071824	protein-DNA complex subunit organization	0.0374023703135907
BP	GO:0023051	regulation of signaling	0.0380538654645368
BP	GO:0048666	neuron development	0.0382396304084209
CC	GO:0000502	proteasome complex	0.0390489079463778
CC	GO:0099572	postsynaptic specialization	0.0394924723310657
MF	GO:0003676	nucleic acid binding	0.0401245243660537
BP	GO:0010866	regulation of triglyceride biosynthetic process	0.0403213676152357
BP	GO:0031570	DNA integrity checkpoint	0.0415514562526384
BP	GO:0019219	regulation of nucleobase-containing compound metabolic process	0.0418260486664734
BP	GO:0044770	cell cycle phase transition	0.0418260486664734
MF	GO:1901363	heterocyclic compound binding	0.043372913593281
MF	GO:0005102	signaling receptor binding	0.0434802499491833
BP	GO:0097485	neuron projection guidance	0.0455710856969227
MF	GO:0097159	organic cyclic compound binding	0.0460051429565163
BP	GO:0030001	metal ion transport	0.0460051429565163
BP	GO:0003417	growth plate cartilage development	0.0460051429565163
BP	GO:0006403	RNA localization	0.0464392061564557
BP	GO:0071310	cellular response to organic substance	0.0472606187985498
BP	GO:0051383	kinetochore organization	0.047318208779364
CC	GO:0005815	microtubule organizing center	0.0487505810590189
CC	GO:0031674	I band	0.0495735884929215
BP	GO:0035418	protein localization to synapse	0.0495735884929215
BP	GO:0031328	positive regulation of cellular biosynthetic process	0.0497537057787833
BP	GO:0044772	mitotic cell cycle phase transition	0.0497537057787833
BP	GO:0045944	positive regulation of transcription by RNA polymerase II	0.0497537057787833
MF	GO:0003682	chromatin binding	0.0497537057787833
BP	GO:0009719	response to endogenous stimulus	0.0497537057787833
CC	GO:0005865	striated muscle thin filament	0.0497537057787833
BP	GO:2001252	positive regulation of chromosome organization	0.0497537057787833
BP	GO:0006807	nitrogen compound metabolic process	0.0497537057787833
