# Supplementary material for: Dedicated transcriptomics combined with power analysis lead to functional understanding of genes with weak phenotypic changes in knockout lines
Source: PLoS Comput Biol. 2020 Nov 12;16(11):e1008354. doi: 10.1371/journal.pcbi.1008354 (PMC7685438; doi:10.1371/journal.pcbi.1008354)
Supplement: S3 File — (GZ) [file pcbi.1008354.s017.gz › S3_File/gor0.2/655.tsv]

ontology	category	term	BH
CC	GO:0031012	extracellular matrix	9.80395670931788e-09
CC	GO:0032991	protein-containing complex	9.80395670931788e-09
CC	GO:0062023	collagen-containing extracellular matrix	2.96861248372925e-07
MF	GO:0005201	extracellular matrix structural constituent	2.96861248372925e-07
CC	GO:0044421	extracellular region part	2.96861248372925e-07
BP	GO:0032501	multicellular organismal process	5.22536595749835e-07
CC	GO:0005576	extracellular region	1.3925725566542e-06
CC	GO:0005615	extracellular space	1.64368176641442e-06
BP	GO:0065007	biological regulation	1.64368176641442e-06
BP	GO:0050789	regulation of biological process	2.72269233389533e-06
CC	GO:0043228	non-membrane-bounded organelle	5.58494265803394e-06
CC	GO:0031981	nuclear lumen	6.50022844231094e-06
BP	GO:0032502	developmental process	6.81170373489798e-06
BP	GO:0009987	cellular process	6.81170373489798e-06
BP	GO:0071840	cellular component organization or biogenesis	6.81170373489798e-06
BP	GO:0050794	regulation of cellular process	9.1950985860643e-06
BP	GO:0051726	regulation of cell cycle	9.7530964939315e-06
BP	GO:0048856	anatomical structure development	1.0401237069753e-05
MF	GO:0005515	protein binding	1.04513363400989e-05
CC	GO:0043232	intracellular non-membrane-bounded organelle	1.04513363400989e-05
MF	GO:0005198	structural molecule activity	1.33405771714567e-05
BP	GO:0007275	multicellular organism development	1.33405771714567e-05
BP	GO:0016043	cellular component organization	2.04978793057998e-05
BP	GO:0048731	system development	2.05842364318943e-05
BP	GO:0048468	cell development	2.14113241382884e-05
BP	GO:0090304	nucleic acid metabolic process	2.14113241382884e-05
CC	GO:0044428	nuclear part	2.14113241382884e-05
CC	GO:0045202	synapse	2.41106367906263e-05
CC	GO:0097060	synaptic membrane	2.41106367906263e-05
BP	GO:0000278	mitotic cell cycle	2.62886197556922e-05
CC	GO:0044456	synapse part	3.38474927147655e-05
BP	GO:0007049	cell cycle	3.77518064073873e-05
CC	GO:0005581	collagen trimer	3.945552527003e-05
CC	GO:0030424	axon	9.19976141547955e-05
BP	GO:0000070	mitotic sister chromatid segregation	0.000110624944528595
BP	GO:0007346	regulation of mitotic cell cycle	0.000114273319631643
BP	GO:0048518	positive regulation of biological process	0.000150139750121035
CC	GO:0005694	chromosome	0.000168351895344495
CC	GO:0099512	supramolecular fiber	0.000168351895344495
CC	GO:0099080	supramolecular complex	0.000168351895344495
CC	GO:0099081	supramolecular polymer	0.000168351895344495
MF	GO:0005488	binding	0.000186677396461081
BP	GO:0051239	regulation of multicellular organismal process	0.000190249705158164
BP	GO:0048589	developmental growth	0.000211198480608089
BP	GO:0040007	growth	0.000211198480608089
BP	GO:0006261	DNA-dependent DNA replication	0.000234941887741284
BP	GO:0030154	cell differentiation	0.000252821572119303
CC	GO:0045211	postsynaptic membrane	0.000252821572119303
BP	GO:0006260	DNA replication	0.000287452147188751
BP	GO:0048522	positive regulation of cellular process	0.000323758794400752
BP	GO:0007399	nervous system development	0.000359591391713625
MF	GO:0044877	protein-containing complex binding	0.000359591391713625
CC	GO:0070013	intracellular organelle lumen	0.000458076103053962
CC	GO:0044427	chromosomal part	0.000458076103053962
BP	GO:0006396	RNA processing	0.000458076103053962
BP	GO:0048519	negative regulation of biological process	0.000484389911161241
CC	GO:0031974	membrane-enclosed lumen	0.00050822087319245
CC	GO:0043233	organelle lumen	0.00050822087319245
CC	GO:0005654	nucleoplasm	0.000559681600359084
BP	GO:0060351	cartilage development involved in endochondral bone morphogenesis	0.000586839181073177
BP	GO:0022610	biological adhesion	0.000852904004517107
CC	GO:0005634	nucleus	0.000875099580327305
BP	GO:0006139	nucleobase-containing compound metabolic process	0.000881134933562534
BP	GO:0007155	cell adhesion	0.000925192097827443
CC	GO:0000777	condensed chromosome kinetochore	0.000938678768116262
BP	GO:0006403	RNA localization	0.00103388048502641
MF	GO:0005212	structural constituent of eye lens	0.00105162868433414
BP	GO:0048869	cellular developmental process	0.00106842584282178
BP	GO:0060255	regulation of macromolecule metabolic process	0.00130173995291462
BP	GO:0048699	generation of neurons	0.00131320651056414
BP	GO:0090068	positive regulation of cell cycle process	0.00134994878985944
BP	GO:0007268	chemical synaptic transmission	0.00145006214874808
BP	GO:0098916	anterograde trans-synaptic signaling	0.00145006214874808
BP	GO:0031123	RNA 3'-end processing	0.00150877357321054
BP	GO:0007059	chromosome segregation	0.00153263090198613
BP	GO:0030182	neuron differentiation	0.00162019507135585
BP	GO:0099536	synaptic signaling	0.00162738923088622
BP	GO:0140014	mitotic nuclear division	0.00163296090532631
BP	GO:0000819	sister chromatid segregation	0.00165650124245459
CC	GO:0098794	postsynapse	0.0017077174515458
BP	GO:0099537	trans-synaptic signaling	0.00174009271265223
BP	GO:0006397	mRNA processing	0.00182819037230863
MF	GO:0003729	mRNA binding	0.0019167319929798
BP	GO:0003417	growth plate cartilage development	0.00191829734010103
BP	GO:0046483	heterocycle metabolic process	0.0019620079254641
CC	GO:0043292	contractile fiber	0.00199221687432622
CC	GO:0000775	chromosome, centromeric region	0.00199221687432622
BP	GO:1901990	regulation of mitotic cell cycle phase transition	0.00237276596134369
BP	GO:0060350	endochondral bone morphogenesis	0.00252414220592583
BP	GO:0048666	neuron development	0.00257213834272713
BP	GO:0043170	macromolecule metabolic process	0.0026224488312199
BP	GO:0061448	connective tissue development	0.00262806747915474
CC	GO:0000779	condensed chromosome, centromeric region	0.00276125041144624
MF	GO:0005102	signaling receptor binding	0.00276125041144624
BP	GO:0051216	cartilage development	0.00278303358140157
BP	GO:1903047	mitotic cell cycle process	0.00299892062732038
MF	GO:0030020	extracellular matrix structural constituent conferring tensile strength	0.00319768700081496
BP	GO:1901987	regulation of cell cycle phase transition	0.00331352358000135
CC	GO:0098687	chromosomal region	0.00332340266801794
BP	GO:0006725	cellular aromatic compound metabolic process	0.0034038857884166
BP	GO:0022008	neurogenesis	0.0034038857884166
CC	GO:0033267	axon part	0.00359971051668748
BP	GO:1901988	negative regulation of cell cycle phase transition	0.00429497370036636
BP	GO:0048523	negative regulation of cellular process	0.00429497370036636
CC	GO:0000776	kinetochore	0.00483705066355413
BP	GO:0000075	cell cycle checkpoint	0.00483705066355413
CC	GO:0097458	neuron part	0.00484647096109172
BP	GO:0016071	mRNA metabolic process	0.00491726052771164
CC	GO:0031226	intrinsic component of plasma membrane	0.00497788687041649
BP	GO:0051171	regulation of nitrogen compound metabolic process	0.00497788687041649
BP	GO:1901991	negative regulation of mitotic cell cycle phase transition	0.00507875094711485
MF	GO:0008094	DNA-dependent ATPase activity	0.00511270992369955
BP	GO:0010564	regulation of cell cycle process	0.00514847274697144
BP	GO:2000026	regulation of multicellular organismal development	0.00541069474176474
BP	GO:1901360	organic cyclic compound metabolic process	0.00554443191270195
CC	GO:0098982	GABA-ergic synapse	0.00554443191270195
BP	GO:0050804	modulation of chemical synaptic transmission	0.00554443191270195
BP	GO:0007093	mitotic cell cycle checkpoint	0.00560085451902669
BP	GO:0006974	cellular response to DNA damage stimulus	0.0056145750981645
BP	GO:0031175	neuron projection development	0.00567514374587867
BP	GO:0022402	cell cycle process	0.00567514374587867
BP	GO:0051960	regulation of nervous system development	0.00568858958358953
CC	GO:0044420	extracellular matrix component	0.00597195131468438
BP	GO:0045595	regulation of cell differentiation	0.00629485460986969
CC	GO:0030016	myofibril	0.00629485460986969
BP	GO:0060284	regulation of cell development	0.00629485460986969
CC	GO:0044430	cytoskeletal part	0.00636550527442395
BP	GO:0099177	regulation of trans-synaptic signaling	0.00636550527442395
BP	GO:0051236	establishment of RNA localization	0.00673761470455234
BP	GO:0023052	signaling	0.00684524187052904
CC	GO:0036477	somatodendritic compartment	0.00724172886492093
CC	GO:0000228	nuclear chromosome	0.00744345444901645
BP	GO:0031570	DNA integrity checkpoint	0.00744345444901645
BP	GO:0044770	cell cycle phase transition	0.00794330774484999
CC	GO:0030017	sarcomere	0.00794330774484999
BP	GO:0045787	positive regulation of cell cycle	0.00839142905385771
BP	GO:0051303	establishment of chromosome localization	0.00839142905385771
BP	GO:0016049	cell growth	0.00906272961373341
BP	GO:1902749	regulation of cell cycle G2/M phase transition	0.00908653564858921
CC	GO:0005887	integral component of plasma membrane	0.00908653564858921
CC	GO:0044459	plasma membrane part	0.00927440416385797
BP	GO:0031124	mRNA 3'-end processing	0.00945838377026796
BP	GO:0045930	negative regulation of mitotic cell cycle	0.00983119494659169
BP	GO:0002062	chondrocyte differentiation	0.0100869295533847
CC	GO:0044449	contractile fiber part	0.0100869295533847
BP	GO:0050793	regulation of developmental process	0.0107972915405839
BP	GO:0045664	regulation of neuron differentiation	0.0108263784553586
BP	GO:0060079	excitatory postsynaptic potential	0.010837454480695
BP	GO:0010389	regulation of G2/M transition of mitotic cell cycle	0.0113557447352906
CC	GO:0005813	centrosome	0.0114843127976383
BP	GO:0007154	cell communication	0.011495256518856
BP	GO:0033047	regulation of mitotic sister chromatid segregation	0.011778854175824
BP	GO:0044772	mitotic cell cycle phase transition	0.0130538137243832
BP	GO:0050000	chromosome localization	0.0130538137243832
CC	GO:0098590	plasma membrane region	0.0131187970441046
BP	GO:0034641	cellular nitrogen compound metabolic process	0.0131985056069301
BP	GO:0007080	mitotic metaphase plate congression	0.0132384809502915
BP	GO:0016070	RNA metabolic process	0.0137055578749057
BP	GO:0051983	regulation of chromosome segregation	0.0138846178519777
CC	GO:0030054	cell junction	0.0141777420617916
CC	GO:0008328	ionotropic glutamate receptor complex	0.0141845946307667
BP	GO:0006259	DNA metabolic process	0.0146075088063215
BP	GO:0050657	nucleic acid transport	0.0146075088063215
BP	GO:0050658	RNA transport	0.0146075088063215
BP	GO:0050767	regulation of neurogenesis	0.0156772568167321
BP	GO:0051716	cellular response to stimulus	0.0169355172977415
MF	GO:0005539	glycosaminoglycan binding	0.017003948852681
MF	GO:0042623	ATPase activity, coupled	0.017003948852681
CC	GO:0005856	cytoskeleton	0.0170826035222342
BP	GO:0001501	skeletal system development	0.0173443759421406
CC	GO:0098878	neurotransmitter receptor complex	0.0177699849155244
BP	GO:0099565	chemical synaptic transmission, postsynaptic	0.0177699849155244
BP	GO:0045597	positive regulation of cell differentiation	0.0181617342381643
BP	GO:0008380	RNA splicing	0.018190417510572
CC	GO:0043005	neuron projection	0.0184405784249512
BP	GO:0098813	nuclear chromosome segregation	0.0184405784249512
BP	GO:0060078	regulation of postsynaptic membrane potential	0.0187351692694252
BP	GO:0051310	metaphase plate congression	0.0187725227182782
BP	GO:0060537	muscle tissue development	0.0190512058178327
BP	GO:0006281	DNA repair	0.0193415955061167
BP	GO:0051128	regulation of cellular component organization	0.0193415955061167
BP	GO:0007088	regulation of mitotic nuclear division	0.0193415955061167
CC	GO:0043025	neuronal cell body	0.0203968514382207
CC	GO:0044454	nuclear chromosome part	0.020559526948002
CC	GO:0099634	postsynaptic specialization membrane	0.020559526948002
BP	GO:0080090	regulation of primary metabolic process	0.0211382927491977
CC	GO:0099240	intrinsic component of synaptic membrane	0.0211817926752556
CC	GO:0150034	distal axon	0.0212285247408726
MF	GO:0005509	calcium ion binding	0.0212285247408726
BP	GO:0033260	nuclear DNA replication	0.0216333245339902
CC	GO:0000793	condensed chromosome	0.0224265285321121
BP	GO:0033045	regulation of sister chromatid segregation	0.0225982953793539
BP	GO:0050806	positive regulation of synaptic transmission	0.0228237521316102
BP	GO:0048167	regulation of synaptic plasticity	0.0228969699819197
BP	GO:0098868	bone growth	0.0234006836440283
BP	GO:0003416	endochondral bone growth	0.0239984462413864
BP	GO:0060349	bone morphogenesis	0.0239984462413864
CC	GO:0005839	proteasome core complex	0.0252157697501289
BP	GO:0007411	axon guidance	0.0255933605364763
BP	GO:0007517	muscle organ development	0.0255933605364763
MF	GO:0016887	ATPase activity	0.0256557604667609
BP	GO:0061061	muscle structure development	0.0258052108369361
BP	GO:0071824	protein-DNA complex subunit organization	0.0260242400927428
BP	GO:0051130	positive regulation of cellular component organization	0.0265157466738209
MF	GO:0003697	single-stranded DNA binding	0.0266806152343344
CC	GO:0044297	cell body	0.0266806152343344
BP	GO:0003418	growth plate cartilage chondrocyte differentiation	0.0269537301840932
BP	GO:0003015	heart process	0.0277909905249047
CC	GO:0098936	intrinsic component of postsynaptic membrane	0.0281208319547284
MF	GO:0008201	heparin binding	0.028284499484205
BP	GO:0044774	mitotic DNA integrity checkpoint	0.028284499484205
BP	GO:0065008	regulation of biological quality	0.028284499484205
BP	GO:0045931	positive regulation of mitotic cell cycle	0.028284499484205
BP	GO:0031440	regulation of mRNA 3'-end processing	0.0283209713488001
BP	GO:0014706	striated muscle tissue development	0.0283209713488001
BP	GO:0097485	neuron projection guidance	0.0304624215958583
BP	GO:0051094	positive regulation of developmental process	0.0304710408796742
BP	GO:0009653	anatomical structure morphogenesis	0.0304710408796742
BP	GO:0003008	system process	0.0304710408796742
BP	GO:1902750	negative regulation of cell cycle G2/M phase transition	0.0304710408796742
BP	GO:0098815	modulation of excitatory postsynaptic potential	0.0308564769446091
BP	GO:1905818	regulation of chromosome separation	0.0315031464139217
BP	GO:0060348	bone development	0.0320603754567306
BP	GO:2001243	negative regulation of intrinsic apoptotic signaling pathway	0.0327843390019282
BP	GO:0030198	extracellular matrix organization	0.0328564552493198
BP	GO:2000463	positive regulation of excitatory postsynaptic potential	0.0330798800266077
BP	GO:0034508	centromere complex assembly	0.0345024342264335
BP	GO:0048588	developmental cell growth	0.035341738010532
BP	GO:0032879	regulation of localization	0.0354553824959497
BP	GO:0051241	negative regulation of multicellular organismal process	0.0370928083431
CC	GO:0099572	postsynaptic specialization	0.0371028692973372
CC	GO:0030427	site of polarized growth	0.0371028692973372
BP	GO:0044839	cell cycle G2/M phase transition	0.0374386651185811
BP	GO:0060047	heart contraction	0.0374386651185811
BP	GO:0000280	nuclear division	0.0395396981852686
BP	GO:0003433	chondrocyte development involved in endochondral bone morphogenesis	0.0395396981852686
BP	GO:0051173	positive regulation of nitrogen compound metabolic process	0.0396342154781358
CC	GO:0044452	nucleolar part	0.0408977647832279
BP	GO:0045666	positive regulation of neuron differentiation	0.0414486572006095
MF	GO:0005518	collagen binding	0.0414486572006095
BP	GO:0019222	regulation of metabolic process	0.0414486572006095
BP	GO:0009891	positive regulation of biosynthetic process	0.0414486572006095
BP	GO:0051962	positive regulation of nervous system development	0.0414486572006095
BP	GO:0006275	regulation of DNA replication	0.0414486572006095
MF	GO:0003676	nucleic acid binding	0.0415433474268438
BP	GO:0048144	fibroblast proliferation	0.0422942586696729
CC	GO:0030426	growth cone	0.0424285803393818
BP	GO:0010720	positive regulation of cell development	0.0424714486004084
BP	GO:0048145	regulation of fibroblast proliferation	0.0435360696811061
MF	GO:1990825	sequence-specific mRNA binding	0.0435819077805998
CC	GO:0044422	organelle part	0.043635267151946
BP	GO:0048747	muscle fiber development	0.043635267151946
BP	GO:0048812	neuron projection morphogenesis	0.0439696644812249
MF	GO:0003723	RNA binding	0.0440157232063897
BP	GO:0050684	regulation of mRNA processing	0.0441021816667486
CC	GO:0097447	dendritic tree	0.0453446240507825
CC	GO:0005657	replication fork	0.0454361600791012
BP	GO:0120039	plasma membrane bounded cell projection morphogenesis	0.0460847086336569
BP	GO:0071214	cellular response to abiotic stimulus	0.0469529121679077
BP	GO:0104004	cellular response to environmental stimulus	0.0469529121679077
CC	GO:0001650	fibrillar center	0.0476499870720209
BP	GO:0043062	extracellular structure organization	0.0485851414325308
BP	GO:0050896	response to stimulus	0.0486027909300122
BP	GO:0010499	proteasomal ubiquitin-independent protein catabolic process	0.0487091896185389
BP	GO:0045786	negative regulation of cell cycle	0.0487091896185389
BP	GO:0051783	regulation of nuclear division	0.0495128528803174
