# Supplementary material for: Dedicated transcriptomics combined with power analysis lead to functional understanding of genes with weak phenotypic changes in knockout lines
Source: PLoS Comput Biol. 2020 Nov 12;16(11):e1008354. doi: 10.1371/journal.pcbi.1008354 (PMC7685438; doi:10.1371/journal.pcbi.1008354)
Supplement: S3 File — (GZ) [file pcbi.1008354.s017.gz › S3_File/gor0.2/381.tsv]

ontology	category	term	BH
CC	GO:0031012	extracellular matrix	2.80895946145831e-08
MF	GO:0005515	protein binding	4.03248030347964e-07
CC	GO:0062023	collagen-containing extracellular matrix	1.14866011933576e-06
CC	GO:0097060	synaptic membrane	1.29838024435394e-06
CC	GO:0044428	nuclear part	1.39908352687127e-06
BP	GO:0071840	cellular component organization or biogenesis	1.39908352687127e-06
BP	GO:0032501	multicellular organismal process	1.39908352687127e-06
BP	GO:0050789	regulation of biological process	1.39908352687127e-06
CC	GO:0045202	synapse	1.54111074270897e-06
BP	GO:0065007	biological regulation	1.54111074270897e-06
BP	GO:0009987	cellular process	1.65135141576673e-06
CC	GO:0031981	nuclear lumen	2.15994434339826e-06
BP	GO:0050794	regulation of cellular process	3.26297864597273e-06
BP	GO:0016043	cellular component organization	3.26297864597273e-06
CC	GO:0032991	protein-containing complex	1.10752155931205e-05
BP	GO:0032502	developmental process	1.57840358123808e-05
CC	GO:0044456	synapse part	1.57840358123808e-05
BP	GO:0048731	system development	1.57840358123808e-05
MF	GO:0005201	extracellular matrix structural constituent	1.57840358123808e-05
BP	GO:0007275	multicellular organism development	1.57840358123808e-05
MF	GO:0005198	structural molecule activity	1.57840358123808e-05
BP	GO:0048856	anatomical structure development	1.80067133778584e-05
CC	GO:0070013	intracellular organelle lumen	1.86338171043534e-05
CC	GO:0045211	postsynaptic membrane	1.86338171043534e-05
CC	GO:0031974	membrane-enclosed lumen	1.86338171043534e-05
CC	GO:0043233	organelle lumen	1.86338171043534e-05
MF	GO:0005488	binding	1.92790372538859e-05
CC	GO:0030424	axon	2.34127886845111e-05
CC	GO:0044421	extracellular region part	2.57330289083488e-05
CC	GO:0043228	non-membrane-bounded organelle	4.46222670451872e-05
CC	GO:0005654	nucleoplasm	5.8802887936004e-05
CC	GO:0098590	plasma membrane region	5.8802887936004e-05
CC	GO:0030054	cell junction	5.8802887936004e-05
CC	GO:0044427	chromosomal part	7.24760083478591e-05
CC	GO:0099240	intrinsic component of synaptic membrane	7.75451372421692e-05
CC	GO:0043232	intracellular non-membrane-bounded organelle	9.28622919116105e-05
BP	GO:0030154	cell differentiation	0.000100782570161308
CC	GO:0005694	chromosome	0.000117533247511824
BP	GO:0008380	RNA splicing	0.000150987404872437
MF	GO:0003729	mRNA binding	0.000151431754458565
MF	GO:0044877	protein-containing complex binding	0.000170146509584228
BP	GO:0006396	RNA processing	0.000222771409076026
CC	GO:0098794	postsynapse	0.000252598856262397
BP	GO:0016071	mRNA metabolic process	0.000260430629452861
CC	GO:0005634	nucleus	0.000313832231662154
BP	GO:0000375	RNA splicing, via transesterification reactions	0.000472814029223871
BP	GO:0000377	RNA splicing, via transesterification reactions with bulged adenosine as nucleophile	0.000472814029223871
BP	GO:0000398	mRNA splicing, via spliceosome	0.000472814029223871
CC	GO:0099634	postsynaptic specialization membrane	0.000508566638738481
BP	GO:0007399	nervous system development	0.000515522806117977
CC	GO:0098687	chromosomal region	0.000585830812116858
BP	GO:0007155	cell adhesion	0.000585830812116858
CC	GO:0098936	intrinsic component of postsynaptic membrane	0.00060468840259785
CC	GO:0005615	extracellular space	0.000686454332650764
BP	GO:0006397	mRNA processing	0.000725606376242611
CC	GO:0000775	chromosome, centromeric region	0.000746368721700397
CC	GO:0099699	integral component of synaptic membrane	0.000746368721700397
CC	GO:0000776	kinetochore	0.00078312059104998
BP	GO:0022610	biological adhesion	0.00078312059104998
CC	GO:0005576	extracellular region	0.0008911567143086
BP	GO:0048468	cell development	0.000905425296791667
BP	GO:0048869	cellular developmental process	0.00136246844320623
BP	GO:0050808	synapse organization	0.00137571581259421
CC	GO:0099512	supramolecular fiber	0.00140716930250474
CC	GO:0099080	supramolecular complex	0.0015540878626771
CC	GO:0099081	supramolecular polymer	0.0015540878626771
CC	GO:0033267	axon part	0.00160373718270701
BP	GO:0006261	DNA-dependent DNA replication	0.00212680841487939
CC	GO:0044459	plasma membrane part	0.00225949519835688
BP	GO:0090304	nucleic acid metabolic process	0.00258242348436522
BP	GO:0098742	cell-cell adhesion via plasma-membrane adhesion molecules	0.00282722907155238
BP	GO:0007346	regulation of mitotic cell cycle	0.0028585034684324
CC	GO:0098978	glutamatergic synapse	0.0028585034684324
CC	GO:0098839	postsynaptic density membrane	0.00296289912177353
BP	GO:0003008	system process	0.00311919840286306
CC	GO:0031226	intrinsic component of plasma membrane	0.00311919840286306
BP	GO:0022008	neurogenesis	0.00318417234710055
CC	GO:0097458	neuron part	0.00323781638087638
MF	GO:0030020	extracellular matrix structural constituent conferring tensile strength	0.00347855579318911
BP	GO:0034508	centromere complex assembly	0.0035700460887846
MF	GO:0005539	glycosaminoglycan binding	0.00371122988822329
BP	GO:0007268	chemical synaptic transmission	0.00381125315105721
BP	GO:0098916	anterograde trans-synaptic signaling	0.00381125315105721
CC	GO:0005581	collagen trimer	0.00389554935068069
BP	GO:0000245	spliceosomal complex assembly	0.00397369650778283
BP	GO:0099536	synaptic signaling	0.00422477325476638
BP	GO:0051128	regulation of cellular component organization	0.00422477325476638
MF	GO:0005212	structural constituent of eye lens	0.00423140809911433
CC	GO:0099572	postsynaptic specialization	0.00441880143141184
BP	GO:0099537	trans-synaptic signaling	0.00458914369622033
BP	GO:0030198	extracellular matrix organization	0.00463409139771309
CC	GO:0005887	integral component of plasma membrane	0.00483224553690283
CC	GO:0099055	integral component of postsynaptic membrane	0.00527940436978293
BP	GO:0050804	modulation of chemical synaptic transmission	0.00527940436978293
BP	GO:0051130	positive regulation of cellular component organization	0.00555677193365799
MF	GO:0008094	DNA-dependent ATPase activity	0.00570722988398483
BP	GO:0048699	generation of neurons	0.00570722988398483
CC	GO:0036477	somatodendritic compartment	0.00570722988398483
CC	GO:0005681	spliceosomal complex	0.00594545845603779
BP	GO:0099177	regulation of trans-synaptic signaling	0.00613123651207538
BP	GO:0000278	mitotic cell cycle	0.00634746130005141
BP	GO:1901990	regulation of mitotic cell cycle phase transition	0.00662342434724784
BP	GO:0006139	nucleobase-containing compound metabolic process	0.0072879355316761
CC	GO:0043292	contractile fiber	0.00750102276711417
BP	GO:0051983	regulation of chromosome segregation	0.00888368498181511
BP	GO:0051726	regulation of cell cycle	0.00892132045394496
BP	GO:0043062	extracellular structure organization	0.0092446050653386
BP	GO:0006403	RNA localization	0.00931478712434556
BP	GO:0048522	positive regulation of cellular process	0.00958108522265309
BP	GO:0008037	cell recognition	0.00973608899025775
BP	GO:0046483	heterocycle metabolic process	0.0109922692934431
CC	GO:0099146	intrinsic component of postsynaptic density membrane	0.0113644918913503
CC	GO:0098948	intrinsic component of postsynaptic specialization membrane	0.0115344796544422
BP	GO:0050684	regulation of mRNA processing	0.0117538237230654
CC	GO:0044297	cell body	0.0125068280675022
CC	GO:0042734	presynaptic membrane	0.012644472810567
BP	GO:0003433	chondrocyte development involved in endochondral bone morphogenesis	0.0128561152462876
BP	GO:0006941	striated muscle contraction	0.0128561152462876
BP	GO:0051960	regulation of nervous system development	0.012860182894558
BP	GO:0003012	muscle system process	0.012860182894558
CC	GO:0000777	condensed chromosome kinetochore	0.0135275723965366
BP	GO:0048519	negative regulation of biological process	0.0138398512211609
BP	GO:0048518	positive regulation of biological process	0.0140604807988302
CC	GO:0043025	neuronal cell body	0.0142992547887071
BP	GO:0023052	signaling	0.0142992547887071
BP	GO:0033047	regulation of mitotic sister chromatid segregation	0.0142992547887071
CC	GO:0005657	replication fork	0.0149986147064748
CC	GO:0000228	nuclear chromosome	0.0153834961941639
BP	GO:0048666	neuron development	0.0153834961941639
BP	GO:0051383	kinetochore organization	0.0154948273974505
BP	GO:0031175	neuron projection development	0.0156759346834506
CC	GO:0044420	extracellular matrix component	0.0161411348071034
BP	GO:0000070	mitotic sister chromatid segregation	0.0162956375315698
CC	GO:0098793	presynapse	0.0162956375315698
CC	GO:0032279	asymmetric synapse	0.0164470228683568
CC	GO:0014069	postsynaptic density	0.0164470228683568
BP	GO:0099565	chemical synaptic transmission, postsynaptic	0.0167114460930554
BP	GO:0090068	positive regulation of cell cycle process	0.0167481740507764
BP	GO:0030182	neuron differentiation	0.0168941574270024
BP	GO:0032879	regulation of localization	0.0169907011247422
BP	GO:1901987	regulation of cell cycle phase transition	0.0169907011247422
BP	GO:0060537	muscle tissue development	0.0201969361630356
BP	GO:0006936	muscle contraction	0.0205933530377352
CC	GO:0098984	neuron to neuron synapse	0.0205933530377352
BP	GO:0006725	cellular aromatic compound metabolic process	0.0205933530377352
BP	GO:0040007	growth	0.0218940887116334
BP	GO:0007154	cell communication	0.0221946565912681
BP	GO:0016070	RNA metabolic process	0.022743221101074
BP	GO:0051239	regulation of multicellular organismal process	0.0230604726651694
BP	GO:0051716	cellular response to stimulus	0.0230884043860187
BP	GO:0014706	striated muscle tissue development	0.0234251080045687
BP	GO:0048523	negative regulation of cellular process	0.0243421354166523
BP	GO:0048167	regulation of synaptic plasticity	0.0256051072383561
BP	GO:0043170	macromolecule metabolic process	0.026313369881094
BP	GO:0007049	cell cycle	0.026313369881094
BP	GO:0044539	long-chain fatty acid import	0.0263694273038867
BP	GO:0033045	regulation of sister chromatid segregation	0.0269628961642274
CC	GO:0005886	plasma membrane	0.028479981298458
BP	GO:0003015	heart process	0.0291190687667601
CC	GO:0071944	cell periphery	0.0291190687667601
BP	GO:0007059	chromosome segregation	0.0293449424152735
BP	GO:0060351	cartilage development involved in endochondral bone morphogenesis	0.0293449424152735
BP	GO:0003422	growth plate cartilage morphogenesis	0.0319514559913349
MF	GO:0015276	ligand-gated ion channel activity	0.0319614176520098
BP	GO:0003418	growth plate cartilage chondrocyte differentiation	0.0321097972503674
BP	GO:0002062	chondrocyte differentiation	0.0322802864656798
CC	GO:0030016	myofibril	0.0344646789373289
CC	GO:0043005	neuron projection	0.0345239048498685
CC	GO:0097447	dendritic tree	0.0358483267966839
BP	GO:0050806	positive regulation of synaptic transmission	0.0372673415875182
BP	GO:0007088	regulation of mitotic nuclear division	0.040423215670073
BP	GO:0007215	glutamate receptor signaling pathway	0.040423215670073
BP	GO:0050767	regulation of neurogenesis	0.040423215670073
MF	GO:0022843	voltage-gated cation channel activity	0.040423215670073
BP	GO:0060047	heart contraction	0.0406579399215611
BP	GO:1901991	negative regulation of mitotic cell cycle phase transition	0.0410905393000032
BP	GO:0044085	cellular component biogenesis	0.0410905393000032
CC	GO:0044454	nuclear chromosome part	0.0410905393000032
CC	GO:0017146	NMDA selective glutamate receptor complex	0.0420214087218825
CC	GO:0005856	cytoskeleton	0.0420912629938679
BP	GO:0007411	axon guidance	0.042177388917977
CC	GO:0000793	condensed chromosome	0.0425371740629232
MF	GO:0008092	cytoskeletal protein binding	0.0428583062371321
CC	GO:0043197	dendritic spine	0.0433932824150054
BP	GO:0050657	nucleic acid transport	0.0433932824150054
BP	GO:0050658	RNA transport	0.0433932824150054
BP	GO:0007156	homophilic cell adhesion via plasma membrane adhesion molecules	0.0440274362658315
CC	GO:0030017	sarcomere	0.0440274362658315
BP	GO:0006376	mRNA splice site selection	0.0451990236736549
CC	GO:0044422	organelle part	0.0459989873507829
BP	GO:0010965	regulation of mitotic sister chromatid separation	0.0463829257813572
BP	GO:0045597	positive regulation of cell differentiation	0.0463829257813572
BP	GO:0060538	skeletal muscle organ development	0.0463829257813572
BP	GO:0060350	endochondral bone morphogenesis	0.0463829257813572
MF	GO:0016887	ATPase activity	0.0464442619729229
MF	GO:0008201	heparin binding	0.0465633986260798
MF	GO:0042623	ATPase activity, coupled	0.0466308535130854
BP	GO:1901988	negative regulation of cell cycle phase transition	0.0475717148362637
BP	GO:0061061	muscle structure development	0.0476983930464499
BP	GO:1901360	organic cyclic compound metabolic process	0.0482336999649309
BP	GO:0097485	neuron projection guidance	0.0484230938216773
BP	GO:1903311	regulation of mRNA metabolic process	0.0484230938216773
BP	GO:0051094	positive regulation of developmental process	0.0490978781565748
BP	GO:0120039	plasma membrane bounded cell projection morphogenesis	0.0491759456868879
CC	GO:0000779	condensed chromosome, centromeric region	0.0491759456868879
CC	GO:0044449	contractile fiber part	0.0494706782805051
