# Supplementary material for: Dedicated transcriptomics combined with power analysis lead to functional understanding of genes with weak phenotypic changes in knockout lines
Source: PLoS Comput Biol. 2020 Nov 12;16(11):e1008354. doi: 10.1371/journal.pcbi.1008354 (PMC7685438; doi:10.1371/journal.pcbi.1008354)
Supplement: S3 File — (GZ) [file pcbi.1008354.s017.gz › S3_File/gor0.2/57.tsv]

ontology	category	term	BH
BP	GO:0032501	multicellular organismal process	2.464799654404e-09
CC	GO:0031012	extracellular matrix	2.464799654404e-09
CC	GO:0044421	extracellular region part	4.90851905205261e-08
CC	GO:0044428	nuclear part	1.30446438212006e-07
BP	GO:0032502	developmental process	1.49604783359192e-07
BP	GO:0007275	multicellular organism development	2.17394330149183e-07
CC	GO:0032991	protein-containing complex	3.09911956576858e-07
CC	GO:0062023	collagen-containing extracellular matrix	3.24717809939896e-07
MF	GO:0005201	extracellular matrix structural constituent	5.58697785568953e-07
BP	GO:0048731	system development	5.68597524463759e-07
BP	GO:0048856	anatomical structure development	6.22773961672523e-07
CC	GO:0031981	nuclear lumen	8.13710675413575e-07
CC	GO:0043228	non-membrane-bounded organelle	8.51313922007907e-07
CC	GO:0005615	extracellular space	1.46644941980114e-06
CC	GO:0043232	intracellular non-membrane-bounded organelle	2.18492469958704e-06
CC	GO:0005576	extracellular region	2.76034638241397e-06
BP	GO:0065007	biological regulation	2.76034638241397e-06
BP	GO:0050789	regulation of biological process	2.76034638241397e-06
BP	GO:0009987	cellular process	2.76034638241397e-06
CC	GO:0044427	chromosomal part	3.95242549671331e-06
CC	GO:0005694	chromosome	3.95242549671331e-06
BP	GO:0048519	negative regulation of biological process	4.2017816664635e-06
BP	GO:0050794	regulation of cellular process	5.50481755267325e-06
CC	GO:0000776	kinetochore	1.44373489081846e-05
MF	GO:0005198	structural molecule activity	1.79724611856789e-05
CC	GO:0098687	chromosomal region	1.97815387813794e-05
CC	GO:0000775	chromosome, centromeric region	2.06779783511243e-05
CC	GO:0045202	synapse	2.06779783511243e-05
CC	GO:0030424	axon	2.06779783511243e-05
BP	GO:0071840	cellular component organization or biogenesis	2.46736433787343e-05
BP	GO:0048523	negative regulation of cellular process	2.58474884736101e-05
MF	GO:0005515	protein binding	3.45634514249625e-05
CC	GO:0070013	intracellular organelle lumen	4.51253247813998e-05
CC	GO:0031974	membrane-enclosed lumen	4.61426566223309e-05
CC	GO:0043233	organelle lumen	4.61426566223309e-05
CC	GO:0005634	nucleus	4.61426566223309e-05
CC	GO:0005654	nucleoplasm	4.61426566223309e-05
BP	GO:0007346	regulation of mitotic cell cycle	4.94268033223e-05
CC	GO:0097060	synaptic membrane	6.45401686711146e-05
BP	GO:0007049	cell cycle	0.000108933063012544
BP	GO:0051726	regulation of cell cycle	0.000114336551764674
CC	GO:0044456	synapse part	0.000186853483397217
CC	GO:0000777	condensed chromosome kinetochore	0.000195778715653531
CC	GO:0099512	supramolecular fiber	0.000195778715653531
CC	GO:0099080	supramolecular complex	0.000195778715653531
CC	GO:0099081	supramolecular polymer	0.000195778715653531
CC	GO:0005581	collagen trimer	0.000205121193612943
BP	GO:1901991	negative regulation of mitotic cell cycle phase transition	0.000243836958398743
CC	GO:0000779	condensed chromosome, centromeric region	0.000258903522851396
CC	GO:0043292	contractile fiber	0.000301167808229602
BP	GO:0007155	cell adhesion	0.000323790987875746
BP	GO:0016043	cellular component organization	0.000393144476851611
BP	GO:1901990	regulation of mitotic cell cycle phase transition	0.000396255058540611
BP	GO:0000075	cell cycle checkpoint	0.000434287220160169
BP	GO:0000278	mitotic cell cycle	0.000450465348585731
BP	GO:1901988	negative regulation of cell cycle phase transition	0.000453907595807358
BP	GO:0022610	biological adhesion	0.000500405158291783
BP	GO:0006396	RNA processing	0.000518944254436429
CC	GO:0036477	somatodendritic compartment	0.000543888959546273
CC	GO:0000793	condensed chromosome	0.000543888959546273
CC	GO:0000228	nuclear chromosome	0.000557722089941681
BP	GO:0045930	negative regulation of mitotic cell cycle	0.000588124450491612
BP	GO:0007093	mitotic cell cycle checkpoint	0.000735013384474969
BP	GO:0016071	mRNA metabolic process	0.00082629518004217
MF	GO:0030020	extracellular matrix structural constituent conferring tensile strength	0.000905796651015474
BP	GO:0033047	regulation of mitotic sister chromatid segregation	0.000905796651015474
CC	GO:0097458	neuron part	0.000911865062750324
MF	GO:0005212	structural constituent of eye lens	0.00091384367138104
BP	GO:0008380	RNA splicing	0.00101495472541023
MF	GO:0003729	mRNA binding	0.00117637952686988
BP	GO:0003008	system process	0.00120518997890837
BP	GO:0008150	biological_process	0.00120518997890837
BP	GO:0000070	mitotic sister chromatid segregation	0.00140145413689326
BP	GO:0090304	nucleic acid metabolic process	0.00212363095414423
CC	GO:0044420	extracellular matrix component	0.00256955889597273
BP	GO:1903047	mitotic cell cycle process	0.00287119213274248
CC	GO:0031226	intrinsic component of plasma membrane	0.00287591074198479
CC	GO:0044454	nuclear chromosome part	0.00287591074198479
CC	GO:0005887	integral component of plasma membrane	0.00296233892726487
BP	GO:0033045	regulation of sister chromatid segregation	0.00297172844362844
CC	GO:0045211	postsynaptic membrane	0.00297172844362844
BP	GO:0090068	positive regulation of cell cycle process	0.00306050053831395
BP	GO:0007059	chromosome segregation	0.00306050053831395
CC	GO:0030016	myofibril	0.00306050053831395
BP	GO:0048869	cellular developmental process	0.00308780594653147
CC	GO:0043025	neuronal cell body	0.00350466971301644
BP	GO:0000245	spliceosomal complex assembly	0.00393416234597923
BP	GO:0031570	DNA integrity checkpoint	0.00417488881313037
BP	GO:0030154	cell differentiation	0.00438131677929972
MF	GO:0005488	binding	0.0055103726617954
CC	GO:0044449	contractile fiber part	0.0055103726617954
BP	GO:0006139	nucleobase-containing compound metabolic process	0.00552923747214994
BP	GO:0099536	synaptic signaling	0.00557581995691621
BP	GO:0140014	mitotic nuclear division	0.0055796752878631
BP	GO:0007091	metaphase/anaphase transition of mitotic cell cycle	0.00574507458200784
CC	GO:0044422	organelle part	0.00616690013234561
BP	GO:1901987	regulation of cell cycle phase transition	0.00616690013234561
CC	GO:0043005	neuron projection	0.00636949455446344
CC	GO:0005865	striated muscle thin filament	0.00637245807456512
CC	GO:0033267	axon part	0.00700863296687339
CC	GO:0044297	cell body	0.00700863296687339
CC	GO:0036379	myofilament	0.00775392066292216
BP	GO:0044772	mitotic cell cycle phase transition	0.00775392066292216
BP	GO:0000375	RNA splicing, via transesterification reactions	0.00817075154226273
BP	GO:0000377	RNA splicing, via transesterification reactions with bulged adenosine as nucleophile	0.00817075154226273
BP	GO:0000398	mRNA splicing, via spliceosome	0.00817075154226273
BP	GO:0051983	regulation of chromosome segregation	0.00817075154226273
BP	GO:0000819	sister chromatid segregation	0.00817075154226273
CC	GO:0098982	GABA-ergic synapse	0.0082638914644885
BP	GO:0010965	regulation of mitotic sister chromatid separation	0.00864657294725837
BP	GO:0051128	regulation of cellular component organization	0.00945089346365625
BP	GO:0030198	extracellular matrix organization	0.00945089346365625
BP	GO:0051239	regulation of multicellular organismal process	0.00945089346365625
CC	GO:0005681	spliceosomal complex	0.00949637368786817
BP	GO:0043170	macromolecule metabolic process	0.00955844600672319
BP	GO:0006397	mRNA processing	0.00955964484488832
BP	GO:0046483	heterocycle metabolic process	0.00962317981985496
BP	GO:0030071	regulation of mitotic metaphase/anaphase transition	0.00978298924661485
BP	GO:0007399	nervous system development	0.00978298924661485
BP	GO:0007088	regulation of mitotic nuclear division	0.00992006933088755
BP	GO:0099537	trans-synaptic signaling	0.00995443216583876
BP	GO:0022402	cell cycle process	0.0100532860400318
CC	GO:0030017	sarcomere	0.010106046496701
BP	GO:0006281	DNA repair	0.010106046496701
BP	GO:0007268	chemical synaptic transmission	0.0105302849662154
BP	GO:0098916	anterograde trans-synaptic signaling	0.0105302849662154
BP	GO:0060538	skeletal muscle organ development	0.0105357477725046
CC	GO:0005856	cytoskeleton	0.0108842645576019
BP	GO:0065004	protein-DNA complex assembly	0.0110358331502824
BP	GO:0060255	regulation of macromolecule metabolic process	0.0111802451683607
BP	GO:0071824	protein-DNA complex subunit organization	0.0114029472008065
BP	GO:0006974	cellular response to DNA damage stimulus	0.0114145753872845
CC	GO:0030054	cell junction	0.0114297371833699
BP	GO:0034508	centromere complex assembly	0.0114297371833699
CC	GO:0098794	postsynapse	0.0116926698455292
BP	GO:0010564	regulation of cell cycle process	0.0122099862476968
BP	GO:0048468	cell development	0.0127614659849462
BP	GO:0048513	animal organ development	0.0129902548915913
BP	GO:0044784	metaphase/anaphase transition of cell cycle	0.0139189566163097
BP	GO:0044774	mitotic DNA integrity checkpoint	0.0140859865010424
BP	GO:0050793	regulation of developmental process	0.0148037790684174
BP	GO:1902749	regulation of cell cycle G2/M phase transition	0.014828560986651
BP	GO:0051216	cartilage development	0.014828560986651
MF	GO:0003723	RNA binding	0.0152592522091895
BP	GO:0045786	negative regulation of cell cycle	0.0160937740970205
BP	GO:0006941	striated muscle contraction	0.0160937740970205
BP	GO:1905818	regulation of chromosome separation	0.0163219388817925
BP	GO:0098813	nuclear chromosome segregation	0.0163219388817925
BP	GO:0006725	cellular aromatic compound metabolic process	0.017197505226556
BP	GO:0006403	RNA localization	0.017197505226556
BP	GO:0045841	negative regulation of mitotic metaphase/anaphase transition	0.017197505226556
CC	GO:0044446	intracellular organelle part	0.0187893138081596
BP	GO:0010389	regulation of G2/M transition of mitotic cell cycle	0.0195159744541307
BP	GO:0008037	cell recognition	0.0195159744541307
BP	GO:0061448	connective tissue development	0.0207004105849446
MF	GO:0044877	protein-containing complex binding	0.0214450681032285
BP	GO:0051301	cell division	0.0214450681032285
CC	GO:0098590	plasma membrane region	0.0221973857961012
BP	GO:0044770	cell cycle phase transition	0.0233705362945394
CC	GO:0000780	condensed nuclear chromosome, centromeric region	0.0237069466357012
CC	GO:1990904	ribonucleoprotein complex	0.024135697754511
BP	GO:0045931	positive regulation of mitotic cell cycle	0.024666012684993
BP	GO:1902099	regulation of metaphase/anaphase transition of cell cycle	0.024666012684993
CC	GO:0044304	main axon	0.0263922362697685
BP	GO:0000280	nuclear division	0.0264366689110353
BP	GO:1902750	negative regulation of cell cycle G2/M phase transition	0.0270936456148366
BP	GO:0051130	positive regulation of cellular component organization	0.0282588027723546
BP	GO:2000816	negative regulation of mitotic sister chromatid separation	0.0282805070938857
CC	GO:0097447	dendritic tree	0.0290738500386267
BP	GO:0007519	skeletal muscle tissue development	0.0294440825648511
CC	GO:0044459	plasma membrane part	0.0299096826478468
CC	GO:0000778	condensed nuclear chromosome kinetochore	0.0300551640095902
CC	GO:0005813	centrosome	0.0307791612210057
BP	GO:0051306	mitotic sister chromatid separation	0.0335172747689864
BP	GO:0034641	cellular nitrogen compound metabolic process	0.0335172747689864
CC	GO:0044430	cytoskeletal part	0.0335172747689864
BP	GO:0016070	RNA metabolic process	0.0337699624457482
BP	GO:0033044	regulation of chromosome organization	0.0358889798089405
BP	GO:0003012	muscle system process	0.0359234107467159
CC	GO:0030425	dendrite	0.0359532417414746
BP	GO:0044839	cell cycle G2/M phase transition	0.0362636674530383
BP	GO:0045787	positive regulation of cell cycle	0.0368727938835548
BP	GO:0006260	DNA replication	0.0373752510655879
BP	GO:0000077	DNA damage checkpoint	0.0373752510655879
BP	GO:1902100	negative regulation of metaphase/anaphase transition of cell cycle	0.0373752510655879
BP	GO:0031123	RNA 3'-end processing	0.0373752510655879
BP	GO:0071174	mitotic spindle checkpoint	0.0378509162101528
CC	GO:0005604	basement membrane	0.0387877264629468
BP	GO:0043062	extracellular structure organization	0.0415658068098242
BP	GO:0031577	spindle checkpoint	0.0427298879279015
BP	GO:0007517	muscle organ development	0.042769707662547
BP	GO:0006302	double-strand break repair	0.04402284793697
BP	GO:0051171	regulation of nitrogen compound metabolic process	0.0451224080745833
MF	GO:0008094	DNA-dependent ATPase activity	0.0451224080745833
BP	GO:0051304	chromosome separation	0.0455605087005712
BP	GO:0006261	DNA-dependent DNA replication	0.0461978918354043
BP	GO:0002062	chondrocyte differentiation	0.0488497439250518
BP	GO:0048589	developmental growth	0.0490413974209583
BP	GO:0006936	muscle contraction	0.0493946140551825
