# Supplementary material for: Dedicated transcriptomics combined with power analysis lead to functional understanding of genes with weak phenotypic changes in knockout lines
Source: PLoS Comput Biol. 2020 Nov 12;16(11):e1008354. doi: 10.1371/journal.pcbi.1008354 (PMC7685438; doi:10.1371/journal.pcbi.1008354)
Supplement: S3 File — (GZ) [file pcbi.1008354.s017.gz › S3_File/gor0.2/134.tsv]

ontology	category	term	BH
CC	GO:0032991	protein-containing complex	6.48067767233987e-09
CC	GO:0031012	extracellular matrix	6.48067767233987e-09
BP	GO:0032501	multicellular organismal process	1.00610116268716e-08
CC	GO:0031981	nuclear lumen	9.6934847739842e-08
CC	GO:0044428	nuclear part	2.8828086669657e-07
CC	GO:0062023	collagen-containing extracellular matrix	5.93364207651902e-07
BP	GO:0065007	biological regulation	6.62638177431711e-07
BP	GO:0048731	system development	6.79478392223849e-07
BP	GO:0071840	cellular component organization or biogenesis	9.80066941324278e-07
BP	GO:0032502	developmental process	1.01783187921439e-06
BP	GO:0050789	regulation of biological process	1.04046969186107e-06
BP	GO:0048856	anatomical structure development	2.31523960406253e-06
BP	GO:0007049	cell cycle	2.31523960406253e-06
MF	GO:0005515	protein binding	2.64467322283902e-06
CC	GO:0005654	nucleoplasm	2.66413284295919e-06
CC	GO:0070013	intracellular organelle lumen	2.66413284295919e-06
CC	GO:0031974	membrane-enclosed lumen	2.66413284295919e-06
CC	GO:0043233	organelle lumen	2.66413284295919e-06
BP	GO:0009987	cellular process	2.71986103419123e-06
BP	GO:0016043	cellular component organization	3.35187747845465e-06
BP	GO:0050794	regulation of cellular process	3.52230379777108e-06
BP	GO:0007275	multicellular organism development	3.52230379777108e-06
BP	GO:0051726	regulation of cell cycle	3.73599557798555e-06
MF	GO:0005201	extracellular matrix structural constituent	4.90213434843911e-06
CC	GO:0043228	non-membrane-bounded organelle	5.32991081656617e-06
CC	GO:0044427	chromosomal part	5.34921861351851e-06
CC	GO:0044421	extracellular region part	6.44841808782213e-06
CC	GO:0005694	chromosome	9.01427967419949e-06
MF	GO:0044877	protein-containing complex binding	9.45791439847684e-06
CC	GO:0098687	chromosomal region	1.16778865519985e-05
CC	GO:0043232	intracellular non-membrane-bounded organelle	1.18716609711694e-05
BP	GO:0048869	cellular developmental process	1.278164470352e-05
BP	GO:0048468	cell development	1.46952297521154e-05
BP	GO:0016071	mRNA metabolic process	1.90302834471202e-05
CC	GO:0097060	synaptic membrane	2.31927459045731e-05
CC	GO:0005615	extracellular space	2.36098532815458e-05
CC	GO:0000775	chromosome, centromeric region	2.71000469227823e-05
CC	GO:0045202	synapse	2.73353384333457e-05
BP	GO:0048519	negative regulation of biological process	4.253052018591e-05
BP	GO:0030154	cell differentiation	5.37438471654974e-05
BP	GO:0008380	RNA splicing	6.19294222085824e-05
BP	GO:0006397	mRNA processing	8.62079942508025e-05
CC	GO:0044456	synapse part	8.92261428147117e-05
CC	GO:0005576	extracellular region	0.000110068976933026
BP	GO:0007268	chemical synaptic transmission	0.000120123340791383
BP	GO:0098916	anterograde trans-synaptic signaling	0.000120123340791383
BP	GO:0099536	synaptic signaling	0.000132758285640208
BP	GO:0000375	RNA splicing, via transesterification reactions	0.000132758285640208
BP	GO:0000377	RNA splicing, via transesterification reactions with bulged adenosine as nucleophile	0.000132758285640208
BP	GO:0000398	mRNA splicing, via spliceosome	0.000132758285640208
MF	GO:0005198	structural molecule activity	0.000175265855975886
CC	GO:0000228	nuclear chromosome	0.000179837574915409
CC	GO:0000776	kinetochore	0.000184406524705638
BP	GO:0099537	trans-synaptic signaling	0.00019945109494667
BP	GO:0000278	mitotic cell cycle	0.00019945109494667
MF	GO:0003729	mRNA binding	0.00020036201748994
BP	GO:0006396	RNA processing	0.000207125143127023
BP	GO:0051239	regulation of multicellular organismal process	0.000222737787200564
BP	GO:0007399	nervous system development	0.000466085956193006
MF	GO:0005488	binding	0.000518689236859353
BP	GO:0051983	regulation of chromosome segregation	0.00059352406385125
BP	GO:0007346	regulation of mitotic cell cycle	0.00059352406385125
BP	GO:0090304	nucleic acid metabolic process	0.000639621153522372
BP	GO:0033047	regulation of mitotic sister chromatid segregation	0.000650689522752218
CC	GO:0099512	supramolecular fiber	0.000740814896056503
CC	GO:0099080	supramolecular complex	0.000850514052642722
CC	GO:0099081	supramolecular polymer	0.000850514052642722
BP	GO:0051216	cartilage development	0.000850514052642722
BP	GO:0000245	spliceosomal complex assembly	0.000868738118089194
BP	GO:0022402	cell cycle process	0.000906228319548694
BP	GO:0007093	mitotic cell cycle checkpoint	0.000991135781062322
BP	GO:0051128	regulation of cellular component organization	0.00113838802405133
BP	GO:0060351	cartilage development involved in endochondral bone morphogenesis	0.00119814215532195
CC	GO:0044454	nuclear chromosome part	0.00119814215532195
BP	GO:0006974	cellular response to DNA damage stimulus	0.00131773939772491
BP	GO:0090068	positive regulation of cell cycle process	0.00141202681285147
CC	GO:0005581	collagen trimer	0.00160707493761709
BP	GO:0000075	cell cycle checkpoint	0.00164797903011244
BP	GO:0000070	mitotic sister chromatid segregation	0.00169846461243686
BP	GO:0003008	system process	0.00169846461243686
CC	GO:0030054	cell junction	0.00169846461243686
MF	GO:0003723	RNA binding	0.0019005629249017
BP	GO:0006260	DNA replication	0.00195403240844212
BP	GO:0033045	regulation of sister chromatid segregation	0.00195403240844212
MF	GO:0005509	calcium ion binding	0.0023340540604131
BP	GO:0006281	DNA repair	0.00248631057159034
CC	GO:0044422	organelle part	0.00261675501071842
BP	GO:1901987	regulation of cell cycle phase transition	0.00261675501071842
BP	GO:0006259	DNA metabolic process	0.0028097393616828
CC	GO:0000777	condensed chromosome kinetochore	0.0028119116949507
CC	GO:0097458	neuron part	0.0029478195571571
BP	GO:0022008	neurogenesis	0.0029478195571571
CC	GO:0000779	condensed chromosome, centromeric region	0.0030382740691262
MF	GO:0005212	structural constituent of eye lens	0.00322201826870471
BP	GO:0006139	nucleobase-containing compound metabolic process	0.00339727875049708
BP	GO:0010564	regulation of cell cycle process	0.00339727875049708
BP	GO:0045787	positive regulation of cell cycle	0.00339727875049708
CC	GO:0031226	intrinsic component of plasma membrane	0.00369506743753235
BP	GO:0061448	connective tissue development	0.00409669371536198
BP	GO:0007091	metaphase/anaphase transition of mitotic cell cycle	0.00411035292492937
BP	GO:0048523	negative regulation of cellular process	0.00433514833112733
BP	GO:0048518	positive regulation of biological process	0.00444267636742015
CC	GO:0000793	condensed chromosome	0.00449771633118785
BP	GO:0044784	metaphase/anaphase transition of cell cycle	0.00452750250085278
CC	GO:0044420	extracellular matrix component	0.0047952993983602
CC	GO:0045211	postsynaptic membrane	0.00481408309848631
CC	GO:0005887	integral component of plasma membrane	0.00483961516845904
BP	GO:0050804	modulation of chemical synaptic transmission	0.00487150943834568
BP	GO:0003417	growth plate cartilage development	0.00502799194817033
BP	GO:1901990	regulation of mitotic cell cycle phase transition	0.00544384115320776
BP	GO:1905818	regulation of chromosome separation	0.0055150259584098
BP	GO:0099177	regulation of trans-synaptic signaling	0.00578895353272347
BP	GO:0048699	generation of neurons	0.00614393899471922
BP	GO:0010965	regulation of mitotic sister chromatid separation	0.00631107562205167
BP	GO:0051716	cellular response to stimulus	0.00643204776232704
BP	GO:0007088	regulation of mitotic nuclear division	0.00658768675839326
BP	GO:0048666	neuron development	0.00658768675839326
BP	GO:0030182	neuron differentiation	0.00658768675839326
BP	GO:1902749	regulation of cell cycle G2/M phase transition	0.00658768675839326
BP	GO:0048589	developmental growth	0.0071088702423505
BP	GO:0046483	heterocycle metabolic process	0.00713072302542418
BP	GO:0140014	mitotic nuclear division	0.00723449750850986
BP	GO:0030071	regulation of mitotic metaphase/anaphase transition	0.0072940770327458
CC	GO:0099634	postsynaptic specialization membrane	0.00739585314047261
CC	GO:0098590	plasma membrane region	0.00759003516995029
BP	GO:0040007	growth	0.00777590978472062
BP	GO:0051130	positive regulation of cellular component organization	0.00777590978472062
BP	GO:0031123	RNA 3'-end processing	0.00777590978472062
BP	GO:1902099	regulation of metaphase/anaphase transition of cell cycle	0.00787627158483717
BP	GO:0006403	RNA localization	0.00835248973978189
BP	GO:0007059	chromosome segregation	0.00835508859386109
CC	GO:0030424	axon	0.0085281128035161
MF	GO:0005539	glycosaminoglycan binding	0.00895512057889203
BP	GO:1903047	mitotic cell cycle process	0.00916200728799302
BP	GO:0003433	chondrocyte development involved in endochondral bone morphogenesis	0.00929429006357474
CC	GO:0036477	somatodendritic compartment	0.00956635436827705
BP	GO:0000819	sister chromatid segregation	0.00974872762654961
BP	GO:0032879	regulation of localization	0.0103026208011574
MF	GO:0030020	extracellular matrix structural constituent conferring tensile strength	0.0103026208011574
CC	GO:0044459	plasma membrane part	0.0103722805589137
BP	GO:0003009	skeletal muscle contraction	0.0106409109978733
BP	GO:0044770	cell cycle phase transition	0.0106416023907303
BP	GO:0045786	negative regulation of cell cycle	0.0106416023907303
CC	GO:0043292	contractile fiber	0.0106762587200538
CC	GO:0005634	nucleus	0.0107733622971941
BP	GO:1902100	negative regulation of metaphase/anaphase transition of cell cycle	0.0111332482693199
CC	GO:0005813	centrosome	0.0115408574625629
CC	GO:0005856	cytoskeleton	0.0115408574625629
BP	GO:1901988	negative regulation of cell cycle phase transition	0.0115423237414432
BP	GO:0002062	chondrocyte differentiation	0.0115423237414432
BP	GO:0043170	macromolecule metabolic process	0.0118034876867867
BP	GO:0007267	cell-cell signaling	0.0118034876867867
BP	GO:0051236	establishment of RNA localization	0.0124181117387099
BP	GO:1901701	cellular response to oxygen-containing compound	0.0127489938619938
CC	GO:0044446	intracellular organelle part	0.0129634712285276
BP	GO:0001501	skeletal system development	0.0130363501862369
BP	GO:0045841	negative regulation of mitotic metaphase/anaphase transition	0.013410387659588
BP	GO:0000280	nuclear division	0.0136103522277461
BP	GO:0050684	regulation of mRNA processing	0.0136829032919331
BP	GO:0048167	regulation of synaptic plasticity	0.0138607693608835
BP	GO:0023052	signaling	0.0142808362430878
CC	GO:0000502	proteasome complex	0.0142808362430878
BP	GO:0033044	regulation of chromosome organization	0.0142808362430878
BP	GO:0006725	cellular aromatic compound metabolic process	0.0149666912741127
CC	GO:0005865	striated muscle thin filament	0.0155078435031927
CC	GO:0044430	cytoskeletal part	0.0161841125516602
BP	GO:0050896	response to stimulus	0.0163250118950856
BP	GO:0050793	regulation of developmental process	0.0163250118950856
MF	GO:0008201	heparin binding	0.0166237316924778
CC	GO:0098794	postsynapse	0.0168317000201307
BP	GO:0031570	DNA integrity checkpoint	0.0168317000201307
BP	GO:0033048	negative regulation of mitotic sister chromatid segregation	0.0169501847582471
BP	GO:1905819	negative regulation of chromosome separation	0.0169951367543605
CC	GO:0036379	myofilament	0.0169951367543605
CC	GO:0005819	spindle	0.0175632095817507
BP	GO:0033046	negative regulation of sister chromatid segregation	0.017961212542711
CC	GO:0005657	replication fork	0.0188293906819347
BP	GO:0034641	cellular nitrogen compound metabolic process	0.0188293906819347
BP	GO:0031175	neuron projection development	0.0190683366836227
MF	GO:0003697	single-stranded DNA binding	0.0190992610024672
BP	GO:0051783	regulation of nuclear division	0.019434022916336
BP	GO:0060255	regulation of macromolecule metabolic process	0.0194460659704883
BP	GO:0003413	chondrocyte differentiation involved in endochondral bone morphogenesis	0.0209184661274818
BP	GO:2000816	negative regulation of mitotic sister chromatid separation	0.0209184661274818
CC	GO:0005681	spliceosomal complex	0.0209184661274818
CC	GO:1905369	endopeptidase complex	0.0209184661274818
BP	GO:0048513	animal organ development	0.0209184661274818
BP	GO:1901360	organic cyclic compound metabolic process	0.0213368137524717
BP	GO:0051960	regulation of nervous system development	0.0213368137524717
BP	GO:0051241	negative regulation of multicellular organismal process	0.0213368137524717
BP	GO:0071479	cellular response to ionizing radiation	0.0214223673037264
BP	GO:0051985	negative regulation of chromosome segregation	0.0217037350186699
BP	GO:0044774	mitotic DNA integrity checkpoint	0.0217037350186699
BP	GO:0010720	positive regulation of cell development	0.0221841038947639
BP	GO:0003418	growth plate cartilage chondrocyte differentiation	0.0223705752939054
BP	GO:0003422	growth plate cartilage morphogenesis	0.0227109211257833
BP	GO:0051306	mitotic sister chromatid separation	0.0230490890208985
CC	GO:0000778	condensed nuclear chromosome kinetochore	0.0230951177120841
CC	GO:0016604	nuclear body	0.0238569563256721
CC	GO:0099240	intrinsic component of synaptic membrane	0.0239447677721015
CC	GO:0098839	postsynaptic density membrane	0.023965925629589
BP	GO:1902750	negative regulation of cell cycle G2/M phase transition	0.023965925629589
BP	GO:1901991	negative regulation of mitotic cell cycle phase transition	0.023965925629589
BP	GO:0065008	regulation of biological quality	0.0240077423071837
CC	GO:0097447	dendritic tree	0.0245402649074467
BP	GO:0050657	nucleic acid transport	0.0245402649074467
BP	GO:0050658	RNA transport	0.0245402649074467
CC	GO:0044451	nucleoplasm part	0.0245402649074467
BP	GO:0008608	attachment of spindle microtubules to kinetochore	0.0247482191546776
BP	GO:0050769	positive regulation of neurogenesis	0.0258197104610193
BP	GO:0007154	cell communication	0.0258197104610193
BP	GO:0060349	bone morphogenesis	0.0258197104610193
CC	GO:0000780	condensed nuclear chromosome, centromeric region	0.0263078461171294
BP	GO:0071174	mitotic spindle checkpoint	0.0272946792681062
BP	GO:0045595	regulation of cell differentiation	0.0272946792681062
BP	GO:0045930	negative regulation of mitotic cell cycle	0.0276502154381249
BP	GO:0006941	striated muscle contraction	0.0276502154381249
BP	GO:0034508	centromere complex assembly	0.0277004251275419
MF	GO:0015085	calcium ion transmembrane transporter activity	0.0280565950744626
BP	GO:0022610	biological adhesion	0.0284883974151754
BP	GO:1903311	regulation of mRNA metabolic process	0.0284883974151754
CC	GO:0009986	cell surface	0.0289736711094102
BP	GO:2001251	negative regulation of chromosome organization	0.0289736711094102
BP	GO:0060350	endochondral bone morphogenesis	0.0289736711094102
CC	GO:0030016	myofibril	0.0289736711094102
BP	GO:0007155	cell adhesion	0.0291956951145919
CC	GO:0030425	dendrite	0.0291956951145919
BP	GO:0010389	regulation of G2/M transition of mitotic cell cycle	0.0291956951145919
BP	GO:0051962	positive regulation of nervous system development	0.0291956951145919
BP	GO:0031577	spindle checkpoint	0.0291956951145919
BP	GO:0050685	positive regulation of mRNA processing	0.0292967450387291
CC	GO:0017146	NMDA selective glutamate receptor complex	0.0296635235909391
BP	GO:0003012	muscle system process	0.0296635235909391
BP	GO:0048747	muscle fiber development	0.0296635235909391
CC	GO:0098878	neurotransmitter receptor complex	0.0296635235909391
BP	GO:0016070	RNA metabolic process	0.0296979750283831
BP	GO:0048285	organelle fission	0.0298365759948032
BP	GO:0044772	mitotic cell cycle phase transition	0.0303361246491435
CC	GO:0000922	spindle pole	0.0305157051821161
CC	GO:0098793	presynapse	0.0315739754308465
BP	GO:0031124	mRNA 3'-end processing	0.0326732567462102
BP	GO:2000026	regulation of multicellular organismal development	0.0326732567462102
BP	GO:0022613	ribonucleoprotein complex biogenesis	0.0329054382277086
CC	GO:0043005	neuron projection	0.0329054382277086
BP	GO:0048522	positive regulation of cellular process	0.0343076980006598
BP	GO:0045597	positive regulation of cell differentiation	0.0367910860426335
BP	GO:0010866	regulation of triglyceride biosynthetic process	0.03679287707216
BP	GO:0060348	bone development	0.03679287707216
BP	GO:0006275	regulation of DNA replication	0.03679287707216
BP	GO:0097435	supramolecular fiber organization	0.03679287707216
BP	GO:1901700	response to oxygen-containing compound	0.0369020800986197
BP	GO:0051304	chromosome separation	0.0369020800986197
CC	GO:1990904	ribonucleoprotein complex	0.0370595415047442
BP	GO:0010907	positive regulation of glucose metabolic process	0.0378046428864626
BP	GO:0051276	chromosome organization	0.0378046428864626
CC	GO:0098982	GABA-ergic synapse	0.038679495921344
BP	GO:0010948	negative regulation of cell cycle process	0.038933149901556
BP	GO:0044839	cell cycle G2/M phase transition	0.038933149901556
CC	GO:0030017	sarcomere	0.038933149901556
BP	GO:0060284	regulation of cell development	0.0390104344024436
CC	GO:0099572	postsynaptic specialization	0.0397132115470289
CC	GO:0033267	axon part	0.0400278423125551
BP	GO:0045666	positive regulation of neuron differentiation	0.0409085113363548
BP	GO:0048168	regulation of neuronal synaptic plasticity	0.0409512785392106
CC	GO:0098978	glutamatergic synapse	0.0416518010724414
BP	GO:0003414	chondrocyte morphogenesis involved in endochondral bone morphogenesis	0.0416518010724414
BP	GO:0003429	growth plate cartilage chondrocyte morphogenesis	0.0416518010724414
BP	GO:0090171	chondrocyte morphogenesis	0.0416518010724414
CC	GO:0043025	neuronal cell body	0.0416518010724414
BP	GO:0050767	regulation of neurogenesis	0.0418793953344896
BP	GO:0051301	cell division	0.044307240015804
BP	GO:0019432	triglyceride biosynthetic process	0.0443876763886182
CC	GO:0043596	nuclear replication fork	0.0465709763119693
BP	GO:1901989	positive regulation of cell cycle phase transition	0.0465843032885804
BP	GO:0006936	muscle contraction	0.0469480137350349
BP	GO:0010639	negative regulation of organelle organization	0.0475087714996293
CC	GO:0044297	cell body	0.0479229876678168
BP	GO:0098868	bone growth	0.0485596387166319
BP	GO:0007215	glutamate receptor signaling pathway	0.0497852632067355
BP	GO:0006261	DNA-dependent DNA replication	0.0497852632067355
MF	GO:0003682	chromatin binding	0.0497852632067355
