# Supplementary material for: Dedicated transcriptomics combined with power analysis lead to functional understanding of genes with weak phenotypic changes in knockout lines
Source: PLoS Comput Biol. 2020 Nov 12;16(11):e1008354. doi: 10.1371/journal.pcbi.1008354 (PMC7685438; doi:10.1371/journal.pcbi.1008354)
Supplement: S3 File — (GZ) [file pcbi.1008354.s017.gz › S3_File/gor0.2/954.tsv]

ontology	category	term	BH
CC	GO:0031012	extracellular matrix	2.02052119734866e-11
CC	GO:0062023	collagen-containing extracellular matrix	5.90132472578281e-09
BP	GO:0032501	multicellular organismal process	5.47528602538806e-08
CC	GO:0032991	protein-containing complex	5.47528602538806e-08
MF	GO:0005515	protein binding	1.31573389258653e-07
MF	GO:0005201	extracellular matrix structural constituent	1.90719038951344e-07
MF	GO:0005198	structural molecule activity	2.69324477106726e-07
CC	GO:0044421	extracellular region part	6.12648196102064e-07
BP	GO:0009987	cellular process	1.17773942455814e-06
CC	GO:0043228	non-membrane-bounded organelle	1.17773942455814e-06
CC	GO:0043232	intracellular non-membrane-bounded organelle	2.90081613519279e-06
BP	GO:0048731	system development	2.90081613519279e-06
BP	GO:0050789	regulation of biological process	2.90081613519279e-06
MF	GO:0005488	binding	2.90081613519279e-06
BP	GO:0050794	regulation of cellular process	3.33752219575681e-06
MF	GO:0044877	protein-containing complex binding	4.26448302881451e-06
BP	GO:0032502	developmental process	4.26448302881451e-06
BP	GO:0007275	multicellular organism development	5.58121895478932e-06
CC	GO:0045202	synapse	5.58121895478932e-06
BP	GO:0065007	biological regulation	5.58121895478932e-06
BP	GO:0071840	cellular component organization or biogenesis	9.80019958064114e-06
BP	GO:0051239	regulation of multicellular organismal process	1.14492421429796e-05
BP	GO:0048856	anatomical structure development	1.62476570916888e-05
CC	GO:0044456	synapse part	1.66057223259059e-05
CC	GO:0044428	nuclear part	1.96146059947226e-05
CC	GO:0005576	extracellular region	1.96146059947226e-05
CC	GO:0031981	nuclear lumen	3.07498103865053e-05
CC	GO:0005615	extracellular space	3.49579606884606e-05
BP	GO:0007399	nervous system development	3.82357906815273e-05
CC	GO:0097060	synaptic membrane	5.32333988924338e-05
BP	GO:0006396	RNA processing	7.37496369745162e-05
BP	GO:0006397	mRNA processing	0.000115426697104768
CC	GO:0044427	chromosomal part	0.000130989320271502
CC	GO:0005694	chromosome	0.000130989320271502
BP	GO:0008380	RNA splicing	0.000130989320271502
BP	GO:0016043	cellular component organization	0.000138816161732349
BP	GO:0003008	system process	0.000150685444489625
CC	GO:0098590	plasma membrane region	0.000169861177156834
CC	GO:0000775	chromosome, centromeric region	0.000214047332689767
BP	GO:0050808	synapse organization	0.000245347008934392
CC	GO:0030424	axon	0.000245347008934392
BP	GO:0048589	developmental growth	0.000245347008934392
CC	GO:0098687	chromosomal region	0.000245347008934392
MF	GO:0003729	mRNA binding	0.000245347008934392
BP	GO:0050793	regulation of developmental process	0.000251814548417804
CC	GO:0043292	contractile fiber	0.000385147942908697
CC	GO:0070013	intracellular organelle lumen	0.000493141607175
BP	GO:0016071	mRNA metabolic process	0.000504795560310877
CC	GO:0031974	membrane-enclosed lumen	0.000504795560310877
CC	GO:0043233	organelle lumen	0.000504795560310877
CC	GO:0000776	kinetochore	0.000556053409143446
BP	GO:2000026	regulation of multicellular organismal development	0.000680675956351209
BP	GO:0051094	positive regulation of developmental process	0.000702835381675366
CC	GO:0097458	neuron part	0.000791472316789385
BP	GO:0099536	synaptic signaling	0.000791472316789385
CC	GO:0005634	nucleus	0.00082432061625535
BP	GO:0048519	negative regulation of biological process	0.000859458851917073
CC	GO:0044420	extracellular matrix component	0.000990168940997131
CC	GO:0099512	supramolecular fiber	0.00105414925199858
CC	GO:0099080	supramolecular complex	0.00106378178923098
CC	GO:0099081	supramolecular polymer	0.00106378178923098
BP	GO:0030154	cell differentiation	0.0013954903733577
BP	GO:0048167	regulation of synaptic plasticity	0.001635927838302
BP	GO:0048523	negative regulation of cellular process	0.00169359726224751
BP	GO:0099537	trans-synaptic signaling	0.00197581268060799
CC	GO:0098982	GABA-ergic synapse	0.00204820483347913
BP	GO:0007268	chemical synaptic transmission	0.00204820483347913
BP	GO:0098916	anterograde trans-synaptic signaling	0.00204820483347913
CC	GO:0098794	postsynapse	0.00209158035684814
BP	GO:0031123	RNA 3'-end processing	0.00226333369124615
CC	GO:0005581	collagen trimer	0.00251964966513528
BP	GO:0007155	cell adhesion	0.00270875749639921
CC	GO:0044459	plasma membrane part	0.00293184646108261
BP	GO:0006941	striated muscle contraction	0.00331943344304468
MF	GO:0003723	RNA binding	0.00334202391523501
BP	GO:0022610	biological adhesion	0.00334202391523501
BP	GO:0030198	extracellular matrix organization	0.00359752949215479
CC	GO:0030016	myofibril	0.0036749778347393
CC	GO:0044449	contractile fiber part	0.00380101762331416
BP	GO:0048518	positive regulation of biological process	0.00395005928180209
BP	GO:0048468	cell development	0.00395005928180209
BP	GO:0048869	cellular developmental process	0.00395005928180209
MF	GO:0030020	extracellular matrix structural constituent conferring tensile strength	0.00395005928180209
MF	GO:0005212	structural constituent of eye lens	0.00464117707641299
CC	GO:0000777	condensed chromosome kinetochore	0.00484260314312127
BP	GO:0040007	growth	0.00491094078513709
CC	GO:0000793	condensed chromosome	0.00551289956298202
CC	GO:0005681	spliceosomal complex	0.00551289956298202
CC	GO:0000779	condensed chromosome, centromeric region	0.00558774016098896
CC	GO:0000228	nuclear chromosome	0.0056635277406295
BP	GO:0007346	regulation of mitotic cell cycle	0.0056635277406295
BP	GO:0022008	neurogenesis	0.0056635277406295
BP	GO:0031124	mRNA 3'-end processing	0.00589834729119464
BP	GO:0003009	skeletal muscle contraction	0.0059908358888387
BP	GO:0045595	regulation of cell differentiation	0.0059908358888387
CC	GO:0099240	intrinsic component of synaptic membrane	0.00618102352481782
BP	GO:0048522	positive regulation of cellular process	0.00621138057066337
BP	GO:0051726	regulation of cell cycle	0.00661777264027897
BP	GO:0048699	generation of neurons	0.00668448064231247
MF	GO:1990825	sequence-specific mRNA binding	0.00668448064231247
BP	GO:0043062	extracellular structure organization	0.00711544516569608
CC	GO:0030017	sarcomere	0.00711544516569608
CC	GO:0044422	organelle part	0.00723801570637648
BP	GO:0006403	RNA localization	0.00743984007705787
CC	GO:0031226	intrinsic component of plasma membrane	0.00882892021710053
BP	GO:0023052	signaling	0.00882892021710053
BP	GO:0007416	synapse assembly	0.00935240781196213
CC	GO:0045211	postsynaptic membrane	0.00945490066836155
BP	GO:0030182	neuron differentiation	0.0103412657855968
BP	GO:0048666	neuron development	0.0105237556207079
CC	GO:0005654	nucleoplasm	0.0105237556207079
CC	GO:0005887	integral component of plasma membrane	0.0106541932522397
BP	GO:0097435	supramolecular fiber organization	0.0108786180873501
BP	GO:0071214	cellular response to abiotic stimulus	0.0114820734061568
BP	GO:0104004	cellular response to environmental stimulus	0.0114820734061568
CC	GO:0099572	postsynaptic specialization	0.0120124239836523
CC	GO:0043197	dendritic spine	0.0121453245946938
BP	GO:0031175	neuron projection development	0.0121453245946938
BP	GO:0007154	cell communication	0.0130465773733627
BP	GO:0040011	locomotion	0.0130465773733627
MF	GO:0005509	calcium ion binding	0.0130465773733627
CC	GO:1990904	ribonucleoprotein complex	0.0130465773733627
BP	GO:0051960	regulation of nervous system development	0.0132995325151785
BP	GO:0007049	cell cycle	0.0132995325151785
BP	GO:0003071	renal system process involved in regulation of systemic arterial blood pressure	0.0138876875756445
BP	GO:0000278	mitotic cell cycle	0.0138876875756445
BP	GO:0007093	mitotic cell cycle checkpoint	0.0146824850316387
BP	GO:0051962	positive regulation of nervous system development	0.0155641730368433
CC	GO:0044454	nuclear chromosome part	0.0155641730368433
BP	GO:0061448	connective tissue development	0.0157398190356291
CC	GO:0098936	intrinsic component of postsynaptic membrane	0.0157654839373851
BP	GO:0048747	muscle fiber development	0.0162842753892709
BP	GO:0033047	regulation of mitotic sister chromatid segregation	0.016927027751435
BP	GO:0006928	movement of cell or subcellular component	0.0171069087079754
CC	GO:0036477	somatodendritic compartment	0.0171069087079754
BP	GO:0099560	synaptic membrane adhesion	0.0179275870110086
CC	GO:0099699	integral component of synaptic membrane	0.0179316731251001
CC	GO:0099634	postsynaptic specialization membrane	0.0179316731251001
MF	GO:0005102	signaling receptor binding	0.0179316731251001
BP	GO:0032879	regulation of localization	0.019150190485966
BP	GO:0000375	RNA splicing, via transesterification reactions	0.019150190485966
BP	GO:0000377	RNA splicing, via transesterification reactions with bulged adenosine as nucleophile	0.019150190485966
BP	GO:0000398	mRNA splicing, via spliceosome	0.019150190485966
BP	GO:0051093	negative regulation of developmental process	0.019150190485966
BP	GO:0007267	cell-cell signaling	0.019660382933862
CC	GO:0032279	asymmetric synapse	0.019660382933862
CC	GO:0014069	postsynaptic density	0.019664784748284
BP	GO:0050804	modulation of chemical synaptic transmission	0.019664784748284
BP	GO:0051130	positive regulation of cellular component organization	0.0199814394755648
BP	GO:0051240	positive regulation of multicellular organismal process	0.0199814394755648
BP	GO:0003012	muscle system process	0.0200705856971406
BP	GO:0000070	mitotic sister chromatid segregation	0.0200705856971406
CC	GO:0005856	cytoskeleton	0.0200705856971406
BP	GO:0090304	nucleic acid metabolic process	0.0202161616461015
CC	GO:0044309	neuron spine	0.0203386728043846
BP	GO:0008150	biological_process	0.0206889693553255
BP	GO:0051963	regulation of synapse assembly	0.021079218463386
BP	GO:0006378	mRNA polyadenylation	0.0216205158193346
BP	GO:0099177	regulation of trans-synaptic signaling	0.0221768046852242
BP	GO:0002062	chondrocyte differentiation	0.0222319274281448
BP	GO:0045597	positive regulation of cell differentiation	0.0230556094293989
BP	GO:0051128	regulation of cellular component organization	0.0240796505985896
BP	GO:0120036	plasma membrane bounded cell projection organization	0.0240796505985896
BP	GO:0050807	regulation of synapse organization	0.0242099872693322
BP	GO:0043631	RNA polyadenylation	0.0244190758562904
BP	GO:0120039	plasma membrane bounded cell projection morphogenesis	0.0252537658106045
BP	GO:0048638	regulation of developmental growth	0.0253400439958688
BP	GO:0051236	establishment of RNA localization	0.0257815042480166
CC	GO:0033267	axon part	0.0264811970179811
BP	GO:0030030	cell projection organization	0.026805904639964
CC	GO:0098839	postsynaptic density membrane	0.026805904639964
CC	GO:0044430	cytoskeletal part	0.0281292227081921
BP	GO:0048812	neuron projection morphogenesis	0.0297395264608096
BP	GO:0050803	regulation of synapse structure or activity	0.0297395264608096
BP	GO:0033045	regulation of sister chromatid segregation	0.0301743974575712
BP	GO:0000245	spliceosomal complex assembly	0.0301743974575712
CC	GO:0031674	I band	0.0306649681497112
MF	GO:0008092	cytoskeletal protein binding	0.0312190913039715
BP	GO:0030199	collagen fibril organization	0.0312326548047209
CC	GO:0098984	neuron to neuron synapse	0.0317280913229961
BP	GO:0050657	nucleic acid transport	0.0326724970431981
BP	GO:0050658	RNA transport	0.0326724970431981
CC	GO:0034399	nuclear periphery	0.0329760254251826
BP	GO:0048858	cell projection morphogenesis	0.0335313012803494
CC	GO:0048786	presynaptic active zone	0.0339686682498824
BP	GO:0007411	axon guidance	0.0348061556194045
BP	GO:0060047	heart contraction	0.0350107799975469
BP	GO:0065008	regulation of biological quality	0.0352055744571343
BP	GO:0051216	cartilage development	0.0353306697530354
BP	GO:0007091	metaphase/anaphase transition of mitotic cell cycle	0.0355106993250111
BP	GO:0006139	nucleobase-containing compound metabolic process	0.0367223856575691
BP	GO:0044784	metaphase/anaphase transition of cell cycle	0.0367223856575691
CC	GO:0005604	basement membrane	0.0381763595769514
CC	GO:0043005	neuron projection	0.0387705755088222
BP	GO:1901988	negative regulation of cell cycle phase transition	0.0397033519118647
CC	GO:0044297	cell body	0.0415669622368412
BP	GO:0006259	DNA metabolic process	0.0419234025335958
BP	GO:0097485	neuron projection guidance	0.0420194085745418
BP	GO:1905818	regulation of chromosome separation	0.0420194085745418
BP	GO:0034508	centromere complex assembly	0.0423680089928937
CC	GO:0042995	cell projection	0.0423680089928937
BP	GO:0006936	muscle contraction	0.0425220771823381
MF	GO:0005539	glycosaminoglycan binding	0.0470066967989782
CC	GO:0030018	Z disc	0.0472410997937998
BP	GO:0045930	negative regulation of mitotic cell cycle	0.0480853846711829
BP	GO:0003433	chondrocyte development involved in endochondral bone morphogenesis	0.048528310667163
