# Supplementary material for: Dedicated transcriptomics combined with power analysis lead to functional understanding of genes with weak phenotypic changes in knockout lines
Source: PLoS Comput Biol. 2020 Nov 12;16(11):e1008354. doi: 10.1371/journal.pcbi.1008354 (PMC7685438; doi:10.1371/journal.pcbi.1008354)
Supplement: S3 File — (GZ) [file pcbi.1008354.s017.gz › S3_File/gor0.2/130.tsv]

ontology	category	term	BH
BP	GO:0032501	multicellular organismal process	1.66865229148031e-06
CC	GO:0062023	collagen-containing extracellular matrix	1.66865229148031e-06
CC	GO:0031012	extracellular matrix	1.66865229148031e-06
MF	GO:0005201	extracellular matrix structural constituent	2.57034849870077e-06
BP	GO:0071840	cellular component organization or biogenesis	4.54115536839523e-06
CC	GO:0032991	protein-containing complex	4.96891586280758e-06
BP	GO:0065007	biological regulation	6.37401625310364e-06
MF	GO:0005515	protein binding	9.67489859819529e-06
BP	GO:0016043	cellular component organization	1.4195364644421e-05
CC	GO:0044421	extracellular region part	1.4195364644421e-05
BP	GO:0050789	regulation of biological process	1.72436713182165e-05
CC	GO:0044428	nuclear part	1.77855731038584e-05
BP	GO:0007275	multicellular organism development	1.92236454588414e-05
BP	GO:0048731	system development	1.94828221287366e-05
BP	GO:0008380	RNA splicing	2.20395643760713e-05
BP	GO:0032502	developmental process	2.20395643760713e-05
CC	GO:0005615	extracellular space	2.20395643760713e-05
BP	GO:0006397	mRNA processing	3.0110446830298e-05
CC	GO:0005576	extracellular region	3.24633812404505e-05
CC	GO:0043228	non-membrane-bounded organelle	3.32318935373405e-05
BP	GO:0048856	anatomical structure development	4.39503404310034e-05
CC	GO:0044427	chromosomal part	5.80139985792052e-05
CC	GO:0005694	chromosome	5.80139985792052e-05
BP	GO:0050794	regulation of cellular process	6.31010052997361e-05
BP	GO:0009987	cellular process	7.32833646496418e-05
CC	GO:0031981	nuclear lumen	7.33741884425405e-05
CC	GO:0043232	intracellular non-membrane-bounded organelle	7.33741884425405e-05
BP	GO:0006396	RNA processing	7.33741884425405e-05
BP	GO:0051239	regulation of multicellular organismal process	7.33741884425405e-05
MF	GO:0005198	structural molecule activity	7.93885156883664e-05
BP	GO:0000375	RNA splicing, via transesterification reactions	0.000108066452847244
BP	GO:0000377	RNA splicing, via transesterification reactions with bulged adenosine as nucleophile	0.000108066452847244
BP	GO:0000398	mRNA splicing, via spliceosome	0.000108066452847244
BP	GO:0000070	mitotic sister chromatid segregation	0.000108944284889659
BP	GO:0040007	growth	0.000108944284889659
CC	GO:0000775	chromosome, centromeric region	0.000108944284889659
BP	GO:0016071	mRNA metabolic process	0.000110228346209707
CC	GO:0045202	synapse	0.000186138100812294
CC	GO:0000776	kinetochore	0.000186138100812294
BP	GO:0051983	regulation of chromosome segregation	0.000186138100812294
CC	GO:0098687	chromosomal region	0.000211349483842743
BP	GO:0033047	regulation of mitotic sister chromatid segregation	0.00043096855934141
BP	GO:0033045	regulation of sister chromatid segregation	0.000653136686098647
MF	GO:0003729	mRNA binding	0.000817346809687839
CC	GO:0097060	synaptic membrane	0.000817346809687839
BP	GO:0007399	nervous system development	0.000997850569782365
BP	GO:0048468	cell development	0.00103088798874714
BP	GO:0007059	chromosome segregation	0.00118356468518899
BP	GO:2000026	regulation of multicellular organismal development	0.00137393677185853
BP	GO:0000819	sister chromatid segregation	0.00140508204831101
MF	GO:0044877	protein-containing complex binding	0.00145185701517221
BP	GO:0000245	spliceosomal complex assembly	0.00145185701517221
CC	GO:0070013	intracellular organelle lumen	0.00145185701517221
CC	GO:0044456	synapse part	0.00147243536530866
BP	GO:1905818	regulation of chromosome separation	0.00147243536530866
BP	GO:0007268	chemical synaptic transmission	0.00147243536530866
BP	GO:0098916	anterograde trans-synaptic signaling	0.00147243536530866
CC	GO:0031974	membrane-enclosed lumen	0.00147243536530866
CC	GO:0043233	organelle lumen	0.00147243536530866
CC	GO:1990904	ribonucleoprotein complex	0.00162618446361992
BP	GO:0099536	synaptic signaling	0.00165018205112845
BP	GO:0048589	developmental growth	0.00197015874541131
CC	GO:0005654	nucleoplasm	0.00197015874541131
CC	GO:0000793	condensed chromosome	0.00197015874541131
BP	GO:0000278	mitotic cell cycle	0.00211576429080457
BP	GO:0140014	mitotic nuclear division	0.00211576429080457
BP	GO:0050793	regulation of developmental process	0.00211576429080457
BP	GO:0051726	regulation of cell cycle	0.00212459558953809
BP	GO:0090304	nucleic acid metabolic process	0.00212459558953809
MF	GO:0005539	glycosaminoglycan binding	0.00212630281651512
CC	GO:0030054	cell junction	0.00234797083536146
CC	GO:0097458	neuron part	0.0025338256471391
CC	GO:0030424	axon	0.0025338256471391
BP	GO:0051216	cartilage development	0.0025338256471391
BP	GO:0099537	trans-synaptic signaling	0.0025338256471391
BP	GO:0007049	cell cycle	0.00276186677840452
CC	GO:0031226	intrinsic component of plasma membrane	0.00296692643093275
BP	GO:0045595	regulation of cell differentiation	0.00296692643093275
CC	GO:0043292	contractile fiber	0.00296692643093275
BP	GO:0002062	chondrocyte differentiation	0.0030089356355101
CC	GO:0099512	supramolecular fiber	0.00339754281672743
CC	GO:0099080	supramolecular complex	0.00341041073925942
CC	GO:0099081	supramolecular polymer	0.00341041073925942
MF	GO:0005488	binding	0.00341041073925942
BP	GO:0010965	regulation of mitotic sister chromatid separation	0.00370565611394156
BP	GO:0051960	regulation of nervous system development	0.00376164390651686
BP	GO:0051128	regulation of cellular component organization	0.00491684259051113
BP	GO:0060351	cartilage development involved in endochondral bone morphogenesis	0.0049405912644907
MF	GO:0005212	structural constituent of eye lens	0.00528002823939552
BP	GO:0060350	endochondral bone morphogenesis	0.00553070705877124
BP	GO:0007346	regulation of mitotic cell cycle	0.00553070705877124
CC	GO:0000228	nuclear chromosome	0.00575172846302777
BP	GO:0007088	regulation of mitotic nuclear division	0.00581547501328278
CC	GO:0005681	spliceosomal complex	0.00582039153286215
BP	GO:0051093	negative regulation of developmental process	0.00582039153286215
CC	GO:0044459	plasma membrane part	0.00582039153286215
MF	GO:1990825	sequence-specific mRNA binding	0.00588614121594976
BP	GO:0048519	negative regulation of biological process	0.00598967701661309
BP	GO:0007091	metaphase/anaphase transition of mitotic cell cycle	0.00598967701661309
CC	GO:0005887	integral component of plasma membrane	0.00598967701661309
CC	GO:0044420	extracellular matrix component	0.00602314161805184
BP	GO:0030154	cell differentiation	0.00602314161805184
BP	GO:0007093	mitotic cell cycle checkpoint	0.00602314161805184
BP	GO:0048869	cellular developmental process	0.0060525705377473
BP	GO:0051241	negative regulation of multicellular organismal process	0.00622418639472274
CC	GO:0098793	presynapse	0.00627780265529509
BP	GO:0044784	metaphase/anaphase transition of cell cycle	0.00631062147318298
BP	GO:0003008	system process	0.00665503366517601
BP	GO:0023052	signaling	0.00665503366517601
BP	GO:0006403	RNA localization	0.00868808255439407
BP	GO:0006974	cellular response to DNA damage stimulus	0.00871353994854009
CC	GO:0000779	condensed chromosome, centromeric region	0.00871353994854009
MF	GO:0005509	calcium ion binding	0.0090374493324976
CC	GO:0005581	collagen trimer	0.0100142986141452
BP	GO:0007154	cell communication	0.0105073253247188
BP	GO:0030071	regulation of mitotic metaphase/anaphase transition	0.0109060537724265
BP	GO:0006139	nucleobase-containing compound metabolic process	0.0114387548357624
BP	GO:0060284	regulation of cell development	0.0118579898546167
BP	GO:1902099	regulation of metaphase/anaphase transition of cell cycle	0.0119037489213115
BP	GO:0003433	chondrocyte development involved in endochondral bone morphogenesis	0.0119692702739791
BP	GO:1901988	negative regulation of cell cycle phase transition	0.0126037942048193
CC	GO:0000777	condensed chromosome kinetochore	0.0132628891294558
BP	GO:0048699	generation of neurons	0.0135502645072111
BP	GO:0050684	regulation of mRNA processing	0.0139982320800977
BP	GO:0000075	cell cycle checkpoint	0.0141311351970946
BP	GO:0006259	DNA metabolic process	0.0141311351970946
BP	GO:0061448	connective tissue development	0.0141311351970946
BP	GO:0003009	skeletal muscle contraction	0.014359479456254
BP	GO:0022008	neurogenesis	0.014359479456254
BP	GO:0045597	positive regulation of cell differentiation	0.0155215222749685
BP	GO:1901991	negative regulation of mitotic cell cycle phase transition	0.015991537239046
CC	GO:0005813	centrosome	0.0160435938080216
BP	GO:0050767	regulation of neurogenesis	0.0163550556275855
BP	GO:0048518	positive regulation of biological process	0.0166185315542648
BP	GO:0051306	mitotic sister chromatid separation	0.0167139900077513
MF	GO:0008201	heparin binding	0.0167139900077513
BP	GO:0007411	axon guidance	0.0177067716207166
BP	GO:0006941	striated muscle contraction	0.0177644597304491
CC	GO:0044297	cell body	0.0180106093596264
BP	GO:0030198	extracellular matrix organization	0.0180284267133031
CC	GO:0098590	plasma membrane region	0.018632846986534
BP	GO:0016049	cell growth	0.0192921313425427
CC	GO:0044454	nuclear chromosome part	0.0200745054507356
BP	GO:0007155	cell adhesion	0.0201204252138374
CC	GO:0005856	cytoskeleton	0.0208789381667942
CC	GO:0033267	axon part	0.0212079664800896
CC	GO:0005865	striated muscle thin filament	0.0212079664800896
BP	GO:0097485	neuron projection guidance	0.0214185883734828
CC	GO:0043005	neuron projection	0.0215845261617708
CC	GO:0005634	nucleus	0.0218487870414748
BP	GO:0045930	negative regulation of mitotic cell cycle	0.0228942740009627
CC	GO:0036379	myofilament	0.0238302741521941
BP	GO:0031123	RNA 3'-end processing	0.0238302741521941
BP	GO:0051130	positive regulation of cellular component organization	0.0244282807728934
CC	GO:0036477	somatodendritic compartment	0.0244282807728934
BP	GO:1901987	regulation of cell cycle phase transition	0.0245979818352348
BP	GO:0046483	heterocycle metabolic process	0.0246718063602594
BP	GO:1905819	negative regulation of chromosome separation	0.0246718063602594
CC	GO:0016604	nuclear body	0.0247494304949735
BP	GO:0022610	biological adhesion	0.0276721208112784
CC	GO:0099240	intrinsic component of synaptic membrane	0.0276721208112784
BP	GO:0048523	negative regulation of cellular process	0.0278509259506051
BP	GO:0003413	chondrocyte differentiation involved in endochondral bone morphogenesis	0.0282215435182787
BP	GO:0048522	positive regulation of cellular process	0.0283959721830777
BP	GO:0003422	growth plate cartilage morphogenesis	0.030168772180543
BP	GO:0003418	growth plate cartilage chondrocyte differentiation	0.0301991232201424
BP	GO:2000816	negative regulation of mitotic sister chromatid separation	0.0301991232201424
BP	GO:0051962	positive regulation of nervous system development	0.0301991232201424
BP	GO:0051094	positive regulation of developmental process	0.0301991232201424
BP	GO:0051984	positive regulation of chromosome segregation	0.0310759461975761
BP	GO:0030182	neuron differentiation	0.0310759461975761
BP	GO:0051236	establishment of RNA localization	0.0325160985718908
BP	GO:1901990	regulation of mitotic cell cycle phase transition	0.0325160985718908
BP	GO:0098813	nuclear chromosome segregation	0.0327400709310237
BP	GO:0044774	mitotic DNA integrity checkpoint	0.0327400709310237
CC	GO:0030016	myofibril	0.0328561322645715
BP	GO:0050808	synapse organization	0.0328561322645715
BP	GO:0003012	muscle system process	0.0331578355296775
MF	GO:0030020	extracellular matrix structural constituent conferring tensile strength	0.0333080875995131
BP	GO:1903047	mitotic cell cycle process	0.034039489410089
BP	GO:0048666	neuron development	0.0342270735579602
BP	GO:0040008	regulation of growth	0.0353741393347326
BP	GO:0048667	cell morphogenesis involved in neuron differentiation	0.0359905020852759
BP	GO:0051716	cellular response to stimulus	0.0369050450443834
BP	GO:0051056	regulation of small GTPase mediated signal transduction	0.0372211182719785
BP	GO:0034508	centromere complex assembly	0.0372211182719785
BP	GO:0043062	extracellular structure organization	0.0386413932045197
BP	GO:0050804	modulation of chemical synaptic transmission	0.0389346540161721
BP	GO:1902100	negative regulation of metaphase/anaphase transition of cell cycle	0.0389346540161721
CC	GO:0044422	organelle part	0.040109228953148
BP	GO:0050657	nucleic acid transport	0.0402229155160164
BP	GO:0050658	RNA transport	0.0402229155160164
BP	GO:0006281	DNA repair	0.0433346659279456
BP	GO:0006376	mRNA splice site selection	0.0433346659279456
CC	GO:0044430	cytoskeletal part	0.0434350260525102
CC	GO:0030017	sarcomere	0.0434350260525102
BP	GO:0051783	regulation of nuclear division	0.0434350260525102
CC	GO:0044451	nucleoplasm part	0.0434521345470523
BP	GO:0006936	muscle contraction	0.0435197872373432
BP	GO:0060255	regulation of macromolecule metabolic process	0.0437193027060169
BP	GO:0099177	regulation of trans-synaptic signaling	0.0437193027060169
BP	GO:0031570	DNA integrity checkpoint	0.0451580392170034
MF	GO:0003723	RNA binding	0.046016771854775
BP	GO:0010720	positive regulation of cell development	0.046016771854775
BP	GO:0033044	regulation of chromosome organization	0.0463640098648424
BP	GO:0045841	negative regulation of mitotic metaphase/anaphase transition	0.046713550148065
BP	GO:0010564	regulation of cell cycle process	0.046713550148065
MF	GO:0005102	signaling receptor binding	0.046713550148065
