# Supplementary material for: Dedicated transcriptomics combined with power analysis lead to functional understanding of genes with weak phenotypic changes in knockout lines
Source: PLoS Comput Biol. 2020 Nov 12;16(11):e1008354. doi: 10.1371/journal.pcbi.1008354 (PMC7685438; doi:10.1371/journal.pcbi.1008354)
Supplement: S3 File — (GZ) [file pcbi.1008354.s017.gz › S3_File/gor0.2/34.tsv]

ontology	category	term	BH
CC	GO:0031012	extracellular matrix	9.18003041686289e-10
MF	GO:0005515	protein binding	3.99310825313984e-09
BP	GO:0032501	multicellular organismal process	7.05535916357484e-09
CC	GO:0062023	collagen-containing extracellular matrix	7.05535916357484e-09
CC	GO:0044421	extracellular region part	3.61322387088456e-08
MF	GO:0005488	binding	1.37185993820375e-07
BP	GO:0032502	developmental process	2.88992738999234e-07
CC	GO:0005576	extracellular region	4.96908155245504e-07
BP	GO:0007275	multicellular organism development	4.96908155245504e-07
BP	GO:0065007	biological regulation	4.96908155245504e-07
BP	GO:0050789	regulation of biological process	4.96908155245504e-07
CC	GO:0005615	extracellular space	5.30952590801558e-07
MF	GO:0005201	extracellular matrix structural constituent	5.75293712946754e-07
BP	GO:0071840	cellular component organization or biogenesis	5.75293712946754e-07
BP	GO:0009987	cellular process	5.75293712946754e-07
BP	GO:0048856	anatomical structure development	5.88190713155112e-07
BP	GO:0048731	system development	5.88190713155112e-07
MF	GO:0005198	structural molecule activity	2.57346872057627e-06
BP	GO:0016043	cellular component organization	2.77321168759991e-06
CC	GO:0044428	nuclear part	3.86779863324679e-06
CC	GO:0032991	protein-containing complex	4.79383085838965e-06
BP	GO:0050794	regulation of cellular process	4.79383085838965e-06
CC	GO:0043228	non-membrane-bounded organelle	6.47802540086462e-06
CC	GO:0031981	nuclear lumen	8.27085727630259e-06
CC	GO:0043232	intracellular non-membrane-bounded organelle	8.91504677587848e-06
CC	GO:0070013	intracellular organelle lumen	4.85599729418221e-05
CC	GO:0031974	membrane-enclosed lumen	4.92652493824949e-05
CC	GO:0043233	organelle lumen	4.92652493824949e-05
MF	GO:0044877	protein-containing complex binding	0.00012264288110005
BP	GO:0007155	cell adhesion	0.000125083994775538
CC	GO:0099080	supramolecular complex	0.000140949346850041
CC	GO:0099081	supramolecular polymer	0.000140949346850041
BP	GO:0007399	nervous system development	0.000144148930400395
CC	GO:0045202	synapse	0.000144148930400395
CC	GO:0099512	supramolecular fiber	0.000169434567943827
BP	GO:0003008	system process	0.000169434567943827
MF	GO:0005212	structural constituent of eye lens	0.000169434567943827
BP	GO:0022610	biological adhesion	0.000169434567943827
CC	GO:0030424	axon	0.000186591740776579
BP	GO:0008380	RNA splicing	0.00024162567210673
CC	GO:0097060	synaptic membrane	0.000263200156171046
CC	GO:0031226	intrinsic component of plasma membrane	0.000375645623208695
BP	GO:0051239	regulation of multicellular organismal process	0.000437558720408391
CC	GO:0005634	nucleus	0.000437558720408391
BP	GO:0048468	cell development	0.000632704640879723
BP	GO:0030154	cell differentiation	0.000714691614560706
BP	GO:0048869	cellular developmental process	0.000736447668593168
BP	GO:0050793	regulation of developmental process	0.000736447668593168
BP	GO:0006397	mRNA processing	0.0009528723277937
BP	GO:2000026	regulation of multicellular organismal development	0.00112616785238517
CC	GO:0044459	plasma membrane part	0.00140459361312966
CC	GO:0005887	integral component of plasma membrane	0.00144448680668669
CC	GO:0005581	collagen trimer	0.00152775870194228
CC	GO:0043292	contractile fiber	0.00152775870194228
CC	GO:0033267	axon part	0.0019515145556834
CC	GO:0044420	extracellular matrix component	0.00211461310312874
BP	GO:0006396	RNA processing	0.00244454629287522
CC	GO:0098590	plasma membrane region	0.00256826853494513
MF	GO:0005539	glycosaminoglycan binding	0.00258086118022672
BP	GO:0048523	negative regulation of cellular process	0.00258086118022672
CC	GO:0044297	cell body	0.00258086118022672
MF	GO:0030020	extracellular matrix structural constituent conferring tensile strength	0.00312043503159988
CC	GO:0044456	synapse part	0.00314000109196055
CC	GO:0043025	neuronal cell body	0.00321407592372712
BP	GO:0051983	regulation of chromosome segregation	0.00328172563826155
BP	GO:0048519	negative regulation of biological process	0.00375300562232204
BP	GO:0000070	mitotic sister chromatid segregation	0.00384796720081329
CC	GO:0000776	kinetochore	0.00384796720081329
CC	GO:0005681	spliceosomal complex	0.00398517724890322
BP	GO:0048589	developmental growth	0.00401417896874578
BP	GO:0045595	regulation of cell differentiation	0.00401417896874578
CC	GO:0005694	chromosome	0.00410445042671372
BP	GO:0050808	synapse organization	0.00434864636328547
BP	GO:0090304	nucleic acid metabolic process	0.0046951102417881
BP	GO:0033047	regulation of mitotic sister chromatid segregation	0.00505409179374516
CC	GO:0005654	nucleoplasm	0.00505409179374516
BP	GO:0000375	RNA splicing, via transesterification reactions	0.00505409179374516
BP	GO:0000377	RNA splicing, via transesterification reactions with bulged adenosine as nucleophile	0.00505409179374516
BP	GO:0000398	mRNA splicing, via spliceosome	0.00505409179374516
BP	GO:0033045	regulation of sister chromatid segregation	0.00505409179374516
MF	GO:0005261	cation channel activity	0.00514868976887138
BP	GO:0043062	extracellular structure organization	0.00514868976887138
CC	GO:1990904	ribonucleoprotein complex	0.00548248117576966
BP	GO:0051726	regulation of cell cycle	0.00606116993926172
BP	GO:0040007	growth	0.00608988047091581
BP	GO:0016071	mRNA metabolic process	0.00609554410531788
CC	GO:0000775	chromosome, centromeric region	0.00630192245608542
BP	GO:0048699	generation of neurons	0.00635993042267216
BP	GO:0030198	extracellular matrix organization	0.00709167863315482
MF	GO:0008201	heparin binding	0.00738616279088947
CC	GO:0000793	condensed chromosome	0.00754112308067198
BP	GO:0002062	chondrocyte differentiation	0.00804732550323449
BP	GO:0048518	positive regulation of biological process	0.00927501838047243
BP	GO:0099536	synaptic signaling	0.00927501838047243
CC	GO:0099634	postsynaptic specialization membrane	0.00927501838047243
BP	GO:0022008	neurogenesis	0.00927501838047243
CC	GO:0044427	chromosomal part	0.00927501838047243
BP	GO:0006403	RNA localization	0.00927501838047243
BP	GO:0061448	connective tissue development	0.00963920548265717
CC	GO:0097458	neuron part	0.00963920548265717
BP	GO:0051301	cell division	0.0111797207128919
BP	GO:0007268	chemical synaptic transmission	0.0111797207128919
BP	GO:0098916	anterograde trans-synaptic signaling	0.0111797207128919
CC	GO:0000777	condensed chromosome kinetochore	0.0112292387335792
BP	GO:0007049	cell cycle	0.0113656621296638
BP	GO:0051960	regulation of nervous system development	0.0113656621296638
BP	GO:0007088	regulation of mitotic nuclear division	0.0118752365503081
CC	GO:0045211	postsynaptic membrane	0.0118752365503081
CC	GO:0044422	organelle part	0.0121964215154308
MF	GO:1901681	sulfur compound binding	0.0121964215154308
CC	GO:0030054	cell junction	0.0121964215154308
BP	GO:2000463	positive regulation of excitatory postsynaptic potential	0.0123813359428364
CC	GO:0099240	intrinsic component of synaptic membrane	0.0127508075952402
CC	GO:0036477	somatodendritic compartment	0.0131075372806919
BP	GO:0003009	skeletal muscle contraction	0.0132822222273979
BP	GO:0006139	nucleobase-containing compound metabolic process	0.0147035422807398
CC	GO:0030016	myofibril	0.014836782280888
BP	GO:0048522	positive regulation of cellular process	0.0169423848383741
BP	GO:0099537	trans-synaptic signaling	0.0169423848383741
CC	GO:0000228	nuclear chromosome	0.0172546700842012
BP	GO:0031123	RNA 3'-end processing	0.0172546700842012
BP	GO:0010965	regulation of mitotic sister chromatid separation	0.0172546700842012
BP	GO:0140014	mitotic nuclear division	0.0172546700842012
BP	GO:0030182	neuron differentiation	0.0177098786593966
BP	GO:0046483	heterocycle metabolic process	0.0177923028681309
BP	GO:0048666	neuron development	0.0192884200008073
BP	GO:0051216	cartilage development	0.0192884200008073
CC	GO:0098687	chromosomal region	0.0205743196334873
CC	GO:0030017	sarcomere	0.0205927651946143
BP	GO:0051093	negative regulation of developmental process	0.0219574715602292
BP	GO:0051783	regulation of nuclear division	0.0219574715602292
MF	GO:0003729	mRNA binding	0.0219574715602292
BP	GO:0060537	muscle tissue development	0.0226821205860632
BP	GO:0000245	spliceosomal complex assembly	0.0230833109053869
MF	GO:0022838	substrate-specific channel activity	0.0235467127264911
CC	GO:0044449	contractile fiber part	0.024213919062344
BP	GO:0007411	axon guidance	0.0243535164877866
BP	GO:0000819	sister chromatid segregation	0.0250539116732458
BP	GO:0007059	chromosome segregation	0.0251599631055143
BP	GO:0006259	DNA metabolic process	0.02606376309138
MF	GO:0022839	ion gated channel activity	0.0262340383582877
BP	GO:0007091	metaphase/anaphase transition of mitotic cell cycle	0.0268132834485042
BP	GO:0044784	metaphase/anaphase transition of cell cycle	0.0277112850874348
MF	GO:0008066	glutamate receptor activity	0.0279945891469263
CC	GO:0044454	nuclear chromosome part	0.0284184567978621
BP	GO:0007416	synapse assembly	0.0284445089551667
MF	GO:0015267	channel activity	0.0284445089551667
MF	GO:0022803	passive transmembrane transporter activity	0.0284445089551667
CC	GO:0043005	neuron projection	0.0285759815566513
BP	GO:0097485	neuron projection guidance	0.0287902198133243
MF	GO:0022836	gated channel activity	0.0289310870758345
BP	GO:0006260	DNA replication	0.0300281671749572
BP	GO:1905818	regulation of chromosome separation	0.0302844495787364
CC	GO:0150034	distal axon	0.0303408104597254
MF	GO:0098960	postsynaptic neurotransmitter receptor activity	0.0303408104597254
BP	GO:0000280	nuclear division	0.0303408104597254
MF	GO:0005216	ion channel activity	0.0315203451578398
BP	GO:0007517	muscle organ development	0.0318816186203275
BP	GO:0003012	muscle system process	0.0338912783353917
BP	GO:0060284	regulation of cell development	0.0344333325117955
BP	GO:0014706	striated muscle tissue development	0.035139842559983
BP	GO:0006941	striated muscle contraction	0.035139842559983
MF	GO:0097110	scaffold protein binding	0.035139842559983
BP	GO:1901360	organic cyclic compound metabolic process	0.0353816163738765
BP	GO:0007346	regulation of mitotic cell cycle	0.0354013886045721
MF	GO:0008094	DNA-dependent ATPase activity	0.0372936968348292
BP	GO:0009653	anatomical structure morphogenesis	0.0374285715963731
BP	GO:0006725	cellular aromatic compound metabolic process	0.0393305290786398
BP	GO:0048513	animal organ development	0.0396764969053235
CC	GO:0099699	integral component of synaptic membrane	0.0400801583572606
BP	GO:0006281	DNA repair	0.0406466772714731
CC	GO:0000779	condensed chromosome, centromeric region	0.0411558478128436
BP	GO:0034641	cellular nitrogen compound metabolic process	0.0412003760884911
MF	GO:1904315	transmitter-gated ion channel activity involved in regulation of postsynaptic membrane potential	0.0424770202094708
MF	GO:0003697	single-stranded DNA binding	0.0424770202094708
BP	GO:0023052	signaling	0.0424770202094708
BP	GO:0000278	mitotic cell cycle	0.0424770202094708
CC	GO:0044306	neuron projection terminus	0.0424770202094708
CC	GO:0043679	axon terminus	0.0424770202094708
BP	GO:0099565	chemical synaptic transmission, postsynaptic	0.0426368281739335
BP	GO:0003015	heart process	0.04291905499807
CC	GO:0042734	presynaptic membrane	0.0433957329878644
BP	GO:0003013	circulatory system process	0.0433957329878644
BP	GO:0060538	skeletal muscle organ development	0.04435486552933
BP	GO:0031175	neuron projection development	0.04435486552933
BP	GO:0060255	regulation of macromolecule metabolic process	0.0485386985946343
