# Supplementary material for: Dedicated transcriptomics combined with power analysis lead to functional understanding of genes with weak phenotypic changes in knockout lines
Source: PLoS Comput Biol. 2020 Nov 12;16(11):e1008354. doi: 10.1371/journal.pcbi.1008354 (PMC7685438; doi:10.1371/journal.pcbi.1008354)
Supplement: S3 File — (GZ) [file pcbi.1008354.s017.gz › S3_File/gor0.2/611.tsv]

ontology	category	term	BH
CC	GO:0031012	extracellular matrix	1.45183124243047e-08
CC	GO:0062023	collagen-containing extracellular matrix	5.79363717511823e-08
CC	GO:0097060	synaptic membrane	8.50203628266271e-07
CC	GO:0032991	protein-containing complex	1.77717948879444e-06
BP	GO:0009987	cellular process	1.77717948879444e-06
MF	GO:0005201	extracellular matrix structural constituent	3.951696290585e-06
BP	GO:0065007	biological regulation	3.951696290585e-06
CC	GO:0044428	nuclear part	5.31727058233697e-06
BP	GO:0032501	multicellular organismal process	7.58035812991512e-06
MF	GO:0005515	protein binding	7.58035812991512e-06
BP	GO:0071840	cellular component organization or biogenesis	7.58035812991512e-06
BP	GO:0050789	regulation of biological process	9.06534693693826e-06
CC	GO:0044421	extracellular region part	1.02248577216425e-05
CC	GO:0045202	synapse	1.02248577216425e-05
CC	GO:0045211	postsynaptic membrane	1.28476768948726e-05
CC	GO:0044427	chromosomal part	1.30823851846346e-05
BP	GO:0090304	nucleic acid metabolic process	1.4648218418967e-05
CC	GO:0043228	non-membrane-bounded organelle	1.4648218418967e-05
CC	GO:0031981	nuclear lumen	1.8437297491869e-05
CC	GO:0044456	synapse part	1.8437297491869e-05
MF	GO:0044877	protein-containing complex binding	1.8437297491869e-05
BP	GO:0006396	RNA processing	2.00814939710369e-05
BP	GO:0016043	cellular component organization	2.00814939710369e-05
BP	GO:0050794	regulation of cellular process	2.03796049147946e-05
BP	GO:0008380	RNA splicing	2.55277762001322e-05
BP	GO:0048731	system development	2.55731365226819e-05
CC	GO:0005694	chromosome	2.55814837871028e-05
BP	GO:0007275	multicellular organism development	2.87906934676463e-05
CC	GO:0043232	intracellular non-membrane-bounded organelle	2.92151639211167e-05
BP	GO:0016071	mRNA metabolic process	3.19005966849785e-05
BP	GO:0032502	developmental process	4.09120919972356e-05
BP	GO:0006397	mRNA processing	4.12730088881525e-05
MF	GO:0005488	binding	4.12730088881525e-05
CC	GO:0030424	axon	5.03924695385604e-05
CC	GO:0005615	extracellular space	5.77771695249449e-05
BP	GO:0099536	synaptic signaling	0.000134858066380075
BP	GO:0006139	nucleobase-containing compound metabolic process	0.000156319568801907
BP	GO:0099537	trans-synaptic signaling	0.000214089346241542
BP	GO:0007268	chemical synaptic transmission	0.000219114485025933
BP	GO:0098916	anterograde trans-synaptic signaling	0.000219114485025933
MF	GO:0005198	structural molecule activity	0.000219114485025933
CC	GO:0099512	supramolecular fiber	0.000219114485025933
CC	GO:0099080	supramolecular complex	0.000219114485025933
CC	GO:0099081	supramolecular polymer	0.000219114485025933
BP	GO:0048856	anatomical structure development	0.000219114485025933
BP	GO:0050808	synapse organization	0.000270445205692406
BP	GO:0031123	RNA 3'-end processing	0.000310854904818071
CC	GO:0098590	plasma membrane region	0.000324111132478254
CC	GO:0098687	chromosomal region	0.000324111132478254
CC	GO:0030054	cell junction	0.000377736790529713
BP	GO:0051960	regulation of nervous system development	0.000382695540462836
BP	GO:0043170	macromolecule metabolic process	0.00052757738626064
CC	GO:0000776	kinetochore	0.000815106617100347
CC	GO:0005581	collagen trimer	0.000861205777857832
CC	GO:0000228	nuclear chromosome	0.0010723159076005
CC	GO:0000777	condensed chromosome kinetochore	0.00108123252952459
CC	GO:0098794	postsynapse	0.00114762715389181
CC	GO:0005576	extracellular region	0.00129746683575232
CC	GO:0099240	intrinsic component of synaptic membrane	0.00129746683575232
CC	GO:0005654	nucleoplasm	0.00133194197815598
CC	GO:0070013	intracellular organelle lumen	0.00137869436103491
MF	GO:0005539	glycosaminoglycan binding	0.0013820251061759
BP	GO:0046483	heterocycle metabolic process	0.0013820251061759
CC	GO:0031974	membrane-enclosed lumen	0.00144887230024858
CC	GO:0043233	organelle lumen	0.00144887230024858
BP	GO:0007049	cell cycle	0.00153789946916827
CC	GO:0098982	GABA-ergic synapse	0.00159824996795936
BP	GO:0006725	cellular aromatic compound metabolic process	0.00161720187228574
CC	GO:0044454	nuclear chromosome part	0.00170488249840743
BP	GO:0000375	RNA splicing, via transesterification reactions	0.00197011581284476
BP	GO:0000377	RNA splicing, via transesterification reactions with bulged adenosine as nucleophile	0.00197011581284476
BP	GO:0000398	mRNA splicing, via spliceosome	0.00197011581284476
BP	GO:0006260	DNA replication	0.00258009658110456
BP	GO:0016070	RNA metabolic process	0.00259541063582252
BP	GO:0051962	positive regulation of nervous system development	0.00286514775187689
BP	GO:0043062	extracellular structure organization	0.0030937652829112
BP	GO:0051726	regulation of cell cycle	0.0030937652829112
BP	GO:0048519	negative regulation of biological process	0.0030937652829112
CC	GO:0042734	presynaptic membrane	0.0030937652829112
CC	GO:0000779	condensed chromosome, centromeric region	0.00316775750483623
MF	GO:0030020	extracellular matrix structural constituent conferring tensile strength	0.00320539908327711
BP	GO:1901360	organic cyclic compound metabolic process	0.00328093415423299
MF	GO:0005212	structural constituent of eye lens	0.00385553107611391
BP	GO:0051983	regulation of chromosome segregation	0.00433265056657652
MF	GO:0003729	mRNA binding	0.00463093220694716
BP	GO:0048468	cell development	0.0046796996529601
BP	GO:0048518	positive regulation of biological process	0.0046796996529601
BP	GO:0050804	modulation of chemical synaptic transmission	0.00475857603840812
CC	GO:0097458	neuron part	0.00493893271669485
CC	GO:0033267	axon part	0.00494099615513043
BP	GO:0000278	mitotic cell cycle	0.00511570155563695
BP	GO:0006403	RNA localization	0.00519517116719915
CC	GO:0099699	integral component of synaptic membrane	0.00535228654985919
BP	GO:0099177	regulation of trans-synaptic signaling	0.00550794205125048
BP	GO:0007155	cell adhesion	0.00559131899436046
BP	GO:0030198	extracellular matrix organization	0.00561709626042037
BP	GO:0007399	nervous system development	0.00584880171736736
CC	GO:0000775	chromosome, centromeric region	0.00607878517988696
BP	GO:0033045	regulation of sister chromatid segregation	0.00647795935282244
BP	GO:0022610	biological adhesion	0.00659349870915542
MF	GO:0003723	RNA binding	0.00663403497473453
CC	GO:0044297	cell body	0.00663904816828944
BP	GO:0034641	cellular nitrogen compound metabolic process	0.0068088359135633
BP	GO:0007416	synapse assembly	0.0068088359135633
MF	GO:0008092	cytoskeletal protein binding	0.00713260970789798
BP	GO:0051130	positive regulation of cellular component organization	0.00718187454350017
BP	GO:0006261	DNA-dependent DNA replication	0.00728023019677909
CC	GO:0099634	postsynaptic specialization membrane	0.00742999209849953
CC	GO:0043292	contractile fiber	0.00755773831875034
BP	GO:0090068	positive regulation of cell cycle process	0.0076952566669458
CC	GO:0005634	nucleus	0.00790881023071021
BP	GO:0051216	cartilage development	0.00794484632166543
BP	GO:0006974	cellular response to DNA damage stimulus	0.00794484632166543
BP	GO:0003008	system process	0.00794484632166543
BP	GO:0010467	gene expression	0.00830154603389064
BP	GO:0140014	mitotic nuclear division	0.00841670674963595
CC	GO:0099572	postsynaptic specialization	0.00851022126712907
BP	GO:0048699	generation of neurons	0.00860098726052669
BP	GO:0048523	negative regulation of cellular process	0.00914239566283784
BP	GO:0051239	regulation of multicellular organismal process	0.00917858675394017
BP	GO:0048522	positive regulation of cellular process	0.00917858675394017
BP	GO:0000245	spliceosomal complex assembly	0.01011770087439
MF	GO:0008201	heparin binding	0.01011770087439
BP	GO:0007088	regulation of mitotic nuclear division	0.01011770087439
BP	GO:0031124	mRNA 3'-end processing	0.0104114703301223
BP	GO:2000026	regulation of multicellular organismal development	0.0105279035425959
CC	GO:0098936	intrinsic component of postsynaptic membrane	0.0109149341919697
BP	GO:0050684	regulation of mRNA processing	0.0118187666226691
BP	GO:0060351	cartilage development involved in endochondral bone morphogenesis	0.0120190707654016
BP	GO:0060538	skeletal muscle organ development	0.0125606093754506
CC	GO:0036477	somatodendritic compartment	0.0128564394106976
BP	GO:0033047	regulation of mitotic sister chromatid segregation	0.0128564394106976
BP	GO:0006259	DNA metabolic process	0.0128638033481238
BP	GO:0051783	regulation of nuclear division	0.013015165223992
CC	GO:0005657	replication fork	0.0137674801995134
CC	GO:0005681	spliceosomal complex	0.0138522908375157
BP	GO:0050767	regulation of neurogenesis	0.0139008684730228
BP	GO:0000819	sister chromatid segregation	0.0142513430012721
BP	GO:0000070	mitotic sister chromatid segregation	0.0143950038679072
CC	GO:0044420	extracellular matrix component	0.0143950038679072
CC	GO:1990351	transporter complex	0.0143950038679072
BP	GO:0051301	cell division	0.0143950038679072
BP	GO:0060284	regulation of cell development	0.0148021636711539
BP	GO:0022402	cell cycle process	0.0154516845162701
CC	GO:0043025	neuronal cell body	0.0155274070339056
BP	GO:0030154	cell differentiation	0.0164549921088578
CC	GO:0098793	presynapse	0.0164552413100493
BP	GO:0045595	regulation of cell differentiation	0.0164552413100493
BP	GO:0060255	regulation of macromolecule metabolic process	0.0164552413100493
BP	GO:1903047	mitotic cell cycle process	0.01675539279664
BP	GO:0048167	regulation of synaptic plasticity	0.0172161521795083
BP	GO:0048666	neuron development	0.0172161521795083
BP	GO:0060537	muscle tissue development	0.0176021696665508
CC	GO:1990904	ribonucleoprotein complex	0.0177075431308661
BP	GO:0002062	chondrocyte differentiation	0.0177801058754231
BP	GO:0030182	neuron differentiation	0.0197535340847563
BP	GO:0006281	DNA repair	0.0197795306006038
BP	GO:0003015	heart process	0.0200025166826942
CC	GO:0005865	striated muscle thin filament	0.0201034449631695
BP	GO:0010720	positive regulation of cell development	0.0201757114539261
CC	GO:0032809	neuronal cell body membrane	0.0201757114539261
CC	GO:1902495	transmembrane transporter complex	0.0201757114539261
BP	GO:0007267	cell-cell signaling	0.0201757114539261
BP	GO:0007519	skeletal muscle tissue development	0.0203791864378897
CC	GO:0098878	neurotransmitter receptor complex	0.020587401622864
BP	GO:0051128	regulation of cellular component organization	0.020587401622864
CC	GO:0032279	asymmetric synapse	0.0206600598125146
CC	GO:0030016	myofibril	0.0206815378822653
BP	GO:0045876	positive regulation of sister chromatid cohesion	0.0207031854941679
BP	GO:0050769	positive regulation of neurogenesis	0.0210917862253705
BP	GO:0061448	connective tissue development	0.0216622559090091
CC	GO:0036379	myofilament	0.021717020793275
BP	GO:1903311	regulation of mRNA metabolic process	0.0219004554715332
BP	GO:0010564	regulation of cell cycle process	0.0225854087546006
BP	GO:0022008	neurogenesis	0.0236109041691691
BP	GO:0006807	nitrogen compound metabolic process	0.0236109041691691
CC	GO:0005856	cytoskeleton	0.0242298384417728
BP	GO:0048869	cellular developmental process	0.0245780828425989
CC	GO:0099055	integral component of postsynaptic membrane	0.0245780828425989
BP	GO:0050793	regulation of developmental process	0.0256651613348547
MF	GO:0022843	voltage-gated cation channel activity	0.0261761063260158
MF	GO:0022839	ion gated channel activity	0.0263648210349054
BP	GO:0060047	heart contraction	0.0264404018566346
CC	GO:0043596	nuclear replication fork	0.0264404018566346
CC	GO:0000778	condensed nuclear chromosome kinetochore	0.0293456187115267
BP	GO:0031175	neuron projection development	0.0295314737738087
MF	GO:0008144	drug binding	0.029840806656141
MF	GO:0022836	gated channel activity	0.030885747511247
CC	GO:0043005	neuron projection	0.0320509918239014
CC	GO:0044449	contractile fiber part	0.0328862397648913
CC	GO:0044422	organelle part	0.0338701388162366
CC	GO:0098889	intrinsic component of presynaptic membrane	0.0342342081271869
BP	GO:0098742	cell-cell adhesion via plasma-membrane adhesion molecules	0.035826623440644
BP	GO:0014706	striated muscle tissue development	0.0366140867091467
CC	GO:0008328	ionotropic glutamate receptor complex	0.037728018946382
CC	GO:0014069	postsynaptic density	0.0388371207784859
CC	GO:0044430	cytoskeletal part	0.0388371207784859
CC	GO:0031226	intrinsic component of plasma membrane	0.0401252720019867
MF	GO:0046873	metal ion transmembrane transporter activity	0.0401252720019867
CC	GO:0098839	postsynaptic density membrane	0.0402450161327219
BP	GO:0050803	regulation of synapse structure or activity	0.0409690653929611
CC	GO:0030017	sarcomere	0.0431198774175666
BP	GO:0006378	mRNA polyadenylation	0.0431198774175666
BP	GO:0003433	chondrocyte development involved in endochondral bone morphogenesis	0.044126733571228
BP	GO:0120039	plasma membrane bounded cell projection morphogenesis	0.0443103588522997
BP	GO:0007517	muscle organ development	0.044755627541971
CC	GO:0000793	condensed chromosome	0.044755627541971
CC	GO:0044298	cell body membrane	0.044755627541971
BP	GO:0003012	muscle system process	0.0449370330372819
CC	GO:0098984	neuron to neuron synapse	0.0455665552792267
CC	GO:0097447	dendritic tree	0.0462213567626902
BP	GO:0048858	cell projection morphogenesis	0.0462213567626902
BP	GO:0006941	striated muscle contraction	0.0462483786078406
BP	GO:0043631	RNA polyadenylation	0.0462483786078406
BP	GO:0051236	establishment of RNA localization	0.0464426437606968
BP	GO:0000075	cell cycle checkpoint	0.046774095665259
BP	GO:0048747	muscle fiber development	0.0469854565245077
MF	GO:1990825	sequence-specific mRNA binding	0.0480659670559736
CC	GO:0034702	ion channel complex	0.0489370685454314
