# Supplementary material for: Dedicated transcriptomics combined with power analysis lead to functional understanding of genes with weak phenotypic changes in knockout lines
Source: PLoS Comput Biol. 2020 Nov 12;16(11):e1008354. doi: 10.1371/journal.pcbi.1008354 (PMC7685438; doi:10.1371/journal.pcbi.1008354)
Supplement: S3 File — (GZ) [file pcbi.1008354.s017.gz › S3_File/gor0.2/826.tsv]

ontology	category	term	BH
CC	GO:0031012	extracellular matrix	7.97988639470962e-09
BP	GO:0071840	cellular component organization or biogenesis	1.03546269328666e-07
BP	GO:0016043	cellular component organization	3.44528947529398e-07
CC	GO:0062023	collagen-containing extracellular matrix	3.9379196994169e-07
MF	GO:0005201	extracellular matrix structural constituent	3.9379196994169e-07
MF	GO:0005515	protein binding	1.11459728153785e-06
CC	GO:0044421	extracellular region part	1.67818744673364e-06
BP	GO:0032501	multicellular organismal process	2.57020996671793e-06
BP	GO:0009987	cellular process	3.48526894641619e-06
CC	GO:0032991	protein-containing complex	3.99048527839313e-06
CC	GO:0043228	non-membrane-bounded organelle	4.32170429638846e-06
CC	GO:0005615	extracellular space	5.5040846067126e-06
BP	GO:0050794	regulation of cellular process	6.81270681469675e-06
MF	GO:0005198	structural molecule activity	7.37560454456529e-06
CC	GO:0097060	synaptic membrane	7.4503302555201e-06
BP	GO:0048731	system development	9.10149392470074e-06
BP	GO:0065007	biological regulation	9.10149392470074e-06
CC	GO:0043232	intracellular non-membrane-bounded organelle	9.10149392470074e-06
BP	GO:0032502	developmental process	9.10149392470074e-06
CC	GO:0005576	extracellular region	1.01855601874212e-05
BP	GO:0048856	anatomical structure development	1.05436429361669e-05
CC	GO:0044456	synapse part	1.1612453526381e-05
CC	GO:0045202	synapse	1.68421291391747e-05
BP	GO:0050789	regulation of biological process	1.80376226480261e-05
BP	GO:0007275	multicellular organism development	1.80376226480261e-05
CC	GO:0099512	supramolecular fiber	3.10045296988688e-05
CC	GO:0099080	supramolecular complex	3.10045296988688e-05
CC	GO:0099081	supramolecular polymer	3.10045296988688e-05
CC	GO:0031981	nuclear lumen	3.63847219765877e-05
BP	GO:0051128	regulation of cellular component organization	3.77105125664786e-05
MF	GO:0044877	protein-containing complex binding	4.17102782227441e-05
BP	GO:0048468	cell development	5.08513658320432e-05
CC	GO:0030424	axon	6.25154792741942e-05
CC	GO:0005654	nucleoplasm	7.46343116985597e-05
CC	GO:0043292	contractile fiber	0.0001034432634225
CC	GO:0044427	chromosomal part	0.000124631448073355
CC	GO:0033267	axon part	0.000127285502266931
CC	GO:0005694	chromosome	0.000136689473356167
BP	GO:0003008	system process	0.000139446902146093
CC	GO:0070013	intracellular organelle lumen	0.000176154492797088
CC	GO:0031974	membrane-enclosed lumen	0.000182776378147624
CC	GO:0043233	organelle lumen	0.000182776378147624
CC	GO:0044428	nuclear part	0.0002460121503554
BP	GO:0007346	regulation of mitotic cell cycle	0.000270123065042272
BP	GO:0090068	positive regulation of cell cycle process	0.000390587616526996
BP	GO:0051726	regulation of cell cycle	0.00044341937823313
BP	GO:0007399	nervous system development	0.000508344454014364
BP	GO:0099536	synaptic signaling	0.00059986298310194
CC	GO:0097458	neuron part	0.000619680975088993
BP	GO:0040007	growth	0.000619680975088993
BP	GO:0007049	cell cycle	0.000624233179644819
MF	GO:0005212	structural constituent of eye lens	0.000624233179644819
BP	GO:0051130	positive regulation of cellular component organization	0.000842561407006973
CC	GO:0005581	collagen trimer	0.00088116980183515
CC	GO:0045211	postsynaptic membrane	0.000893953549456985
BP	GO:0045787	positive regulation of cell cycle	0.000916322932422103
CC	GO:0030054	cell junction	0.000974049299883013
BP	GO:0099537	trans-synaptic signaling	0.00105457494031804
BP	GO:0000278	mitotic cell cycle	0.00105457494031804
MF	GO:0005488	binding	0.00113450870485665
BP	GO:0050793	regulation of developmental process	0.00119638148971775
BP	GO:0007268	chemical synaptic transmission	0.00123165058721544
BP	GO:0098916	anterograde trans-synaptic signaling	0.00123165058721544
BP	GO:0051216	cartilage development	0.0012576782790772
BP	GO:0051239	regulation of multicellular organismal process	0.00130445980920285
MF	GO:0030020	extracellular matrix structural constituent conferring tensile strength	0.00132114692445498
BP	GO:0002062	chondrocyte differentiation	0.0013243195541885
BP	GO:0060351	cartilage development involved in endochondral bone morphogenesis	0.00152931736541005
BP	GO:0007059	chromosome segregation	0.00155616521076399
CC	GO:0030016	myofibril	0.00169174902307563
BP	GO:0048869	cellular developmental process	0.00183665845455582
BP	GO:0030154	cell differentiation	0.0018463399729556
BP	GO:0051960	regulation of nervous system development	0.0019826382728143
BP	GO:1901990	regulation of mitotic cell cycle phase transition	0.00217057680895781
CC	GO:0044420	extracellular matrix component	0.00219266504387443
CC	GO:0030017	sarcomere	0.0023067218786313
CC	GO:0032279	asymmetric synapse	0.0023067218786313
CC	GO:0098590	plasma membrane region	0.00254847229008847
BP	GO:0000070	mitotic sister chromatid segregation	0.0027661757652066
BP	GO:0006396	RNA processing	0.00281479018949908
BP	GO:2000026	regulation of multicellular organismal development	0.00296264647277911
CC	GO:0005856	cytoskeleton	0.00297124007528937
CC	GO:0044430	cytoskeletal part	0.00297124007528937
BP	GO:0140014	mitotic nuclear division	0.00304151102721369
CC	GO:0044449	contractile fiber part	0.00307861328881645
CC	GO:0098984	neuron to neuron synapse	0.00310311088695846
CC	GO:0099572	postsynaptic specialization	0.00352102296715947
CC	GO:0098794	postsynapse	0.00352102296715947
CC	GO:0014069	postsynaptic density	0.00352102296715947
MF	GO:0008092	cytoskeletal protein binding	0.0038223761361087
BP	GO:0009653	anatomical structure morphogenesis	0.00387999586237341
BP	GO:0048285	organelle fission	0.00391887474147642
CC	GO:0000775	chromosome, centromeric region	0.00391887474147642
BP	GO:0097435	supramolecular fiber organization	0.00391887474147642
CC	GO:0005634	nucleus	0.00407276630827347
BP	GO:0006260	DNA replication	0.00533947207559885
BP	GO:0007088	regulation of mitotic nuclear division	0.00554680991446098
BP	GO:0090304	nucleic acid metabolic process	0.0057014930943849
BP	GO:0033047	regulation of mitotic sister chromatid segregation	0.00575983377352879
BP	GO:0048589	developmental growth	0.00586861971612766
BP	GO:0061448	connective tissue development	0.00622825117785808
CC	GO:0150034	distal axon	0.00622825117785808
BP	GO:1901987	regulation of cell cycle phase transition	0.00679903232840956
BP	GO:0099177	regulation of trans-synaptic signaling	0.00748615795908963
BP	GO:0048699	generation of neurons	0.00790585920434284
CC	GO:0031226	intrinsic component of plasma membrane	0.00874006384782
BP	GO:0050804	modulation of chemical synaptic transmission	0.00883607774634527
CC	GO:0000776	kinetochore	0.00883607774634527
CC	GO:0000228	nuclear chromosome	0.00883607774634527
BP	GO:0045595	regulation of cell differentiation	0.00901488909748213
BP	GO:0060284	regulation of cell development	0.00948886957361445
BP	GO:0098813	nuclear chromosome segregation	0.0097990119723538
BP	GO:0022008	neurogenesis	0.0100166396567278
MF	GO:0005516	calmodulin binding	0.0100166396567278
BP	GO:0050808	synapse organization	0.0100803246505842
CC	GO:0044297	cell body	0.0101551670549078
BP	GO:0000280	nuclear division	0.0102066556766823
CC	GO:0000793	condensed chromosome	0.0110065505022122
BP	GO:0010564	regulation of cell cycle process	0.0113313250226198
BP	GO:0003433	chondrocyte development involved in endochondral bone morphogenesis	0.0113313250226198
CC	GO:0098793	presynapse	0.0114164745550677
BP	GO:0048519	negative regulation of biological process	0.0114164745550677
BP	GO:0051783	regulation of nuclear division	0.011484635920979
CC	GO:0000777	condensed chromosome kinetochore	0.0123186164831395
BP	GO:0040008	regulation of growth	0.0124252378308031
BP	GO:0048666	neuron development	0.012502733323743
MF	GO:0005539	glycosaminoglycan binding	0.012502733323743
BP	GO:0001501	skeletal system development	0.012821942845022
CC	GO:0044459	plasma membrane part	0.012821942845022
CC	GO:0044422	organelle part	0.012938763193805
BP	GO:0048523	negative regulation of cellular process	0.012938763193805
BP	GO:0008380	RNA splicing	0.012938763193805
BP	GO:0031175	neuron projection development	0.012938763193805
BP	GO:0022402	cell cycle process	0.012938763193805
BP	GO:0051276	chromosome organization	0.012938763193805
BP	GO:0016071	mRNA metabolic process	0.0133979476523855
CC	GO:0044454	nuclear chromosome part	0.0134108355819245
BP	GO:0051962	positive regulation of nervous system development	0.013505291385668
BP	GO:0051983	regulation of chromosome segregation	0.0136280840549915
BP	GO:0048167	regulation of synaptic plasticity	0.0137451268233273
BP	GO:0006941	striated muscle contraction	0.0148888017386369
BP	GO:0006139	nucleobase-containing compound metabolic process	0.0149121746788399
BP	GO:0030198	extracellular matrix organization	0.0151540625392311
BP	GO:0010720	positive regulation of cell development	0.0151794340767081
BP	GO:0003015	heart process	0.0151794340767081
MF	GO:0003729	mRNA binding	0.0152307624579201
CC	GO:0036477	somatodendritic compartment	0.0155052591203026
CC	GO:0099634	postsynaptic specialization membrane	0.0161930434121985
CC	GO:0098687	chromosomal region	0.0163717259459576
BP	GO:0006261	DNA-dependent DNA replication	0.0166250898736687
BP	GO:0071824	protein-DNA complex subunit organization	0.0167929984902445
BP	GO:0031032	actomyosin structure organization	0.0171696010884493
CC	GO:0098839	postsynaptic density membrane	0.0179829171629392
BP	GO:0065008	regulation of biological quality	0.0180455803450353
CC	GO:0043005	neuron projection	0.0189452101532777
CC	GO:0005865	striated muscle thin filament	0.0193657680280937
BP	GO:0061061	muscle structure development	0.0196033951081967
BP	GO:0060350	endochondral bone morphogenesis	0.0196033951081967
BP	GO:0060349	bone morphogenesis	0.0199158417720362
BP	GO:0000819	sister chromatid segregation	0.0204178165016878
BP	GO:0050877	nervous system process	0.0204178165016878
BP	GO:0006259	DNA metabolic process	0.0204178165016878
BP	GO:0051303	establishment of chromosome localization	0.0204178165016878
BP	GO:0032989	cellular component morphogenesis	0.0204178165016878
CC	GO:0036379	myofilament	0.020713497749393
CC	GO:0098978	glutamatergic synapse	0.020713497749393
BP	GO:0045931	positive regulation of mitotic cell cycle	0.020713497749393
BP	GO:0030182	neuron differentiation	0.020713497749393
CC	GO:0099240	intrinsic component of synaptic membrane	0.020713497749393
BP	GO:0045597	positive regulation of cell differentiation	0.020713497749393
BP	GO:0010389	regulation of G2/M transition of mitotic cell cycle	0.020713497749393
BP	GO:1903047	mitotic cell cycle process	0.0213611204681083
MF	GO:0008144	drug binding	0.0216104645982039
BP	GO:0031123	RNA 3'-end processing	0.0218589372708652
BP	GO:0046483	heterocycle metabolic process	0.0219689093677286
BP	GO:0007010	cytoskeleton organization	0.0219689093677286
BP	GO:0050767	regulation of neurogenesis	0.0220387077775588
BP	GO:0006936	muscle contraction	0.0220387077775588
CC	GO:0005887	integral component of plasma membrane	0.0222107394261588
MF	GO:0051015	actin filament binding	0.022275192721687
BP	GO:0006397	mRNA processing	0.02256332865703
BP	GO:0003012	muscle system process	0.0228794290209968
BP	GO:0003413	chondrocyte differentiation involved in endochondral bone morphogenesis	0.0228794290209968
CC	GO:0044327	dendritic spine head	0.0228794290209968
MF	GO:0005524	ATP binding	0.023454676524341
MF	GO:0097367	carbohydrate derivative binding	0.024634575447335
BP	GO:0065004	protein-DNA complex assembly	0.0248471721460437
BP	GO:0003418	growth plate cartilage chondrocyte differentiation	0.0248471721460437
CC	GO:0005813	centrosome	0.0248471721460437
BP	GO:0031124	mRNA 3'-end processing	0.025078330288416
CC	GO:0005819	spindle	0.0263736970049404
BP	GO:0071459	protein localization to chromosome, centromeric region	0.0276145377170383
BP	GO:0044772	mitotic cell cycle phase transition	0.0276145377170383
BP	GO:1902749	regulation of cell cycle G2/M phase transition	0.0282830188799094
BP	GO:0033044	regulation of chromosome organization	0.0283021026312981
BP	GO:0050000	chromosome localization	0.0283326100390938
CC	GO:0044451	nucleoplasm part	0.0285156029655499
CC	GO:0000779	condensed chromosome, centromeric region	0.0288720378641319
CC	GO:0031674	I band	0.0289477537001276
BP	GO:0044770	cell cycle phase transition	0.0300515291029613
BP	GO:0003009	skeletal muscle contraction	0.0300930242515614
BP	GO:0043062	extracellular structure organization	0.0300930242515614
BP	GO:0048518	positive regulation of biological process	0.0304949646186612
BP	GO:0008608	attachment of spindle microtubules to kinetochore	0.0304949646186612
BP	GO:1901991	negative regulation of mitotic cell cycle phase transition	0.0336456111257818
BP	GO:0044839	cell cycle G2/M phase transition	0.0337082907776268
MF	GO:0005261	cation channel activity	0.0341374722487008
BP	GO:0051093	negative regulation of developmental process	0.0361299871169139
BP	GO:1901989	positive regulation of cell cycle phase transition	0.0366454166695037
BP	GO:0000086	G2/M transition of mitotic cell cycle	0.0379039127428822
BP	GO:0051301	cell division	0.0379379691335998
BP	GO:0010965	regulation of mitotic sister chromatid separation	0.0379785059702603
BP	GO:0007215	glutamate receptor signaling pathway	0.038266405682686
MF	GO:0098772	molecular function regulator	0.038266405682686
BP	GO:0006378	mRNA polyadenylation	0.0390524317795578
BP	GO:0051310	metaphase plate congression	0.0396276338847184
BP	GO:0033045	regulation of sister chromatid segregation	0.0402442431355666
CC	GO:0045120	pronucleus	0.0406055224744251
BP	GO:0044057	regulation of system process	0.0416123908666289
CC	GO:0043025	neuronal cell body	0.0416123908666289
BP	GO:0007093	mitotic cell cycle checkpoint	0.0416123908666289
BP	GO:1901992	positive regulation of mitotic cell cycle phase transition	0.041715881167521
BP	GO:0006725	cellular aromatic compound metabolic process	0.041715881167521
BP	GO:0023052	signaling	0.0425606154345486
CC	GO:0044463	cell projection part	0.0425606154345486
CC	GO:0120038	plasma membrane bounded cell projection part	0.0425606154345486
BP	GO:0120036	plasma membrane bounded cell projection organization	0.0438340459595672
BP	GO:0060047	heart contraction	0.0441935698370371
CC	GO:0098936	intrinsic component of postsynaptic membrane	0.0450274143996554
BP	GO:0007267	cell-cell signaling	0.0450274143996554
BP	GO:0006275	regulation of DNA replication	0.0452048207829949
BP	GO:0051052	regulation of DNA metabolic process	0.0456035837268435
CC	GO:0005657	replication fork	0.0457720611356767
CC	GO:0098878	neurotransmitter receptor complex	0.0457720611356767
BP	GO:0051785	positive regulation of nuclear division	0.0460617777832073
BP	GO:0000375	RNA splicing, via transesterification reactions	0.0460617777832073
BP	GO:0000377	RNA splicing, via transesterification reactions with bulged adenosine as nucleophile	0.0460617777832073
BP	GO:0000398	mRNA splicing, via spliceosome	0.0460617777832073
BP	GO:0007154	cell communication	0.0466007207648277
BP	GO:0003013	circulatory system process	0.0475106241468965
BP	GO:0030199	collagen fibril organization	0.047683938389435
BP	GO:0003414	chondrocyte morphogenesis involved in endochondral bone morphogenesis	0.0478152553101269
BP	GO:0003429	growth plate cartilage chondrocyte morphogenesis	0.0478152553101269
BP	GO:0090171	chondrocyte morphogenesis	0.0478152553101269
MF	GO:0032559	adenyl ribonucleotide binding	0.0479528927000331
CC	GO:0034703	cation channel complex	0.047981012767469
BP	GO:0048168	regulation of neuronal synaptic plasticity	0.047981012767469
BP	GO:0051383	kinetochore organization	0.047981012767469
CC	GO:0030427	site of polarized growth	0.048186747752529
BP	GO:0051094	positive regulation of developmental process	0.048186747752529
MF	GO:0030554	adenyl nucleotide binding	0.0483186082429286
BP	GO:0032879	regulation of localization	0.0483186082429286
BP	GO:0016049	cell growth	0.049957994813436
BP	GO:0060537	muscle tissue development	0.049957994813436
