# Supplementary material for: Dedicated transcriptomics combined with power analysis lead to functional understanding of genes with weak phenotypic changes in knockout lines
Source: PLoS Comput Biol. 2020 Nov 12;16(11):e1008354. doi: 10.1371/journal.pcbi.1008354 (PMC7685438; doi:10.1371/journal.pcbi.1008354)
Supplement: S3 File — (GZ) [file pcbi.1008354.s017.gz › S3_File/gor0.2/878.tsv]

ontology	category	term	BH
BP	GO:0032501	multicellular organismal process	2.57694642210198e-11
CC	GO:0031012	extracellular matrix	1.38987739818569e-09
BP	GO:0050789	regulation of biological process	9.63318981235577e-09
BP	GO:0065007	biological regulation	3.36283391293885e-08
BP	GO:0032502	developmental process	5.74109250678931e-08
CC	GO:0044421	extracellular region part	7.32674294978575e-08
BP	GO:0050794	regulation of cellular process	1.36310277960852e-07
BP	GO:0048731	system development	1.47875651899474e-07
CC	GO:0062023	collagen-containing extracellular matrix	1.48055335905701e-07
BP	GO:0007275	multicellular organism development	1.52360764434521e-07
BP	GO:0009987	cellular process	1.70467796912409e-07
CC	GO:0005576	extracellular region	1.91748546914292e-07
CC	GO:0044428	nuclear part	1.91748546914292e-07
MF	GO:0005515	protein binding	2.04505351131167e-07
BP	GO:0051239	regulation of multicellular organismal process	2.48817942660161e-07
BP	GO:0048856	anatomical structure development	2.50439502472287e-07
CC	GO:0097060	synaptic membrane	3.10413961765506e-07
BP	GO:0048519	negative regulation of biological process	3.27029228465765e-07
CC	GO:0032991	protein-containing complex	7.05525802820893e-07
CC	GO:0005615	extracellular space	1.01178775934262e-06
MF	GO:0005488	binding	1.02042635415861e-06
CC	GO:0031981	nuclear lumen	2.08229405703818e-06
BP	GO:0071840	cellular component organization or biogenesis	2.31150978937317e-06
MF	GO:0005201	extracellular matrix structural constituent	4.2813158513243e-06
BP	GO:0048869	cellular developmental process	8.37414345008789e-06
BP	GO:0007399	nervous system development	8.37414345008789e-06
BP	GO:0048523	negative regulation of cellular process	8.37414345008789e-06
BP	GO:0030154	cell differentiation	8.37414345008789e-06
BP	GO:0050793	regulation of developmental process	9.38815358739568e-06
BP	GO:0016043	cellular component organization	9.96931670844706e-06
CC	GO:0045211	postsynaptic membrane	1.08888792203092e-05
CC	GO:0005694	chromosome	1.96452582196492e-05
BP	GO:0090304	nucleic acid metabolic process	1.96452582196492e-05
CC	GO:0043228	non-membrane-bounded organelle	2.18057625406985e-05
BP	GO:0006396	RNA processing	2.22234378285097e-05
CC	GO:0045202	synapse	2.29852206480474e-05
CC	GO:0030424	axon	2.42769016331777e-05
CC	GO:0044427	chromosomal part	2.99358088610087e-05
BP	GO:2000026	regulation of multicellular organismal development	3.27045960372758e-05
MF	GO:0044877	protein-containing complex binding	3.32803391238156e-05
BP	GO:0008380	RNA splicing	3.64774170255366e-05
CC	GO:0000776	kinetochore	4.09847830689339e-05
CC	GO:0043232	intracellular non-membrane-bounded organelle	4.41709581102237e-05
BP	GO:0048468	cell development	4.41709581102237e-05
CC	GO:0044456	synapse part	5.29061567350154e-05
BP	GO:0003008	system process	5.89009301906821e-05
CC	GO:0030054	cell junction	6.9699812443737e-05
BP	GO:0040007	growth	7.99708729469279e-05
CC	GO:0098590	plasma membrane region	8.08069429818437e-05
CC	GO:0099240	intrinsic component of synaptic membrane	0.000108094175205919
BP	GO:0048518	positive regulation of biological process	0.000117290792913532
CC	GO:0036477	somatodendritic compartment	0.000124079508943974
CC	GO:0033267	axon part	0.000124079508943974
CC	GO:0098687	chromosomal region	0.000137416312409185
BP	GO:0016071	mRNA metabolic process	0.000176480379491923
BP	GO:0045595	regulation of cell differentiation	0.000178659837124745
BP	GO:0048522	positive regulation of cellular process	0.000178659837124745
MF	GO:0005509	calcium ion binding	0.000189963451000646
BP	GO:0000375	RNA splicing, via transesterification reactions	0.00020199508408264
BP	GO:0000377	RNA splicing, via transesterification reactions with bulged adenosine as nucleophile	0.00020199508408264
BP	GO:0000398	mRNA splicing, via spliceosome	0.00020199508408264
CC	GO:0097458	neuron part	0.00020199508408264
CC	GO:0099634	postsynaptic specialization membrane	0.000239182771416884
CC	GO:0098982	GABA-ergic synapse	0.000263247185722319
BP	GO:0051716	cellular response to stimulus	0.0003228731444608
BP	GO:0006397	mRNA processing	0.000452329269346047
BP	GO:0003422	growth plate cartilage morphogenesis	0.000456369233096748
CC	GO:0005654	nucleoplasm	0.00046275383169983
CC	GO:0098936	intrinsic component of postsynaptic membrane	0.00054975438322433
CC	GO:0005634	nucleus	0.000649183104636609
CC	GO:0000228	nuclear chromosome	0.000685023061928944
CC	GO:0000777	condensed chromosome kinetochore	0.000685023061928944
CC	GO:0000779	condensed chromosome, centromeric region	0.000685023061928944
BP	GO:0007155	cell adhesion	0.000701055556998564
BP	GO:0051094	positive regulation of developmental process	0.000702680321637011
BP	GO:0048589	developmental growth	0.000702680321637011
BP	GO:0006139	nucleobase-containing compound metabolic process	0.000702680321637011
CC	GO:0031226	intrinsic component of plasma membrane	0.000731029844043796
BP	GO:0022610	biological adhesion	0.000916651010827578
CC	GO:0070013	intracellular organelle lumen	0.000917014925002675
BP	GO:0061448	connective tissue development	0.000937433491224149
CC	GO:0098794	postsynapse	0.000937433491224149
CC	GO:0031974	membrane-enclosed lumen	0.000985586889570816
CC	GO:0043233	organelle lumen	0.000985586889570816
CC	GO:0005581	collagen trimer	0.00101749917529556
CC	GO:0043292	contractile fiber	0.00102372282785116
BP	GO:0003414	chondrocyte morphogenesis involved in endochondral bone morphogenesis	0.00102372282785116
BP	GO:0003429	growth plate cartilage chondrocyte morphogenesis	0.00102372282785116
BP	GO:0090171	chondrocyte morphogenesis	0.00102372282785116
BP	GO:0051216	cartilage development	0.00102372282785116
CC	GO:0000775	chromosome, centromeric region	0.00102372282785116
MF	GO:0005198	structural molecule activity	0.00102372282785116
BP	GO:0023052	signaling	0.00106162637196105
BP	GO:0043170	macromolecule metabolic process	0.0010635545403346
CC	GO:0043005	neuron projection	0.00126138051784975
BP	GO:0022008	neurogenesis	0.00126138051784975
CC	GO:0099512	supramolecular fiber	0.00126138051784975
CC	GO:0099080	supramolecular complex	0.00134034008298551
CC	GO:0099081	supramolecular polymer	0.00134034008298551
BP	GO:0051726	regulation of cell cycle	0.00134034008298551
BP	GO:0099536	synaptic signaling	0.00134079585418609
BP	GO:0002062	chondrocyte differentiation	0.00140127688834097
BP	GO:0003433	chondrocyte development involved in endochondral bone morphogenesis	0.00145637094801745
CC	GO:0099699	integral component of synaptic membrane	0.00184306989516006
BP	GO:0046483	heterocycle metabolic process	0.00190217621834731
BP	GO:0099537	trans-synaptic signaling	0.00232820765564681
BP	GO:0007154	cell communication	0.00232820765564681
CC	GO:0044454	nuclear chromosome part	0.00240185378337678
BP	GO:0048699	generation of neurons	0.00240185378337678
BP	GO:0060255	regulation of macromolecule metabolic process	0.00240185378337678
BP	GO:0016070	RNA metabolic process	0.00240433121658502
BP	GO:0000245	spliceosomal complex assembly	0.00243355917108879
BP	GO:0007268	chemical synaptic transmission	0.00245834055973981
BP	GO:0098916	anterograde trans-synaptic signaling	0.00245834055973981
BP	GO:0006259	DNA metabolic process	0.00250437048502307
CC	GO:0099055	integral component of postsynaptic membrane	0.00254646213056294
BP	GO:0006281	DNA repair	0.0026500415839015
BP	GO:0050896	response to stimulus	0.00281449131299893
BP	GO:0060350	endochondral bone morphogenesis	0.00281449131299893
BP	GO:0051128	regulation of cellular component organization	0.00283125732806798
BP	GO:0045597	positive regulation of cell differentiation	0.00295701161269904
CC	GO:0044459	plasma membrane part	0.00302109474657622
BP	GO:0006725	cellular aromatic compound metabolic process	0.00308691981121109
CC	GO:0098948	intrinsic component of postsynaptic specialization membrane	0.00308691981121109
MF	GO:0005212	structural constituent of eye lens	0.0031133774625671
BP	GO:0010467	gene expression	0.0031133774625671
CC	GO:0000793	condensed chromosome	0.00351651082047918
MF	GO:0003723	RNA binding	0.00355237775680091
CC	GO:0005887	integral component of plasma membrane	0.00376041368678067
CC	GO:0044297	cell body	0.00380132563507826
BP	GO:0003418	growth plate cartilage chondrocyte differentiation	0.00502182315827212
BP	GO:0050804	modulation of chemical synaptic transmission	0.00577337792033066
BP	GO:0007346	regulation of mitotic cell cycle	0.00577337792033066
BP	GO:0003413	chondrocyte differentiation involved in endochondral bone morphogenesis	0.00577337792033066
MF	GO:0008134	transcription factor binding	0.0061239059976395
BP	GO:0050808	synapse organization	0.00626508211922167
BP	GO:0048666	neuron development	0.00640138338772242
BP	GO:0034641	cellular nitrogen compound metabolic process	0.00640138338772242
CC	GO:0043025	neuronal cell body	0.00654337366232905
CC	GO:0098839	postsynaptic density membrane	0.00659747365623969
BP	GO:0099177	regulation of trans-synaptic signaling	0.00672652882486544
CC	GO:0150034	distal axon	0.00700575293880556
CC	GO:0030016	myofibril	0.007027373808264
BP	GO:0003012	muscle system process	0.00707768012476099
CC	GO:0099572	postsynaptic specialization	0.00722731441582019
BP	GO:0008037	cell recognition	0.00744632734916925
BP	GO:0051093	negative regulation of developmental process	0.00756231366503931
BP	GO:0060351	cartilage development involved in endochondral bone morphogenesis	0.00756231366503931
BP	GO:0006974	cellular response to DNA damage stimulus	0.00766795140406113
BP	GO:0031123	RNA 3'-end processing	0.00766795140406113
BP	GO:0050806	positive regulation of synaptic transmission	0.00766795140406113
BP	GO:0051960	regulation of nervous system development	0.00846673814543178
BP	GO:0033047	regulation of mitotic sister chromatid segregation	0.00891306637200618
BP	GO:0010605	negative regulation of macromolecule metabolic process	0.00904618256956965
MF	GO:0003729	mRNA binding	0.00919003603509361
CC	GO:0030017	sarcomere	0.00961862206274496
BP	GO:0090068	positive regulation of cell cycle process	0.0097075478938187
BP	GO:0048513	animal organ development	0.00998295466810955
CC	GO:0098793	presynapse	0.00998858491981685
CC	GO:0042995	cell projection	0.0100388158987845
BP	GO:1901360	organic cyclic compound metabolic process	0.010101645061361
CC	GO:0032279	asymmetric synapse	0.0101549722243021
BP	GO:0030182	neuron differentiation	0.0105695557659763
CC	GO:0008328	ionotropic glutamate receptor complex	0.0108120221533993
CC	GO:0071944	cell periphery	0.0115803621650351
CC	GO:0044449	contractile fiber part	0.0116473677560511
BP	GO:0051171	regulation of nitrogen compound metabolic process	0.0116473677560511
BP	GO:0006928	movement of cell or subcellular component	0.012059393111506
BP	GO:0007411	axon guidance	0.0123318091971076
BP	GO:0030198	extracellular matrix organization	0.0124317266863362
BP	GO:0060537	muscle tissue development	0.0125104026782431
CC	GO:0098878	neurotransmitter receptor complex	0.0135040031683686
CC	GO:0005681	spliceosomal complex	0.0136232582970835
BP	GO:0006941	striated muscle contraction	0.0137042577802863
CC	GO:0005886	plasma membrane	0.0137042577802863
BP	GO:0006936	muscle contraction	0.0137042577802863
CC	GO:0099060	integral component of postsynaptic specialization membrane	0.0138825901644717
BP	GO:0044057	regulation of system process	0.0141020444939065
CC	GO:0098978	glutamatergic synapse	0.0144299093124662
BP	GO:0051130	positive regulation of cellular component organization	0.0149746489058055
BP	GO:0097485	neuron projection guidance	0.0150742160552241
BP	GO:0140014	mitotic nuclear division	0.0155652285278403
BP	GO:0000070	mitotic sister chromatid segregation	0.0157708112395437
CC	GO:0042734	presynaptic membrane	0.0160800766214242
BP	GO:0007088	regulation of mitotic nuclear division	0.0164106245081229
BP	GO:0007156	homophilic cell adhesion via plasma membrane adhesion molecules	0.0164106245081229
BP	GO:0040008	regulation of growth	0.0164106245081229
CC	GO:0098984	neuron to neuron synapse	0.0164456815790263
CC	GO:0043197	dendritic spine	0.0171178822107008
BP	GO:0098742	cell-cell adhesion via plasma-membrane adhesion molecules	0.0173829339881857
BP	GO:0035418	protein localization to synapse	0.0174322751853549
BP	GO:0051983	regulation of chromosome segregation	0.0176257918818956
BP	GO:0000278	mitotic cell cycle	0.0178294414957038
MF	GO:0005102	signaling receptor binding	0.0178882998142704
BP	GO:0043062	extracellular structure organization	0.0179069883559089
MF	GO:0030020	extracellular matrix structural constituent conferring tensile strength	0.0179069883559089
BP	GO:0007165	signal transduction	0.0179069883559089
BP	GO:0007093	mitotic cell cycle checkpoint	0.0179069883559089
BP	GO:0051783	regulation of nuclear division	0.0179069883559089
BP	GO:0007517	muscle organ development	0.0180411140362335
BP	GO:0002063	chondrocyte development	0.0186161344610963
CC	GO:0014069	postsynaptic density	0.0188859688812209
CC	GO:0044309	neuron spine	0.0188859688812209
BP	GO:0007049	cell cycle	0.0202304436433297
BP	GO:0080090	regulation of primary metabolic process	0.0202304436433297
BP	GO:0051241	negative regulation of multicellular organismal process	0.0202304436433297
BP	GO:0003015	heart process	0.0205051739367784
BP	GO:0048167	regulation of synaptic plasticity	0.0205051739367784
BP	GO:0044774	mitotic DNA integrity checkpoint	0.0206170084665932
BP	GO:0007091	metaphase/anaphase transition of mitotic cell cycle	0.0210602646053676
BP	GO:0003009	skeletal muscle contraction	0.0210910321204775
MF	GO:0003676	nucleic acid binding	0.0216419532591359
CC	GO:0000778	condensed nuclear chromosome kinetochore	0.0223837003190132
BP	GO:0023051	regulation of signaling	0.022622708767185
BP	GO:0031175	neuron projection development	0.0236920113884808
CC	GO:0044420	extracellular matrix component	0.0238785363100915
BP	GO:1901990	regulation of mitotic cell cycle phase transition	0.0246248786548365
BP	GO:0010646	regulation of cell communication	0.024633288955428
BP	GO:1901987	regulation of cell cycle phase transition	0.0247408579660322
BP	GO:0045787	positive regulation of cell cycle	0.024811095693632
BP	GO:0032879	regulation of localization	0.025505563249591
CC	GO:0120025	plasma membrane bounded cell projection	0.0259410932354844
BP	GO:0033044	regulation of chromosome organization	0.0260967018800555
BP	GO:0014706	striated muscle tissue development	0.0264864516959802
CC	GO:0099146	intrinsic component of postsynaptic density membrane	0.0266124066784001
BP	GO:0010564	regulation of cell cycle process	0.0274934625818145
BP	GO:0000075	cell cycle checkpoint	0.0285954605973619
BP	GO:0032989	cellular component morphogenesis	0.0289537250443353
BP	GO:0048583	regulation of response to stimulus	0.0291173171276717
BP	GO:0060047	heart contraction	0.0291173171276717
BP	GO:0010965	regulation of mitotic sister chromatid separation	0.0301035545942546
BP	GO:0033045	regulation of sister chromatid segregation	0.0311237993122457
BP	GO:0010629	negative regulation of gene expression	0.0316345151229618
CC	GO:0097447	dendritic tree	0.0316345151229618
BP	GO:0060538	skeletal muscle organ development	0.0318265024769002
BP	GO:0007416	synapse assembly	0.032252773264261
MF	GO:0005539	glycosaminoglycan binding	0.032252773264261
BP	GO:0051240	positive regulation of multicellular organismal process	0.0326890146951775
BP	GO:0050877	nervous system process	0.0340671111555001
BP	GO:0009892	negative regulation of metabolic process	0.0341290965381589
BP	GO:0006260	DNA replication	0.0344803979915037
CC	GO:0030427	site of polarized growth	0.0355629927149751
CC	GO:0005657	replication fork	0.0367706719789168
BP	GO:0060284	regulation of cell development	0.0367706719789168
BP	GO:0040011	locomotion	0.0370008236671106
BP	GO:0030071	regulation of mitotic metaphase/anaphase transition	0.0378939307141055
CC	GO:0044464	cell part	0.0379311972479318
BP	GO:1901991	negative regulation of mitotic cell cycle phase transition	0.0389448799496755
BP	GO:0060536	cartilage morphogenesis	0.0389538602713693
BP	GO:1902749	regulation of cell cycle G2/M phase transition	0.0390762092972783
CC	GO:0005623	cell	0.0391194246875154
BP	GO:0051052	regulation of DNA metabolic process	0.0397696152761549
MF	GO:0097367	carbohydrate derivative binding	0.0398833282743574
CC	GO:0005865	striated muscle thin filament	0.0407734181363949
CC	GO:0030426	growth cone	0.0412338537025881
BP	GO:0008038	neuron recognition	0.0413657688700265
BP	GO:0006302	double-strand break repair	0.0433211261127869
CC	GO:0017146	NMDA selective glutamate receptor complex	0.0433211261127869
CC	GO:0036379	myofilament	0.0433211261127869
BP	GO:1901988	negative regulation of cell cycle phase transition	0.0436393056909613
BP	GO:0008283	cell proliferation	0.0463052491015483
BP	GO:0044784	metaphase/anaphase transition of cell cycle	0.0464238830576063
CC	GO:0030425	dendrite	0.0492522616409455
BP	GO:0007600	sensory perception	0.0496655463071155
