# Supplementary material for: Dedicated transcriptomics combined with power analysis lead to functional understanding of genes with weak phenotypic changes in knockout lines
Source: PLoS Comput Biol. 2020 Nov 12;16(11):e1008354. doi: 10.1371/journal.pcbi.1008354 (PMC7685438; doi:10.1371/journal.pcbi.1008354)
Supplement: S3 File — (GZ) [file pcbi.1008354.s017.gz › S3_File/gor0.2/602.tsv]

ontology	category	term	BH
BP	GO:0065007	biological regulation	5.77411617041047e-08
CC	GO:0031012	extracellular matrix	8.81675844196831e-08
BP	GO:0032501	multicellular organismal process	2.00857944819621e-07
CC	GO:0062023	collagen-containing extracellular matrix	3.27246317182861e-07
BP	GO:0048731	system development	5.36325624080333e-07
BP	GO:0050789	regulation of biological process	1.40398962857745e-06
MF	GO:0005515	protein binding	1.79126812879335e-06
MF	GO:0005488	binding	1.79126812879335e-06
BP	GO:0007275	multicellular organism development	1.79126812879335e-06
BP	GO:0009987	cellular process	1.92038721417158e-06
CC	GO:0044428	nuclear part	1.92038721417158e-06
CC	GO:0044421	extracellular region part	2.88975716351674e-06
MF	GO:0005201	extracellular matrix structural constituent	4.20606600285386e-06
CC	GO:0005615	extracellular space	4.58895021456093e-06
CC	GO:0031981	nuclear lumen	4.82885952434342e-06
BP	GO:0032502	developmental process	4.82885952434342e-06
BP	GO:0048856	anatomical structure development	6.1047405369354e-06
BP	GO:0050794	regulation of cellular process	8.03274524061062e-06
BP	GO:0003008	system process	1.54611131269733e-05
CC	GO:0045202	synapse	1.93203534839431e-05
CC	GO:0005576	extracellular region	1.96021840931867e-05
CC	GO:0043228	non-membrane-bounded organelle	3.39697998046522e-05
BP	GO:0071840	cellular component organization or biogenesis	3.56541352388113e-05
BP	GO:0051239	regulation of multicellular organismal process	4.51531125275935e-05
BP	GO:0007399	nervous system development	4.60983648787944e-05
CC	GO:0043232	intracellular non-membrane-bounded organelle	6.00546545741801e-05
CC	GO:0005654	nucleoplasm	6.13033653692996e-05
CC	GO:0032991	protein-containing complex	6.13033653692996e-05
CC	GO:0070013	intracellular organelle lumen	6.13033653692996e-05
CC	GO:0031974	membrane-enclosed lumen	6.26686402142882e-05
CC	GO:0043233	organelle lumen	6.26686402142882e-05
MF	GO:0005198	structural molecule activity	6.55973166112997e-05
CC	GO:0030424	axon	9.66561430780218e-05
MF	GO:0044877	protein-containing complex binding	0.000115707264767703
CC	GO:0000775	chromosome, centromeric region	0.000155517460612131
CC	GO:0005694	chromosome	0.0001802159103965
BP	GO:0090304	nucleic acid metabolic process	0.000184042531357661
BP	GO:0030154	cell differentiation	0.000185907143684121
BP	GO:0006396	RNA processing	0.000185907143684121
CC	GO:0000779	condensed chromosome, centromeric region	0.000388863005728294
BP	GO:0050793	regulation of developmental process	0.00043741797498999
BP	GO:0048869	cellular developmental process	0.000455497523013782
CC	GO:0097060	synaptic membrane	0.000575945427631177
BP	GO:0016043	cellular component organization	0.00059846819849299
CC	GO:0044456	synapse part	0.000679933414247593
BP	GO:2000026	regulation of multicellular organismal development	0.000739752231129228
BP	GO:0040007	growth	0.000739752231129228
BP	GO:0048519	negative regulation of biological process	0.000758586509303472
CC	GO:0005581	collagen trimer	0.000964810613221387
BP	GO:0048468	cell development	0.000969442321201652
MF	GO:0005212	structural constituent of eye lens	0.00117538548024267
BP	GO:0006974	cellular response to DNA damage stimulus	0.00120133786374607
CC	GO:0044427	chromosomal part	0.00129629520001094
BP	GO:0045595	regulation of cell differentiation	0.0014190834535827
CC	GO:0005634	nucleus	0.00143374859992023
BP	GO:0022008	neurogenesis	0.00176569781123095
BP	GO:0048523	negative regulation of cellular process	0.00185963330761206
BP	GO:0007346	regulation of mitotic cell cycle	0.00209117266328663
CC	GO:0000776	kinetochore	0.00209117266328663
BP	GO:0008380	RNA splicing	0.00209117266328663
CC	GO:0098687	chromosomal region	0.00211426209663185
BP	GO:0048699	generation of neurons	0.00213678246232512
BP	GO:0007049	cell cycle	0.00274604437470422
BP	GO:0000278	mitotic cell cycle	0.00280771444943675
BP	GO:0006139	nucleobase-containing compound metabolic process	0.00284301298607455
BP	GO:0048589	developmental growth	0.00285359344636185
BP	GO:0006397	mRNA processing	0.00311342126632358
BP	GO:0060350	endochondral bone morphogenesis	0.00320136731452268
CC	GO:0099512	supramolecular fiber	0.00321627171114858
CC	GO:0099080	supramolecular complex	0.00324656191947927
CC	GO:0099081	supramolecular polymer	0.00324656191947927
BP	GO:0006260	DNA replication	0.0033564756711445
MF	GO:0030020	extracellular matrix structural constituent conferring tensile strength	0.00422475076518547
CC	GO:0030054	cell junction	0.00422475076518547
BP	GO:0006259	DNA metabolic process	0.00422475076518547
BP	GO:0051094	positive regulation of developmental process	0.00448982943137319
BP	GO:0006281	DNA repair	0.00456999454049319
BP	GO:0006261	DNA-dependent DNA replication	0.00469949867483063
CC	GO:0000777	condensed chromosome kinetochore	0.00476594622908607
BP	GO:0060255	regulation of macromolecule metabolic process	0.00487115507282728
CC	GO:0005681	spliceosomal complex	0.00487115507282728
BP	GO:0050808	synapse organization	0.00488195078496437
BP	GO:0051726	regulation of cell cycle	0.00579016213337948
BP	GO:0016071	mRNA metabolic process	0.00579016213337948
BP	GO:0050877	nervous system process	0.00579016213337948
CC	GO:0043292	contractile fiber	0.00601835656176121
CC	GO:0097458	neuron part	0.00614867194158487
BP	GO:0046483	heterocycle metabolic process	0.00634676167808825
CC	GO:0033267	axon part	0.00634676167808825
CC	GO:0036477	somatodendritic compartment	0.00634676167808825
BP	GO:1902749	regulation of cell cycle G2/M phase transition	0.00637238770478191
BP	GO:0045597	positive regulation of cell differentiation	0.00676199763494978
BP	GO:1901987	regulation of cell cycle phase transition	0.00697632210923786
BP	GO:0030182	neuron differentiation	0.00723261747523384
BP	GO:0048666	neuron development	0.00790374891833652
CC	GO:0005856	cytoskeleton	0.00790374891833652
BP	GO:1902750	negative regulation of cell cycle G2/M phase transition	0.00790374891833652
BP	GO:0099536	synaptic signaling	0.00855335349049706
BP	GO:0043170	macromolecule metabolic process	0.0085974296758937
BP	GO:0061448	connective tissue development	0.00873068207793276
BP	GO:0051216	cartilage development	0.00974539049652707
CC	GO:1990904	ribonucleoprotein complex	0.00980219312816479
BP	GO:0006725	cellular aromatic compound metabolic process	0.0101599670318411
BP	GO:0006403	RNA localization	0.0101667099269242
BP	GO:0031570	DNA integrity checkpoint	0.0104612160707661
BP	GO:0051960	regulation of nervous system development	0.0104801845111672
BP	GO:0000070	mitotic sister chromatid segregation	0.0119361837682252
BP	GO:0099537	trans-synaptic signaling	0.0123376205381296
BP	GO:0007268	chemical synaptic transmission	0.0132421156619745
BP	GO:0098916	anterograde trans-synaptic signaling	0.0132421156619745
BP	GO:1901990	regulation of mitotic cell cycle phase transition	0.0132421156619745
BP	GO:0051716	cellular response to stimulus	0.0137883359534352
BP	GO:0023052	signaling	0.0137883359534352
BP	GO:0003433	chondrocyte development involved in endochondral bone morphogenesis	0.0139702774966977
CC	GO:0000228	nuclear chromosome	0.014558574438079
BP	GO:0060351	cartilage development involved in endochondral bone morphogenesis	0.0145947483485276
BP	GO:0051130	positive regulation of cellular component organization	0.0162768399413292
BP	GO:0033045	regulation of sister chromatid segregation	0.0163063288125377
BP	GO:0000375	RNA splicing, via transesterification reactions	0.0163063288125377
BP	GO:0000377	RNA splicing, via transesterification reactions with bulged adenosine as nucleophile	0.0163063288125377
BP	GO:0000398	mRNA splicing, via spliceosome	0.0163063288125377
BP	GO:0033047	regulation of mitotic sister chromatid segregation	0.0163063288125377
BP	GO:0051171	regulation of nitrogen compound metabolic process	0.0168238544818906
BP	GO:0016070	RNA metabolic process	0.0168238544818906
CC	GO:0098978	glutamatergic synapse	0.0168238544818906
CC	GO:0044454	nuclear chromosome part	0.0168238544818906
BP	GO:0044057	regulation of system process	0.0168238544818906
BP	GO:0060349	bone morphogenesis	0.0175595470544691
BP	GO:0007600	sensory perception	0.0176520594945605
BP	GO:0034641	cellular nitrogen compound metabolic process	0.0181671155050043
CC	GO:0044297	cell body	0.0182178901835786
BP	GO:0003013	circulatory system process	0.018452173725143
BP	GO:0045931	positive regulation of mitotic cell cycle	0.0186915519070516
BP	GO:0051128	regulation of cellular component organization	0.0186915519070516
BP	GO:1901360	organic cyclic compound metabolic process	0.0206025265607366
CC	GO:0043025	neuronal cell body	0.0211686610624446
CC	GO:0000793	condensed chromosome	0.0211686610624446
CC	GO:0098793	presynapse	0.021215038975046
BP	GO:0007154	cell communication	0.0213917561160525
BP	GO:0051962	positive regulation of nervous system development	0.021785754039211
BP	GO:0090068	positive regulation of cell cycle process	0.0224483135203489
BP	GO:0031175	neuron projection development	0.0247815520596585
BP	GO:1901988	negative regulation of cell cycle phase transition	0.0251226320058558
BP	GO:0120039	plasma membrane bounded cell projection morphogenesis	0.0254612628125013
BP	GO:0000075	cell cycle checkpoint	0.0266020977708169
BP	GO:0048858	cell projection morphogenesis	0.0272138437010539
BP	GO:0007155	cell adhesion	0.0272138437010539
CC	GO:0030016	myofibril	0.0272138437010539
MF	GO:0005539	glycosaminoglycan binding	0.0272138437010539
BP	GO:0031123	RNA 3'-end processing	0.0272138437010539
BP	GO:0010467	gene expression	0.0281695567439042
BP	GO:0065008	regulation of biological quality	0.0281695567439042
CC	GO:0000780	condensed nuclear chromosome, centromeric region	0.0281695567439042
BP	GO:0048812	neuron projection morphogenesis	0.0295883285264063
BP	GO:0010389	regulation of G2/M transition of mitotic cell cycle	0.0295883285264063
MF	GO:0005509	calcium ion binding	0.0309414242611277
BP	GO:0022610	biological adhesion	0.0310604444602297
BP	GO:0000076	DNA replication checkpoint	0.0310604444602297
BP	GO:0007416	synapse assembly	0.0310604444602297
BP	GO:0048518	positive regulation of biological process	0.0310604444602297
BP	GO:0007088	regulation of mitotic nuclear division	0.0310604444602297
BP	GO:0030198	extracellular matrix organization	0.0314488954410071
BP	GO:0050896	response to stimulus	0.0315529050406923
BP	GO:0051983	regulation of chromosome segregation	0.0325440957246575
BP	GO:0003422	growth plate cartilage morphogenesis	0.0330281738496152
BP	GO:0042391	regulation of membrane potential	0.0331561452493907
BP	GO:0003418	growth plate cartilage chondrocyte differentiation	0.0331561452493907
BP	GO:0140014	mitotic nuclear division	0.0331561452493907
BP	GO:0048522	positive regulation of cellular process	0.0341215131412591
BP	GO:0099565	chemical synaptic transmission, postsynaptic	0.0342751046667473
BP	GO:0001501	skeletal system development	0.0342751046667473
CC	GO:0044422	organelle part	0.0342751046667473
BP	GO:0009653	anatomical structure morphogenesis	0.0343126479440381
BP	GO:0051236	establishment of RNA localization	0.0345419963882457
BP	GO:0008015	blood circulation	0.0353567401737349
BP	GO:0003015	heart process	0.0353567401737349
BP	GO:0044770	cell cycle phase transition	0.0372127222322495
CC	GO:0044449	contractile fiber part	0.0399432764402527
BP	GO:0000819	sister chromatid segregation	0.0399432764402527
BP	GO:0033314	mitotic DNA replication checkpoint	0.0410850964093834
CC	GO:0043005	neuron projection	0.0410850964093834
BP	GO:0040011	locomotion	0.0412092067066673
BP	GO:0007411	axon guidance	0.0412092067066673
BP	GO:0010972	negative regulation of G2/M transition of mitotic cell cycle	0.0427844442422517
CC	GO:0031226	intrinsic component of plasma membrane	0.0427844442422517
BP	GO:0034508	centromere complex assembly	0.0429995261430163
CC	GO:0099240	intrinsic component of synaptic membrane	0.043794162550314
BP	GO:0050767	regulation of neurogenesis	0.043794162550314
CC	GO:0044430	cytoskeletal part	0.0438120406469548
BP	GO:0045787	positive regulation of cell cycle	0.0456162027563897
CC	GO:0150034	distal axon	0.0462253183945738
BP	GO:0003071	renal system process involved in regulation of systemic arterial blood pressure	0.049054583538543
BP	GO:0044839	cell cycle G2/M phase transition	0.0492060211303483
MF	GO:0008201	heparin binding	0.0494187251302318
BP	GO:0097485	neuron projection guidance	0.0496277456276083
CC	GO:0030017	sarcomere	0.0496436047170296
