# Supplementary material for: Dedicated transcriptomics combined with power analysis lead to functional understanding of genes with weak phenotypic changes in knockout lines
Source: PLoS Comput Biol. 2020 Nov 12;16(11):e1008354. doi: 10.1371/journal.pcbi.1008354 (PMC7685438; doi:10.1371/journal.pcbi.1008354)
Supplement: S3 File — (GZ) [file pcbi.1008354.s017.gz › S3_File/gor0.2/717.tsv]

ontology	category	term	BH
CC	GO:0031012	extracellular matrix	1.31748762085192e-09
CC	GO:0062023	collagen-containing extracellular matrix	2.20452630916456e-09
MF	GO:0005201	extracellular matrix structural constituent	3.77793290446179e-09
CC	GO:0032991	protein-containing complex	7.51016433452902e-09
BP	GO:0032501	multicellular organismal process	1.05942036025277e-08
CC	GO:0043228	non-membrane-bounded organelle	1.21093348858164e-08
MF	GO:0005198	structural molecule activity	1.21093348858164e-08
BP	GO:0007275	multicellular organism development	2.09416365894369e-08
CC	GO:0043232	intracellular non-membrane-bounded organelle	3.65310830821373e-08
BP	GO:0032502	developmental process	6.73065146925757e-08
BP	GO:0048856	anatomical structure development	9.05842622825489e-08
BP	GO:0048731	system development	2.4206695211256e-07
CC	GO:0005694	chromosome	6.53636180158166e-07
CC	GO:0044421	extracellular region part	6.53636180158166e-07
BP	GO:0050789	regulation of biological process	9.96111343517607e-07
CC	GO:0044427	chromosomal part	9.96111343517607e-07
BP	GO:0071840	cellular component organization or biogenesis	1.48247894418586e-06
CC	GO:0044428	nuclear part	2.413534399404e-06
BP	GO:0048869	cellular developmental process	3.14674610183051e-06
BP	GO:0065007	biological regulation	3.14674610183051e-06
BP	GO:0030154	cell differentiation	3.19316277318747e-06
MF	GO:0005515	protein binding	3.51839776253343e-06
BP	GO:0048519	negative regulation of biological process	4.00413862236275e-06
BP	GO:0009987	cellular process	4.61983903843739e-06
BP	GO:0050794	regulation of cellular process	4.99563564689343e-06
BP	GO:0051726	regulation of cell cycle	5.90842273146714e-06
CC	GO:0005634	nucleus	7.36489269216011e-06
BP	GO:0090304	nucleic acid metabolic process	7.36489269216011e-06
BP	GO:0060351	cartilage development involved in endochondral bone morphogenesis	8.14596549366058e-06
BP	GO:0048468	cell development	1.03335551308661e-05
BP	GO:0016043	cellular component organization	1.03335551308661e-05
BP	GO:0048523	negative regulation of cellular process	1.30470757914665e-05
CC	GO:0005615	extracellular space	1.75928489741688e-05
CC	GO:0031981	nuclear lumen	1.75928489741688e-05
MF	GO:0005212	structural constituent of eye lens	2.1531190669265e-05
BP	GO:0007399	nervous system development	3.66116774439669e-05
BP	GO:0051128	regulation of cellular component organization	3.66116774439669e-05
BP	GO:0022008	neurogenesis	3.66116774439669e-05
CC	GO:0005576	extracellular region	4.68109670920695e-05
CC	GO:0000228	nuclear chromosome	5.30591115292616e-05
BP	GO:0051216	cartilage development	5.38571651395681e-05
CC	GO:0045202	synapse	7.1057129579761e-05
BP	GO:0048699	generation of neurons	7.41155566957973e-05
BP	GO:0051094	positive regulation of developmental process	8.42281581600739e-05
BP	GO:0051239	regulation of multicellular organismal process	9.1096310439656e-05
BP	GO:0045597	positive regulation of cell differentiation	9.82076328349561e-05
CC	GO:0099080	supramolecular complex	9.89839326589917e-05
CC	GO:0099081	supramolecular polymer	9.89839326589917e-05
BP	GO:0060350	endochondral bone morphogenesis	0.000108757268819092
CC	GO:0099512	supramolecular fiber	0.000129523281046039
BP	GO:0002062	chondrocyte differentiation	0.000129523281046039
CC	GO:0097060	synaptic membrane	0.000164518155658841
CC	GO:0044454	nuclear chromosome part	0.000169997397802612
BP	GO:0008380	RNA splicing	0.000176031350376326
CC	GO:0030424	axon	0.000198912104208587
BP	GO:0007346	regulation of mitotic cell cycle	0.00022735543640835
BP	GO:0048518	positive regulation of biological process	0.000232230684990484
BP	GO:0061448	connective tissue development	0.000233526586134481
CC	GO:0000776	kinetochore	0.00027709647244835
BP	GO:0007049	cell cycle	0.000373684048015276
BP	GO:0006139	nucleobase-containing compound metabolic process	0.000373762693864483
BP	GO:0003417	growth plate cartilage development	0.000386821749000105
BP	GO:0050793	regulation of developmental process	0.000513930221223088
MF	GO:0003729	mRNA binding	0.000526272493590211
CC	GO:0000775	chromosome, centromeric region	0.000532257964107753
BP	GO:0006397	mRNA processing	0.000539219014707106
BP	GO:0030182	neuron differentiation	0.000577457316461958
CC	GO:0005581	collagen trimer	0.000616718351115748
CC	GO:0044420	extracellular matrix component	0.000616718351115748
CC	GO:0070013	intracellular organelle lumen	0.000626896861191058
BP	GO:0000278	mitotic cell cycle	0.00064819656349945
MF	GO:0030020	extracellular matrix structural constituent conferring tensile strength	0.000685441420016639
CC	GO:0031974	membrane-enclosed lumen	0.000685441420016639
CC	GO:0043233	organelle lumen	0.000685441420016639
BP	GO:0030198	extracellular matrix organization	0.000744261943534589
CC	GO:0000777	condensed chromosome kinetochore	0.00076163306543323
BP	GO:1901987	regulation of cell cycle phase transition	0.000828308602473193
MF	GO:0044877	protein-containing complex binding	0.000862365724126131
BP	GO:0060349	bone morphogenesis	0.000912679464563706
BP	GO:0050808	synapse organization	0.00101857482277582
BP	GO:1901990	regulation of mitotic cell cycle phase transition	0.00101857482277582
BP	GO:0003418	growth plate cartilage chondrocyte differentiation	0.00121930963983555
BP	GO:0046483	heterocycle metabolic process	0.00126312158212312
BP	GO:0048666	neuron development	0.00143117108555661
BP	GO:0016071	mRNA metabolic process	0.00143768934432747
BP	GO:0040007	growth	0.00151068591310827
CC	GO:0098687	chromosomal region	0.00159980864651841
BP	GO:0006396	RNA processing	0.00192183726986409
BP	GO:0003413	chondrocyte differentiation involved in endochondral bone morphogenesis	0.00192895073528718
BP	GO:0003008	system process	0.00194258485999946
BP	GO:0003433	chondrocyte development involved in endochondral bone morphogenesis	0.00210129555110067
MF	GO:0005539	glycosaminoglycan binding	0.00211038953124769
BP	GO:0010564	regulation of cell cycle process	0.00228918298436071
BP	GO:0016070	RNA metabolic process	0.00230427671065886
CC	GO:0000779	condensed chromosome, centromeric region	0.00254118618906219
BP	GO:0048522	positive regulation of cellular process	0.00258552964037901
BP	GO:0000375	RNA splicing, via transesterification reactions	0.00270240625056969
BP	GO:0000377	RNA splicing, via transesterification reactions with bulged adenosine as nucleophile	0.00270240625056969
BP	GO:0000398	mRNA splicing, via spliceosome	0.00270240625056969
BP	GO:2000026	regulation of multicellular organismal development	0.00275206539804263
BP	GO:0003416	endochondral bone growth	0.00277704620320571
CC	GO:0005856	cytoskeleton	0.00281693781574416
BP	GO:0098868	bone growth	0.00281693781574416
BP	GO:0044770	cell cycle phase transition	0.00304048198146802
BP	GO:0045595	regulation of cell differentiation	0.00306355807087041
CC	GO:0000793	condensed chromosome	0.00306355807087041
BP	GO:0043062	extracellular structure organization	0.00306355807087041
BP	GO:0010467	gene expression	0.00306355807087041
BP	GO:0006259	DNA metabolic process	0.0031474416122216
BP	GO:0051983	regulation of chromosome segregation	0.0031474416122216
BP	GO:1901988	negative regulation of cell cycle phase transition	0.0031474416122216
MF	GO:0005488	binding	0.00317384739565337
BP	GO:0006725	cellular aromatic compound metabolic process	0.00317384739565337
CC	GO:0044456	synapse part	0.00355245176539679
CC	GO:0097458	neuron part	0.00355656943761105
CC	GO:0043025	neuronal cell body	0.00385673064320125
BP	GO:1901991	negative regulation of mitotic cell cycle phase transition	0.00385673064320125
BP	GO:0006974	cellular response to DNA damage stimulus	0.00385673064320125
BP	GO:0060255	regulation of macromolecule metabolic process	0.0040693725818808
CC	GO:0005604	basement membrane	0.00477382992858525
BP	GO:0003422	growth plate cartilage morphogenesis	0.00478413299084476
BP	GO:0051130	positive regulation of cellular component organization	0.00489073798219953
BP	GO:0006260	DNA replication	0.00498478606387091
CC	GO:0045211	postsynaptic membrane	0.0050021739212074
BP	GO:0044772	mitotic cell cycle phase transition	0.0050021739212074
BP	GO:0034641	cellular nitrogen compound metabolic process	0.00513859216751915
CC	GO:0005865	striated muscle thin filament	0.00518064007592253
CC	GO:0043292	contractile fiber	0.00523181412956843
BP	GO:0051962	positive regulation of nervous system development	0.00558103585197758
CC	GO:0036477	somatodendritic compartment	0.00564926646160321
BP	GO:0006281	DNA repair	0.00578046678556286
CC	GO:0036379	myofilament	0.00627066400820805
CC	GO:0030054	cell junction	0.00683547491663702
BP	GO:0000070	mitotic sister chromatid segregation	0.00703877154173648
MF	GO:0003697	single-stranded DNA binding	0.00762359127319267
BP	GO:0023052	signaling	0.00769594874850012
BP	GO:0045930	negative regulation of mitotic cell cycle	0.00769594874850012
CC	GO:0098936	intrinsic component of postsynaptic membrane	0.00773633971668739
BP	GO:0000245	spliceosomal complex assembly	0.00893733578717214
BP	GO:0010720	positive regulation of cell development	0.00909474680284179
MF	GO:0003723	RNA binding	0.00932770230152703
BP	GO:0006941	striated muscle contraction	0.00969025362958201
BP	GO:1903047	mitotic cell cycle process	0.00993131797474992
BP	GO:0006403	RNA localization	0.00993131797474992
CC	GO:0044297	cell body	0.0100260604996874
CC	GO:0005654	nucleoplasm	0.0100260604996874
BP	GO:0006261	DNA-dependent DNA replication	0.0101332455142191
BP	GO:0003414	chondrocyte morphogenesis involved in endochondral bone morphogenesis	0.0102385941566476
BP	GO:0003429	growth plate cartilage chondrocyte morphogenesis	0.0102385941566476
BP	GO:0090171	chondrocyte morphogenesis	0.0102385941566476
BP	GO:0034508	centromere complex assembly	0.0102385941566476
BP	GO:0003012	muscle system process	0.0102385941566476
CC	GO:0099240	intrinsic component of synaptic membrane	0.0102385941566476
BP	GO:0051240	positive regulation of multicellular organismal process	0.0106118722919608
BP	GO:0033047	regulation of mitotic sister chromatid segregation	0.0106118722919608
BP	GO:0007155	cell adhesion	0.0107108924725095
BP	GO:0051960	regulation of nervous system development	0.0113574320687028
CC	GO:1990904	ribonucleoprotein complex	0.0115065097268573
CC	GO:0005681	spliceosomal complex	0.0116169177731329
BP	GO:1901360	organic cyclic compound metabolic process	0.0116442174125973
BP	GO:0006936	muscle contraction	0.0121335609150636
BP	GO:0045786	negative regulation of cell cycle	0.0121335609150636
BP	GO:0009653	anatomical structure morphogenesis	0.0121335609150636
BP	GO:0048589	developmental growth	0.0127973351118018
BP	GO:0090068	positive regulation of cell cycle process	0.0130142123819764
BP	GO:0031175	neuron projection development	0.0131828233752285
BP	GO:0001501	skeletal system development	0.0134108927643515
BP	GO:0007154	cell communication	0.0137284508516802
MF	GO:0003682	chromatin binding	0.0139095676249707
BP	GO:1905818	regulation of chromosome separation	0.0139095676249707
BP	GO:0022610	biological adhesion	0.0152752029000794
CC	GO:0099634	postsynaptic specialization membrane	0.0156065941985812
BP	GO:0008285	negative regulation of cell proliferation	0.0158663360506766
BP	GO:0022402	cell cycle process	0.0158990223235766
BP	GO:0050769	positive regulation of neurogenesis	0.0160372265243108
BP	GO:0043170	macromolecule metabolic process	0.0163047199046026
MF	GO:0008201	heparin binding	0.0163047199046026
BP	GO:0010965	regulation of mitotic sister chromatid separation	0.0163047199046026
BP	GO:0000075	cell cycle checkpoint	0.0163047199046026
CC	GO:0044430	cytoskeletal part	0.0167802407075862
BP	GO:0051301	cell division	0.0171329725893262
BP	GO:0031123	RNA 3'-end processing	0.0177565437353706
CC	GO:0031226	intrinsic component of plasma membrane	0.0182677755478966
BP	GO:0045666	positive regulation of neuron differentiation	0.0184343150784041
BP	GO:0051171	regulation of nitrogen compound metabolic process	0.0185320001683229
CC	GO:0005887	integral component of plasma membrane	0.0193794545444208
BP	GO:0033045	regulation of sister chromatid segregation	0.0206109580845331
CC	GO:0005813	centrosome	0.0206109580845331
BP	GO:0010605	negative regulation of macromolecule metabolic process	0.0207050837132237
BP	GO:0031570	DNA integrity checkpoint	0.0217824844912631
BP	GO:0099536	synaptic signaling	0.0221355876849849
BP	GO:0010976	positive regulation of neuron projection development	0.0222742855219096
BP	GO:0044057	regulation of system process	0.0227917513311247
BP	GO:0051236	establishment of RNA localization	0.0231386625066361
BP	GO:0006928	movement of cell or subcellular component	0.0233999750385501
BP	GO:0007156	homophilic cell adhesion via plasma membrane adhesion molecules	0.0236333563236886
BP	GO:0031346	positive regulation of cell projection organization	0.0236731137339396
BP	GO:0060538	skeletal muscle organ development	0.0238696233521174
BP	GO:0002063	chondrocyte development	0.0238696233521174
BP	GO:0006310	DNA recombination	0.0245668621681456
BP	GO:0007093	mitotic cell cycle checkpoint	0.0246698035918707
BP	GO:0042127	regulation of cell proliferation	0.0252591677827314
BP	GO:0007091	metaphase/anaphase transition of mitotic cell cycle	0.0254653657861537
BP	GO:0007268	chemical synaptic transmission	0.0258405850227939
BP	GO:0098916	anterograde trans-synaptic signaling	0.0258405850227939
BP	GO:0044774	mitotic DNA integrity checkpoint	0.0265546493039114
CC	GO:0044422	organelle part	0.0265546493039114
BP	GO:0010646	regulation of cell communication	0.0265735835906525
BP	GO:0097435	supramolecular fiber organization	0.0308425050466759
BP	GO:0099537	trans-synaptic signaling	0.0310568293701118
CC	GO:0033267	axon part	0.0314979158035929
BP	GO:0048583	regulation of response to stimulus	0.0321864625139035
BP	GO:0023051	regulation of signaling	0.0327313205517191
BP	GO:0030030	cell projection organization	0.033108342567165
BP	GO:0007059	chromosome segregation	0.0331936759696109
BP	GO:0060284	regulation of cell development	0.0340953665535723
BP	GO:0009719	response to endogenous stimulus	0.0354485524167959
BP	GO:0120035	regulation of plasma membrane bounded cell projection organization	0.0354485524167959
BP	GO:0009888	tissue development	0.0355695858051907
BP	GO:0120036	plasma membrane bounded cell projection organization	0.0355695858051907
BP	GO:0003071	renal system process involved in regulation of systemic arterial blood pressure	0.0355695858051907
MF	GO:0003676	nucleic acid binding	0.0361282513917028
CC	GO:0000785	chromatin	0.0369953719685456
BP	GO:0019219	regulation of nucleobase-containing compound metabolic process	0.0371626024455734
CC	GO:0043005	neuron projection	0.037428577559175
CC	GO:0098590	plasma membrane region	0.0378640261108843
BP	GO:0045787	positive regulation of cell cycle	0.0382978924410915
CC	GO:0044459	plasma membrane part	0.0394688573435914
BP	GO:0031344	regulation of cell projection organization	0.0396389763993614
BP	GO:0050767	regulation of neurogenesis	0.0420687474307815
MF	GO:0005509	calcium ion binding	0.0420687474307815
BP	GO:0060537	muscle tissue development	0.0438339927853044
BP	GO:0098742	cell-cell adhesion via plasma-membrane adhesion molecules	0.0447145052408126
BP	GO:0051716	cellular response to stimulus	0.0454770223911802
MF	GO:0008092	cytoskeletal protein binding	0.0457542633891857
CC	GO:0005657	replication fork	0.0460233727433372
CC	GO:0099699	integral component of synaptic membrane	0.0460233727433372
CC	GO:0044304	main axon	0.0463169591434159
BP	GO:0050657	nucleic acid transport	0.0475734066705259
BP	GO:0050658	RNA transport	0.0475734066705259
CC	GO:0099055	integral component of postsynaptic membrane	0.0481702234638772
CC	GO:0098948	intrinsic component of postsynaptic specialization membrane	0.049041537459436
BP	GO:0008037	cell recognition	0.0493231575782041
