# Supplementary material for: Dedicated transcriptomics combined with power analysis lead to functional understanding of genes with weak phenotypic changes in knockout lines
Source: PLoS Comput Biol. 2020 Nov 12;16(11):e1008354. doi: 10.1371/journal.pcbi.1008354 (PMC7685438; doi:10.1371/journal.pcbi.1008354)
Supplement: S3 File — (GZ) [file pcbi.1008354.s017.gz › S3_File/gor0.2/624.tsv]

ontology	category	term	BH
CC	GO:0031012	extracellular matrix	1.04279802720329e-10
MF	GO:0005201	extracellular matrix structural constituent	1.86493979463815e-09
CC	GO:0062023	collagen-containing extracellular matrix	4.14185661801583e-09
BP	GO:0032501	multicellular organismal process	6.9684153833039e-09
BP	GO:0007275	multicellular organism development	3.29322799196397e-07
BP	GO:0048731	system development	8.86095653209178e-07
CC	GO:0044428	nuclear part	2.38618926615228e-06
BP	GO:0032502	developmental process	2.38618926615228e-06
BP	GO:0048856	anatomical structure development	2.85529968061137e-06
CC	GO:0031981	nuclear lumen	3.24450014390896e-06
BP	GO:0071840	cellular component organization or biogenesis	3.24450014390896e-06
MF	GO:0005515	protein binding	5.88342532698667e-06
BP	GO:0009987	cellular process	5.88342532698667e-06
CC	GO:0044427	chromosomal part	5.88342532698667e-06
CC	GO:0032991	protein-containing complex	8.28542594963908e-06
MF	GO:0005198	structural molecule activity	1.00202287356611e-05
CC	GO:0044421	extracellular region part	1.00202287356611e-05
CC	GO:0005694	chromosome	1.08456037189672e-05
BP	GO:0016043	cellular component organization	1.53203315730728e-05
CC	GO:0043228	non-membrane-bounded organelle	3.46468685721099e-05
BP	GO:0065007	biological regulation	3.46468685721099e-05
CC	GO:0005576	extracellular region	4.64562387947408e-05
CC	GO:0070013	intracellular organelle lumen	4.66815998601411e-05
CC	GO:0043232	intracellular non-membrane-bounded organelle	4.66815998601411e-05
CC	GO:0031974	membrane-enclosed lumen	4.66815998601411e-05
CC	GO:0043233	organelle lumen	4.66815998601411e-05
CC	GO:0005654	nucleoplasm	5.5837262625507e-05
BP	GO:0050789	regulation of biological process	5.5837262625507e-05
BP	GO:0090304	nucleic acid metabolic process	5.88548177233394e-05
MF	GO:0005488	binding	5.89266371744554e-05
BP	GO:0006139	nucleobase-containing compound metabolic process	5.89266371744554e-05
BP	GO:0030154	cell differentiation	8.59829016332494e-05
BP	GO:2000026	regulation of multicellular organismal development	0.000111748947067797
CC	GO:0098687	chromosomal region	0.000114092795148467
BP	GO:0007399	nervous system development	0.000140537342607683
CC	GO:0005615	extracellular space	0.000140537342607683
CC	GO:0000775	chromosome, centromeric region	0.000144687853785864
BP	GO:0050794	regulation of cellular process	0.000147310362676461
CC	GO:0030424	axon	0.000147310362676461
CC	GO:0005634	nucleus	0.000151510961401641
MF	GO:0044877	protein-containing complex binding	0.000153348086505305
CC	GO:0000776	kinetochore	0.000223667514983121
CC	GO:0005581	collagen trimer	0.000230041428857429
CC	GO:0097458	neuron part	0.0002655035700946
CC	GO:0000228	nuclear chromosome	0.000282827677554197
BP	GO:0051239	regulation of multicellular organismal process	0.000319076339243541
BP	GO:0048869	cellular developmental process	0.00048134132960852
BP	GO:0051726	regulation of cell cycle	0.000487840042451193
BP	GO:0050793	regulation of developmental process	0.000537014878103856
BP	GO:0007346	regulation of mitotic cell cycle	0.000695874461030737
BP	GO:0046483	heterocycle metabolic process	0.000695874461030737
BP	GO:0000278	mitotic cell cycle	0.000871192384130612
BP	GO:0007049	cell cycle	0.000871192384130612
MF	GO:0005212	structural constituent of eye lens	0.000917026824485065
BP	GO:0008380	RNA splicing	0.00108786768215074
CC	GO:0044454	nuclear chromosome part	0.00132240971786366
CC	GO:0044297	cell body	0.00157488297695674
BP	GO:0006396	RNA processing	0.00187262296046776
CC	GO:0036477	somatodendritic compartment	0.00199403695179274
BP	GO:0045595	regulation of cell differentiation	0.00200449372486734
BP	GO:0048468	cell development	0.00210832442887048
CC	GO:0043005	neuron projection	0.00220735492326975
CC	GO:0043025	neuronal cell body	0.00220735492326975
BP	GO:0003008	system process	0.00259669377627288
BP	GO:0006725	cellular aromatic compound metabolic process	0.00281510866312972
CC	GO:0097060	synaptic membrane	0.00298952089952109
CC	GO:0099512	supramolecular fiber	0.00371165713086556
CC	GO:0099080	supramolecular complex	0.00384264899133955
CC	GO:0099081	supramolecular polymer	0.00384264899133955
BP	GO:0006974	cellular response to DNA damage stimulus	0.0041529103287736
MF	GO:0030020	extracellular matrix structural constituent conferring tensile strength	0.00416462861951527
CC	GO:0000777	condensed chromosome kinetochore	0.0053251896616222
BP	GO:0016070	RNA metabolic process	0.00533335650134144
BP	GO:0051093	negative regulation of developmental process	0.00533335650134144
CC	GO:0045202	synapse	0.00586980780289187
BP	GO:0048523	negative regulation of cellular process	0.00635905413121119
BP	GO:0003009	skeletal muscle contraction	0.00637006030169627
BP	GO:0022008	neurogenesis	0.00681926344832954
BP	GO:0048699	generation of neurons	0.00708335480513256
BP	GO:0034641	cellular nitrogen compound metabolic process	0.00796809935499826
BP	GO:1901360	organic cyclic compound metabolic process	0.00815111486180488
BP	GO:0033047	regulation of mitotic sister chromatid segregation	0.00862239968178623
MF	GO:0005539	glycosaminoglycan binding	0.00862239968178623
CC	GO:1990904	ribonucleoprotein complex	0.0109350278909511
BP	GO:0048513	animal organ development	0.0109621868240305
CC	GO:0044456	synapse part	0.0118751511449913
BP	GO:0140014	mitotic nuclear division	0.0118751511449913
BP	GO:0048519	negative regulation of biological process	0.0118751511449913
BP	GO:0030198	extracellular matrix organization	0.0118751511449913
CC	GO:0000779	condensed chromosome, centromeric region	0.0118751511449913
BP	GO:0006281	DNA repair	0.0118751511449913
BP	GO:0000375	RNA splicing, via transesterification reactions	0.0118751511449913
BP	GO:0000377	RNA splicing, via transesterification reactions with bulged adenosine as nucleophile	0.0118751511449913
BP	GO:0000398	mRNA splicing, via spliceosome	0.0118751511449913
BP	GO:0007088	regulation of mitotic nuclear division	0.0122784103200009
BP	GO:0051960	regulation of nervous system development	0.0123311195955835
BP	GO:0031175	neuron projection development	0.0128874123738666
CC	GO:0005681	spliceosomal complex	0.0137865693570019
BP	GO:0016071	mRNA metabolic process	0.0137865693570019
BP	GO:0051094	positive regulation of developmental process	0.0141099434564443
BP	GO:0120039	plasma membrane bounded cell projection morphogenesis	0.0141099434564443
BP	GO:0048666	neuron development	0.0157388318162959
BP	GO:0048812	neuron projection morphogenesis	0.0172337658544219
BP	GO:0048589	developmental growth	0.0174578545671037
BP	GO:0007411	axon guidance	0.0174578545671037
CC	GO:0033267	axon part	0.0174578545671037
BP	GO:0050982	detection of mechanical stimulus	0.0186369020143564
BP	GO:0045597	positive regulation of cell differentiation	0.0186369020143564
BP	GO:0098742	cell-cell adhesion via plasma-membrane adhesion molecules	0.0186369020143564
BP	GO:0030182	neuron differentiation	0.0191980547546429
BP	GO:0048858	cell projection morphogenesis	0.0194689379633506
BP	GO:0050954	sensory perception of mechanical stimulus	0.0194756309701859
BP	GO:0010467	gene expression	0.0198924594610683
BP	GO:0023052	signaling	0.0198924594610683
CC	GO:0031226	intrinsic component of plasma membrane	0.0198924594610683
CC	GO:0044420	extracellular matrix component	0.0200784049453724
BP	GO:0051983	regulation of chromosome segregation	0.0206286887713697
BP	GO:0097485	neuron projection guidance	0.0206286887713697
BP	GO:0000070	mitotic sister chromatid segregation	0.021711040652663
BP	GO:0051962	positive regulation of nervous system development	0.0228155122793918
CC	GO:0045211	postsynaptic membrane	0.0229605702459751
MF	GO:0005509	calcium ion binding	0.0235273846666612
BP	GO:0006941	striated muscle contraction	0.0245445033593291
MF	GO:0051015	actin filament binding	0.0245445033593291
BP	GO:0006936	muscle contraction	0.0245445033593291
CC	GO:0005887	integral component of plasma membrane	0.0251336546352434
BP	GO:0007154	cell communication	0.025138285758969
BP	GO:0007093	mitotic cell cycle checkpoint	0.025138285758969
BP	GO:0006259	DNA metabolic process	0.025138285758969
BP	GO:0007155	cell adhesion	0.0263945883154308
MF	GO:0008094	DNA-dependent ATPase activity	0.0324861113412762
BP	GO:0007268	chemical synaptic transmission	0.0330477481959315
BP	GO:0098916	anterograde trans-synaptic signaling	0.0330477481959315
BP	GO:0040007	growth	0.03373458346633
BP	GO:0033045	regulation of sister chromatid segregation	0.0346366809349138
BP	GO:0046639	negative regulation of alpha-beta T cell differentiation	0.0350605821225655
BP	GO:0099536	synaptic signaling	0.0353725366222713
BP	GO:0060284	regulation of cell development	0.0353725366222713
BP	GO:0051216	cartilage development	0.0353725366222713
BP	GO:0003013	circulatory system process	0.0355991370855998
BP	GO:0030199	collagen fibril organization	0.0357902991761347
CC	GO:0097447	dendritic tree	0.0370511552954524
BP	GO:0022610	biological adhesion	0.0370511552954524
BP	GO:0003422	growth plate cartilage morphogenesis	0.0375284157424821
BP	GO:0099537	trans-synaptic signaling	0.0375284157424821
BP	GO:0050808	synapse organization	0.0375284157424821
BP	GO:0003418	growth plate cartilage chondrocyte differentiation	0.0375284157424821
BP	GO:0051783	regulation of nuclear division	0.0375284157424821
BP	GO:0006397	mRNA processing	0.0375284157424821
BP	GO:0051716	cellular response to stimulus	0.0375284157424821
BP	GO:0050767	regulation of neurogenesis	0.0375284157424821
BP	GO:0032990	cell part morphogenesis	0.0375284157424821
BP	GO:0043062	extracellular structure organization	0.0375344599908486
BP	GO:0008015	blood circulation	0.0379309354364347
CC	GO:0044430	cytoskeletal part	0.0381858440196071
BP	GO:0043371	negative regulation of CD4-positive, alpha-beta T cell differentiation	0.0389013580111847
BP	GO:0007091	metaphase/anaphase transition of mitotic cell cycle	0.0389013580111847
CC	GO:0044451	nucleoplasm part	0.0389013580111847
BP	GO:0048251	elastic fiber assembly	0.0400624832859509
BP	GO:1901988	negative regulation of cell cycle phase transition	0.0417673068085954
BP	GO:0010564	regulation of cell cycle process	0.0419615851955057
BP	GO:0051056	regulation of small GTPase mediated signal transduction	0.0423114811681123
CC	GO:0005856	cytoskeleton	0.0426887050141796
BP	GO:0007059	chromosome segregation	0.0455162418082544
BP	GO:0060047	heart contraction	0.0456819214785116
BP	GO:0048638	regulation of developmental growth	0.0456819214785116
BP	GO:1905818	regulation of chromosome separation	0.0456819214785116
BP	GO:0045787	positive regulation of cell cycle	0.0456819214785116
CC	GO:0043292	contractile fiber	0.0460250255233356
BP	GO:0034508	centromere complex assembly	0.0460250255233356
BP	GO:0051254	positive regulation of RNA metabolic process	0.0462317263662988
BP	GO:0003015	heart process	0.0487634424204367
BP	GO:0003071	renal system process involved in regulation of systemic arterial blood pressure	0.0487634424204367
BP	GO:1903047	mitotic cell cycle process	0.0492024449281536
