# Supplementary material for: Dedicated transcriptomics combined with power analysis lead to functional understanding of genes with weak phenotypic changes in knockout lines
Source: PLoS Comput Biol. 2020 Nov 12;16(11):e1008354. doi: 10.1371/journal.pcbi.1008354 (PMC7685438; doi:10.1371/journal.pcbi.1008354)
Supplement: S3 File — (GZ) [file pcbi.1008354.s017.gz › S3_File/gor0.2/781.tsv]

ontology	category	term	BH
CC	GO:0031012	extracellular matrix	1.13932520502699e-11
CC	GO:0062023	collagen-containing extracellular matrix	1.03458394331826e-09
MF	GO:0005198	structural molecule activity	1.45833959590677e-07
BP	GO:0032501	multicellular organismal process	1.06629463078987e-06
MF	GO:0005201	extracellular matrix structural constituent	2.69354817397467e-06
BP	GO:0071840	cellular component organization or biogenesis	4.84212140127729e-06
BP	GO:0048856	anatomical structure development	4.84212140127729e-06
BP	GO:0032502	developmental process	4.84212140127729e-06
CC	GO:0032991	protein-containing complex	4.84212140127729e-06
CC	GO:0044421	extracellular region part	4.84212140127729e-06
BP	GO:0007275	multicellular organism development	7.3142397093191e-06
BP	GO:0009987	cellular process	8.0217131141282e-06
BP	GO:0016043	cellular component organization	8.0217131141282e-06
BP	GO:0048731	system development	8.34003423457136e-06
CC	GO:0005576	extracellular region	1.94535501275778e-05
MF	GO:0005515	protein binding	2.07222497028395e-05
BP	GO:0065007	biological regulation	3.09271010328711e-05
BP	GO:0050789	regulation of biological process	3.59445064079993e-05
CC	GO:0097060	synaptic membrane	3.59445064079993e-05
CC	GO:0005615	extracellular space	7.37003171168846e-05
CC	GO:0043292	contractile fiber	9.43668514343691e-05
CC	GO:0043228	non-membrane-bounded organelle	0.000105515190110921
BP	GO:0050794	regulation of cellular process	0.000105673840248345
BP	GO:0007049	cell cycle	0.000133915058809972
BP	GO:0051726	regulation of cell cycle	0.000146747285377676
BP	GO:0000278	mitotic cell cycle	0.000184915546367545
CC	GO:0030424	axon	0.000231759869249507
CC	GO:0043232	intracellular non-membrane-bounded organelle	0.000253834957174111
CC	GO:0005694	chromosome	0.00032675327298079
CC	GO:0099512	supramolecular fiber	0.00032675327298079
CC	GO:0099080	supramolecular complex	0.00032675327298079
CC	GO:0099081	supramolecular polymer	0.00032675327298079
MF	GO:0005212	structural constituent of eye lens	0.000371324922563938
CC	GO:0044456	synapse part	0.000466943021521945
CC	GO:0045202	synapse	0.000482757228853878
CC	GO:0005581	collagen trimer	0.000528259871778256
CC	GO:0031981	nuclear lumen	0.000528259871778256
CC	GO:0098839	postsynaptic density membrane	0.000553126224420114
BP	GO:0061448	connective tissue development	0.000581033830445709
CC	GO:0000776	kinetochore	0.000615481437475958
CC	GO:0000775	chromosome, centromeric region	0.000626423272483901
CC	GO:0044428	nuclear part	0.000626423272483901
BP	GO:0051130	positive regulation of cellular component organization	0.000682803301706236
BP	GO:0007399	nervous system development	0.0008740666196665
BP	GO:0048519	negative regulation of biological process	0.000908996520348338
CC	GO:0044427	chromosomal part	0.000908996520348338
BP	GO:0007346	regulation of mitotic cell cycle	0.000991962007615748
CC	GO:0099634	postsynaptic specialization membrane	0.000991962007615748
BP	GO:0016071	mRNA metabolic process	0.00102385704767155
CC	GO:0030016	myofibril	0.00111319953272472
MF	GO:0030020	extracellular matrix structural constituent conferring tensile strength	0.0011350443504222
MF	GO:0003729	mRNA binding	0.00135284862399508
BP	GO:0090304	nucleic acid metabolic process	0.00143315955928645
CC	GO:0031226	intrinsic component of plasma membrane	0.00147146911851351
BP	GO:0051216	cartilage development	0.00154305406965951
BP	GO:0030154	cell differentiation	0.00159207679403508
MF	GO:0044877	protein-containing complex binding	0.00160299576441671
CC	GO:0099146	intrinsic component of postsynaptic density membrane	0.00186185109090323
BP	GO:0048869	cellular developmental process	0.00186185109090323
CC	GO:0044449	contractile fiber part	0.00225670883186826
BP	GO:0060351	cartilage development involved in endochondral bone morphogenesis	0.00245246172915827
CC	GO:0098687	chromosomal region	0.00245246172915827
CC	GO:0030017	sarcomere	0.00275899358836792
CC	GO:0005887	integral component of plasma membrane	0.00316144215540972
BP	GO:0043062	extracellular structure organization	0.00336838482492381
BP	GO:0048468	cell development	0.00391761768485268
CC	GO:0030054	cell junction	0.00421148758020378
BP	GO:0007416	synapse assembly	0.00425421074050714
BP	GO:0006139	nucleobase-containing compound metabolic process	0.00445147315156462
BP	GO:0000070	mitotic sister chromatid segregation	0.00445147315156462
BP	GO:0051239	regulation of multicellular organismal process	0.00485385590963623
BP	GO:0002062	chondrocyte differentiation	0.00502500821168206
CC	GO:0070013	intracellular organelle lumen	0.00502500821168206
CC	GO:0005654	nucleoplasm	0.00512527271241633
CC	GO:0045211	postsynaptic membrane	0.00512527271241633
CC	GO:0000777	condensed chromosome kinetochore	0.00512527271241633
CC	GO:0031974	membrane-enclosed lumen	0.00512527271241633
CC	GO:0043233	organelle lumen	0.00512527271241633
BP	GO:0030198	extracellular matrix organization	0.0057002744036743
BP	GO:0085029	extracellular matrix assembly	0.00644723560075406
CC	GO:0005634	nucleus	0.00693645760965453
BP	GO:0008380	RNA splicing	0.00693645760965453
MF	GO:0005539	glycosaminoglycan binding	0.00693645760965453
BP	GO:0043170	macromolecule metabolic process	0.00693645760965453
BP	GO:0046483	heterocycle metabolic process	0.00693645760965453
BP	GO:0051128	regulation of cellular component organization	0.00696057782190165
BP	GO:0006403	RNA localization	0.00696057782190165
BP	GO:0060255	regulation of macromolecule metabolic process	0.00706857735046894
BP	GO:0022008	neurogenesis	0.00706857735046894
BP	GO:2000026	regulation of multicellular organismal development	0.00706857735046894
BP	GO:0050793	regulation of developmental process	0.00706857735046894
MF	GO:0005488	binding	0.00706857735046894
CC	GO:0099240	intrinsic component of synaptic membrane	0.00716615372687467
BP	GO:0140014	mitotic nuclear division	0.00768992135091158
BP	GO:0050808	synapse organization	0.00768992135091158
CC	GO:0097458	neuron part	0.00829618658543231
CC	GO:0005865	striated muscle thin filament	0.00829618658543231
BP	GO:0048523	negative regulation of cellular process	0.00864354677819483
MF	GO:0005509	calcium ion binding	0.00864354677819483
BP	GO:0003417	growth plate cartilage development	0.00864354677819483
CC	GO:0099061	integral component of postsynaptic density membrane	0.00864354677819483
CC	GO:0032279	asymmetric synapse	0.00944271703399603
CC	GO:0014069	postsynaptic density	0.00944271703399603
BP	GO:0003418	growth plate cartilage chondrocyte differentiation	0.00944271703399603
CC	GO:0098948	intrinsic component of postsynaptic specialization membrane	0.00944271703399603
CC	GO:0036379	myofilament	0.00961720886519268
BP	GO:0045930	negative regulation of mitotic cell cycle	0.00969471833888395
CC	GO:0099572	postsynaptic specialization	0.00974463738659782
CC	GO:0000779	condensed chromosome, centromeric region	0.0101999020051054
CC	GO:0098936	intrinsic component of postsynaptic membrane	0.0104312696215412
BP	GO:0006396	RNA processing	0.0109093360218563
BP	GO:0048699	generation of neurons	0.0114976840420182
CC	GO:1990904	ribonucleoprotein complex	0.0128129635160345
CC	GO:0099699	integral component of synaptic membrane	0.0134398506296051
BP	GO:0051094	positive regulation of developmental process	0.01425558836443
BP	GO:0030199	collagen fibril organization	0.0145769549596433
CC	GO:0044297	cell body	0.0145769549596433
BP	GO:0003433	chondrocyte development involved in endochondral bone morphogenesis	0.0145769549596433
CC	GO:0000793	condensed chromosome	0.0145769549596433
MF	GO:0008094	DNA-dependent ATPase activity	0.0146097349844168
BP	GO:0003008	system process	0.0148167433809723
BP	GO:0060350	endochondral bone morphogenesis	0.0148671261570565
MF	GO:0098879	structural constituent of postsynaptic specialization	0.0148671261570565
CC	GO:0036477	somatodendritic compartment	0.0150809799057921
BP	GO:0048589	developmental growth	0.0154733625647045
BP	GO:0120039	plasma membrane bounded cell projection morphogenesis	0.0158794897566477
BP	GO:0006397	mRNA processing	0.0159785634079109
BP	GO:0032989	cellular component morphogenesis	0.0159785634079109
BP	GO:0006725	cellular aromatic compound metabolic process	0.0159785634079109
BP	GO:0031175	neuron projection development	0.0159785634079109
CC	GO:0098984	neuron to neuron synapse	0.016316035838014
BP	GO:0006941	striated muscle contraction	0.0167783326486659
BP	GO:0048518	positive regulation of biological process	0.0167783326486659
BP	GO:0040007	growth	0.0170207724102117
BP	GO:0001501	skeletal system development	0.0173002457087831
BP	GO:0034641	cellular nitrogen compound metabolic process	0.0178997860213905
BP	GO:0048812	neuron projection morphogenesis	0.0180664996943153
BP	GO:0048666	neuron development	0.0180664996943153
BP	GO:0016070	RNA metabolic process	0.0182546897539294
BP	GO:0007059	chromosome segregation	0.0194139893674049
CC	GO:0043025	neuronal cell body	0.019432964539994
BP	GO:0048285	organelle fission	0.0195456296201038
BP	GO:0030182	neuron differentiation	0.01960036092959
MF	GO:0003723	RNA binding	0.01960036092959
BP	GO:0051960	regulation of nervous system development	0.0202763687253007
BP	GO:0007155	cell adhesion	0.0202763687253007
BP	GO:0048858	cell projection morphogenesis	0.0203432505837625
BP	GO:0099537	trans-synaptic signaling	0.0209107773942271
CC	GO:0030314	junctional membrane complex	0.0213466159387859
CC	GO:0008328	ionotropic glutamate receptor complex	0.0221752244560395
BP	GO:0098742	cell-cell adhesion via plasma-membrane adhesion molecules	0.0221752244560395
BP	GO:0007268	chemical synaptic transmission	0.0221752244560395
BP	GO:0098916	anterograde trans-synaptic signaling	0.0221752244560395
BP	GO:0045595	regulation of cell differentiation	0.0223696787422715
BP	GO:0051236	establishment of RNA localization	0.0224935519337475
BP	GO:1901360	organic cyclic compound metabolic process	0.0224935519337475
CC	GO:0099055	integral component of postsynaptic membrane	0.0228008784726154
BP	GO:0022610	biological adhesion	0.0228008784726154
BP	GO:0099536	synaptic signaling	0.023896888769197
BP	GO:0045597	positive regulation of cell differentiation	0.023896888769197
MF	GO:0098919	structural constituent of postsynaptic density	0.024659945642967
BP	GO:0048522	positive regulation of cellular process	0.024659945642967
BP	GO:0007411	axon guidance	0.0248704442785962
CC	GO:0000228	nuclear chromosome	0.026396349185739
CC	GO:0098982	GABA-ergic synapse	0.0275470033753004
BP	GO:0000819	sister chromatid segregation	0.027775988185551
CC	GO:0098794	postsynapse	0.027775988185551
MF	GO:0008134	transcription factor binding	0.027954613721119
BP	GO:1901990	regulation of mitotic cell cycle phase transition	0.029435348463699
BP	GO:0007088	regulation of mitotic nuclear division	0.0300764041120963
BP	GO:0000280	nuclear division	0.0303349560226288
BP	GO:0033047	regulation of mitotic sister chromatid segregation	0.0303349560226288
BP	GO:0097485	neuron projection guidance	0.0303349560226288
BP	GO:0003413	chondrocyte differentiation involved in endochondral bone morphogenesis	0.0310478467352394
CC	GO:0098878	neurotransmitter receptor complex	0.0310478467352394
BP	GO:0006013	mannose metabolic process	0.0310478467352394
BP	GO:1901991	negative regulation of mitotic cell cycle phase transition	0.0312378653472075
CC	GO:0099060	integral component of postsynaptic specialization membrane	0.0316080012631466
BP	GO:1903047	mitotic cell cycle process	0.0316647093403
BP	GO:0032990	cell part morphogenesis	0.0326063244871667
BP	GO:0045786	negative regulation of cell cycle	0.0326063244871667
CC	GO:0098590	plasma membrane region	0.0328777822390478
BP	GO:0048167	regulation of synaptic plasticity	0.0328777822390478
BP	GO:0003422	growth plate cartilage morphogenesis	0.0328777822390478
BP	GO:0061061	muscle structure development	0.0329160603080629
BP	GO:0010605	negative regulation of macromolecule metabolic process	0.0331677368495638
BP	GO:0009653	anatomical structure morphogenesis	0.0340837364858923
BP	GO:0010467	gene expression	0.034536847783108
BP	GO:0051783	regulation of nuclear division	0.0350129915013053
BP	GO:0044772	mitotic cell cycle phase transition	0.0350129915013053
CC	GO:0044420	extracellular matrix component	0.0357118654847858
CC	GO:0044454	nuclear chromosome part	0.0384847114041899
BP	GO:0022402	cell cycle process	0.0385306051280739
BP	GO:1901988	negative regulation of cell cycle phase transition	0.0385451261692623
CC	GO:0044459	plasma membrane part	0.0387918822994371
MF	GO:0008201	heparin binding	0.0387918822994371
MF	GO:0099604	ligand-gated calcium channel activity	0.0388096964631708
BP	GO:0000075	cell cycle checkpoint	0.0398087348455542
BP	GO:0000375	RNA splicing, via transesterification reactions	0.0398087348455542
BP	GO:0000377	RNA splicing, via transesterification reactions with bulged adenosine as nucleophile	0.0398087348455542
BP	GO:0000398	mRNA splicing, via spliceosome	0.0398087348455542
CC	GO:0031672	A band	0.0402552578292844
BP	GO:0008037	cell recognition	0.0402552578292844
BP	GO:0023052	signaling	0.0407677359363396
BP	GO:0006974	cellular response to DNA damage stimulus	0.0409231459918006
CC	GO:0033267	axon part	0.0418282441344889
BP	GO:0050657	nucleic acid transport	0.0429599995976576
BP	GO:0050658	RNA transport	0.0429599995976576
BP	GO:0051093	negative regulation of developmental process	0.0433833016317292
BP	GO:0006260	DNA replication	0.0433833016317292
BP	GO:0006261	DNA-dependent DNA replication	0.0456676204584921
BP	GO:0010965	regulation of mitotic sister chromatid separation	0.0464203789973266
BP	GO:0003071	renal system process involved in regulation of systemic arterial blood pressure	0.0464203789973266
BP	GO:0032269	negative regulation of cellular protein metabolic process	0.0467630076103258
BP	GO:0065008	regulation of biological quality	0.0489709634575167
MF	GO:0097367	carbohydrate derivative binding	0.0489709634575167
BP	GO:0033045	regulation of sister chromatid segregation	0.0492466836007656
BP	GO:0003012	muscle system process	0.0492687779242294
