# Supplementary material for: Dedicated transcriptomics combined with power analysis lead to functional understanding of genes with weak phenotypic changes in knockout lines
Source: PLoS Comput Biol. 2020 Nov 12;16(11):e1008354. doi: 10.1371/journal.pcbi.1008354 (PMC7685438; doi:10.1371/journal.pcbi.1008354)
Supplement: S3 File — (GZ) [file pcbi.1008354.s017.gz › S3_File/gor0.2/651.tsv]

ontology	category	term	BH
BP	GO:0032501	multicellular organismal process	3.89050401719251e-08
BP	GO:0009987	cellular process	6.73841108045297e-08
CC	GO:0031012	extracellular matrix	1.1506775097082e-07
MF	GO:0005515	protein binding	5.23904342429273e-07
BP	GO:0032502	developmental process	5.34515498690773e-07
BP	GO:0007275	multicellular organism development	7.86484491690197e-07
BP	GO:0050794	regulation of cellular process	9.70657872459359e-07
BP	GO:0048731	system development	9.79796504099074e-07
BP	GO:0050789	regulation of biological process	1.02569436868711e-06
CC	GO:0062023	collagen-containing extracellular matrix	1.09165108566226e-06
BP	GO:0048519	negative regulation of biological process	1.09165108566226e-06
MF	GO:0005488	binding	1.17312789161063e-06
BP	GO:0048856	anatomical structure development	1.73596272641832e-06
BP	GO:0051239	regulation of multicellular organismal process	3.71248994505515e-06
BP	GO:0071840	cellular component organization or biogenesis	4.73417195129663e-06
CC	GO:0032991	protein-containing complex	4.73417195129663e-06
BP	GO:0065007	biological regulation	4.73417195129663e-06
CC	GO:0044428	nuclear part	5.80559075777193e-06
CC	GO:0031981	nuclear lumen	7.02198987175842e-06
BP	GO:0048523	negative regulation of cellular process	7.02198987175842e-06
MF	GO:0005201	extracellular matrix structural constituent	7.02198987175842e-06
CC	GO:0005576	extracellular region	1.24128275134082e-05
CC	GO:0044421	extracellular region part	1.74625257063081e-05
BP	GO:0016043	cellular component organization	2.41647375216019e-05
BP	GO:0030154	cell differentiation	3.87705075074287e-05
BP	GO:0023052	signaling	4.19777442014949e-05
BP	GO:0048869	cellular developmental process	4.70823853993398e-05
BP	GO:0007154	cell communication	6.11257104854525e-05
BP	GO:0051726	regulation of cell cycle	6.11257104854525e-05
CC	GO:0045202	synapse	6.11257104854525e-05
BP	GO:0090304	nucleic acid metabolic process	6.650616403673e-05
CC	GO:0005694	chromosome	7.29699730649341e-05
BP	GO:2000026	regulation of multicellular organismal development	8.18643958733895e-05
CC	GO:0043228	non-membrane-bounded organelle	8.18643958733895e-05
BP	GO:0050793	regulation of developmental process	8.24908408851755e-05
BP	GO:0000278	mitotic cell cycle	8.30933260682639e-05
CC	GO:0005615	extracellular space	8.36832375249128e-05
CC	GO:0044427	chromosomal part	0.000108557586748043
BP	GO:0007155	cell adhesion	0.00012903745774806
MF	GO:0003729	mRNA binding	0.000138145468572259
BP	GO:0007346	regulation of mitotic cell cycle	0.000258765714625488
CC	GO:0097060	synaptic membrane	0.000258765714625488
BP	GO:0007049	cell cycle	0.000266409688103847
BP	GO:0016071	mRNA metabolic process	0.000343488859671056
BP	GO:0022610	biological adhesion	0.000343488859671056
BP	GO:0006397	mRNA processing	0.000343488859671056
CC	GO:0000775	chromosome, centromeric region	0.000387328219201628
CC	GO:0098687	chromosomal region	0.000462606302755544
BP	GO:0010646	regulation of cell communication	0.000694497672379105
BP	GO:0051716	cellular response to stimulus	0.000705350423179913
CC	GO:0070013	intracellular organelle lumen	0.000705350423179913
CC	GO:0043232	intracellular non-membrane-bounded organelle	0.00073057176587799
BP	GO:0023051	regulation of signaling	0.000738369519985139
CC	GO:0031974	membrane-enclosed lumen	0.000770687478852795
CC	GO:0043233	organelle lumen	0.000770687478852795
CC	GO:0031226	intrinsic component of plasma membrane	0.00105074680725498
BP	GO:0008380	RNA splicing	0.00109262359586409
BP	GO:0006139	nucleobase-containing compound metabolic process	0.00118704365303895
BP	GO:0006396	RNA processing	0.00119729953714119
CC	GO:0005654	nucleoplasm	0.00128965694590698
BP	GO:0051241	negative regulation of multicellular organismal process	0.00158503781186308
BP	GO:0003008	system process	0.00161580876705115
MF	GO:0005198	structural molecule activity	0.00169070406900908
BP	GO:0099536	synaptic signaling	0.00169070406900908
CC	GO:0000228	nuclear chromosome	0.00176529885940022
MF	GO:0044877	protein-containing complex binding	0.00205782024012168
CC	GO:0005887	integral component of plasma membrane	0.00221397973726467
CC	GO:0005634	nucleus	0.00226520225692807
BP	GO:0048583	regulation of response to stimulus	0.00241105672975458
BP	GO:0007165	signal transduction	0.00245315645820661
CC	GO:0000776	kinetochore	0.00248930747155252
BP	GO:0099537	trans-synaptic signaling	0.00254448240569968
BP	GO:0007268	chemical synaptic transmission	0.0026479544782017
BP	GO:0098916	anterograde trans-synaptic signaling	0.0026479544782017
BP	GO:0048468	cell development	0.0026479544782017
BP	GO:0009966	regulation of signal transduction	0.00274777604965775
BP	GO:0048522	positive regulation of cellular process	0.00275047314019681
BP	GO:0051128	regulation of cellular component organization	0.00281807767702808
BP	GO:0046483	heterocycle metabolic process	0.00327563508972683
CC	GO:0043292	contractile fiber	0.0033386954331524
BP	GO:0048518	positive regulation of biological process	0.00343268617001152
BP	GO:0000375	RNA splicing, via transesterification reactions	0.00343268617001152
BP	GO:0000377	RNA splicing, via transesterification reactions with bulged adenosine as nucleophile	0.00343268617001152
BP	GO:0000398	mRNA splicing, via spliceosome	0.00343268617001152
BP	GO:0048167	regulation of synaptic plasticity	0.00395852060520865
CC	GO:0044454	nuclear chromosome part	0.00398661116750857
BP	GO:0051094	positive regulation of developmental process	0.00398661116750857
BP	GO:0050896	response to stimulus	0.00414129605878508
CC	GO:0045211	postsynaptic membrane	0.00423636987006395
CC	GO:0097458	neuron part	0.00435983356199706
BP	GO:0060255	regulation of macromolecule metabolic process	0.00435983356199706
BP	GO:0007399	nervous system development	0.00453485300243232
BP	GO:0045597	positive regulation of cell differentiation	0.00466311179192302
BP	GO:0000245	spliceosomal complex assembly	0.00468622359495294
CC	GO:0030424	axon	0.0050284448461579
BP	GO:0050808	synapse organization	0.00518122477153454
BP	GO:0099177	regulation of trans-synaptic signaling	0.00526658492786977
MF	GO:0005212	structural constituent of eye lens	0.00526658492786977
MF	GO:0005509	calcium ion binding	0.00592006110781522
BP	GO:0050804	modulation of chemical synaptic transmission	0.00628200118694048
BP	GO:0031953	negative regulation of protein autophosphorylation	0.00628200118694048
CC	GO:0044459	plasma membrane part	0.00635245875774308
CC	GO:0044456	synapse part	0.00670904460677941
BP	GO:0032879	regulation of localization	0.00670904460677941
BP	GO:1903047	mitotic cell cycle process	0.00812566481075538
BP	GO:0007166	cell surface receptor signaling pathway	0.00830416591823273
MF	GO:0005539	glycosaminoglycan binding	0.00830416591823273
BP	GO:0061448	connective tissue development	0.0100235341813421
BP	GO:0006928	movement of cell or subcellular component	0.0100235341813421
BP	GO:0040007	growth	0.0103211294335511
BP	GO:0007267	cell-cell signaling	0.0103332159671704
BP	GO:0045595	regulation of cell differentiation	0.0103580117963794
CC	GO:0005581	collagen trimer	0.0119889561233844
MF	GO:0003723	RNA binding	0.0120114689906469
BP	GO:0040011	locomotion	0.0128714245524181
MF	GO:0030020	extracellular matrix structural constituent conferring tensile strength	0.013234122274171
CC	GO:0030054	cell junction	0.013688506915299
BP	GO:0006259	DNA metabolic process	0.0138647200632622
BP	GO:0051130	positive regulation of cellular component organization	0.0140392969175038
BP	GO:0051216	cartilage development	0.0140392969175038
BP	GO:0016070	RNA metabolic process	0.0140592512442508
BP	GO:0051093	negative regulation of developmental process	0.0142439565855198
CC	GO:0099512	supramolecular fiber	0.0149226634140475
BP	GO:0006725	cellular aromatic compound metabolic process	0.0149800942903478
CC	GO:0009986	cell surface	0.0150020838516871
CC	GO:0099080	supramolecular complex	0.0150020838516871
CC	GO:0099081	supramolecular polymer	0.0150020838516871
BP	GO:0043170	macromolecule metabolic process	0.0151490164865365
BP	GO:0006260	DNA replication	0.0152622511353162
BP	GO:0051301	cell division	0.0169046087553387
BP	GO:0006261	DNA-dependent DNA replication	0.017227739765679
CC	GO:0098982	GABA-ergic synapse	0.017227739765679
CC	GO:0098590	plasma membrane region	0.017227739765679
BP	GO:0045930	negative regulation of mitotic cell cycle	0.0172299161450423
BP	GO:0048589	developmental growth	0.0175315243796632
BP	GO:0140014	mitotic nuclear division	0.0180705418943176
MF	GO:0004888	transmembrane signaling receptor activity	0.0190113303745375
BP	GO:0006281	DNA repair	0.0190231856662234
MF	GO:0038023	signaling receptor activity	0.0195078347498244
CC	GO:0044420	extracellular matrix component	0.0198323016061295
BP	GO:0051960	regulation of nervous system development	0.0204313144626916
BP	GO:0022008	neurogenesis	0.0204313144626916
BP	GO:0003013	circulatory system process	0.0205987494987355
BP	GO:0016477	cell migration	0.0209074989672498
BP	GO:0048513	animal organ development	0.0214050561415582
BP	GO:0051179	localization	0.0231894208741467
BP	GO:0048699	generation of neurons	0.0239472053367708
BP	GO:0010647	positive regulation of cell communication	0.0248482980891328
CC	GO:0098794	postsynapse	0.0248482980891328
CC	GO:0030016	myofibril	0.0248856234541509
BP	GO:0034641	cellular nitrogen compound metabolic process	0.0253984824415197
BP	GO:1901360	organic cyclic compound metabolic process	0.0263217926444793
CC	GO:0005865	striated muscle thin filament	0.0273847160455961
BP	GO:0023056	positive regulation of signaling	0.0283562842736565
BP	GO:0007093	mitotic cell cycle checkpoint	0.0290597539420447
CC	GO:0032809	neuronal cell body membrane	0.0292766090744288
BP	GO:0006403	RNA localization	0.030105144885665
CC	GO:0036379	myofilament	0.0313340145825648
BP	GO:0031124	mRNA 3'-end processing	0.0316954832764585
CC	GO:0044297	cell body	0.0324521847206301
BP	GO:0048870	cell motility	0.0328205398702214
BP	GO:0051674	localization of cell	0.0328205398702214
BP	GO:0035556	intracellular signal transduction	0.0330489534779232
BP	GO:0006974	cellular response to DNA damage stimulus	0.0330489534779232
CC	GO:0044327	dendritic spine head	0.0330489534779232
CC	GO:0071944	cell periphery	0.0335194077321263
CC	GO:0000793	condensed chromosome	0.0337490436925351
MF	GO:0008092	cytoskeletal protein binding	0.0340133626783909
BP	GO:1901991	negative regulation of mitotic cell cycle phase transition	0.0361025062671947
CC	GO:0043596	nuclear replication fork	0.0362369577673576
BP	GO:0000070	mitotic sister chromatid segregation	0.0367423756487811
BP	GO:1901990	regulation of mitotic cell cycle phase transition	0.0367423756487811
BP	GO:0051962	positive regulation of nervous system development	0.0369356297241462
CC	GO:0044449	contractile fiber part	0.0369356297241462
MF	GO:0005044	scavenger receptor activity	0.0379164984000454
BP	GO:0051240	positive regulation of multicellular organismal process	0.0417816162088661
BP	GO:0008015	blood circulation	0.0417816162088661
BP	GO:0051171	regulation of nitrogen compound metabolic process	0.0432645258781156
MF	GO:0005102	signaling receptor binding	0.0434872677552664
CC	GO:0036477	somatodendritic compartment	0.0438307004336803
CC	GO:0000777	condensed chromosome kinetochore	0.0444343535530772
BP	GO:0030198	extracellular matrix organization	0.0449308251111028
BP	GO:1901988	negative regulation of cell cycle phase transition	0.0463881662407308
CC	GO:0030017	sarcomere	0.0468198073244587
BP	GO:0010720	positive regulation of cell development	0.0469729791559255
BP	GO:0003015	heart process	0.0492772777359131
CC	GO:0044422	organelle part	0.0498681307847198
