# Supplementary material for: Dedicated transcriptomics combined with power analysis lead to functional understanding of genes with weak phenotypic changes in knockout lines
Source: PLoS Comput Biol. 2020 Nov 12;16(11):e1008354. doi: 10.1371/journal.pcbi.1008354 (PMC7685438; doi:10.1371/journal.pcbi.1008354)
Supplement: S3 File — (GZ) [file pcbi.1008354.s017.gz › S3_File/gor0.2/933.tsv]

ontology	category	term	BH
BP	GO:0071840	cellular component organization or biogenesis	1.67977048462528e-08
MF	GO:0005515	protein binding	6.89145527249163e-08
BP	GO:0016043	cellular component organization	1.02258233581667e-07
BP	GO:0009987	cellular process	1.02258233581667e-07
CC	GO:0031012	extracellular matrix	1.17836023946841e-07
CC	GO:0044421	extracellular region part	3.04384070351773e-07
CC	GO:0097060	synaptic membrane	4.3090330669362e-07
BP	GO:0032501	multicellular organismal process	4.3090330669362e-07
CC	GO:0062023	collagen-containing extracellular matrix	4.3090330669362e-07
BP	GO:0050794	regulation of cellular process	4.48253127901521e-07
MF	GO:0005201	extracellular matrix structural constituent	5.92724739878138e-07
CC	GO:0032991	protein-containing complex	7.93228093490558e-07
MF	GO:0005198	structural molecule activity	9.01042036399307e-07
BP	GO:0065007	biological regulation	1.55430817850358e-06
BP	GO:0050789	regulation of biological process	1.76081077034935e-06
CC	GO:0005576	extracellular region	2.54990000842228e-06
CC	GO:0043228	non-membrane-bounded organelle	2.72079869842079e-06
CC	GO:0005615	extracellular space	3.16195329991848e-06
CC	GO:0043232	intracellular non-membrane-bounded organelle	3.61051350023644e-06
BP	GO:0032502	developmental process	1.00020772832046e-05
CC	GO:0045202	synapse	1.24007855259536e-05
MF	GO:0005488	binding	1.36897129822967e-05
CC	GO:0099512	supramolecular fiber	1.56899612653839e-05
CC	GO:0099080	supramolecular complex	1.56899612653839e-05
CC	GO:0099081	supramolecular polymer	1.56899612653839e-05
BP	GO:0051726	regulation of cell cycle	2.22468665139208e-05
CC	GO:0044456	synapse part	2.22468665139208e-05
CC	GO:0044427	chromosomal part	2.44145921598142e-05
MF	GO:0005212	structural constituent of eye lens	2.44145921598142e-05
CC	GO:0097458	neuron part	2.64991254064068e-05
BP	GO:0048856	anatomical structure development	3.56790598247358e-05
CC	GO:0005694	chromosome	4.0922674719194e-05
BP	GO:0006396	RNA processing	4.54926583505891e-05
BP	GO:0007275	multicellular organism development	4.54926583505891e-05
CC	GO:0030424	axon	4.77257059654717e-05
CC	GO:0036477	somatodendritic compartment	4.77257059654717e-05
CC	GO:0044428	nuclear part	5.11320467410677e-05
CC	GO:0043292	contractile fiber	5.51695301657771e-05
BP	GO:0051239	regulation of multicellular organismal process	5.51695301657771e-05
CC	GO:0031981	nuclear lumen	5.84843640772069e-05
CC	GO:0045211	postsynaptic membrane	6.10545383142409e-05
BP	GO:0048731	system development	6.54619344991148e-05
CC	GO:0097447	dendritic tree	9.40345425310912e-05
BP	GO:0007049	cell cycle	0.00012588713334103
CC	GO:0030425	dendrite	0.000126884872701823
BP	GO:0007346	regulation of mitotic cell cycle	0.000165932538628468
CC	GO:0005887	integral component of plasma membrane	0.000165932538628468
CC	GO:0031226	intrinsic component of plasma membrane	0.000165932538628468
BP	GO:0040007	growth	0.000165932538628468
CC	GO:0030016	myofibril	0.000212305080247474
BP	GO:0000278	mitotic cell cycle	0.000257627522983997
BP	GO:0048519	negative regulation of biological process	0.000257627522983997
CC	GO:0043005	neuron projection	0.000270029347165647
CC	GO:0000775	chromosome, centromeric region	0.000283973590385076
CC	GO:0098590	plasma membrane region	0.000283973590385076
BP	GO:0090068	positive regulation of cell cycle process	0.000324853088523844
CC	GO:0005654	nucleoplasm	0.000367470003811739
BP	GO:0050793	regulation of developmental process	0.000538166073089169
CC	GO:0044449	contractile fiber part	0.000666024015526087
BP	GO:0003008	system process	0.000666024015526087
BP	GO:0090304	nucleic acid metabolic process	0.000677882554071881
CC	GO:0030017	sarcomere	0.000807727998467126
BP	GO:0099536	synaptic signaling	0.000807727998467126
CC	GO:0098687	chromosomal region	0.000954615002983499
BP	GO:0016071	mRNA metabolic process	0.000980252283273257
BP	GO:0003012	muscle system process	0.000987242074437983
BP	GO:0033045	regulation of sister chromatid segregation	0.00113378994087169
BP	GO:0048523	negative regulation of cellular process	0.00117243781685495
CC	GO:0000776	kinetochore	0.00126089315219435
BP	GO:0099537	trans-synaptic signaling	0.00138260878246014
BP	GO:0051128	regulation of cellular component organization	0.00141898872725426
CC	GO:0044422	organelle part	0.00143825331333056
MF	GO:0044877	protein-containing complex binding	0.00163730378499789
CC	GO:0005813	centrosome	0.00175378160974503
BP	GO:0051983	regulation of chromosome segregation	0.00177820518095283
MF	GO:0003729	mRNA binding	0.00231747273771495
CC	GO:0098982	GABA-ergic synapse	0.00231747273771495
BP	GO:0033047	regulation of mitotic sister chromatid segregation	0.00234160821121939
BP	GO:0000070	mitotic sister chromatid segregation	0.00265674111918705
BP	GO:0048518	positive regulation of biological process	0.00268919369895151
BP	GO:0048589	developmental growth	0.00269336148471957
CC	GO:0098794	postsynapse	0.00274659130744422
CC	GO:0000779	condensed chromosome, centromeric region	0.00282612939114065
BP	GO:0031123	RNA 3'-end processing	0.002905780557188
BP	GO:0006139	nucleobase-containing compound metabolic process	0.00290935529577222
MF	GO:0016887	ATPase activity	0.00290935529577222
BP	GO:0007268	chemical synaptic transmission	0.00290935529577222
BP	GO:0098916	anterograde trans-synaptic signaling	0.00290935529577222
CC	GO:0005581	collagen trimer	0.00291443072703726
MF	GO:0042623	ATPase activity, coupled	0.00295276167089897
CC	GO:0070013	intracellular organelle lumen	0.0034002440499297
CC	GO:0000777	condensed chromosome kinetochore	0.0034002440499297
BP	GO:0006397	mRNA processing	0.0034002440499297
CC	GO:0030054	cell junction	0.0034574562315222
BP	GO:0048522	positive regulation of cellular process	0.0034574562315222
BP	GO:0006936	muscle contraction	0.0034574562315222
CC	GO:0031974	membrane-enclosed lumen	0.0034574562315222
CC	GO:0043233	organelle lumen	0.0034574562315222
BP	GO:2000026	regulation of multicellular organismal development	0.0036780096832052
CC	GO:0044297	cell body	0.00373475382119028
BP	GO:0008380	RNA splicing	0.00374673262716753
CC	GO:0044430	cytoskeletal part	0.00387494375269573
BP	GO:0006403	RNA localization	0.00416003220175289
CC	GO:0000228	nuclear chromosome	0.00430030622847019
BP	GO:0010564	regulation of cell cycle process	0.00451767679094176
CC	GO:0099240	intrinsic component of synaptic membrane	0.00454243079595051
CC	GO:0044459	plasma membrane part	0.00465415521513907
CC	GO:0033267	axon part	0.00466769551918207
CC	GO:0098839	postsynaptic density membrane	0.00504055129770009
BP	GO:1901990	regulation of mitotic cell cycle phase transition	0.00512539934007426
BP	GO:0006941	striated muscle contraction	0.00530097421703909
CC	GO:0044454	nuclear chromosome part	0.00530097421703909
CC	GO:0005865	striated muscle thin filament	0.00546440161435924
CC	GO:0099634	postsynaptic specialization membrane	0.00546440161435924
MF	GO:0005509	calcium ion binding	0.00546440161435924
BP	GO:0006281	DNA repair	0.0059456608381841
BP	GO:1901987	regulation of cell cycle phase transition	0.00606334064838016
BP	GO:0003015	heart process	0.00642510267880459
CC	GO:0036379	myofilament	0.00657845015854116
BP	GO:1905818	regulation of chromosome separation	0.00658027643145036
BP	GO:0006259	DNA metabolic process	0.00687783440808183
BP	GO:0000819	sister chromatid segregation	0.00760171584194247
BP	GO:0045787	positive regulation of cell cycle	0.0077977332083269
BP	GO:0046483	heterocycle metabolic process	0.00793475076214359
CC	GO:0044446	intracellular organelle part	0.00841307867954231
MF	GO:0030020	extracellular matrix structural constituent conferring tensile strength	0.00844509114736467
MF	GO:0005539	glycosaminoglycan binding	0.00847882130289476
MF	GO:0003723	RNA binding	0.00857928078168669
BP	GO:0006974	cellular response to DNA damage stimulus	0.00891794235043658
BP	GO:0060047	heart contraction	0.00917505449054931
CC	GO:0043025	neuronal cell body	0.00969523606978251
BP	GO:0140014	mitotic nuclear division	0.0105947309648774
BP	GO:0048869	cellular developmental process	0.0118713917440986
BP	GO:0003013	circulatory system process	0.0118713917440986
BP	GO:0044085	cellular component biogenesis	0.0118713917440986
BP	GO:0030154	cell differentiation	0.0118713917440986
MF	GO:0098879	structural constituent of postsynaptic specialization	0.0118713917440986
BP	GO:0006260	DNA replication	0.012831983275349
BP	GO:0045931	positive regulation of mitotic cell cycle	0.0137377641135302
BP	GO:0040008	regulation of growth	0.0145919917270812
BP	GO:0050806	positive regulation of synaptic transmission	0.0145919917270812
BP	GO:0034641	cellular nitrogen compound metabolic process	0.0145919917270812
BP	GO:0035418	protein localization to synapse	0.0147093873013263
CC	GO:0099699	integral component of synaptic membrane	0.0149785180752394
BP	GO:0099177	regulation of trans-synaptic signaling	0.015104347649851
BP	GO:0051130	positive regulation of cellular component organization	0.0153219705097042
BP	GO:0007093	mitotic cell cycle checkpoint	0.0159344807391662
BP	GO:1902749	regulation of cell cycle G2/M phase transition	0.0165874131020552
BP	GO:0051960	regulation of nervous system development	0.0165874131020552
CC	GO:0044463	cell projection part	0.0165874131020552
CC	GO:0120038	plasma membrane bounded cell projection part	0.0165874131020552
BP	GO:0050804	modulation of chemical synaptic transmission	0.0172343357098561
BP	GO:0022610	biological adhesion	0.0173089795523819
BP	GO:0007059	chromosome segregation	0.0176186420080147
BP	GO:0000075	cell cycle checkpoint	0.0176243098885786
BP	GO:0050808	synapse organization	0.0176243098885786
BP	GO:0006725	cellular aromatic compound metabolic process	0.0176243098885786
BP	GO:0007155	cell adhesion	0.0176243098885786
BP	GO:0010965	regulation of mitotic sister chromatid separation	0.0177171258865975
BP	GO:0008015	blood circulation	0.017789498092267
BP	GO:0022402	cell cycle process	0.0197925376160328
BP	GO:0071214	cellular response to abiotic stimulus	0.0206588960020534
BP	GO:0104004	cellular response to environmental stimulus	0.0206588960020534
CC	GO:0099146	intrinsic component of postsynaptic density membrane	0.0206588960020534
BP	GO:0045876	positive regulation of sister chromatid cohesion	0.0206588960020534
BP	GO:0048167	regulation of synaptic plasticity	0.0206588960020534
BP	GO:0016070	RNA metabolic process	0.0206588960020534
CC	GO:0031674	I band	0.0207027218355683
MF	GO:0008094	DNA-dependent ATPase activity	0.0207027218355683
BP	GO:0010389	regulation of G2/M transition of mitotic cell cycle	0.0207851451219221
BP	GO:1905819	negative regulation of chromosome separation	0.0207851451219221
MF	GO:0098919	structural constituent of postsynaptic density	0.0207851451219221
CC	GO:0005856	cytoskeleton	0.0216392429184793
CC	GO:0098936	intrinsic component of postsynaptic membrane	0.0216525033035525
BP	GO:0051093	negative regulation of developmental process	0.022525912777819
BP	GO:0031570	DNA integrity checkpoint	0.0225717047772105
CC	GO:0005634	nucleus	0.0225717047772105
BP	GO:0000245	spliceosomal complex assembly	0.0226219239830279
BP	GO:0048468	cell development	0.0228535019616466
CC	GO:0044327	dendritic spine head	0.0230269044707127
BP	GO:0048168	regulation of neuronal synaptic plasticity	0.023564988677485
BP	GO:0051216	cartilage development	0.0235855826501437
CC	GO:0044304	main axon	0.0247331798826205
BP	GO:2000816	negative regulation of mitotic sister chromatid separation	0.0253556119911953
CC	GO:0044309	neuron spine	0.0266739823090028
BP	GO:0051236	establishment of RNA localization	0.0267551051194348
BP	GO:0007091	metaphase/anaphase transition of mitotic cell cycle	0.0268635751264868
BP	GO:0044784	metaphase/anaphase transition of cell cycle	0.0279612021034582
BP	GO:0044774	mitotic DNA integrity checkpoint	0.0280742261090205
BP	GO:0045930	negative regulation of mitotic cell cycle	0.0288673937353127
CC	GO:0120025	plasma membrane bounded cell projection	0.0299281992020025
BP	GO:0008150	biological_process	0.0303596050354589
BP	GO:0045595	regulation of cell differentiation	0.0303596050354589
BP	GO:0007399	nervous system development	0.0304522773836502
CC	GO:0032279	asymmetric synapse	0.0304522773836502
MF	GO:0003682	chromatin binding	0.0314608403294555
CC	GO:0030018	Z disc	0.0322755059529436
BP	GO:2000463	positive regulation of excitatory postsynaptic potential	0.0322755059529436
BP	GO:0003009	skeletal muscle contraction	0.0324083365564281
MF	GO:0043168	anion binding	0.0324083365564281
BP	GO:0051276	chromosome organization	0.0329897216520144
BP	GO:0023052	signaling	0.0333172409728376
BP	GO:1902100	negative regulation of metaphase/anaphase transition of cell cycle	0.0333172409728376
BP	GO:0050657	nucleic acid transport	0.0334211866412332
BP	GO:0050658	RNA transport	0.0334211866412332
BP	GO:0034508	centromere complex assembly	0.0334211866412332
BP	GO:0022613	ribonucleoprotein complex biogenesis	0.0336704267380845
BP	GO:0065008	regulation of biological quality	0.0337886223913128
BP	GO:0007088	regulation of mitotic nuclear division	0.0343944718791625
CC	GO:0043197	dendritic spine	0.0344474916174174
BP	GO:0007416	synapse assembly	0.0344512335431969
BP	GO:0060538	skeletal muscle organ development	0.0344512335431969
BP	GO:1901989	positive regulation of cell cycle phase transition	0.0359269426610741
BP	GO:0051716	cellular response to stimulus	0.0372531096517965
CC	GO:0099572	postsynaptic specialization	0.0374292566264022
CC	GO:0000793	condensed chromosome	0.0376358184352073
BP	GO:0003433	chondrocyte development involved in endochondral bone morphogenesis	0.0379247336382112
CC	GO:0042995	cell projection	0.0381529079714737
MF	GO:0097367	carbohydrate derivative binding	0.0389132296650995
MF	GO:0008201	heparin binding	0.0389132296650995
CC	GO:1990904	ribonucleoprotein complex	0.0389132296650995
BP	GO:1901988	negative regulation of cell cycle phase transition	0.0389132296650995
BP	GO:0060255	regulation of macromolecule metabolic process	0.0389132296650995
BP	GO:0051094	positive regulation of developmental process	0.0389132296650995
BP	GO:0045841	negative regulation of mitotic metaphase/anaphase transition	0.0393678060995926
BP	GO:0044770	cell cycle phase transition	0.0394693846593666
CC	GO:0031672	A band	0.0394810099668468
BP	GO:0048747	muscle fiber development	0.0394810099668468
BP	GO:1903047	mitotic cell cycle process	0.0396346894395646
CC	GO:0042734	presynaptic membrane	0.0397268462105528
BP	GO:1901360	organic cyclic compound metabolic process	0.0400411991720494
BP	GO:0002062	chondrocyte differentiation	0.0403866439811743
MF	GO:0003697	single-stranded DNA binding	0.0406120258166064
BP	GO:0007411	axon guidance	0.0407082847074768
CC	GO:0000502	proteasome complex	0.0422065725436212
BP	GO:0007154	cell communication	0.0431273356596222
BP	GO:0000375	RNA splicing, via transesterification reactions	0.0431273356596222
BP	GO:0000377	RNA splicing, via transesterification reactions with bulged adenosine as nucleophile	0.0431273356596222
BP	GO:0000398	mRNA splicing, via spliceosome	0.0431273356596222
BP	GO:0030071	regulation of mitotic metaphase/anaphase transition	0.0437815078146139
CC	GO:0005657	replication fork	0.0441859698028541
BP	GO:0061061	muscle structure development	0.0441859698028541
CC	GO:0098984	neuron to neuron synapse	0.0444337520092053
BP	GO:1902099	regulation of metaphase/anaphase transition of cell cycle	0.0444337520092053
BP	GO:0033048	negative regulation of mitotic sister chromatid segregation	0.0459442219728097
CC	GO:0005815	microtubule organizing center	0.0479824638594301
BP	GO:0033046	negative regulation of sister chromatid segregation	0.0479824638594301
BP	GO:0097485	neuron projection guidance	0.0488666461739406
BP	GO:0043933	protein-containing complex subunit organization	0.0488666461739406
MF	GO:0016462	pyrophosphatase activity	0.0488666461739406
BP	GO:0060351	cartilage development involved in endochondral bone morphogenesis	0.0488666461739406
CC	GO:0098948	intrinsic component of postsynaptic specialization membrane	0.0488666461739406
BP	GO:0071824	protein-DNA complex subunit organization	0.0495387621940267
