# Supplementary material for: Dedicated transcriptomics combined with power analysis lead to functional understanding of genes with weak phenotypic changes in knockout lines
Source: PLoS Comput Biol. 2020 Nov 12;16(11):e1008354. doi: 10.1371/journal.pcbi.1008354 (PMC7685438; doi:10.1371/journal.pcbi.1008354)
Supplement: S3 File — (GZ) [file pcbi.1008354.s017.gz › S3_File/gor0.2/859.tsv]

ontology	category	term	BH
BP	GO:0032501	multicellular organismal process	1.98782245033091e-10
CC	GO:0031012	extracellular matrix	7.73009365985509e-10
CC	GO:0062023	collagen-containing extracellular matrix	2.28457210974062e-09
BP	GO:0048731	system development	3.84151351767201e-09
MF	GO:0005201	extracellular matrix structural constituent	7.03594756917236e-09
BP	GO:0007275	multicellular organism development	8.65459463594519e-09
BP	GO:0032502	developmental process	3.00824034215063e-08
BP	GO:0048856	anatomical structure development	6.36220908463501e-08
CC	GO:0044421	extracellular region part	2.88647234332284e-07
BP	GO:0065007	biological regulation	4.92526705824068e-07
BP	GO:0050794	regulation of cellular process	5.10665698580283e-07
MF	GO:0005515	protein binding	5.5649183792004e-07
BP	GO:0009987	cellular process	5.5649183792004e-07
CC	GO:0032991	protein-containing complex	5.80844980607898e-07
BP	GO:0050789	regulation of biological process	6.36953846950158e-07
CC	GO:0043228	non-membrane-bounded organelle	6.36953846950158e-07
CC	GO:0097060	synaptic membrane	7.40493589096917e-07
CC	GO:0043232	intracellular non-membrane-bounded organelle	1.06532936661766e-06
BP	GO:0071840	cellular component organization or biogenesis	1.21780352592786e-06
CC	GO:0005615	extracellular space	2.04444304323859e-06
CC	GO:0005576	extracellular region	2.32358529963569e-06
BP	GO:0030154	cell differentiation	2.70762745837516e-06
BP	GO:0016043	cellular component organization	3.43028867592477e-06
CC	GO:0005694	chromosome	4.65297909286659e-06
BP	GO:0048869	cellular developmental process	7.54380469970776e-06
BP	GO:0007399	nervous system development	7.54380469970776e-06
BP	GO:0003008	system process	7.54380469970776e-06
CC	GO:0044427	chromosomal part	7.96782742813932e-06
BP	GO:0050793	regulation of developmental process	1.09150463494578e-05
CC	GO:0045202	synapse	1.33608610408427e-05
BP	GO:0051239	regulation of multicellular organismal process	1.52159642272717e-05
MF	GO:0044877	protein-containing complex binding	1.52159642272717e-05
MF	GO:0005198	structural molecule activity	1.52159642272717e-05
BP	GO:2000026	regulation of multicellular organismal development	1.8214869249928e-05
MF	GO:0003729	mRNA binding	1.98837809698088e-05
BP	GO:0048522	positive regulation of cellular process	2.09385059757338e-05
CC	GO:0044456	synapse part	2.53933871292416e-05
CC	GO:0030054	cell junction	3.26922191949575e-05
BP	GO:0016071	mRNA metabolic process	3.40307216241307e-05
CC	GO:0044428	nuclear part	3.5967641338843e-05
MF	GO:0005488	binding	6.72372185909617e-05
BP	GO:0040007	growth	7.2430445145327e-05
BP	GO:0006397	mRNA processing	8.69889524503845e-05
MF	GO:0005539	glycosaminoglycan binding	8.73728630865101e-05
CC	GO:0097458	neuron part	0.000118880384624195
CC	GO:0030424	axon	0.000124646401214449
BP	GO:0008380	RNA splicing	0.000126944729454797
CC	GO:0045211	postsynaptic membrane	0.000130800936658248
BP	GO:0090304	nucleic acid metabolic process	0.000154627116206574
BP	GO:0051726	regulation of cell cycle	0.000154627116206574
BP	GO:0006396	RNA processing	0.000170819805124849
BP	GO:0007155	cell adhesion	0.000170819805124849
BP	GO:0048468	cell development	0.00019900940220486
CC	GO:0036477	somatodendritic compartment	0.000204246741444906
CC	GO:0099240	intrinsic component of synaptic membrane	0.000297766194779018
CC	GO:0000776	kinetochore	0.000333047345197359
CC	GO:0099512	supramolecular fiber	0.000414552772840062
CC	GO:0043025	neuronal cell body	0.000414552772840062
BP	GO:0048518	positive regulation of biological process	0.000428457673498617
CC	GO:0043292	contractile fiber	0.000508329144176293
CC	GO:0044297	cell body	0.000508329144176293
CC	GO:0099080	supramolecular complex	0.000510416920550167
CC	GO:0099081	supramolecular polymer	0.000510416920550167
BP	GO:0022610	biological adhesion	0.000547498774420119
CC	GO:0005581	collagen trimer	0.000565035305463789
BP	GO:0048519	negative regulation of biological process	0.000606051867900814
CC	GO:0000775	chromosome, centromeric region	0.000606051867900814
BP	GO:0051130	positive regulation of cellular component organization	0.000609466626774559
MF	GO:0005212	structural constituent of eye lens	0.000632989742298351
BP	GO:0048523	negative regulation of cellular process	0.000632989742298351
BP	GO:0022008	neurogenesis	0.000673109827529473
MF	GO:0030020	extracellular matrix structural constituent conferring tensile strength	0.000756623420851017
CC	GO:0031981	nuclear lumen	0.00104655130917026
CC	GO:0042734	presynaptic membrane	0.00132259840455229
BP	GO:0050877	nervous system process	0.00136346224749165
BP	GO:0045595	regulation of cell differentiation	0.00147542933782299
MF	GO:0008201	heparin binding	0.00153140870741511
BP	GO:0000278	mitotic cell cycle	0.00162768026705947
BP	GO:0048699	generation of neurons	0.00162768026705947
BP	GO:0007049	cell cycle	0.00191146850174677
BP	GO:0051093	negative regulation of developmental process	0.00203913502149317
BP	GO:0060255	regulation of macromolecule metabolic process	0.00203913502149317
CC	GO:0098590	plasma membrane region	0.00203913502149317
BP	GO:0090068	positive regulation of cell cycle process	0.00207524168523846
BP	GO:0051094	positive regulation of developmental process	0.00207524168523846
CC	GO:0044420	extracellular matrix component	0.00208816531435801
BP	GO:0099536	synaptic signaling	0.00223760871654863
BP	GO:0051216	cartilage development	0.00230112966952741
BP	GO:0033047	regulation of mitotic sister chromatid segregation	0.00230112966952741
CC	GO:1990904	ribonucleoprotein complex	0.00240448015767293
BP	GO:0099537	trans-synaptic signaling	0.00240448015767293
BP	GO:0048589	developmental growth	0.00240448015767293
BP	GO:0006403	RNA localization	0.00244086574444411
BP	GO:0007268	chemical synaptic transmission	0.00255178748845512
BP	GO:0098916	anterograde trans-synaptic signaling	0.00255178748845512
BP	GO:0000070	mitotic sister chromatid segregation	0.0026080956967056
CC	GO:0031226	intrinsic component of plasma membrane	0.0026677802984733
CC	GO:0000228	nuclear chromosome	0.0026677802984733
CC	GO:0098793	presynapse	0.0026677802984733
BP	GO:0000375	RNA splicing, via transesterification reactions	0.0026677802984733
BP	GO:0000377	RNA splicing, via transesterification reactions with bulged adenosine as nucleophile	0.0026677802984733
BP	GO:0000398	mRNA splicing, via spliceosome	0.0026677802984733
BP	GO:0051241	negative regulation of multicellular organismal process	0.00272517616364718
BP	GO:0007346	regulation of mitotic cell cycle	0.00273048409032017
BP	GO:0051960	regulation of nervous system development	0.00290040705980076
BP	GO:0006260	DNA replication	0.00290040705980076
CC	GO:0000777	condensed chromosome kinetochore	0.00320926501611684
BP	GO:0030182	neuron differentiation	0.0033306842535837
CC	GO:0005887	integral component of plasma membrane	0.00343850712069444
BP	GO:0051983	regulation of chromosome segregation	0.00344353402070046
BP	GO:0006139	nucleobase-containing compound metabolic process	0.00357715512907433
BP	GO:0007088	regulation of mitotic nuclear division	0.00367275579666771
BP	GO:0140014	mitotic nuclear division	0.00367275579666771
CC	GO:0043005	neuron projection	0.00371670924052815
BP	GO:0060351	cartilage development involved in endochondral bone morphogenesis	0.00402275904251593
BP	GO:0051171	regulation of nitrogen compound metabolic process	0.00413582538778953
CC	GO:0005654	nucleoplasm	0.00414432177650728
CC	GO:0098936	intrinsic component of postsynaptic membrane	0.00425639611241052
CC	GO:0044454	nuclear chromosome part	0.00429668933389423
CC	GO:0030016	myofibril	0.0043541312935032
BP	GO:0010467	gene expression	0.00438906407295959
CC	GO:0098687	chromosomal region	0.00440616312011412
MF	GO:0003723	RNA binding	0.00461497182188793
CC	GO:0005681	spliceosomal complex	0.00484563773635712
CC	GO:0099634	postsynaptic specialization membrane	0.00494382803157831
BP	GO:0033045	regulation of sister chromatid segregation	0.00524583577960545
BP	GO:0051128	regulation of cellular component organization	0.00526486505691581
CC	GO:0098878	neurotransmitter receptor complex	0.00629216223089846
CC	GO:0005634	nucleus	0.00629216223089846
BP	GO:0045597	positive regulation of cell differentiation	0.00675794193958308
BP	GO:0034641	cellular nitrogen compound metabolic process	0.00676446361917724
BP	GO:0045787	positive regulation of cell cycle	0.00693919538682676
BP	GO:0046483	heterocycle metabolic process	0.00704415043063049
CC	GO:0000779	condensed chromosome, centromeric region	0.00727447967341986
BP	GO:0010564	regulation of cell cycle process	0.00727509520894846
BP	GO:0048666	neuron development	0.00727509520894846
CC	GO:0044449	contractile fiber part	0.00727509520894846
BP	GO:0061448	connective tissue development	0.0077891303057434
CC	GO:0099699	integral component of synaptic membrane	0.00781124005168221
BP	GO:0051310	metaphase plate congression	0.00781124005168221
BP	GO:0051303	establishment of chromosome localization	0.00787851149017094
BP	GO:0060537	muscle tissue development	0.0082247419180521
BP	GO:0006928	movement of cell or subcellular component	0.0082247419180521
BP	GO:0016070	RNA metabolic process	0.00832279976239994
BP	GO:0061061	muscle structure development	0.00867877005101347
CC	GO:0098794	postsynapse	0.00955688705227892
BP	GO:0006261	DNA-dependent DNA replication	0.00959113466000592
BP	GO:0060350	endochondral bone morphogenesis	0.00975284714184697
MF	GO:0008094	DNA-dependent ATPase activity	0.0099138764581064
BP	GO:0003433	chondrocyte development involved in endochondral bone morphogenesis	0.0101662444272486
BP	GO:0006259	DNA metabolic process	0.0105825440833689
BP	GO:0031123	RNA 3'-end processing	0.0105825440833689
BP	GO:0080090	regulation of primary metabolic process	0.0107420809348735
BP	GO:0023052	signaling	0.0107420809348735
BP	GO:0009891	positive regulation of biosynthetic process	0.011252758954024
BP	GO:0007600	sensory perception	0.0117875630217059
CC	GO:0008328	ionotropic glutamate receptor complex	0.0117875630217059
BP	GO:0007091	metaphase/anaphase transition of mitotic cell cycle	0.0118096754019588
MF	GO:0008134	transcription factor binding	0.0118111964453032
BP	GO:0051246	regulation of protein metabolic process	0.0120301352291203
BP	GO:0050000	chromosome localization	0.0120301352291203
BP	GO:0045944	positive regulation of transcription by RNA polymerase II	0.0120301352291203
BP	GO:0006417	regulation of translation	0.0134335215676636
CC	GO:0070013	intracellular organelle lumen	0.0138555168067977
BP	GO:0006725	cellular aromatic compound metabolic process	0.0138555168067977
BP	GO:0031175	neuron projection development	0.0138555168067977
BP	GO:0003015	heart process	0.0143645993164099
CC	GO:0030017	sarcomere	0.0144378245348903
CC	GO:0031974	membrane-enclosed lumen	0.0144378245348903
CC	GO:0043233	organelle lumen	0.0144378245348903
BP	GO:0030198	extracellular matrix organization	0.0146461567333015
BP	GO:0009653	anatomical structure morphogenesis	0.0150135816560383
CC	GO:0098982	GABA-ergic synapse	0.0150135816560383
BP	GO:0002062	chondrocyte differentiation	0.0150135816560383
BP	GO:0006941	striated muscle contraction	0.0150135816560383
BP	GO:0045841	negative regulation of mitotic metaphase/anaphase transition	0.0158135391881171
BP	GO:0007059	chromosome segregation	0.01596014791328
BP	GO:0043170	macromolecule metabolic process	0.01596014791328
BP	GO:1903047	mitotic cell cycle process	0.0162891588137257
BP	GO:0032268	regulation of cellular protein metabolic process	0.0163449037251878
BP	GO:0050804	modulation of chemical synaptic transmission	0.0163449037251878
CC	GO:0120025	plasma membrane bounded cell projection	0.0163449037251878
CC	GO:0042995	cell projection	0.0163449037251878
BP	GO:0010965	regulation of mitotic sister chromatid separation	0.0167979188576883
BP	GO:0014706	striated muscle tissue development	0.0171093063079574
CC	GO:0099055	integral component of postsynaptic membrane	0.0171093063079574
CC	GO:0044459	plasma membrane part	0.0171093063079574
BP	GO:0031328	positive regulation of cellular biosynthetic process	0.0176631375988166
BP	GO:0022402	cell cycle process	0.0176631375988166
BP	GO:0007154	cell communication	0.0186441258265275
BP	GO:0046903	secretion	0.0188641170572385
BP	GO:0099177	regulation of trans-synaptic signaling	0.0189051073482897
BP	GO:0051783	regulation of nuclear division	0.0190685472759538
BP	GO:0009888	tissue development	0.0191062675554268
BP	GO:0060047	heart contraction	0.0191080005001501
CC	GO:0097447	dendritic tree	0.0193597228438275
BP	GO:0030071	regulation of mitotic metaphase/anaphase transition	0.019961597346376
BP	GO:0031124	mRNA 3'-end processing	0.0199863125372646
BP	GO:0051962	positive regulation of nervous system development	0.0200285989707211
BP	GO:0003013	circulatory system process	0.0202370579858715
BP	GO:0006936	muscle contraction	0.0204186634252418
BP	GO:0048747	muscle fiber development	0.0208182634514829
BP	GO:1901360	organic cyclic compound metabolic process	0.0209570488276707
BP	GO:0000245	spliceosomal complex assembly	0.0212845060700211
BP	GO:0003012	muscle system process	0.0226800372891027
BP	GO:0043062	extracellular structure organization	0.0228241133463476
BP	GO:0042127	regulation of cell proliferation	0.0228241133463476
BP	GO:0006275	regulation of DNA replication	0.0228414435047304
BP	GO:0099565	chemical synaptic transmission, postsynaptic	0.0228414435047304
BP	GO:0060078	regulation of postsynaptic membrane potential	0.0229070805798843
BP	GO:0060538	skeletal muscle organ development	0.0231244780444417
BP	GO:2000816	negative regulation of mitotic sister chromatid separation	0.0239824949021662
BP	GO:0051236	establishment of RNA localization	0.0240979779723733
BP	GO:1901990	regulation of mitotic cell cycle phase transition	0.0244958760144038
BP	GO:0003422	growth plate cartilage morphogenesis	0.0244958760144038
BP	GO:0003418	growth plate cartilage chondrocyte differentiation	0.0248177056066022
BP	GO:0007517	muscle organ development	0.0249335939084438
BP	GO:0000280	nuclear division	0.025422025250857
BP	GO:0045935	positive regulation of nucleobase-containing compound metabolic process	0.025422025250857
BP	GO:0051056	regulation of small GTPase mediated signal transduction	0.025422025250857
BP	GO:0008283	cell proliferation	0.0257187631785326
BP	GO:0044784	metaphase/anaphase transition of cell cycle	0.0258201732759093
BP	GO:0050769	positive regulation of neurogenesis	0.0261561336957897
BP	GO:0050767	regulation of neurogenesis	0.0264105554737878
CC	GO:0005856	cytoskeleton	0.0264698582671589
BP	GO:0000819	sister chromatid segregation	0.0264698582671589
BP	GO:0019222	regulation of metabolic process	0.026679050315851
MF	GO:0042623	ATPase activity, coupled	0.0267526729852052
BP	GO:0050808	synapse organization	0.0271870048851861
BP	GO:0060079	excitatory postsynaptic potential	0.0271870048851861
BP	GO:0065008	regulation of biological quality	0.0275494536364689
BP	GO:0010557	positive regulation of macromolecule biosynthetic process	0.0275494536364689
BP	GO:0008608	attachment of spindle microtubules to kinetochore	0.0279998606392496
MF	GO:1901681	sulfur compound binding	0.0282401873107684
CC	GO:0030425	dendrite	0.0287762734638584
BP	GO:1905818	regulation of chromosome separation	0.0287762734638584
BP	GO:0008015	blood circulation	0.0295351963805372
BP	GO:1901991	negative regulation of mitotic cell cycle phase transition	0.0295351963805372
CC	GO:0009986	cell surface	0.0304687887511675
BP	GO:0034508	centromere complex assembly	0.0304687887511675
BP	GO:1902100	negative regulation of metaphase/anaphase transition of cell cycle	0.0304687887511675
BP	GO:0032879	regulation of localization	0.0308100681116821
CC	GO:1902495	transmembrane transporter complex	0.0308682548687687
BP	GO:0071174	mitotic spindle checkpoint	0.0308682548687687
CC	GO:1990351	transporter complex	0.0308682548687687
BP	GO:0098742	cell-cell adhesion via plasma-membrane adhesion molecules	0.0308682548687687
BP	GO:0045666	positive regulation of neuron differentiation	0.0310530220079665
BP	GO:0031325	positive regulation of cellular metabolic process	0.0324542945409834
BP	GO:0060349	bone morphogenesis	0.0329961490549893
BP	GO:0040011	locomotion	0.0332411109240036
BP	GO:0001501	skeletal system development	0.0337531933073435
BP	GO:0051173	positive regulation of nitrogen compound metabolic process	0.0338045967323364
MF	GO:0005509	calcium ion binding	0.0342228848863338
BP	GO:0031577	spindle checkpoint	0.0343031191872773
CC	GO:0098978	glutamatergic synapse	0.0343301552588569
BP	GO:0006974	cellular response to DNA damage stimulus	0.0345499592160069
BP	GO:0016477	cell migration	0.0350725389356273
BP	GO:0051240	positive regulation of multicellular organismal process	0.0350870650188291
BP	GO:0008150	biological_process	0.0353620962814473
CC	GO:0033267	axon part	0.0353620962814473
BP	GO:0048513	animal organ development	0.0353620962814473
BP	GO:0046578	regulation of Ras protein signal transduction	0.0353620962814473
MF	GO:0016887	ATPase activity	0.0354860309255157
CC	GO:0099572	postsynaptic specialization	0.0354860309255157
BP	GO:0045931	positive regulation of mitotic cell cycle	0.0356767187512114
BP	GO:0007519	skeletal muscle tissue development	0.0369763778986466
MF	GO:0005102	signaling receptor binding	0.037412963392457
BP	GO:0040008	regulation of growth	0.0375721794725622
MF	GO:0003697	single-stranded DNA binding	0.0380414408381561
CC	GO:0044430	cytoskeletal part	0.0383106194990174
BP	GO:0031323	regulation of cellular metabolic process	0.0384224304200906
BP	GO:0007093	mitotic cell cycle checkpoint	0.0384224304200906
BP	GO:0045839	negative regulation of mitotic nuclear division	0.0395814129939992
BP	GO:0071276	cellular response to cadmium ion	0.0397379739518425
MF	GO:0003676	nucleic acid binding	0.0400920784124365
BP	GO:0051254	positive regulation of RNA metabolic process	0.0400920784124365
BP	GO:0003417	growth plate cartilage development	0.0421409092076021
BP	GO:1902099	regulation of metaphase/anaphase transition of cell cycle	0.0422605337864299
BP	GO:0010556	regulation of macromolecule biosynthetic process	0.0424350861742671
BP	GO:0034248	regulation of cellular amide metabolic process	0.0426463092716688
CC	GO:0098948	intrinsic component of postsynaptic specialization membrane	0.0426599369727905
BP	GO:0017148	negative regulation of translation	0.0426599369727905
BP	GO:0033048	negative regulation of mitotic sister chromatid segregation	0.0429517636441869
BP	GO:0010628	positive regulation of gene expression	0.0431810053666966
BP	GO:1905819	negative regulation of chromosome separation	0.0436009088940442
BP	GO:0051301	cell division	0.0437103862373091
BP	GO:0010720	positive regulation of cell development	0.0441044350490397
BP	GO:0033046	negative regulation of sister chromatid segregation	0.0441044350490397
BP	GO:0050657	nucleic acid transport	0.0441044350490397
BP	GO:0050658	RNA transport	0.0441044350490397
BP	GO:0034502	protein localization to chromosome	0.0441044350490397
BP	GO:0003414	chondrocyte morphogenesis involved in endochondral bone morphogenesis	0.0441044350490397
BP	GO:0003429	growth plate cartilage chondrocyte morphogenesis	0.0441044350490397
BP	GO:0090171	chondrocyte morphogenesis	0.0441044350490397
CC	GO:0005865	striated muscle thin filament	0.0441044350490397
CC	GO:0043197	dendritic spine	0.0448073851968667
BP	GO:0034249	negative regulation of cellular amide metabolic process	0.0457892311443491
CC	GO:0098839	postsynaptic density membrane	0.0458458458388875
BP	GO:0044772	mitotic cell cycle phase transition	0.0463326564277352
BP	GO:0031346	positive regulation of cell projection organization	0.0466460568470374
BP	GO:0071824	protein-DNA complex subunit organization	0.0470683949592876
BP	GO:0098813	nuclear chromosome segregation	0.0470976814492
CC	GO:0036379	myofilament	0.0472552412464873
BP	GO:0045664	regulation of neuron differentiation	0.0480946880748663
MF	GO:0008066	glutamate receptor activity	0.0482946606015374
BP	GO:0042391	regulation of membrane potential	0.0482946606015374
BP	GO:2000112	regulation of cellular macromolecule biosynthetic process	0.0492656082874614
BP	GO:0010976	positive regulation of neuron projection development	0.0492656082874614
