# Supplementary material for: Dedicated transcriptomics combined with power analysis lead to functional understanding of genes with weak phenotypic changes in knockout lines
Source: PLoS Comput Biol. 2020 Nov 12;16(11):e1008354. doi: 10.1371/journal.pcbi.1008354 (PMC7685438; doi:10.1371/journal.pcbi.1008354)
Supplement: S3 File — (GZ) [file pcbi.1008354.s017.gz › S3_File/gor0.2/207.tsv]

ontology	category	term	BH
CC	GO:0044421	extracellular region part	3.86224882044218e-09
CC	GO:0031012	extracellular matrix	3.86224882044218e-09
CC	GO:0062023	collagen-containing extracellular matrix	4.99098250901038e-09
CC	GO:0005615	extracellular space	1.66641629385473e-08
CC	GO:0032991	protein-containing complex	5.14395000334195e-08
CC	GO:0005576	extracellular region	4.94992569217017e-07
MF	GO:0005515	protein binding	4.94992569217017e-07
BP	GO:0032501	multicellular organismal process	7.79766445404901e-07
BP	GO:0071840	cellular component organization or biogenesis	2.38988545279883e-06
BP	GO:0009987	cellular process	4.40823886709428e-06
MF	GO:0005201	extracellular matrix structural constituent	4.92739487732386e-06
CC	GO:0044428	nuclear part	1.19895565687604e-05
BP	GO:0048731	system development	1.19895565687604e-05
CC	GO:0030424	axon	1.19895565687604e-05
BP	GO:0006396	RNA processing	1.37785993905604e-05
CC	GO:0043228	non-membrane-bounded organelle	1.37785993905604e-05
BP	GO:0016043	cellular component organization	1.38407794769444e-05
BP	GO:0032502	developmental process	1.41008019657921e-05
CC	GO:0045202	synapse	1.51191941836168e-05
CC	GO:0005634	nucleus	2.01941206537554e-05
BP	GO:0008380	RNA splicing	2.01941206537554e-05
BP	GO:0007275	multicellular organism development	2.01941206537554e-05
BP	GO:0048856	anatomical structure development	2.05219067591639e-05
CC	GO:0043232	intracellular non-membrane-bounded organelle	2.99953522370157e-05
BP	GO:0006397	mRNA processing	4.69130616351802e-05
CC	GO:0030054	cell junction	6.28369031015822e-05
CC	GO:0031981	nuclear lumen	6.3371741810019e-05
BP	GO:0016071	mRNA metabolic process	6.35235311152773e-05
BP	GO:0065007	biological regulation	6.49711387339684e-05
CC	GO:0097060	synaptic membrane	6.64597094836745e-05
MF	GO:0005488	binding	6.64597094836745e-05
CC	GO:0031226	intrinsic component of plasma membrane	6.7396821906633e-05
CC	GO:0097458	neuron part	6.75505969226127e-05
BP	GO:0034508	centromere complex assembly	0.000106307359228311
CC	GO:0005887	integral component of plasma membrane	0.00015529964159225
CC	GO:0044456	synapse part	0.00015529964159225
MF	GO:0005198	structural molecule activity	0.000257852376273279
BP	GO:0007399	nervous system development	0.000268302050948154
BP	GO:0090304	nucleic acid metabolic process	0.00027106699311139
CC	GO:0000776	kinetochore	0.00037911985488858
CC	GO:0044427	chromosomal part	0.000485164761364245
BP	GO:0007155	cell adhesion	0.000485164761364245
CC	GO:0098687	chromosomal region	0.00048920306417518
BP	GO:0060351	cartilage development involved in endochondral bone morphogenesis	0.000600813989046401
CC	GO:0099512	supramolecular fiber	0.000603516569883077
BP	GO:0048468	cell development	0.000612832005360001
BP	GO:0051239	regulation of multicellular organismal process	0.000626021296999449
CC	GO:0000775	chromosome, centromeric region	0.000637714481355413
BP	GO:0022610	biological adhesion	0.000688247863520596
CC	GO:0099080	supramolecular complex	0.000712488770511788
CC	GO:0099081	supramolecular polymer	0.000712488770511788
BP	GO:0050789	regulation of biological process	0.000719871105394315
BP	GO:0000375	RNA splicing, via transesterification reactions	0.00093659983632347
BP	GO:0000377	RNA splicing, via transesterification reactions with bulged adenosine as nucleophile	0.00093659983632347
BP	GO:0000398	mRNA splicing, via spliceosome	0.00093659983632347
MF	GO:0005509	calcium ion binding	0.00104120822367935
MF	GO:0005212	structural constituent of eye lens	0.00110591135320458
MF	GO:0003729	mRNA binding	0.00113154467973914
CC	GO:0043005	neuron projection	0.00120804123068567
BP	GO:0065004	protein-DNA complex assembly	0.00120804123068567
BP	GO:0048666	neuron development	0.00132474847636819
MF	GO:0044877	protein-containing complex binding	0.00137099594310796
BP	GO:0051128	regulation of cellular component organization	0.00137099594310796
CC	GO:0043292	contractile fiber	0.0014874023139414
CC	GO:0005694	chromosome	0.00156526075038816
CC	GO:0005581	collagen trimer	0.00165106809353714
CC	GO:0005681	spliceosomal complex	0.00173620225618409
BP	GO:0099536	synaptic signaling	0.00188270859100549
BP	GO:0098742	cell-cell adhesion via plasma-membrane adhesion molecules	0.00188270859100549
BP	GO:0050793	regulation of developmental process	0.00213244972653959
BP	GO:0050794	regulation of cellular process	0.00214255170807112
CC	GO:0036477	somatodendritic compartment	0.00304550244236588
MF	GO:0030020	extracellular matrix structural constituent conferring tensile strength	0.00304550244236588
BP	GO:0006139	nucleobase-containing compound metabolic process	0.0030464555641566
BP	GO:0051960	regulation of nervous system development	0.00356336071653405
MF	GO:0005539	glycosaminoglycan binding	0.00389170190444732
BP	GO:0061448	connective tissue development	0.00399542756853009
CC	GO:0000777	condensed chromosome kinetochore	0.00416028796375359
BP	GO:0099537	trans-synaptic signaling	0.00416028796375359
BP	GO:0051216	cartilage development	0.00416028796375359
BP	GO:0044085	cellular component biogenesis	0.00434433766534927
BP	GO:0048869	cellular developmental process	0.00437808615674661
BP	GO:0007268	chemical synaptic transmission	0.00437808615674661
BP	GO:0098916	anterograde trans-synaptic signaling	0.00437808615674661
BP	GO:0030154	cell differentiation	0.00438115511443434
CC	GO:0045211	postsynaptic membrane	0.00451417509925578
BP	GO:0048589	developmental growth	0.00459642921098434
CC	GO:0005654	nucleoplasm	0.00491911403345811
BP	GO:0060350	endochondral bone morphogenesis	0.00494886502853008
CC	GO:0099240	intrinsic component of synaptic membrane	0.00494886502853008
CC	GO:0033267	axon part	0.00496890621675893
MF	GO:0008094	DNA-dependent ATPase activity	0.00519680825276495
BP	GO:0031175	neuron projection development	0.00564819967993418
BP	GO:0030182	neuron differentiation	0.00574513800946393
BP	GO:0009653	anatomical structure morphogenesis	0.00597771975688304
CC	GO:0000793	condensed chromosome	0.00597771975688304
CC	GO:0097447	dendritic tree	0.00597771975688304
BP	GO:2000026	regulation of multicellular organismal development	0.00620357835724054
MF	GO:0016887	ATPase activity	0.0066470737867654
BP	GO:0003008	system process	0.0066470737867654
BP	GO:0071824	protein-DNA complex subunit organization	0.00703521414542093
BP	GO:0022008	neurogenesis	0.00739897184213906
BP	GO:0003418	growth plate cartilage chondrocyte differentiation	0.00750425322798149
BP	GO:0006403	RNA localization	0.0075219266389033
BP	GO:0046483	heterocycle metabolic process	0.00757983183382672
CC	GO:0000779	condensed chromosome, centromeric region	0.00849458743071295
BP	GO:0003413	chondrocyte differentiation involved in endochondral bone morphogenesis	0.00849458743071295
BP	GO:0048519	negative regulation of biological process	0.00849458743071295
BP	GO:0040007	growth	0.00849458743071295
BP	GO:0051130	positive regulation of cellular component organization	0.00868803393624461
BP	GO:0048699	generation of neurons	0.00971155392081967
CC	GO:0044297	cell body	0.00985131979148074
CC	GO:0030425	dendrite	0.00990612300308081
CC	GO:0005856	cytoskeleton	0.0101401648119242
BP	GO:0003433	chondrocyte development involved in endochondral bone morphogenesis	0.0118218063840907
BP	GO:0045595	regulation of cell differentiation	0.0121255204591788
CC	GO:0044430	cytoskeletal part	0.0125194120185052
CC	GO:0030016	myofibril	0.0136829582079107
BP	GO:0007059	chromosome segregation	0.0136992260417388
CC	GO:0070013	intracellular organelle lumen	0.0143552668477589
CC	GO:0031974	membrane-enclosed lumen	0.0151963660829852
CC	GO:0043233	organelle lumen	0.0151963660829852
BP	GO:0051383	kinetochore organization	0.0153304140628095
BP	GO:0006725	cellular aromatic compound metabolic process	0.0153304140628095
CC	GO:0099699	integral component of synaptic membrane	0.0158766912813057
BP	GO:0032989	cellular component morphogenesis	0.0158766912813057
CC	GO:0042995	cell projection	0.0158766912813057
BP	GO:0007411	axon guidance	0.0164463911210027
CC	GO:0000228	nuclear chromosome	0.016491568609051
MF	GO:0042623	ATPase activity, coupled	0.0174671589206249
BP	GO:0006281	DNA repair	0.0174671589206249
BP	GO:0048523	negative regulation of cellular process	0.0200295280156606
BP	GO:0097485	neuron projection guidance	0.0207274753859968
BP	GO:0003417	growth plate cartilage development	0.0210044453492593
BP	GO:0034641	cellular nitrogen compound metabolic process	0.0215349874207218
CC	GO:0044449	contractile fiber part	0.0219320703349343
CC	GO:0000502	proteasome complex	0.0220971810191023
BP	GO:0048812	neuron projection morphogenesis	0.0236250659833118
BP	GO:0051094	positive regulation of developmental process	0.02418885256991
BP	GO:0006260	DNA replication	0.0241954471692516
CC	GO:0044459	plasma membrane part	0.0242445780948529
BP	GO:0006259	DNA metabolic process	0.0242445780948529
CC	GO:0098793	presynapse	0.0243043408950901
BP	GO:0000070	mitotic sister chromatid segregation	0.0247999443491934
BP	GO:0050804	modulation of chemical synaptic transmission	0.0247999443491934
BP	GO:0043062	extracellular structure organization	0.0256935869450743
BP	GO:0016070	RNA metabolic process	0.0262955370146291
BP	GO:0051983	regulation of chromosome segregation	0.0263600816282886
BP	GO:0007156	homophilic cell adhesion via plasma membrane adhesion molecules	0.0275132504242493
BP	GO:0099177	regulation of trans-synaptic signaling	0.0289788874511181
BP	GO:0002062	chondrocyte differentiation	0.0303649446329384
MF	GO:0008201	heparin binding	0.0304299413587778
BP	GO:0050982	detection of mechanical stimulus	0.0304299413587778
BP	GO:0001501	skeletal system development	0.0304299413587778
BP	GO:0000902	cell morphogenesis	0.0304299413587778
BP	GO:0003422	growth plate cartilage morphogenesis	0.0304944147094602
BP	GO:0120039	plasma membrane bounded cell projection morphogenesis	0.0304944147094602
BP	GO:0050808	synapse organization	0.0304944147094602
MF	GO:0005261	cation channel activity	0.030742790284476
BP	GO:0060074	synapse maturation	0.0307685107156262
CC	GO:1905369	endopeptidase complex	0.0314492581168348
BP	GO:0050767	regulation of neurogenesis	0.0314756384825955
BP	GO:0098868	bone growth	0.031585357429378
BP	GO:0048858	cell projection morphogenesis	0.031585357429378
CC	GO:0043025	neuronal cell body	0.031585357429378
BP	GO:0045664	regulation of neuron differentiation	0.0325057613300608
BP	GO:0003416	endochondral bone growth	0.0325057613300608
CC	GO:0044420	extracellular matrix component	0.0325057613300608
BP	GO:0030198	extracellular matrix organization	0.0329899833405582
CC	GO:0098794	postsynapse	0.0334224665167447
BP	GO:0022607	cellular component assembly	0.0368761977449016
BP	GO:0060284	regulation of cell development	0.0372526671012158
BP	GO:0065008	regulation of biological quality	0.0372526671012158
BP	GO:0050657	nucleic acid transport	0.0372526671012158
BP	GO:0050658	RNA transport	0.0372526671012158
BP	GO:0048667	cell morphogenesis involved in neuron differentiation	0.0372526671012158
BP	GO:0006261	DNA-dependent DNA replication	0.037697040556521
BP	GO:0003012	muscle system process	0.037697040556521
CC	GO:0005813	centrosome	0.0385907801762598
CC	GO:0030017	sarcomere	0.0405613858550096
BP	GO:1901360	organic cyclic compound metabolic process	0.0412493361455357
CC	GO:0008328	ionotropic glutamate receptor complex	0.0415049025008232
BP	GO:0048518	positive regulation of biological process	0.0421404273421689
BP	GO:0051382	kinetochore assembly	0.0421404273421689
BP	GO:0031123	RNA 3'-end processing	0.0459470489183313
BP	GO:0007611	learning or memory	0.0460796496276926
BP	GO:0051236	establishment of RNA localization	0.0467681800666889
BP	GO:0007610	behavior	0.0471665019646844
BP	GO:0000904	cell morphogenesis involved in differentiation	0.0477995363484851
