# Supplementary material for: Dedicated transcriptomics combined with power analysis lead to functional understanding of genes with weak phenotypic changes in knockout lines
Source: PLoS Comput Biol. 2020 Nov 12;16(11):e1008354. doi: 10.1371/journal.pcbi.1008354 (PMC7685438; doi:10.1371/journal.pcbi.1008354)
Supplement: S3 File — (GZ) [file pcbi.1008354.s017.gz › S3_File/gor0.2/482.tsv]

ontology	category	term	BH
CC	GO:0031012	extracellular matrix	1.10279026851177e-08
MF	GO:0005201	extracellular matrix structural constituent	7.81876352573729e-08
CC	GO:0062023	collagen-containing extracellular matrix	1.05616715179884e-07
CC	GO:0043228	non-membrane-bounded organelle	1.36302750817604e-07
CC	GO:0043232	intracellular non-membrane-bounded organelle	3.44084313007391e-07
BP	GO:0032501	multicellular organismal process	5.82044442345271e-07
MF	GO:0005198	structural molecule activity	6.2635506626748e-07
CC	GO:0032991	protein-containing complex	9.81508887439433e-07
CC	GO:0044421	extracellular region part	2.03967543721605e-06
CC	GO:0044428	nuclear part	2.4720744470687e-06
BP	GO:0032502	developmental process	2.4720744470687e-06
BP	GO:0065007	biological regulation	7.31378223392958e-06
BP	GO:0048856	anatomical structure development	7.31378223392958e-06
BP	GO:0071840	cellular component organization or biogenesis	7.48506508840271e-06
CC	GO:0005694	chromosome	7.48506508840271e-06
CC	GO:0044427	chromosomal part	8.8832779353522e-06
BP	GO:0009987	cellular process	9.54264467040607e-06
BP	GO:0007275	multicellular organism development	1.33883924566427e-05
CC	GO:0005615	extracellular space	1.3623704688241e-05
BP	GO:0022610	biological adhesion	1.89983940504437e-05
BP	GO:0007155	cell adhesion	1.89983940504437e-05
BP	GO:0016043	cellular component organization	2.06392568446832e-05
CC	GO:0031981	nuclear lumen	2.55322161826538e-05
BP	GO:0048731	system development	3.54482133849476e-05
BP	GO:0050789	regulation of biological process	3.54482133849476e-05
CC	GO:0000775	chromosome, centromeric region	5.24261124910527e-05
MF	GO:0005515	protein binding	5.38381754583957e-05
MF	GO:0005488	binding	7.18082554358814e-05
CC	GO:0098687	chromosomal region	9.65305339393773e-05
CC	GO:0005576	extracellular region	0.000101353184801488
CC	GO:0043292	contractile fiber	0.000108585500125617
CC	GO:0000776	kinetochore	0.000138000732917208
CC	GO:0070013	intracellular organelle lumen	0.000340978246861327
CC	GO:0099512	supramolecular fiber	0.000340978246861327
CC	GO:0031974	membrane-enclosed lumen	0.000340978246861327
CC	GO:0043233	organelle lumen	0.000340978246861327
CC	GO:0045202	synapse	0.000432040855988916
BP	GO:0050794	regulation of cellular process	0.000453705578992438
CC	GO:0099080	supramolecular complex	0.000529447875538787
CC	GO:0099081	supramolecular polymer	0.000529447875538787
CC	GO:0005634	nucleus	0.000559778567707428
BP	GO:0003008	system process	0.000562596298000107
BP	GO:0006974	cellular response to DNA damage stimulus	0.000577644280684343
CC	GO:0030016	myofibril	0.000706765410303095
CC	GO:0000793	condensed chromosome	0.000881675318618729
BP	GO:0006403	RNA localization	0.00107165599400309
CC	GO:0044420	extracellular matrix component	0.00131742797370062
MF	GO:0044877	protein-containing complex binding	0.00132930594495468
CC	GO:0030424	axon	0.00145867915954702
CC	GO:0000777	condensed chromosome kinetochore	0.00147529862252171
CC	GO:0000779	condensed chromosome, centromeric region	0.00152300780238025
BP	GO:0006396	RNA processing	0.00152300780238025
CC	GO:0005654	nucleoplasm	0.00153002828850556
CC	GO:0000228	nuclear chromosome	0.00178872474744606
CC	GO:0097060	synaptic membrane	0.00202460038711204
CC	GO:0033267	axon part	0.00202460038711204
CC	GO:0044449	contractile fiber part	0.00203075444342733
MF	GO:0003729	mRNA binding	0.00242591695913253
CC	GO:0030017	sarcomere	0.00242591695913253
BP	GO:0006260	DNA replication	0.00243922677504277
BP	GO:0007049	cell cycle	0.00257991084172975
CC	GO:0044456	synapse part	0.00267039643535189
CC	GO:0005856	cytoskeleton	0.00327172613239797
CC	GO:0030054	cell junction	0.00346132296861894
CC	GO:0036477	somatodendritic compartment	0.00387445903638549
BP	GO:0048468	cell development	0.00419270301478903
BP	GO:0007399	nervous system development	0.00419270301478903
CC	GO:0044454	nuclear chromosome part	0.00427965375355335
CC	GO:0043025	neuronal cell body	0.00441078419867639
CC	GO:0005581	collagen trimer	0.00464406868096403
BP	GO:0033045	regulation of sister chromatid segregation	0.00464406868096403
BP	GO:0051726	regulation of cell cycle	0.0049438512966252
BP	GO:0099536	synaptic signaling	0.00528227755671241
BP	GO:0051239	regulation of multicellular organismal process	0.00544510750031135
CC	GO:0044297	cell body	0.00555929644036173
BP	GO:0006259	DNA metabolic process	0.00561469655462965
MF	GO:0016887	ATPase activity	0.00671499135012112
CC	GO:0005813	centrosome	0.00671499135012112
BP	GO:0051983	regulation of chromosome segregation	0.00671499135012112
CC	GO:0044327	dendritic spine head	0.00682051842509093
BP	GO:0006281	DNA repair	0.00744344053585422
CC	GO:0044422	organelle part	0.00744344053585422
BP	GO:0051236	establishment of RNA localization	0.00744344053585422
BP	GO:0060350	endochondral bone morphogenesis	0.00785625469902331
BP	GO:0030198	extracellular matrix organization	0.00796798845554461
BP	GO:0007268	chemical synaptic transmission	0.00796798845554461
BP	GO:0098916	anterograde trans-synaptic signaling	0.00796798845554461
MF	GO:0008094	DNA-dependent ATPase activity	0.00796798845554461
BP	GO:0050793	regulation of developmental process	0.00846855080722198
MF	GO:0005539	glycosaminoglycan binding	0.00846855080722198
BP	GO:0016071	mRNA metabolic process	0.00846855080722198
BP	GO:0008380	RNA splicing	0.00987826677835465
BP	GO:0099537	trans-synaptic signaling	0.00987826677835465
BP	GO:2000026	regulation of multicellular organismal development	0.0101935495065466
BP	GO:0050808	synapse organization	0.0104583265822724
MF	GO:0003723	RNA binding	0.0113889257016319
CC	GO:0097458	neuron part	0.01229476547882
CC	GO:0044430	cytoskeletal part	0.0135290878239002
CC	GO:0005815	microtubule organizing center	0.0146668718292548
BP	GO:0048869	cellular developmental process	0.0146668718292548
MF	GO:0030020	extracellular matrix structural constituent conferring tensile strength	0.0146668718292548
BP	GO:0000375	RNA splicing, via transesterification reactions	0.0147479898473895
BP	GO:0000377	RNA splicing, via transesterification reactions with bulged adenosine as nucleophile	0.0147479898473895
BP	GO:0000398	mRNA splicing, via spliceosome	0.0147479898473895
BP	GO:0043062	extracellular structure organization	0.0148203742338556
BP	GO:0023052	signaling	0.0149384467267175
BP	GO:0090304	nucleic acid metabolic process	0.015060244562771
CC	GO:0098982	GABA-ergic synapse	0.0156511913446885
BP	GO:0050657	nucleic acid transport	0.0156511913446885
BP	GO:0050658	RNA transport	0.0156511913446885
BP	GO:0051716	cellular response to stimulus	0.0158034864961334
BP	GO:0060351	cartilage development involved in endochondral bone morphogenesis	0.0164101896502389
BP	GO:0034508	centromere complex assembly	0.0164575240160141
BP	GO:0050877	nervous system process	0.0167425368477222
BP	GO:0051216	cartilage development	0.0167425368477222
BP	GO:0007346	regulation of mitotic cell cycle	0.017123461343198
BP	GO:0031123	RNA 3'-end processing	0.0172927663728578
BP	GO:0051094	positive regulation of developmental process	0.0172927663728578
BP	GO:0033047	regulation of mitotic sister chromatid segregation	0.0184790721793808
BP	GO:0051130	positive regulation of cellular component organization	0.0205303710033726
BP	GO:0007059	chromosome segregation	0.0213443476320514
BP	GO:0000819	sister chromatid segregation	0.0213443476320514
CC	GO:0098978	glutamatergic synapse	0.0213443476320514
BP	GO:0030154	cell differentiation	0.0213443476320514
BP	GO:0061448	connective tissue development	0.0213443476320514
MF	GO:0003697	single-stranded DNA binding	0.0215420147879914
CC	GO:1990904	ribonucleoprotein complex	0.0219194911466218
MF	GO:0005212	structural constituent of eye lens	0.0219194911466218
BP	GO:0051962	positive regulation of nervous system development	0.0219194911466218
CC	GO:0005681	spliceosomal complex	0.0243974305665837
CC	GO:0150034	distal axon	0.0243974305665837
MF	GO:0008092	cytoskeletal protein binding	0.0243974305665837
BP	GO:0003012	muscle system process	0.0243974305665837
BP	GO:0006275	regulation of DNA replication	0.0254970515562111
BP	GO:0006941	striated muscle contraction	0.0255265911811091
MF	GO:0004499	N,N-dimethylaniline monooxygenase activity	0.0255276214196278
MF	GO:0005509	calcium ion binding	0.0270797870620203
BP	GO:0048518	positive regulation of biological process	0.0274474530337676
MF	GO:0042623	ATPase activity, coupled	0.0274619903819799
BP	GO:0022008	neurogenesis	0.0274619903819799
CC	GO:0031674	I band	0.0282424013951891
BP	GO:0065008	regulation of biological quality	0.0283505266286941
BP	GO:0000278	mitotic cell cycle	0.0305313454288864
BP	GO:0051128	regulation of cellular component organization	0.0305627551295355
BP	GO:0048522	positive regulation of cellular process	0.0305627551295355
BP	GO:0007154	cell communication	0.0319391358542593
BP	GO:0009653	anatomical structure morphogenesis	0.0330729031443126
BP	GO:0060349	bone morphogenesis	0.0336800760961823
BP	GO:0051301	cell division	0.0336800760961823
BP	GO:0048699	generation of neurons	0.0336800760961823
BP	GO:0051960	regulation of nervous system development	0.0340165825250687
CC	GO:0043005	neuron projection	0.0340165825250687
BP	GO:0060047	heart contraction	0.0340165825250687
BP	GO:0006397	mRNA processing	0.0355081070867121
BP	GO:0000070	mitotic sister chromatid segregation	0.0360314151295408
CC	GO:0045211	postsynaptic membrane	0.0367873737888495
BP	GO:0006139	nucleobase-containing compound metabolic process	0.0384520822228622
CC	GO:0005604	basement membrane	0.0402729815263499
BP	GO:0048666	neuron development	0.0414643609121726
CC	GO:0098793	presynapse	0.0419033195244246
BP	GO:0048519	negative regulation of biological process	0.0427648995768204
BP	GO:0006261	DNA-dependent DNA replication	0.0434536533115376
BP	GO:0007267	cell-cell signaling	0.044881528263908
BP	GO:0044057	regulation of system process	0.0473543878212713
BP	GO:0007416	synapse assembly	0.0482010496143065
CC	GO:0030018	Z disc	0.0487233997035375
CC	GO:0031672	A band	0.0494818095158171
