# Supplementary material for: Dedicated transcriptomics combined with power analysis lead to functional understanding of genes with weak phenotypic changes in knockout lines
Source: PLoS Comput Biol. 2020 Nov 12;16(11):e1008354. doi: 10.1371/journal.pcbi.1008354 (PMC7685438; doi:10.1371/journal.pcbi.1008354)
Supplement: S3 File — (GZ) [file pcbi.1008354.s017.gz › S3_File/gor0.2/481.tsv]

ontology	category	term	BH
CC	GO:0062023	collagen-containing extracellular matrix	1.06547840411105e-07
CC	GO:0031012	extracellular matrix	1.06547840411105e-07
CC	GO:0032991	protein-containing complex	1.48179387550811e-07
BP	GO:0032501	multicellular organismal process	1.06730360141103e-06
MF	GO:0005201	extracellular matrix structural constituent	1.97072210607157e-06
BP	GO:0032502	developmental process	2.54306794998198e-06
CC	GO:0044421	extracellular region part	5.66736948667699e-06
CC	GO:0043228	non-membrane-bounded organelle	8.16715983822568e-06
BP	GO:0009987	cellular process	9.14740584384505e-06
BP	GO:0048731	system development	1.29757963198908e-05
CC	GO:0043232	intracellular non-membrane-bounded organelle	1.34374647428924e-05
BP	GO:0071840	cellular component organization or biogenesis	1.44841127224768e-05
CC	GO:0005694	chromosome	1.49023748047975e-05
CC	GO:0044428	nuclear part	1.49023748047975e-05
CC	GO:0044427	chromosomal part	2.00978440646134e-05
BP	GO:0007275	multicellular organism development	2.34526738460647e-05
BP	GO:0048856	anatomical structure development	2.34526738460647e-05
CC	GO:0005615	extracellular space	2.34526738460647e-05
CC	GO:0031981	nuclear lumen	2.34526738460647e-05
BP	GO:0016043	cellular component organization	4.07444473035859e-05
BP	GO:0008380	RNA splicing	4.66460966632312e-05
MF	GO:0005198	structural molecule activity	6.25021164706451e-05
BP	GO:0065007	biological regulation	6.37726956885976e-05
BP	GO:0050794	regulation of cellular process	7.13940154366959e-05
BP	GO:0090304	nucleic acid metabolic process	7.81486513032368e-05
MF	GO:0005515	protein binding	7.98677566330826e-05
BP	GO:0016071	mRNA metabolic process	8.1683541170921e-05
CC	GO:0045202	synapse	0.000127125819814267
MF	GO:0044877	protein-containing complex binding	0.000169260051010337
CC	GO:0044456	synapse part	0.000189802885792389
BP	GO:0050789	regulation of biological process	0.000198645165748393
CC	GO:0098687	chromosomal region	0.000211877331802575
BP	GO:0051726	regulation of cell cycle	0.000211877331802575
CC	GO:0000775	chromosome, centromeric region	0.000211877331802575
MF	GO:0003729	mRNA binding	0.000316127324965219
CC	GO:0005576	extracellular region	0.000340125247787164
BP	GO:0006139	nucleobase-containing compound metabolic process	0.000374811108139623
CC	GO:0097060	synaptic membrane	0.000398723670319423
CC	GO:0000776	kinetochore	0.000398723670319423
BP	GO:0033047	regulation of mitotic sister chromatid segregation	0.000402265377520011
CC	GO:0070013	intracellular organelle lumen	0.000463162747890469
CC	GO:0031974	membrane-enclosed lumen	0.000480450842467157
CC	GO:0043233	organelle lumen	0.000480450842467157
BP	GO:0033045	regulation of sister chromatid segregation	0.000577454527162574
BP	GO:0046483	heterocycle metabolic process	0.000707648596999954
MF	GO:0005488	binding	0.00071254931705849
BP	GO:0006397	mRNA processing	0.000832485166496197
BP	GO:0000070	mitotic sister chromatid segregation	0.000899504370832467
BP	GO:0003008	system process	0.000964849594309088
BP	GO:0051983	regulation of chromosome segregation	0.0010346259668306
CC	GO:0005654	nucleoplasm	0.00108399790788357
MF	GO:0042623	ATPase activity, coupled	0.0013037535136836
BP	GO:0006396	RNA processing	0.0013037535136836
MF	GO:0005212	structural constituent of eye lens	0.0013037535136836
CC	GO:0098982	GABA-ergic synapse	0.00155451261055493
MF	GO:0030020	extracellular matrix structural constituent conferring tensile strength	0.00159027517947162
BP	GO:0007346	regulation of mitotic cell cycle	0.00169322068206034
BP	GO:0006725	cellular aromatic compound metabolic process	0.002045905689703
BP	GO:0048869	cellular developmental process	0.00208637715171098
CC	GO:0005581	collagen trimer	0.00211164776056638
CC	GO:0005681	spliceosomal complex	0.00221251681557875
BP	GO:0048468	cell development	0.00239965523011476
BP	GO:0000278	mitotic cell cycle	0.00239981683146321
BP	GO:0034641	cellular nitrogen compound metabolic process	0.00246316887125124
CC	GO:0000228	nuclear chromosome	0.00248870946980385
MF	GO:0016887	ATPase activity	0.00250355572558766
MF	GO:0008094	DNA-dependent ATPase activity	0.00250355572558766
BP	GO:1901360	organic cyclic compound metabolic process	0.00251370748978587
BP	GO:0007049	cell cycle	0.00256222783147742
BP	GO:0060538	skeletal muscle organ development	0.00280413883590381
BP	GO:0000819	sister chromatid segregation	0.00349181754105823
BP	GO:1905818	regulation of chromosome separation	0.00352565406448869
CC	GO:0030424	axon	0.00355818049577199
BP	GO:0010965	regulation of mitotic sister chromatid separation	0.00374700186023854
BP	GO:0007088	regulation of mitotic nuclear division	0.00374700186023854
BP	GO:0006260	DNA replication	0.00401565476895758
CC	GO:0000777	condensed chromosome kinetochore	0.00409082144946817
CC	GO:0044454	nuclear chromosome part	0.00411352474298653
BP	GO:0030154	cell differentiation	0.00412593018767
CC	GO:0005634	nucleus	0.00414508041153251
BP	GO:0007059	chromosome segregation	0.00450860313544656
BP	GO:0000075	cell cycle checkpoint	0.0049947727874806
BP	GO:0051239	regulation of multicellular organismal process	0.00528310519242731
BP	GO:0000375	RNA splicing, via transesterification reactions	0.00541036539520919
BP	GO:0000377	RNA splicing, via transesterification reactions with bulged adenosine as nucleophile	0.00541036539520919
BP	GO:0000398	mRNA splicing, via spliceosome	0.00541036539520919
BP	GO:0140014	mitotic nuclear division	0.00541067998480415
BP	GO:0048519	negative regulation of biological process	0.00541067998480415
CC	GO:0045211	postsynaptic membrane	0.00541067998480415
BP	GO:0010564	regulation of cell cycle process	0.00541067998480415
BP	GO:0007091	metaphase/anaphase transition of mitotic cell cycle	0.00583131046718239
BP	GO:0007093	mitotic cell cycle checkpoint	0.00583131046718239
BP	GO:0050877	nervous system process	0.00587333257912024
BP	GO:0099536	synaptic signaling	0.00587333257912024
BP	GO:0044784	metaphase/anaphase transition of cell cycle	0.00633607876291942
CC	GO:0044422	organelle part	0.00633607876291942
BP	GO:0006261	DNA-dependent DNA replication	0.00695233050302468
BP	GO:0090068	positive regulation of cell cycle process	0.00761470814448399
CC	GO:0030054	cell junction	0.00761470814448399
BP	GO:0003015	heart process	0.00793873148205717
BP	GO:0006403	RNA localization	0.00814751420892786
BP	GO:0007399	nervous system development	0.00814751420892786
BP	GO:0051130	positive regulation of cellular component organization	0.00814751420892786
BP	GO:0007517	muscle organ development	0.00814751420892786
CC	GO:0099080	supramolecular complex	0.00814751420892786
CC	GO:0099081	supramolecular polymer	0.00814751420892786
CC	GO:0033267	axon part	0.00814751420892786
BP	GO:1901991	negative regulation of mitotic cell cycle phase transition	0.00814751420892786
BP	GO:0099537	trans-synaptic signaling	0.00837087772743686
MF	GO:0003723	RNA binding	0.00837087772743686
BP	GO:1903047	mitotic cell cycle process	0.00876934387644748
BP	GO:1905819	negative regulation of chromosome separation	0.00890405118134883
BP	GO:0033048	negative regulation of mitotic sister chromatid segregation	0.00890405118134883
BP	GO:0007268	chemical synaptic transmission	0.00890405118134883
BP	GO:0098916	anterograde trans-synaptic signaling	0.00890405118134883
BP	GO:0030071	regulation of mitotic metaphase/anaphase transition	0.00970720379272169
BP	GO:0033046	negative regulation of sister chromatid segregation	0.00970720379272169
BP	GO:0043170	macromolecule metabolic process	0.00970720379272169
CC	GO:0099512	supramolecular fiber	0.00970720379272169
BP	GO:0061448	connective tissue development	0.00970953958329027
BP	GO:0006941	striated muscle contraction	0.0097338438191815
MF	GO:0003697	single-stranded DNA binding	0.0097338438191815
BP	GO:0060047	heart contraction	0.0101577884318826
BP	GO:0016070	RNA metabolic process	0.0101909446395779
BP	GO:1902099	regulation of metaphase/anaphase transition of cell cycle	0.0101909446395779
BP	GO:1901988	negative regulation of cell cycle phase transition	0.0101909446395779
BP	GO:2000816	negative regulation of mitotic sister chromatid separation	0.0101909446395779
BP	GO:0010467	gene expression	0.010627754169869
BP	GO:0048523	negative regulation of cellular process	0.01116304163129
BP	GO:0050793	regulation of developmental process	0.011411976761989
BP	GO:0007519	skeletal muscle tissue development	0.011411976761989
BP	GO:0051783	regulation of nuclear division	0.0117132473714118
BP	GO:0045787	positive regulation of cell cycle	0.0118297738115123
BP	GO:0051985	negative regulation of chromosome segregation	0.0120092746863682
BP	GO:1901990	regulation of mitotic cell cycle phase transition	0.0127902718247315
BP	GO:0050808	synapse organization	0.0136344504541944
CC	GO:0044420	extracellular matrix component	0.0143407177623084
BP	GO:1902100	negative regulation of metaphase/anaphase transition of cell cycle	0.0143729099974214
BP	GO:0051306	mitotic sister chromatid separation	0.0147436645852772
BP	GO:0042330	taxis	0.0159531655779436
BP	GO:0051216	cartilage development	0.0160195285807012
MF	GO:0005539	glycosaminoglycan binding	0.0160195285807012
CC	GO:0097458	neuron part	0.0160901918053384
CC	GO:0043292	contractile fiber	0.016210247217197
CC	GO:0005813	centrosome	0.0163320287332447
BP	GO:0045841	negative regulation of mitotic metaphase/anaphase transition	0.0175495178041113
BP	GO:0006935	chemotaxis	0.0179699792165811
BP	GO:0044770	cell cycle phase transition	0.0181578088273212
BP	GO:0051128	regulation of cellular component organization	0.0183331338298543
CC	GO:1990904	ribonucleoprotein complex	0.0192688781824344
CC	GO:0098794	postsynapse	0.0195335265789002
CC	GO:0000779	condensed chromosome, centromeric region	0.0197125178633205
CC	GO:0099634	postsynaptic specialization membrane	0.0199118566487828
BP	GO:1901987	regulation of cell cycle phase transition	0.020952022246644
BP	GO:0045930	negative regulation of mitotic cell cycle	0.0209554214771393
BP	GO:0098813	nuclear chromosome segregation	0.0210376868854245
BP	GO:0022402	cell cycle process	0.0210376868854245
BP	GO:0060255	regulation of macromolecule metabolic process	0.0214491926647026
BP	GO:0044772	mitotic cell cycle phase transition	0.0220070734530612
BP	GO:0000245	spliceosomal complex assembly	0.0257191117012292
CC	GO:0005657	replication fork	0.0271475284803839
CC	GO:0005856	cytoskeleton	0.0271475284803839
MF	GO:0008134	transcription factor binding	0.0272053178580603
CC	GO:0000793	condensed chromosome	0.0273860603895533
BP	GO:0006281	DNA repair	0.0303118916165071
BP	GO:2000026	regulation of multicellular organismal development	0.0337991447573793
CC	GO:0005604	basement membrane	0.0340791471863953
BP	GO:0007610	behavior	0.0340791471863953
BP	GO:0006259	DNA metabolic process	0.0341330585197933
BP	GO:0007411	axon guidance	0.0347250746899606
BP	GO:0001501	skeletal system development	0.0353181712575131
CC	GO:0044446	intracellular organelle part	0.0354570623903634
BP	GO:0060537	muscle tissue development	0.0361589239971637
BP	GO:0003009	skeletal muscle contraction	0.0369125037009248
BP	GO:0030198	extracellular matrix organization	0.0371218300275448
BP	GO:0031123	RNA 3'-end processing	0.0388040346082658
BP	GO:0034508	centromere complex assembly	0.0390406567190113
BP	GO:0071174	mitotic spindle checkpoint	0.0392013951192896
BP	GO:0022613	ribonucleoprotein complex biogenesis	0.0392013951192896
BP	GO:0000280	nuclear division	0.0397293275610329
CC	GO:0044297	cell body	0.0397669234396384
BP	GO:0065004	protein-DNA complex assembly	0.0397669234396384
BP	GO:0097485	neuron projection guidance	0.0414261310705032
BP	GO:0009653	anatomical structure morphogenesis	0.0425948450250171
BP	GO:0031577	spindle checkpoint	0.0435378888736259
BP	GO:0031570	DNA integrity checkpoint	0.0439721246350533
BP	GO:0003433	chondrocyte development involved in endochondral bone morphogenesis	0.0450389959864521
BP	GO:2001251	negative regulation of chromosome organization	0.0464395625916342
BP	GO:0010948	negative regulation of cell cycle process	0.0473477630855905
BP	GO:0006974	cellular response to DNA damage stimulus	0.0484593451032251
BP	GO:0051236	establishment of RNA localization	0.0486633202929429
CC	GO:0043025	neuronal cell body	0.0486633202929429
MF	GO:0003676	nucleic acid binding	0.0486633202929429
BP	GO:0002062	chondrocyte differentiation	0.0491200425701382
