# Supplementary material for: Dedicated transcriptomics combined with power analysis lead to functional understanding of genes with weak phenotypic changes in knockout lines
Source: PLoS Comput Biol. 2020 Nov 12;16(11):e1008354. doi: 10.1371/journal.pcbi.1008354 (PMC7685438; doi:10.1371/journal.pcbi.1008354)
Supplement: S3 File — (GZ) [file pcbi.1008354.s017.gz › S3_File/gor0.2/122.tsv]

ontology	category	term	BH
CC	GO:0031012	extracellular matrix	1.34736292933627e-08
CC	GO:0044428	nuclear part	1.53468955976198e-06
CC	GO:0062023	collagen-containing extracellular matrix	1.53468955976198e-06
CC	GO:0031981	nuclear lumen	1.53468955976198e-06
BP	GO:0032501	multicellular organismal process	1.96630669897373e-06
CC	GO:0044421	extracellular region part	2.63938893860793e-06
CC	GO:0032991	protein-containing complex	5.17909396381302e-06
BP	GO:0032502	developmental process	5.17909396381302e-06
BP	GO:0048731	system development	5.17909396381302e-06
BP	GO:0007275	multicellular organism development	5.17909396381302e-06
CC	GO:0043228	non-membrane-bounded organelle	5.69404524903262e-06
CC	GO:0005615	extracellular space	6.88768764598524e-06
BP	GO:0048856	anatomical structure development	6.88768764598524e-06
BP	GO:0009987	cellular process	7.92869221401285e-06
CC	GO:0070013	intracellular organelle lumen	7.92869221401285e-06
MF	GO:0005201	extracellular matrix structural constituent	7.92869221401285e-06
CC	GO:0031974	membrane-enclosed lumen	7.92869221401285e-06
CC	GO:0043233	organelle lumen	7.92869221401285e-06
MF	GO:0005198	structural molecule activity	1.01583571590369e-05
CC	GO:0043232	intracellular non-membrane-bounded organelle	1.08033607849277e-05
CC	GO:0005576	extracellular region	1.6468752127106e-05
CC	GO:0044427	chromosomal part	2.15337842718388e-05
CC	GO:0005654	nucleoplasm	2.20675606219131e-05
CC	GO:0005694	chromosome	3.60434470261781e-05
BP	GO:0065007	biological regulation	3.91483527240331e-05
CC	GO:0000776	kinetochore	7.80432443422163e-05
BP	GO:0008380	RNA splicing	7.80432443422163e-05
MF	GO:0005515	protein binding	7.80432443422163e-05
CC	GO:0000775	chromosome, centromeric region	8.94304610390882e-05
BP	GO:0071840	cellular component organization or biogenesis	9.03671889969463e-05
CC	GO:0044422	organelle part	9.53788495767058e-05
BP	GO:0051726	regulation of cell cycle	9.98989118167892e-05
MF	GO:0005488	binding	0.000115725409102428
BP	GO:0000375	RNA splicing, via transesterification reactions	0.000127168198314675
BP	GO:0000377	RNA splicing, via transesterification reactions with bulged adenosine as nucleophile	0.000127168198314675
BP	GO:0000398	mRNA splicing, via spliceosome	0.000127168198314675
CC	GO:0045202	synapse	0.000127168198314675
CC	GO:0097060	synaptic membrane	0.000130625999369978
CC	GO:0098687	chromosomal region	0.000138595416082494
BP	GO:0000245	spliceosomal complex assembly	0.000342251371765202
BP	GO:0016071	mRNA metabolic process	0.000353424122629573
BP	GO:0060350	endochondral bone morphogenesis	0.000354258593440008
BP	GO:0006397	mRNA processing	0.000373073167046748
BP	GO:0016043	cellular component organization	0.000429641403939943
BP	GO:0050789	regulation of biological process	0.000504554409806948
BP	GO:0051216	cartilage development	0.000527472392611243
BP	GO:0060351	cartilage development involved in endochondral bone morphogenesis	0.0005330925534954
BP	GO:0000278	mitotic cell cycle	0.000612251416534969
BP	GO:0050794	regulation of cellular process	0.000972466664501596
BP	GO:0007049	cell cycle	0.000972466664501596
BP	GO:0048519	negative regulation of biological process	0.0010306280306899
MF	GO:0044877	protein-containing complex binding	0.00104670259648936
BP	GO:0007346	regulation of mitotic cell cycle	0.00123138548148679
MF	GO:0003729	mRNA binding	0.00127046665498537
MF	GO:0005212	structural constituent of eye lens	0.00127046665498537
BP	GO:0061448	connective tissue development	0.00127046665498537
BP	GO:0090068	positive regulation of cell cycle process	0.00134601366889052
MF	GO:0003723	RNA binding	0.00147137326393883
BP	GO:0006396	RNA processing	0.00155612588332724
BP	GO:0090304	nucleic acid metabolic process	0.00155612588332724
BP	GO:0140014	mitotic nuclear division	0.0016070783694937
CC	GO:0044456	synapse part	0.00208454454052912
BP	GO:0048523	negative regulation of cellular process	0.00244311504562987
BP	GO:0000070	mitotic sister chromatid segregation	0.00287238304690069
CC	GO:1990904	ribonucleoprotein complex	0.0035474676290725
CC	GO:0000228	nuclear chromosome	0.0035474676290725
CC	GO:0044446	intracellular organelle part	0.0035474676290725
CC	GO:0045211	postsynaptic membrane	0.003633786228742
CC	GO:0097458	neuron part	0.00381389220022979
CC	GO:0099512	supramolecular fiber	0.00392568782279656
BP	GO:0060349	bone morphogenesis	0.00395011882435628
CC	GO:0099080	supramolecular complex	0.00395011882435628
CC	GO:0099081	supramolecular polymer	0.00395011882435628
CC	GO:0000777	condensed chromosome kinetochore	0.00395011882435628
CC	GO:0098982	GABA-ergic synapse	0.00473882061601076
BP	GO:0050793	regulation of developmental process	0.00530692238864159
CC	GO:0005681	spliceosomal complex	0.00542489225896954
MF	GO:0008094	DNA-dependent ATPase activity	0.00544541160517959
BP	GO:0002062	chondrocyte differentiation	0.00544541160517959
CC	GO:0000502	proteasome complex	0.00553755224834142
BP	GO:1901990	regulation of mitotic cell cycle phase transition	0.00574290185120436
BP	GO:0030154	cell differentiation	0.00574290185120436
BP	GO:0051130	positive regulation of cellular component organization	0.00574290185120436
BP	GO:0007399	nervous system development	0.00574290185120436
MF	GO:0005539	glycosaminoglycan binding	0.00574290185120436
CC	GO:0036477	somatodendritic compartment	0.00668415134900309
CC	GO:0005634	nucleus	0.00680244278795626
BP	GO:0003008	system process	0.00687126253543788
CC	GO:0044297	cell body	0.00773472588367587
BP	GO:0045787	positive regulation of cell cycle	0.00833785107314108
CC	GO:1905369	endopeptidase complex	0.00868321802013104
BP	GO:0000819	sister chromatid segregation	0.00868321802013104
CC	GO:0000779	condensed chromosome, centromeric region	0.00870115258588114
BP	GO:0007088	regulation of mitotic nuclear division	0.00889611300466909
BP	GO:0048869	cellular developmental process	0.00919338570103055
BP	GO:0045595	regulation of cell differentiation	0.00959131145020609
BP	GO:1903047	mitotic cell cycle process	0.00963994719260518
BP	GO:0051239	regulation of multicellular organismal process	0.00989652418283934
BP	GO:1901987	regulation of cell cycle phase transition	0.00989652418283934
CC	GO:0044454	nuclear chromosome part	0.0103807290779376
MF	GO:0042623	ATPase activity, coupled	0.0105462563057918
CC	GO:0099634	postsynaptic specialization membrane	0.0109774555098909
BP	GO:0010564	regulation of cell cycle process	0.0110070110938394
CC	GO:0043025	neuronal cell body	0.0116074076749687
BP	GO:0007059	chromosome segregation	0.0117707862054904
CC	GO:0099240	intrinsic component of synaptic membrane	0.0117707862054904
CC	GO:0030424	axon	0.0120249557675173
BP	GO:0006139	nucleobase-containing compound metabolic process	0.0120249557675173
BP	GO:0034508	centromere complex assembly	0.0121195650118902
BP	GO:2000026	regulation of multicellular organismal development	0.0121195650118902
BP	GO:0003433	chondrocyte development involved in endochondral bone morphogenesis	0.0121270345014498
BP	GO:0006403	RNA localization	0.012342852825275
BP	GO:0045931	positive regulation of mitotic cell cycle	0.0130918838808208
BP	GO:0006281	DNA repair	0.0141533582195889
BP	GO:0051094	positive regulation of developmental process	0.0141971442846223
BP	GO:0051983	regulation of chromosome segregation	0.0141971442846223
BP	GO:0001501	skeletal system development	0.0149642960775309
MF	GO:0005509	calcium ion binding	0.0173580187347275
MF	GO:0016887	ATPase activity	0.0173611597824048
CC	GO:0005581	collagen trimer	0.0174194055166336
BP	GO:0045597	positive regulation of cell differentiation	0.0183003209633382
BP	GO:0006259	DNA metabolic process	0.0191971134269571
CC	GO:0000793	condensed chromosome	0.0191971134269571
MF	GO:0008134	transcription factor binding	0.0191971134269571
BP	GO:0006974	cellular response to DNA damage stimulus	0.0194247661477701
BP	GO:0050808	synapse organization	0.0211623908598231
BP	GO:0003417	growth plate cartilage development	0.0213481361555997
MF	GO:0005518	collagen binding	0.0214493317492865
BP	GO:0048522	positive regulation of cellular process	0.0224882083253324
BP	GO:0099536	synaptic signaling	0.0229690330642988
CC	GO:0098936	intrinsic component of postsynaptic membrane	0.023888565609139
CC	GO:0098878	neurotransmitter receptor complex	0.0248792752282952
BP	GO:0033045	regulation of sister chromatid segregation	0.0249720025372001
BP	GO:0051962	positive regulation of nervous system development	0.0260480290837744
BP	GO:0022402	cell cycle process	0.0265212022851413
BP	GO:0046483	heterocycle metabolic process	0.0278318518007964
BP	GO:0016070	RNA metabolic process	0.0278318518007964
BP	GO:0051783	regulation of nuclear division	0.0278318518007964
MF	GO:0030020	extracellular matrix structural constituent conferring tensile strength	0.0278318518007964
BP	GO:0033047	regulation of mitotic sister chromatid segregation	0.0278318518007964
MF	GO:0003697	single-stranded DNA binding	0.0281443347795172
CC	GO:0005657	replication fork	0.0281443347795172
BP	GO:1901988	negative regulation of cell cycle phase transition	0.0285233593781491
BP	GO:0006260	DNA replication	0.0287337693989035
BP	GO:0007093	mitotic cell cycle checkpoint	0.0287885942456986
BP	GO:0003413	chondrocyte differentiation involved in endochondral bone morphogenesis	0.0288351734407352
BP	GO:0007155	cell adhesion	0.0303367392548625
BP	GO:0048518	positive regulation of biological process	0.0307752847324895
BP	GO:0099537	trans-synaptic signaling	0.0315064250425267
BP	GO:0003422	growth plate cartilage morphogenesis	0.0316093361789772
BP	GO:0003418	growth plate cartilage chondrocyte differentiation	0.0316093361789772
BP	GO:0050684	regulation of mRNA processing	0.0318559204871462
BP	GO:1902749	regulation of cell cycle G2/M phase transition	0.0324257167531913
BP	GO:0000280	nuclear division	0.0324257167531913
BP	GO:0010467	gene expression	0.0324257167531913
BP	GO:0048468	cell development	0.0324257167531913
BP	GO:0070593	dendrite self-avoidance	0.0324257167531913
BP	GO:0048167	regulation of synaptic plasticity	0.0324257167531913
BP	GO:0007268	chemical synaptic transmission	0.0327403307978795
BP	GO:0098916	anterograde trans-synaptic signaling	0.0327403307978795
BP	GO:0008037	cell recognition	0.0327949989090326
BP	GO:0022610	biological adhesion	0.0329772437988944
BP	GO:0060255	regulation of macromolecule metabolic process	0.0329772437988944
CC	GO:0044420	extracellular matrix component	0.0332358266421011
BP	GO:1902750	negative regulation of cell cycle G2/M phase transition	0.0336265932851067
CC	GO:0043292	contractile fiber	0.0337303220992528
CC	GO:0043005	neuron projection	0.0338151993998974
BP	GO:0010720	positive regulation of cell development	0.0345722538062383
CC	GO:0098839	postsynaptic density membrane	0.0354100639390808
BP	GO:1901991	negative regulation of mitotic cell cycle phase transition	0.0354100639390808
BP	GO:0034641	cellular nitrogen compound metabolic process	0.0365613025592523
BP	GO:0051093	negative regulation of developmental process	0.0365613025592523
CC	GO:0005856	cytoskeleton	0.0367463591188788
BP	GO:0051960	regulation of nervous system development	0.0367463591188788
BP	GO:0060348	bone development	0.0385642851852358
BP	GO:0044770	cell cycle phase transition	0.0411117222749024
CC	GO:0099146	intrinsic component of postsynaptic density membrane	0.0411931788721495
CC	GO:0098794	postsynapse	0.0411931788721495
CC	GO:0016604	nuclear body	0.0427612815973191
BP	GO:0006376	mRNA splice site selection	0.0428350701606481
BP	GO:0000075	cell cycle checkpoint	0.0429097579833995
CC	GO:0030054	cell junction	0.045053779361753
BP	GO:0051236	establishment of RNA localization	0.045053779361753
CC	GO:0005686	U2 snRNP	0.0458512677863346
BP	GO:0051052	regulation of DNA metabolic process	0.0498357018270451
