# Supplementary material for: Dedicated transcriptomics combined with power analysis lead to functional understanding of genes with weak phenotypic changes in knockout lines
Source: PLoS Comput Biol. 2020 Nov 12;16(11):e1008354. doi: 10.1371/journal.pcbi.1008354 (PMC7685438; doi:10.1371/journal.pcbi.1008354)
Supplement: S3 File — (GZ) [file pcbi.1008354.s017.gz › S3_File/gor0.2/419.tsv]

ontology	category	term	BH
CC	GO:0031012	extracellular matrix	3.05636681988497e-10
BP	GO:0032501	multicellular organismal process	3.05636681988497e-10
BP	GO:0009987	cellular process	3.40110847258767e-10
BP	GO:0071840	cellular component organization or biogenesis	1.39835638098402e-09
CC	GO:0062023	collagen-containing extracellular matrix	3.1265483835457e-09
MF	GO:0005201	extracellular matrix structural constituent	5.02207680985787e-09
BP	GO:0016043	cellular component organization	7.1020586151428e-09
MF	GO:0005488	binding	9.80132740701350e-09
MF	GO:0005515	protein binding	9.80132740701350e-09
BP	GO:0065007	biological regulation	1.82402455578421e-08
BP	GO:0032502	developmental process	1.82402455578421e-08
CC	GO:0044421	extracellular region part	2.73785685365662e-08
BP	GO:0048731	system development	2.73785685365662e-08
BP	GO:0050789	regulation of biological process	5.54508325663165e-08
BP	GO:0007275	multicellular organism development	5.54508325663165e-08
BP	GO:0050794	regulation of cellular process	5.56091751207141e-08
CC	GO:0045202	synapse	7.31611124200594e-08
CC	GO:0097060	synaptic membrane	7.65586591940768e-08
BP	GO:0048856	anatomical structure development	8.65343844296194e-08
CC	GO:0043228	non-membrane-bounded organelle	1.3542509206352e-07
CC	GO:0097458	neuron part	2.61598968150522e-07
CC	GO:0000776	kinetochore	2.61598968150522e-07
CC	GO:0044456	synapse part	2.71512881029953e-07
BP	GO:0051239	regulation of multicellular organismal process	3.40381439746076e-07
CC	GO:0044428	nuclear part	3.85128555649749e-07
CC	GO:0030424	axon	3.85128555649749e-07
CC	GO:0043232	intracellular non-membrane-bounded organelle	3.95209803369534e-07
CC	GO:0005576	extracellular region	5.29273855711412e-07
BP	GO:0023052	signaling	1.04515106345027e-06
BP	GO:0050793	regulation of developmental process	1.31205934433606e-06
BP	GO:0007399	nervous system development	1.66216154769259e-06
BP	GO:2000026	regulation of multicellular organismal development	1.68945654612132e-06
BP	GO:0003008	system process	1.78174542938318e-06
CC	GO:0005615	extracellular space	2.07855145465921e-06
BP	GO:0007154	cell communication	2.07855145465921e-06
CC	GO:0032991	protein-containing complex	2.24636075359329e-06
CC	GO:0031981	nuclear lumen	2.52195778289478e-06
CC	GO:0043005	neuron projection	3.80273681466147e-06
CC	GO:0099512	supramolecular fiber	3.94019677963437e-06
CC	GO:0099080	supramolecular complex	3.94945194138835e-06
CC	GO:0099081	supramolecular polymer	3.94945194138835e-06
MF	GO:0005198	structural molecule activity	4.53891732443644e-06
CC	GO:0005694	chromosome	5.52971677719177e-06
CC	GO:0043292	contractile fiber	6.27026263934189e-06
CC	GO:0000775	chromosome, centromeric region	6.59010656372048e-06
BP	GO:0007049	cell cycle	6.80536494358621e-06
BP	GO:0048869	cellular developmental process	1.1775380692316e-05
BP	GO:0048518	positive regulation of biological process	1.1775380692316e-05
BP	GO:0048522	positive regulation of cellular process	1.23853708728936e-05
BP	GO:0051716	cellular response to stimulus	1.31906699944211e-05
BP	GO:0045595	regulation of cell differentiation	1.42022088339487e-05
BP	GO:0051094	positive regulation of developmental process	1.63208653940163e-05
BP	GO:0051128	regulation of cellular component organization	1.63208653940163e-05
BP	GO:0051960	regulation of nervous system development	2.18765046440271e-05
BP	GO:0003012	muscle system process	2.32280358594216e-05
CC	GO:0044427	chromosomal part	2.36809370550819e-05
BP	GO:0048523	negative regulation of cellular process	2.73320451361634e-05
CC	GO:0033267	axon part	2.73320451361634e-05
CC	GO:0098687	chromosomal region	2.9125236300753e-05
MF	GO:0005539	glycosaminoglycan binding	3.20675949142879e-05
BP	GO:0030154	cell differentiation	3.27039688846662e-05
BP	GO:0048519	negative regulation of biological process	3.32999109746181e-05
BP	GO:0048468	cell development	3.75913980096069e-05
CC	GO:0045211	postsynaptic membrane	4.26411863481956e-05
BP	GO:0000278	mitotic cell cycle	4.39399721552455e-05
CC	GO:0070013	intracellular organelle lumen	4.39399721552455e-05
CC	GO:0005581	collagen trimer	4.54287893837188e-05
CC	GO:0031974	membrane-enclosed lumen	4.54287893837188e-05
CC	GO:0043233	organelle lumen	4.54287893837188e-05
CC	GO:0030016	myofibril	4.54287893837188e-05
CC	GO:0036477	somatodendritic compartment	4.78237289108228e-05
CC	GO:0099240	intrinsic component of synaptic membrane	4.78237289108228e-05
CC	GO:0030054	cell junction	4.81337509894815e-05
BP	GO:0051726	regulation of cell cycle	5.43076051657842e-05
CC	GO:0044297	cell body	6.24803961730799e-05
BP	GO:0007346	regulation of mitotic cell cycle	6.71422884503867e-05
BP	GO:0099536	synaptic signaling	6.71422884503867e-05
BP	GO:0022008	neurogenesis	6.76045133783304e-05
BP	GO:0006396	RNA processing	6.76045133783304e-05
BP	GO:0006936	muscle contraction	6.78335114757683e-05
CC	GO:0000777	condensed chromosome kinetochore	7.67018489986372e-05
CC	GO:0098590	plasma membrane region	7.87522334053246e-05
BP	GO:0007268	chemical synaptic transmission	7.93793284224001e-05
BP	GO:0098916	anterograde trans-synaptic signaling	7.93793284224001e-05
BP	GO:0060284	regulation of cell development	8.9503535517428e-05
BP	GO:0099537	trans-synaptic signaling	0.000102948801652723
BP	GO:0050767	regulation of neurogenesis	0.000104476663237152
CC	GO:0098793	presynapse	0.000104478669610483
MF	GO:0005212	structural constituent of eye lens	0.000104478669610483
MF	GO:0003729	mRNA binding	0.000104478669610483
BP	GO:0051962	positive regulation of nervous system development	0.000118238050784667
BP	GO:0065008	regulation of biological quality	0.000121963641654768
BP	GO:0006260	DNA replication	0.000121963641654768
MF	GO:0044877	protein-containing complex binding	0.000149047578345457
BP	GO:0051130	positive regulation of cellular component organization	0.000150290085593715
BP	GO:0016071	mRNA metabolic process	0.000163356579196653
BP	GO:0006941	striated muscle contraction	0.000194472670781162
CC	GO:0044422	organelle part	0.000236661003288642
CC	GO:0005634	nucleus	0.000238868615267556
CC	GO:0044449	contractile fiber part	0.000238868615267556
BP	GO:0031175	neuron projection development	0.000285125441135703
CC	GO:0030017	sarcomere	0.000307465489923402
BP	GO:0003015	heart process	0.000339418570842592
BP	GO:0048699	generation of neurons	0.000365262295023369
CC	GO:0099634	postsynaptic specialization membrane	0.000372377927473522
BP	GO:0050808	synapse organization	0.00038262854176234
CC	GO:0000779	condensed chromosome, centromeric region	0.000383849031681002
CC	GO:0005654	nucleoplasm	0.000387744300768511
BP	GO:0043062	extracellular structure organization	0.000413344567374559
BP	GO:0050896	response to stimulus	0.000435773338167824
CC	GO:0098794	postsynapse	0.000444158758462264
CC	GO:0043025	neuronal cell body	0.000444158758462264
BP	GO:0060047	heart contraction	0.000501063475916101
CC	GO:0099699	integral component of synaptic membrane	0.000501063475916101
BP	GO:0030198	extracellular matrix organization	0.000517853796427632
CC	GO:0098982	GABA-ergic synapse	0.000521821055390895
BP	GO:0007165	signal transduction	0.000528128378853586
CC	GO:0000793	condensed chromosome	0.000585391285246899
MF	GO:0008201	heparin binding	0.00059364755950034
BP	GO:0045597	positive regulation of cell differentiation	0.000748121605146727
BP	GO:0008380	RNA splicing	0.000771231127299228
CC	GO:0098936	intrinsic component of postsynaptic membrane	0.000795558892677903
CC	GO:0005856	cytoskeleton	0.00108721744862147
BP	GO:0006281	DNA repair	0.00126191186491776
BP	GO:0031123	RNA 3'-end processing	0.00128737516405566
BP	GO:0048666	neuron development	0.00141828810485596
BP	GO:0022610	biological adhesion	0.00142300310701191
BP	GO:0007155	cell adhesion	0.00147742985094024
BP	GO:0006397	mRNA processing	0.00157132512075133
MF	GO:0030020	extracellular matrix structural constituent conferring tensile strength	0.00158499187435368
BP	GO:0090304	nucleic acid metabolic process	0.00173904282390205
BP	GO:0050804	modulation of chemical synaptic transmission	0.00184401739759596
BP	GO:0140014	mitotic nuclear division	0.00184401739759596
BP	GO:0120036	plasma membrane bounded cell projection organization	0.00188410134062104
BP	GO:0045664	regulation of neuron differentiation	0.00196566775012323
BP	GO:0030030	cell projection organization	0.00215274583670046
MF	GO:0005518	collagen binding	0.00218530215815795
BP	GO:0051241	negative regulation of multicellular organismal process	0.00223898171643534
BP	GO:0010646	regulation of cell communication	0.00223898171643534
BP	GO:0099177	regulation of trans-synaptic signaling	0.00232688315418407
BP	GO:0023051	regulation of signaling	0.00238553364194791
BP	GO:0098742	cell-cell adhesion via plasma-membrane adhesion molecules	0.00241186211744279
CC	GO:0042995	cell projection	0.00241186211744279
BP	GO:0006261	DNA-dependent DNA replication	0.00241186211744279
CC	GO:0099055	integral component of postsynaptic membrane	0.0024485797273803
CC	GO:0044459	plasma membrane part	0.00249588578619103
BP	GO:0000375	RNA splicing, via transesterification reactions	0.00289172453445145
BP	GO:0000377	RNA splicing, via transesterification reactions with bulged adenosine as nucleophile	0.00289172453445145
BP	GO:0000398	mRNA splicing, via spliceosome	0.00289172453445145
BP	GO:0006259	DNA metabolic process	0.00291065558204105
BP	GO:0030182	neuron differentiation	0.00297715435117472
BP	GO:0007267	cell-cell signaling	0.0029932952637546
CC	GO:0120025	plasma membrane bounded cell projection	0.00341898406333916
BP	GO:0044057	regulation of system process	0.00344212777080148
BP	GO:0000070	mitotic sister chromatid segregation	0.00358061059384349
CC	GO:0044430	cytoskeletal part	0.00366851655637823
CC	GO:0042734	presynaptic membrane	0.00402163043424924
BP	GO:0050769	positive regulation of neurogenesis	0.00402163043424924
BP	GO:0120035	regulation of plasma membrane bounded cell projection organization	0.00402163043424924
BP	GO:0006974	cellular response to DNA damage stimulus	0.00456192599825378
BP	GO:0010720	positive regulation of cell development	0.0049260071585103
CC	GO:0031226	intrinsic component of plasma membrane	0.00506930164810791
BP	GO:0120039	plasma membrane bounded cell projection morphogenesis	0.00537912150039171
CC	GO:0005887	integral component of plasma membrane	0.00549584432184038
BP	GO:0042221	response to chemical	0.00555003623689479
BP	GO:0051093	negative regulation of developmental process	0.00561093920603018
BP	GO:0003013	circulatory system process	0.00565318859729718
CC	GO:0098948	intrinsic component of postsynaptic specialization membrane	0.00569197681968099
MF	GO:0008094	DNA-dependent ATPase activity	0.00574085408105035
CC	GO:0150034	distal axon	0.00597643853269372
CC	GO:0098839	postsynaptic density membrane	0.00597643853269372
CC	GO:0044464	cell part	0.00606571238144262
BP	GO:0060255	regulation of macromolecule metabolic process	0.006192347199381
BP	GO:0031344	regulation of cell projection organization	0.00625161364674643
CC	GO:0005623	cell	0.00633564871408195
BP	GO:0008015	blood circulation	0.00648146579557531
BP	GO:0048812	neuron projection morphogenesis	0.00648146579557531
BP	GO:0033047	regulation of mitotic sister chromatid segregation	0.00656382499083009
CC	GO:0031674	I band	0.00675360724993603
BP	GO:0040007	growth	0.006765491752422
BP	GO:0007059	chromosome segregation	0.00727453597809341
BP	GO:0048858	cell projection morphogenesis	0.00732097428584637
BP	GO:0022402	cell cycle process	0.00732097428584637
BP	GO:0007088	regulation of mitotic nuclear division	0.00781153159301012
BP	GO:1903047	mitotic cell cycle process	0.00812060189148732
BP	GO:0003009	skeletal muscle contraction	0.00817608604161343
CC	GO:0044304	main axon	0.0083672918460008
CC	GO:0071944	cell periphery	0.00841591796180542
MF	GO:0016887	ATPase activity	0.00851019601639012
BP	GO:0043170	macromolecule metabolic process	0.00851019601639012
BP	GO:0040036	regulation of fibroblast growth factor receptor signaling pathway	0.00873088537186558
BP	GO:1901990	regulation of mitotic cell cycle phase transition	0.00873088537186558
MF	GO:0043168	anion binding	0.00873088537186558
BP	GO:0007010	cytoskeleton organization	0.00873088537186558
BP	GO:0006139	nucleobase-containing compound metabolic process	0.00873088537186558
BP	GO:0009653	anatomical structure morphogenesis	0.00894956587297705
MF	GO:0097367	carbohydrate derivative binding	0.00952421441047672
CC	GO:0005886	plasma membrane	0.00999588403393158
BP	GO:0046483	heterocycle metabolic process	0.0102550129660787
CC	GO:0000228	nuclear chromosome	0.0106302446375764
BP	GO:0010965	regulation of mitotic sister chromatid separation	0.0106508786908786
BP	GO:0050877	nervous system process	0.0106508786908786
BP	GO:0007411	axon guidance	0.01069276707253
CC	GO:0005813	centrosome	0.0108475985319378
CC	GO:0030018	Z disc	0.0109813232834144
BP	GO:0048583	regulation of response to stimulus	0.0110303853190922
BP	GO:0045666	positive regulation of neuron differentiation	0.0118273837309295
BP	GO:0007416	synapse assembly	0.0118273837309295
MF	GO:0042623	ATPase activity, coupled	0.0118273837309295
CC	GO:0098978	glutamatergic synapse	0.0120017060514533
BP	GO:0090068	positive regulation of cell cycle process	0.0120017060514533
CC	GO:0005865	striated muscle thin filament	0.0120093860752905
BP	GO:0050806	positive regulation of synaptic transmission	0.0120093860752905
CC	GO:0097447	dendritic tree	0.0121696143071071
CC	GO:0099060	integral component of postsynaptic specialization membrane	0.0121696143071071
BP	GO:0048167	regulation of synaptic plasticity	0.0124454748243911
CC	GO:0099146	intrinsic component of postsynaptic density membrane	0.0125197643910352
BP	GO:0097485	neuron projection guidance	0.0129880632857342
BP	GO:0051983	regulation of chromosome segregation	0.0131329939932268
CC	GO:0036379	myofilament	0.0133714646823501
CC	GO:0044446	intracellular organelle part	0.0133761850634484
BP	GO:0034641	cellular nitrogen compound metabolic process	0.0134726189161425
BP	GO:0008543	fibroblast growth factor receptor signaling pathway	0.0134726189161425
BP	GO:1901987	regulation of cell cycle phase transition	0.0134967028549125
MF	GO:0005102	signaling receptor binding	0.0135926158524211
MF	GO:0003723	RNA binding	0.0136387172884105
CC	GO:0099572	postsynaptic specialization	0.0139906590817448
BP	GO:0030199	collagen fibril organization	0.0147191008096156
CC	GO:0048786	presynaptic active zone	0.014914618556197
BP	GO:0006725	cellular aromatic compound metabolic process	0.0152711422778502
MF	GO:0022836	gated channel activity	0.0153492331129803
BP	GO:0000819	sister chromatid segregation	0.0154305584638271
BP	GO:0006928	movement of cell or subcellular component	0.0157069229448195
MF	GO:0005509	calcium ion binding	0.0157069229448195
BP	GO:0010975	regulation of neuron projection development	0.0158170428554381
BP	GO:0000280	nuclear division	0.0158353490019507
BP	GO:0007091	metaphase/anaphase transition of mitotic cell cycle	0.0163299651291328
CC	GO:0044454	nuclear chromosome part	0.0175713347159258
BP	GO:0042330	taxis	0.0176222381524736
BP	GO:0048168	regulation of neuronal synaptic plasticity	0.0180717418888831
BP	GO:0048513	animal organ development	0.0181372472799654
MF	GO:1901681	sulfur compound binding	0.0181372472799654
CC	GO:0000778	condensed nuclear chromosome kinetochore	0.0184299998741703
BP	GO:0051216	cartilage development	0.01862008515291
BP	GO:0051171	regulation of nitrogen compound metabolic process	0.0186701536886474
BP	GO:0061448	connective tissue development	0.0188296291662773
BP	GO:1905818	regulation of chromosome separation	0.0190775193705596
BP	GO:0032990	cell part morphogenesis	0.0190775193705596
CC	GO:0030425	dendrite	0.0190775193705596
BP	GO:0031346	positive regulation of cell projection organization	0.0190775193705596
MF	GO:0022839	ion gated channel activity	0.0192574455627486
BP	GO:0097435	supramolecular fiber organization	0.0192574455627486
CC	GO:0044420	extracellular matrix component	0.0195879473255056
BP	GO:0006935	chemotaxis	0.0197785064685544
BP	GO:0032879	regulation of localization	0.0198451658406541
BP	GO:2000463	positive regulation of excitatory postsynaptic potential	0.0200465425282913
BP	GO:0001964	startle response	0.0205254125717009
BP	GO:0010976	positive regulation of neuron projection development	0.0205419729015141
BP	GO:0048251	elastic fiber assembly	0.0205694034452329
BP	GO:0010564	regulation of cell cycle process	0.0215130550966615
CC	GO:0043197	dendritic spine	0.0215601547999548
BP	GO:0034508	centromere complex assembly	0.0217644861941179
BP	GO:0009966	regulation of signal transduction	0.0225600409197278
CC	GO:0000502	proteasome complex	0.0225600409197278
BP	GO:0006403	RNA localization	0.0229882735906143
BP	GO:0033045	regulation of sister chromatid segregation	0.0240576677184907
BP	GO:0051240	positive regulation of multicellular organismal process	0.0261823992910249
BP	GO:0051301	cell division	0.0261823992910249
MF	GO:0016462	pyrophosphatase activity	0.0263918711406567
BP	GO:0032989	cellular component morphogenesis	0.0264928914205294
BP	GO:1901360	organic cyclic compound metabolic process	0.0275534920052322
CC	GO:0031672	A band	0.0276759527084262
CC	GO:0045120	pronucleus	0.0276759527084262
BP	GO:0031124	mRNA 3'-end processing	0.0277442457713342
BP	GO:0007610	behavior	0.0280015249749229
CC	GO:0099061	integral component of postsynaptic density membrane	0.0284640147477298
BP	GO:0048285	organelle fission	0.0286547317712977
BP	GO:0098813	nuclear chromosome segregation	0.0287330320431259
BP	GO:0071248	cellular response to metal ion	0.0291556048179934
BP	GO:0071241	cellular response to inorganic substance	0.0292192316655984
BP	GO:0030071	regulation of mitotic metaphase/anaphase transition	0.0295165071872691
MF	GO:0016817	hydrolase activity, acting on acid anhydrides	0.0318323446593777
MF	GO:0016818	hydrolase activity, acting on acid anhydrides, in phosphorus-containing anhydrides	0.0318323446593777
CC	GO:1990904	ribonucleoprotein complex	0.0319334202379292
BP	GO:0044085	cellular component biogenesis	0.0319334202379292
BP	GO:0050879	multicellular organismal movement	0.0327139970263704
BP	GO:0050881	musculoskeletal movement	0.0327139970263704
CC	GO:1905369	endopeptidase complex	0.0333487056403441
BP	GO:0040011	locomotion	0.0333487056403441
BP	GO:0040008	regulation of growth	0.0337864049272845
BP	GO:0051383	kinetochore organization	0.0341992582511402
BP	GO:0071479	cellular response to ionizing radiation	0.0341992582511402
BP	GO:1903311	regulation of mRNA metabolic process	0.0341992582511402
BP	GO:0033044	regulation of chromosome organization	0.0341992582511402
BP	GO:0000245	spliceosomal complex assembly	0.0348147796558066
BP	GO:0051783	regulation of nuclear division	0.0348430884098555
BP	GO:0044784	metaphase/anaphase transition of cell cycle	0.0368073895822199
CC	GO:0009986	cell surface	0.0368894007915848
CC	GO:0044309	neuron spine	0.0372474853457639
BP	GO:0060079	excitatory postsynaptic potential	0.0379926250652979
CC	GO:0044451	nucleoplasm part	0.0383472827810804
BP	GO:0051306	mitotic sister chromatid separation	0.0384809510119347
BP	GO:0007409	axonogenesis	0.0386069119588872
BP	GO:0033260	nuclear DNA replication	0.0392350780302692
BP	GO:0007093	mitotic cell cycle checkpoint	0.0392350780302692
BP	GO:0098815	modulation of excitatory postsynaptic potential	0.0393008068551634
BP	GO:2000816	negative regulation of mitotic sister chromatid separation	0.040257154214188
BP	GO:0033043	regulation of organelle organization	0.040275519506507
CC	GO:0000940	condensed chromosome outer kinetochore	0.043039754225242
BP	GO:0016070	RNA metabolic process	0.0450176499198948
CC	GO:0016604	nuclear body	0.0453806633365752
BP	GO:0044786	cell cycle DNA replication	0.0474659111848901
CC	GO:0044463	cell projection part	0.0476089540151024
CC	GO:0120038	plasma membrane bounded cell projection part	0.0476089540151024
CC	GO:0000780	condensed nuclear chromosome, centromeric region	0.0476315538697378
BP	GO:0048747	muscle fiber development	0.0485443634240595
BP	GO:0060350	endochondral bone morphogenesis	0.0485443634240595
BP	GO:0048589	developmental growth	0.0485443634240595
BP	GO:0010212	response to ionizing radiation	0.0485735772604867
BP	GO:0010038	response to metal ion	0.0485735772604867
MF	GO:0008134	transcription factor binding	0.0487423687316324
CC	GO:0044305	calyx of Held	0.0487423687316324
BP	GO:0032101	regulation of response to external stimulus	0.0487423687316324
BP	GO:0071214	cellular response to abiotic stimulus	0.0487423687316324
BP	GO:0104004	cellular response to environmental stimulus	0.0487423687316324
CC	GO:0032279	asymmetric synapse	0.0492249002300535
BP	GO:0051304	chromosome separation	0.0494386311962338
BP	GO:0060074	synapse maturation	0.0494386311962338
BP	GO:0060048	cardiac muscle contraction	0.0498045970760836
