# Supplementary material for: Dedicated transcriptomics combined with power analysis lead to functional understanding of genes with weak phenotypic changes in knockout lines
Source: PLoS Comput Biol. 2020 Nov 12;16(11):e1008354. doi: 10.1371/journal.pcbi.1008354 (PMC7685438; doi:10.1371/journal.pcbi.1008354)
Supplement: S3 File — (GZ) [file pcbi.1008354.s017.gz › S3_File/gor0.2/496.tsv]

ontology	category	term	BH
MF	GO:0005515	protein binding	4.81687438925618e-07
CC	GO:0043228	non-membrane-bounded organelle	4.81687438925618e-07
MF	GO:0005201	extracellular matrix structural constituent	4.81687438925618e-07
CC	GO:0031012	extracellular matrix	6.45425575647082e-07
CC	GO:0032991	protein-containing complex	8.75394654036234e-07
CC	GO:0043232	intracellular non-membrane-bounded organelle	1.13379258242774e-06
BP	GO:0071840	cellular component organization or biogenesis	3.44562316610212e-06
BP	GO:0032501	multicellular organismal process	4.311548383002e-06
BP	GO:0009987	cellular process	4.311548383002e-06
CC	GO:0062023	collagen-containing extracellular matrix	5.51127210457887e-06
BP	GO:0007049	cell cycle	9.57905683867691e-06
CC	GO:0031981	nuclear lumen	9.57905683867691e-06
CC	GO:0044428	nuclear part	1.12405939311232e-05
BP	GO:0016043	cellular component organization	1.87621817258742e-05
MF	GO:0005198	structural molecule activity	2.33962680726704e-05
CC	GO:0005634	nucleus	2.49225723663936e-05
BP	GO:0048731	system development	2.83198058618551e-05
CC	GO:0005856	cytoskeleton	2.83198058618551e-05
BP	GO:0050789	regulation of biological process	2.96037388845233e-05
BP	GO:0007275	multicellular organism development	3.53185514027268e-05
CC	GO:0070013	intracellular organelle lumen	3.53185514027268e-05
CC	GO:0031974	membrane-enclosed lumen	3.53185514027268e-05
CC	GO:0043233	organelle lumen	3.53185514027268e-05
CC	GO:0005654	nucleoplasm	3.53185514027268e-05
BP	GO:0050794	regulation of cellular process	3.53185514027268e-05
BP	GO:0090304	nucleic acid metabolic process	3.53741140304545e-05
BP	GO:0000278	mitotic cell cycle	3.62841183660279e-05
CC	GO:0097060	synaptic membrane	3.69809115037562e-05
BP	GO:0065007	biological regulation	5.94457317100855e-05
BP	GO:0032502	developmental process	7.47816930308578e-05
CC	GO:0045202	synapse	7.58087541068637e-05
MF	GO:0005488	binding	8.28335285141741e-05
CC	GO:0099080	supramolecular complex	8.80899784113509e-05
CC	GO:0099081	supramolecular polymer	8.80899784113509e-05
CC	GO:0044427	chromosomal part	8.84255279795329e-05
CC	GO:0000775	chromosome, centromeric region	0.000100517934801796
CC	GO:0044421	extracellular region part	0.000106600497496829
CC	GO:0099512	supramolecular fiber	0.000107207256415284
CC	GO:0005694	chromosome	0.000117013327825688
CC	GO:0000776	kinetochore	0.000128406156199791
BP	GO:0008380	RNA splicing	0.00022376600645784
MF	GO:0044877	protein-containing complex binding	0.000315621400159125
CC	GO:0044456	synapse part	0.00036900726695077
BP	GO:0048856	anatomical structure development	0.000429691377998807
CC	GO:0098687	chromosomal region	0.000429691377998807
BP	GO:0006139	nucleobase-containing compound metabolic process	0.000600915632436399
CC	GO:0030054	cell junction	0.000600915632436399
BP	GO:0051726	regulation of cell cycle	0.000705960538994947
CC	GO:0005615	extracellular space	0.000899639268257348
BP	GO:0048468	cell development	0.00107894402675018
CC	GO:0030424	axon	0.00110466130242283
BP	GO:0007346	regulation of mitotic cell cycle	0.00116138214336397
BP	GO:0051301	cell division	0.0012041954408888
BP	GO:0050808	synapse organization	0.0012041954408888
CC	GO:0044420	extracellular matrix component	0.0012041954408888
MF	GO:0030020	extracellular matrix structural constituent conferring tensile strength	0.00133055359062965
CC	GO:0000777	condensed chromosome kinetochore	0.00138120685039356
BP	GO:0048519	negative regulation of biological process	0.00140146810811091
BP	GO:0046483	heterocycle metabolic process	0.00150256082230805
CC	GO:0044430	cytoskeletal part	0.00152752738602102
BP	GO:0051983	regulation of chromosome segregation	0.00160387994401141
MF	GO:0005212	structural constituent of eye lens	0.00170106034719547
BP	GO:0003015	heart process	0.00189083324811772
CC	GO:0043292	contractile fiber	0.00200999515738045
BP	GO:0030154	cell differentiation	0.00208417593043899
BP	GO:1903047	mitotic cell cycle process	0.00208849681499749
CC	GO:0044422	organelle part	0.00241264584823347
BP	GO:0007399	nervous system development	0.00241264584823347
BP	GO:0048523	negative regulation of cellular process	0.00241912557178022
BP	GO:0006396	RNA processing	0.00243914294572926
BP	GO:0000070	mitotic sister chromatid segregation	0.00274038899276826
BP	GO:0007093	mitotic cell cycle checkpoint	0.00276388354403449
BP	GO:0060047	heart contraction	0.00276388354403449
BP	GO:0034641	cellular nitrogen compound metabolic process	0.00276388354403449
BP	GO:0007059	chromosome segregation	0.00276709703191575
BP	GO:0006259	DNA metabolic process	0.00279021395046245
BP	GO:0006397	mRNA processing	0.00316598028258649
BP	GO:0006941	striated muscle contraction	0.00320464329097096
BP	GO:0006725	cellular aromatic compound metabolic process	0.00350211733591294
MF	GO:0005539	glycosaminoglycan binding	0.00366146023117908
BP	GO:0033047	regulation of mitotic sister chromatid segregation	0.00366871669666262
BP	GO:0051239	regulation of multicellular organismal process	0.00385344272998511
CC	GO:0000779	condensed chromosome, centromeric region	0.00418749767326531
BP	GO:0043170	macromolecule metabolic process	0.00426548573731674
MF	GO:0003729	mRNA binding	0.00426548573731674
BP	GO:0000075	cell cycle checkpoint	0.00488370008684342
CC	GO:0097458	neuron part	0.00531654541712252
BP	GO:0048869	cellular developmental process	0.0054728287828835
CC	GO:0099240	intrinsic component of synaptic membrane	0.00606459396496637
BP	GO:0022402	cell cycle process	0.00609251105011314
BP	GO:0003008	system process	0.00633372885944776
BP	GO:0006974	cellular response to DNA damage stimulus	0.00635481352421454
CC	GO:0030016	myofibril	0.00660089197461216
BP	GO:0006260	DNA replication	0.00674912352194426
CC	GO:0000793	condensed chromosome	0.00675356985958053
BP	GO:0140014	mitotic nuclear division	0.00678533231352628
BP	GO:0099536	synaptic signaling	0.00684285195692712
CC	GO:0033267	axon part	0.00684285195692712
CC	GO:0000228	nuclear chromosome	0.00723405407776417
MF	GO:0008094	DNA-dependent ATPase activity	0.00767356517436308
CC	GO:0098982	GABA-ergic synapse	0.00823825713902979
CC	GO:0005576	extracellular region	0.00954589210293385
BP	GO:0033045	regulation of sister chromatid segregation	0.00954863834349672
BP	GO:0010467	gene expression	0.00956270766579054
BP	GO:0000375	RNA splicing, via transesterification reactions	0.00956270766579054
BP	GO:0000377	RNA splicing, via transesterification reactions with bulged adenosine as nucleophile	0.00956270766579054
BP	GO:0000398	mRNA splicing, via spliceosome	0.00956270766579054
BP	GO:0040007	growth	0.00975755798852666
BP	GO:0016071	mRNA metabolic process	0.00975755798852666
BP	GO:0099537	trans-synaptic signaling	0.00975755798852666
CC	GO:0005813	centrosome	0.00979051823661141
CC	GO:0045211	postsynaptic membrane	0.00986137052047266
BP	GO:0007268	chemical synaptic transmission	0.0102645945264187
BP	GO:0098916	anterograde trans-synaptic signaling	0.0102645945264187
BP	GO:0010965	regulation of mitotic sister chromatid separation	0.0118509413844265
CC	GO:0005581	collagen trimer	0.012556373200233
CC	GO:0030017	sarcomere	0.0126046303070508
BP	GO:0051130	positive regulation of cellular component organization	0.0130572109545095
BP	GO:0000245	spliceosomal complex assembly	0.0148275277248394
CC	GO:0044454	nuclear chromosome part	0.0154217966601948
BP	GO:0000819	sister chromatid segregation	0.0154217966601948
MF	GO:0008201	heparin binding	0.0155667410705417
BP	GO:0051241	negative regulation of multicellular organismal process	0.0155724558017009
BP	GO:1901360	organic cyclic compound metabolic process	0.0155724558017009
BP	GO:0006281	DNA repair	0.0155724558017009
CC	GO:0098936	intrinsic component of postsynaptic membrane	0.0155724558017009
BP	GO:0022008	neurogenesis	0.0155763560537845
BP	GO:0043062	extracellular structure organization	0.0166865151156255
BP	GO:0007088	regulation of mitotic nuclear division	0.0168434750546048
CC	GO:0098794	postsynapse	0.0168434750546048
BP	GO:0007416	synapse assembly	0.0168972105424626
BP	GO:0099560	synaptic membrane adhesion	0.018606960710306
BP	GO:0007091	metaphase/anaphase transition of mitotic cell cycle	0.018606960710306
BP	GO:0098813	nuclear chromosome segregation	0.0204454713104103
CC	GO:0098590	plasma membrane region	0.0226227522783147
BP	GO:0048699	generation of neurons	0.0230019722686456
BP	GO:0050793	regulation of developmental process	0.0230055452273411
BP	GO:0006403	RNA localization	0.0230370723670115
BP	GO:1901991	negative regulation of mitotic cell cycle phase transition	0.0230370723670115
MF	GO:0008092	cytoskeletal protein binding	0.0233849711278844
BP	GO:0016070	RNA metabolic process	0.0238681879512824
BP	GO:1905818	regulation of chromosome separation	0.0238736179314175
BP	GO:0048522	positive regulation of cellular process	0.0240704503480496
BP	GO:0060537	muscle tissue development	0.024516724050055
CC	GO:0044446	intracellular organelle part	0.024516724050055
BP	GO:0003012	muscle system process	0.0247024077366383
CC	GO:0044449	contractile fiber part	0.0247024077366383
BP	GO:0051093	negative regulation of developmental process	0.0248917708639383
CC	GO:0008328	ionotropic glutamate receptor complex	0.0250546588480446
CC	GO:0005865	striated muscle thin filament	0.0255912719928074
BP	GO:0000280	nuclear division	0.0256569913068939
BP	GO:0061448	connective tissue development	0.0267940567177797
BP	GO:0006261	DNA-dependent DNA replication	0.0267940567177797
BP	GO:0060255	regulation of macromolecule metabolic process	0.0268236541161279
CC	GO:0099699	integral component of synaptic membrane	0.0273016522811214
BP	GO:2000026	regulation of multicellular organismal development	0.0273016522811214
CC	GO:0099634	postsynaptic specialization membrane	0.0274705047189677
BP	GO:0060538	skeletal muscle organ development	0.0275718108825026
CC	GO:0005815	microtubule organizing center	0.0275718108825026
CC	GO:0036379	myofilament	0.028002792910384
BP	GO:0030198	extracellular matrix organization	0.028637411762668
BP	GO:0003013	circulatory system process	0.0290477350955741
CC	GO:0098793	presynapse	0.0307308804905242
BP	GO:0031123	RNA 3'-end processing	0.0307427921302832
BP	GO:0030071	regulation of mitotic metaphase/anaphase transition	0.0307695954221172
BP	GO:0030182	neuron differentiation	0.0317013143456267
BP	GO:0008015	blood circulation	0.0325361490417624
CC	GO:0043005	neuron projection	0.032594988775722
BP	GO:0051128	regulation of cellular component organization	0.0326456136955854
MF	GO:0042805	actinin binding	0.0326456136955854
BP	GO:0071824	protein-DNA complex subunit organization	0.0341573063387002
BP	GO:0048666	neuron development	0.0345616731171582
CC	GO:0098878	neurotransmitter receptor complex	0.0345616731171582
BP	GO:0065004	protein-DNA complex assembly	0.0345616731171582
BP	GO:1901990	regulation of mitotic cell cycle phase transition	0.0354447347481419
CC	GO:0000778	condensed nuclear chromosome kinetochore	0.0354447347481419
BP	GO:2000816	negative regulation of mitotic sister chromatid separation	0.0355600252366054
CC	GO:0015630	microtubule cytoskeleton	0.0359086158054346
BP	GO:0048589	developmental growth	0.0359086158054346
BP	GO:0045930	negative regulation of mitotic cell cycle	0.0362997736393703
CC	GO:0031226	intrinsic component of plasma membrane	0.0377212178789677
BP	GO:0051984	positive regulation of chromosome segregation	0.0377212178789677
CC	GO:0099572	postsynaptic specialization	0.039596222652371
CC	GO:0098978	glutamatergic synapse	0.0404605340946091
BP	GO:0044784	metaphase/anaphase transition of cell cycle	0.0407354304470095
MF	GO:0005509	calcium ion binding	0.042347994813482
BP	GO:0071248	cellular response to metal ion	0.042347994813482
BP	GO:0003009	skeletal muscle contraction	0.0429893551888676
BP	GO:0008608	attachment of spindle microtubules to kinetochore	0.0430284717912899
BP	GO:0051306	mitotic sister chromatid separation	0.0431103587970324
BP	GO:1901988	negative regulation of cell cycle phase transition	0.043562707650544
BP	GO:0034508	centromere complex assembly	0.0453665603572163
MF	GO:0003697	single-stranded DNA binding	0.0454217835452822
BP	GO:0014706	striated muscle tissue development	0.045846132757969
MF	GO:0070491	repressing transcription factor binding	0.0469884247957694
MF	GO:0008134	transcription factor binding	0.04723681263632
BP	GO:0008016	regulation of heart contraction	0.04723681263632
