# Supplementary material for: Dedicated transcriptomics combined with power analysis lead to functional understanding of genes with weak phenotypic changes in knockout lines
Source: PLoS Comput Biol. 2020 Nov 12;16(11):e1008354. doi: 10.1371/journal.pcbi.1008354 (PMC7685438; doi:10.1371/journal.pcbi.1008354)
Supplement: S3 File — (GZ) [file pcbi.1008354.s017.gz › S3_File/gor0.2/326.tsv]

ontology	category	term	BH
CC	GO:0031012	extracellular matrix	3.33864181449554e-07
BP	GO:0009987	cellular process	3.33864181449554e-07
BP	GO:0032501	multicellular organismal process	3.33864181449554e-07
CC	GO:0032991	protein-containing complex	3.33864181449554e-07
CC	GO:0044421	extracellular region part	3.33864181449554e-07
BP	GO:0065007	biological regulation	5.27320359962859e-07
BP	GO:0071840	cellular component organization or biogenesis	5.27320359962859e-07
MF	GO:0005515	protein binding	5.73892109376363e-07
BP	GO:0016043	cellular component organization	2.88922410603418e-06
BP	GO:0050789	regulation of biological process	2.88922410603418e-06
CC	GO:0062023	collagen-containing extracellular matrix	3.18564684654179e-06
CC	GO:0044428	nuclear part	3.35782021840379e-06
BP	GO:0048731	system development	4.20223774020924e-06
CC	GO:0005615	extracellular space	4.51243074829878e-06
BP	GO:0032502	developmental process	5.21899365118186e-06
CC	GO:0031981	nuclear lumen	5.21899365118186e-06
BP	GO:0007275	multicellular organism development	6.14037907193876e-06
CC	GO:0005576	extracellular region	7.09443391444702e-06
CC	GO:0030424	axon	9.04760673218967e-06
BP	GO:0048856	anatomical structure development	9.77405441916772e-06
BP	GO:0050794	regulation of cellular process	2.13608033092345e-05
CC	GO:0005654	nucleoplasm	3.43495784900577e-05
BP	GO:0007399	nervous system development	3.7975502759516e-05
CC	GO:0045202	synapse	4.39369298406787e-05
BP	GO:0006396	RNA processing	0.000117788753851861
MF	GO:0005201	extracellular matrix structural constituent	0.000212370843593351
CC	GO:0097060	synaptic membrane	0.000223099808539306
CC	GO:0044456	synapse part	0.000223099808539306
BP	GO:0051726	regulation of cell cycle	0.000223099808539306
CC	GO:0043292	contractile fiber	0.000223099808539306
CC	GO:0044427	chromosomal part	0.000233242413705254
CC	GO:0070013	intracellular organelle lumen	0.00023386473693185
CC	GO:0031974	membrane-enclosed lumen	0.000239538222872475
CC	GO:0043233	organelle lumen	0.000239538222872475
BP	GO:0099536	synaptic signaling	0.000330159522864769
BP	GO:0008380	RNA splicing	0.000358201082054463
BP	GO:0099537	trans-synaptic signaling	0.000358219728303296
BP	GO:0098742	cell-cell adhesion via plasma-membrane adhesion molecules	0.000358728028300334
BP	GO:0007268	chemical synaptic transmission	0.000367795615191701
BP	GO:0098916	anterograde trans-synaptic signaling	0.000367795615191701
CC	GO:0043228	non-membrane-bounded organelle	0.00037522224595739
CC	GO:0097458	neuron part	0.000460426583585979
BP	GO:0007156	homophilic cell adhesion via plasma membrane adhesion molecules	0.000500450409557394
CC	GO:0098687	chromosomal region	0.000573248289943704
CC	GO:0005694	chromosome	0.000700811738943743
CC	GO:0005634	nucleus	0.000728546636432405
BP	GO:0051128	regulation of cellular component organization	0.000728546636432405
BP	GO:0040007	growth	0.000764318660333903
CC	GO:0043232	intracellular non-membrane-bounded organelle	0.000888449592910037
CC	GO:0043005	neuron projection	0.000994275505014543
MF	GO:0044877	protein-containing complex binding	0.00111461270451937
MF	GO:0005212	structural constituent of eye lens	0.00113105250528453
BP	GO:0016071	mRNA metabolic process	0.00136220171666377
BP	GO:0006397	mRNA processing	0.00163342206358641
BP	GO:0006941	striated muscle contraction	0.00224836484529192
CC	GO:0099512	supramolecular fiber	0.00228634193760421
BP	GO:0051239	regulation of multicellular organismal process	0.00228634193760421
CC	GO:0099080	supramolecular complex	0.00240873003803275
CC	GO:0099081	supramolecular polymer	0.00240873003803275
BP	GO:0000070	mitotic sister chromatid segregation	0.00240873003803275
BP	GO:0007346	regulation of mitotic cell cycle	0.00240873003803275
BP	GO:0031175	neuron projection development	0.00248136978196491
BP	GO:0060538	skeletal muscle organ development	0.00248136978196491
BP	GO:0090304	nucleic acid metabolic process	0.0025799476662859
MF	GO:0005198	structural molecule activity	0.0026483965315031
MF	GO:0005488	binding	0.00269919970640476
CC	GO:0000775	chromosome, centromeric region	0.00275301043371399
BP	GO:0030154	cell differentiation	0.00280084091048786
BP	GO:0048468	cell development	0.00280084091048786
BP	GO:0048666	neuron development	0.00280084091048786
BP	GO:0030182	neuron differentiation	0.00287133844473997
BP	GO:0048519	negative regulation of biological process	0.00306986555305051
CC	GO:0030016	myofibril	0.00316198959501422
BP	GO:0007049	cell cycle	0.0033263207171146
CC	GO:0044449	contractile fiber part	0.0033263207171146
BP	GO:0048699	generation of neurons	0.00335988916202222
BP	GO:0048869	cellular developmental process	0.00335988916202222
BP	GO:0000375	RNA splicing, via transesterification reactions	0.00335988916202222
BP	GO:0000377	RNA splicing, via transesterification reactions with bulged adenosine as nucleophile	0.00335988916202222
BP	GO:0000398	mRNA splicing, via spliceosome	0.00335988916202222
BP	GO:0006403	RNA localization	0.00353622038390485
BP	GO:0090068	positive regulation of cell cycle process	0.00358885161337084
BP	GO:0030198	extracellular matrix organization	0.00358885161337084
CC	GO:0036477	somatodendritic compartment	0.00358885161337084
CC	GO:0033267	axon part	0.00392905210093523
CC	GO:0044297	cell body	0.00392905210093523
CC	GO:0030017	sarcomere	0.00392948957767919
BP	GO:0022008	neurogenesis	0.00408985427863172
BP	GO:0050804	modulation of chemical synaptic transmission	0.00426111779213864
MF	GO:0005539	glycosaminoglycan binding	0.00447759390771262
MF	GO:0003729	mRNA binding	0.00447759390771262
BP	GO:0048589	developmental growth	0.00447759390771262
BP	GO:0003009	skeletal muscle contraction	0.00461209633385376
BP	GO:0033047	regulation of mitotic sister chromatid segregation	0.00466544715397943
BP	GO:0099177	regulation of trans-synaptic signaling	0.00493017729610224
BP	GO:0050808	synapse organization	0.00534449891928955
CC	GO:0000228	nuclear chromosome	0.00541699889537764
BP	GO:0003008	system process	0.00561587346792706
BP	GO:0070593	dendrite self-avoidance	0.00565021876622512
BP	GO:0008150	biological_process	0.00566294872850105
CC	GO:0098793	presynapse	0.00585814374641788
BP	GO:0051130	positive regulation of cellular component organization	0.00590124608963277
BP	GO:0000278	mitotic cell cycle	0.00597981405037332
BP	GO:0007155	cell adhesion	0.00611311369890098
BP	GO:0007517	muscle organ development	0.00621051821383955
BP	GO:0007059	chromosome segregation	0.00623163573211852
MF	GO:0005509	calcium ion binding	0.00625479505121105
CC	GO:0044454	nuclear chromosome part	0.00669598245041639
CC	GO:0005581	collagen trimer	0.00671875884173878
BP	GO:0007088	regulation of mitotic nuclear division	0.0070841517343599
BP	GO:0022610	biological adhesion	0.00708977075843721
MF	GO:0008201	heparin binding	0.00762420433196792
BP	GO:0140014	mitotic nuclear division	0.00817436391321328
BP	GO:0007411	axon guidance	0.00821233947746092
CC	GO:0031226	intrinsic component of plasma membrane	0.00851555422937788
BP	GO:0060537	muscle tissue development	0.00851555422937788
CC	GO:1990904	ribonucleoprotein complex	0.00851555422937788
BP	GO:0048518	positive regulation of biological process	0.00957139152811269
BP	GO:0040008	regulation of growth	0.00957139152811269
BP	GO:0006139	nucleobase-containing compound metabolic process	0.0100521286963617
BP	GO:0007519	skeletal muscle tissue development	0.0100521286963617
BP	GO:0048523	negative regulation of cellular process	0.0100521286963617
BP	GO:0006974	cellular response to DNA damage stimulus	0.0100521286963617
BP	GO:0097485	neuron projection guidance	0.0100521286963617
BP	GO:0006260	DNA replication	0.0100521286963617
CC	GO:0000777	condensed chromosome kinetochore	0.0102068496174503
CC	GO:0099240	intrinsic component of synaptic membrane	0.0102068496174503
BP	GO:0010564	regulation of cell cycle process	0.0102068496174503
BP	GO:0046483	heterocycle metabolic process	0.0109100974864097
CC	GO:0030054	cell junction	0.0109574616082451
CC	GO:0000776	kinetochore	0.0109881701161701
BP	GO:0023052	signaling	0.0116882213132438
BP	GO:0003012	muscle system process	0.0119000590912747
CC	GO:0044420	extracellular matrix component	0.0119093683933236
BP	GO:0048522	positive regulation of cellular process	0.0126446356289758
CC	GO:0042995	cell projection	0.0137542205147274
BP	GO:0065008	regulation of biological quality	0.0137542205147274
BP	GO:0014706	striated muscle tissue development	0.0137542205147274
BP	GO:2000026	regulation of multicellular organismal development	0.0137542205147274
MF	GO:0003723	RNA binding	0.014181799739018
BP	GO:0003015	heart process	0.014244415601559
BP	GO:1902749	regulation of cell cycle G2/M phase transition	0.014244415601559
BP	GO:1901990	regulation of mitotic cell cycle phase transition	0.0144358452880458
BP	GO:0000819	sister chromatid segregation	0.0158014749980929
BP	GO:0006936	muscle contraction	0.0159901362596916
CC	GO:0043025	neuronal cell body	0.0163867790291614
CC	GO:0005887	integral component of plasma membrane	0.0166611820061817
BP	GO:0008037	cell recognition	0.0167534205492476
CC	GO:0000779	condensed chromosome, centromeric region	0.0167534205492476
CC	GO:0098982	GABA-ergic synapse	0.0168671391481708
BP	GO:0060255	regulation of macromolecule metabolic process	0.0181699377100475
BP	GO:0007154	cell communication	0.018320979957188
BP	GO:0044839	cell cycle G2/M phase transition	0.0185125371453883
BP	GO:0033045	regulation of sister chromatid segregation	0.0191558193518227
BP	GO:0043062	extracellular structure organization	0.0193572852324533
BP	GO:0051983	regulation of chromosome segregation	0.0201349385340469
BP	GO:0060047	heart contraction	0.020314116520983
BP	GO:0030030	cell projection organization	0.0208523281528609
BP	GO:0006725	cellular aromatic compound metabolic process	0.0210030084050866
BP	GO:0050793	regulation of developmental process	0.0210030084050866
BP	GO:0048747	muscle fiber development	0.0210030084050866
MF	GO:0030020	extracellular matrix structural constituent conferring tensile strength	0.021607612848624
BP	GO:0051236	establishment of RNA localization	0.0217771114782434
CC	GO:0000793	condensed chromosome	0.0220232673140095
BP	GO:0007009	plasma membrane organization	0.0224908335128291
BP	GO:0043170	macromolecule metabolic process	0.0225145233095999
BP	GO:0008038	neuron recognition	0.0226617579242481
BP	GO:0050879	multicellular organismal movement	0.0227126569856029
BP	GO:0050881	musculoskeletal movement	0.0227126569856029
BP	GO:0000075	cell cycle checkpoint	0.022831112247199
BP	GO:0050684	regulation of mRNA processing	0.022831112247199
BP	GO:1903047	mitotic cell cycle process	0.022831112247199
BP	GO:0048812	neuron projection morphogenesis	0.0233947482801482
BP	GO:0120039	plasma membrane bounded cell projection morphogenesis	0.0246208271829428
BP	GO:0015931	nucleobase-containing compound transport	0.0255796963519093
BP	GO:0051960	regulation of nervous system development	0.0255796963519093
BP	GO:0006259	DNA metabolic process	0.0256622652357613
BP	GO:0120036	plasma membrane bounded cell projection organization	0.0258028015167227
BP	GO:0048858	cell projection morphogenesis	0.025884737984034
CC	GO:0120025	plasma membrane bounded cell projection	0.0269821498341574
BP	GO:0009653	anatomical structure morphogenesis	0.0274755525667333
BP	GO:0051301	cell division	0.0281652086885165
BP	GO:0034641	cellular nitrogen compound metabolic process	0.0282033678059408
BP	GO:0050806	positive regulation of synaptic transmission	0.0282175569606293
BP	GO:0061061	muscle structure development	0.0314151278384786
CC	GO:0097447	dendritic tree	0.032271988400432
BP	GO:0016070	RNA metabolic process	0.0323140887869598
BP	GO:0010467	gene expression	0.0328630787325503
BP	GO:0034508	centromere complex assembly	0.0336097515474359
CC	GO:0044459	plasma membrane part	0.0347079036866565
BP	GO:0031570	DNA integrity checkpoint	0.0348110881862478
BP	GO:0010965	regulation of mitotic sister chromatid separation	0.0349415444772563
CC	GO:0005681	spliceosomal complex	0.0353423772124728
BP	GO:0051303	establishment of chromosome localization	0.0353423772124728
BP	GO:0006281	DNA repair	0.035874056423701
BP	GO:0010389	regulation of G2/M transition of mitotic cell cycle	0.0364213298273757
BP	GO:0051093	negative regulation of developmental process	0.0374934528839115
BP	GO:0007093	mitotic cell cycle checkpoint	0.0380128659717609
CC	GO:0042734	presynaptic membrane	0.0380128659717609
CC	GO:0016604	nuclear body	0.0387995237394868
BP	GO:0043627	response to estrogen	0.0387995237394868
CC	GO:0030425	dendrite	0.0390812587807862
BP	GO:1902751	positive regulation of cell cycle G2/M phase transition	0.0411184942572947
BP	GO:0051241	negative regulation of multicellular organismal process	0.0424924838804478
BP	GO:0048167	regulation of synaptic plasticity	0.0431880497121946
CC	GO:0098590	plasma membrane region	0.0437452201880086
MF	GO:0005102	signaling receptor binding	0.0437452201880086
BP	GO:0050657	nucleic acid transport	0.0439350588763559
BP	GO:0050658	RNA transport	0.0439350588763559
MF	GO:1990825	sequence-specific mRNA binding	0.0441318293333141
BP	GO:1901987	regulation of cell cycle phase transition	0.0441318293333141
BP	GO:0045787	positive regulation of cell cycle	0.0452568227259582
BP	GO:0034502	protein localization to chromosome	0.0455866511092718
BP	GO:0000380	alternative mRNA splicing, via spliceosome	0.0459240841338092
BP	GO:0007416	synapse assembly	0.0463789139328917
CC	GO:0098889	intrinsic component of presynaptic membrane	0.0478512217189337
BP	GO:1901360	organic cyclic compound metabolic process	0.0478512217189337
BP	GO:0051783	regulation of nuclear division	0.0488042297230292
BP	GO:0008283	cell proliferation	0.0488042297230292
MF	GO:0042623	ATPase activity, coupled	0.0488042297230292
BP	GO:0010971	positive regulation of G2/M transition of mitotic cell cycle	0.0488995373166188
BP	GO:0050000	chromosome localization	0.0496999513719437
