# Supplementary material for: Dedicated transcriptomics combined with power analysis lead to functional understanding of genes with weak phenotypic changes in knockout lines
Source: PLoS Comput Biol. 2020 Nov 12;16(11):e1008354. doi: 10.1371/journal.pcbi.1008354 (PMC7685438; doi:10.1371/journal.pcbi.1008354)
Supplement: S3 File — (GZ) [file pcbi.1008354.s017.gz › S3_File/gor0.2/289.tsv]

ontology	category	term	BH
BP	GO:0032501	multicellular organismal process	2.24523764592115e-07
CC	GO:0031012	extracellular matrix	3.09411847377678e-07
CC	GO:0032991	protein-containing complex	1.53673562366037e-06
MF	GO:0005201	extracellular matrix structural constituent	2.98955252943223e-06
CC	GO:0044421	extracellular region part	3.50398353882702e-06
MF	GO:0005198	structural molecule activity	3.50398353882702e-06
CC	GO:0062023	collagen-containing extracellular matrix	3.50398353882702e-06
BP	GO:0007275	multicellular organism development	1.11582361241456e-05
CC	GO:0005615	extracellular space	1.20024754139109e-05
BP	GO:0065007	biological regulation	1.60265204006227e-05
BP	GO:0071840	cellular component organization or biogenesis	1.60265204006227e-05
CC	GO:0043228	non-membrane-bounded organelle	1.60265204006227e-05
CC	GO:0097060	synaptic membrane	1.60265204006227e-05
BP	GO:0048731	system development	1.60265204006227e-05
BP	GO:0009987	cellular process	1.60265204006227e-05
BP	GO:0050789	regulation of biological process	1.60265204006227e-05
BP	GO:0032502	developmental process	1.60265204006227e-05
BP	GO:0048856	anatomical structure development	2.70955576071923e-05
CC	GO:0043232	intracellular non-membrane-bounded organelle	2.84798298587848e-05
BP	GO:0050794	regulation of cellular process	2.87099626453045e-05
CC	GO:0005576	extracellular region	2.87099626453045e-05
BP	GO:0016043	cellular component organization	2.95281349907864e-05
CC	GO:0045202	synapse	4.7433370095068e-05
BP	GO:0003008	system process	5.54552864517697e-05
MF	GO:0005515	protein binding	6.52185927697385e-05
CC	GO:0044428	nuclear part	7.39676382134684e-05
CC	GO:0005694	chromosome	8.4942339049006e-05
CC	GO:0031981	nuclear lumen	9.64876986837166e-05
CC	GO:0044427	chromosomal part	0.000100617960220785
BP	GO:0007399	nervous system development	0.000127942385862083
MF	GO:0044877	protein-containing complex binding	0.000213690019973689
CC	GO:0098590	plasma membrane region	0.000264745058052037
CC	GO:0036477	somatodendritic compartment	0.000307928059969456
CC	GO:0000776	kinetochore	0.000427040448525173
CC	GO:0044456	synapse part	0.000444036104473812
CC	GO:0098687	chromosomal region	0.000552350038016247
CC	GO:0043292	contractile fiber	0.000552350038016247
CC	GO:0000775	chromosome, centromeric region	0.000811828928695094
CC	GO:0097458	neuron part	0.000837940661633728
CC	GO:0099634	postsynaptic specialization membrane	0.000900773166377043
BP	GO:0051239	regulation of multicellular organismal process	0.00114682831613639
CC	GO:0000777	condensed chromosome kinetochore	0.00129322475532257
CC	GO:0098982	GABA-ergic synapse	0.00129322475532257
BP	GO:0048519	negative regulation of biological process	0.00129322475532257
CC	GO:0045211	postsynaptic membrane	0.00188501077484096
CC	GO:0030054	cell junction	0.0024815755413818
BP	GO:0099536	synaptic signaling	0.00251911602294248
BP	GO:0006396	RNA processing	0.00298560888563265
BP	GO:0051726	regulation of cell cycle	0.00338271844724491
BP	GO:0099537	trans-synaptic signaling	0.00415285694822269
CC	GO:0099240	intrinsic component of synaptic membrane	0.00428018436025746
CC	GO:0000779	condensed chromosome, centromeric region	0.0043901012028464
CC	GO:0005887	integral component of plasma membrane	0.0043901012028464
CC	GO:0005581	collagen trimer	0.0046654347635091
BP	GO:2000026	regulation of multicellular organismal development	0.00493487045589134
MF	GO:0005212	structural constituent of eye lens	0.00536745818999785
CC	GO:0098936	intrinsic component of postsynaptic membrane	0.0054874993824893
BP	GO:0007268	chemical synaptic transmission	0.0054874993824893
BP	GO:0098916	anterograde trans-synaptic signaling	0.0054874993824893
CC	GO:0030016	myofibril	0.0054874993824893
CC	GO:0005813	centrosome	0.0054874993824893
BP	GO:0048468	cell development	0.0054874993824893
BP	GO:0048523	negative regulation of cellular process	0.0054874993824893
BP	GO:0048518	positive regulation of biological process	0.0054874993824893
CC	GO:0098948	intrinsic component of postsynaptic specialization membrane	0.0054874993824893
CC	GO:0044449	contractile fiber part	0.0054874993824893
BP	GO:0044057	regulation of system process	0.0054874993824893
CC	GO:0098839	postsynaptic density membrane	0.0054874993824893
BP	GO:0007049	cell cycle	0.0054874993824893
BP	GO:0007517	muscle organ development	0.0054874993824893
CC	GO:0031226	intrinsic component of plasma membrane	0.0054874993824893
BP	GO:0048522	positive regulation of cellular process	0.00594828041664824
BP	GO:0090304	nucleic acid metabolic process	0.00604856671431978
BP	GO:0048589	developmental growth	0.00614496443284258
BP	GO:0051093	negative regulation of developmental process	0.00630987928923372
CC	GO:0030017	sarcomere	0.00661081872889017
BP	GO:0051128	regulation of cellular component organization	0.00684687468092058
BP	GO:0030154	cell differentiation	0.00687155633198065
BP	GO:0051216	cartilage development	0.00698648152619379
BP	GO:0050793	regulation of developmental process	0.00709963471645703
CC	GO:0070013	intracellular organelle lumen	0.00715620910510894
BP	GO:0051960	regulation of nervous system development	0.00715620910510894
BP	GO:0040007	growth	0.00715620910510894
CC	GO:0031974	membrane-enclosed lumen	0.00748557495619207
CC	GO:0043233	organelle lumen	0.00748557495619207
CC	GO:0099699	integral component of synaptic membrane	0.00753272942016427
CC	GO:0099512	supramolecular fiber	0.00772491991121169
MF	GO:0003729	mRNA binding	0.00772491991121169
CC	GO:1990904	ribonucleoprotein complex	0.00772491991121169
CC	GO:0099080	supramolecular complex	0.00772491991121169
CC	GO:0099081	supramolecular polymer	0.00772491991121169
CC	GO:0005654	nucleoplasm	0.00775166861696641
CC	GO:0044297	cell body	0.00794939458387476
BP	GO:0048869	cellular developmental process	0.00863235808339816
BP	GO:0000278	mitotic cell cycle	0.00863939375990993
BP	GO:0016071	mRNA metabolic process	0.00929880739561388
BP	GO:0006941	striated muscle contraction	0.00929880739561388
BP	GO:0030198	extracellular matrix organization	0.00929880739561388
CC	GO:0099146	intrinsic component of postsynaptic density membrane	0.00929880739561388
CC	GO:0030424	axon	0.00929880739561388
CC	GO:0043025	neuronal cell body	0.00929880739561388
BP	GO:0002062	chondrocyte differentiation	0.00929880739561388
BP	GO:0048699	generation of neurons	0.00983270301807839
BP	GO:0060538	skeletal muscle organ development	0.0101216651716546
BP	GO:0050877	nervous system process	0.0101216651716546
BP	GO:0043062	extracellular structure organization	0.0102603831833545
MF	GO:0030020	extracellular matrix structural constituent conferring tensile strength	0.0102603831833545
BP	GO:0003012	muscle system process	0.0110146664347648
BP	GO:0050808	synapse organization	0.0114221911445348
CC	GO:0005634	nucleus	0.0119932995688192
BP	GO:0003433	chondrocyte development involved in endochondral bone morphogenesis	0.0119932995688192
BP	GO:0022008	neurogenesis	0.0120364799157874
BP	GO:0006403	RNA localization	0.0121653819961854
BP	GO:0045595	regulation of cell differentiation	0.0122966767320742
BP	GO:0007346	regulation of mitotic cell cycle	0.0123448145394306
BP	GO:0008380	RNA splicing	0.0125474771499511
BP	GO:0051094	positive regulation of developmental process	0.0128432968885011
CC	GO:0097447	dendritic tree	0.0128754478201085
BP	GO:0060537	muscle tissue development	0.0128754478201085
BP	GO:0033047	regulation of mitotic sister chromatid segregation	0.0128754478201085
BP	GO:0006936	muscle contraction	0.0128754478201085
BP	GO:0099565	chemical synaptic transmission, postsynaptic	0.0129961701975182
BP	GO:0140014	mitotic nuclear division	0.0133894025429189
BP	GO:0051130	positive regulation of cellular component organization	0.0142305366853266
BP	GO:0045597	positive regulation of cell differentiation	0.0142305366853266
CC	GO:0043005	neuron projection	0.0142305366853266
BP	GO:0051983	regulation of chromosome segregation	0.0142305366853266
BP	GO:0003015	heart process	0.0142917031368925
BP	GO:0007267	cell-cell signaling	0.0143597274527683
CC	GO:0044459	plasma membrane part	0.0154384124871131
BP	GO:0050806	positive regulation of synaptic transmission	0.0154677357518408
CC	GO:0030425	dendrite	0.0157567399398127
BP	GO:0022610	biological adhesion	0.0162910613894928
BP	GO:1905818	regulation of chromosome separation	0.0162910613894928
BP	GO:0023052	signaling	0.0162910613894928
CC	GO:0099055	integral component of postsynaptic membrane	0.0167394433742118
BP	GO:0051236	establishment of RNA localization	0.0168731007167272
MF	GO:0005488	binding	0.0173705498542146
MF	GO:0005509	calcium ion binding	0.0175279898028951
BP	GO:0006139	nucleobase-containing compound metabolic process	0.0188078642288327
CC	GO:0098794	postsynapse	0.0189505590237487
BP	GO:0060047	heart contraction	0.0201134583481995
BP	GO:0051301	cell division	0.0201134583481995
BP	GO:0007155	cell adhesion	0.020353172408812
BP	GO:0051962	positive regulation of nervous system development	0.0216069372969663
CC	GO:0000228	nuclear chromosome	0.0222334491675177
BP	GO:0000070	mitotic sister chromatid segregation	0.0231729608569508
BP	GO:0060078	regulation of postsynaptic membrane potential	0.0240264287870726
BP	GO:0033045	regulation of sister chromatid segregation	0.0241937073850773
BP	GO:0051241	negative regulation of multicellular organismal process	0.0245837270884817
CC	GO:0044422	organelle part	0.0245837270884817
BP	GO:0099177	regulation of trans-synaptic signaling	0.0253850493988097
BP	GO:0007519	skeletal muscle tissue development	0.026487224579364
BP	GO:0014706	striated muscle tissue development	0.0275036619127652
CC	GO:0044454	nuclear chromosome part	0.0275036619127652
BP	GO:0007093	mitotic cell cycle checkpoint	0.0275036619127652
BP	GO:0008150	biological_process	0.0276164544678895
BP	GO:0007154	cell communication	0.0282126671232411
BP	GO:0000075	cell cycle checkpoint	0.0282126671232411
BP	GO:0006013	mannose metabolic process	0.0282126671232411
BP	GO:0003422	growth plate cartilage morphogenesis	0.0283364512363547
BP	GO:0050804	modulation of chemical synaptic transmission	0.0283364512363547
BP	GO:0003418	growth plate cartilage chondrocyte differentiation	0.028463055382711
BP	GO:0071214	cellular response to abiotic stimulus	0.0286992811162247
BP	GO:0104004	cellular response to environmental stimulus	0.0286992811162247
BP	GO:0006974	cellular response to DNA damage stimulus	0.0289233263848171
BP	GO:0007088	regulation of mitotic nuclear division	0.0289233263848171
BP	GO:0065008	regulation of biological quality	0.0291906204940446
BP	GO:0015931	nucleobase-containing compound transport	0.0291906204940446
BP	GO:0007416	synapse assembly	0.0291906204940446
BP	GO:0098815	modulation of excitatory postsynaptic potential	0.0291906204940446
CC	GO:0099060	integral component of postsynaptic specialization membrane	0.0305908510501519
BP	GO:0003009	skeletal muscle contraction	0.0313265642496305
CC	GO:0098878	neurotransmitter receptor complex	0.0313265642496305
BP	GO:0061448	connective tissue development	0.0313265642496305
BP	GO:0030182	neuron differentiation	0.0320289671291687
BP	GO:2000463	positive regulation of excitatory postsynaptic potential	0.0320289671291687
CC	GO:0044430	cytoskeletal part	0.0324309255995111
BP	GO:0050657	nucleic acid transport	0.0339349791110574
BP	GO:0050658	RNA transport	0.0339349791110574
CC	GO:0000793	condensed chromosome	0.0342126906234551
BP	GO:1903047	mitotic cell cycle process	0.0362661709831553
BP	GO:0006397	mRNA processing	0.0370507322728191
BP	GO:0043170	macromolecule metabolic process	0.0376820859627735
BP	GO:0090068	positive regulation of cell cycle process	0.0392795922046811
BP	GO:0010965	regulation of mitotic sister chromatid separation	0.0410975471307622
BP	GO:0032879	regulation of localization	0.045341925891489
BP	GO:0061061	muscle structure development	0.0480078748060109
BP	GO:0050767	regulation of neurogenesis	0.0485899880239499
BP	GO:0000375	RNA splicing, via transesterification reactions	0.0497253589696968
BP	GO:0000377	RNA splicing, via transesterification reactions with bulged adenosine as nucleophile	0.0497253589696968
BP	GO:0000398	mRNA splicing, via spliceosome	0.0497253589696968
