# Supplementary material for: Dedicated transcriptomics combined with power analysis lead to functional understanding of genes with weak phenotypic changes in knockout lines
Source: PLoS Comput Biol. 2020 Nov 12;16(11):e1008354. doi: 10.1371/journal.pcbi.1008354 (PMC7685438; doi:10.1371/journal.pcbi.1008354)
Supplement: S3 File — (GZ) [file pcbi.1008354.s017.gz › S3_File/gor0.2/508.tsv]

ontology	category	term	BH
CC	GO:0031012	extracellular matrix	9.0413812855678e-09
CC	GO:0043228	non-membrane-bounded organelle	2.80915423982899e-07
CC	GO:0031981	nuclear lumen	5.59399514660784e-07
CC	GO:0043232	intracellular non-membrane-bounded organelle	5.59399514660784e-07
BP	GO:0032501	multicellular organismal process	5.59399514660784e-07
CC	GO:0044428	nuclear part	5.59399514660784e-07
BP	GO:0009987	cellular process	9.71775221552533e-07
MF	GO:0005201	extracellular matrix structural constituent	9.71775221552533e-07
CC	GO:0032991	protein-containing complex	1.54209626113743e-06
CC	GO:0062023	collagen-containing extracellular matrix	1.54209626113743e-06
CC	GO:0005694	chromosome	1.54209626113743e-06
CC	GO:0044421	extracellular region part	1.77997985736193e-06
MF	GO:0005515	protein binding	4.18567265000494e-06
BP	GO:0050789	regulation of biological process	7.75924037012154e-06
BP	GO:0065007	biological regulation	7.75924037012154e-06
CC	GO:0044427	chromosomal part	9.95106881596402e-06
CC	GO:0005615	extracellular space	1.29253100049948e-05
CC	GO:0070013	intracellular organelle lumen	1.31965366633317e-05
CC	GO:0098687	chromosomal region	1.31965366633317e-05
BP	GO:0050794	regulation of cellular process	1.31965366633317e-05
MF	GO:0044877	protein-containing complex binding	1.31965366633317e-05
CC	GO:0031974	membrane-enclosed lumen	1.31965366633317e-05
CC	GO:0043233	organelle lumen	1.31965366633317e-05
CC	GO:0000775	chromosome, centromeric region	1.65920207492075e-05
CC	GO:0005654	nucleoplasm	2.30727351816308e-05
BP	GO:0016071	mRNA metabolic process	3.99930019480414e-05
BP	GO:0032502	developmental process	4.62237173753349e-05
CC	GO:0005576	extracellular region	5.02900441454887e-05
BP	GO:0008380	RNA splicing	7.42736968619099e-05
CC	GO:0097060	synaptic membrane	0.000121499579894874
MF	GO:0005198	structural molecule activity	0.000154295181820011
BP	GO:0006396	RNA processing	0.000177814494704521
CC	GO:0005634	nucleus	0.000181273371606565
BP	GO:0048856	anatomical structure development	0.000259463375390242
CC	GO:0044420	extracellular matrix component	0.000299386832983528
BP	GO:0071840	cellular component organization or biogenesis	0.000381832163458222
BP	GO:0051239	regulation of multicellular organismal process	0.000383848306618385
CC	GO:0000779	condensed chromosome, centromeric region	0.000383848306618385
BP	GO:0006397	mRNA processing	0.000399359285428797
CC	GO:0000776	kinetochore	0.000525643655480137
BP	GO:0000375	RNA splicing, via transesterification reactions	0.000558390112393208
BP	GO:0000377	RNA splicing, via transesterification reactions with bulged adenosine as nucleophile	0.000558390112393208
BP	GO:0000398	mRNA splicing, via spliceosome	0.000558390112393208
BP	GO:0007155	cell adhesion	0.000566685274308462
BP	GO:0022610	biological adhesion	0.000710764645006061
CC	GO:0005581	collagen trimer	0.000845522922969844
BP	GO:0007275	multicellular organism development	0.000861797083025714
CC	GO:0000793	condensed chromosome	0.000963105274061735
CC	GO:0044422	organelle part	0.00131460381111126
CC	GO:0045202	synapse	0.00139145867745973
MF	GO:0003729	mRNA binding	0.00182036896365991
BP	GO:0090068	positive regulation of cell cycle process	0.00206297487149887
MF	GO:0005539	glycosaminoglycan binding	0.00243252899935336
BP	GO:0060351	cartilage development involved in endochondral bone morphogenesis	0.00253849817511288
CC	GO:0000228	nuclear chromosome	0.00263881071700013
CC	GO:0005856	cytoskeleton	0.00294570855751614
BP	GO:0048731	system development	0.00294570855751614
MF	GO:0005488	binding	0.00305528437481975
BP	GO:0090304	nucleic acid metabolic process	0.0032567657943157
CC	GO:0099512	supramolecular fiber	0.0038207694030167
CC	GO:0099080	supramolecular complex	0.00382802142974409
CC	GO:0099081	supramolecular polymer	0.00382802142974409
BP	GO:0007049	cell cycle	0.00382802142974409
CC	GO:0045211	postsynaptic membrane	0.00399996710010078
BP	GO:0016043	cellular component organization	0.00399996710010078
CC	GO:0044430	cytoskeletal part	0.00399996710010078
BP	GO:0007399	nervous system development	0.00415651819371381
BP	GO:0031123	RNA 3'-end processing	0.00455471811441176
BP	GO:0099536	synaptic signaling	0.00455471811441176
CC	GO:0000777	condensed chromosome kinetochore	0.0052264897818041
CC	GO:0005813	centrosome	0.00527196089399752
BP	GO:0051983	regulation of chromosome segregation	0.00563360676417015
CC	GO:0044456	synapse part	0.00563360676417015
CC	GO:0043292	contractile fiber	0.00573180939198078
MF	GO:0005509	calcium ion binding	0.00622071521064541
CC	GO:0044454	nuclear chromosome part	0.00622071521064541
BP	GO:0098742	cell-cell adhesion via plasma-membrane adhesion molecules	0.00663236422054227
BP	GO:0099537	trans-synaptic signaling	0.00663236422054227
BP	GO:0140014	mitotic nuclear division	0.00667527812056263
BP	GO:0030198	extracellular matrix organization	0.00687867437111818
BP	GO:0008150	biological_process	0.00687867437111818
BP	GO:0007268	chemical synaptic transmission	0.00690503734684327
BP	GO:0098916	anterograde trans-synaptic signaling	0.00690503734684327
BP	GO:0051960	regulation of nervous system development	0.0070107217586908
MF	GO:0016887	ATPase activity	0.00716126017863696
BP	GO:0007059	chromosome segregation	0.00725799531352858
BP	GO:0051130	positive regulation of cellular component organization	0.0084326133729631
BP	GO:0048519	negative regulation of biological process	0.0102645551175413
BP	GO:0006941	striated muscle contraction	0.0103097831375683
BP	GO:0050793	regulation of developmental process	0.0103097831375683
CC	GO:0030054	cell junction	0.0103219885811044
BP	GO:0007088	regulation of mitotic nuclear division	0.0116094058932645
MF	GO:0042623	ATPase activity, coupled	0.0116355593620082
BP	GO:0000070	mitotic sister chromatid segregation	0.0124449086602334
MF	GO:0030020	extracellular matrix structural constituent conferring tensile strength	0.0125975655679773
BP	GO:0006259	DNA metabolic process	0.0130450104550412
BP	GO:0061448	connective tissue development	0.0130450104550412
BP	GO:0000245	spliceosomal complex assembly	0.0131478651589013
CC	GO:0098590	plasma membrane region	0.0132356067095809
BP	GO:2000026	regulation of multicellular organismal development	0.0133848697210553
BP	GO:0048518	positive regulation of biological process	0.0134135731147717
CC	GO:0030424	axon	0.0134135731147717
BP	GO:0006974	cellular response to DNA damage stimulus	0.0137519937554243
CC	GO:0031226	intrinsic component of plasma membrane	0.0137600796248995
BP	GO:0048468	cell development	0.0138797523909983
BP	GO:0006139	nucleobase-containing compound metabolic process	0.0147705853027797
MF	GO:0008094	DNA-dependent ATPase activity	0.0149423286170715
BP	GO:0060350	endochondral bone morphogenesis	0.0149423286170715
BP	GO:0003433	chondrocyte development involved in endochondral bone morphogenesis	0.0149423286170715
CC	GO:0099240	intrinsic component of synaptic membrane	0.0149831619912883
BP	GO:0006352	DNA-templated transcription, initiation	0.0149831619912883
BP	GO:0034508	centromere complex assembly	0.0149944524239739
CC	GO:0099634	postsynaptic specialization membrane	0.0151165303908078
CC	GO:0044446	intracellular organelle part	0.0152110508020422
CC	GO:1990904	ribonucleoprotein complex	0.01583292908167
CC	GO:0005887	integral component of plasma membrane	0.0164978279236194
BP	GO:0008037	cell recognition	0.0174982475892722
BP	GO:0048522	positive regulation of cellular process	0.0174982475892722
BP	GO:0043062	extracellular structure organization	0.017772482629914
BP	GO:0003009	skeletal muscle contraction	0.0187590592086121
BP	GO:0048167	regulation of synaptic plasticity	0.0189317391770074
BP	GO:0048589	developmental growth	0.0189317391770074
MF	GO:0008201	heparin binding	0.0189317391770074
BP	GO:0007416	synapse assembly	0.0189317391770074
BP	GO:1902749	regulation of cell cycle G2/M phase transition	0.019852343362589
MF	GO:0005212	structural constituent of eye lens	0.019852343362589
CC	GO:0098878	neurotransmitter receptor complex	0.022932720867613
BP	GO:0060047	heart contraction	0.0229906163519276
BP	GO:0051216	cartilage development	0.0229906163519276
BP	GO:0003417	growth plate cartilage development	0.0256915538994388
BP	GO:0003015	heart process	0.0256915538994388
CC	GO:0030016	myofibril	0.0257246783794739
BP	GO:0045876	positive regulation of sister chromatid cohesion	0.0263322303905607
CC	GO:0098839	postsynaptic density membrane	0.0263322303905607
BP	GO:0051726	regulation of cell cycle	0.0276510475588203
BP	GO:0048869	cellular developmental process	0.027920992132954
CC	GO:0005681	spliceosomal complex	0.0279684932860457
CC	GO:0044449	contractile fiber part	0.0280701793784455
CC	GO:0097458	neuron part	0.0281956301959451
BP	GO:0006310	DNA recombination	0.0281956301959451
BP	GO:0007346	regulation of mitotic cell cycle	0.0282639137231763
BP	GO:0051094	positive regulation of developmental process	0.0282639137231763
BP	GO:0000280	nuclear division	0.0293461199638094
CC	GO:0000780	condensed nuclear chromosome, centromeric region	0.0293461199638094
BP	GO:0022008	neurogenesis	0.0296471857786328
BP	GO:0033045	regulation of sister chromatid segregation	0.0297407100373157
BP	GO:0003012	muscle system process	0.0297407100373157
BP	GO:0007517	muscle organ development	0.0311734409020842
BP	GO:0000278	mitotic cell cycle	0.0311734409020842
BP	GO:0048699	generation of neurons	0.0311734409020842
BP	GO:0007156	homophilic cell adhesion via plasma membrane adhesion molecules	0.0319100673799496
BP	GO:0033047	regulation of mitotic sister chromatid segregation	0.032229118113868
BP	GO:0003413	chondrocyte differentiation involved in endochondral bone morphogenesis	0.033214542083663
BP	GO:0030154	cell differentiation	0.0333174979836315
BP	GO:0006281	DNA repair	0.0341905023248586
CC	GO:0030017	sarcomere	0.0341905023248586
BP	GO:0051984	positive regulation of chromosome segregation	0.0344013952944929
BP	GO:0000380	alternative mRNA splicing, via spliceosome	0.0353397133023976
BP	GO:0003422	growth plate cartilage morphogenesis	0.0353397133023976
BP	GO:0003418	growth plate cartilage chondrocyte differentiation	0.0353397133023976
BP	GO:0006403	RNA localization	0.0353397133023976
BP	GO:0070593	dendrite self-avoidance	0.0353397133023976
BP	GO:0006260	DNA replication	0.0353397133023976
BP	GO:0050804	modulation of chemical synaptic transmission	0.0356220762784246
BP	GO:0002062	chondrocyte differentiation	0.0365966858823246
CC	GO:0005815	microtubule organizing center	0.0365966858823246
CC	GO:0098794	postsynapse	0.0370385669934056
MF	GO:0003723	RNA binding	0.0373933285060096
CC	GO:0008328	ionotropic glutamate receptor complex	0.0375360093145118
BP	GO:0000819	sister chromatid segregation	0.0382213549260055
BP	GO:0045931	positive regulation of mitotic cell cycle	0.0383221310681938
BP	GO:0051128	regulation of cellular component organization	0.0389125851920111
BP	GO:0099177	regulation of trans-synaptic signaling	0.0404594398229476
BP	GO:0022613	ribonucleoprotein complex biogenesis	0.0404594398229476
BP	GO:0045787	positive regulation of cell cycle	0.0407454878453815
BP	GO:0033044	regulation of chromosome organization	0.0409190568241846
CC	GO:0098982	GABA-ergic synapse	0.0409190568241846
BP	GO:0044839	cell cycle G2/M phase transition	0.0435522760882509
BP	GO:0051783	regulation of nuclear division	0.0459297767191393
BP	GO:0000381	regulation of alternative mRNA splicing, via spliceosome	0.0462753034912284
CC	GO:0098936	intrinsic component of postsynaptic membrane	0.0465615609616807
BP	GO:0031099	regeneration	0.0469842716920908
CC	GO:0099146	intrinsic component of postsynaptic density membrane	0.0492648291673044
CC	GO:0045120	pronucleus	0.0497514514919065
