# Supplementary material for: Dedicated transcriptomics combined with power analysis lead to functional understanding of genes with weak phenotypic changes in knockout lines
Source: PLoS Comput Biol. 2020 Nov 12;16(11):e1008354. doi: 10.1371/journal.pcbi.1008354 (PMC7685438; doi:10.1371/journal.pcbi.1008354)
Supplement: S3 File — (GZ) [file pcbi.1008354.s017.gz › S3_File/gor0.2/681.tsv]

ontology	category	term	BH
CC	GO:0031012	extracellular matrix	2.78089492685137e-08
CC	GO:0032991	protein-containing complex	8.02481149375444e-07
CC	GO:0044421	extracellular region part	8.02481149375444e-07
BP	GO:0032501	multicellular organismal process	9.12587252472888e-07
CC	GO:0005615	extracellular space	1.49980964480954e-06
CC	GO:0062023	collagen-containing extracellular matrix	1.49980964480954e-06
MF	GO:0005201	extracellular matrix structural constituent	3.32391398878315e-06
CC	GO:0031981	nuclear lumen	7.15108854544418e-06
CC	GO:0005576	extracellular region	7.20698996120814e-06
CC	GO:0044428	nuclear part	7.20698996120814e-06
CC	GO:0005654	nucleoplasm	7.22632344727301e-06
CC	GO:0097060	synaptic membrane	2.0647917877044e-05
BP	GO:0048731	system development	2.60921421161083e-05
BP	GO:0032502	developmental process	3.18028702188656e-05
CC	GO:0045202	synapse	4.26682411028495e-05
BP	GO:0071840	cellular component organization or biogenesis	4.26682411028495e-05
BP	GO:0006396	RNA processing	4.76396943456614e-05
BP	GO:0007275	multicellular organism development	5.07702151211607e-05
CC	GO:0044456	synapse part	5.69773381639239e-05
CC	GO:0005694	chromosome	6.44264091775863e-05
CC	GO:0000775	chromosome, centromeric region	6.93291963290973e-05
CC	GO:0070013	intracellular organelle lumen	7.32057882930713e-05
BP	GO:0048856	anatomical structure development	7.32057882930713e-05
CC	GO:0031974	membrane-enclosed lumen	7.32057882930713e-05
CC	GO:0043233	organelle lumen	7.32057882930713e-05
CC	GO:0044427	chromosomal part	7.56587101297609e-05
CC	GO:0097458	neuron part	8.25699891999377e-05
MF	GO:0005198	structural molecule activity	8.25699891999377e-05
CC	GO:0000776	kinetochore	8.25699891999377e-05
MF	GO:0005515	protein binding	8.5003762814913e-05
BP	GO:0009987	cellular process	9.59919219000397e-05
BP	GO:0051239	regulation of multicellular organismal process	0.000220130190629776
CC	GO:0043228	non-membrane-bounded organelle	0.000232241073934011
CC	GO:0045211	postsynaptic membrane	0.000324492892736963
BP	GO:0050789	regulation of biological process	0.000399093808669159
MF	GO:0044877	protein-containing complex binding	0.000438846293252695
BP	GO:0090304	nucleic acid metabolic process	0.000486744571501947
BP	GO:0030198	extracellular matrix organization	0.000543419596608569
CC	GO:0098687	chromosomal region	0.000595177956525631
BP	GO:0065007	biological regulation	0.000629915460286931
BP	GO:0003008	system process	0.00087499165828766
CC	GO:0043232	intracellular non-membrane-bounded organelle	0.00103437507080941
BP	GO:0016043	cellular component organization	0.00103437507080941
CC	GO:0030424	axon	0.00107780694986637
BP	GO:0051983	regulation of chromosome segregation	0.0011471060176824
BP	GO:0033047	regulation of mitotic sister chromatid segregation	0.00120259804842744
MF	GO:0005212	structural constituent of eye lens	0.00155788860358445
BP	GO:0033045	regulation of sister chromatid segregation	0.00161209839848716
BP	GO:0003012	muscle system process	0.00195049091630414
BP	GO:0008380	RNA splicing	0.00256907120362628
CC	GO:0005581	collagen trimer	0.00256907120362628
CC	GO:0043292	contractile fiber	0.00256907120362628
CC	GO:0099512	supramolecular fiber	0.00324256196091598
BP	GO:0007399	nervous system development	0.00324256196091598
CC	GO:0099080	supramolecular complex	0.00324256196091598
CC	GO:0099081	supramolecular polymer	0.00324256196091598
BP	GO:0006941	striated muscle contraction	0.00334709744092305
BP	GO:0043062	extracellular structure organization	0.00334830990996027
BP	GO:0000070	mitotic sister chromatid segregation	0.0033567136029292
CC	GO:0036477	somatodendritic compartment	0.00350052538810755
BP	GO:0006403	RNA localization	0.00350052538810755
MF	GO:0003729	mRNA binding	0.00359590908104115
BP	GO:0050794	regulation of cellular process	0.00359590908104115
BP	GO:0051093	negative regulation of developmental process	0.00407793205600491
BP	GO:0031123	RNA 3'-end processing	0.00436556787494454
CC	GO:0005634	nucleus	0.00436556787494454
BP	GO:0006397	mRNA processing	0.00484526286660586
CC	GO:0099240	intrinsic component of synaptic membrane	0.00490064987017172
CC	GO:0000228	nuclear chromosome	0.00537086324939248
BP	GO:0030154	cell differentiation	0.00537086324939248
BP	GO:0051216	cartilage development	0.00575598550511653
CC	GO:0043025	neuronal cell body	0.00617036782097566
BP	GO:0048869	cellular developmental process	0.00631166982712318
CC	GO:0098590	plasma membrane region	0.00673806764826497
BP	GO:0060350	endochondral bone morphogenesis	0.00703728017122038
BP	GO:0003009	skeletal muscle contraction	0.00703728017122038
CC	GO:0044297	cell body	0.00703728017122038
MF	GO:0005539	glycosaminoglycan binding	0.00753682731295116
CC	GO:0044420	extracellular matrix component	0.00771117319853227
BP	GO:0051726	regulation of cell cycle	0.00775767896642512
CC	GO:0098794	postsynapse	0.00802654904780984
BP	GO:0099536	synaptic signaling	0.00815158942782951
CC	GO:0030016	myofibril	0.00815158942782951
BP	GO:0032963	collagen metabolic process	0.00843307862652941
BP	GO:0099537	trans-synaptic signaling	0.00895106598839801
BP	GO:1905818	regulation of chromosome separation	0.00895106598839801
BP	GO:0016070	RNA metabolic process	0.00895106598839801
BP	GO:0007268	chemical synaptic transmission	0.00953310100364881
BP	GO:0098916	anterograde trans-synaptic signaling	0.00953310100364881
CC	GO:0099699	integral component of synaptic membrane	0.00959580317226259
BP	GO:0006936	muscle contraction	0.00980406290452826
BP	GO:2000026	regulation of multicellular organismal development	0.00980406290452826
BP	GO:0050808	synapse organization	0.00997777994887099
BP	GO:0048468	cell development	0.0102194457048868
BP	GO:0033044	regulation of chromosome organization	0.0113421208387915
BP	GO:0006139	nucleobase-containing compound metabolic process	0.0113421208387915
BP	GO:0010467	gene expression	0.0119098468123004
BP	GO:0007093	mitotic cell cycle checkpoint	0.0119098468123004
BP	GO:0016071	mRNA metabolic process	0.0125952903525038
CC	GO:0031226	intrinsic component of plasma membrane	0.0125952903525038
BP	GO:0000278	mitotic cell cycle	0.0125952903525038
BP	GO:0050793	regulation of developmental process	0.0125952903525038
BP	GO:0051094	positive regulation of developmental process	0.0125952903525038
CC	GO:0005887	integral component of plasma membrane	0.0129195725697166
CC	GO:0098936	intrinsic component of postsynaptic membrane	0.0129195725697166
BP	GO:0045595	regulation of cell differentiation	0.0129195725697166
CC	GO:0043005	neuron projection	0.0133551709601756
CC	GO:0000777	condensed chromosome kinetochore	0.0133551709601756
BP	GO:0060351	cartilage development involved in endochondral bone morphogenesis	0.0136041733696382
BP	GO:0000075	cell cycle checkpoint	0.0137087454750707
CC	GO:0044454	nuclear chromosome part	0.0137413400638634
BP	GO:0003433	chondrocyte development involved in endochondral bone morphogenesis	0.0139896822015812
BP	GO:0050879	multicellular organismal movement	0.0139896822015812
BP	GO:0050881	musculoskeletal movement	0.0139896822015812
BP	GO:0045597	positive regulation of cell differentiation	0.0154363335040605
BP	GO:0061448	connective tissue development	0.0169377474603383
BP	GO:0046483	heterocycle metabolic process	0.0178312820847559
BP	GO:0007346	regulation of mitotic cell cycle	0.01832209683027
BP	GO:0048519	negative regulation of biological process	0.0188292218552673
CC	GO:0044449	contractile fiber part	0.019292844010286
BP	GO:0000375	RNA splicing, via transesterification reactions	0.0196533349033131
BP	GO:0000377	RNA splicing, via transesterification reactions with bulged adenosine as nucleophile	0.0196533349033131
BP	GO:0000398	mRNA splicing, via spliceosome	0.0196533349033131
CC	GO:0000793	condensed chromosome	0.0197703922992982
BP	GO:0010965	regulation of mitotic sister chromatid separation	0.0222574101876418
CC	GO:0000779	condensed chromosome, centromeric region	0.0224774079607803
BP	GO:0048523	negative regulation of cellular process	0.0224904354329797
MF	GO:0005488	binding	0.0224904354329797
BP	GO:0003015	heart process	0.0234996695045824
BP	GO:0000819	sister chromatid segregation	0.023842598123865
CC	GO:0044451	nucleoplasm part	0.023842598123865
CC	GO:0005865	striated muscle thin filament	0.023842598123865
CC	GO:0030017	sarcomere	0.0239167983452644
CC	GO:0033267	axon part	0.024839078424837
CC	GO:0099634	postsynaptic specialization membrane	0.0256936739721564
BP	GO:0007088	regulation of mitotic nuclear division	0.0256936739721564
BP	GO:0051241	negative regulation of multicellular organismal process	0.026034922402918
CC	GO:0097447	dendritic tree	0.0264674744662547
CC	GO:0036379	myofilament	0.0264674744662547
CC	GO:0044422	organelle part	0.0272075271119495
BP	GO:0060349	bone morphogenesis	0.0272075271119495
BP	GO:0031570	DNA integrity checkpoint	0.0280725325790042
BP	GO:0048747	muscle fiber development	0.029204749424637
BP	GO:0034641	cellular nitrogen compound metabolic process	0.0292071580962398
MF	GO:0030020	extracellular matrix structural constituent conferring tensile strength	0.0296252745202757
BP	GO:0031124	mRNA 3'-end processing	0.0296252745202757
CC	GO:1990904	ribonucleoprotein complex	0.0301821993500458
BP	GO:0060047	heart contraction	0.0318282323600739
BP	GO:1901988	negative regulation of cell cycle phase transition	0.0321333308229712
CC	GO:0030425	dendrite	0.0321333308229712
BP	GO:0051236	establishment of RNA localization	0.0324359922210964
BP	GO:0007091	metaphase/anaphase transition of mitotic cell cycle	0.0324359922210964
BP	GO:0044784	metaphase/anaphase transition of cell cycle	0.0335759305328171
BP	GO:0051130	positive regulation of cellular component organization	0.033633882811186
BP	GO:0044057	regulation of system process	0.0336352633761031
BP	GO:0003418	growth plate cartilage chondrocyte differentiation	0.0336352633761031
BP	GO:0043170	macromolecule metabolic process	0.0336352633761031
BP	GO:0051128	regulation of cellular component organization	0.0336352633761031
BP	GO:0002062	chondrocyte differentiation	0.0336352633761031
BP	GO:0044774	mitotic DNA integrity checkpoint	0.0338265720710225
BP	GO:0006725	cellular aromatic compound metabolic process	0.0342295722599173
BP	GO:0003422	growth plate cartilage morphogenesis	0.0342295722599173
BP	GO:0140014	mitotic nuclear division	0.0356072900060821
CC	GO:0030054	cell junction	0.0376916818768365
BP	GO:0051301	cell division	0.0376916818768365
BP	GO:0050804	modulation of chemical synaptic transmission	0.0381355225763638
BP	GO:0071214	cellular response to abiotic stimulus	0.0397283640904604
BP	GO:0104004	cellular response to environmental stimulus	0.0397283640904604
BP	GO:0050657	nucleic acid transport	0.0401655573311641
BP	GO:0050658	RNA transport	0.0401655573311641
BP	GO:0007049	cell cycle	0.0401655573311641
BP	GO:1901991	negative regulation of mitotic cell cycle phase transition	0.0403484986546619
BP	GO:0048699	generation of neurons	0.0423297548844932
BP	GO:0034508	centromere complex assembly	0.0432188105950061
BP	GO:0099177	regulation of trans-synaptic signaling	0.0432998290261001
BP	GO:0006378	mRNA polyadenylation	0.0445220568193397
BP	GO:0003071	renal system process involved in regulation of systemic arterial blood pressure	0.0445220568193397
CC	GO:0099055	integral component of postsynaptic membrane	0.0445220568193397
CC	GO:0016604	nuclear body	0.0445220568193397
BP	GO:0030182	neuron differentiation	0.0445220568193397
CC	GO:0098839	postsynaptic density membrane	0.0445220568193397
CC	GO:0044430	cytoskeletal part	0.0465144304818621
CC	GO:0044459	plasma membrane part	0.0465144304818621
BP	GO:0043631	RNA polyadenylation	0.0480038929800642
BP	GO:0045930	negative regulation of mitotic cell cycle	0.0480038929800642
BP	GO:0001501	skeletal system development	0.0486678105096282
CC	GO:1990351	transporter complex	0.0490665968734348
CC	GO:0098978	glutamatergic synapse	0.0491602075282136
