# Supplementary material for: Dedicated transcriptomics combined with power analysis lead to functional understanding of genes with weak phenotypic changes in knockout lines
Source: PLoS Comput Biol. 2020 Nov 12;16(11):e1008354. doi: 10.1371/journal.pcbi.1008354 (PMC7685438; doi:10.1371/journal.pcbi.1008354)
Supplement: S3 File — (GZ) [file pcbi.1008354.s017.gz › S3_File/gor0.2/928.tsv]

ontology	category	term	BH
CC	GO:0031012	extracellular matrix	2.87762356019653e-10
CC	GO:0062023	collagen-containing extracellular matrix	1.67834824804072e-08
MF	GO:0005201	extracellular matrix structural constituent	2.62777869558829e-07
MF	GO:0005198	structural molecule activity	2.62777869558829e-07
MF	GO:0005515	protein binding	1.59659446594947e-06
BP	GO:0032501	multicellular organismal process	1.59659446594947e-06
BP	GO:0009987	cellular process	4.4253071839098e-06
CC	GO:0044421	extracellular region part	4.4253071839098e-06
BP	GO:0065007	biological regulation	4.4253071839098e-06
CC	GO:0097060	synaptic membrane	7.23031323012557e-06
BP	GO:0071840	cellular component organization or biogenesis	9.15080493128601e-06
BP	GO:0050789	regulation of biological process	1.46864516896293e-05
CC	GO:0032991	protein-containing complex	1.46864516896293e-05
CC	GO:0005576	extracellular region	1.46864516896293e-05
CC	GO:0043228	non-membrane-bounded organelle	1.5484301154061e-05
BP	GO:0016043	cellular component organization	1.5484301154061e-05
BP	GO:0032502	developmental process	1.61846364645795e-05
BP	GO:0048731	system development	1.66083340813948e-05
CC	GO:0045202	synapse	2.12811597654972e-05
BP	GO:0007275	multicellular organism development	2.64825440765592e-05
BP	GO:0048856	anatomical structure development	3.17547334200224e-05
CC	GO:0005615	extracellular space	3.47550665871766e-05
CC	GO:0043232	intracellular non-membrane-bounded organelle	3.47550665871766e-05
CC	GO:0030054	cell junction	6.85945870756575e-05
MF	GO:0005539	glycosaminoglycan binding	7.73308252300014e-05
BP	GO:0051726	regulation of cell cycle	8.79056955368982e-05
BP	GO:0050794	regulation of cellular process	9.16477517033927e-05
MF	GO:0044877	protein-containing complex binding	0.000108976752143782
BP	GO:0007399	nervous system development	0.000181270145006107
CC	GO:0044456	synapse part	0.0002161165236553
BP	GO:0033047	regulation of mitotic sister chromatid segregation	0.000449534416163603
BP	GO:0051983	regulation of chromosome segregation	0.00046158683010603
BP	GO:0000070	mitotic sister chromatid segregation	0.00046158683010603
BP	GO:0033045	regulation of sister chromatid segregation	0.000590067619453744
CC	GO:0099240	intrinsic component of synaptic membrane	0.000590067619453744
BP	GO:0090068	positive regulation of cell cycle process	0.000590067619453744
BP	GO:0007346	regulation of mitotic cell cycle	0.00113882357608702
BP	GO:0000278	mitotic cell cycle	0.00113882357608702
BP	GO:0099536	synaptic signaling	0.00122100328599838
BP	GO:0051239	regulation of multicellular organismal process	0.00126168287775036
CC	GO:0000779	condensed chromosome, centromeric region	0.00126168287775036
CC	GO:0045211	postsynaptic membrane	0.00127551264885488
BP	GO:0007049	cell cycle	0.00140644427037376
CC	GO:0044428	nuclear part	0.00202725056024808
BP	GO:0099537	trans-synaptic signaling	0.00203108723063851
BP	GO:0051128	regulation of cellular component organization	0.00208554639650679
CC	GO:0000775	chromosome, centromeric region	0.00218479385872931
BP	GO:0010564	regulation of cell cycle process	0.00218479385872931
BP	GO:0007268	chemical synaptic transmission	0.00218479385872931
BP	GO:0098916	anterograde trans-synaptic signaling	0.00218479385872931
CC	GO:0030424	axon	0.00218479385872931
CC	GO:0097458	neuron part	0.00254636967375482
BP	GO:0048519	negative regulation of biological process	0.00261266805281448
BP	GO:0140014	mitotic nuclear division	0.00286265438752245
MF	GO:0005488	binding	0.00326332736354976
CC	GO:0031981	nuclear lumen	0.00328317469975754
MF	GO:0030020	extracellular matrix structural constituent conferring tensile strength	0.00366064967939859
BP	GO:0048523	negative regulation of cellular process	0.00385594289880266
BP	GO:1905818	regulation of chromosome separation	0.00386570958497186
CC	GO:0043292	contractile fiber	0.00404219720381366
BP	GO:0048468	cell development	0.00406857199933812
BP	GO:0003008	system process	0.00411639697456829
CC	GO:0005694	chromosome	0.00422777264453261
CC	GO:0099512	supramolecular fiber	0.00423233904445632
BP	GO:0051783	regulation of nuclear division	0.00423233904445632
BP	GO:0050793	regulation of developmental process	0.00423233904445632
CC	GO:0099080	supramolecular complex	0.00423233904445632
CC	GO:0099081	supramolecular polymer	0.00423233904445632
CC	GO:0000777	condensed chromosome kinetochore	0.00427597514824781
MF	GO:0008201	heparin binding	0.00487319107542781
BP	GO:0045787	positive regulation of cell cycle	0.00494301242468683
CC	GO:0000776	kinetochore	0.00494301242468683
CC	GO:0044427	chromosomal part	0.00496032031054548
BP	GO:0007088	regulation of mitotic nuclear division	0.00496032031054548
MF	GO:0005212	structural constituent of eye lens	0.00496032031054548
BP	GO:0030154	cell differentiation	0.00496032031054548
CC	GO:0099699	integral component of synaptic membrane	0.00496032031054548
BP	GO:0000819	sister chromatid segregation	0.00496032031054548
BP	GO:2000026	regulation of multicellular organismal development	0.00496032031054548
CC	GO:0031226	intrinsic component of plasma membrane	0.00497607290553269
BP	GO:0051130	positive regulation of cellular component organization	0.00518315520670795
CC	GO:0099634	postsynaptic specialization membrane	0.00539119624753954
CC	GO:0044297	cell body	0.00553205359438245
MF	GO:0003729	mRNA binding	0.00570339379980676
BP	GO:0007091	metaphase/anaphase transition of mitotic cell cycle	0.00570339379980676
CC	GO:0033267	axon part	0.00570339379980676
BP	GO:1903047	mitotic cell cycle process	0.00623580683341142
BP	GO:0044784	metaphase/anaphase transition of cell cycle	0.00623580683341142
BP	GO:0048869	cellular developmental process	0.00648769792845282
BP	GO:0060255	regulation of macromolecule metabolic process	0.00686437989904736
BP	GO:0007059	chromosome segregation	0.00735973677266048
CC	GO:0005581	collagen trimer	0.00744778103074022
BP	GO:0022402	cell cycle process	0.00744778103074022
BP	GO:0022008	neurogenesis	0.00765678989878564
MF	GO:1901681	sulfur compound binding	0.00765678989878564
BP	GO:1901990	regulation of mitotic cell cycle phase transition	0.00765678989878564
CC	GO:0005887	integral component of plasma membrane	0.00796960665561784
BP	GO:0048518	positive regulation of biological process	0.00853232425823107
BP	GO:0010965	regulation of mitotic sister chromatid separation	0.00853283164265254
BP	GO:1901987	regulation of cell cycle phase transition	0.00869557215991857
CC	GO:0098982	GABA-ergic synapse	0.0090475873300922
CC	GO:0030017	sarcomere	0.00989188587125751
BP	GO:0030071	regulation of mitotic metaphase/anaphase transition	0.0101173806512855
CC	GO:0005654	nucleoplasm	0.0101173806512855
BP	GO:0048699	generation of neurons	0.0105559734372247
BP	GO:0051960	regulation of nervous system development	0.010829890654519
BP	GO:1902099	regulation of metaphase/anaphase transition of cell cycle	0.0109132736719127
CC	GO:0030016	myofibril	0.0114402772878847
CC	GO:0098936	intrinsic component of postsynaptic membrane	0.0115314355533927
BP	GO:0051301	cell division	0.0126165608983534
CC	GO:0098590	plasma membrane region	0.0137210659400651
CC	GO:0044420	extracellular matrix component	0.0143708264493613
BP	GO:0090304	nucleic acid metabolic process	0.0147584036767775
CC	GO:0043025	neuronal cell body	0.0151874863540294
BP	GO:0023052	signaling	0.0151874863540294
CC	GO:0005634	nucleus	0.0164892539345593
BP	GO:0044770	cell cycle phase transition	0.0164892539345593
CC	GO:0070013	intracellular organelle lumen	0.0168660490796328
CC	GO:0031974	membrane-enclosed lumen	0.0177994768260289
CC	GO:0043233	organelle lumen	0.0177994768260289
CC	GO:1990904	ribonucleoprotein complex	0.0181346732822884
BP	GO:0045595	regulation of cell differentiation	0.0185461727689786
BP	GO:0007155	cell adhesion	0.0185461727689786
CC	GO:0036477	somatodendritic compartment	0.0186052594116059
CC	GO:0044449	contractile fiber part	0.0190363654252953
CC	GO:0098839	postsynaptic density membrane	0.0192162823279388
BP	GO:0040007	growth	0.0203327242626072
BP	GO:0000280	nuclear division	0.0218717225009894
BP	GO:0051171	regulation of nitrogen compound metabolic process	0.0238890975394056
CC	GO:0042734	presynaptic membrane	0.0241558602156025
BP	GO:0050767	regulation of neurogenesis	0.0258743911113062
BP	GO:0007267	cell-cell signaling	0.0260000952062692
BP	GO:0051094	positive regulation of developmental process	0.0260000952062692
BP	GO:0022610	biological adhesion	0.0260544592134686
CC	GO:0044304	main axon	0.0275958390652686
BP	GO:0045930	negative regulation of mitotic cell cycle	0.0283881800252957
BP	GO:1901988	negative regulation of cell cycle phase transition	0.0283881800252957
BP	GO:0007093	mitotic cell cycle checkpoint	0.0287664884984669
BP	GO:0045597	positive regulation of cell differentiation	0.0288512401607853
CC	GO:0098793	presynapse	0.0288512401607853
BP	GO:0008380	RNA splicing	0.0288512401607853
BP	GO:0000075	cell cycle checkpoint	0.0289439898141394
BP	GO:0007154	cell communication	0.0293551369664759
BP	GO:0006139	nucleobase-containing compound metabolic process	0.0296496513134796
BP	GO:0048285	organelle fission	0.0298755459677888
BP	GO:0048589	developmental growth	0.0302462406983885
CC	GO:0005856	cytoskeleton	0.0302672733609692
CC	GO:0098794	postsynapse	0.0306755678119422
BP	GO:0045931	positive regulation of mitotic cell cycle	0.0309686696953463
BP	GO:0051984	positive regulation of chromosome segregation	0.0316971697961826
BP	GO:0048167	regulation of synaptic plasticity	0.0331621204167865
BP	GO:0051306	mitotic sister chromatid separation	0.0343832077217583
BP	GO:0030182	neuron differentiation	0.0343832077217583
BP	GO:0006396	RNA processing	0.0360030292475363
BP	GO:1901991	negative regulation of mitotic cell cycle phase transition	0.037149314108936
CC	GO:0098687	chromosomal region	0.0381805898980123
BP	GO:0044772	mitotic cell cycle phase transition	0.0381805898980123
BP	GO:0006941	striated muscle contraction	0.0383032352653944
BP	GO:0050804	modulation of chemical synaptic transmission	0.0387002577838249
BP	GO:1902100	negative regulation of metaphase/anaphase transition of cell cycle	0.0387002577838249
BP	GO:0030198	extracellular matrix organization	0.0387002577838249
BP	GO:0098813	nuclear chromosome segregation	0.0387002577838249
BP	GO:0043062	extracellular structure organization	0.0387002577838249
BP	GO:0003012	muscle system process	0.0392796945318659
BP	GO:0050877	nervous system process	0.0392796945318659
CC	GO:0043005	neuron projection	0.0392796945318659
CC	GO:0000793	condensed chromosome	0.0406574644282094
MF	GO:0042623	ATPase activity, coupled	0.0407049045599386
BP	GO:0006936	muscle contraction	0.0422261278386082
BP	GO:0046483	heterocycle metabolic process	0.0432129204380506
BP	GO:0099177	regulation of trans-synaptic signaling	0.0435653998035649
BP	GO:0003433	chondrocyte development involved in endochondral bone morphogenesis	0.0439059457652626
CC	GO:0005681	spliceosomal complex	0.0439995812330602
CC	GO:0098889	intrinsic component of presynaptic membrane	0.0446134015467647
BP	GO:0045664	regulation of neuron differentiation	0.0446134015467647
BP	GO:0045841	negative regulation of mitotic metaphase/anaphase transition	0.0472325760920511
MF	GO:0005261	cation channel activity	0.0476349034905591
BP	GO:0060284	regulation of cell development	0.047809381433353
BP	GO:0007416	synapse assembly	0.047809381433353
BP	GO:0048522	positive regulation of cellular process	0.047809381433353
