# Supplementary material for: Dedicated transcriptomics combined with power analysis lead to functional understanding of genes with weak phenotypic changes in knockout lines
Source: PLoS Comput Biol. 2020 Nov 12;16(11):e1008354. doi: 10.1371/journal.pcbi.1008354 (PMC7685438; doi:10.1371/journal.pcbi.1008354)
Supplement: S3 File — (GZ) [file pcbi.1008354.s017.gz › S3_File/gor0.2/30.tsv]

ontology	category	term	BH
BP	GO:0032501	multicellular organismal process	5.43034919989425e-10
CC	GO:0032991	protein-containing complex	2.33484980981259e-08
CC	GO:0031012	extracellular matrix	2.33484980981259e-08
BP	GO:0048731	system development	2.33484980981259e-08
BP	GO:0007275	multicellular organism development	4.33206835914409e-08
MF	GO:0005515	protein binding	5.89910339123967e-08
BP	GO:0032502	developmental process	6.19660920678604e-08
BP	GO:0048856	anatomical structure development	6.19660920678604e-08
BP	GO:0065007	biological regulation	3.01971023441237e-07
CC	GO:0044428	nuclear part	8.72737504273026e-07
BP	GO:0009987	cellular process	1.23998509948359e-06
BP	GO:0050789	regulation of biological process	1.23998509948359e-06
CC	GO:0062023	collagen-containing extracellular matrix	1.36721886962123e-06
BP	GO:0071840	cellular component organization or biogenesis	1.36721886962123e-06
CC	GO:0031981	nuclear lumen	1.51065689037469e-06
MF	GO:0005198	structural molecule activity	1.78324804105801e-06
MF	GO:0005212	structural constituent of eye lens	2.40907265950136e-06
MF	GO:0005201	extracellular matrix structural constituent	2.82497800922982e-06
BP	GO:0050794	regulation of cellular process	3.89731841349766e-06
CC	GO:0044421	extracellular region part	4.5515211611872e-06
BP	GO:0050793	regulation of developmental process	6.11259482447663e-06
CC	GO:0030424	axon	6.37206239488398e-06
BP	GO:0030154	cell differentiation	6.37206239488398e-06
BP	GO:0051239	regulation of multicellular organismal process	6.37206239488398e-06
BP	GO:0048468	cell development	6.81591234857218e-06
MF	GO:0005488	binding	8.04090051725392e-06
CC	GO:0043228	non-membrane-bounded organelle	8.73594905046183e-06
BP	GO:0016043	cellular component organization	1.11871160363413e-05
CC	GO:0070013	intracellular organelle lumen	1.70008565546889e-05
CC	GO:0031974	membrane-enclosed lumen	1.74515003232304e-05
CC	GO:0043233	organelle lumen	1.74515003232304e-05
BP	GO:2000026	regulation of multicellular organismal development	1.8937022880465e-05
CC	GO:0043232	intracellular non-membrane-bounded organelle	1.92321670333449e-05
CC	GO:0005615	extracellular space	2.50316222946039e-05
BP	GO:0048519	negative regulation of biological process	2.51715094343649e-05
BP	GO:0048869	cellular developmental process	3.21473901441182e-05
CC	GO:0005694	chromosome	3.89730587811544e-05
BP	GO:0045595	regulation of cell differentiation	4.75282308141297e-05
BP	GO:0051094	positive regulation of developmental process	8.3799009218639e-05
CC	GO:0005576	extracellular region	8.3799009218639e-05
CC	GO:0045202	synapse	8.3799009218639e-05
CC	GO:0097458	neuron part	8.3799009218639e-05
CC	GO:0044427	chromosomal part	8.484560798405e-05
BP	GO:0007399	nervous system development	8.61806563268547e-05
BP	GO:0045597	positive regulation of cell differentiation	0.000100146310451547
BP	GO:0008380	RNA splicing	0.000478425433718727
CC	GO:0043292	contractile fiber	0.000500710571232176
CC	GO:0005654	nucleoplasm	0.000542874173879657
MF	GO:0044877	protein-containing complex binding	0.000658195944339131
CC	GO:0044456	synapse part	0.000659437697661427
CC	GO:0097060	synaptic membrane	0.000659437697661427
BP	GO:0048523	negative regulation of cellular process	0.000858025261802892
BP	GO:0051726	regulation of cell cycle	0.00100014723610616
BP	GO:0003008	system process	0.00107653197618428
BP	GO:0006396	RNA processing	0.00107653197618428
CC	GO:0043005	neuron projection	0.00107653197618428
CC	GO:0000228	nuclear chromosome	0.00109425763837907
BP	GO:0007049	cell cycle	0.00117998646782212
CC	GO:0000775	chromosome, centromeric region	0.00125174545400664
BP	GO:0022613	ribonucleoprotein complex biogenesis	0.0012846018642765
BP	GO:0007346	regulation of mitotic cell cycle	0.00132473070745575
CC	GO:0030054	cell junction	0.00133727254626861
MF	GO:0003729	mRNA binding	0.00146052308734889
CC	GO:0033267	axon part	0.00148559212424991
BP	GO:0022610	biological adhesion	0.00149847200256035
BP	GO:0000278	mitotic cell cycle	0.00198144374206607
CC	GO:0034703	cation channel complex	0.00201184173797798
CC	GO:0098687	chromosomal region	0.00206997846205262
BP	GO:0048518	positive regulation of biological process	0.00206997846205262
BP	GO:0022008	neurogenesis	0.00207042514453318
BP	GO:0016071	mRNA metabolic process	0.00242228976926402
BP	GO:0033047	regulation of mitotic sister chromatid segregation	0.00248801992705367
CC	GO:0005634	nucleus	0.00259560692318521
CC	GO:0099512	supramolecular fiber	0.00259560692318521
BP	GO:0007155	cell adhesion	0.00259560692318521
BP	GO:0000070	mitotic sister chromatid segregation	0.00259560692318521
BP	GO:0008037	cell recognition	0.00259560692318521
CC	GO:0099080	supramolecular complex	0.00259560692318521
CC	GO:0099081	supramolecular polymer	0.00259560692318521
BP	GO:0051960	regulation of nervous system development	0.00259560692318521
CC	GO:0044454	nuclear chromosome part	0.00284847339899339
MF	GO:0005539	glycosaminoglycan binding	0.00285419779840922
BP	GO:0051093	negative regulation of developmental process	0.00318692918849358
BP	GO:0044085	cellular component biogenesis	0.00319794985079198
BP	GO:0000245	spliceosomal complex assembly	0.00356768462936778
CC	GO:0000777	condensed chromosome kinetochore	0.00360197156548814
CC	GO:0000793	condensed chromosome	0.00386043027639276
CC	GO:0036477	somatodendritic compartment	0.00419233608137916
BP	GO:0048699	generation of neurons	0.00419233608137916
CC	GO:0030016	myofibril	0.00456125373883022
CC	GO:0000776	kinetochore	0.00458672284703811
BP	GO:0000375	RNA splicing, via transesterification reactions	0.00461010128666047
BP	GO:0000377	RNA splicing, via transesterification reactions with bulged adenosine as nucleophile	0.00461010128666047
BP	GO:0000398	mRNA splicing, via spliceosome	0.00461010128666047
BP	GO:0048522	positive regulation of cellular process	0.00534515053196682
BP	GO:0006928	movement of cell or subcellular component	0.00539045240225663
CC	GO:0044420	extracellular matrix component	0.00585505281342557
BP	GO:0051216	cartilage development	0.00585505281342557
CC	GO:1902495	transmembrane transporter complex	0.00611776160983598
CC	GO:1990351	transporter complex	0.00620034308905056
BP	GO:0090068	positive regulation of cell cycle process	0.00648848141523637
BP	GO:0040007	growth	0.00727249707442503
BP	GO:0140014	mitotic nuclear division	0.00741735065374955
CC	GO:0044422	organelle part	0.00743957609457704
BP	GO:0006397	mRNA processing	0.00743957609457704
CC	GO:0005681	spliceosomal complex	0.00855716792770384
BP	GO:0061448	connective tissue development	0.00859200536834818
BP	GO:0048589	developmental growth	0.00884276716607738
CC	GO:0043025	neuronal cell body	0.00889714905661347
BP	GO:0051130	positive regulation of cellular component organization	0.00896422784553923
BP	GO:0051716	cellular response to stimulus	0.0092712380595954
CC	GO:0032040	small-subunit processome	0.0092712380595954
BP	GO:0030182	neuron differentiation	0.0092712380595954
CC	GO:0098982	GABA-ergic synapse	0.00930239617427958
BP	GO:0003015	heart process	0.00971676231233986
CC	GO:0000779	condensed chromosome, centromeric region	0.0107866765484713
BP	GO:0006936	muscle contraction	0.0109407783751733
BP	GO:0010720	positive regulation of cell development	0.0109407783751733
BP	GO:0006974	cellular response to DNA damage stimulus	0.0110432268226426
BP	GO:0031175	neuron projection development	0.0110432268226426
BP	GO:0023052	signaling	0.0111014536944069
BP	GO:0008038	neuron recognition	0.0111014536944069
CC	GO:1990904	ribonucleoprotein complex	0.0111014536944069
CC	GO:0044297	cell body	0.0112681656368811
BP	GO:0060284	regulation of cell development	0.0114979760437842
CC	GO:0044449	contractile fiber part	0.011648705392383
BP	GO:0033045	regulation of sister chromatid segregation	0.011648705392383
BP	GO:0051962	positive regulation of nervous system development	0.0119152476180135
BP	GO:0051128	regulation of cellular component organization	0.0124634395160594
CC	GO:0005657	replication fork	0.0124634395160594
BP	GO:0003013	circulatory system process	0.0124634395160594
BP	GO:0031123	RNA 3'-end processing	0.0125615722603886
BP	GO:0007091	metaphase/anaphase transition of mitotic cell cycle	0.0125615722603886
BP	GO:0040011	locomotion	0.0129178062756608
BP	GO:0060047	heart contraction	0.0129866239330856
BP	GO:0051983	regulation of chromosome segregation	0.0132466772638218
CC	GO:0008076	voltage-gated potassium channel complex	0.0132755499592298
MF	GO:0008201	heparin binding	0.0137160443586108
BP	GO:0006941	striated muscle contraction	0.0137618517636015
CC	GO:0045211	postsynaptic membrane	0.0139263736453801
BP	GO:0007088	regulation of mitotic nuclear division	0.0139900309047568
CC	GO:0098794	postsynapse	0.0140433983728989
BP	GO:0048666	neuron development	0.0140433983728989
CC	GO:0030017	sarcomere	0.0140433983728989
CC	GO:0034705	potassium channel complex	0.0141932990836459
BP	GO:0007154	cell communication	0.0147884369176918
CC	GO:0034702	ion channel complex	0.0149017947954358
BP	GO:0007059	chromosome segregation	0.0149017947954358
CC	GO:0005887	integral component of plasma membrane	0.0149017947954358
BP	GO:1905818	regulation of chromosome separation	0.0149017947954358
CC	GO:0031226	intrinsic component of plasma membrane	0.0167372407362573
BP	GO:1901990	regulation of mitotic cell cycle phase transition	0.0174091365990438
BP	GO:0010965	regulation of mitotic sister chromatid separation	0.0180266539403496
CC	GO:0120025	plasma membrane bounded cell projection	0.0180266539403496
BP	GO:0006403	RNA localization	0.0183737387134173
BP	GO:0008015	blood circulation	0.0185874479104867
CC	GO:0098878	neurotransmitter receptor complex	0.0195556367923327
MF	GO:0008094	DNA-dependent ATPase activity	0.0211109089005498
BP	GO:0000819	sister chromatid segregation	0.0217357926178627
BP	GO:0030071	regulation of mitotic metaphase/anaphase transition	0.0221205369960634
BP	GO:0003012	muscle system process	0.0229126953958922
BP	GO:0060351	cartilage development involved in endochondral bone morphogenesis	0.0244381168627891
MF	GO:0030020	extracellular matrix structural constituent conferring tensile strength	0.0246973919370982
CC	GO:0042995	cell projection	0.0249412860938555
BP	GO:0050767	regulation of neurogenesis	0.0249412860938555
BP	GO:0065008	regulation of biological quality	0.0263994042909518
BP	GO:0051783	regulation of nuclear division	0.026549876685196
BP	GO:0007093	mitotic cell cycle checkpoint	0.026549876685196
CC	GO:0043596	nuclear replication fork	0.0267103250533591
BP	GO:0006260	DNA replication	0.0271119441562668
BP	GO:0000075	cell cycle checkpoint	0.0274904180940567
BP	GO:0003418	growth plate cartilage chondrocyte differentiation	0.0274904180940567
CC	GO:0044446	intracellular organelle part	0.0283470436555906
BP	GO:0099536	synaptic signaling	0.0287607687096055
BP	GO:0051241	negative regulation of multicellular organismal process	0.0287607687096055
MF	GO:0005509	calcium ion binding	0.0289901505176856
BP	GO:0044784	metaphase/anaphase transition of cell cycle	0.0290835643094732
BP	GO:1902749	regulation of cell cycle G2/M phase transition	0.0294200908056629
BP	GO:0006261	DNA-dependent DNA replication	0.0294200908056629
CC	GO:0097447	dendritic tree	0.0303312236254379
CC	GO:0098793	presynapse	0.0306697572931585
BP	GO:0000280	nuclear division	0.0309151545602489
BP	GO:0099537	trans-synaptic signaling	0.0312002522007452
BP	GO:0090304	nucleic acid metabolic process	0.0312305216348072
BP	GO:0050769	positive regulation of neurogenesis	0.0313575329025001
BP	GO:0003009	skeletal muscle contraction	0.0318391504808991
BP	GO:0045931	positive regulation of mitotic cell cycle	0.032453805472505
BP	GO:0060255	regulation of macromolecule metabolic process	0.0331285349124875
BP	GO:0060538	skeletal muscle organ development	0.0333200788639196
BP	GO:0007268	chemical synaptic transmission	0.0333200788639196
BP	GO:0098916	anterograde trans-synaptic signaling	0.0333200788639196
BP	GO:0097193	intrinsic apoptotic signaling pathway	0.0354153401875227
MF	GO:0005518	collagen binding	0.0366395297868206
MF	GO:0016887	ATPase activity	0.0367597634912301
BP	GO:0051301	cell division	0.0368069660401594
CC	GO:0098590	plasma membrane region	0.0373853699024141
BP	GO:1901987	regulation of cell cycle phase transition	0.0377476976579365
BP	GO:0007519	skeletal muscle tissue development	0.0377476976579365
BP	GO:0045787	positive regulation of cell cycle	0.0386324649384235
BP	GO:0006376	mRNA splice site selection	0.0403220668812942
BP	GO:0003433	chondrocyte development involved in endochondral bone morphogenesis	0.0404119563547173
BP	GO:0030198	extracellular matrix organization	0.0410026892813358
BP	GO:0048285	organelle fission	0.0410609444988664
BP	GO:0051240	positive regulation of multicellular organismal process	0.0410609444988664
BP	GO:0022607	cellular component assembly	0.0410609444988664
BP	GO:0002062	chondrocyte differentiation	0.0410719593219897
BP	GO:0009653	anatomical structure morphogenesis	0.041079096335936
BP	GO:0006417	regulation of translation	0.0413862827273478
BP	GO:0045841	negative regulation of mitotic metaphase/anaphase transition	0.0418492363106856
BP	GO:2001242	regulation of intrinsic apoptotic signaling pathway	0.0421897672657525
MF	GO:0042805	actinin binding	0.0425568051251101
BP	GO:0051236	establishment of RNA localization	0.0425568051251101
BP	GO:0050896	response to stimulus	0.042605313330309
CC	GO:0098797	plasma membrane protein complex	0.0449280958507382
CC	GO:0030425	dendrite	0.0449280958507382
CC	GO:0005856	cytoskeleton	0.0454300233780744
BP	GO:0050879	multicellular organismal movement	0.0479033432582758
BP	GO:0050881	musculoskeletal movement	0.0479033432582758
MF	GO:0005261	cation channel activity	0.0479033432582758
BP	GO:1902099	regulation of metaphase/anaphase transition of cell cycle	0.0482198002936006
BP	GO:1903047	mitotic cell cycle process	0.0495540693072171
