# Supplementary material for: Dedicated transcriptomics combined with power analysis lead to functional understanding of genes with weak phenotypic changes in knockout lines
Source: PLoS Comput Biol. 2020 Nov 12;16(11):e1008354. doi: 10.1371/journal.pcbi.1008354 (PMC7685438; doi:10.1371/journal.pcbi.1008354)
Supplement: S3 File — (GZ) [file pcbi.1008354.s017.gz › S3_File/gor0.2/537.tsv]

ontology	category	term	BH
CC	GO:0031012	extracellular matrix	2.27843692321128e-08
BP	GO:0032501	multicellular organismal process	2.76603466483155e-07
CC	GO:0044421	extracellular region part	3.39875350765001e-07
CC	GO:0062023	collagen-containing extracellular matrix	6.47557067739199e-07
BP	GO:0009987	cellular process	6.47557067739199e-07
MF	GO:0005515	protein binding	8.92893634131249e-07
CC	GO:0005615	extracellular space	9.00210972455216e-07
CC	GO:0032991	protein-containing complex	2.46489603007737e-06
BP	GO:0048731	system development	2.51091088484265e-06
BP	GO:0048856	anatomical structure development	6.32811918628782e-06
BP	GO:0032502	developmental process	6.32811918628782e-06
CC	GO:0005576	extracellular region	6.4599092087758e-06
BP	GO:0007275	multicellular organism development	6.56826840770498e-06
MF	GO:0005201	extracellular matrix structural constituent	9.54838187673164e-06
CC	GO:0044428	nuclear part	1.57871243286978e-05
MF	GO:0005488	binding	2.31142220513808e-05
BP	GO:0050789	regulation of biological process	3.88936998789344e-05
CC	GO:0031981	nuclear lumen	5.04133661337891e-05
CC	GO:0043228	non-membrane-bounded organelle	6.4971836839388e-05
BP	GO:0065007	biological regulation	7.44551804548715e-05
BP	GO:0090304	nucleic acid metabolic process	9.11669639941525e-05
MF	GO:0044877	protein-containing complex binding	9.18755116932067e-05
CC	GO:0043232	intracellular non-membrane-bounded organelle	0.000108952647588555
BP	GO:0071840	cellular component organization or biogenesis	0.000108952647588555
BP	GO:0007399	nervous system development	0.000110173955155356
BP	GO:0006396	RNA processing	0.00011034542143132
CC	GO:0097060	synaptic membrane	0.000124423864057325
CC	GO:0005887	integral component of plasma membrane	0.000138756337616308
BP	GO:0050794	regulation of cellular process	0.000195269453819398
BP	GO:0008380	RNA splicing	0.000227943487862824
CC	GO:0031226	intrinsic component of plasma membrane	0.000229785438206203
BP	GO:0051239	regulation of multicellular organismal process	0.000384587886198128
BP	GO:0051726	regulation of cell cycle	0.000699191001166874
BP	GO:0048519	negative regulation of biological process	0.000809033711689508
BP	GO:0000375	RNA splicing, via transesterification reactions	0.000855217035880579
BP	GO:0000377	RNA splicing, via transesterification reactions with bulged adenosine as nucleophile	0.000855217035880579
BP	GO:0000398	mRNA splicing, via spliceosome	0.000855217035880579
BP	GO:0000278	mitotic cell cycle	0.00136316158580528
BP	GO:0030154	cell differentiation	0.00143153631998906
BP	GO:0006139	nucleobase-containing compound metabolic process	0.00147430059124846
CC	GO:0043292	contractile fiber	0.00147430059124846
BP	GO:0048468	cell development	0.00156957107320643
BP	GO:0048869	cellular developmental process	0.00181434250954931
CC	GO:0005694	chromosome	0.00190777485385763
CC	GO:0005634	nucleus	0.00193923946842945
CC	GO:0044427	chromosomal part	0.00244677801568609
BP	GO:0051960	regulation of nervous system development	0.0026179416731199
BP	GO:0051130	positive regulation of cellular component organization	0.00308518454700037
BP	GO:0140014	mitotic nuclear division	0.00308948773009334
CC	GO:0005654	nucleoplasm	0.00312166100190059
MF	GO:0005198	structural molecule activity	0.00312166100190059
BP	GO:0007346	regulation of mitotic cell cycle	0.00312166100190059
CC	GO:0099512	supramolecular fiber	0.00312166100190059
CC	GO:0099080	supramolecular complex	0.00312166100190059
CC	GO:0099081	supramolecular polymer	0.00312166100190059
MF	GO:0003729	mRNA binding	0.00335755466698033
BP	GO:0016043	cellular component organization	0.00379363809388551
BP	GO:0006397	mRNA processing	0.00396872995152835
CC	GO:0045202	synapse	0.00396872995152835
CC	GO:0000775	chromosome, centromeric region	0.00399670754412527
CC	GO:0044297	cell body	0.00416781844859553
CC	GO:0005581	collagen trimer	0.00424536358014765
BP	GO:0016070	RNA metabolic process	0.00424536358014765
BP	GO:0048523	negative regulation of cellular process	0.00520934679281232
BP	GO:0003009	skeletal muscle contraction	0.00531797636131825
MF	GO:0005212	structural constituent of eye lens	0.00531797636131825
BP	GO:0016071	mRNA metabolic process	0.00547217233260725
CC	GO:0000776	kinetochore	0.00568375750191105
BP	GO:0061448	connective tissue development	0.00568375750191105
BP	GO:0006403	RNA localization	0.00594926039842064
CC	GO:0043025	neuronal cell body	0.00636255296185509
BP	GO:0006941	striated muscle contraction	0.00636255296185509
BP	GO:0051216	cartilage development	0.00677051807677662
BP	GO:0007155	cell adhesion	0.00764752681991533
BP	GO:0010467	gene expression	0.00764752681991533
CC	GO:0098878	neurotransmitter receptor complex	0.00833609225120236
BP	GO:0046483	heterocycle metabolic process	0.00833609225120236
CC	GO:0030016	myofibril	0.00849944061336703
BP	GO:0007088	regulation of mitotic nuclear division	0.00849944061336703
BP	GO:0000075	cell cycle checkpoint	0.00849944061336703
CC	GO:0070013	intracellular organelle lumen	0.0088623629625119
BP	GO:0022610	biological adhesion	0.0088623629625119
CC	GO:0036477	somatodendritic compartment	0.0088623629625119
BP	GO:0031570	DNA integrity checkpoint	0.0088623629625119
CC	GO:0031974	membrane-enclosed lumen	0.009125176102484
CC	GO:0043233	organelle lumen	0.009125176102484
MF	GO:0016887	ATPase activity	0.00960617514638473
BP	GO:0000070	mitotic sister chromatid segregation	0.00960617514638473
BP	GO:2000026	regulation of multicellular organismal development	0.00960617514638473
BP	GO:0022008	neurogenesis	0.00988752657443893
BP	GO:0003008	system process	0.00996486052808721
BP	GO:0065004	protein-DNA complex assembly	0.0100014557935348
CC	GO:0044456	synapse part	0.0106380217297327
BP	GO:0007093	mitotic cell cycle checkpoint	0.010683890350125
BP	GO:0048699	generation of neurons	0.0110227160156448
BP	GO:0006936	muscle contraction	0.0115616913432622
BP	GO:0000245	spliceosomal complex assembly	0.011966267958748
BP	GO:0060255	regulation of macromolecule metabolic process	0.0120488271838192
CC	GO:0030054	cell junction	0.0123302321947132
BP	GO:0099536	synaptic signaling	0.0132281288732616
BP	GO:0006725	cellular aromatic compound metabolic process	0.0134660849944864
CC	GO:0008328	ionotropic glutamate receptor complex	0.0144606287077371
BP	GO:0033047	regulation of mitotic sister chromatid segregation	0.0145554603836526
BP	GO:0051962	positive regulation of nervous system development	0.0145554603836526
BP	GO:0043170	macromolecule metabolic process	0.0145554603836526
CC	GO:0005681	spliceosomal complex	0.0154431109867603
BP	GO:0051783	regulation of nuclear division	0.0155662600519544
BP	GO:0044774	mitotic DNA integrity checkpoint	0.0166825298917497
BP	GO:0050767	regulation of neurogenesis	0.0166825298917497
BP	GO:0050793	regulation of developmental process	0.0175126693995522
BP	GO:0051094	positive regulation of developmental process	0.01852176626552
BP	GO:0099537	trans-synaptic signaling	0.0188657488547509
CC	GO:0045211	postsynaptic membrane	0.0188657488547509
CC	GO:0030424	axon	0.0189008720942943
BP	GO:0007268	chemical synaptic transmission	0.0203311949534561
BP	GO:0098916	anterograde trans-synaptic signaling	0.0203311949534561
BP	GO:0051093	negative regulation of developmental process	0.0217832953709568
MF	GO:0005539	glycosaminoglycan binding	0.0218307190484326
CC	GO:0005865	striated muscle thin filament	0.0234025241335763
BP	GO:0007049	cell cycle	0.0239285944686987
BP	GO:0034641	cellular nitrogen compound metabolic process	0.024109486902863
MF	GO:0008066	glutamate receptor activity	0.0242490511767863
MF	GO:0005509	calcium ion binding	0.0242490511767863
BP	GO:0060350	endochondral bone morphogenesis	0.0242490511767863
MF	GO:0042623	ATPase activity, coupled	0.0244926416982283
BP	GO:0045595	regulation of cell differentiation	0.0250840674407879
MF	GO:0008094	DNA-dependent ATPase activity	0.0251887341853382
CC	GO:0036379	myofilament	0.0251887341853382
BP	GO:0003012	muscle system process	0.0251887341853382
BP	GO:0071824	protein-DNA complex subunit organization	0.0251887341853382
BP	GO:1903047	mitotic cell cycle process	0.0259429431698886
BP	GO:0033045	regulation of sister chromatid segregation	0.0269125033426884
BP	GO:0048522	positive regulation of cellular process	0.0272022743052701
BP	GO:0099565	chemical synaptic transmission, postsynaptic	0.0272022743052701
CC	GO:0043235	receptor complex	0.0272022743052701
BP	GO:0048589	developmental growth	0.0273969141083854
BP	GO:0051983	regulation of chromosome segregation	0.0286823076950773
BP	GO:0045930	negative regulation of mitotic cell cycle	0.0286823076950773
BP	GO:0048518	positive regulation of biological process	0.029011383360237
MF	GO:0098960	postsynaptic neurotransmitter receptor activity	0.029019218812955
CC	GO:0044449	contractile fiber part	0.029019218812955
BP	GO:0060351	cartilage development involved in endochondral bone morphogenesis	0.0290891879374991
BP	GO:0060042	retina morphogenesis in camera-type eye	0.0290891879374991
MF	GO:0030020	extracellular matrix structural constituent conferring tensile strength	0.0290891879374991
CC	GO:0000228	nuclear chromosome	0.0290891879374991
BP	GO:0090068	positive regulation of cell cycle process	0.0295674362787041
BP	GO:0040007	growth	0.0317638615591085
MF	GO:0022824	transmitter-gated ion channel activity	0.0322590426341074
MF	GO:0022835	transmitter-gated channel activity	0.0322590426341074
BP	GO:0060079	excitatory postsynaptic potential	0.0324078383195974
BP	GO:0051236	establishment of RNA localization	0.0326287809727583
BP	GO:0007267	cell-cell signaling	0.0327678590716213
BP	GO:0060047	heart contraction	0.0336111652097764
BP	GO:0010564	regulation of cell cycle process	0.0338647060993914
BP	GO:0060284	regulation of cell development	0.0338647060993914
BP	GO:0006281	DNA repair	0.0338647060993914
BP	GO:1901991	negative regulation of mitotic cell cycle phase transition	0.0349308328205351
CC	GO:0044454	nuclear chromosome part	0.0354095667770171
BP	GO:0050808	synapse organization	0.0356414274212179
BP	GO:1901360	organic cyclic compound metabolic process	0.0356414274212179
CC	GO:0000777	condensed chromosome kinetochore	0.03586355928641
BP	GO:0022613	ribonucleoprotein complex biogenesis	0.0365625115969676
CC	GO:0044420	extracellular matrix component	0.0365625115969676
BP	GO:0060538	skeletal muscle organ development	0.0365625115969676
BP	GO:0051128	regulation of cellular component organization	0.0366646384377089
BP	GO:0006974	cellular response to DNA damage stimulus	0.0389316905368814
BP	GO:0045944	positive regulation of transcription by RNA polymerase II	0.0389316905368814
CC	GO:0017146	NMDA selective glutamate receptor complex	0.0406593645013201
BP	GO:1901988	negative regulation of cell cycle phase transition	0.0411987720418303
CC	GO:0098687	chromosomal region	0.0411987720418303
BP	GO:0001501	skeletal system development	0.0412807066114449
BP	GO:0023052	signaling	0.0414900987526849
MF	GO:0005518	collagen binding	0.0423572471251372
BP	GO:0060078	regulation of postsynaptic membrane potential	0.0433023953230249
BP	GO:0051240	positive regulation of multicellular organismal process	0.0445235674733499
BP	GO:0051123	RNA polymerase II preinitiation complex assembly	0.0446823361421122
BP	GO:0051301	cell division	0.0451229400298453
BP	GO:0045597	positive regulation of cell differentiation	0.0451229400298453
BP	GO:0002062	chondrocyte differentiation	0.0471682764997908
BP	GO:0007416	synapse assembly	0.0473728624320049
BP	GO:0000280	nuclear division	0.048908960616369
BP	GO:0009653	anatomical structure morphogenesis	0.048908960616369
MF	GO:0042805	actinin binding	0.0490630921847236
