# Supplementary material for: Dedicated transcriptomics combined with power analysis lead to functional understanding of genes with weak phenotypic changes in knockout lines
Source: PLoS Comput Biol. 2020 Nov 12;16(11):e1008354. doi: 10.1371/journal.pcbi.1008354 (PMC7685438; doi:10.1371/journal.pcbi.1008354)
Supplement: S3 File — (GZ) [file pcbi.1008354.s017.gz › S3_File/gor0.2/766.tsv]

ontology	category	term	BH
CC	GO:0031012	extracellular matrix	7.27925589339915e-08
BP	GO:0032501	multicellular organismal process	2.72672289220343e-07
CC	GO:0044428	nuclear part	3.89779271465292e-07
MF	GO:0005515	protein binding	4.00440934103307e-07
MF	GO:0005488	binding	4.00440934103307e-07
BP	GO:0048731	system development	4.00440934103307e-07
CC	GO:0031981	nuclear lumen	4.00440934103307e-07
CC	GO:0032991	protein-containing complex	4.00440934103307e-07
BP	GO:0009987	cellular process	1.23206652634218e-06
BP	GO:0065007	biological regulation	1.23206652634218e-06
BP	GO:0050789	regulation of biological process	1.30180273502541e-06
CC	GO:0062023	collagen-containing extracellular matrix	2.40301940703017e-06
BP	GO:0007275	multicellular organism development	3.10477470704099e-06
CC	GO:0044421	extracellular region part	3.76902865488944e-06
BP	GO:0008380	RNA splicing	4.44151113673237e-06
CC	GO:0043228	non-membrane-bounded organelle	4.44151113673237e-06
BP	GO:0032502	developmental process	5.14312695034218e-06
BP	GO:0050794	regulation of cellular process	5.16493859917935e-06
BP	GO:0071840	cellular component organization or biogenesis	6.00359348696236e-06
BP	GO:0048856	anatomical structure development	7.74518336004151e-06
CC	GO:0005615	extracellular space	9.18690968678887e-06
CC	GO:0005634	nucleus	1.06829546100688e-05
MF	GO:0005201	extracellular matrix structural constituent	1.11675798463676e-05
CC	GO:0043232	intracellular non-membrane-bounded organelle	1.23353917176584e-05
CC	GO:0005576	extracellular region	1.54003288425732e-05
BP	GO:0090304	nucleic acid metabolic process	2.48864560277282e-05
CC	GO:0070013	intracellular organelle lumen	2.96429870514573e-05
BP	GO:0006396	RNA processing	2.96429870514573e-05
CC	GO:0031974	membrane-enclosed lumen	2.96429870514573e-05
CC	GO:0043233	organelle lumen	2.96429870514573e-05
CC	GO:0097060	synaptic membrane	2.96429870514573e-05
BP	GO:0006397	mRNA processing	3.1729642271828e-05
BP	GO:0016043	cellular component organization	4.45166595514002e-05
BP	GO:0003008	system process	4.45166595514002e-05
BP	GO:0048519	negative regulation of biological process	6.54725349287465e-05
MF	GO:0044877	protein-containing complex binding	7.06899121292357e-05
CC	GO:0005654	nucleoplasm	0.000115885390425079
CC	GO:0099512	supramolecular fiber	0.000115885390425079
CC	GO:0099080	supramolecular complex	0.000115885390425079
CC	GO:0099081	supramolecular polymer	0.000115885390425079
CC	GO:0000228	nuclear chromosome	0.000115885390425079
CC	GO:0005694	chromosome	0.000119682624087107
CC	GO:0098687	chromosomal region	0.000139830970503962
BP	GO:0016071	mRNA metabolic process	0.000155024844593521
CC	GO:0044427	chromosomal part	0.000183763872252515
CC	GO:0000776	kinetochore	0.000184083233573536
CC	GO:0000775	chromosome, centromeric region	0.000219783959513381
BP	GO:0006139	nucleobase-containing compound metabolic process	0.000253552245438601
CC	GO:0044454	nuclear chromosome part	0.000275047087683738
BP	GO:0000375	RNA splicing, via transesterification reactions	0.000277549643263632
BP	GO:0000377	RNA splicing, via transesterification reactions with bulged adenosine as nucleophile	0.000277549643263632
BP	GO:0000398	mRNA splicing, via spliceosome	0.000277549643263632
BP	GO:0051239	regulation of multicellular organismal process	0.000406412596922266
CC	GO:0030054	cell junction	0.00049365858729641
CC	GO:0045202	synapse	0.00049365858729641
CC	GO:0031226	intrinsic component of plasma membrane	0.000543649747196741
CC	GO:0005681	spliceosomal complex	0.00077055235902967
BP	GO:0046483	heterocycle metabolic process	0.00107374223495764
CC	GO:0030424	axon	0.00131104537369498
MF	GO:0005198	structural molecule activity	0.0014753799343955
BP	GO:0003015	heart process	0.0014753799343955
BP	GO:0048869	cellular developmental process	0.00183249434553863
BP	GO:0060351	cartilage development involved in endochondral bone morphogenesis	0.00197024003757576
CC	GO:0099634	postsynaptic specialization membrane	0.00197024003757576
CC	GO:0044456	synapse part	0.00239880503967778
CC	GO:0008328	ionotropic glutamate receptor complex	0.00266693345049999
CC	GO:0045211	postsynaptic membrane	0.00270924558563266
BP	GO:0060350	endochondral bone morphogenesis	0.00278056748299409
CC	GO:0005887	integral component of plasma membrane	0.00283152419819317
CC	GO:0005856	cytoskeleton	0.00321563236062919
BP	GO:0007155	cell adhesion	0.00334155245068644
BP	GO:0030154	cell differentiation	0.00337264612247233
BP	GO:0048523	negative regulation of cellular process	0.00337619045521666
CC	GO:0098878	neurotransmitter receptor complex	0.0033809693444664
MF	GO:0003729	mRNA binding	0.00345255750485931
CC	GO:0000779	condensed chromosome, centromeric region	0.00375567293297735
BP	GO:0022610	biological adhesion	0.00388375990868771
BP	GO:0016070	RNA metabolic process	0.00388375990868771
MF	GO:0005539	glycosaminoglycan binding	0.0039982568667004
BP	GO:0051128	regulation of cellular component organization	0.0039982568667004
BP	GO:0009653	anatomical structure morphogenesis	0.0039982568667004
BP	GO:0060047	heart contraction	0.00430222047155986
BP	GO:0007346	regulation of mitotic cell cycle	0.00430222047155986
MF	GO:0005212	structural constituent of eye lens	0.00430222047155986
CC	GO:0099240	intrinsic component of synaptic membrane	0.00455132866535192
CC	GO:0043292	contractile fiber	0.00463538658740439
BP	GO:0006725	cellular aromatic compound metabolic process	0.00464509497813477
BP	GO:0007399	nervous system development	0.00464509497813477
CC	GO:0005581	collagen trimer	0.00469975308678387
BP	GO:0060255	regulation of macromolecule metabolic process	0.00508709782077118
BP	GO:2000026	regulation of multicellular organismal development	0.00511431835358246
BP	GO:0051726	regulation of cell cycle	0.00519002314411462
CC	GO:0098839	postsynaptic density membrane	0.00570976416316999
BP	GO:0099536	synaptic signaling	0.00640002650410406
BP	GO:1901360	organic cyclic compound metabolic process	0.00640002650410406
BP	GO:0140014	mitotic nuclear division	0.00640002650410406
BP	GO:0007088	regulation of mitotic nuclear division	0.00658327515063493
CC	GO:0097458	neuron part	0.00658327515063493
BP	GO:0033047	regulation of mitotic sister chromatid segregation	0.00673988980828455
BP	GO:0007093	mitotic cell cycle checkpoint	0.00673988980828455
CC	GO:0044430	cytoskeletal part	0.00699581277865126
BP	GO:0007268	chemical synaptic transmission	0.00741721033064768
BP	GO:0098916	anterograde trans-synaptic signaling	0.00741721033064768
BP	GO:0048518	positive regulation of biological process	0.00764730162127462
BP	GO:0003418	growth plate cartilage chondrocyte differentiation	0.00794534857770523
MF	GO:0051015	actin filament binding	0.00803983473160957
BP	GO:0043170	macromolecule metabolic process	0.00803983473160957
BP	GO:0060349	bone morphogenesis	0.00803983473160957
BP	GO:1905818	regulation of chromosome separation	0.0087219557488482
BP	GO:0099537	trans-synaptic signaling	0.00902872351093841
BP	GO:0048522	positive regulation of cellular process	0.0104070286296055
MF	GO:0008092	cytoskeletal protein binding	0.0107421035255822
BP	GO:0000070	mitotic sister chromatid segregation	0.0107421035255822
MF	GO:0030020	extracellular matrix structural constituent conferring tensile strength	0.0109562126168608
BP	GO:0050793	regulation of developmental process	0.011112885477898
CC	GO:0036477	somatodendritic compartment	0.0112874557712276
CC	GO:0043025	neuronal cell body	0.0114612384627075
BP	GO:0006941	striated muscle contraction	0.0114612384627075
BP	GO:0000245	spliceosomal complex assembly	0.0114612384627075
CC	GO:0000793	condensed chromosome	0.0114612384627075
BP	GO:0010467	gene expression	0.0114612384627075
BP	GO:0003433	chondrocyte development involved in endochondral bone morphogenesis	0.0121446728129329
CC	GO:0044452	nucleolar part	0.0135671648736291
MF	GO:0098879	structural constituent of postsynaptic specialization	0.0135671648736291
CC	GO:0000777	condensed chromosome kinetochore	0.0136966674710744
BP	GO:0090068	positive regulation of cell cycle process	0.0142968988119768
BP	GO:0044057	regulation of system process	0.0143286788897828
BP	GO:0033045	regulation of sister chromatid segregation	0.0143286788897828
BP	GO:0051783	regulation of nuclear division	0.0143286788897828
BP	GO:1901990	regulation of mitotic cell cycle phase transition	0.0148122158833774
BP	GO:0000075	cell cycle checkpoint	0.0148122158833774
BP	GO:0007091	metaphase/anaphase transition of mitotic cell cycle	0.0151487696416988
BP	GO:0050808	synapse organization	0.0151788147567625
CC	GO:0044297	cell body	0.0156941876924948
CC	GO:0044422	organelle part	0.0160793791294024
BP	GO:0044784	metaphase/anaphase transition of cell cycle	0.0161221205226515
BP	GO:1902100	negative regulation of metaphase/anaphase transition of cell cycle	0.0164715525990252
CC	GO:0044420	extracellular matrix component	0.0164715525990252
BP	GO:0051983	regulation of chromosome segregation	0.0164715525990252
BP	GO:1901987	regulation of cell cycle phase transition	0.0164715525990252
CC	GO:0098797	plasma membrane protein complex	0.0173753426768086
BP	GO:0051216	cartilage development	0.0173753426768086
BP	GO:0003013	circulatory system process	0.0197463316694757
BP	GO:0098742	cell-cell adhesion via plasma-membrane adhesion molecules	0.0199499037284254
BP	GO:0045841	negative regulation of mitotic metaphase/anaphase transition	0.0201873927590436
BP	GO:0051130	positive regulation of cellular component organization	0.0206698408258161
BP	GO:0008150	biological_process	0.0208493778197716
BP	GO:0050684	regulation of mRNA processing	0.0208493778197716
BP	GO:0003417	growth plate cartilage development	0.0208881429720197
BP	GO:0034641	cellular nitrogen compound metabolic process	0.0210810547206756
BP	GO:0051094	positive regulation of developmental process	0.0210810547206756
CC	GO:0005865	striated muscle thin filament	0.0213118620029806
CC	GO:0033267	axon part	0.0213118620029806
BP	GO:0010965	regulation of mitotic sister chromatid separation	0.0213118620029806
BP	GO:0048513	animal organ development	0.0213118620029806
CC	GO:0099699	integral component of synaptic membrane	0.0213118620029806
MF	GO:0008066	glutamate receptor activity	0.0213118620029806
MF	GO:0005102	signaling receptor binding	0.0216244690360506
MF	GO:0098919	structural constituent of postsynaptic density	0.0230330284504545
CC	GO:0036379	myofilament	0.023991703830342
BP	GO:0060537	muscle tissue development	0.0247295430134869
BP	GO:0048589	developmental growth	0.0247295430134869
BP	GO:1905819	negative regulation of chromosome separation	0.025180601371611
BP	GO:0010564	regulation of cell cycle process	0.0253332696973209
BP	GO:0030071	regulation of mitotic metaphase/anaphase transition	0.0253700029000493
BP	GO:0044085	cellular component biogenesis	0.0254374564003178
BP	GO:0006281	DNA repair	0.0254374564003178
CC	GO:0009986	cell surface	0.0267085910500804
BP	GO:1902099	regulation of metaphase/anaphase transition of cell cycle	0.0268072789292269
BP	GO:0003413	chondrocyte differentiation involved in endochondral bone morphogenesis	0.0274199308709981
BP	GO:0031570	DNA integrity checkpoint	0.0282443894848164
BP	GO:0000076	DNA replication checkpoint	0.0283993465887499
BP	GO:0003422	growth plate cartilage morphogenesis	0.0290613651376211
CC	GO:0043596	nuclear replication fork	0.0295511533590163
BP	GO:1902750	negative regulation of cell cycle G2/M phase transition	0.0295511533590163
BP	GO:0008037	cell recognition	0.0298031539670816
BP	GO:2000816	negative regulation of mitotic sister chromatid separation	0.0298031539670816
BP	GO:0007267	cell-cell signaling	0.0298031539670816
BP	GO:1901988	negative regulation of cell cycle phase transition	0.0298031539670816
BP	GO:0002062	chondrocyte differentiation	0.0300683814346458
CC	GO:0098590	plasma membrane region	0.0300683814346458
MF	GO:0016895	exodeoxyribonuclease activity, producing 5'-phosphomonoesters	0.0300977067835873
CC	GO:0030016	myofibril	0.0300977067835873
CC	GO:0044449	contractile fiber part	0.0311824099643
BP	GO:0006261	DNA-dependent DNA replication	0.0317811881496255
BP	GO:0006260	DNA replication	0.0318653957795729
BP	GO:0000278	mitotic cell cycle	0.0318653957795729
BP	GO:0051171	regulation of nitrogen compound metabolic process	0.0318653957795729
CC	GO:1990904	ribonucleoprotein complex	0.0319379057803895
BP	GO:0006403	RNA localization	0.0320225039339414
BP	GO:0044774	mitotic DNA integrity checkpoint	0.032042701871043
BP	GO:0001501	skeletal system development	0.0330888226567506
MF	GO:0005509	calcium ion binding	0.0331643529613698
CC	GO:0071013	catalytic step 2 spliceosome	0.0337106337511725
BP	GO:0050877	nervous system process	0.0337106337511725
BP	GO:0006974	cellular response to DNA damage stimulus	0.0340524468277497
BP	GO:0030198	extracellular matrix organization	0.034169183395
CC	GO:0098802	plasma membrane receptor complex	0.034169183395
BP	GO:0006936	muscle contraction	0.0342983540854635
BP	GO:0022613	ribonucleoprotein complex biogenesis	0.034589097149591
BP	GO:0008015	blood circulation	0.0358672476145442
BP	GO:0043062	extracellular structure organization	0.0363836775121988
BP	GO:0033314	mitotic DNA replication checkpoint	0.0363836775121988
CC	GO:0017146	NMDA selective glutamate receptor complex	0.0363836775121988
BP	GO:0034508	centromere complex assembly	0.0365415738357055
BP	GO:1901991	negative regulation of mitotic cell cycle phase transition	0.0365415738357055
BP	GO:0032963	collagen metabolic process	0.0375944753392186
BP	GO:0061448	connective tissue development	0.0375944753392186
CC	GO:0030017	sarcomere	0.037624454153991
BP	GO:0071174	mitotic spindle checkpoint	0.037696117654145
CC	GO:0043005	neuron projection	0.0387300622132371
BP	GO:0006259	DNA metabolic process	0.0387300622132371
BP	GO:0003071	renal system process involved in regulation of systemic arterial blood pressure	0.0392407107716449
BP	GO:0060538	skeletal muscle organ development	0.0392407107716449
MF	GO:0008201	heparin binding	0.0399080475117353
BP	GO:0007156	homophilic cell adhesion via plasma membrane adhesion molecules	0.0420553576046297
BP	GO:0031577	spindle checkpoint	0.0420553576046297
BP	GO:0097435	supramolecular fiber organization	0.0425197927465417
CC	GO:0000502	proteasome complex	0.0425197927465417
BP	GO:0051056	regulation of small GTPase mediated signal transduction	0.0434885704822764
BP	GO:0022008	neurogenesis	0.0437261546069736
BP	GO:0007519	skeletal muscle tissue development	0.0441246712529932
BP	GO:0051052	regulation of DNA metabolic process	0.0454232462553523
CC	GO:0044459	plasma membrane part	0.0455002298064942
BP	GO:0048468	cell development	0.0463517767958166
MF	GO:0003676	nucleic acid binding	0.0464115442680168
BP	GO:0051960	regulation of nervous system development	0.0471044902782474
BP	GO:0003012	muscle system process	0.048367491407896
