# Supplementary material for: Dedicated transcriptomics combined with power analysis lead to functional understanding of genes with weak phenotypic changes in knockout lines
Source: PLoS Comput Biol. 2020 Nov 12;16(11):e1008354. doi: 10.1371/journal.pcbi.1008354 (PMC7685438; doi:10.1371/journal.pcbi.1008354)
Supplement: S3 File — (GZ) [file pcbi.1008354.s017.gz › S3_File/gor0.2/217.tsv]

ontology	category	term	BH
CC	GO:0031012	extracellular matrix	6.79944776012275e-13
CC	GO:0062023	collagen-containing extracellular matrix	1.21783871583098e-11
BP	GO:0032501	multicellular organismal process	6.21666949857654e-10
BP	GO:0009987	cellular process	1.29799718985177e-08
CC	GO:0097060	synaptic membrane	1.73714852062329e-08
BP	GO:0071840	cellular component organization or biogenesis	2.94991434296751e-08
BP	GO:0048731	system development	3.7921553923609e-08
CC	GO:0045202	synapse	5.57208740095441e-08
MF	GO:0005198	structural molecule activity	6.39755451051301e-08
MF	GO:0005201	extracellular matrix structural constituent	6.71685538164815e-08
BP	GO:0016043	cellular component organization	1.54652910222575e-07
BP	GO:0050789	regulation of biological process	1.54822862296491e-07
MF	GO:0005515	protein binding	1.54822862296491e-07
CC	GO:0044421	extracellular region part	1.95157964575906e-07
BP	GO:0065007	biological regulation	1.95157964575906e-07
BP	GO:0007275	multicellular organism development	6.95797248089096e-07
BP	GO:0032502	developmental process	7.7038070627033e-07
BP	GO:0048856	anatomical structure development	8.87597565161138e-07
CC	GO:0044428	nuclear part	1.08794694669785e-06
BP	GO:0050794	regulation of cellular process	1.12634108602345e-06
CC	GO:0043228	non-membrane-bounded organelle	1.12634108602345e-06
CC	GO:0044456	synapse part	2.57911437873267e-06
CC	GO:0032991	protein-containing complex	2.81437712600884e-06
CC	GO:0043232	intracellular non-membrane-bounded organelle	3.50085897814384e-06
CC	GO:0044427	chromosomal part	3.96833344532757e-06
CC	GO:0005615	extracellular space	4.07190641776194e-06
CC	GO:0005694	chromosome	5.74667760495868e-06
CC	GO:0045211	postsynaptic membrane	5.74667760495868e-06
MF	GO:0044877	protein-containing complex binding	7.52373944697606e-06
CC	GO:0030054	cell junction	1.00239626259768e-05
CC	GO:0030424	axon	1.07023522418818e-05
CC	GO:0099512	supramolecular fiber	1.07023522418818e-05
CC	GO:0099080	supramolecular complex	1.07254234443186e-05
CC	GO:0099081	supramolecular polymer	1.07254234443186e-05
BP	GO:0099536	synaptic signaling	1.29476504728749e-05
CC	GO:0097458	neuron part	1.29476504728749e-05
CC	GO:0043292	contractile fiber	1.52747665472539e-05
CC	GO:0098590	plasma membrane region	1.82409016820847e-05
CC	GO:0005576	extracellular region	1.83188201140598e-05
BP	GO:0099537	trans-synaptic signaling	2.01369979291937e-05
CC	GO:0099240	intrinsic component of synaptic membrane	2.25206979983333e-05
BP	GO:0051239	regulation of multicellular organismal process	2.37694591322202e-05
BP	GO:0003008	system process	2.37694591322202e-05
BP	GO:0007268	chemical synaptic transmission	2.98012489282497e-05
BP	GO:0098916	anterograde trans-synaptic signaling	2.98012489282497e-05
MF	GO:0005488	binding	3.01994955438403e-05
CC	GO:0000228	nuclear chromosome	3.0386091779895e-05
CC	GO:0031981	nuclear lumen	3.23234444422897e-05
BP	GO:0048519	negative regulation of biological process	4.0064704775903e-05
CC	GO:0044454	nuclear chromosome part	5.15716156223588e-05
BP	GO:0030154	cell differentiation	5.32326567578967e-05
BP	GO:0007049	cell cycle	5.32326567578967e-05
BP	GO:0048869	cellular developmental process	5.54290459642354e-05
MF	GO:0005212	structural constituent of eye lens	6.08606008457461e-05
CC	GO:0000775	chromosome, centromeric region	7.39114149026364e-05
CC	GO:0036477	somatodendritic compartment	7.49759455950205e-05
BP	GO:0051726	regulation of cell cycle	8.05209079885975e-05
CC	GO:0098794	postsynapse	8.05209079885975e-05
CC	GO:0098978	glutamatergic synapse	9.23779688208462e-05
CC	GO:0044297	cell body	0.000110388492012559
CC	GO:0043025	neuronal cell body	0.000115337999694423
CC	GO:0043005	neuron projection	0.000115337999694423
BP	GO:0030198	extracellular matrix organization	0.000131669682741785
CC	GO:0099699	integral component of synaptic membrane	0.000163692838458365
CC	GO:0098687	chromosomal region	0.000236030189605887
CC	GO:0033267	axon part	0.000245555085487361
CC	GO:0005887	integral component of plasma membrane	0.000301574281771938
CC	GO:0000776	kinetochore	0.000308214042283255
CC	GO:0030016	myofibril	0.000332482410035907
CC	GO:0031226	intrinsic component of plasma membrane	0.000392364878528389
CC	GO:0005634	nucleus	0.000582655790687316
BP	GO:0000278	mitotic cell cycle	0.000605894473154668
CC	GO:0005654	nucleoplasm	0.000629372484994672
CC	GO:0042734	presynaptic membrane	0.000655592328246481
CC	GO:0098936	intrinsic component of postsynaptic membrane	0.000693174447182133
CC	GO:0070013	intracellular organelle lumen	0.000709188072237856
CC	GO:0031974	membrane-enclosed lumen	0.000751550536940437
CC	GO:0043233	organelle lumen	0.000751550536940437
CC	GO:0005581	collagen trimer	0.000777121672092102
BP	GO:0048523	negative regulation of cellular process	0.00078453735092163
MF	GO:0030020	extracellular matrix structural constituent conferring tensile strength	0.000800000894399171
CC	GO:0000777	condensed chromosome kinetochore	0.000818423448401229
CC	GO:1990351	transporter complex	0.000831160235760664
BP	GO:0006260	DNA replication	0.000842788282956667
CC	GO:0000779	condensed chromosome, centromeric region	0.000842788282956667
BP	GO:0006941	striated muscle contraction	0.000859384833397936
BP	GO:0007399	nervous system development	0.000936264871482403
CC	GO:0099572	postsynaptic specialization	0.000936264871482403
CC	GO:0044449	contractile fiber part	0.000936264871482403
BP	GO:0048468	cell development	0.00104966693066981
CC	GO:0000793	condensed chromosome	0.0010888308966046
CC	GO:0030017	sarcomere	0.00112916875413323
CC	GO:0098793	presynapse	0.00113241868329037
BP	GO:0007346	regulation of mitotic cell cycle	0.00127223399448549
CC	GO:1902495	transmembrane transporter complex	0.00144677677718557
BP	GO:0043062	extracellular structure organization	0.00163559040378329
CC	GO:0044459	plasma membrane part	0.00193672075246107
BP	GO:0048518	positive regulation of biological process	0.00197668951777674
BP	GO:0006974	cellular response to DNA damage stimulus	0.00202872684072801
BP	GO:0050808	synapse organization	0.00216613014425205
BP	GO:0050793	regulation of developmental process	0.00233127118392111
BP	GO:0099177	regulation of trans-synaptic signaling	0.00244065871955109
CC	GO:0032279	asymmetric synapse	0.00250635977485882
BP	GO:0006936	muscle contraction	0.00257667319496146
BP	GO:0007267	cell-cell signaling	0.00257667319496146
BP	GO:0050804	modulation of chemical synaptic transmission	0.00283921577437326
BP	GO:0006928	movement of cell or subcellular component	0.00283921577437326
MF	GO:0005539	glycosaminoglycan binding	0.00284633592761079
CC	GO:0034702	ion channel complex	0.00289309060788181
BP	GO:0003012	muscle system process	0.00294181218818124
CC	GO:0005856	cytoskeleton	0.0030787062688567
BP	GO:0050877	nervous system process	0.0030787062688567
BP	GO:0003015	heart process	0.00338607386279819
CC	GO:0099055	integral component of postsynaptic membrane	0.00342627500608169
CC	GO:0014069	postsynaptic density	0.00353262839767005
BP	GO:0006259	DNA metabolic process	0.00355751078248074
CC	GO:0034703	cation channel complex	0.00355751078248074
BP	GO:0051128	regulation of cellular component organization	0.00355751078248074
MF	GO:0005509	calcium ion binding	0.00363724932165949
MF	GO:0022839	ion gated channel activity	0.00423466516595403
CC	GO:0044422	organelle part	0.00459182840639429
CC	GO:0098984	neuron to neuron synapse	0.00499282570970426
BP	GO:0060047	heart contraction	0.00510888817753117
BP	GO:0023052	signaling	0.00514706895109928
BP	GO:0048513	animal organ development	0.00519305187399532
BP	GO:0090304	nucleic acid metabolic process	0.0058337757392157
BP	GO:0006281	DNA repair	0.0058337757392157
MF	GO:0005261	cation channel activity	0.0058337757392157
BP	GO:2000026	regulation of multicellular organismal development	0.00611924363446987
CC	GO:0005604	basement membrane	0.00621615579017686
CC	GO:0098982	GABA-ergic synapse	0.006388201364451
CC	GO:0071944	cell periphery	0.00665114796737669
BP	GO:0008380	RNA splicing	0.00715407377172875
BP	GO:0007154	cell communication	0.00745342510250286
BP	GO:0000075	cell cycle checkpoint	0.00762918835174762
BP	GO:0022008	neurogenesis	0.00770418289402848
BP	GO:0051094	positive regulation of developmental process	0.00771171814674633
BP	GO:0007059	chromosome segregation	0.00771171814674633
MF	GO:0022836	gated channel activity	0.00830980228570957
CC	GO:0099634	postsynaptic specialization membrane	0.00830980228570957
CC	GO:0098889	intrinsic component of presynaptic membrane	0.0084719982894205
BP	GO:0048522	positive regulation of cellular process	0.0084719982894205
BP	GO:0000070	mitotic sister chromatid segregation	0.00859456954761943
CC	GO:0042995	cell projection	0.00966361732545995
BP	GO:0000245	spliceosomal complex assembly	0.00980164961879118
BP	GO:0003433	chondrocyte development involved in endochondral bone morphogenesis	0.0101492646308431
BP	GO:0006261	DNA-dependent DNA replication	0.0101492646308431
BP	GO:0007155	cell adhesion	0.0101492646308431
BP	GO:0010646	regulation of cell communication	0.0101492646308431
BP	GO:0071214	cellular response to abiotic stimulus	0.0105468162419208
BP	GO:0104004	cellular response to environmental stimulus	0.0105468162419208
BP	GO:0023051	regulation of signaling	0.0109086153110429
BP	GO:0060351	cartilage development involved in endochondral bone morphogenesis	0.0110328823682163
MF	GO:0016887	ATPase activity	0.0110596742967091
CC	GO:0044430	cytoskeletal part	0.0112401948696554
BP	GO:0010605	negative regulation of macromolecule metabolic process	0.0112944115934005
BP	GO:0003009	skeletal muscle contraction	0.0114236850223972
BP	GO:0022610	biological adhesion	0.0119105138619698
BP	GO:0048699	generation of neurons	0.0119105138619698
BP	GO:0007416	synapse assembly	0.0119171328579675
BP	GO:0022402	cell cycle process	0.0119171328579675
MF	GO:0008092	cytoskeletal protein binding	0.0120459428422912
MF	GO:0042623	ATPase activity, coupled	0.0123328515557924
BP	GO:0000819	sister chromatid segregation	0.0128135911218262
CC	GO:0044327	dendritic spine head	0.0128135911218262
CC	GO:0005886	plasma membrane	0.0133265537360476
BP	GO:0051983	regulation of chromosome segregation	0.0142007189052084
CC	GO:0098878	neurotransmitter receptor complex	0.0142007189052084
BP	GO:0042391	regulation of membrane potential	0.0144981259921057
CC	GO:0044420	extracellular matrix component	0.0144981259921057
CC	GO:0044304	main axon	0.0150552247046806
BP	GO:0040007	growth	0.0161071317448164
BP	GO:0016071	mRNA metabolic process	0.016886621729477
CC	GO:0098839	postsynaptic density membrane	0.016886621729477
BP	GO:0060255	regulation of macromolecule metabolic process	0.016886621729477
CC	GO:0120025	plasma membrane bounded cell projection	0.016886621729477
MF	GO:0015267	channel activity	0.016886621729477
MF	GO:0022803	passive transmembrane transporter activity	0.016886621729477
BP	GO:1901990	regulation of mitotic cell cycle phase transition	0.0173647482590664
CC	GO:0099056	integral component of presynaptic membrane	0.0174841301824842
MF	GO:0008201	heparin binding	0.0174841301824842
BP	GO:0000375	RNA splicing, via transesterification reactions	0.0174841301824842
BP	GO:0000377	RNA splicing, via transesterification reactions with bulged adenosine as nucleophile	0.0174841301824842
BP	GO:0000398	mRNA splicing, via spliceosome	0.0174841301824842
MF	GO:0003729	mRNA binding	0.0177877782658011
BP	GO:1903047	mitotic cell cycle process	0.0182231956712652
MF	GO:0046873	metal ion transmembrane transporter activity	0.0189906799472772
BP	GO:0061448	connective tissue development	0.0204769893572587
CC	GO:0048786	presynaptic active zone	0.0208355532230681
BP	GO:0060538	skeletal muscle organ development	0.0212034572446856
BP	GO:0032269	negative regulation of cellular protein metabolic process	0.0212034572446856
CC	GO:0005681	spliceosomal complex	0.0225397116415315
BP	GO:0140014	mitotic nuclear division	0.0225981748054345
BP	GO:0050879	multicellular organismal movement	0.0225981748054345
BP	GO:0050881	musculoskeletal movement	0.0225981748054345
BP	GO:0007600	sensory perception	0.0226941534635337
BP	GO:0006275	regulation of DNA replication	0.0226941534635337
BP	GO:0043170	macromolecule metabolic process	0.0226941534635337
BP	GO:0051241	negative regulation of multicellular organismal process	0.0227400915491997
BP	GO:0033045	regulation of sister chromatid segregation	0.0227400915491997
MF	GO:0005216	ion channel activity	0.0230450042420851
BP	GO:0044057	regulation of system process	0.0230644055729667
CC	GO:0034705	potassium channel complex	0.0232541344289187
BP	GO:0031570	DNA integrity checkpoint	0.0232848305905978
BP	GO:1901988	negative regulation of cell cycle phase transition	0.0232848305905978
BP	GO:0006139	nucleobase-containing compound metabolic process	0.0237239051770701
CC	GO:0005657	replication fork	0.0237239051770701
CC	GO:0097447	dendritic tree	0.0237239051770701
BP	GO:0000280	nuclear division	0.0237239051770701
BP	GO:0003413	chondrocyte differentiation involved in endochondral bone morphogenesis	0.0237239051770701
MF	GO:0022838	substrate-specific channel activity	0.0237239051770701
BP	GO:0003422	growth plate cartilage morphogenesis	0.0237239051770701
BP	GO:0033047	regulation of mitotic sister chromatid segregation	0.0238587841462584
CC	GO:0008328	ionotropic glutamate receptor complex	0.0241079517030568
BP	GO:0098813	nuclear chromosome segregation	0.0243354291796291
BP	GO:0051248	negative regulation of protein metabolic process	0.0246227675160276
BP	GO:0003418	growth plate cartilage chondrocyte differentiation	0.0248319605746144
BP	GO:0006813	potassium ion transport	0.0254314717413577
CC	GO:0044463	cell projection part	0.0255056559258308
CC	GO:0120038	plasma membrane bounded cell projection part	0.0255056559258308
BP	GO:0007093	mitotic cell cycle checkpoint	0.0259441128552661
CC	GO:0031674	I band	0.0272488916717818
BP	GO:0048583	regulation of response to stimulus	0.0276475501667349
BP	GO:0045595	regulation of cell differentiation	0.0276475501667349
CC	GO:0150034	distal axon	0.0283442762859533
CC	GO:0044446	intracellular organelle part	0.0283900087451402
CC	GO:0030425	dendrite	0.0287332963937347
BP	GO:0035914	skeletal muscle cell differentiation	0.0291185547345367
BP	GO:1901991	negative regulation of mitotic cell cycle phase transition	0.0291185547345367
BP	GO:0006396	RNA processing	0.0300271193359839
BP	GO:0050896	response to stimulus	0.0300271193359839
MF	GO:0005078	MAP-kinase scaffold activity	0.0300920069299592
BP	GO:0001501	skeletal system development	0.0301393957185373
BP	GO:0051130	positive regulation of cellular component organization	0.0303969737037455
MF	GO:0030594	neurotransmitter receptor activity	0.0312582725584143
CC	GO:0099146	intrinsic component of postsynaptic density membrane	0.0318448244952616
BP	GO:0051056	regulation of small GTPase mediated signal transduction	0.0375885640457105
BP	GO:1901987	regulation of cell cycle phase transition	0.0382022264418101
BP	GO:0045930	negative regulation of mitotic cell cycle	0.0382022264418101
BP	GO:0010965	regulation of mitotic sister chromatid separation	0.0383641698343921
BP	GO:0060350	endochondral bone morphogenesis	0.0388640830743539
BP	GO:0051962	positive regulation of nervous system development	0.0396045726346884
MF	GO:0008094	DNA-dependent ATPase activity	0.0408351778312227
CC	GO:0098948	intrinsic component of postsynaptic specialization membrane	0.0423852071311276
BP	GO:0048167	regulation of synaptic plasticity	0.0424807795901895
BP	GO:0006397	mRNA processing	0.0425415735743172
CC	GO:0005813	centrosome	0.042730413086651
BP	GO:0048285	organelle fission	0.0435546522102158
BP	GO:0090068	positive regulation of cell cycle process	0.044351293244896
BP	GO:0003013	circulatory system process	0.0486614951697718
BP	GO:0003417	growth plate cartilage development	0.0487461941108663
MF	GO:0050431	transforming growth factor beta binding	0.0487461941108663
BP	GO:0051216	cartilage development	0.0487461941108663
CC	GO:0030018	Z disc	0.0487461941108663
BP	GO:0003414	chondrocyte morphogenesis involved in endochondral bone morphogenesis	0.0487461941108663
BP	GO:0003429	growth plate cartilage chondrocyte morphogenesis	0.0487461941108663
BP	GO:0090171	chondrocyte morphogenesis	0.0487461941108663
BP	GO:0007088	regulation of mitotic nuclear division	0.0488371193071279
BP	GO:0045597	positive regulation of cell differentiation	0.0488371193071279
