# Supplementary material for: Dedicated transcriptomics combined with power analysis lead to functional understanding of genes with weak phenotypic changes in knockout lines
Source: PLoS Comput Biol. 2020 Nov 12;16(11):e1008354. doi: 10.1371/journal.pcbi.1008354 (PMC7685438; doi:10.1371/journal.pcbi.1008354)
Supplement: S3 File — (GZ) [file pcbi.1008354.s017.gz › S3_File/gor0.2/505.tsv]

ontology	category	term	BH
CC	GO:0031012	extracellular matrix	7.27530668962405e-10
BP	GO:0032501	multicellular organismal process	2.65749243505401e-08
CC	GO:0062023	collagen-containing extracellular matrix	5.58424231788516e-08
BP	GO:0032502	developmental process	7.6543360407217e-08
BP	GO:0048856	anatomical structure development	1.32936666703729e-07
BP	GO:0071840	cellular component organization or biogenesis	1.59116540931506e-07
MF	GO:0005201	extracellular matrix structural constituent	1.59116540931506e-07
BP	GO:0007275	multicellular organism development	1.59116540931506e-07
CC	GO:0044421	extracellular region part	3.55707720265287e-07
BP	GO:0048731	system development	1.06303455928553e-06
BP	GO:0016043	cellular component organization	1.25667123724849e-06
BP	GO:0065007	biological regulation	2.06122657073855e-06
CC	GO:0030424	axon	2.09228745897426e-06
BP	GO:0030154	cell differentiation	2.24588107294892e-06
BP	GO:0050789	regulation of biological process	2.24588107294892e-06
CC	GO:0044428	nuclear part	2.52994658503209e-06
CC	GO:0005576	extracellular region	2.65615260907854e-06
CC	GO:0005615	extracellular space	3.78869556707514e-06
BP	GO:0048869	cellular developmental process	5.22958350605465e-06
BP	GO:0050794	regulation of cellular process	5.29650746235818e-06
BP	GO:0009987	cellular process	7.24462770438469e-06
MF	GO:0005198	structural molecule activity	8.01207242222247e-06
CC	GO:0031981	nuclear lumen	8.29637737209409e-06
MF	GO:0005515	protein binding	1.52533980443387e-05
CC	GO:0032991	protein-containing complex	1.78899673969666e-05
BP	GO:0007399	nervous system development	5.87099956559113e-05
BP	GO:0048468	cell development	6.98793659099925e-05
MF	GO:0044877	protein-containing complex binding	0.000104276960285918
BP	GO:0050793	regulation of developmental process	0.000172204436157548
BP	GO:0051726	regulation of cell cycle	0.000366717386697081
CC	GO:0070013	intracellular organelle lumen	0.000366717386697081
CC	GO:0031974	membrane-enclosed lumen	0.00036864979954728
CC	GO:0043233	organelle lumen	0.00036864979954728
MF	GO:0005488	binding	0.00036864979954728
CC	GO:0043005	neuron projection	0.000416962020989688
CC	GO:0033267	axon part	0.000416962020989688
CC	GO:0005694	chromosome	0.000528328727843847
BP	GO:0051216	cartilage development	0.000532145521574066
CC	GO:0043228	non-membrane-bounded organelle	0.000561888770293455
BP	GO:0090304	nucleic acid metabolic process	0.000675359276761448
BP	GO:0048519	negative regulation of biological process	0.000675359276761448
CC	GO:0005581	collagen trimer	0.000751072692717822
BP	GO:0022008	neurogenesis	0.000785597169026355
BP	GO:0048699	generation of neurons	0.000878546818792278
BP	GO:0048589	developmental growth	0.000952790850189022
MF	GO:0005212	structural constituent of eye lens	0.00109342798522128
CC	GO:0043232	intracellular non-membrane-bounded organelle	0.00121713082858988
BP	GO:0016071	mRNA metabolic process	0.0012515171126749
BP	GO:0051239	regulation of multicellular organismal process	0.0012515171126749
BP	GO:0007346	regulation of mitotic cell cycle	0.0012515171126749
BP	GO:0090068	positive regulation of cell cycle process	0.00149819082452012
CC	GO:0000776	kinetochore	0.00150134187537606
BP	GO:0051960	regulation of nervous system development	0.00153452794342619
CC	GO:0044427	chromosomal part	0.00153491459007545
BP	GO:0006396	RNA processing	0.00153491459007545
CC	GO:0045202	synapse	0.00178224927676992
BP	GO:0048523	negative regulation of cellular process	0.00218750504547198
BP	GO:0006139	nucleobase-containing compound metabolic process	0.00218750504547198
CC	GO:0005654	nucleoplasm	0.00246708774184713
BP	GO:0008380	RNA splicing	0.00283587524958906
BP	GO:2000026	regulation of multicellular organismal development	0.0031499598716126
CC	GO:0097458	neuron part	0.00315836489683619
BP	GO:0006397	mRNA processing	0.00339242559266002
CC	GO:0044297	cell body	0.00345282283486807
BP	GO:0007088	regulation of mitotic nuclear division	0.00351033366565754
BP	GO:0061448	connective tissue development	0.00364108263666435
BP	GO:0031175	neuron projection development	0.00375418489674448
BP	GO:0007155	cell adhesion	0.00421492216556663
BP	GO:0048518	positive regulation of biological process	0.00422559947929706
BP	GO:0048666	neuron development	0.00432212271600106
BP	GO:0051130	positive regulation of cellular component organization	0.004395578686581
BP	GO:0000375	RNA splicing, via transesterification reactions	0.00450067825468477
BP	GO:0000377	RNA splicing, via transesterification reactions with bulged adenosine as nucleophile	0.00450067825468477
BP	GO:0000398	mRNA splicing, via spliceosome	0.00450067825468477
CC	GO:0097060	synaptic membrane	0.0046148432896222
BP	GO:0022610	biological adhesion	0.00477011380159687
BP	GO:0051962	positive regulation of nervous system development	0.00477011380159687
BP	GO:0045595	regulation of cell differentiation	0.0048797412426964
CC	GO:0043025	neuronal cell body	0.0048797412426964
BP	GO:0040007	growth	0.0048797412426964
CC	GO:0044456	synapse part	0.0048797412426964
BP	GO:0050767	regulation of neurogenesis	0.0048797412426964
BP	GO:0002062	chondrocyte differentiation	0.00490072482957394
BP	GO:0046483	heterocycle metabolic process	0.00505573858521342
MF	GO:0005539	glycosaminoglycan binding	0.00517546370706094
CC	GO:0000775	chromosome, centromeric region	0.00517546370706094
BP	GO:0030182	neuron differentiation	0.00517546370706094
CC	GO:0036477	somatodendritic compartment	0.00549046993378487
CC	GO:0150034	distal axon	0.0057136404369432
BP	GO:0030198	extracellular matrix organization	0.00585855789791572
CC	GO:0044420	extracellular matrix component	0.00599504607894287
BP	GO:0050769	positive regulation of neurogenesis	0.00618067001775455
MF	GO:0005509	calcium ion binding	0.00647489423665342
BP	GO:0051128	regulation of cellular component organization	0.00647489423665342
BP	GO:0048522	positive regulation of cellular process	0.00673207550149674
BP	GO:0010564	regulation of cell cycle process	0.00715100913976453
BP	GO:0140014	mitotic nuclear division	0.00715100913976453
BP	GO:0003418	growth plate cartilage chondrocyte differentiation	0.00740590698979107
BP	GO:1901990	regulation of mitotic cell cycle phase transition	0.00740629251845619
CC	GO:0005634	nucleus	0.00754978060097154
BP	GO:0006725	cellular aromatic compound metabolic process	0.00879505684228181
MF	GO:0003729	mRNA binding	0.00954605185982951
MF	GO:0030020	extracellular matrix structural constituent conferring tensile strength	0.00963725926444853
BP	GO:0060284	regulation of cell development	0.00963725926444853
BP	GO:0007049	cell cycle	0.00978983056433389
BP	GO:0045597	positive regulation of cell differentiation	0.0101692822089514
BP	GO:0043062	extracellular structure organization	0.0101973931486921
BP	GO:0000245	spliceosomal complex assembly	0.0103273019832614
BP	GO:0045787	positive regulation of cell cycle	0.0105741907111469
BP	GO:0060351	cartilage development involved in endochondral bone morphogenesis	0.0113842483104101
BP	GO:0051093	negative regulation of developmental process	0.0115061892672166
BP	GO:0003433	chondrocyte development involved in endochondral bone morphogenesis	0.0117374913514578
BP	GO:0051094	positive regulation of developmental process	0.0119798945640128
CC	GO:0000777	condensed chromosome kinetochore	0.0124242962366005
BP	GO:0006403	RNA localization	0.0125116040027859
CC	GO:0042995	cell projection	0.0125174189981818
BP	GO:0033047	regulation of mitotic sister chromatid segregation	0.0126379712740862
CC	GO:0000228	nuclear chromosome	0.0126379712740862
BP	GO:0000070	mitotic sister chromatid segregation	0.0139833041445374
BP	GO:0045664	regulation of neuron differentiation	0.0157547600981438
BP	GO:0045666	positive regulation of neuron differentiation	0.0180635278329272
BP	GO:0008037	cell recognition	0.0182300010911444
CC	GO:0099512	supramolecular fiber	0.0191106811740347
BP	GO:1901987	regulation of cell cycle phase transition	0.0191106811740347
CC	GO:0099080	supramolecular complex	0.0191106811740347
CC	GO:0099081	supramolecular polymer	0.0191106811740347
BP	GO:0000075	cell cycle checkpoint	0.0191106811740347
BP	GO:0003417	growth plate cartilage development	0.0199095982926399
BP	GO:1901360	organic cyclic compound metabolic process	0.0199095982926399
CC	GO:0031226	intrinsic component of plasma membrane	0.0199095982926399
CC	GO:0000779	condensed chromosome, centromeric region	0.0214851170000988
BP	GO:0010720	positive regulation of cell development	0.0214851170000988
BP	GO:0090288	negative regulation of cellular response to growth factor stimulus	0.0218899892650633
BP	GO:0003008	system process	0.022367940084515
BP	GO:0034641	cellular nitrogen compound metabolic process	0.022367940084515
CC	GO:0043292	contractile fiber	0.022367940084515
BP	GO:0120036	plasma membrane bounded cell projection organization	0.0232562052093869
BP	GO:0001501	skeletal system development	0.0232562052093869
BP	GO:0045876	positive regulation of sister chromatid cohesion	0.0243434601388095
BP	GO:0033045	regulation of sister chromatid segregation	0.0243485735438123
CC	GO:0005813	centrosome	0.0252865555646974
BP	GO:0051983	regulation of chromosome segregation	0.026341331339265
BP	GO:0048144	fibroblast proliferation	0.0265921696784142
BP	GO:0051783	regulation of nuclear division	0.0279079366987221
BP	GO:0060255	regulation of macromolecule metabolic process	0.0281303817711464
BP	GO:1902749	regulation of cell cycle G2/M phase transition	0.0281933654193625
BP	GO:0016070	RNA metabolic process	0.028476460705652
CC	GO:0098687	chromosomal region	0.0287110947876991
CC	GO:0009986	cell surface	0.0287110947876991
BP	GO:1903311	regulation of mRNA metabolic process	0.0293826244545982
BP	GO:0031346	positive regulation of cell projection organization	0.0297546588245581
BP	GO:0003422	growth plate cartilage morphogenesis	0.0297546588245581
CC	GO:0099240	intrinsic component of synaptic membrane	0.0297546588245581
BP	GO:0008283	cell proliferation	0.0297546588245581
BP	GO:0010976	positive regulation of neuron projection development	0.0298084959178957
CC	GO:0120025	plasma membrane bounded cell projection	0.0298084959178957
CC	GO:0098982	GABA-ergic synapse	0.0298084959178957
BP	GO:0007091	metaphase/anaphase transition of mitotic cell cycle	0.0300723554500201
BP	GO:0070593	dendrite self-avoidance	0.0308707911556611
CC	GO:0030054	cell junction	0.0322014716610082
MF	GO:0001540	amyloid-beta binding	0.0351979953158361
BP	GO:0045931	positive regulation of mitotic cell cycle	0.0351979953158361
MF	GO:0005102	signaling receptor binding	0.0351979953158361
BP	GO:0051171	regulation of nitrogen compound metabolic process	0.0356120115938404
MF	GO:0008134	transcription factor binding	0.0357268616344286
BP	GO:0031123	RNA 3'-end processing	0.0378489463179314
CC	GO:0005887	integral component of plasma membrane	0.038002319113707
BP	GO:0000278	mitotic cell cycle	0.038528622479778
BP	GO:0030030	cell projection organization	0.0386194829027775
BP	GO:0006259	DNA metabolic process	0.0394429572670364
BP	GO:0009653	anatomical structure morphogenesis	0.0398940052813985
BP	GO:0060350	endochondral bone morphogenesis	0.0409081885548432
BP	GO:0031570	DNA integrity checkpoint	0.0429512822468263
BP	GO:0010965	regulation of mitotic sister chromatid separation	0.043128834122947
BP	GO:0050808	synapse organization	0.0432201082989144
BP	GO:0007093	mitotic cell cycle checkpoint	0.0465427049026458
BP	GO:0099536	synaptic signaling	0.0466894334362225
BP	GO:0048145	regulation of fibroblast proliferation	0.0471407821230441
BP	GO:0023052	signaling	0.0472001042430286
BP	GO:1901992	positive regulation of mitotic cell cycle phase transition	0.0472001042430286
BP	GO:0051236	establishment of RNA localization	0.0473573160566434
CC	GO:0005681	spliceosomal complex	0.0478140239280992
CC	GO:0005604	basement membrane	0.0478140239280992
