# Supplementary material for: Dedicated transcriptomics combined with power analysis lead to functional understanding of genes with weak phenotypic changes in knockout lines
Source: PLoS Comput Biol. 2020 Nov 12;16(11):e1008354. doi: 10.1371/journal.pcbi.1008354 (PMC7685438; doi:10.1371/journal.pcbi.1008354)
Supplement: S3 File — (GZ) [file pcbi.1008354.s017.gz › S3_File/gor0.2/298.tsv]

ontology	category	term	BH
CC	GO:0031012	extracellular matrix	2.7890510680712e-07
BP	GO:0032501	multicellular organismal process	4.58947126585375e-07
CC	GO:0062023	collagen-containing extracellular matrix	4.58947126585375e-07
CC	GO:0043228	non-membrane-bounded organelle	1.96983917677914e-06
BP	GO:0071840	cellular component organization or biogenesis	2.02990031642437e-06
MF	GO:0005515	protein binding	2.56476335293491e-06
CC	GO:0030424	axon	2.56476335293491e-06
CC	GO:0043232	intracellular non-membrane-bounded organelle	2.87606696324022e-06
CC	GO:0032991	protein-containing complex	3.22511269267562e-06
MF	GO:0005201	extracellular matrix structural constituent	3.22511269267562e-06
BP	GO:0050789	regulation of biological process	3.22511269267562e-06
CC	GO:0005576	extracellular region	3.72789011714984e-06
BP	GO:0016043	cellular component organization	3.772363090525e-06
CC	GO:0044421	extracellular region part	4.08259708834401e-06
BP	GO:0009987	cellular process	5.08902422570543e-06
BP	GO:0032502	developmental process	6.05146750259005e-06
BP	GO:0050794	regulation of cellular process	1.0031187637351e-05
CC	GO:0097458	neuron part	1.06925989676244e-05
CC	GO:0097060	synaptic membrane	1.57881901904753e-05
BP	GO:0065007	biological regulation	1.60265040442732e-05
CC	GO:0005694	chromosome	1.72175775796024e-05
BP	GO:0007275	multicellular organism development	2.03814658104912e-05
CC	GO:0044427	chromosomal part	2.03814658104912e-05
MF	GO:0044877	protein-containing complex binding	2.03814658104912e-05
BP	GO:0048731	system development	2.03814658104912e-05
BP	GO:0048856	anatomical structure development	2.19148402395626e-05
BP	GO:0006260	DNA replication	2.38047633766539e-05
CC	GO:0099512	supramolecular fiber	2.38047633766539e-05
CC	GO:0099080	supramolecular complex	2.38047633766539e-05
CC	GO:0099081	supramolecular polymer	2.38047633766539e-05
CC	GO:0005615	extracellular space	2.38047633766539e-05
CC	GO:0033267	axon part	5.40735971491767e-05
CC	GO:0042995	cell projection	5.83913861672981e-05
CC	GO:0043005	neuron projection	6.24529843811396e-05
MF	GO:0005198	structural molecule activity	7.1187159020324e-05
BP	GO:0007155	cell adhesion	8.03933489836622e-05
BP	GO:0007268	chemical synaptic transmission	8.3282408271337e-05
BP	GO:0098916	anterograde trans-synaptic signaling	8.3282408271337e-05
CC	GO:0036477	somatodendritic compartment	0.000112996714843077
BP	GO:0022610	biological adhesion	0.000129402654059601
BP	GO:0099536	synaptic signaling	0.000142643104691223
BP	GO:0099537	trans-synaptic signaling	0.000156309568555008
CC	GO:0044297	cell body	0.000223127963079118
CC	GO:0043025	neuronal cell body	0.000236932176471912
CC	GO:0044420	extracellular matrix component	0.000264194486352364
BP	GO:0006261	DNA-dependent DNA replication	0.000304091803276885
CC	GO:0045202	synapse	0.000321600690819885
CC	GO:0044428	nuclear part	0.000363891402420446
MF	GO:0005488	binding	0.000363891402420446
CC	GO:0044456	synapse part	0.000415530361102544
MF	GO:0008094	DNA-dependent ATPase activity	0.000425730905957553
CC	GO:0098687	chromosomal region	0.000689324642074685
BP	GO:0048519	negative regulation of biological process	0.000689324642074685
BP	GO:0030154	cell differentiation	0.000725296930089329
CC	GO:0120025	plasma membrane bounded cell projection	0.000940579719471405
BP	GO:0048869	cellular developmental process	0.000990383345285094
BP	GO:0051128	regulation of cellular component organization	0.00113998766741075
MF	GO:0005212	structural constituent of eye lens	0.00118266088844014
BP	GO:0051983	regulation of chromosome segregation	0.00123060993425643
BP	GO:0033047	regulation of mitotic sister chromatid segregation	0.00126047256197931
CC	GO:0030054	cell junction	0.00137660796839807
BP	GO:0051130	positive regulation of cellular component organization	0.0015741611592707
CC	GO:0150034	distal axon	0.00157524348361719
BP	GO:0033045	regulation of sister chromatid segregation	0.00162346479920922
CC	GO:0000775	chromosome, centromeric region	0.00163076666593825
CC	GO:0000228	nuclear chromosome	0.0018829679331342
MF	GO:0005509	calcium ion binding	0.0018829679331342
CC	GO:0000776	kinetochore	0.00188425481721569
BP	GO:0007059	chromosome segregation	0.00188425481721569
CC	GO:0043292	contractile fiber	0.00206125312574209
BP	GO:0048523	negative regulation of cellular process	0.00206807316496795
BP	GO:0000070	mitotic sister chromatid segregation	0.00207489561670444
BP	GO:0051239	regulation of multicellular organismal process	0.00210187466714929
CC	GO:0031981	nuclear lumen	0.00212881669673652
BP	GO:0097435	supramolecular fiber organization	0.00259898522924844
CC	GO:0044430	cytoskeletal part	0.00308590263272654
MF	GO:0005539	glycosaminoglycan binding	0.00308590263272654
MF	GO:0003729	mRNA binding	0.0034702797061166
BP	GO:0006259	DNA metabolic process	0.0037480395948458
CC	GO:0000779	condensed chromosome, centromeric region	0.00386279954055204
BP	GO:0048518	positive regulation of biological process	0.00401724689394755
BP	GO:0048522	positive regulation of cellular process	0.00406312832494804
BP	GO:0050804	modulation of chemical synaptic transmission	0.00463598161716519
CC	GO:0000777	condensed chromosome kinetochore	0.00464002992274742
CC	GO:0044454	nuclear chromosome part	0.00464002992274742
BP	GO:0007399	nervous system development	0.00529284402843963
BP	GO:0099177	regulation of trans-synaptic signaling	0.00548321016167612
BP	GO:0006275	regulation of DNA replication	0.00574203594445919
BP	GO:0003009	skeletal muscle contraction	0.00591845708219847
CC	GO:0005856	cytoskeleton	0.00610111963690502
CC	GO:0005887	integral component of plasma membrane	0.00613312417856261
BP	GO:0050808	synapse organization	0.00615269279125443
CC	GO:0000793	condensed chromosome	0.00643087604948655
BP	GO:0000819	sister chromatid segregation	0.00681063945301246
CC	GO:0045211	postsynaptic membrane	0.00684080542163921
CC	GO:0031226	intrinsic component of plasma membrane	0.00804276386796789
BP	GO:0006941	striated muscle contraction	0.00900018522996069
BP	GO:0051216	cartilage development	0.00972680147106598
BP	GO:0003008	system process	0.00975965434799352
BP	GO:0050793	regulation of developmental process	0.00975965434799352
CC	GO:0005581	collagen trimer	0.0102294185063704
BP	GO:1905818	regulation of chromosome separation	0.0103578859192185
BP	GO:0007267	cell-cell signaling	0.0104913511348877
BP	GO:0008037	cell recognition	0.0104913511348877
MF	GO:0008092	cytoskeletal protein binding	0.0108061527980094
BP	GO:0010965	regulation of mitotic sister chromatid separation	0.0113523596208651
BP	GO:0007346	regulation of mitotic cell cycle	0.0117704718494468
BP	GO:0071103	DNA conformation change	0.0117704718494468
MF	GO:0030020	extracellular matrix structural constituent conferring tensile strength	0.0117704718494468
BP	GO:0000278	mitotic cell cycle	0.0139247017695637
BP	GO:0008380	RNA splicing	0.0140774557997013
MF	GO:0008201	heparin binding	0.0141207933108929
BP	GO:0060351	cartilage development involved in endochondral bone morphogenesis	0.0151504426479044
CC	GO:0030017	sarcomere	0.0151504426479044
BP	GO:0007091	metaphase/anaphase transition of mitotic cell cycle	0.0187210540089386
CC	GO:0005657	replication fork	0.0187210540089386
BP	GO:0048168	regulation of neuronal synaptic plasticity	0.0187210540089386
BP	GO:0051960	regulation of nervous system development	0.0187210540089386
CC	GO:0030016	myofibril	0.0193075731019193
CC	GO:0044449	contractile fiber part	0.0194067246854587
BP	GO:0006396	RNA processing	0.0199161089314727
BP	GO:0065004	protein-DNA complex assembly	0.020493446574666
BP	GO:0006310	DNA recombination	0.020493446574666
MF	GO:0099094	ligand-gated cation channel activity	0.0205463927093407
BP	GO:0006397	mRNA processing	0.0218686166929691
BP	GO:0048468	cell development	0.0218686166929691
MF	GO:0046873	metal ion transmembrane transporter activity	0.0218686166929691
BP	GO:0044085	cellular component biogenesis	0.022478576365253
BP	GO:2000026	regulation of multicellular organismal development	0.0229585302034149
BP	GO:0048589	developmental growth	0.0241433336881049
BP	GO:0051726	regulation of cell cycle	0.0252802173433041
MF	GO:0005261	cation channel activity	0.0252802173433041
BP	GO:0043933	protein-containing complex subunit organization	0.0252802173433041
BP	GO:0048167	regulation of synaptic plasticity	0.0252802173433041
CC	GO:0032809	neuronal cell body membrane	0.0252802173433041
BP	GO:0007093	mitotic cell cycle checkpoint	0.0252802173433041
BP	GO:0061448	connective tissue development	0.025752046480186
BP	GO:0040007	growth	0.025752046480186
BP	GO:0051962	positive regulation of nervous system development	0.025752046480186
MF	GO:0004386	helicase activity	0.025752046480186
BP	GO:0045787	positive regulation of cell cycle	0.025752046480186
CC	GO:0042734	presynaptic membrane	0.0260279082447241
BP	GO:0045876	positive regulation of sister chromatid cohesion	0.0260279082447241
BP	GO:0045595	regulation of cell differentiation	0.0263006869501021
BP	GO:0016071	mRNA metabolic process	0.0263956842402067
BP	GO:0006281	DNA repair	0.0263956842402067
BP	GO:0006974	cellular response to DNA damage stimulus	0.0267239577778626
BP	GO:0045931	positive regulation of mitotic cell cycle	0.0284656792550962
CC	GO:0070013	intracellular organelle lumen	0.0287694608213789
BP	GO:0032879	regulation of localization	0.0289608684320861
BP	GO:0030071	regulation of mitotic metaphase/anaphase transition	0.029798822166831
BP	GO:0071824	protein-DNA complex subunit organization	0.029798822166831
CC	GO:0031974	membrane-enclosed lumen	0.029798822166831
CC	GO:0043233	organelle lumen	0.029798822166831
CC	GO:0005654	nucleoplasm	0.0303700874000627
BP	GO:0000245	spliceosomal complex assembly	0.0303700874000627
BP	GO:0090068	positive regulation of cell cycle process	0.031956937313977
CC	GO:0097447	dendritic tree	0.0329038937289255
BP	GO:0030198	extracellular matrix organization	0.0329038937289255
CC	GO:0032993	protein-DNA complex	0.0331073874429666
BP	GO:0140014	mitotic nuclear division	0.0339923433188659
BP	GO:0051093	negative regulation of developmental process	0.0349045733389702
BP	GO:2000816	negative regulation of mitotic sister chromatid separation	0.0352683981028132
CC	GO:0099240	intrinsic component of synaptic membrane	0.0352683981028132
BP	GO:0051984	positive regulation of chromosome segregation	0.0354024359603534
BP	GO:0098813	nuclear chromosome segregation	0.0354024359603534
BP	GO:0043062	extracellular structure organization	0.0363440151632422
BP	GO:0065008	regulation of biological quality	0.0382807258589033
CC	GO:0098794	postsynapse	0.0383665159748149
BP	GO:0006403	RNA localization	0.0395431484472466
BP	GO:0044784	metaphase/anaphase transition of cell cycle	0.0395431484472466
CC	GO:0030425	dendrite	0.0396132599799776
CC	GO:0099634	postsynaptic specialization membrane	0.0400482486714048
MF	GO:0099604	ligand-gated calcium channel activity	0.0401261475960851
CC	GO:0005634	nucleus	0.040453785410765
BP	GO:0051306	mitotic sister chromatid separation	0.0411721113357955
MF	GO:0097367	carbohydrate derivative binding	0.0411938083089554
MF	GO:0016887	ATPase activity	0.0421990738505206
BP	GO:0034508	centromere complex assembly	0.0421990738505206
BP	GO:0044786	cell cycle DNA replication	0.0421990738505206
CC	GO:0030426	growth cone	0.0421990738505206
MF	GO:0016462	pyrophosphatase activity	0.0425546823371798
CC	GO:0017146	NMDA selective glutamate receptor complex	0.0437487370367425
BP	GO:1901990	regulation of mitotic cell cycle phase transition	0.0441998303873584
BP	GO:0023052	signaling	0.0442048896818609
BP	GO:0090195	chemokine secretion	0.0442048896818609
CC	GO:0098982	GABA-ergic synapse	0.0442048896818609
BP	GO:0034622	cellular protein-containing complex assembly	0.0442048896818609
BP	GO:0000375	RNA splicing, via transesterification reactions	0.0451755813101517
BP	GO:0000377	RNA splicing, via transesterification reactions with bulged adenosine as nucleophile	0.0451755813101517
BP	GO:0000398	mRNA splicing, via spliceosome	0.0451755813101517
CC	GO:0098793	presynapse	0.0479948495722634
CC	GO:0098590	plasma membrane region	0.0479948495722634
BP	GO:0007049	cell cycle	0.049431008397614
CC	GO:0044298	cell body membrane	0.0499325217034439
MF	GO:0016817	hydrolase activity, acting on acid anhydrides	0.0499325217034439
MF	GO:0016818	hydrolase activity, acting on acid anhydrides, in phosphorus-containing anhydrides	0.0499325217034439
MF	GO:0051015	actin filament binding	0.0499325217034439
BP	GO:0060350	endochondral bone morphogenesis	0.0499325217034439
CC	GO:0009986	cell surface	0.0499325217034439
MF	GO:0003697	single-stranded DNA binding	0.0499325217034439
BP	GO:0050877	nervous system process	0.0499325217034439
CC	GO:0044463	cell projection part	0.0499325217034439
CC	GO:0120038	plasma membrane bounded cell projection part	0.0499325217034439
