# Supplementary material for: Dedicated transcriptomics combined with power analysis lead to functional understanding of genes with weak phenotypic changes in knockout lines
Source: PLoS Comput Biol. 2020 Nov 12;16(11):e1008354. doi: 10.1371/journal.pcbi.1008354 (PMC7685438; doi:10.1371/journal.pcbi.1008354)
Supplement: S3 File — (GZ) [file pcbi.1008354.s017.gz › S3_File/gor0.2/488.tsv]

ontology	category	term	BH
CC	GO:0031012	extracellular matrix	3.35275424452783e-13
CC	GO:0062023	collagen-containing extracellular matrix	8.92245641184982e-11
CC	GO:0044421	extracellular region part	8.92245641184982e-11
CC	GO:0005576	extracellular region	1.49655123164288e-08
MF	GO:0005515	protein binding	1.70458012284901e-08
CC	GO:0005615	extracellular space	1.70458012284901e-08
MF	GO:0005201	extracellular matrix structural constituent	4.15356962188755e-08
BP	GO:0048731	system development	1.79867468344239e-07
BP	GO:0048856	anatomical structure development	2.28208546344433e-07
BP	GO:0032501	multicellular organismal process	3.00982590880424e-07
BP	GO:0071840	cellular component organization or biogenesis	3.1994916913771e-07
BP	GO:0007275	multicellular organism development	3.23570986035185e-07
BP	GO:0032502	developmental process	3.23570986035185e-07
MF	GO:0005198	structural molecule activity	3.2577841784354e-07
CC	GO:0043228	non-membrane-bounded organelle	5.46017098697446e-07
CC	GO:0044428	nuclear part	5.70154792082347e-07
CC	GO:0031981	nuclear lumen	6.46663060669865e-07
BP	GO:0009987	cellular process	6.46663060669865e-07
CC	GO:0032991	protein-containing complex	1.00488919281295e-06
CC	GO:0043232	intracellular non-membrane-bounded organelle	1.53387240769242e-06
BP	GO:0065007	biological regulation	1.79086882032276e-06
BP	GO:0050789	regulation of biological process	1.79086882032276e-06
MF	GO:0005488	binding	2.11400775945356e-06
BP	GO:0016043	cellular component organization	2.93382987373782e-06
BP	GO:0050794	regulation of cellular process	4.44631521684885e-06
MF	GO:0044877	protein-containing complex binding	6.67580160442009e-06
CC	GO:0070013	intracellular organelle lumen	1.33169126653312e-05
CC	GO:0031974	membrane-enclosed lumen	1.34763561929476e-05
CC	GO:0043233	organelle lumen	1.34763561929476e-05
BP	GO:0048523	negative regulation of cellular process	1.34763561929476e-05
BP	GO:0048519	negative regulation of biological process	2.25276408049376e-05
CC	GO:0005581	collagen trimer	2.44913046684037e-05
CC	GO:0031226	intrinsic component of plasma membrane	2.90736819520345e-05
CC	GO:0005887	integral component of plasma membrane	3.91155352762422e-05
CC	GO:0005654	nucleoplasm	3.9447637809657e-05
CC	GO:0099512	supramolecular fiber	4.35253700774012e-05
CC	GO:0099080	supramolecular complex	4.35253700774012e-05
CC	GO:0099081	supramolecular polymer	4.35253700774012e-05
CC	GO:0097060	synaptic membrane	6.24914264895622e-05
BP	GO:0006396	RNA processing	6.69001529139968e-05
BP	GO:0050793	regulation of developmental process	9.76654406779727e-05
MF	GO:0005212	structural constituent of eye lens	0.000158090337479536
BP	GO:0007268	chemical synaptic transmission	0.000170632623822888
BP	GO:0098916	anterograde trans-synaptic signaling	0.000170632623822888
BP	GO:0099536	synaptic signaling	0.000192218394846511
BP	GO:0099537	trans-synaptic signaling	0.00021640819679145
BP	GO:0007399	nervous system development	0.000218263423073369
MF	GO:0005539	glycosaminoglycan binding	0.000258288178222199
BP	GO:0006397	mRNA processing	0.000343428508588456
BP	GO:0031123	RNA 3'-end processing	0.000741116749680538
BP	GO:2000026	regulation of multicellular organismal development	0.000751986271883109
BP	GO:0060350	endochondral bone morphogenesis	0.000785292381384049
CC	GO:0005856	cytoskeleton	0.00095248724499114
BP	GO:0008380	RNA splicing	0.000976911072339414
CC	GO:0044427	chromosomal part	0.000999122181441515
CC	GO:0000776	kinetochore	0.00112443097380754
BP	GO:0051128	regulation of cellular component organization	0.00125280364052552
BP	GO:0090304	nucleic acid metabolic process	0.00125280364052552
MF	GO:0008201	heparin binding	0.00162810210056517
BP	GO:0016071	mRNA metabolic process	0.00177922209479196
CC	GO:0044420	extracellular matrix component	0.00196418003481181
BP	GO:0048869	cellular developmental process	0.00206008446205433
BP	GO:0030154	cell differentiation	0.00258510731831765
BP	GO:0045595	regulation of cell differentiation	0.00258510731831765
BP	GO:0048468	cell development	0.00262648023859934
CC	GO:0000775	chromosome, centromeric region	0.00269021131146685
BP	GO:0023052	signaling	0.00269021131146685
BP	GO:0003071	renal system process involved in regulation of systemic arterial blood pressure	0.00275370954727026
MF	GO:0030020	extracellular matrix structural constituent conferring tensile strength	0.00275370954727026
BP	GO:0051239	regulation of multicellular organismal process	0.00281214921677686
BP	GO:0006260	DNA replication	0.00296811329232965
BP	GO:0006928	movement of cell or subcellular component	0.00296811329232965
CC	GO:0030424	axon	0.00297720938271078
CC	GO:0005694	chromosome	0.00315894194656459
BP	GO:0051726	regulation of cell cycle	0.00315894194656459
BP	GO:0022610	biological adhesion	0.00358133249075124
BP	GO:0006403	RNA localization	0.00367877506797569
BP	GO:0060351	cartilage development involved in endochondral bone morphogenesis	0.00426823161174038
BP	GO:0007154	cell communication	0.00459550729997521
BP	GO:0040011	locomotion	0.00466615761430327
CC	GO:0000228	nuclear chromosome	0.0046834724601293
BP	GO:0007155	cell adhesion	0.0046834724601293
BP	GO:0050804	modulation of chemical synaptic transmission	0.0046834724601293
BP	GO:0051130	positive regulation of cellular component organization	0.0046834724601293
CC	GO:0098687	chromosomal region	0.00518530037134035
BP	GO:0022008	neurogenesis	0.00551727857087862
CC	GO:0045202	synapse	0.00571535355943479
CC	GO:0044422	organelle part	0.00571535355943479
BP	GO:0099177	regulation of trans-synaptic signaling	0.00571535355943479
BP	GO:0051216	cartilage development	0.00581877600237736
CC	GO:0099240	intrinsic component of synaptic membrane	0.00593522436093572
CC	GO:0044456	synapse part	0.00593522436093572
BP	GO:0003417	growth plate cartilage development	0.00619961234686845
BP	GO:0031570	DNA integrity checkpoint	0.00710862844168036
CC	GO:0044454	nuclear chromosome part	0.00821821278157909
BP	GO:0090068	positive regulation of cell cycle process	0.00860605157821383
BP	GO:0051093	negative regulation of developmental process	0.00899408028107479
MF	GO:0005518	collagen binding	0.00899408028107479
CC	GO:0045211	postsynaptic membrane	0.00899408028107479
BP	GO:0048699	generation of neurons	0.00924664940153412
BP	GO:0042330	taxis	0.00924664940153412
BP	GO:0008283	cell proliferation	0.00955340845062151
BP	GO:0048513	animal organ development	0.0106330869343273
BP	GO:0006261	DNA-dependent DNA replication	0.0106330869343273
BP	GO:0006935	chemotaxis	0.0106330869343273
BP	GO:0000075	cell cycle checkpoint	0.0106330869343273
BP	GO:0006139	nucleobase-containing compound metabolic process	0.0106330869343273
BP	GO:0034508	centromere complex assembly	0.0114119419874431
BP	GO:0003433	chondrocyte development involved in endochondral bone morphogenesis	0.0116542376189318
BP	GO:0022613	ribonucleoprotein complex biogenesis	0.0116542376189318
CC	GO:0036477	somatodendritic compartment	0.0117479226116332
CC	GO:0000777	condensed chromosome kinetochore	0.0117479226116332
BP	GO:0098868	bone growth	0.0117479226116332
CC	GO:0099699	integral component of synaptic membrane	0.0121315889670384
CC	GO:0043292	contractile fiber	0.0121315889670384
CC	GO:0044430	cytoskeletal part	0.0121315889670384
BP	GO:0000375	RNA splicing, via transesterification reactions	0.0121315889670384
BP	GO:0000377	RNA splicing, via transesterification reactions with bulged adenosine as nucleophile	0.0121315889670384
BP	GO:0000398	mRNA splicing, via spliceosome	0.0121315889670384
MF	GO:0098879	structural constituent of postsynaptic specialization	0.0124739877207984
BP	GO:0003008	system process	0.0125520819781298
BP	GO:0040007	growth	0.0132287084400311
CC	GO:0005634	nucleus	0.0136131256772242
BP	GO:0048589	developmental growth	0.0136131256772242
BP	GO:0009653	anatomical structure morphogenesis	0.0137615296685645
BP	GO:0006941	striated muscle contraction	0.0137615296685645
BP	GO:0060255	regulation of macromolecule metabolic process	0.0137615296685645
BP	GO:0051094	positive regulation of developmental process	0.0137615296685645
MF	GO:0003697	single-stranded DNA binding	0.0146417622458362
CC	GO:0097458	neuron part	0.0148888638823886
BP	GO:0000278	mitotic cell cycle	0.0148986560519595
BP	GO:0046483	heterocycle metabolic process	0.0159027646404701
CC	GO:0044452	nucleolar part	0.0159027646404701
BP	GO:0003013	circulatory system process	0.0159027646404701
CC	GO:0098982	GABA-ergic synapse	0.0162232886377789
BP	GO:0051960	regulation of nervous system development	0.0162232886377789
CC	GO:0030054	cell junction	0.0162232886377789
BP	GO:0006725	cellular aromatic compound metabolic process	0.0165911932641361
BP	GO:0007267	cell-cell signaling	0.0171333864224693
BP	GO:0016070	RNA metabolic process	0.0172239274202113
CC	GO:0043005	neuron projection	0.0172239274202113
BP	GO:0031175	neuron projection development	0.0172363061212477
BP	GO:0007411	axon guidance	0.0177815025982319
CC	GO:0044297	cell body	0.0179023500441447
CC	GO:0000779	condensed chromosome, centromeric region	0.0179023500441447
BP	GO:0051716	cellular response to stimulus	0.0179023500441447
BP	GO:0042221	response to chemical	0.0179023500441447
BP	GO:0030182	neuron differentiation	0.0182945901367992
BP	GO:0000070	mitotic sister chromatid segregation	0.0182945901367992
BP	GO:0033045	regulation of sister chromatid segregation	0.0193452356540828
BP	GO:0044085	cellular component biogenesis	0.0193497877097827
MF	GO:0003729	mRNA binding	0.0193497877097827
BP	GO:0051983	regulation of chromosome segregation	0.0202163224421837
BP	GO:0045876	positive regulation of sister chromatid cohesion	0.0203207841321645
BP	GO:0043170	macromolecule metabolic process	0.0205469370126169
MF	GO:0098919	structural constituent of postsynaptic density	0.0211686775957527
BP	GO:0097485	neuron projection guidance	0.0211956279103275
CC	GO:0033267	axon part	0.0213513327866842
BP	GO:0001977	renal system process involved in regulation of blood volume	0.0218810179973841
BP	GO:0051236	establishment of RNA localization	0.0218811448653714
BP	GO:0007049	cell cycle	0.0218811448653714
BP	GO:0045597	positive regulation of cell differentiation	0.0219880078861466
BP	GO:0061448	connective tissue development	0.0225868765899842
BP	GO:0001501	skeletal system development	0.0226188224317409
BP	GO:0002062	chondrocyte differentiation	0.0226188224317409
BP	GO:1902749	regulation of cell cycle G2/M phase transition	0.0226188224317409
BP	GO:0008015	blood circulation	0.022692970025925
CC	GO:0099634	postsynaptic specialization membrane	0.022692970025925
CC	GO:0000793	condensed chromosome	0.0227321923904429
BP	GO:0097435	supramolecular fiber organization	0.0249596662569351
CC	GO:1990351	transporter complex	0.0254441659944994
CC	GO:1902495	transmembrane transporter complex	0.0254441659944994
BP	GO:0048522	positive regulation of cellular process	0.0254441659944994
BP	GO:0003418	growth plate cartilage chondrocyte differentiation	0.0261005790306838
MF	GO:0098772	molecular function regulator	0.0261046008340203
BP	GO:0003422	growth plate cartilage morphogenesis	0.0261233087235315
BP	GO:0044839	cell cycle G2/M phase transition	0.0269519939934345
BP	GO:0003416	endochondral bone growth	0.026955235184256
CC	GO:0043025	neuronal cell body	0.027443774490391
MF	GO:0005509	calcium ion binding	0.0275679012664461
BP	GO:0010646	regulation of cell communication	0.0275679012664461
BP	GO:0003012	muscle system process	0.0275679012664461
BP	GO:0071824	protein-DNA complex subunit organization	0.0281775038313295
BP	GO:0003015	heart process	0.0290674872982657
BP	GO:1901360	organic cyclic compound metabolic process	0.0294412237313572
BP	GO:0060284	regulation of cell development	0.0296819903023967
CC	GO:0044459	plasma membrane part	0.0296819903023967
BP	GO:0016477	cell migration	0.0305477087928004
BP	GO:0003009	skeletal muscle contraction	0.0309257119492535
MF	GO:0004888	transmembrane signaling receptor activity	0.0309745721474474
BP	GO:0051241	negative regulation of multicellular organismal process	0.0313874996814318
BP	GO:0023051	regulation of signaling	0.0325524021690025
BP	GO:0060349	bone morphogenesis	0.0325524021690025
MF	GO:0005102	signaling receptor binding	0.0336985138729365
BP	GO:0065004	protein-DNA complex assembly	0.0340022692315114
BP	GO:0006259	DNA metabolic process	0.0354799193354669
BP	GO:0050808	synapse organization	0.0363300539750219
BP	GO:0042127	regulation of cell proliferation	0.036533785263777
BP	GO:0048518	positive regulation of biological process	0.036533785263777
BP	GO:0140014	mitotic nuclear division	0.036533785263777
BP	GO:0048666	neuron development	0.0365374536835642
BP	GO:0007093	mitotic cell cycle checkpoint	0.036657294545322
CC	GO:0099092	postsynaptic density, intracellular component	0.036657294545322
BP	GO:0007346	regulation of mitotic cell cycle	0.036657294545322
BP	GO:0033044	regulation of chromosome organization	0.0375764311397898
BP	GO:0034641	cellular nitrogen compound metabolic process	0.0399589753806339
CC	GO:0044446	intracellular organelle part	0.0400370375375108
BP	GO:0060047	heart contraction	0.0402509013233839
CC	GO:1990904	ribonucleoprotein complex	0.0402529220289782
CC	GO:0098936	intrinsic component of postsynaptic membrane	0.0403269833243104
CC	GO:0097447	dendritic tree	0.0412291663904401
BP	GO:0033047	regulation of mitotic sister chromatid segregation	0.0415127463593556
CC	GO:0034702	ion channel complex	0.0422646679731946
BP	GO:0050657	nucleic acid transport	0.0422646679731946
BP	GO:0050658	RNA transport	0.0422646679731946
BP	GO:0003093	regulation of glomerular filtration	0.0431477532517757
BP	GO:0120039	plasma membrane bounded cell projection morphogenesis	0.0436343838958662
MF	GO:0019957	C-C chemokine binding	0.0438044823971488
BP	GO:0034502	protein localization to chromosome	0.0441648333782888
BP	GO:0008285	negative regulation of cell proliferation	0.045105074948018
BP	GO:0032879	regulation of localization	0.0452155238341513
CC	GO:0030016	myofibril	0.0455649520096921
BP	GO:0006974	cellular response to DNA damage stimulus	0.0460348848193209
BP	GO:0000245	spliceosomal complex assembly	0.046040252216874
BP	GO:0030198	extracellular matrix organization	0.046949911052526
BP	GO:0051383	kinetochore organization	0.0480082673652681
BP	GO:0051171	regulation of nitrogen compound metabolic process	0.0483170719318786
BP	GO:0033043	regulation of organelle organization	0.0484650410312429
BP	GO:0120036	plasma membrane bounded cell projection organization	0.0495562239116448
BP	GO:0003414	chondrocyte morphogenesis involved in endochondral bone morphogenesis	0.0495562239116448
BP	GO:0003429	growth plate cartilage chondrocyte morphogenesis	0.0495562239116448
BP	GO:0090171	chondrocyte morphogenesis	0.0495562239116448
BP	GO:0044774	mitotic DNA integrity checkpoint	0.0496098897021497
