# Supplementary material for: Dedicated transcriptomics combined with power analysis lead to functional understanding of genes with weak phenotypic changes in knockout lines
Source: PLoS Comput Biol. 2020 Nov 12;16(11):e1008354. doi: 10.1371/journal.pcbi.1008354 (PMC7685438; doi:10.1371/journal.pcbi.1008354)
Supplement: S3 File — (GZ) [file pcbi.1008354.s017.gz › S3_File/gor0.2/35.tsv]

ontology	category	term	BH
CC	GO:0031012	extracellular matrix	3.96225424253626e-08
CC	GO:0062023	collagen-containing extracellular matrix	4.36421072517736e-08
CC	GO:0032991	protein-containing complex	3.50220334408436e-07
BP	GO:0032501	multicellular organismal process	5.54892455071204e-07
MF	GO:0005515	protein binding	1.09143423215127e-06
MF	GO:0005201	extracellular matrix structural constituent	2.2529843144691e-06
BP	GO:0071840	cellular component organization or biogenesis	9.71751065659875e-06
MF	GO:0044877	protein-containing complex binding	1.07340172879225e-05
MF	GO:0005198	structural molecule activity	1.10307850413087e-05
CC	GO:0044428	nuclear part	1.99289451636545e-05
BP	GO:0007275	multicellular organism development	2.12604093510082e-05
MF	GO:0005488	binding	2.31854959040392e-05
CC	GO:0030424	axon	2.31854959040392e-05
BP	GO:0032502	developmental process	2.53531451443736e-05
CC	GO:0045202	synapse	2.7141338165278e-05
BP	GO:0009987	cellular process	2.80412292243788e-05
BP	GO:0048731	system development	2.83477782386901e-05
CC	GO:0097060	synaptic membrane	3.5755653506055e-05
BP	GO:0048856	anatomical structure development	3.5755653506055e-05
BP	GO:0065007	biological regulation	3.80768200742775e-05
BP	GO:0006396	RNA processing	3.80768200742775e-05
CC	GO:0031981	nuclear lumen	3.97376425451631e-05
CC	GO:0044421	extracellular region part	3.97376425451631e-05
BP	GO:0016043	cellular component organization	5.23701738339653e-05
BP	GO:0050789	regulation of biological process	0.000100222812061005
CC	GO:0097458	neuron part	0.000114862593210609
BP	GO:0008380	RNA splicing	0.00019009340135687
CC	GO:0044456	synapse part	0.000191575333354861
BP	GO:0007346	regulation of mitotic cell cycle	0.000208622394706836
CC	GO:0005694	chromosome	0.000221344754220779
CC	GO:0030054	cell junction	0.000221344754220779
MF	GO:0005212	structural constituent of eye lens	0.000247026887354316
CC	GO:0005615	extracellular space	0.000266771391061018
CC	GO:0005887	integral component of plasma membrane	0.00051140018807406
CC	GO:0005634	nucleus	0.00051140018807406
CC	GO:0043228	non-membrane-bounded organelle	0.000660509946618374
CC	GO:0044427	chromosomal part	0.000676706273923114
BP	GO:0003008	system process	0.00108301000078596
BP	GO:0048468	cell development	0.00143674624231707
BP	GO:0050794	regulation of cellular process	0.00144147204761693
BP	GO:0000278	mitotic cell cycle	0.00144147204761693
CC	GO:0043232	intracellular non-membrane-bounded organelle	0.00152847833253499
CC	GO:0031226	intrinsic component of plasma membrane	0.00178957520842906
BP	GO:0030198	extracellular matrix organization	0.00199720961973993
BP	GO:0016071	mRNA metabolic process	0.00214289844962683
BP	GO:0007399	nervous system development	0.0021845886785886
CC	GO:0000775	chromosome, centromeric region	0.00221655210608121
CC	GO:0000776	kinetochore	0.00264747851787268
BP	GO:0030154	cell differentiation	0.00264747851787268
CC	GO:0070013	intracellular organelle lumen	0.00264747851787268
CC	GO:0031974	membrane-enclosed lumen	0.00280592826305817
CC	GO:0043233	organelle lumen	0.00280592826305817
CC	GO:0036477	somatodendritic compartment	0.00280592826305817
BP	GO:0043062	extracellular structure organization	0.00283751549109185
BP	GO:0006941	striated muscle contraction	0.00295011114047859
BP	GO:0051239	regulation of multicellular organismal process	0.00349510224611248
BP	GO:0000375	RNA splicing, via transesterification reactions	0.00349510224611248
BP	GO:0000377	RNA splicing, via transesterification reactions with bulged adenosine as nucleophile	0.00349510224611248
BP	GO:0000398	mRNA splicing, via spliceosome	0.00349510224611248
BP	GO:0048869	cellular developmental process	0.00349510224611248
CC	GO:0005654	nucleoplasm	0.00364546035098636
MF	GO:0005261	cation channel activity	0.0040860835423247
BP	GO:0045595	regulation of cell differentiation	0.00415848515824851
CC	GO:0045211	postsynaptic membrane	0.00455451009674583
BP	GO:0000070	mitotic sister chromatid segregation	0.00480794998411583
BP	GO:0006397	mRNA processing	0.00523017682962804
CC	GO:0044459	plasma membrane part	0.00533415506247211
CC	GO:0033267	axon part	0.00533415506247211
CC	GO:0000228	nuclear chromosome	0.00534901519072427
CC	GO:0044297	cell body	0.00538014048776398
BP	GO:0007049	cell cycle	0.0057906130950603
CC	GO:0098590	plasma membrane region	0.00613252579829246
BP	GO:0003009	skeletal muscle contraction	0.0061565914032629
BP	GO:0050793	regulation of developmental process	0.00635166670171096
BP	GO:0051726	regulation of cell cycle	0.00640566637600089
BP	GO:0042391	regulation of membrane potential	0.00691124301727447
CC	GO:0043025	neuronal cell body	0.00764930639578377
BP	GO:0048519	negative regulation of biological process	0.00819276435234073
CC	GO:0005576	extracellular region	0.00904916285621678
BP	GO:0033047	regulation of mitotic sister chromatid segregation	0.00904916285621678
CC	GO:0043005	neuron projection	0.00932769796055462
BP	GO:0051216	cartilage development	0.0110228196446191
BP	GO:0007155	cell adhesion	0.0120945898163867
CC	GO:0098687	chromosomal region	0.0138769936789104
BP	GO:0050808	synapse organization	0.0138769936789104
CC	GO:0005581	collagen trimer	0.0150963059855364
BP	GO:0000819	sister chromatid segregation	0.0158632164022254
BP	GO:0000245	spliceosomal complex assembly	0.0164878471473229
CC	GO:0044454	nuclear chromosome part	0.0165935538378185
BP	GO:1901990	regulation of mitotic cell cycle phase transition	0.0169549751340819
BP	GO:0022610	biological adhesion	0.0174809434775186
CC	GO:0000793	condensed chromosome	0.0174809434775186
BP	GO:0007059	chromosome segregation	0.0174809434775186
BP	GO:0048523	negative regulation of cellular process	0.0175550380507151
MF	GO:0098879	structural constituent of postsynaptic specialization	0.0175550380507151
CC	GO:0099512	supramolecular fiber	0.0175550380507151
CC	GO:0099080	supramolecular complex	0.017584289267892
CC	GO:0099081	supramolecular polymer	0.017584289267892
BP	GO:0022613	ribonucleoprotein complex biogenesis	0.017584289267892
BP	GO:0090304	nucleic acid metabolic process	0.0176135096502265
BP	GO:0042127	regulation of cell proliferation	0.0176135096502265
CC	GO:0099240	intrinsic component of synaptic membrane	0.0176135096502265
MF	GO:0003729	mRNA binding	0.0176135096502265
MF	GO:0051015	actin filament binding	0.017740963147464
MF	GO:0030020	extracellular matrix structural constituent conferring tensile strength	0.0178680924982867
BP	GO:0040007	growth	0.0178686757770791
CC	GO:0043292	contractile fiber	0.0181610989581863
MF	GO:0008092	cytoskeletal protein binding	0.0181610989581863
BP	GO:0033045	regulation of sister chromatid segregation	0.0181610989581863
CC	GO:0098794	postsynapse	0.0206684878204334
BP	GO:0061448	connective tissue development	0.0207292794717575
BP	GO:2000026	regulation of multicellular organismal development	0.0209496197325494
CC	GO:0044420	extracellular matrix component	0.0209496197325494
BP	GO:0051983	regulation of chromosome segregation	0.0218410727672581
CC	GO:0005681	spliceosomal complex	0.022361845806123
BP	GO:0045930	negative regulation of mitotic cell cycle	0.0228563220452587
MF	GO:0003723	RNA binding	0.0228563220452587
BP	GO:0060047	heart contraction	0.0228563220452587
BP	GO:0097435	supramolecular fiber organization	0.0233389292601349
BP	GO:0002062	chondrocyte differentiation	0.0233389292601349
BP	GO:0045597	positive regulation of cell differentiation	0.0233389292601349
BP	GO:0007088	regulation of mitotic nuclear division	0.0233389292601349
MF	GO:0046873	metal ion transmembrane transporter activity	0.0233389292601349
BP	GO:0008283	cell proliferation	0.0233389292601349
CC	GO:0099634	postsynaptic specialization membrane	0.0233389292601349
BP	GO:1901987	regulation of cell cycle phase transition	0.0233389292601349
BP	GO:0007268	chemical synaptic transmission	0.0233389292601349
BP	GO:0098916	anterograde trans-synaptic signaling	0.0233389292601349
BP	GO:0006259	DNA metabolic process	0.0233389292601349
BP	GO:0003015	heart process	0.0236430665288307
BP	GO:0007093	mitotic cell cycle checkpoint	0.0236430665288307
BP	GO:1902749	regulation of cell cycle G2/M phase transition	0.0238634720268463
BP	GO:0023052	signaling	0.0238634720268463
BP	GO:0050877	nervous system process	0.0238634720268463
BP	GO:0099536	synaptic signaling	0.0245878723472605
BP	GO:0008037	cell recognition	0.024912795849621
CC	GO:0000779	condensed chromosome, centromeric region	0.0264014106057728
MF	GO:0098919	structural constituent of postsynaptic density	0.0264014106057728
BP	GO:0140014	mitotic nuclear division	0.0266692292405322
BP	GO:0099537	trans-synaptic signaling	0.0268821466867287
MF	GO:0022843	voltage-gated cation channel activity	0.0284734468212619
BP	GO:0031123	RNA 3'-end processing	0.0293159954801451
BP	GO:0050879	multicellular organismal movement	0.0308774290370236
BP	GO:0050881	musculoskeletal movement	0.0308774290370236
BP	GO:0010389	regulation of G2/M transition of mitotic cell cycle	0.0309556775254111
BP	GO:0060537	muscle tissue development	0.0323681991239439
BP	GO:1903047	mitotic cell cycle process	0.0338760673815045
BP	GO:0007154	cell communication	0.0339493740278787
BP	GO:0060351	cartilage development involved in endochondral bone morphogenesis	0.0346815333161063
BP	GO:0006813	potassium ion transport	0.0353789549929505
BP	GO:0006139	nucleobase-containing compound metabolic process	0.0357848968060797
BP	GO:0090068	positive regulation of cell cycle process	0.0364708852763351
CC	GO:0042734	presynaptic membrane	0.0390702041791621
CC	GO:0098982	GABA-ergic synapse	0.0428178851047021
BP	GO:0006974	cellular response to DNA damage stimulus	0.0432526338291901
BP	GO:0051783	regulation of nuclear division	0.0435210754693327
CC	GO:0000777	condensed chromosome kinetochore	0.0447892196202273
MF	GO:0015079	potassium ion transmembrane transporter activity	0.0457876129860922
CC	GO:0099699	integral component of synaptic membrane	0.0464978587707008
CC	GO:0098793	presynapse	0.0464978587707008
CC	GO:0097447	dendritic tree	0.0464978587707008
BP	GO:0006403	RNA localization	0.0464978587707008
BP	GO:1905818	regulation of chromosome separation	0.0468428674304648
MF	GO:0022836	gated channel activity	0.0473878449214123
CC	GO:1990351	transporter complex	0.0481234237292236
CC	GO:1902495	transmembrane transporter complex	0.0481234237292236
BP	GO:0006812	cation transport	0.0487573857571187
BP	GO:0051128	regulation of cellular component organization	0.0487573857571187
CC	GO:0099572	postsynaptic specialization	0.0487573857571187
BP	GO:0007600	sensory perception	0.0489666323421059
BP	GO:0051960	regulation of nervous system development	0.0489805293619143
BP	GO:0044085	cellular component biogenesis	0.0495437141946885
MF	GO:0042623	ATPase activity, coupled	0.0495437141946885
MF	GO:0022890	inorganic cation transmembrane transporter activity	0.0495437141946885
MF	GO:0015267	channel activity	0.0495437141946885
MF	GO:0022803	passive transmembrane transporter activity	0.0495437141946885
