# Supplementary material for: Dedicated transcriptomics combined with power analysis lead to functional understanding of genes with weak phenotypic changes in knockout lines
Source: PLoS Comput Biol. 2020 Nov 12;16(11):e1008354. doi: 10.1371/journal.pcbi.1008354 (PMC7685438; doi:10.1371/journal.pcbi.1008354)
Supplement: S3 File — (GZ) [file pcbi.1008354.s017.gz › S3_File/gor0.2/661.tsv]

ontology	category	term	BH
BP	GO:0032501	multicellular organismal process	1.04837420309825e-08
BP	GO:0050789	regulation of biological process	3.67441383831837e-08
BP	GO:0050794	regulation of cellular process	3.67441383831837e-08
BP	GO:0065007	biological regulation	3.67441383831837e-08
BP	GO:0009987	cellular process	4.38504915115804e-08
MF	GO:0005201	extracellular matrix structural constituent	8.8909306766671e-08
CC	GO:0043228	non-membrane-bounded organelle	8.8909306766671e-08
CC	GO:0043232	intracellular non-membrane-bounded organelle	2.48758214799574e-07
CC	GO:0005694	chromosome	4.13530403637499e-07
BP	GO:0032502	developmental process	4.97814101508995e-07
BP	GO:0071840	cellular component organization or biogenesis	5.44463431509618e-07
MF	GO:0005515	protein binding	5.44463431509618e-07
CC	GO:0044427	chromosomal part	5.56252988517022e-07
CC	GO:0031012	extracellular matrix	5.76509719301454e-07
BP	GO:0048731	system development	6.10657611299478e-07
BP	GO:0007275	multicellular organism development	6.2325064484103e-07
BP	GO:0048856	anatomical structure development	6.2325064484103e-07
MF	GO:0005198	structural molecule activity	1.16726648372577e-06
BP	GO:0048519	negative regulation of biological process	1.20996984152281e-06
CC	GO:0032991	protein-containing complex	1.46889557435368e-06
MF	GO:0005488	binding	2.01197395443223e-06
BP	GO:0016043	cellular component organization	2.26457838650287e-06
BP	GO:0048523	negative regulation of cellular process	7.24806999605267e-06
CC	GO:0045202	synapse	7.89345077608372e-06
CC	GO:0062023	collagen-containing extracellular matrix	8.8336658896433e-06
CC	GO:0044428	nuclear part	9.75845055244818e-06
BP	GO:0040007	growth	1.02170718554693e-05
BP	GO:0051726	regulation of cell cycle	1.30708478156037e-05
CC	GO:0031981	nuclear lumen	1.48586312448801e-05
BP	GO:0051239	regulation of multicellular organismal process	1.48586312448801e-05
CC	GO:0097060	synaptic membrane	1.7167545706998e-05
BP	GO:0090304	nucleic acid metabolic process	2.93134951714944e-05
CC	GO:0044421	extracellular region part	3.66916569119688e-05
BP	GO:0006139	nucleobase-containing compound metabolic process	6.63012242532924e-05
BP	GO:0050793	regulation of developmental process	9.42203503783545e-05
BP	GO:0003008	system process	9.42203503783545e-05
CC	GO:0098687	chromosomal region	9.89750473151354e-05
CC	GO:0044456	synapse part	0.000109701695259902
BP	GO:0003015	heart process	0.000115893169884961
CC	GO:0005615	extracellular space	0.000132633985197676
CC	GO:0005634	nucleus	0.000138377982617196
BP	GO:0099536	synaptic signaling	0.00015890518223369
BP	GO:0099537	trans-synaptic signaling	0.000176727997620411
BP	GO:0007268	chemical synaptic transmission	0.000182934022318938
BP	GO:0098916	anterograde trans-synaptic signaling	0.000182934022318938
CC	GO:0000228	nuclear chromosome	0.000182934022318938
BP	GO:0048589	developmental growth	0.000183928751038028
MF	GO:0030020	extracellular matrix structural constituent conferring tensile strength	0.000183928751038028
BP	GO:0046483	heterocycle metabolic process	0.000210862980210847
BP	GO:0007346	regulation of mitotic cell cycle	0.000216547597578921
CC	GO:0070013	intracellular organelle lumen	0.000240292208159914
CC	GO:0031974	membrane-enclosed lumen	0.00025155829855851
CC	GO:0043233	organelle lumen	0.00025155829855851
BP	GO:2000026	regulation of multicellular organismal development	0.000427188123877735
BP	GO:0048869	cellular developmental process	0.00043492200232586
BP	GO:0060047	heart contraction	0.000485042164129466
BP	GO:0060255	regulation of macromolecule metabolic process	0.000523815871761229
CC	GO:0000775	chromosome, centromeric region	0.000523815871761229
BP	GO:0007154	cell communication	0.000542333459543818
BP	GO:0007049	cell cycle	0.000545982236523611
BP	GO:0006941	striated muscle contraction	0.000545982236523611
BP	GO:0000070	mitotic sister chromatid segregation	0.000622286934132218
CC	GO:0005581	collagen trimer	0.000667351500716462
BP	GO:0140014	mitotic nuclear division	0.000793766479331428
CC	GO:0000779	condensed chromosome, centromeric region	0.00081156880846683
BP	GO:0033047	regulation of mitotic sister chromatid segregation	0.00081156880846683
CC	GO:0005576	extracellular region	0.000839624071876499
BP	GO:0008380	RNA splicing	0.000912361665495055
CC	GO:0000793	condensed chromosome	0.000933656626877561
BP	GO:0006725	cellular aromatic compound metabolic process	0.00098623515024737
BP	GO:0023052	signaling	0.00098623515024737
CC	GO:0030424	axon	0.00098623515024737
CC	GO:0045211	postsynaptic membrane	0.00112241774799167
BP	GO:0048522	positive regulation of cellular process	0.00112241774799167
CC	GO:0044454	nuclear chromosome part	0.00117751897132101
BP	GO:0006974	cellular response to DNA damage stimulus	0.00139445919492196
BP	GO:0007399	nervous system development	0.0014546041640095
BP	GO:0006397	mRNA processing	0.0014546041640095
BP	GO:0048468	cell development	0.0014546041640095
BP	GO:0030154	cell differentiation	0.00157161236622623
CC	GO:0030054	cell junction	0.00157161236622623
BP	GO:0051983	regulation of chromosome segregation	0.00157161236622623
BP	GO:0000278	mitotic cell cycle	0.00157161236622623
BP	GO:0048518	positive regulation of biological process	0.00189142449871508
BP	GO:0043170	macromolecule metabolic process	0.00194016956379231
BP	GO:0051128	regulation of cellular component organization	0.00194016956379231
CC	GO:0031226	intrinsic component of plasma membrane	0.0020122968834177
BP	GO:1901360	organic cyclic compound metabolic process	0.0020202870944173
BP	GO:0040008	regulation of growth	0.00214727190406137
BP	GO:0048167	regulation of synaptic plasticity	0.00226855692302953
BP	GO:0033045	regulation of sister chromatid segregation	0.00234198541400105
BP	GO:0048168	regulation of neuronal synaptic plasticity	0.00251519219890175
BP	GO:1905818	regulation of chromosome separation	0.00255360381945818
BP	GO:0000375	RNA splicing, via transesterification reactions	0.00256399107235618
BP	GO:0000377	RNA splicing, via transesterification reactions with bulged adenosine as nucleophile	0.00256399107235618
BP	GO:0000398	mRNA splicing, via spliceosome	0.00256399107235618
CC	GO:0005887	integral component of plasma membrane	0.00260788753179007
CC	GO:0005654	nucleoplasm	0.0026630717026267
CC	GO:0098590	plasma membrane region	0.00270932957792113
BP	GO:0006281	DNA repair	0.00270932957792113
BP	GO:0006259	DNA metabolic process	0.00290377915911681
BP	GO:0006396	RNA processing	0.00290377915911681
CC	GO:0000777	condensed chromosome kinetochore	0.00290377915911681
BP	GO:0051716	cellular response to stimulus	0.00301807093807945
CC	GO:0099080	supramolecular complex	0.00301807093807945
CC	GO:0099081	supramolecular polymer	0.00301807093807945
MF	GO:0005212	structural constituent of eye lens	0.00304534383604075
BP	GO:0016071	mRNA metabolic process	0.00315695363005846
MF	GO:0044877	protein-containing complex binding	0.00320104481749048
CC	GO:0097458	neuron part	0.00331703035624648
BP	GO:0007059	chromosome segregation	0.00331703035624648
BP	GO:0045595	regulation of cell differentiation	0.00331703035624648
CC	GO:0000776	kinetochore	0.00358080361152004
CC	GO:0099512	supramolecular fiber	0.00375237054139923
CC	GO:0043292	contractile fiber	0.00379587777982165
BP	GO:0030198	extracellular matrix organization	0.00379587777982165
BP	GO:0000819	sister chromatid segregation	0.0038327241929529
BP	GO:0006260	DNA replication	0.00390011035237764
BP	GO:0007088	regulation of mitotic nuclear division	0.00390011035237764
BP	GO:0007091	metaphase/anaphase transition of mitotic cell cycle	0.00412748938567942
CC	GO:0005681	spliceosomal complex	0.00412748938567942
BP	GO:0060350	endochondral bone morphogenesis	0.00412748938567942
BP	GO:0034641	cellular nitrogen compound metabolic process	0.00432526553316225
CC	GO:0044459	plasma membrane part	0.00432526553316225
BP	GO:0031123	RNA 3'-end processing	0.00432526553316225
BP	GO:0044784	metaphase/anaphase transition of cell cycle	0.00449293611752868
BP	GO:1901987	regulation of cell cycle phase transition	0.00521462210345428
CC	GO:0099634	postsynaptic specialization membrane	0.0053189696308108
BP	GO:0051094	positive regulation of developmental process	0.00544577633319791
BP	GO:0010965	regulation of mitotic sister chromatid separation	0.00673511380864337
BP	GO:1901990	regulation of mitotic cell cycle phase transition	0.00707216949059874
BP	GO:0043062	extracellular structure organization	0.00730735502353002
BP	GO:0060537	muscle tissue development	0.00755148175842854
BP	GO:0003012	muscle system process	0.00776914137558175
BP	GO:0030071	regulation of mitotic metaphase/anaphase transition	0.00799664264716444
BP	GO:0090068	positive regulation of cell cycle process	0.0084015330441991
BP	GO:0051171	regulation of nitrogen compound metabolic process	0.0085745508664583
BP	GO:1902099	regulation of metaphase/anaphase transition of cell cycle	0.00874051379472612
BP	GO:0000245	spliceosomal complex assembly	0.00874051379472612
BP	GO:0050804	modulation of chemical synaptic transmission	0.00874051379472612
BP	GO:0014706	striated muscle tissue development	0.00875846925835735
BP	GO:0006936	muscle contraction	0.00904685025496793
CC	GO:0098839	postsynaptic density membrane	0.00958074247453653
BP	GO:0045597	positive regulation of cell differentiation	0.00958074247453653
BP	GO:0045787	positive regulation of cell cycle	0.00968229385174829
BP	GO:0060538	skeletal muscle organ development	0.00968229385174829
BP	GO:0060351	cartilage development involved in endochondral bone morphogenesis	0.0097289512300971
BP	GO:0060048	cardiac muscle contraction	0.00996529302223586
BP	GO:0099177	regulation of trans-synaptic signaling	0.0100383489111062
CC	GO:0005856	cytoskeleton	0.0104227990646465
MF	GO:0098879	structural constituent of postsynaptic specialization	0.0104227990646465
BP	GO:0044057	regulation of system process	0.0104227990646465
BP	GO:0051960	regulation of nervous system development	0.0104413535825554
BP	GO:0050896	response to stimulus	0.0113917998468342
BP	GO:0003013	circulatory system process	0.0115791678263986
CC	GO:0044297	cell body	0.0120257690968917
MF	GO:0003729	mRNA binding	0.0121757125478055
CC	GO:0030016	myofibril	0.0123793433656079
BP	GO:0051093	negative regulation of developmental process	0.0126559866887748
CC	GO:0044420	extracellular matrix component	0.0126559866887748
BP	GO:0035418	protein localization to synapse	0.012774932353539
BP	GO:0051130	positive regulation of cellular component organization	0.0127828062656241
BP	GO:0080090	regulation of primary metabolic process	0.0127828062656241
BP	GO:0000280	nuclear division	0.0127828062656241
MF	GO:0003676	nucleic acid binding	0.0131057474973274
MF	GO:0008144	drug binding	0.013953204864637
BP	GO:1901988	negative regulation of cell cycle phase transition	0.0139557270673995
CC	GO:1990904	ribonucleoprotein complex	0.0140318455804983
BP	GO:0051783	regulation of nuclear division	0.014123156725636
BP	GO:0051241	negative regulation of multicellular organismal process	0.0143858334268506
CC	GO:0044464	cell part	0.0145219775900754
BP	GO:0044770	cell cycle phase transition	0.014531882111062
CC	GO:0005623	cell	0.015138238080621
BP	GO:0010564	regulation of cell cycle process	0.015521399900644
BP	GO:0050808	synapse organization	0.0157925813875648
CC	GO:0098794	postsynapse	0.015859324038003
CC	GO:0008328	ionotropic glutamate receptor complex	0.015859324038003
BP	GO:0019222	regulation of metabolic process	0.015859324038003
BP	GO:0007519	skeletal muscle tissue development	0.016472247481835
CC	GO:0044422	organelle part	0.0165820706209267
CC	GO:0033267	axon part	0.0166777427331692
BP	GO:0065008	regulation of biological quality	0.0172700867755161
CC	GO:0071944	cell periphery	0.017413560628238
MF	GO:0097159	organic cyclic compound binding	0.0174605708919932
BP	GO:0045931	positive regulation of mitotic cell cycle	0.0174605708919932
BP	GO:0007517	muscle organ development	0.0181827293511781
CC	GO:0000785	chromatin	0.0183776690813043
MF	GO:0098919	structural constituent of postsynaptic density	0.0186229853877601
CC	GO:0099146	intrinsic component of postsynaptic density membrane	0.0187331409548828
CC	GO:0044449	contractile fiber part	0.0189144216759044
CC	GO:0036477	somatodendritic compartment	0.018930599490997
CC	GO:0005886	plasma membrane	0.0190705221082535
BP	GO:0007416	synapse assembly	0.0192177116118011
BP	GO:0007155	cell adhesion	0.0192177116118011
BP	GO:0051962	positive regulation of nervous system development	0.0193905359045002
BP	GO:0048747	muscle fiber development	0.0193905359045002
MF	GO:0005539	glycosaminoglycan binding	0.0196755803403184
CC	GO:0098936	intrinsic component of postsynaptic membrane	0.020815827800378
BP	GO:0050877	nervous system process	0.0214420140943224
BP	GO:0030199	collagen fibril organization	0.0215904424479145
BP	GO:0007093	mitotic cell cycle checkpoint	0.0220405727111837
CC	GO:0098878	neurotransmitter receptor complex	0.0220548054507538
CC	GO:0005813	centrosome	0.0225535044936073
BP	GO:0008015	blood circulation	0.02296451708029
CC	GO:0099240	intrinsic component of synaptic membrane	0.023822537128272
BP	GO:0061448	connective tissue development	0.023822537128272
CC	GO:0030017	sarcomere	0.0240198894647424
BP	GO:0051984	positive regulation of chromosome segregation	0.0245511994114738
MF	GO:1901363	heterocyclic compound binding	0.0259784386969853
BP	GO:0051306	mitotic sister chromatid separation	0.0260008166737362
MF	GO:0097367	carbohydrate derivative binding	0.0266164943452303
BP	GO:0022610	biological adhesion	0.0271498780783942
BP	GO:0042391	regulation of membrane potential	0.0274410816931389
BP	GO:0008016	regulation of heart contraction	0.0275184265957182
BP	GO:1903047	mitotic cell cycle process	0.0277559834194722
BP	GO:0010646	regulation of cell communication	0.0278791514509279
MF	GO:0042623	ATPase activity, coupled	0.0285633465797632
BP	GO:0051240	positive regulation of multicellular organismal process	0.0285633465797632
BP	GO:0050806	positive regulation of synaptic transmission	0.0289429282714935
BP	GO:2000463	positive regulation of excitatory postsynaptic potential	0.0289429282714935
BP	GO:1902100	negative regulation of metaphase/anaphase transition of cell cycle	0.0290753472335459
BP	GO:0023051	regulation of signaling	0.0290753472335459
CC	GO:0044451	nucleoplasm part	0.0298898999675116
BP	GO:0048513	animal organ development	0.0299485265892486
BP	GO:0060079	excitatory postsynaptic potential	0.0301358467296396
BP	GO:0007267	cell-cell signaling	0.0308639011523738
BP	GO:0031323	regulation of cellular metabolic process	0.0309559644231563
BP	GO:0009653	anatomical structure morphogenesis	0.0310796591372181
CC	GO:0044430	cytoskeletal part	0.0312174615429054
BP	GO:0007165	signal transduction	0.0312646209152623
BP	GO:0051216	cartilage development	0.0313554849680612
BP	GO:0048285	organelle fission	0.0317546004127825
BP	GO:0032963	collagen metabolic process	0.0317546004127825
CC	GO:0043025	neuronal cell body	0.0325953227837366
BP	GO:0035264	multicellular organism growth	0.0328689734800042
BP	GO:0003071	renal system process involved in regulation of systemic arterial blood pressure	0.0336769529061948
BP	GO:0006403	RNA localization	0.0338222369658543
BP	GO:0016070	RNA metabolic process	0.0339743112393264
BP	GO:0000075	cell cycle checkpoint	0.0341338199396761
BP	GO:0031579	membrane raft organization	0.034523904679929
MF	GO:0008094	DNA-dependent ATPase activity	0.034878448569519
BP	GO:0045841	negative regulation of mitotic metaphase/anaphase transition	0.0350497737358936
MF	GO:0004386	helicase activity	0.03542339564974
BP	GO:0048583	regulation of response to stimulus	0.0361437538357927
CC	GO:0043005	neuron projection	0.0362934837755488
BP	GO:0022008	neurogenesis	0.0364592550240822
BP	GO:0098813	nuclear chromosome segregation	0.036638271589485
BP	GO:0050767	regulation of neurogenesis	0.0371695101564634
MF	GO:0003723	RNA binding	0.0372033472613417
BP	GO:0006807	nitrogen compound metabolic process	0.0381352753860994
BP	GO:0051301	cell division	0.0388202494619338
BP	GO:0006261	DNA-dependent DNA replication	0.0388202494619338
BP	GO:0098742	cell-cell adhesion via plasma-membrane adhesion molecules	0.0396626788081735
BP	GO:0048638	regulation of developmental growth	0.0397534692789493
CC	GO:0005657	replication fork	0.0398321586074751
BP	GO:0003093	regulation of glomerular filtration	0.0405751226765212
BP	GO:1905819	negative regulation of chromosome separation	0.042308700310918
BP	GO:0099565	chemical synaptic transmission, postsynaptic	0.042308700310918
BP	GO:0051052	regulation of DNA metabolic process	0.042308700310918
BP	GO:0033554	cellular response to stress	0.042308700310918
BP	GO:0050684	regulation of mRNA processing	0.042308700310918
BP	GO:0044772	mitotic cell cycle phase transition	0.0423163627476622
BP	GO:0051304	chromosome separation	0.0437823142852138
BP	GO:0061061	muscle structure development	0.0450956208632319
BP	GO:1901991	negative regulation of mitotic cell cycle phase transition	0.0450956208632319
BP	GO:0009966	regulation of signal transduction	0.0465356722299716
BP	GO:0033044	regulation of chromosome organization	0.04777530755104
CC	GO:0071013	catalytic step 2 spliceosome	0.04777530755104
BP	GO:0007610	behavior	0.0479099577789373
MF	GO:0005524	ATP binding	0.0479099577789373
CC	GO:0098982	GABA-ergic synapse	0.0480070333323369
CC	GO:0098948	intrinsic component of postsynaptic specialization membrane	0.0483377443807696
BP	GO:0022402	cell cycle process	0.0490491692368402
BP	GO:0022613	ribonucleoprotein complex biogenesis	0.0493988612299244
