# Supplementary material for: Dedicated transcriptomics combined with power analysis lead to functional understanding of genes with weak phenotypic changes in knockout lines
Source: PLoS Comput Biol. 2020 Nov 12;16(11):e1008354. doi: 10.1371/journal.pcbi.1008354 (PMC7685438; doi:10.1371/journal.pcbi.1008354)
Supplement: S3 File — (GZ) [file pcbi.1008354.s017.gz › S3_File/gor0.2/495.tsv]

ontology	category	term	BH
BP	GO:0071840	cellular component organization or biogenesis	5.1818961406066e-08
CC	GO:0031012	extracellular matrix	5.1818961406066e-08
CC	GO:0032991	protein-containing complex	5.1818961406066e-08
BP	GO:0032501	multicellular organismal process	5.1818961406066e-08
BP	GO:0009987	cellular process	5.69392560888968e-08
MF	GO:0005515	protein binding	1.88292829255268e-07
BP	GO:0016043	cellular component organization	2.08600976620229e-07
BP	GO:0032502	developmental process	2.26529823180637e-07
BP	GO:0048856	anatomical structure development	4.1394210314013e-07
BP	GO:0065007	biological regulation	4.1394210314013e-07
BP	GO:0050789	regulation of biological process	5.0517082058746e-07
BP	GO:0048731	system development	5.30837485028501e-07
BP	GO:0007275	multicellular organism development	9.36149030769499e-07
BP	GO:0050794	regulation of cellular process	9.36149030769499e-07
CC	GO:0043228	non-membrane-bounded organelle	1.39876118301163e-06
CC	GO:0062023	collagen-containing extracellular matrix	1.55596909984208e-06
BP	GO:0048519	negative regulation of biological process	2.08897363766754e-06
CC	GO:0044421	extracellular region part	2.42970057510094e-06
CC	GO:0043232	intracellular non-membrane-bounded organelle	2.54266092290006e-06
BP	GO:0030154	cell differentiation	4.66026645204116e-06
BP	GO:0048869	cellular developmental process	4.75998608556698e-06
MF	GO:0005488	binding	4.75998608556698e-06
BP	GO:0048523	negative regulation of cellular process	7.4819354302423e-06
BP	GO:0048468	cell development	8.7083647312133e-06
CC	GO:0044427	chromosomal part	8.7083647312133e-06
CC	GO:0005615	extracellular space	9.19491015283894e-06
CC	GO:0005694	chromosome	1.23845549508043e-05
MF	GO:0005201	extracellular matrix structural constituent	1.45404890782222e-05
CC	GO:0005576	extracellular region	1.45404890782222e-05
CC	GO:0031981	nuclear lumen	2.15049008122571e-05
CC	GO:0044428	nuclear part	2.45517530930195e-05
BP	GO:0051239	regulation of multicellular organismal process	2.76430834472881e-05
MF	GO:0005198	structural molecule activity	2.84123807252612e-05
MF	GO:0044877	protein-containing complex binding	4.70176443426691e-05
BP	GO:0090304	nucleic acid metabolic process	4.70176443426691e-05
CC	GO:0045202	synapse	4.8188466156145e-05
BP	GO:0007399	nervous system development	7.16451526992234e-05
CC	GO:0000776	kinetochore	7.42177735600445e-05
BP	GO:0050793	regulation of developmental process	0.000121883560333331
BP	GO:0003008	system process	0.000146248749670871
BP	GO:0051726	regulation of cell cycle	0.000146248749670871
CC	GO:0000777	condensed chromosome kinetochore	0.000216861652683712
BP	GO:0048518	positive regulation of biological process	0.000238962999862081
BP	GO:0006928	movement of cell or subcellular component	0.000270518798740311
CC	GO:0097060	synaptic membrane	0.000293387888906305
CC	GO:0000775	chromosome, centromeric region	0.000408261489306742
BP	GO:0099536	synaptic signaling	0.000555122270257322
BP	GO:0007155	cell adhesion	0.000555122270257322
BP	GO:0007049	cell cycle	0.000555122270257322
BP	GO:2000026	regulation of multicellular organismal development	0.000565538690417021
CC	GO:0097458	neuron part	0.000614111938492213
BP	GO:0007268	chemical synaptic transmission	0.000614111938492213
BP	GO:0098916	anterograde trans-synaptic signaling	0.000614111938492213
BP	GO:0051128	regulation of cellular component organization	0.000614111938492213
BP	GO:0048522	positive regulation of cellular process	0.000614111938492213
CC	GO:0070013	intracellular organelle lumen	0.000674397374684979
CC	GO:0005634	nucleus	0.00069608796912797
CC	GO:0031974	membrane-enclosed lumen	0.00069608796912797
CC	GO:0043233	organelle lumen	0.00069608796912797
BP	GO:0048699	generation of neurons	0.00077825035524675
BP	GO:0022610	biological adhesion	0.000910965408241457
BP	GO:0099537	trans-synaptic signaling	0.000913984941923147
BP	GO:0051094	positive regulation of developmental process	0.000913984941923147
CC	GO:0044430	cytoskeletal part	0.00104027403786253
BP	GO:0006397	mRNA processing	0.00117263343654408
CC	GO:0098687	chromosomal region	0.00119032179150427
CC	GO:0099512	supramolecular fiber	0.00127486983191507
CC	GO:0099080	supramolecular complex	0.00140371809276447
CC	GO:0099081	supramolecular polymer	0.00140371809276447
CC	GO:0043292	contractile fiber	0.00140371809276447
CC	GO:0005813	centrosome	0.00154282657683931
CC	GO:0030424	axon	0.00158369442961184
CC	GO:0005581	collagen trimer	0.00162223189077308
BP	GO:0045595	regulation of cell differentiation	0.0016791370583716
BP	GO:0051130	positive regulation of cellular component organization	0.00168725880251497
BP	GO:0006139	nucleobase-containing compound metabolic process	0.00189614726814921
CC	GO:0000228	nuclear chromosome	0.00197359124681383
BP	GO:0040011	locomotion	0.00232555798992575
BP	GO:0045597	positive regulation of cell differentiation	0.00255199611324859
CC	GO:0044454	nuclear chromosome part	0.00257475691249712
BP	GO:0006396	RNA processing	0.00257480485871652
BP	GO:0003015	heart process	0.00273234212653068
BP	GO:0022008	neurogenesis	0.0029622423551469
BP	GO:0023052	signaling	0.0029622423551469
CC	GO:0000779	condensed chromosome, centromeric region	0.00300501543221368
BP	GO:0048666	neuron development	0.00328045605364422
BP	GO:0060255	regulation of macromolecule metabolic process	0.00396374819502536
BP	GO:0007154	cell communication	0.00418359816572364
CC	GO:0030054	cell junction	0.00436958002323916
BP	GO:0006941	striated muscle contraction	0.00436958002323916
BP	GO:0060047	heart contraction	0.00438561708645387
BP	GO:0016071	mRNA metabolic process	0.00458676829349109
MF	GO:0005212	structural constituent of eye lens	0.00458676829349109
BP	GO:0030182	neuron differentiation	0.00462014160483993
BP	GO:0098742	cell-cell adhesion via plasma-membrane adhesion molecules	0.00476089395696802
CC	GO:0044456	synapse part	0.00476521190772661
BP	GO:0048167	regulation of synaptic plasticity	0.00477565731857979
BP	GO:0048589	developmental growth	0.00483450934723013
BP	GO:0030198	extracellular matrix organization	0.00489393985459996
CC	GO:0005856	cytoskeleton	0.00504599109725874
BP	GO:0032879	regulation of localization	0.00538858319807262
BP	GO:0043170	macromolecule metabolic process	0.00550835745627756
CC	GO:0005654	nucleoplasm	0.00550835745627756
BP	GO:0040007	growth	0.00589883106457702
CC	GO:0044420	extracellular matrix component	0.00638812475430372
BP	GO:0046483	heterocycle metabolic process	0.00703971474596477
BP	GO:0051216	cartilage development	0.00766243149226706
CC	GO:0044422	organelle part	0.00793330957810119
BP	GO:1902749	regulation of cell cycle G2/M phase transition	0.00885663198132111
BP	GO:0006260	DNA replication	0.008891344950697
BP	GO:0007059	chromosome segregation	0.0089155945559919
BP	GO:0051093	negative regulation of developmental process	0.00896926881163594
CC	GO:0036477	somatodendritic compartment	0.00909570410514184
CC	GO:0043005	neuron projection	0.00909570410514184
BP	GO:0007346	regulation of mitotic cell cycle	0.00910926152025569
BP	GO:0008037	cell recognition	0.00924722330385608
CC	GO:0030016	myofibril	0.00924722330385608
BP	GO:0043062	extracellular structure organization	0.00932466630042656
MF	GO:0005539	glycosaminoglycan binding	0.00932466630042656
BP	GO:0050804	modulation of chemical synaptic transmission	0.0102818295133981
BP	GO:1901987	regulation of cell cycle phase transition	0.0105646307816622
BP	GO:0031124	mRNA 3'-end processing	0.010677434748985
BP	GO:0090068	positive regulation of cell cycle process	0.010677434748985
CC	GO:0098982	GABA-ergic synapse	0.0108417918150436
BP	GO:0006725	cellular aromatic compound metabolic process	0.0109704365599939
BP	GO:0051960	regulation of nervous system development	0.0110139323113968
CC	GO:0033267	axon part	0.0115874730025576
CC	GO:0030017	sarcomere	0.011640145569289
BP	GO:0099177	regulation of trans-synaptic signaling	0.0118063560300602
BP	GO:0030199	collagen fibril organization	0.0122889234000411
CC	GO:0000940	condensed chromosome outer kinetochore	0.0122889234000411
BP	GO:0051241	negative regulation of multicellular organismal process	0.0126265627974108
MF	GO:0098879	structural constituent of postsynaptic specialization	0.0126265627974108
BP	GO:0033044	regulation of chromosome organization	0.013095132146687
BP	GO:1901990	regulation of mitotic cell cycle phase transition	0.013095132146687
CC	GO:0000793	condensed chromosome	0.0131528480618012
BP	GO:0008380	RNA splicing	0.0135602466246485
BP	GO:0016070	RNA metabolic process	0.0135602466246485
BP	GO:0031175	neuron projection development	0.0137830492779015
CC	GO:0044449	contractile fiber part	0.0142690040149856
CC	GO:0005681	spliceosomal complex	0.0143964407675959
BP	GO:0051983	regulation of chromosome segregation	0.0146804339009385
BP	GO:0098609	cell-cell adhesion	0.0147348240007505
BP	GO:0061448	connective tissue development	0.0150603481323241
BP	GO:0050877	nervous system process	0.0171493754438396
BP	GO:0060284	regulation of cell development	0.0171493754438396
BP	GO:0010467	gene expression	0.017648342488967
CC	GO:0016605	PML body	0.0179205396107841
BP	GO:0050806	positive regulation of synaptic transmission	0.0180485481903303
BP	GO:0007411	axon guidance	0.0180775442139347
BP	GO:0006261	DNA-dependent DNA replication	0.0180845418654064
BP	GO:0034641	cellular nitrogen compound metabolic process	0.0180845418654064
BP	GO:0002062	chondrocyte differentiation	0.0180845418654064
CC	GO:0045211	postsynaptic membrane	0.0181077359749627
BP	GO:0010564	regulation of cell cycle process	0.0194538906130088
BP	GO:0050808	synapse organization	0.0195034953017889
CC	GO:0031226	intrinsic component of plasma membrane	0.0197466641889743
CC	GO:0005815	microtubule organizing center	0.0200029264901124
MF	GO:0097367	carbohydrate derivative binding	0.0201625473000319
BP	GO:0000819	sister chromatid segregation	0.020368130545196
BP	GO:0051171	regulation of nitrogen compound metabolic process	0.020860919855172
CC	GO:0099572	postsynaptic specialization	0.020860919855172
BP	GO:0097435	supramolecular fiber organization	0.021054212907011
MF	GO:0005524	ATP binding	0.0210715130200428
BP	GO:0097485	neuron projection guidance	0.0215123270552681
CC	GO:0098590	plasma membrane region	0.0216641712907133
BP	GO:1901360	organic cyclic compound metabolic process	0.0216641712907133
BP	GO:0048513	animal organ development	0.0216641712907133
MF	GO:0098919	structural constituent of postsynaptic density	0.0216641712907133
CC	GO:1990904	ribonucleoprotein complex	0.0216641712907133
CC	GO:0032279	asymmetric synapse	0.0216641712907133
BP	GO:0033045	regulation of sister chromatid segregation	0.0239371226978734
BP	GO:0048168	regulation of neuronal synaptic plasticity	0.0241095912504697
BP	GO:0006259	DNA metabolic process	0.0241353165676405
BP	GO:0010605	negative regulation of macromolecule metabolic process	0.0241353165676405
MF	GO:0008201	heparin binding	0.0242209333134934
CC	GO:0005887	integral component of plasma membrane	0.0243908909560424
BP	GO:0016477	cell migration	0.0245769889496256
MF	GO:0030020	extracellular matrix structural constituent conferring tensile strength	0.0258794261418155
BP	GO:0008038	neuron recognition	0.0264050982646403
MF	GO:0008144	drug binding	0.0269858684039348
BP	GO:1902750	negative regulation of cell cycle G2/M phase transition	0.0269858684039348
BP	GO:1901988	negative regulation of cell cycle phase transition	0.0270949380774169
BP	GO:0003418	growth plate cartilage chondrocyte differentiation	0.0290021411543296
BP	GO:0007093	mitotic cell cycle checkpoint	0.0292811648195133
BP	GO:0010720	positive regulation of cell development	0.0293619690006389
CC	GO:0044297	cell body	0.0293619690006389
BP	GO:0051240	positive regulation of multicellular organismal process	0.0295896964766769
BP	GO:0003012	muscle system process	0.0299833082209818
CC	GO:0044446	intracellular organelle part	0.0301462207851089
BP	GO:0000075	cell cycle checkpoint	0.0301953661893003
BP	GO:0044774	mitotic DNA integrity checkpoint	0.0301953661893003
BP	GO:0080090	regulation of primary metabolic process	0.0301953661893003
BP	GO:0009719	response to endogenous stimulus	0.0301953661893003
CC	GO:0120025	plasma membrane bounded cell projection	0.0314208423570858
BP	GO:0007267	cell-cell signaling	0.0320668899010934
BP	GO:0001501	skeletal system development	0.0321480520106083
BP	GO:0051716	cellular response to stimulus	0.0321480520106083
BP	GO:0050767	regulation of neurogenesis	0.0321480520106083
BP	GO:0044085	cellular component biogenesis	0.0327637795376673
CC	GO:0098984	neuron to neuron synapse	0.0351066836829255
MF	GO:0042623	ATPase activity, coupled	0.0351066836829255
BP	GO:0003013	circulatory system process	0.0352785643055454
MF	GO:0016887	ATPase activity	0.0352785643055454
BP	GO:0031123	RNA 3'-end processing	0.0362925014814756
BP	GO:0034508	centromere complex assembly	0.0362925014814756
CC	GO:0042995	cell projection	0.0362925014814756
BP	GO:0000070	mitotic sister chromatid segregation	0.0364004538386464
BP	GO:0010389	regulation of G2/M transition of mitotic cell cycle	0.0368711425651239
BP	GO:0008283	cell proliferation	0.0378869573113307
BP	GO:0030030	cell projection organization	0.0378869573113307
MF	GO:0008092	cytoskeletal protein binding	0.0385048886817075
CC	GO:0014069	postsynaptic density	0.0385048886817075
BP	GO:0010646	regulation of cell communication	0.0390861697805836
BP	GO:0008015	blood circulation	0.0394820199732312
BP	GO:0120036	plasma membrane bounded cell projection organization	0.0398116601375004
BP	GO:0019219	regulation of nucleobase-containing compound metabolic process	0.0398116601375004
BP	GO:0006378	mRNA polyadenylation	0.0405807615266356
BP	GO:0003433	chondrocyte development involved in endochondral bone morphogenesis	0.0407634608996777
BP	GO:0031570	DNA integrity checkpoint	0.0409834558284908
BP	GO:0120039	plasma membrane bounded cell projection morphogenesis	0.0422916265360569
MF	GO:0008094	DNA-dependent ATPase activity	0.0426007334522621
BP	GO:0008285	negative regulation of cell proliferation	0.0429468892882442
BP	GO:0043631	RNA polyadenylation	0.0446871139158459
MF	GO:0004386	helicase activity	0.0448502468791597
BP	GO:0051962	positive regulation of nervous system development	0.0454916838811728
BP	GO:0023051	regulation of signaling	0.0464288530397789
CC	GO:0044451	nucleoplasm part	0.0483903484245852
BP	GO:0000278	mitotic cell cycle	0.0483903484245852
BP	GO:0000375	RNA splicing, via transesterification reactions	0.0483903484245852
BP	GO:0000377	RNA splicing, via transesterification reactions with bulged adenosine as nucleophile	0.0483903484245852
BP	GO:0000398	mRNA splicing, via spliceosome	0.0483903484245852
CC	GO:0005657	replication fork	0.0489451759873292
BP	GO:0033047	regulation of mitotic sister chromatid segregation	0.0492169431878224
BP	GO:0048812	neuron projection morphogenesis	0.049623254634439
