# Supplementary material for: Dedicated transcriptomics combined with power analysis lead to functional understanding of genes with weak phenotypic changes in knockout lines
Source: PLoS Comput Biol. 2020 Nov 12;16(11):e1008354. doi: 10.1371/journal.pcbi.1008354 (PMC7685438; doi:10.1371/journal.pcbi.1008354)
Supplement: S3 File — (GZ) [file pcbi.1008354.s017.gz › S3_File/gor0.2/434.tsv]

ontology	category	term	BH
CC	GO:0031012	extracellular matrix	1.11862325534023e-08
CC	GO:0044421	extracellular region part	8.19318173854777e-08
CC	GO:0032991	protein-containing complex	8.19318173854777e-08
CC	GO:0005615	extracellular space	8.19318173854777e-08
CC	GO:0062023	collagen-containing extracellular matrix	4.13672639227902e-07
MF	GO:0005198	structural molecule activity	4.84196731970276e-07
BP	GO:0071840	cellular component organization or biogenesis	6.83719810384679e-07
BP	GO:0032501	multicellular organismal process	1.07014890797137e-06
CC	GO:0005576	extracellular region	1.35880096726629e-06
MF	GO:0005201	extracellular matrix structural constituent	2.34744443630265e-06
BP	GO:0009987	cellular process	3.03127304832439e-06
CC	GO:0043228	non-membrane-bounded organelle	7.04336974954295e-06
BP	GO:0048731	system development	7.04336974954295e-06
CC	GO:0097060	synaptic membrane	7.61269087566983e-06
BP	GO:0050794	regulation of cellular process	7.61269087566983e-06
BP	GO:0016043	cellular component organization	7.61269087566983e-06
BP	GO:0065007	biological regulation	8.48368942530994e-06
BP	GO:0050789	regulation of biological process	8.48368942530994e-06
CC	GO:0043232	intracellular non-membrane-bounded organelle	1.03827456593307e-05
CC	GO:0044427	chromosomal part	1.03827456593307e-05
CC	GO:0005694	chromosome	1.08618646062432e-05
BP	GO:0007275	multicellular organism development	1.59463608268124e-05
BP	GO:0003008	system process	1.59785074852087e-05
BP	GO:0032502	developmental process	1.83614356721125e-05
MF	GO:0005515	protein binding	2.16705464935359e-05
BP	GO:0048856	anatomical structure development	2.76721301026087e-05
CC	GO:0000776	kinetochore	3.64570411215717e-05
BP	GO:0003013	circulatory system process	4.53784035889757e-05
BP	GO:0006936	muscle contraction	6.31053764864329e-05
BP	GO:0003012	muscle system process	6.48247992644402e-05
BP	GO:0008015	blood circulation	7.84403925282827e-05
BP	GO:0006941	striated muscle contraction	8.39501522523926e-05
CC	GO:0033267	axon part	0.000110874530029468
CC	GO:0045202	synapse	0.000110874530029468
CC	GO:0030424	axon	0.000125429766032748
BP	GO:0006396	RNA processing	0.000144810924842263
CC	GO:0044456	synapse part	0.000156250872977217
CC	GO:0000228	nuclear chromosome	0.000156250872977217
BP	GO:0016071	mRNA metabolic process	0.000175689921278511
BP	GO:0051239	regulation of multicellular organismal process	0.000175689921278511
CC	GO:0000775	chromosome, centromeric region	0.000186258598021231
CC	GO:0098687	chromosomal region	0.000186258598021231
MF	GO:0005212	structural constituent of eye lens	0.000204015726141657
BP	GO:0008380	RNA splicing	0.000324137082556779
CC	GO:0044428	nuclear part	0.000346146304810928
BP	GO:0048468	cell development	0.000373189234054593
MF	GO:0005488	binding	0.000396635146096077
CC	GO:0099512	supramolecular fiber	0.000417598783367209
CC	GO:0099080	supramolecular complex	0.000417598783367209
CC	GO:0099081	supramolecular polymer	0.000417598783367209
BP	GO:0051130	positive regulation of cellular component organization	0.000553489983846827
BP	GO:0051128	regulation of cellular component organization	0.000608499384958868
CC	GO:0098590	plasma membrane region	0.000624938227151175
BP	GO:0006397	mRNA processing	0.00066787081626666
CC	GO:0031226	intrinsic component of plasma membrane	0.00066787081626666
BP	GO:0045595	regulation of cell differentiation	0.000752348917685118
BP	GO:0007155	cell adhesion	0.000837258477568373
CC	GO:0043292	contractile fiber	0.000917951604718491
BP	GO:0003015	heart process	0.000917951604718491
CC	GO:0099240	intrinsic component of synaptic membrane	0.00109044899301588
BP	GO:0051726	regulation of cell cycle	0.00136133142810637
CC	GO:0005887	integral component of plasma membrane	0.00136133142810637
BP	GO:0022610	biological adhesion	0.00153672772696646
CC	GO:0099699	integral component of synaptic membrane	0.00157678142919446
BP	GO:0060047	heart contraction	0.00171047414652186
CC	GO:0031981	nuclear lumen	0.00173991160266506
BP	GO:0000375	RNA splicing, via transesterification reactions	0.00182340133390244
BP	GO:0000377	RNA splicing, via transesterification reactions with bulged adenosine as nucleophile	0.00182340133390244
BP	GO:0000398	mRNA splicing, via spliceosome	0.00182340133390244
MF	GO:0005509	calcium ion binding	0.00186301136019031
CC	GO:0044454	nuclear chromosome part	0.00186301136019031
BP	GO:0050793	regulation of developmental process	0.00195061038072288
CC	GO:0045211	postsynaptic membrane	0.00198466182075001
BP	GO:0044057	regulation of system process	0.00211247163430195
MF	GO:0005539	glycosaminoglycan binding	0.00216648389976401
CC	GO:0000793	condensed chromosome	0.00223127279003731
CC	GO:0097458	neuron part	0.00246117500171511
BP	GO:0051960	regulation of nervous system development	0.00297530196427546
CC	GO:1990904	ribonucleoprotein complex	0.0030170014987446
BP	GO:0051216	cartilage development	0.0030170014987446
CC	GO:0000779	condensed chromosome, centromeric region	0.00306173304413567
BP	GO:0000278	mitotic cell cycle	0.00313465271961811
BP	GO:0030154	cell differentiation	0.00319089998648511
CC	GO:0036477	somatodendritic compartment	0.00326015694332272
MF	GO:0044877	protein-containing complex binding	0.00362145883336426
CC	GO:0000777	condensed chromosome kinetochore	0.00384952066786964
BP	GO:0051983	regulation of chromosome segregation	0.00394663651329788
MF	GO:0003723	RNA binding	0.00401342258059322
BP	GO:0048869	cellular developmental process	0.00438512051184513
BP	GO:0007399	nervous system development	0.00446904293775757
BP	GO:0051716	cellular response to stimulus	0.00447410903975799
CC	GO:0044459	plasma membrane part	0.00447410903975799
BP	GO:0060538	skeletal muscle organ development	0.00447410903975799
BP	GO:0060351	cartilage development involved in endochondral bone morphogenesis	0.00447410903975799
BP	GO:0007346	regulation of mitotic cell cycle	0.0046970822134411
CC	GO:0030054	cell junction	0.00476552113904446
BP	GO:0003009	skeletal muscle contraction	0.00484539376535456
BP	GO:0023052	signaling	0.00489286347115409
BP	GO:0033047	regulation of mitotic sister chromatid segregation	0.00577712790409813
BP	GO:0007049	cell cycle	0.00577712790409813
BP	GO:0007154	cell communication	0.00577712790409813
CC	GO:0030016	myofibril	0.00577712790409813
MF	GO:0003729	mRNA binding	0.00577712790409813
BP	GO:2000026	regulation of multicellular organismal development	0.00591212952445432
BP	GO:0006974	cellular response to DNA damage stimulus	0.00616461344057677
BP	GO:0007268	chemical synaptic transmission	0.00674346497672396
BP	GO:0098916	anterograde trans-synaptic signaling	0.00674346497672396
BP	GO:0048522	positive regulation of cellular process	0.00674346497672396
BP	GO:0090304	nucleic acid metabolic process	0.0074095266778004
BP	GO:0099536	synaptic signaling	0.00747600334380709
CC	GO:0030017	sarcomere	0.00751097909050066
CC	GO:0044297	cell body	0.00783019195408571
BP	GO:0097435	supramolecular fiber organization	0.00819566200807027
BP	GO:0099537	trans-synaptic signaling	0.00819566200807027
BP	GO:0000070	mitotic sister chromatid segregation	0.00839005039776457
CC	GO:0005581	collagen trimer	0.00839053588625143
MF	GO:0030020	extracellular matrix structural constituent conferring tensile strength	0.00916255989560101
CC	GO:0044449	contractile fiber part	0.00958803866338966
BP	GO:0006281	DNA repair	0.00962566518775688
BP	GO:0002062	chondrocyte differentiation	0.00987356054608204
BP	GO:0045597	positive regulation of cell differentiation	0.0100417496609348
BP	GO:0061448	connective tissue development	0.0106116224947321
BP	GO:0060284	regulation of cell development	0.0106116224947321
BP	GO:0140014	mitotic nuclear division	0.011159762416969
BP	GO:0034508	centromere complex assembly	0.011494278918761
BP	GO:0050767	regulation of neurogenesis	0.011494278918761
BP	GO:1901988	negative regulation of cell cycle phase transition	0.011494278918761
BP	GO:0050879	multicellular organismal movement	0.011494278918761
BP	GO:0050881	musculoskeletal movement	0.011494278918761
BP	GO:0060048	cardiac muscle contraction	0.0114990417435849
BP	GO:0033260	nuclear DNA replication	0.0114990417435849
BP	GO:0060537	muscle tissue development	0.0114990417435849
BP	GO:0006261	DNA-dependent DNA replication	0.0114990417435849
BP	GO:0051241	negative regulation of multicellular organismal process	0.0114990417435849
BP	GO:0033045	regulation of sister chromatid segregation	0.0114990417435849
BP	GO:0022613	ribonucleoprotein complex biogenesis	0.0115790057043421
CC	GO:0042734	presynaptic membrane	0.0115907270100144
MF	GO:0042623	ATPase activity, coupled	0.0115907270100144
BP	GO:0007519	skeletal muscle tissue development	0.011708039622761
BP	GO:0007059	chromosome segregation	0.011922990654826
CC	GO:0070013	intracellular organelle lumen	0.011922990654826
CC	GO:0031974	membrane-enclosed lumen	0.0126484660465495
CC	GO:0043233	organelle lumen	0.0126484660465495
BP	GO:0031123	RNA 3'-end processing	0.0127072829711726
CC	GO:0150034	distal axon	0.0127283605248541
BP	GO:0050896	response to stimulus	0.0127283605248541
BP	GO:0048589	developmental growth	0.0134587885856958
BP	GO:1901991	negative regulation of mitotic cell cycle phase transition	0.0134587885856958
BP	GO:0090068	positive regulation of cell cycle process	0.0141988110983335
CC	GO:0098793	presynapse	0.0141988110983335
CC	GO:0043025	neuronal cell body	0.0142602047675465
BP	GO:0010564	regulation of cell cycle process	0.0153546177190791
MF	GO:0005261	cation channel activity	0.0158191002399862
MF	GO:0008201	heparin binding	0.0158826587107587
BP	GO:0008037	cell recognition	0.01622176982183
CC	GO:0005813	centrosome	0.0168781802368426
BP	GO:0040007	growth	0.0175942366945737
BP	GO:0007611	learning or memory	0.0176556169028518
BP	GO:0006259	DNA metabolic process	0.0176556169028518
BP	GO:0044786	cell cycle DNA replication	0.0176619596311306
BP	GO:0003417	growth plate cartilage development	0.0183221528186846
BP	GO:0006403	RNA localization	0.01847218472309
CC	GO:0099634	postsynaptic specialization membrane	0.0185294116519495
BP	GO:0000280	nuclear division	0.0185910033479757
BP	GO:0050877	nervous system process	0.0185910033479757
CC	GO:0005681	spliceosomal complex	0.0187890302724244
CC	GO:0005865	striated muscle thin filament	0.0188379388302783
BP	GO:1901990	regulation of mitotic cell cycle phase transition	0.0191174441083658
BP	GO:0006260	DNA replication	0.0193149261429185
MF	GO:0008094	DNA-dependent ATPase activity	0.021162173962797
CC	GO:0036379	myofilament	0.0214234322797998
BP	GO:0045787	positive regulation of cell cycle	0.0214314080405339
BP	GO:0007088	regulation of mitotic nuclear division	0.0214314080405339
BP	GO:0048518	positive regulation of biological process	0.0215474220037622
BP	GO:0022008	neurogenesis	0.0217168647323599
BP	GO:0007010	cytoskeleton organization	0.0222045043324113
BP	GO:0051962	positive regulation of nervous system development	0.0225530450678922
BP	GO:0007411	axon guidance	0.0225530450678922
BP	GO:0048642	negative regulation of skeletal muscle tissue development	0.022781280485637
BP	GO:0014706	striated muscle tissue development	0.0233496627834224
BP	GO:0048699	generation of neurons	0.023884502301948
CC	GO:0005634	nucleus	0.023884502301948
CC	GO:0097447	dendritic tree	0.023884502301948
BP	GO:0048666	neuron development	0.0241578954978166
BP	GO:0045664	regulation of neuron differentiation	0.024803415786397
MF	GO:0003697	single-stranded DNA binding	0.024803415786397
CC	GO:0005657	replication fork	0.024803415786397
BP	GO:0061061	muscle structure development	0.0261790572103595
CC	GO:0044430	cytoskeletal part	0.0261790572103595
CC	GO:0043005	neuron projection	0.0262324750582998
BP	GO:0003422	growth plate cartilage morphogenesis	0.0262324750582998
BP	GO:0003418	growth plate cartilage chondrocyte differentiation	0.0262324750582998
BP	GO:0097485	neuron projection guidance	0.0268317562389914
BP	GO:0007517	muscle organ development	0.0268317562389914
BP	GO:0007091	metaphase/anaphase transition of mitotic cell cycle	0.0268317562389914
BP	GO:0050684	regulation of mRNA processing	0.0272155797633668
CC	GO:0048786	presynaptic active zone	0.0273890227898213
BP	GO:0051094	positive regulation of developmental process	0.0281211432640605
CC	GO:0030425	dendrite	0.0288965350703683
CC	GO:0044420	extracellular matrix component	0.0293448144036865
BP	GO:0031175	neuron projection development	0.0293448144036865
CC	GO:0005604	basement membrane	0.0293448144036865
BP	GO:0048641	regulation of skeletal muscle tissue development	0.0293448144036865
BP	GO:0022402	cell cycle process	0.0293618778470265
BP	GO:0009719	response to endogenous stimulus	0.0293618778470265
MF	GO:0008092	cytoskeletal protein binding	0.0295519647944762
BP	GO:0051093	negative regulation of developmental process	0.0295519647944762
BP	GO:0008608	attachment of spindle microtubules to kinetochore	0.0296868758796339
BP	GO:1902750	negative regulation of cell cycle G2/M phase transition	0.0304145812477385
BP	GO:0006139	nucleobase-containing compound metabolic process	0.0304145812477385
CC	GO:0098982	GABA-ergic synapse	0.0305995942491351
CC	GO:0071944	cell periphery	0.0305995942491351
BP	GO:0010720	positive regulation of cell development	0.0312918845231849
BP	GO:0048167	regulation of synaptic plasticity	0.0319722921097376
CC	GO:0043235	receptor complex	0.0325060100255663
CC	GO:0098936	intrinsic component of postsynaptic membrane	0.0361624078508449
BP	GO:0007165	signal transduction	0.0368278532799484
BP	GO:0003071	renal system process involved in regulation of systemic arterial blood pressure	0.0375916584278888
BP	GO:0060350	endochondral bone morphogenesis	0.0375916584278888
BP	GO:0010965	regulation of mitotic sister chromatid separation	0.0375951887090897
BP	GO:0003433	chondrocyte development involved in endochondral bone morphogenesis	0.0383980742823773
BP	GO:0033044	regulation of chromosome organization	0.0389430843188205
BP	GO:0098813	nuclear chromosome segregation	0.0389430843188205
CC	GO:0098794	postsynapse	0.0389430843188205
CC	GO:1902495	transmembrane transporter complex	0.039068453704753
BP	GO:1903311	regulation of mRNA metabolic process	0.0394454691029388
BP	GO:1901987	regulation of cell cycle phase transition	0.039999254174589
BP	GO:0051301	cell division	0.039999254174589
BP	GO:0048747	muscle fiber development	0.0419256663679462
MF	GO:0015267	channel activity	0.0420660368343838
MF	GO:0022803	passive transmembrane transporter activity	0.0420660368343838
BP	GO:0009611	response to wounding	0.042218772177663
BP	GO:0007093	mitotic cell cycle checkpoint	0.042218772177663
BP	GO:0048519	negative regulation of biological process	0.0432902578719505
MF	GO:0005216	ion channel activity	0.0435073916626152
BP	GO:0000819	sister chromatid segregation	0.0444962322227461
MF	GO:0016887	ATPase activity	0.0447216872986503
BP	GO:0033043	regulation of organelle organization	0.0447216872986503
CC	GO:0098978	glutamatergic synapse	0.0447216872986503
BP	GO:0008016	regulation of heart contraction	0.0452984308434116
BP	GO:0030071	regulation of mitotic metaphase/anaphase transition	0.0452984308434116
BP	GO:0030182	neuron differentiation	0.0452984308434116
BP	GO:0050804	modulation of chemical synaptic transmission	0.045609190704416
CC	GO:0005886	plasma membrane	0.0457486812353414
BP	GO:0046483	heterocycle metabolic process	0.0479956189534296
BP	GO:0006928	movement of cell or subcellular component	0.0480646064793871
CC	GO:0098889	intrinsic component of presynaptic membrane	0.0480646064793871
BP	GO:1903522	regulation of blood circulation	0.0480646064793871
BP	GO:0051383	kinetochore organization	0.0483929804102168
BP	GO:0044085	cellular component biogenesis	0.0483929804102168
BP	GO:0000245	spliceosomal complex assembly	0.0490165853389664
BP	GO:0003414	chondrocyte morphogenesis involved in endochondral bone morphogenesis	0.0490165853389664
BP	GO:0003429	growth plate cartilage chondrocyte morphogenesis	0.0490165853389664
BP	GO:0090171	chondrocyte morphogenesis	0.0490165853389664
BP	GO:0051052	regulation of DNA metabolic process	0.0499753043437556
