# Supplementary material for: Dedicated transcriptomics combined with power analysis lead to functional understanding of genes with weak phenotypic changes in knockout lines
Source: PLoS Comput Biol. 2020 Nov 12;16(11):e1008354. doi: 10.1371/journal.pcbi.1008354 (PMC7685438; doi:10.1371/journal.pcbi.1008354)
Supplement: S3 File — (GZ) [file pcbi.1008354.s017.gz › S3_File/gor0.2/689.tsv]

ontology	category	term	BH
CC	GO:0031012	extracellular matrix	1.38246022644666e-09
CC	GO:0044428	nuclear part	8.25255390878817e-08
CC	GO:0062023	collagen-containing extracellular matrix	1.7335220783679e-07
CC	GO:0031981	nuclear lumen	1.2106991116512e-06
BP	GO:0032501	multicellular organismal process	1.38645630086189e-06
MF	GO:0005198	structural molecule activity	2.15202811021608e-06
CC	GO:0043228	non-membrane-bounded organelle	2.15202811021608e-06
CC	GO:0044421	extracellular region part	2.55140510823527e-06
BP	GO:0065007	biological regulation	2.55140510823527e-06
MF	GO:0005201	extracellular matrix structural constituent	3.04059471147291e-06
CC	GO:0043232	intracellular non-membrane-bounded organelle	6.15390877538417e-06
BP	GO:0050789	regulation of biological process	7.05258987237632e-06
BP	GO:0009987	cellular process	7.05258987237632e-06
CC	GO:0044427	chromosomal part	7.55193531107126e-06
CC	GO:0045202	synapse	7.55193531107126e-06
BP	GO:0032502	developmental process	7.55193531107126e-06
BP	GO:0071840	cellular component organization or biogenesis	8.71361292783595e-06
CC	GO:0005694	chromosome	8.99999247742785e-06
CC	GO:0070013	intracellular organelle lumen	1.09967216099331e-05
CC	GO:0031974	membrane-enclosed lumen	1.09967216099331e-05
CC	GO:0043233	organelle lumen	1.09967216099331e-05
CC	GO:0005576	extracellular region	1.09967216099331e-05
BP	GO:0007275	multicellular organism development	1.09967216099331e-05
BP	GO:0048856	anatomical structure development	1.09967216099331e-05
MF	GO:0005515	protein binding	1.15614303765414e-05
CC	GO:0032991	protein-containing complex	1.15614303765414e-05
BP	GO:0048731	system development	1.29577606863122e-05
CC	GO:0005634	nucleus	1.68518419181992e-05
BP	GO:0050794	regulation of cellular process	1.98632706275134e-05
BP	GO:0016043	cellular component organization	2.79423590331913e-05
CC	GO:0005615	extracellular space	4.23099002605949e-05
MF	GO:0005488	binding	5.7272538143378e-05
CC	GO:0044456	synapse part	5.81635594357516e-05
CC	GO:0099512	supramolecular fiber	5.83021910310054e-05
CC	GO:0030424	axon	5.83021910310054e-05
CC	GO:0099080	supramolecular complex	5.83021910310054e-05
CC	GO:0099081	supramolecular polymer	5.83021910310054e-05
CC	GO:0033267	axon part	6.26073646042065e-05
BP	GO:0007346	regulation of mitotic cell cycle	6.96625931501198e-05
CC	GO:0005654	nucleoplasm	7.32775975488309e-05
BP	GO:0007049	cell cycle	8.01492644918043e-05
BP	GO:0051726	regulation of cell cycle	0.000109555853804203
CC	GO:0098687	chromosomal region	0.000192751512819103
CC	GO:0000775	chromosome, centromeric region	0.000201748533057929
CC	GO:0097458	neuron part	0.000618066462433164
MF	GO:0044877	protein-containing complex binding	0.000739189500537613
CC	GO:0000776	kinetochore	0.000808970376907973
MF	GO:0005212	structural constituent of eye lens	0.000830137907397557
CC	GO:0000228	nuclear chromosome	0.000830137907397557
BP	GO:0000070	mitotic sister chromatid segregation	0.000866723541452421
BP	GO:0000278	mitotic cell cycle	0.00106480795956207
CC	GO:0005581	collagen trimer	0.00106480795956207
BP	GO:0033047	regulation of mitotic sister chromatid segregation	0.00106480795956207
CC	GO:0043292	contractile fiber	0.00200638789991051
CC	GO:0044454	nuclear chromosome part	0.00200638789991051
CC	GO:0044422	organelle part	0.00285945385417956
CC	GO:0044420	extracellular matrix component	0.00300363771307424
CC	GO:0097060	synaptic membrane	0.00303711518697738
BP	GO:0090068	positive regulation of cell cycle process	0.00321438906560864
CC	GO:0036477	somatodendritic compartment	0.00358660378510713
BP	GO:0033045	regulation of sister chromatid segregation	0.00358660378510713
BP	GO:0048519	negative regulation of biological process	0.00358660378510713
BP	GO:0030198	extracellular matrix organization	0.00384687942970315
BP	GO:1901990	regulation of mitotic cell cycle phase transition	0.00444610246653945
BP	GO:0043062	extracellular structure organization	0.00510560877176415
BP	GO:0030154	cell differentiation	0.00510560877176415
BP	GO:0051983	regulation of chromosome segregation	0.00510653277809696
BP	GO:0008380	RNA splicing	0.0060772716025423
MF	GO:0030020	extracellular matrix structural constituent conferring tensile strength	0.00609233477545852
BP	GO:0045930	negative regulation of mitotic cell cycle	0.0068576486296458
BP	GO:0007091	metaphase/anaphase transition of mitotic cell cycle	0.00745288452566908
BP	GO:0006260	DNA replication	0.00762729354095664
CC	GO:0030054	cell junction	0.00787735815581561
BP	GO:0090304	nucleic acid metabolic process	0.00787735815581561
BP	GO:0007399	nervous system development	0.00810776231712356
BP	GO:0140014	mitotic nuclear division	0.00998399342285477
BP	GO:0048869	cellular developmental process	0.010291962357147
BP	GO:0006259	DNA metabolic process	0.010291962357147
CC	GO:0150034	distal axon	0.0103076542315436
BP	GO:0006396	RNA processing	0.0106369689961729
BP	GO:0006403	RNA localization	0.0107666801261706
BP	GO:0010965	regulation of mitotic sister chromatid separation	0.0112221675320628
BP	GO:0007088	regulation of mitotic nuclear division	0.0115361729838063
BP	GO:0048468	cell development	0.0115361729838063
CC	GO:0045211	postsynaptic membrane	0.0124525884685528
CC	GO:0098794	postsynapse	0.0124525884685528
BP	GO:0048523	negative regulation of cellular process	0.0128672988288629
BP	GO:0030071	regulation of mitotic metaphase/anaphase transition	0.0128672988288629
CC	GO:0043025	neuronal cell body	0.0153963655028378
BP	GO:0051239	regulation of multicellular organismal process	0.0153963655028378
BP	GO:0006139	nucleobase-containing compound metabolic process	0.0155005275726686
BP	GO:0051216	cartilage development	0.0155005275726686
BP	GO:0000375	RNA splicing, via transesterification reactions	0.0155005275726686
BP	GO:0000377	RNA splicing, via transesterification reactions with bulged adenosine as nucleophile	0.0155005275726686
BP	GO:0000398	mRNA splicing, via spliceosome	0.0155005275726686
CC	GO:0000777	condensed chromosome kinetochore	0.0155005275726686
BP	GO:0003008	system process	0.01600953175551
MF	GO:0098879	structural constituent of postsynaptic specialization	0.01600953175551
CC	GO:0043005	neuron projection	0.01600953175551
BP	GO:0035418	protein localization to synapse	0.0171692881622216
BP	GO:0000819	sister chromatid segregation	0.0174492872103156
BP	GO:0045931	positive regulation of mitotic cell cycle	0.0174492872103156
CC	GO:0005681	spliceosomal complex	0.0174492872103156
BP	GO:0044784	metaphase/anaphase transition of cell cycle	0.0174492872103156
BP	GO:1901987	regulation of cell cycle phase transition	0.0174492872103156
CC	GO:0030016	myofibril	0.0174492872103156
CC	GO:0044297	cell body	0.0189238138420135
BP	GO:0060537	muscle tissue development	0.0189238138420135
BP	GO:0046483	heterocycle metabolic process	0.0189485342415416
MF	GO:0051015	actin filament binding	0.020275131129004
BP	GO:1905818	regulation of chromosome separation	0.0204306076906509
BP	GO:0006941	striated muscle contraction	0.0210295437803219
BP	GO:0008037	cell recognition	0.0212056049707422
BP	GO:0022008	neurogenesis	0.0212842676970114
CC	GO:0098978	glutamatergic synapse	0.0224997842982141
CC	GO:0098793	presynapse	0.023254862995818
CC	GO:0099240	intrinsic component of synaptic membrane	0.0235594808029669
BP	GO:0010564	regulation of cell cycle process	0.0235594808029669
CC	GO:0005865	striated muscle thin filament	0.0249740875091064
CC	GO:0044446	intracellular organelle part	0.0249740875091064
CC	GO:0044430	cytoskeletal part	0.0266653588114326
BP	GO:0061448	connective tissue development	0.0266653588114326
BP	GO:0060350	endochondral bone morphogenesis	0.0274511497216911
CC	GO:0044449	contractile fiber part	0.0274511497216911
MF	GO:0098919	structural constituent of postsynaptic density	0.0275489790777545
CC	GO:0036379	myofilament	0.0275489790777545
BP	GO:0045787	positive regulation of cell cycle	0.0279868713931765
BP	GO:0034641	cellular nitrogen compound metabolic process	0.0279868713931765
BP	GO:1902099	regulation of metaphase/anaphase transition of cell cycle	0.0297290865148417
BP	GO:0003015	heart process	0.0305111493521494
BP	GO:0051128	regulation of cellular component organization	0.0305111493521494
CC	GO:0005856	cytoskeleton	0.0307311048181451
BP	GO:0006936	muscle contraction	0.0307311048181451
MF	GO:0005509	calcium ion binding	0.0307311048181451
CC	GO:0000779	condensed chromosome, centromeric region	0.0307311048181451
BP	GO:0000245	spliceosomal complex assembly	0.0307450625032314
BP	GO:0040007	growth	0.0307450625032314
BP	GO:0003012	muscle system process	0.0313703637687162
BP	GO:0007059	chromosome segregation	0.0313703637687162
BP	GO:0060351	cartilage development involved in endochondral bone morphogenesis	0.0313703637687162
BP	GO:1903047	mitotic cell cycle process	0.0328349807442782
CC	GO:0030017	sarcomere	0.0328349807442782
BP	GO:0006281	DNA repair	0.0328349807442782
BP	GO:0007093	mitotic cell cycle checkpoint	0.0328349807442782
BP	GO:0006974	cellular response to DNA damage stimulus	0.0330268011428385
BP	GO:0051236	establishment of RNA localization	0.0357466441347165
BP	GO:0006261	DNA-dependent DNA replication	0.0369966980552831
BP	GO:0014706	striated muscle tissue development	0.0370904161697597
BP	GO:0099536	synaptic signaling	0.0377606401735081
BP	GO:0051306	mitotic sister chromatid separation	0.0380382396849264
BP	GO:0023052	signaling	0.0393929597691306
BP	GO:0060047	heart contraction	0.0401893070569697
BP	GO:0006725	cellular aromatic compound metabolic process	0.0404483081516039
BP	GO:0050793	regulation of developmental process	0.0405447397657723
CC	GO:0008328	ionotropic glutamate receptor complex	0.0412885533227696
BP	GO:0022402	cell cycle process	0.041885649210378
BP	GO:0000280	nuclear division	0.0420201569234775
BP	GO:0048518	positive regulation of biological process	0.0421890827602557
BP	GO:0031123	RNA 3'-end processing	0.0430056521645821
BP	GO:0034508	centromere complex assembly	0.0437122594058591
BP	GO:0007268	chemical synaptic transmission	0.0437122594058591
BP	GO:0098916	anterograde trans-synaptic signaling	0.0437122594058591
BP	GO:0048522	positive regulation of cellular process	0.0437122594058591
BP	GO:0050657	nucleic acid transport	0.0437122594058591
BP	GO:0050658	RNA transport	0.0437122594058591
BP	GO:0060538	skeletal muscle organ development	0.0456515111886845
BP	GO:0051783	regulation of nuclear division	0.0463541131525296
BP	GO:1901989	positive regulation of cell cycle phase transition	0.0464258941614446
CC	GO:0098839	postsynaptic density membrane	0.0464258941614446
CC	GO:0098936	intrinsic component of postsynaptic membrane	0.0464258941614446
BP	GO:2000026	regulation of multicellular organismal development	0.0467284410664682
BP	GO:0051301	cell division	0.0476167102194427
BP	GO:0006397	mRNA processing	0.0488450179307405
BP	GO:0003433	chondrocyte development involved in endochondral bone morphogenesis	0.0492659682457483
BP	GO:0099537	trans-synaptic signaling	0.0494348164532612
BP	GO:0016071	mRNA metabolic process	0.0494348164532612
BP	GO:0045841	negative regulation of mitotic metaphase/anaphase transition	0.0499865989756855
BP	GO:0000075	cell cycle checkpoint	0.0499865989756855
