# Supplementary material for: Dedicated transcriptomics combined with power analysis lead to functional understanding of genes with weak phenotypic changes in knockout lines
Source: PLoS Comput Biol. 2020 Nov 12;16(11):e1008354. doi: 10.1371/journal.pcbi.1008354 (PMC7685438; doi:10.1371/journal.pcbi.1008354)
Supplement: S3 File — (GZ) [file pcbi.1008354.s017.gz › S3_File/gor0.2/737.tsv]

ontology	category	term	BH
CC	GO:0031012	extracellular matrix	6.14341623647499e-11
CC	GO:0062023	collagen-containing extracellular matrix	3.59686542738759e-09
CC	GO:0005694	chromosome	5.97476754281279e-08
CC	GO:0044427	chromosomal part	7.85689579457143e-08
BP	GO:0032501	multicellular organismal process	7.85689579457143e-08
BP	GO:0071840	cellular component organization or biogenesis	3.10585294586074e-07
CC	GO:0044421	extracellular region part	1.10931315306544e-06
BP	GO:0016043	cellular component organization	1.56720622482814e-06
CC	GO:0031981	nuclear lumen	1.79490978320016e-06
CC	GO:0044428	nuclear part	1.82970715903984e-06
MF	GO:0005515	protein binding	1.99026964234962e-06
BP	GO:0009987	cellular process	2.5781587824275e-06
MF	GO:0005201	extracellular matrix structural constituent	2.5781587824275e-06
CC	GO:0043228	non-membrane-bounded organelle	5.20840293288987e-06
MF	GO:0005198	structural molecule activity	5.42224309981078e-06
CC	GO:0005576	extracellular region	7.0369990214306e-06
BP	GO:0065007	biological regulation	8.4293805806936e-06
CC	GO:0000228	nuclear chromosome	9.63542528862412e-06
BP	GO:0007275	multicellular organism development	1.02593971975205e-05
CC	GO:0043232	intracellular non-membrane-bounded organelle	1.02593971975205e-05
CC	GO:0005615	extracellular space	1.05550345352061e-05
BP	GO:0048731	system development	1.31790847570284e-05
BP	GO:0032502	developmental process	1.55204150308215e-05
BP	GO:0007399	nervous system development	1.76653261564292e-05
BP	GO:0050789	regulation of biological process	2.69060434280405e-05
CC	GO:0032991	protein-containing complex	2.72800295918038e-05
CC	GO:0044454	nuclear chromosome part	3.09302474261097e-05
CC	GO:0000775	chromosome, centromeric region	3.24930045577971e-05
BP	GO:0006259	DNA metabolic process	3.84934379558588e-05
CC	GO:0098687	chromosomal region	3.84934379558588e-05
BP	GO:0050794	regulation of cellular process	4.16443453789297e-05
CC	GO:0005654	nucleoplasm	4.31593972848859e-05
CC	GO:0097060	synaptic membrane	5.19783787155907e-05
BP	GO:0003008	system process	5.24358108627716e-05
CC	GO:0070013	intracellular organelle lumen	5.8689327941132e-05
CC	GO:0031974	membrane-enclosed lumen	5.97195093202361e-05
CC	GO:0043233	organelle lumen	5.97195093202361e-05
BP	GO:0006281	DNA repair	5.97195093202361e-05
CC	GO:0045202	synapse	7.50527698364725e-05
BP	GO:0006974	cellular response to DNA damage stimulus	0.000105940118729282
BP	GO:0007049	cell cycle	0.000107230272048417
BP	GO:0000278	mitotic cell cycle	0.000118413359900698
BP	GO:0048856	anatomical structure development	0.0001307337865146
CC	GO:0097458	neuron part	0.000134400790527526
BP	GO:0051726	regulation of cell cycle	0.000141011987918028
CC	GO:0030424	axon	0.000141642343392625
CC	GO:0031226	intrinsic component of plasma membrane	0.000152585800888686
MF	GO:0044877	protein-containing complex binding	0.000152585800888686
BP	GO:0099536	synaptic signaling	0.000176619408051679
MF	GO:0005212	structural constituent of eye lens	0.000186800524797404
BP	GO:0007268	chemical synaptic transmission	0.000212941634205397
BP	GO:0098916	anterograde trans-synaptic signaling	0.000212941634205397
CC	GO:0044456	synapse part	0.000374728694638867
CC	GO:0000776	kinetochore	0.000403542629629412
BP	GO:0006260	DNA replication	0.000403542629629412
BP	GO:0000070	mitotic sister chromatid segregation	0.000430349015171784
BP	GO:0099537	trans-synaptic signaling	0.000432004378222008
BP	GO:0002062	chondrocyte differentiation	0.000490009895274703
BP	GO:0000819	sister chromatid segregation	0.000661533437600815
MF	GO:0005488	binding	0.000713975275257091
CC	GO:0099240	intrinsic component of synaptic membrane	0.000779170463324888
CC	GO:0005887	integral component of plasma membrane	0.000779170463324888
CC	GO:0000793	condensed chromosome	0.000819465808944163
BP	GO:0007346	regulation of mitotic cell cycle	0.00106451223609972
CC	GO:0098982	GABA-ergic synapse	0.00109843540895634
BP	GO:0006261	DNA-dependent DNA replication	0.00110429668727711
CC	GO:0000785	chromatin	0.00124706973552049
CC	GO:0045211	postsynaptic membrane	0.00124706973552049
BP	GO:0003418	growth plate cartilage chondrocyte differentiation	0.00126780712737032
BP	GO:0050808	synapse organization	0.00126780712737032
BP	GO:0051216	cartilage development	0.0015629435202854
BP	GO:0051239	regulation of multicellular organismal process	0.00160772420428188
BP	GO:0051128	regulation of cellular component organization	0.00167072495269362
BP	GO:0140014	mitotic nuclear division	0.00171900396153271
BP	GO:0048519	negative regulation of biological process	0.00172609067049633
BP	GO:0030198	extracellular matrix organization	0.0019261836705795
MF	GO:0005539	glycosaminoglycan binding	0.00202211652258534
CC	GO:0043005	neuron projection	0.00210963245131822
BP	GO:0003433	chondrocyte development involved in endochondral bone morphogenesis	0.00210963245131822
BP	GO:0051301	cell division	0.00226821737900429
BP	GO:0003012	muscle system process	0.00228076580985888
BP	GO:0007059	chromosome segregation	0.00245701875510925
MF	GO:0030020	extracellular matrix structural constituent conferring tensile strength	0.00253675857432588
BP	GO:0048468	cell development	0.00258748453650891
BP	GO:0090068	positive regulation of cell cycle process	0.00258748453650891
MF	GO:0003729	mRNA binding	0.00284601070675197
BP	GO:1903047	mitotic cell cycle process	0.00294414870763512
BP	GO:0045595	regulation of cell differentiation	0.0032004707613822
BP	GO:0090304	nucleic acid metabolic process	0.00323541102266899
BP	GO:1902749	regulation of cell cycle G2/M phase transition	0.00343065355262007
CC	GO:0005634	nucleus	0.00367372850066795
BP	GO:0060351	cartilage development involved in endochondral bone morphogenesis	0.00379043946616715
CC	GO:0043292	contractile fiber	0.00424856788964625
BP	GO:0048523	negative regulation of cellular process	0.00437652310629908
BP	GO:0050804	modulation of chemical synaptic transmission	0.00437652310629908
BP	GO:0030154	cell differentiation	0.00442447281094688
CC	GO:0044420	extracellular matrix component	0.00493503110256228
CC	GO:0036477	somatodendritic compartment	0.00493503110256228
BP	GO:0006941	striated muscle contraction	0.00493511540665253
CC	GO:0098936	intrinsic component of postsynaptic membrane	0.0049695443722069
BP	GO:0006403	RNA localization	0.00510584581297993
BP	GO:0003422	growth plate cartilage morphogenesis	0.00517796206068077
BP	GO:0051276	chromosome organization	0.00517796206068077
BP	GO:0099177	regulation of trans-synaptic signaling	0.00517796206068077
BP	GO:0051983	regulation of chromosome segregation	0.00527483159135873
BP	GO:0003417	growth plate cartilage development	0.00549345734013714
BP	GO:0044839	cell cycle G2/M phase transition	0.00549345734013714
CC	GO:0099512	supramolecular fiber	0.00570715901891848
BP	GO:0048869	cellular developmental process	0.00570715901891848
BP	GO:0061448	connective tissue development	0.00570715901891848
CC	GO:0005581	collagen trimer	0.00570715901891848
CC	GO:0099080	supramolecular complex	0.00570715901891848
CC	GO:0099081	supramolecular polymer	0.00570715901891848
BP	GO:0007088	regulation of mitotic nuclear division	0.00633004013943008
BP	GO:0006302	double-strand break repair	0.0065369657228783
BP	GO:0050793	regulation of developmental process	0.00664893177934882
BP	GO:0051130	positive regulation of cellular component organization	0.00673301294965163
BP	GO:0008380	RNA splicing	0.00698369979341927
BP	GO:0051052	regulation of DNA metabolic process	0.00705440256003926
BP	GO:0003413	chondrocyte differentiation involved in endochondral bone morphogenesis	0.0070871911666029
BP	GO:0022008	neurogenesis	0.007126209982651
BP	GO:0048666	neuron development	0.00724000855510887
BP	GO:0048285	organelle fission	0.00755436689640223
BP	GO:0000075	cell cycle checkpoint	0.00755436689640223
CC	GO:0000779	condensed chromosome, centromeric region	0.00773335488102491
CC	GO:0099699	integral component of synaptic membrane	0.00797696730613652
MF	GO:0008094	DNA-dependent ATPase activity	0.00798428202714311
BP	GO:0060350	endochondral bone morphogenesis	0.00841887955838658
BP	GO:0010389	regulation of G2/M transition of mitotic cell cycle	0.00841887955838658
BP	GO:0033045	regulation of sister chromatid segregation	0.00850451941188202
BP	GO:0002063	chondrocyte development	0.00877738477844326
BP	GO:0033047	regulation of mitotic sister chromatid segregation	0.00877738477844326
CC	GO:0000777	condensed chromosome kinetochore	0.00877738477844326
BP	GO:0006936	muscle contraction	0.00898689133819506
CC	GO:0099634	postsynaptic specialization membrane	0.00910428457696549
BP	GO:0031570	DNA integrity checkpoint	0.00929015629784485
MF	GO:0008201	heparin binding	0.00929015629784485
BP	GO:0060349	bone morphogenesis	0.00929015629784485
BP	GO:0048699	generation of neurons	0.00947635521963352
BP	GO:0003414	chondrocyte morphogenesis involved in endochondral bone morphogenesis	0.0100533234706162
BP	GO:0003429	growth plate cartilage chondrocyte morphogenesis	0.0100533234706162
BP	GO:0090171	chondrocyte morphogenesis	0.0100533234706162
BP	GO:0006275	regulation of DNA replication	0.0109571470777325
BP	GO:0007093	mitotic cell cycle checkpoint	0.011260236215911
BP	GO:0050877	nervous system process	0.0112906634260705
BP	GO:2000026	regulation of multicellular organismal development	0.0117460377414755
BP	GO:0043062	extracellular structure organization	0.0117695853204978
BP	GO:1901990	regulation of mitotic cell cycle phase transition	0.0118824559594249
BP	GO:0006396	RNA processing	0.0121901810881059
CC	GO:0033267	axon part	0.0123077050316847
BP	GO:0006139	nucleobase-containing compound metabolic process	0.0127228801395176
BP	GO:0044057	regulation of system process	0.0127468479202894
BP	GO:0033044	regulation of chromosome organization	0.012888102703125
CC	GO:0044449	contractile fiber part	0.012888102703125
CC	GO:0098978	glutamatergic synapse	0.012888102703125
BP	GO:0000280	nuclear division	0.0131464632140574
BP	GO:0051093	negative regulation of developmental process	0.0131696846293325
MF	GO:0003682	chromatin binding	0.0133109560796896
BP	GO:0008037	cell recognition	0.0134681885971083
BP	GO:0098813	nuclear chromosome segregation	0.013707415350814
BP	GO:0045787	positive regulation of cell cycle	0.0138155942611464
CC	GO:0044297	cell body	0.0138271589918003
CC	GO:0000790	nuclear chromatin	0.0150228685102611
CC	GO:0030017	sarcomere	0.0173388658224186
CC	GO:0097447	dendritic tree	0.0176378471157533
BP	GO:0000086	G2/M transition of mitotic cell cycle	0.0176378471157533
MF	GO:0005509	calcium ion binding	0.0176795443482108
BP	GO:0045597	positive regulation of cell differentiation	0.0178312691211157
CC	GO:0043025	neuronal cell body	0.0178317361285709
BP	GO:0045876	positive regulation of sister chromatid cohesion	0.0179272621017267
BP	GO:0051960	regulation of nervous system development	0.0191772121211745
BP	GO:0051236	establishment of RNA localization	0.0192147342487771
CC	GO:0098794	postsynapse	0.0192147342487771
CC	GO:0030016	myofibril	0.0192147342487771
BP	GO:0007600	sensory perception	0.0192147342487771
BP	GO:0007155	cell adhesion	0.0212555230192087
BP	GO:0016071	mRNA metabolic process	0.0213364056051658
CC	GO:0005604	basement membrane	0.0213364056051658
BP	GO:0010564	regulation of cell cycle process	0.0220159310364391
BP	GO:0046483	heterocycle metabolic process	0.0225248498063579
BP	GO:0051984	positive regulation of chromosome segregation	0.023717022108058
MF	GO:0097367	carbohydrate derivative binding	0.0239737455689527
BP	GO:0048167	regulation of synaptic plasticity	0.0239737455689527
BP	GO:0022402	cell cycle process	0.024512493109298
BP	GO:0022610	biological adhesion	0.024512493109298
BP	GO:0098868	bone growth	0.024512493109298
BP	GO:0003013	circulatory system process	0.0248311100322939
BP	GO:0044772	mitotic cell cycle phase transition	0.0249746597490217
BP	GO:1902750	negative regulation of cell cycle G2/M phase transition	0.0253449924199383
BP	GO:0060047	heart contraction	0.0258303248414033
BP	GO:0120039	plasma membrane bounded cell projection morphogenesis	0.026114316208279
BP	GO:0065008	regulation of biological quality	0.0261325775887372
BP	GO:1901987	regulation of cell cycle phase transition	0.0261325775887372
CC	GO:0005813	centrosome	0.0261325775887372
BP	GO:0044770	cell cycle phase transition	0.0261325775887372
CC	GO:0030425	dendrite	0.0269529105980222
BP	GO:0003015	heart process	0.0270794425952147
BP	GO:0043170	macromolecule metabolic process	0.0274393684169089
BP	GO:0006310	DNA recombination	0.0274393684169089
BP	GO:0006397	mRNA processing	0.0274393684169089
CC	GO:0009986	cell surface	0.0274393684169089
BP	GO:0008015	blood circulation	0.0277960399147927
BP	GO:0071214	cellular response to abiotic stimulus	0.0285289788115347
BP	GO:0104004	cellular response to environmental stimulus	0.0285289788115347
BP	GO:0023052	signaling	0.0290175159449153
CC	GO:0099055	integral component of postsynaptic membrane	0.0292722844773546
BP	GO:0031175	neuron projection development	0.0292722844773546
BP	GO:0051716	cellular response to stimulus	0.0293682773091937
CC	GO:0098839	postsynaptic density membrane	0.0296060027016501
BP	GO:0003009	skeletal muscle contraction	0.0297684515096918
BP	GO:0000375	RNA splicing, via transesterification reactions	0.0297684515096918
BP	GO:0000377	RNA splicing, via transesterification reactions with bulged adenosine as nucleophile	0.0297684515096918
BP	GO:0000398	mRNA splicing, via spliceosome	0.0297684515096918
CC	GO:0016604	nuclear body	0.0297684515096918
BP	GO:0060284	regulation of cell development	0.0297684515096918
BP	GO:0048812	neuron projection morphogenesis	0.0297684515096918
MF	GO:0005102	signaling receptor binding	0.0304069544734817
BP	GO:0007411	axon guidance	0.0304069544734817
CC	GO:1990904	ribonucleoprotein complex	0.0305392480017401
CC	GO:0044422	organelle part	0.0308581342671085
BP	GO:0048858	cell projection morphogenesis	0.0326927897064131
BP	GO:0003071	renal system process involved in regulation of systemic arterial blood pressure	0.0334473828993081
BP	GO:0006725	cellular aromatic compound metabolic process	0.0343463550406956
BP	GO:0007416	synapse assembly	0.0357691000395998
BP	GO:0034641	cellular nitrogen compound metabolic process	0.0360770887103193
BP	GO:0051094	positive regulation of developmental process	0.0368528558238029
BP	GO:0097485	neuron projection guidance	0.0373703328497925
BP	GO:0050806	positive regulation of synaptic transmission	0.0377909305664403
BP	GO:0050657	nucleic acid transport	0.0378806080926998
BP	GO:0050658	RNA transport	0.0378806080926998
BP	GO:0030182	neuron differentiation	0.0378806080926998
BP	GO:0060255	regulation of macromolecule metabolic process	0.0386144281391251
CC	GO:0044304	main axon	0.039367697120928
BP	GO:1901360	organic cyclic compound metabolic process	0.0408166996690089
BP	GO:0032990	cell part morphogenesis	0.0408166996690089
CC	GO:0030054	cell junction	0.0412339747743849
BP	GO:0031123	RNA 3'-end processing	0.0425163079452028
BP	GO:0051783	regulation of nuclear division	0.0427449396788167
BP	GO:0000245	spliceosomal complex assembly	0.0427449396788167
BP	GO:0008038	neuron recognition	0.0428274732195094
BP	GO:0050879	multicellular organismal movement	0.0428274732195094
BP	GO:0050881	musculoskeletal movement	0.0428274732195094
BP	GO:0044774	mitotic DNA integrity checkpoint	0.0438354031593075
BP	GO:0007091	metaphase/anaphase transition of mitotic cell cycle	0.0438354031593075
BP	GO:1901988	negative regulation of cell cycle phase transition	0.044252449492307
CC	GO:0032993	protein-DNA complex	0.0456588734802503
BP	GO:0001501	skeletal system development	0.0471769823642229
BP	GO:0007154	cell communication	0.0472066846148093
MF	GO:0016887	ATPase activity	0.0472729694629692
CC	GO:0031618	nuclear pericentric heterochromatin	0.0492226196767877
BP	GO:0048518	positive regulation of biological process	0.0498037491460136
