# Supplementary material for: Dedicated transcriptomics combined with power analysis lead to functional understanding of genes with weak phenotypic changes in knockout lines
Source: PLoS Comput Biol. 2020 Nov 12;16(11):e1008354. doi: 10.1371/journal.pcbi.1008354 (PMC7685438; doi:10.1371/journal.pcbi.1008354)
Supplement: S3 File — (GZ) [file pcbi.1008354.s017.gz › S3_File/gor0.2/945.tsv]

ontology	category	term	BH
CC	GO:0031012	extracellular matrix	7.72680401319137e-09
CC	GO:0062023	collagen-containing extracellular matrix	1.13262311037785e-07
CC	GO:0043228	non-membrane-bounded organelle	1.13262311037785e-07
BP	GO:0032501	multicellular organismal process	1.13262311037785e-07
CC	GO:0043232	intracellular non-membrane-bounded organelle	3.50653021657247e-07
BP	GO:0048731	system development	3.88323612109844e-07
CC	GO:0044421	extracellular region part	1.00581714670969e-06
MF	GO:0005198	structural molecule activity	1.00581714670969e-06
CC	GO:0032991	protein-containing complex	1.9741927469301e-06
BP	GO:0032502	developmental process	2.12453295132583e-06
CC	GO:0044428	nuclear part	2.12453295132583e-06
BP	GO:0065007	biological regulation	2.34309739055608e-06
BP	GO:0007275	multicellular organism development	2.52566491176924e-06
MF	GO:0005201	extracellular matrix structural constituent	2.52566491176924e-06
BP	GO:0048856	anatomical structure development	3.17835465407663e-06
BP	GO:0071840	cellular component organization or biogenesis	3.60957865459201e-06
MF	GO:0005515	protein binding	3.60957865459201e-06
BP	GO:0050789	regulation of biological process	4.09641861220739e-06
MF	GO:0044877	protein-containing complex binding	4.86703662598155e-06
CC	GO:0097060	synaptic membrane	5.80867008692009e-06
CC	GO:0044427	chromosomal part	8.21228215840801e-06
CC	GO:0031981	nuclear lumen	8.8223423762663e-06
CC	GO:0005694	chromosome	1.24361704023181e-05
CC	GO:0045202	synapse	1.54306410182887e-05
CC	GO:0099512	supramolecular fiber	1.54306410182887e-05
BP	GO:0016043	cellular component organization	1.54306410182887e-05
CC	GO:0099080	supramolecular complex	1.54306410182887e-05
CC	GO:0099081	supramolecular polymer	1.54306410182887e-05
BP	GO:0050794	regulation of cellular process	1.85351021789678e-05
BP	GO:0009987	cellular process	2.27063619704544e-05
BP	GO:0051239	regulation of multicellular organismal process	2.41112866889552e-05
CC	GO:0005615	extracellular space	2.89202087926941e-05
CC	GO:0005576	extracellular region	2.89202087926941e-05
CC	GO:0044456	synapse part	4.55466887109771e-05
CC	GO:0030424	axon	4.57085919491158e-05
CC	GO:0070013	intracellular organelle lumen	5.02967731508394e-05
BP	GO:0030154	cell differentiation	5.02967731508394e-05
CC	GO:0031974	membrane-enclosed lumen	5.02967731508394e-05
CC	GO:0043233	organelle lumen	5.02967731508394e-05
BP	GO:0048869	cellular developmental process	5.02967731508394e-05
CC	GO:1990904	ribonucleoprotein complex	8.29591107763451e-05
BP	GO:0007399	nervous system development	9.37352842305189e-05
BP	GO:0022610	biological adhesion	0.000112987539829083
BP	GO:0003008	system process	0.000135867565104173
BP	GO:0048519	negative regulation of biological process	0.000143203548784685
BP	GO:0007155	cell adhesion	0.000149573171943905
CC	GO:0000228	nuclear chromosome	0.000209613929487607
BP	GO:0006260	DNA replication	0.000228055960253788
MF	GO:0005488	binding	0.00023191273260349
BP	GO:0048468	cell development	0.000337460440158333
BP	GO:0000070	mitotic sister chromatid segregation	0.000373646404590417
BP	GO:0040007	growth	0.000597658915372762
BP	GO:0006974	cellular response to DNA damage stimulus	0.00060233049005992
BP	GO:0090304	nucleic acid metabolic process	0.000640870407752235
BP	GO:0006261	DNA-dependent DNA replication	0.000640870407752235
CC	GO:0000777	condensed chromosome kinetochore	0.000667758293792249
CC	GO:0005634	nucleus	0.000762052485872196
BP	GO:0099536	synaptic signaling	0.000804741341792195
CC	GO:0043292	contractile fiber	0.000846205588223537
MF	GO:0005539	glycosaminoglycan binding	0.000899170534325592
BP	GO:0007346	regulation of mitotic cell cycle	0.001056475805205
BP	GO:0048523	negative regulation of cellular process	0.00106411942438036
BP	GO:2000026	regulation of multicellular organismal development	0.00106411942438036
BP	GO:0007059	chromosome segregation	0.00106411942438036
BP	GO:0006259	DNA metabolic process	0.00109526326353847
BP	GO:0051983	regulation of chromosome segregation	0.00112072008094664
CC	GO:0000775	chromosome, centromeric region	0.00118482240496253
CC	GO:0098687	chromosomal region	0.00120562938169257
CC	GO:0000779	condensed chromosome, centromeric region	0.00125638962124839
BP	GO:0099537	trans-synaptic signaling	0.00129322219156991
BP	GO:0140014	mitotic nuclear division	0.00129645510618109
MF	GO:0003729	mRNA binding	0.00129645510618109
BP	GO:0050793	regulation of developmental process	0.00132467853731181
CC	GO:0000776	kinetochore	0.00132467853731181
BP	GO:0007268	chemical synaptic transmission	0.00133692399814566
BP	GO:0098916	anterograde trans-synaptic signaling	0.00133692399814566
BP	GO:0051128	regulation of cellular component organization	0.00138853156362567
CC	GO:0005654	nucleoplasm	0.00138853156362567
CC	GO:0000793	condensed chromosome	0.00158725172398145
BP	GO:0000819	sister chromatid segregation	0.00160661499885709
BP	GO:0048589	developmental growth	0.00163162433746926
BP	GO:0006139	nucleobase-containing compound metabolic process	0.00173149895523522
CC	GO:0099240	intrinsic component of synaptic membrane	0.00190947371297189
CC	GO:0044454	nuclear chromosome part	0.00198662898010029
BP	GO:0022008	neurogenesis	0.00224748073155557
BP	GO:0000278	mitotic cell cycle	0.00224748073155557
BP	GO:0007049	cell cycle	0.0022715955366011
BP	GO:0048168	regulation of neuronal synaptic plasticity	0.0022715955366011
BP	GO:0045595	regulation of cell differentiation	0.00232808673433636
BP	GO:0051726	regulation of cell cycle	0.00232808673433636
CC	GO:0097458	neuron part	0.0025605607416711
CC	GO:0042734	presynaptic membrane	0.00300445239668376
BP	GO:0046483	heterocycle metabolic process	0.00310401708186217
MF	GO:0030020	extracellular matrix structural constituent conferring tensile strength	0.00310401708186217
BP	GO:0003009	skeletal muscle contraction	0.00367793054111754
CC	GO:0045211	postsynaptic membrane	0.00386364313818478
BP	GO:0051960	regulation of nervous system development	0.00395830635814753
MF	GO:0005212	structural constituent of eye lens	0.00415177933239046
BP	GO:0048699	generation of neurons	0.00422088408411886
CC	GO:0044420	extracellular matrix component	0.00422854052003068
BP	GO:0048522	positive regulation of cellular process	0.00435513633218685
CC	GO:0033267	axon part	0.00462094709643695
BP	GO:0034641	cellular nitrogen compound metabolic process	0.00546672723445715
BP	GO:0006396	RNA processing	0.00654136677579268
BP	GO:1903047	mitotic cell cycle process	0.00659499112357285
BP	GO:0098742	cell-cell adhesion via plasma-membrane adhesion molecules	0.00664038238156153
BP	GO:0000075	cell cycle checkpoint	0.00664038238156153
BP	GO:0003012	muscle system process	0.00664038238156153
CC	GO:0005581	collagen trimer	0.00664038238156153
CC	GO:0031226	intrinsic component of plasma membrane	0.00673396006063216
BP	GO:0006725	cellular aromatic compound metabolic process	0.00673959897713797
BP	GO:0060284	regulation of cell development	0.00696875316832881
BP	GO:0050808	synapse organization	0.00713624445751096
BP	GO:0050767	regulation of neurogenesis	0.00737010155385202
CC	GO:0043596	nuclear replication fork	0.0074058645893598
CC	GO:0030054	cell junction	0.00779188498348109
MF	GO:0005509	calcium ion binding	0.00804786000897792
BP	GO:0033045	regulation of sister chromatid segregation	0.00804786000897792
BP	GO:0006281	DNA repair	0.00804786000897792
BP	GO:0033047	regulation of mitotic sister chromatid segregation	0.0085003963316038
CC	GO:0098793	presynapse	0.00877749875303874
CC	GO:0030016	myofibril	0.00877749875303874
BP	GO:0022613	ribonucleoprotein complex biogenesis	0.00877749875303874
BP	GO:0007088	regulation of mitotic nuclear division	0.00877749875303874
BP	GO:0071214	cellular response to abiotic stimulus	0.00877749875303874
BP	GO:0104004	cellular response to environmental stimulus	0.00877749875303874
MF	GO:0008094	DNA-dependent ATPase activity	0.00877749875303874
CC	GO:0005887	integral component of plasma membrane	0.00877749875303874
CC	GO:0009986	cell surface	0.00901866260475661
CC	GO:0036477	somatodendritic compartment	0.00947337142179399
BP	GO:0007093	mitotic cell cycle checkpoint	0.00989430921460016
BP	GO:0051094	positive regulation of developmental process	0.00992861002078988
BP	GO:0044057	regulation of system process	0.0100735551435219
BP	GO:1905818	regulation of chromosome separation	0.010996909831582
CC	GO:0030017	sarcomere	0.0124393072082036
BP	GO:0045597	positive regulation of cell differentiation	0.0124393072082036
BP	GO:0050804	modulation of chemical synaptic transmission	0.0125236518469139
BP	GO:0048518	positive regulation of biological process	0.0125236518469139
CC	GO:0098590	plasma membrane region	0.0125236518469139
BP	GO:0098813	nuclear chromosome segregation	0.0125236518469139
CC	GO:0044430	cytoskeletal part	0.0125236518469139
BP	GO:0032989	cellular component morphogenesis	0.0125236518469139
BP	GO:0006936	muscle contraction	0.0131745893554344
CC	GO:0005856	cytoskeleton	0.0133961024282624
BP	GO:0099177	regulation of trans-synaptic signaling	0.0144432654796564
BP	GO:0016071	mRNA metabolic process	0.0144432654796564
BP	GO:0065008	regulation of biological quality	0.0144432654796564
BP	GO:0000280	nuclear division	0.0144948336102162
BP	GO:0008037	cell recognition	0.0144948336102162
BP	GO:1901990	regulation of mitotic cell cycle phase transition	0.0144948336102162
BP	GO:0051241	negative regulation of multicellular organismal process	0.0146058427069442
CC	GO:0005865	striated muscle thin filament	0.0152249620574519
CC	GO:0005813	centrosome	0.0152249620574519
BP	GO:0060538	skeletal muscle organ development	0.0158910087423884
CC	GO:0036379	myofilament	0.0172847484925792
CC	GO:0099699	integral component of synaptic membrane	0.0173023683107297
CC	GO:0044297	cell body	0.017323185850416
CC	GO:0005657	replication fork	0.0181063414328841
BP	GO:0006941	striated muscle contraction	0.0184453269336934
BP	GO:0045005	DNA-dependent DNA replication maintenance of fidelity	0.0184453269336934
CC	GO:0005681	spliceosomal complex	0.0184453269336934
BP	GO:1901360	organic cyclic compound metabolic process	0.0184453269336934
CC	GO:0044459	plasma membrane part	0.0184453269336934
BP	GO:0050879	multicellular organismal movement	0.0184453269336934
BP	GO:0050881	musculoskeletal movement	0.0184453269336934
BP	GO:0009653	anatomical structure morphogenesis	0.0184908980832035
CC	GO:0043005	neuron projection	0.0187009223513428
BP	GO:0048666	neuron development	0.0187009223513428
BP	GO:0060351	cartilage development involved in endochondral bone morphogenesis	0.0187009223513428
MF	GO:0030215	semaphorin receptor binding	0.0198652967590241
BP	GO:0003013	circulatory system process	0.0198652967590241
BP	GO:0006221	pyrimidine nucleotide biosynthetic process	0.0208639853357717
CC	GO:0044449	contractile fiber part	0.0215256622084437
BP	GO:1901991	negative regulation of mitotic cell cycle phase transition	0.0217923099409724
BP	GO:0051301	cell division	0.0233873340474419
BP	GO:0098815	modulation of excitatory postsynaptic potential	0.0233873340474419
CC	GO:0098889	intrinsic component of presynaptic membrane	0.0234505105776675
BP	GO:0048812	neuron projection morphogenesis	0.0239037529279524
BP	GO:0030182	neuron differentiation	0.0239037529279524
BP	GO:0003015	heart process	0.02398588731781
BP	GO:0120039	plasma membrane bounded cell projection morphogenesis	0.0244485825715688
BP	GO:0051783	regulation of nuclear division	0.0244906018778731
BP	GO:0045930	negative regulation of mitotic cell cycle	0.0244906018778731
CC	GO:0044422	organelle part	0.0251098114217799
BP	GO:1901988	negative regulation of cell cycle phase transition	0.0251467108862122
BP	GO:0031123	RNA 3'-end processing	0.0254344030573157
CC	GO:0098794	postsynapse	0.0255288140697958
BP	GO:0070593	dendrite self-avoidance	0.025943245347454
MF	GO:0005102	signaling receptor binding	0.0260122082695727
BP	GO:2000463	positive regulation of excitatory postsynaptic potential	0.0261945207190207
BP	GO:0006403	RNA localization	0.0262680183454806
CC	GO:0043025	neuronal cell body	0.0268206967124195
BP	GO:0007519	skeletal muscle tissue development	0.0268206967124195
MF	GO:1901681	sulfur compound binding	0.0270435611996993
MF	GO:0050839	cell adhesion molecule binding	0.027062088607058
BP	GO:0006310	DNA recombination	0.027062088607058
BP	GO:0010965	regulation of mitotic sister chromatid separation	0.0275028153744047
BP	GO:0090068	positive regulation of cell cycle process	0.0277981312247221
BP	GO:0008380	RNA splicing	0.0277981312247221
BP	GO:0010389	regulation of G2/M transition of mitotic cell cycle	0.0278178181323347
BP	GO:0007267	cell-cell signaling	0.0281332555723943
BP	GO:0045664	regulation of neuron differentiation	0.0290816687369358
BP	GO:1901987	regulation of cell cycle phase transition	0.0290816687369358
BP	GO:0060537	muscle tissue development	0.0294089816560013
BP	GO:0008015	blood circulation	0.0295420934361035
BP	GO:0023052	signaling	0.0297235956369545
BP	GO:0048858	cell projection morphogenesis	0.0309584487828353
BP	GO:0072528	pyrimidine-containing compound biosynthetic process	0.0319901732873719
BP	GO:0008630	intrinsic apoptotic signaling pathway in response to DNA damage	0.0319901732873719
MF	GO:0046873	metal ion transmembrane transporter activity	0.0323737164777564
BP	GO:0060047	heart contraction	0.0326852769071076
MF	GO:0008201	heparin binding	0.0343923283170989
CC	GO:0005604	basement membrane	0.0343923283170989
BP	GO:0048169	regulation of long-term neuronal synaptic plasticity	0.0349834102304102
BP	GO:0032879	regulation of localization	0.0353079830258107
BP	GO:1902749	regulation of cell cycle G2/M phase transition	0.0356490780554557
BP	GO:0007156	homophilic cell adhesion via plasma membrane adhesion molecules	0.0356490780554557
MF	GO:0005261	cation channel activity	0.036567334157564
BP	GO:0006275	regulation of DNA replication	0.038519156804574
BP	GO:0099565	chemical synaptic transmission, postsynaptic	0.0389193735623556
BP	GO:1902229	regulation of intrinsic apoptotic signaling pathway in response to DNA damage	0.0389193735623556
BP	GO:0051093	negative regulation of developmental process	0.0389193735623556
CC	GO:0071944	cell periphery	0.0389916317563127
CC	GO:0043198	dendritic shaft	0.0399370650758926
BP	GO:0071479	cellular response to ionizing radiation	0.0399374943161059
CC	GO:0098982	GABA-ergic synapse	0.0399374943161059
BP	GO:0051962	positive regulation of nervous system development	0.0399374943161059
BP	GO:0051276	chromosome organization	0.0402069674653214
BP	GO:0022402	cell cycle process	0.0407592632407355
BP	GO:0007091	metaphase/anaphase transition of mitotic cell cycle	0.0410854142289789
BP	GO:0044784	metaphase/anaphase transition of cell cycle	0.0410854142289789
BP	GO:0051130	positive regulation of cellular component organization	0.0410854142289789
BP	GO:0051716	cellular response to stimulus	0.0416033510343582
BP	GO:0009148	pyrimidine nucleoside triphosphate biosynthetic process	0.0416033510343582
BP	GO:0031570	DNA integrity checkpoint	0.0416033510343582
BP	GO:0048285	organelle fission	0.0419892251167954
BP	GO:0006397	mRNA processing	0.0426171157722739
BP	GO:0031175	neuron projection development	0.0426171157722739
BP	GO:0007154	cell communication	0.0428009865397845
CC	GO:0032040	small-subunit processome	0.0451832167249051
BP	GO:0032990	cell part morphogenesis	0.0463780345632209
BP	GO:0040008	regulation of growth	0.046899983816793
BP	GO:0048641	regulation of skeletal muscle tissue development	0.0482942983460189
BP	GO:0061448	connective tissue development	0.0484254172455165
BP	GO:0000902	cell morphogenesis	0.0498005565183701
BP	GO:0060079	excitatory postsynaptic potential	0.0498005565183701
