# Supplementary material for: Dedicated transcriptomics combined with power analysis lead to functional understanding of genes with weak phenotypic changes in knockout lines
Source: PLoS Comput Biol. 2020 Nov 12;16(11):e1008354. doi: 10.1371/journal.pcbi.1008354 (PMC7685438; doi:10.1371/journal.pcbi.1008354)
Supplement: S3 File — (GZ) [file pcbi.1008354.s017.gz › S3_File/gor0.2/168.tsv]

ontology	category	term	BH
CC	GO:0031012	extracellular matrix	2.45778530985405e-09
BP	GO:0032501	multicellular organismal process	7.55991449557061e-07
CC	GO:0062023	collagen-containing extracellular matrix	2.66579133175032e-06
BP	GO:0032502	developmental process	3.77326665557062e-06
CC	GO:0032991	protein-containing complex	3.77326665557062e-06
BP	GO:0048856	anatomical structure development	7.6866454150636e-06
BP	GO:0007275	multicellular organism development	7.6866454150636e-06
BP	GO:0009987	cellular process	7.6866454150636e-06
BP	GO:0048731	system development	8.03513395928921e-06
MF	GO:0005515	protein binding	1.32184554732708e-05
BP	GO:0071840	cellular component organization or biogenesis	1.43069002287261e-05
MF	GO:0005201	extracellular matrix structural constituent	1.43069002287261e-05
BP	GO:0065007	biological regulation	1.6740872340037e-05
MF	GO:0005198	structural molecule activity	3.48305369663279e-05
BP	GO:0006396	RNA processing	5.23337341995164e-05
CC	GO:0044428	nuclear part	5.52358657279819e-05
CC	GO:0031981	nuclear lumen	6.23372714128002e-05
CC	GO:0044421	extracellular region part	9.18122088485633e-05
BP	GO:0007155	cell adhesion	0.000121915297714655
BP	GO:0050793	regulation of developmental process	0.000132995236942075
BP	GO:0022610	biological adhesion	0.000195055013847449
BP	GO:0016043	cellular component organization	0.000260972111740755
BP	GO:0050789	regulation of biological process	0.000392530048920528
BP	GO:0090304	nucleic acid metabolic process	0.000446342783914098
BP	GO:0003008	system process	0.000446342783914098
CC	GO:0000776	kinetochore	0.000564986715533772
BP	GO:0006936	muscle contraction	0.000564986715533772
MF	GO:0030020	extracellular matrix structural constituent conferring tensile strength	0.000564986715533772
CC	GO:0005581	collagen trimer	0.000564986715533772
BP	GO:0051094	positive regulation of developmental process	0.000566853632805863
CC	GO:0000775	chromosome, centromeric region	0.000572998246226016
MF	GO:0003729	mRNA binding	0.000601384239332499
BP	GO:0003012	muscle system process	0.000928679193503593
CC	GO:0043228	non-membrane-bounded organelle	0.00093614944023071
CC	GO:0005615	extracellular space	0.00095289615140135
CC	GO:0030054	cell junction	0.00109663322130343
BP	GO:0050794	regulation of cellular process	0.00112927312115158
CC	GO:0005576	extracellular region	0.00112927312115158
CC	GO:0000777	condensed chromosome kinetochore	0.00139512699752202
BP	GO:0008380	RNA splicing	0.00143552957898077
BP	GO:0006941	striated muscle contraction	0.00147930883070807
MF	GO:0005212	structural constituent of eye lens	0.00170984806876118
BP	GO:0051216	cartilage development	0.00173684717420826
CC	GO:0045202	synapse	0.00173684717420826
BP	GO:0048869	cellular developmental process	0.00173684717420826
CC	GO:0005694	chromosome	0.00181823840054775
BP	GO:0030154	cell differentiation	0.00204416057765885
CC	GO:0044427	chromosomal part	0.00220046807069139
CC	GO:0043232	intracellular non-membrane-bounded organelle	0.00247572670138583
BP	GO:2000026	regulation of multicellular organismal development	0.00247572670138583
CC	GO:0070013	intracellular organelle lumen	0.00269816109363624
BP	GO:0051239	regulation of multicellular organismal process	0.00269881917264694
CC	GO:0031974	membrane-enclosed lumen	0.00276083629005789
CC	GO:0043233	organelle lumen	0.00276083629005789
BP	GO:0061448	connective tissue development	0.00294280817143862
CC	GO:0044420	extracellular matrix component	0.00297829190405472
CC	GO:0005654	nucleoplasm	0.00358288690642188
MF	GO:0044877	protein-containing complex binding	0.00446545459420424
CC	GO:0098687	chromosomal region	0.00446545459420424
BP	GO:0045595	regulation of cell differentiation	0.00446545459420424
MF	GO:0005539	glycosaminoglycan binding	0.00469192176851748
BP	GO:0016071	mRNA metabolic process	0.00523011190152735
CC	GO:0000779	condensed chromosome, centromeric region	0.00550708407318471
BP	GO:0030198	extracellular matrix organization	0.00622454017515936
BP	GO:0060351	cartilage development involved in endochondral bone morphogenesis	0.00622454017515936
BP	GO:0006397	mRNA processing	0.00622454017515936
BP	GO:0000070	mitotic sister chromatid segregation	0.00632421804875592
BP	GO:0006403	RNA localization	0.00632421804875592
CC	GO:0030424	axon	0.00679901827155377
BP	GO:0051726	regulation of cell cycle	0.00693694589028431
BP	GO:0043062	extracellular structure organization	0.00705122780921407
BP	GO:0006260	DNA replication	0.00713632801403391
BP	GO:0006139	nucleobase-containing compound metabolic process	0.00746028824726975
BP	GO:0031123	RNA 3'-end processing	0.00746028824726975
BP	GO:0003013	circulatory system process	0.00817433137078021
BP	GO:0045597	positive regulation of cell differentiation	0.00817433137078021
BP	GO:0048589	developmental growth	0.00893955222580316
BP	GO:0003015	heart process	0.00940293149423828
BP	GO:0016070	RNA metabolic process	0.0100702128907456
CC	GO:0097060	synaptic membrane	0.0126305726809753
BP	GO:0048468	cell development	0.0126305726809753
BP	GO:0046483	heterocycle metabolic process	0.0137387371464075
BP	GO:0010467	gene expression	0.0137898428545507
BP	GO:0060538	skeletal muscle organ development	0.0147728583430482
BP	GO:0000375	RNA splicing, via transesterification reactions	0.0147728583430482
BP	GO:0000377	RNA splicing, via transesterification reactions with bulged adenosine as nucleophile	0.0147728583430482
BP	GO:0000398	mRNA splicing, via spliceosome	0.0147728583430482
BP	GO:0040007	growth	0.0159466301770821
CC	GO:0000793	condensed chromosome	0.0168735576599933
BP	GO:0051128	regulation of cellular component organization	0.0170164514664098
BP	GO:0000819	sister chromatid segregation	0.0186824960699066
BP	GO:0003009	skeletal muscle contraction	0.0191424650382116
CC	GO:0099512	supramolecular fiber	0.0198163859427347
CC	GO:0099080	supramolecular complex	0.0198163859427347
CC	GO:0099081	supramolecular polymer	0.0198163859427347
BP	GO:0048513	animal organ development	0.0198163859427347
CC	GO:0044456	synapse part	0.0202670613539441
BP	GO:0048518	positive regulation of biological process	0.0209751572545044
BP	GO:0007268	chemical synaptic transmission	0.0213444524979623
BP	GO:0098916	anterograde trans-synaptic signaling	0.0213444524979623
BP	GO:0051130	positive regulation of cellular component organization	0.0229438058499428
BP	GO:0099536	synaptic signaling	0.0229438058499428
BP	GO:0034641	cellular nitrogen compound metabolic process	0.0246249342345751
BP	GO:0008015	blood circulation	0.0246249342345751
BP	GO:0050684	regulation of mRNA processing	0.0246249342345751
BP	GO:0006275	regulation of DNA replication	0.0249484941863118
BP	GO:0051236	establishment of RNA localization	0.0249484941863118
BP	GO:0043170	macromolecule metabolic process	0.0258648833297157
CC	GO:0031226	intrinsic component of plasma membrane	0.0260826267710929
BP	GO:0060537	muscle tissue development	0.0265052458393799
CC	GO:0005634	nucleus	0.0274698321348908
MF	GO:0035925	mRNA 3'-UTR AU-rich region binding	0.0288473352808901
BP	GO:0060350	endochondral bone morphogenesis	0.0288473352808901
BP	GO:0048522	positive regulation of cellular process	0.0289155328039941
BP	GO:0048519	negative regulation of biological process	0.029032808814357
CC	GO:0043292	contractile fiber	0.0297981777772368
MF	GO:0008094	DNA-dependent ATPase activity	0.0297981777772368
BP	GO:0060047	heart contraction	0.0307953306354883
BP	GO:0099537	trans-synaptic signaling	0.0307953306354883
BP	GO:0050657	nucleic acid transport	0.0307953306354883
BP	GO:0050658	RNA transport	0.0307953306354883
CC	GO:0005887	integral component of plasma membrane	0.0323859314071284
BP	GO:0050879	multicellular organismal movement	0.0323859314071284
BP	GO:0050881	musculoskeletal movement	0.0323859314071284
BP	GO:0006725	cellular aromatic compound metabolic process	0.0323859314071284
BP	GO:0000245	spliceosomal complex assembly	0.0329619330799133
BP	GO:0033047	regulation of mitotic sister chromatid segregation	0.0329619330799133
BP	GO:0006974	cellular response to DNA damage stimulus	0.0366206596532397
BP	GO:0098609	cell-cell adhesion	0.0380581178789105
BP	GO:0050808	synapse organization	0.0380581178789105
BP	GO:0007049	cell cycle	0.0398977708967109
MF	GO:0008134	transcription factor binding	0.0407002696901556
BP	GO:0023052	signaling	0.0416159175808134
BP	GO:0051093	negative regulation of developmental process	0.0434706319482089
BP	GO:0006281	DNA repair	0.0485683781465365
BP	GO:0022613	ribonucleoprotein complex biogenesis	0.0485683781465365
MF	GO:0003723	RNA binding	0.0495749502675702
BP	GO:0034508	centromere complex assembly	0.0497943219253033
BP	GO:0060349	bone morphogenesis	0.0498527511723608
