# Supplementary material for: Dedicated transcriptomics combined with power analysis lead to functional understanding of genes with weak phenotypic changes in knockout lines
Source: PLoS Comput Biol. 2020 Nov 12;16(11):e1008354. doi: 10.1371/journal.pcbi.1008354 (PMC7685438; doi:10.1371/journal.pcbi.1008354)
Supplement: S3 File — (GZ) [file pcbi.1008354.s017.gz › S3_File/gor0.2/880.tsv]

ontology	category	term	BH
CC	GO:0031012	extracellular matrix	5.87714047795321e-08
CC	GO:0062023	collagen-containing extracellular matrix	5.01105143918075e-07
CC	GO:0044428	nuclear part	5.01105143918075e-07
CC	GO:0044421	extracellular region part	1.11030885806526e-06
BP	GO:0032501	multicellular organismal process	1.11030885806526e-06
CC	GO:0031981	nuclear lumen	1.23919340137522e-06
CC	GO:0032991	protein-containing complex	2.3097139818202e-06
BP	GO:0009987	cellular process	2.3097139818202e-06
MF	GO:0005515	protein binding	2.3097139818202e-06
MF	GO:0005488	binding	3.00495575589481e-06
CC	GO:0005615	extracellular space	4.59735074463664e-06
BP	GO:0032502	developmental process	6.87005974833283e-06
BP	GO:0071840	cellular component organization or biogenesis	6.87005974833283e-06
CC	GO:0005576	extracellular region	7.38105606438555e-06
MF	GO:0005201	extracellular matrix structural constituent	7.38105606438555e-06
BP	GO:0048856	anatomical structure development	1.18211934487009e-05
BP	GO:0008380	RNA splicing	1.19475791647858e-05
CC	GO:0005694	chromosome	1.61463901026582e-05
CC	GO:0070013	intracellular organelle lumen	1.61463901026582e-05
BP	GO:0007275	multicellular organism development	1.61463901026582e-05
CC	GO:0031974	membrane-enclosed lumen	1.61463901026582e-05
CC	GO:0043233	organelle lumen	1.61463901026582e-05
CC	GO:0005654	nucleoplasm	2.2655006600392e-05
CC	GO:0043228	non-membrane-bounded organelle	2.79884556894744e-05
BP	GO:0048731	system development	2.79884556894744e-05
BP	GO:0016043	cellular component organization	4.57637947897581e-05
BP	GO:0065007	biological regulation	4.57637947897581e-05
CC	GO:0044427	chromosomal part	4.84432866589304e-05
CC	GO:0043232	intracellular non-membrane-bounded organelle	5.32798630967076e-05
BP	GO:0006396	RNA processing	5.32798630967076e-05
CC	GO:0000775	chromosome, centromeric region	5.32798630967076e-05
BP	GO:0000375	RNA splicing, via transesterification reactions	5.32798630967076e-05
BP	GO:0000377	RNA splicing, via transesterification reactions with bulged adenosine as nucleophile	5.32798630967076e-05
BP	GO:0000398	mRNA splicing, via spliceosome	5.32798630967076e-05
BP	GO:0006397	mRNA processing	5.34632234538071e-05
BP	GO:0090304	nucleic acid metabolic process	7.41273076648191e-05
BP	GO:0016071	mRNA metabolic process	0.000120084959340218
BP	GO:0006259	DNA metabolic process	0.000139262363746145
MF	GO:0005198	structural molecule activity	0.000213900975610271
CC	GO:0098687	chromosomal region	0.00021991645993385
CC	GO:0097060	synaptic membrane	0.000287079225244618
BP	GO:0051726	regulation of cell cycle	0.000466632628377643
BP	GO:0050794	regulation of cellular process	0.000498866842746332
BP	GO:0050789	regulation of biological process	0.000565390816855578
BP	GO:0003417	growth plate cartilage development	0.000569941013953394
CC	GO:0030424	axon	0.000620223351024702
BP	GO:0022610	biological adhesion	0.000620223351024702
BP	GO:0007155	cell adhesion	0.00062992596215155
BP	GO:0051128	regulation of cellular component organization	0.000743450368338537
BP	GO:0050793	regulation of developmental process	0.000755790014778934
CC	GO:0000776	kinetochore	0.00084949435191127
BP	GO:0051239	regulation of multicellular organismal process	0.00124516598515981
CC	GO:0005581	collagen trimer	0.00124516598515981
MF	GO:0003729	mRNA binding	0.00128407290486224
BP	GO:0030154	cell differentiation	0.00145750727598048
CC	GO:0005681	spliceosomal complex	0.00145750727598048
BP	GO:0000245	spliceosomal complex assembly	0.00145750727598048
BP	GO:0003418	growth plate cartilage chondrocyte differentiation	0.00177735539157185
BP	GO:0060351	cartilage development involved in endochondral bone morphogenesis	0.0021439115193957
CC	GO:0005634	nucleus	0.00217809358549711
CC	GO:0099512	supramolecular fiber	0.00217809358549711
BP	GO:0048869	cellular developmental process	0.00217809358549711
CC	GO:0099080	supramolecular complex	0.00219019413627226
CC	GO:0099081	supramolecular polymer	0.00219019413627226
BP	GO:2000026	regulation of multicellular organismal development	0.00244925839649506
BP	GO:0006941	striated muscle contraction	0.00253838389719609
CC	GO:0099240	intrinsic component of synaptic membrane	0.0026023945827183
CC	GO:0000793	condensed chromosome	0.00262410065676098
BP	GO:0001501	skeletal system development	0.00263944129363472
BP	GO:0048468	cell development	0.00263944129363472
BP	GO:0060350	endochondral bone morphogenesis	0.00270608523867879
BP	GO:0003433	chondrocyte development involved in endochondral bone morphogenesis	0.00274719861584618
CC	GO:0000228	nuclear chromosome	0.00297831877070551
BP	GO:0048519	negative regulation of biological process	0.00305017923780045
BP	GO:0000278	mitotic cell cycle	0.00305017923780045
BP	GO:0007346	regulation of mitotic cell cycle	0.00306628280528742
BP	GO:0051216	cartilage development	0.00308664569759173
MF	GO:0005509	calcium ion binding	0.00312323223894524
BP	GO:0006139	nucleobase-containing compound metabolic process	0.00312323223894524
CC	GO:0000779	condensed chromosome, centromeric region	0.00314650430547062
BP	GO:0048589	developmental growth	0.00317085246493516
BP	GO:0040007	growth	0.00372298222224486
BP	GO:0030198	extracellular matrix organization	0.00402133742950236
BP	GO:0006281	DNA repair	0.00402133742950236
BP	GO:0051130	positive regulation of cellular component organization	0.00411623182696537
BP	GO:0045595	regulation of cell differentiation	0.00411623182696537
BP	GO:0048518	positive regulation of biological process	0.00467943137370193
CC	GO:0044454	nuclear chromosome part	0.00495652085353144
BP	GO:0061448	connective tissue development	0.00495652085353144
BP	GO:0046483	heterocycle metabolic process	0.00559597917942811
BP	GO:0003015	heart process	0.00571539659539951
BP	GO:0003422	growth plate cartilage morphogenesis	0.00641284527188118
BP	GO:0033047	regulation of mitotic sister chromatid segregation	0.00658243858249975
CC	GO:0031226	intrinsic component of plasma membrane	0.00659264101890253
MF	GO:0005212	structural constituent of eye lens	0.00673133611278934
BP	GO:0048522	positive regulation of cellular process	0.00695347236096696
MF	GO:0005539	glycosaminoglycan binding	0.00697908920958181
CC	GO:0045202	synapse	0.00714690257278132
CC	GO:1990904	ribonucleoprotein complex	0.00716154679893806
BP	GO:0006260	DNA replication	0.0071720256743538
BP	GO:0051052	regulation of DNA metabolic process	0.00721659774338091
BP	GO:0051093	negative regulation of developmental process	0.00757864513090073
BP	GO:0060047	heart contraction	0.00801501441333704
BP	GO:0007049	cell cycle	0.00801501441333704
CC	GO:0005887	integral component of plasma membrane	0.00801501441333704
BP	GO:0060349	bone morphogenesis	0.00801501441333704
BP	GO:0048523	negative regulation of cellular process	0.00801501441333704
BP	GO:0051094	positive regulation of developmental process	0.00801501441333704
BP	GO:0003413	chondrocyte differentiation involved in endochondral bone morphogenesis	0.00931257915476835
BP	GO:0006974	cellular response to DNA damage stimulus	0.00961276169694911
BP	GO:0045597	positive regulation of cell differentiation	0.0104724540602227
BP	GO:1902749	regulation of cell cycle G2/M phase transition	0.0106003975623514
BP	GO:0007399	nervous system development	0.0107128426446454
BP	GO:0002062	chondrocyte differentiation	0.0112209596740773
CC	GO:0097458	neuron part	0.011476368415122
BP	GO:0043062	extracellular structure organization	0.011476368415122
BP	GO:0051301	cell division	0.0121375730773993
BP	GO:0003013	circulatory system process	0.0127598685385083
CC	GO:0000777	condensed chromosome kinetochore	0.0128970656329855
BP	GO:0003414	chondrocyte morphogenesis involved in endochondral bone morphogenesis	0.0128970656329855
BP	GO:0003429	growth plate cartilage chondrocyte morphogenesis	0.0128970656329855
BP	GO:0090171	chondrocyte morphogenesis	0.0128970656329855
CC	GO:0033267	axon part	0.0128970656329855
BP	GO:0003008	system process	0.0132169350852929
BP	GO:0098868	bone growth	0.0134581219459744
BP	GO:0033045	regulation of sister chromatid segregation	0.0134581219459744
BP	GO:0140014	mitotic nuclear division	0.0134581219459744
BP	GO:0003416	endochondral bone growth	0.0134581219459744
CC	GO:0099699	integral component of synaptic membrane	0.0134581219459744
BP	GO:0006376	mRNA splice site selection	0.0140114209790719
BP	GO:0006403	RNA localization	0.0143154836000009
MF	GO:0030020	extracellular matrix structural constituent conferring tensile strength	0.0143154836000009
BP	GO:0003012	muscle system process	0.0147588497316525
BP	GO:0000070	mitotic sister chromatid segregation	0.0152098728130147
BP	GO:0006725	cellular aromatic compound metabolic process	0.0154359850932231
BP	GO:0051983	regulation of chromosome segregation	0.0154478958754259
BP	GO:1902750	negative regulation of cell cycle G2/M phase transition	0.0157520573636489
CC	GO:0044420	extracellular matrix component	0.0165653776991018
BP	GO:0007088	regulation of mitotic nuclear division	0.0181087417707125
BP	GO:0008015	blood circulation	0.0191187658321534
BP	GO:0051960	regulation of nervous system development	0.0191860744793803
BP	GO:0085029	extracellular matrix assembly	0.0200959638774831
BP	GO:0000075	cell cycle checkpoint	0.0216533445668275
BP	GO:0043170	macromolecule metabolic process	0.021855489002045
CC	GO:0030054	cell junction	0.0228008568287095
CC	GO:0045211	postsynaptic membrane	0.0237646062275282
BP	GO:0006936	muscle contraction	0.027570528736949
BP	GO:0031123	RNA 3'-end processing	0.0277407587000084
BP	GO:0022008	neurogenesis	0.0292088469229996
CC	GO:0044297	cell body	0.0294270279154998
CC	GO:0044456	synapse part	0.0315503408285458
BP	GO:0048699	generation of neurons	0.032679874759136
BP	GO:1901360	organic cyclic compound metabolic process	0.0327224547717812
CC	GO:0043292	contractile fiber	0.0327224547717812
CC	GO:0098936	intrinsic component of postsynaptic membrane	0.0327224547717812
MF	GO:0008201	heparin binding	0.0327224547717812
BP	GO:0051241	negative regulation of multicellular organismal process	0.0344010227269281
CC	GO:0005604	basement membrane	0.0357639307714807
BP	GO:0051236	establishment of RNA localization	0.0370321319385777
BP	GO:0023052	signaling	0.037418814905615
BP	GO:0010564	regulation of cell cycle process	0.037418814905615
MF	GO:0044877	protein-containing complex binding	0.0390998598531401
BP	GO:0060048	cardiac muscle contraction	0.0407255496277445
BP	GO:0065008	regulation of biological quality	0.0407255496277445
MF	GO:0003723	RNA binding	0.0407255496277445
BP	GO:0006261	DNA-dependent DNA replication	0.041229605958563
BP	GO:0003009	skeletal muscle contraction	0.0414964588033148
CC	GO:0044430	cytoskeletal part	0.0416681029145847
BP	GO:1903311	regulation of mRNA metabolic process	0.0417687568615871
CC	GO:0044422	organelle part	0.0417687568615871
BP	GO:0050808	synapse organization	0.0426293099354999
BP	GO:0034508	centromere complex assembly	0.0429553087750761
BP	GO:0090068	positive regulation of cell cycle process	0.0429553087750761
BP	GO:0099536	synaptic signaling	0.0429553087750761
BP	GO:0034641	cellular nitrogen compound metabolic process	0.044211490099062
BP	GO:0008037	cell recognition	0.044523047332117
BP	GO:0044839	cell cycle G2/M phase transition	0.0453391994271466
BP	GO:0050657	nucleic acid transport	0.0453391994271466
BP	GO:0050658	RNA transport	0.0453391994271466
BP	GO:0022613	ribonucleoprotein complex biogenesis	0.0475356233057288
BP	GO:0060284	regulation of cell development	0.0491294224228331
BP	GO:0031570	DNA integrity checkpoint	0.0491294224228331
MF	GO:0008134	transcription factor binding	0.049221960407696
BP	GO:1901990	regulation of mitotic cell cycle phase transition	0.0494676961822937
