# Supplementary material for: Dedicated transcriptomics combined with power analysis lead to functional understanding of genes with weak phenotypic changes in knockout lines
Source: PLoS Comput Biol. 2020 Nov 12;16(11):e1008354. doi: 10.1371/journal.pcbi.1008354 (PMC7685438; doi:10.1371/journal.pcbi.1008354)
Supplement: S3 File — (GZ) [file pcbi.1008354.s017.gz › S3_File/gor0.2/405.tsv]

ontology	category	term	BH
CC	GO:0031012	extracellular matrix	2.38156725145785e-09
CC	GO:0032991	protein-containing complex	2.59788837035085e-09
CC	GO:0062023	collagen-containing extracellular matrix	7.27681694543517e-09
CC	GO:0044421	extracellular region part	1.49944758648178e-08
CC	GO:0031981	nuclear lumen	1.49944758648178e-08
CC	GO:0044428	nuclear part	1.49944758648178e-08
CC	GO:0043228	non-membrane-bounded organelle	9.19859764705942e-08
BP	GO:0032501	multicellular organismal process	1.25256458835192e-07
CC	GO:0043232	intracellular non-membrane-bounded organelle	2.89945252968525e-07
BP	GO:0071840	cellular component organization or biogenesis	3.58329696511215e-07
BP	GO:0009987	cellular process	4.39219918691294e-07
CC	GO:0005615	extracellular space	4.56367076198018e-07
CC	GO:0005654	nucleoplasm	1.029093593149e-06
MF	GO:0005201	extracellular matrix structural constituent	1.14378207175669e-06
CC	GO:0070013	intracellular organelle lumen	1.22716457380108e-06
CC	GO:0031974	membrane-enclosed lumen	1.22716457380108e-06
CC	GO:0043233	organelle lumen	1.22716457380108e-06
CC	GO:0005576	extracellular region	1.59892288045751e-06
BP	GO:0048731	system development	1.78728426225952e-06
BP	GO:0007275	multicellular organism development	2.49052144479532e-06
BP	GO:0016043	cellular component organization	2.6031847956216e-06
BP	GO:0032502	developmental process	4.09021878668264e-06
CC	GO:0000775	chromosome, centromeric region	4.09021878668264e-06
BP	GO:0048856	anatomical structure development	4.09021878668264e-06
CC	GO:0044427	chromosomal part	4.54005819872087e-06
CC	GO:0005694	chromosome	4.69079269671535e-06
BP	GO:0050794	regulation of cellular process	4.96492042637256e-06
MF	GO:0005515	protein binding	6.83497748291728e-06
MF	GO:0044877	protein-containing complex binding	9.11893393081466e-06
CC	GO:0098687	chromosomal region	9.11893393081466e-06
MF	GO:0005198	structural molecule activity	9.77147251681445e-06
BP	GO:0007049	cell cycle	1.02323520468588e-05
BP	GO:0065007	biological regulation	1.09257341492736e-05
BP	GO:0050789	regulation of biological process	1.10670713914345e-05
BP	GO:0051726	regulation of cell cycle	1.32553807370375e-05
CC	GO:0000776	kinetochore	2.37339753859016e-05
BP	GO:0000278	mitotic cell cycle	2.39272033023525e-05
CC	GO:0097060	synaptic membrane	4.25149011417139e-05
BP	GO:0051128	regulation of cellular component organization	5.8017618950482e-05
CC	GO:0005634	nucleus	6.10367439839934e-05
CC	GO:0045202	synapse	6.24313115716633e-05
MF	GO:0005488	binding	7.83600773268391e-05
BP	GO:0007346	regulation of mitotic cell cycle	9.6143520640567e-05
CC	GO:0000228	nuclear chromosome	0.000183910919108338
CC	GO:0044456	synapse part	0.000185570753994564
CC	GO:0099512	supramolecular fiber	0.000197639502823606
CC	GO:0099080	supramolecular complex	0.000197639502823606
CC	GO:0099081	supramolecular polymer	0.000197639502823606
BP	GO:1903047	mitotic cell cycle process	0.000199864776409599
CC	GO:0044454	nuclear chromosome part	0.000292053394243353
BP	GO:0003012	muscle system process	0.000341845627741833
BP	GO:0140014	mitotic nuclear division	0.000376082724449668
CC	GO:0030424	axon	0.000419077182858298
BP	GO:1901990	regulation of mitotic cell cycle phase transition	0.00044795347065272
BP	GO:0006396	RNA processing	0.00044795347065272
BP	GO:0090304	nucleic acid metabolic process	0.000555008131872763
BP	GO:0006974	cellular response to DNA damage stimulus	0.000555008131872763
CC	GO:0030054	cell junction	0.000555008131872763
CC	GO:0005581	collagen trimer	0.000578244163076889
CC	GO:0043292	contractile fiber	0.000652011289261736
BP	GO:0006397	mRNA processing	0.000660325872326311
BP	GO:0000070	mitotic sister chromatid segregation	0.000660325872326311
BP	GO:0003008	system process	0.000709551488309478
CC	GO:0044430	cytoskeletal part	0.000807905290225852
CC	GO:0000779	condensed chromosome, centromeric region	0.000869924587047267
BP	GO:0022402	cell cycle process	0.00100561320119454
BP	GO:0045930	negative regulation of mitotic cell cycle	0.0010061528886917
BP	GO:0043170	macromolecule metabolic process	0.0011504423973142
BP	GO:0000075	cell cycle checkpoint	0.00142268904141852
CC	GO:0005856	cytoskeleton	0.0014410338315053
BP	GO:0007093	mitotic cell cycle checkpoint	0.00144141741288396
BP	GO:0048285	organelle fission	0.00149166966110293
BP	GO:0050793	regulation of developmental process	0.0015048131159186
BP	GO:0007088	regulation of mitotic nuclear division	0.00155470904212434
BP	GO:0016071	mRNA metabolic process	0.00165225892943948
BP	GO:0007059	chromosome segregation	0.00174074475968524
BP	GO:0000280	nuclear division	0.00174074475968524
BP	GO:2000026	regulation of multicellular organismal development	0.00175249287620493
BP	GO:0048869	cellular developmental process	0.00178733851038549
BP	GO:0030154	cell differentiation	0.00178733851038549
BP	GO:0048523	negative regulation of cellular process	0.00178733851038549
BP	GO:0008380	RNA splicing	0.00178733851038549
BP	GO:1901988	negative regulation of cell cycle phase transition	0.00179339534221764
BP	GO:0000375	RNA splicing, via transesterification reactions	0.00193569726367978
BP	GO:0000377	RNA splicing, via transesterification reactions with bulged adenosine as nucleophile	0.00193569726367978
BP	GO:0000398	mRNA splicing, via spliceosome	0.00193569726367978
BP	GO:0033047	regulation of mitotic sister chromatid segregation	0.00199442865256552
BP	GO:0051130	positive regulation of cellular component organization	0.00209231587221098
BP	GO:1901991	negative regulation of mitotic cell cycle phase transition	0.00212157766468962
CC	GO:0044422	organelle part	0.00212717006534501
BP	GO:1901987	regulation of cell cycle phase transition	0.00226558760242109
BP	GO:0006259	DNA metabolic process	0.00231834154014986
MF	GO:0030020	extracellular matrix structural constituent conferring tensile strength	0.00231834154014986
BP	GO:0048519	negative regulation of biological process	0.00238493003947928
BP	GO:0099536	synaptic signaling	0.00267986347133155
BP	GO:0010564	regulation of cell cycle process	0.00278443954861004
BP	GO:0007517	muscle organ development	0.00289251727999767
BP	GO:0051216	cartilage development	0.00309863512148786
CC	GO:0000777	condensed chromosome kinetochore	0.00319216552312049
BP	GO:0007268	chemical synaptic transmission	0.00330038099865917
BP	GO:0098916	anterograde trans-synaptic signaling	0.00330038099865917
BP	GO:0031570	DNA integrity checkpoint	0.00347858747891302
BP	GO:0051239	regulation of multicellular organismal process	0.00347858747891302
BP	GO:0048468	cell development	0.00391095671446665
BP	GO:0099537	trans-synaptic signaling	0.00418363852974739
CC	GO:0030016	myofibril	0.00421405958110092
BP	GO:0006139	nucleobase-containing compound metabolic process	0.00424541808048668
CC	GO:0000793	condensed chromosome	0.00424541808048668
BP	GO:0048589	developmental growth	0.00438615844113843
BP	GO:0040007	growth	0.0046021168094639
BP	GO:0006936	muscle contraction	0.00471845654233038
BP	GO:0006260	DNA replication	0.00477480974228874
CC	GO:0045211	postsynaptic membrane	0.00477480974228874
CC	GO:0097458	neuron part	0.00477480974228874
BP	GO:0022610	biological adhesion	0.00511574571195449
BP	GO:0006281	DNA repair	0.00523920921479749
BP	GO:0007155	cell adhesion	0.00537822101191825
BP	GO:0003015	heart process	0.00539828963526407
BP	GO:0044774	mitotic DNA integrity checkpoint	0.0055336973559388
BP	GO:0051783	regulation of nuclear division	0.00588344208890017
BP	GO:0098813	nuclear chromosome segregation	0.00649864920384825
MF	GO:0005539	glycosaminoglycan binding	0.00649864920384825
BP	GO:0000819	sister chromatid segregation	0.00701198008554767
BP	GO:0046483	heterocycle metabolic process	0.00713494424646122
BP	GO:0014706	striated muscle tissue development	0.0073077980071979
BP	GO:0006941	striated muscle contraction	0.0079257283399088
BP	GO:0007399	nervous system development	0.0079257283399088
BP	GO:0061061	muscle structure development	0.0079257283399088
BP	GO:0030198	extracellular matrix organization	0.00845429612843794
BP	GO:0060537	muscle tissue development	0.00850165370099057
BP	GO:0045786	negative regulation of cell cycle	0.00850165370099057
BP	GO:0090068	positive regulation of cell cycle process	0.00850165370099057
BP	GO:0060538	skeletal muscle organ development	0.00850165370099057
BP	GO:0048522	positive regulation of cellular process	0.00854942526123308
CC	GO:1990904	ribonucleoprotein complex	0.00892589399628168
BP	GO:0097435	supramolecular fiber organization	0.00921931707149039
BP	GO:0043062	extracellular structure organization	0.00921931707149039
BP	GO:0050804	modulation of chemical synaptic transmission	0.00956459686496046
BP	GO:0044772	mitotic cell cycle phase transition	0.00961585928881644
BP	GO:0034508	centromere complex assembly	0.00973478799551435
BP	GO:0006261	DNA-dependent DNA replication	0.00987426591924739
BP	GO:0033045	regulation of sister chromatid segregation	0.00991955946949961
CC	GO:0005813	centrosome	0.0102746325519781
CC	GO:0005681	spliceosomal complex	0.0103099568009382
BP	GO:0006725	cellular aromatic compound metabolic process	0.0106079764975691
CC	GO:0044449	contractile fiber part	0.0109037975353877
BP	GO:0099177	regulation of trans-synaptic signaling	0.0109594409794858
BP	GO:0010948	negative regulation of cell cycle process	0.0111615713152229
BP	GO:0007091	metaphase/anaphase transition of mitotic cell cycle	0.0111699472855164
BP	GO:0051983	regulation of chromosome segregation	0.0113424778682999
CC	GO:0044420	extracellular matrix component	0.0113424778682999
CC	GO:0044446	intracellular organelle part	0.0124519577609324
BP	GO:0048518	positive regulation of biological process	0.0137913215447378
CC	GO:0030017	sarcomere	0.0143160774091371
BP	GO:1905818	regulation of chromosome separation	0.0143160774091371
BP	GO:0034641	cellular nitrogen compound metabolic process	0.0145847552663379
BP	GO:0044085	cellular component biogenesis	0.0149749681314849
BP	GO:0007519	skeletal muscle tissue development	0.0149749681314849
BP	GO:0061448	connective tissue development	0.0151541306608381
BP	GO:0044770	cell cycle phase transition	0.0154871597217938
BP	GO:0051094	positive regulation of developmental process	0.0166419572935847
BP	GO:0010965	regulation of mitotic sister chromatid separation	0.0170102527623787
BP	GO:0034622	cellular protein-containing complex assembly	0.017237678491164
CC	GO:0005865	striated muscle thin filament	0.0175934462267543
BP	GO:0043933	protein-containing complex subunit organization	0.0182404112151734
CC	GO:0098839	postsynaptic density membrane	0.0186650121030875
BP	GO:0060047	heart contraction	0.01931016564562
CC	GO:0036379	myofilament	0.0199843913152707
BP	GO:0060255	regulation of macromolecule metabolic process	0.0201166147939725
MF	GO:0008201	heparin binding	0.0203880904116381
BP	GO:0051301	cell division	0.0203880904116381
MF	GO:0016887	ATPase activity	0.0203880904116381
BP	GO:0030071	regulation of mitotic metaphase/anaphase transition	0.020429088319635
BP	GO:0000245	spliceosomal complex assembly	0.0216657333400296
CC	GO:0000780	condensed nuclear chromosome, centromeric region	0.021945447463819
BP	GO:0050684	regulation of mRNA processing	0.0226833420084935
CC	GO:0031226	intrinsic component of plasma membrane	0.0237568989122216
BP	GO:0045595	regulation of cell differentiation	0.024360095601883
BP	GO:0050808	synapse organization	0.0244725218958928
CC	GO:0098590	plasma membrane region	0.0248464951013514
MF	GO:0003729	mRNA binding	0.0251331221521519
BP	GO:1901360	organic cyclic compound metabolic process	0.0251331221521519
CC	GO:0043596	nuclear replication fork	0.0251331221521519
BP	GO:0006403	RNA localization	0.025721370476061
CC	GO:0033267	axon part	0.025721370476061
CC	GO:0098794	postsynapse	0.0266761219505926
BP	GO:0051960	regulation of nervous system development	0.0270532315451322
CC	GO:0043005	neuron projection	0.0270532315451322
BP	GO:0044784	metaphase/anaphase transition of cell cycle	0.0270532315451322
MF	GO:0042623	ATPase activity, coupled	0.0275976986955738
MF	GO:0005509	calcium ion binding	0.0293242004915972
BP	GO:0045597	positive regulation of cell differentiation	0.0294991852292747
CC	GO:0099634	postsynaptic specialization membrane	0.0301376894335766
CC	GO:0015630	microtubule cytoskeleton	0.0307062048981532
BP	GO:0003009	skeletal muscle contraction	0.0315520692165333
BP	GO:0051303	establishment of chromosome localization	0.0335535426756338
BP	GO:0031123	RNA 3'-end processing	0.0342322967588375
BP	GO:0000077	DNA damage checkpoint	0.034833216108401
BP	GO:0045787	positive regulation of cell cycle	0.0376816373212768
BP	GO:0048699	generation of neurons	0.039840857276495
BP	GO:0016070	RNA metabolic process	0.0404260779159131
BP	GO:0006807	nitrogen compound metabolic process	0.0409497699876436
BP	GO:0003013	circulatory system process	0.0414933828326641
BP	GO:0045841	negative regulation of mitotic metaphase/anaphase transition	0.0426283759298194
BP	GO:0033043	regulation of organelle organization	0.0427030070572262
BP	GO:0022613	ribonucleoprotein complex biogenesis	0.0436693003995167
MF	GO:1901681	sulfur compound binding	0.0452637323659035
BP	GO:0045839	negative regulation of mitotic nuclear division	0.0459626518645429
BP	GO:0048513	animal organ development	0.0460743975005103
BP	GO:0007154	cell communication	0.0471077676315113
BP	GO:0010467	gene expression	0.0475750160759403
CC	GO:0005657	replication fork	0.0487565409509462
BP	GO:0045931	positive regulation of mitotic cell cycle	0.0490019630199435
BP	GO:1902099	regulation of metaphase/anaphase transition of cell cycle	0.0493482360445799
BP	GO:0050000	chromosome localization	0.0497285337213524
