# Supplementary material for: Dedicated transcriptomics combined with power analysis lead to functional understanding of genes with weak phenotypic changes in knockout lines
Source: PLoS Comput Biol. 2020 Nov 12;16(11):e1008354. doi: 10.1371/journal.pcbi.1008354 (PMC7685438; doi:10.1371/journal.pcbi.1008354)
Supplement: S3 File — (GZ) [file pcbi.1008354.s017.gz › S3_File/gor0.2/961.tsv]

ontology	category	term	BH
CC	GO:0031012	extracellular matrix	1.25324448903439e-10
CC	GO:0044421	extracellular region part	5.34896163810813e-09
CC	GO:0032991	protein-containing complex	2.56562517745964e-08
CC	GO:0044428	nuclear part	2.56562517745964e-08
CC	GO:0062023	collagen-containing extracellular matrix	2.56562517745964e-08
MF	GO:0005201	extracellular matrix structural constituent	2.97141213702083e-08
CC	GO:0005576	extracellular region	3.95111065480068e-08
BP	GO:0032501	multicellular organismal process	1.26093036762056e-07
CC	GO:0031981	nuclear lumen	2.26304281650434e-07
MF	GO:0044877	protein-containing complex binding	5.66902983741273e-07
CC	GO:0005615	extracellular space	5.68223603860906e-07
BP	GO:0009987	cellular process	7.78648027633493e-07
CC	GO:0043228	non-membrane-bounded organelle	1.73621523908116e-06
BP	GO:0048731	system development	1.73621523908116e-06
MF	GO:0005488	binding	1.73621523908116e-06
MF	GO:0005198	structural molecule activity	1.73621523908116e-06
BP	GO:0032502	developmental process	1.92940855682425e-06
CC	GO:0070013	intracellular organelle lumen	2.46793317545444e-06
BP	GO:0007275	multicellular organism development	2.46793317545444e-06
CC	GO:0031974	membrane-enclosed lumen	2.46793317545444e-06
CC	GO:0043233	organelle lumen	2.46793317545444e-06
BP	GO:0048856	anatomical structure development	2.46793317545444e-06
MF	GO:0005515	protein binding	2.46793317545444e-06
CC	GO:0043232	intracellular non-membrane-bounded organelle	2.85512067414706e-06
CC	GO:0005694	chromosome	3.74605153930686e-06
BP	GO:0006396	RNA processing	6.08571452085855e-06
CC	GO:0000775	chromosome, centromeric region	7.1729343117454e-06
CC	GO:0044427	chromosomal part	9.2087215924672e-06
CC	GO:0098687	chromosomal region	1.07612834966059e-05
CC	GO:0005654	nucleoplasm	2.41660815276436e-05
CC	GO:0005634	nucleus	2.68924064370147e-05
BP	GO:0071840	cellular component organization or biogenesis	3.26977124745167e-05
BP	GO:0065007	biological regulation	4.20567764672476e-05
BP	GO:0050789	regulation of biological process	4.7603005389112e-05
BP	GO:0016071	mRNA metabolic process	6.22081995105832e-05
BP	GO:0008380	RNA splicing	8.74599182544747e-05
BP	GO:0000375	RNA splicing, via transesterification reactions	0.000128760177580791
BP	GO:0000377	RNA splicing, via transesterification reactions with bulged adenosine as nucleophile	0.000128760177580791
BP	GO:0000398	mRNA splicing, via spliceosome	0.000128760177580791
BP	GO:0006397	mRNA processing	0.000144518451331901
CC	GO:0099512	supramolecular fiber	0.000207553432436895
CC	GO:0099080	supramolecular complex	0.000207553432436895
CC	GO:0099081	supramolecular polymer	0.000207553432436895
CC	GO:0000776	kinetochore	0.000207553432436895
BP	GO:0050794	regulation of cellular process	0.000276782178998477
CC	GO:0005581	collagen trimer	0.000321927373968732
BP	GO:0022610	biological adhesion	0.000400594003035805
BP	GO:0007155	cell adhesion	0.000525236441285371
BP	GO:0007049	cell cycle	0.000525236441285371
CC	GO:1990904	ribonucleoprotein complex	0.000768609433848568
BP	GO:0051726	regulation of cell cycle	0.00089943480272528
MF	GO:0005518	collagen binding	0.000960554063454736
CC	GO:0044420	extracellular matrix component	0.00105428186248865
BP	GO:0043062	extracellular structure organization	0.00112543144641305
CC	GO:0000777	condensed chromosome kinetochore	0.00121385899429938
BP	GO:0030198	extracellular matrix organization	0.00121385899429938
BP	GO:0006403	RNA localization	0.00121385899429938
CC	GO:0000779	condensed chromosome, centromeric region	0.00121385899429938
CC	GO:0030054	cell junction	0.00121385899429938
BP	GO:0016043	cellular component organization	0.00121385899429938
BP	GO:0050793	regulation of developmental process	0.00121385899429938
BP	GO:0090304	nucleic acid metabolic process	0.00138389737594524
CC	GO:0045202	synapse	0.00161090451275374
BP	GO:0003009	skeletal muscle contraction	0.00170918411408992
CC	GO:0000228	nuclear chromosome	0.00238514102716061
BP	GO:0051239	regulation of multicellular organismal process	0.00238514102716061
BP	GO:0048519	negative regulation of biological process	0.00249379933560109
CC	GO:0005681	spliceosomal complex	0.00319709410453634
BP	GO:0048523	negative regulation of cellular process	0.00334688086253188
BP	GO:0030154	cell differentiation	0.00334688086253188
MF	GO:0003723	RNA binding	0.00336193717950312
BP	GO:0048869	cellular developmental process	0.00338613240665127
CC	GO:0043292	contractile fiber	0.00338679716627905
BP	GO:0007059	chromosome segregation	0.0038262731241838
BP	GO:0022613	ribonucleoprotein complex biogenesis	0.00384621125118565
CC	GO:0000793	condensed chromosome	0.00389679161082782
BP	GO:2000026	regulation of multicellular organismal development	0.00509095983413835
BP	GO:0000245	spliceosomal complex assembly	0.00509095983413835
BP	GO:0003008	system process	0.00562824374555275
CC	GO:0097060	synaptic membrane	0.0061948370135492
BP	GO:0045595	regulation of cell differentiation	0.00691137069142855
CC	GO:0098982	GABA-ergic synapse	0.00691137069142855
BP	GO:1903311	regulation of mRNA metabolic process	0.00700794289761068
MF	GO:0003729	mRNA binding	0.00741094531535712
CC	GO:0044454	nuclear chromosome part	0.00809658664106322
BP	GO:0031123	RNA 3'-end processing	0.00894107332862854
BP	GO:0006139	nucleobase-containing compound metabolic process	0.00980393541218196
BP	GO:0051236	establishment of RNA localization	0.0101002101311677
MF	GO:0005509	calcium ion binding	0.0102197074747678
CC	GO:0044422	organelle part	0.0115875230028639
BP	GO:0048468	cell development	0.0118141987983816
BP	GO:0007399	nervous system development	0.0118222919466748
MF	GO:0005539	glycosaminoglycan binding	0.013524772783935
MF	GO:0030020	extracellular matrix structural constituent conferring tensile strength	0.0147563315233335
BP	GO:0043170	macromolecule metabolic process	0.0151795976810627
CC	GO:0030424	axon	0.0151795976810627
BP	GO:0051216	cartilage development	0.0170174170600825
BP	GO:0034508	centromere complex assembly	0.0176947837510013
BP	GO:0050684	regulation of mRNA processing	0.0184018597123461
MF	GO:0008134	transcription factor binding	0.0195461777281499
BP	GO:0006376	mRNA splice site selection	0.0195461777281499
BP	GO:0016070	RNA metabolic process	0.0195461777281499
BP	GO:0048513	animal organ development	0.0195461777281499
BP	GO:0007268	chemical synaptic transmission	0.0197992360849997
BP	GO:0098916	anterograde trans-synaptic signaling	0.0197992360849997
CC	GO:0030016	myofibril	0.0205841935855017
BP	GO:0046483	heterocycle metabolic process	0.0215778436498805
BP	GO:0099536	synaptic signaling	0.0215778436498805
BP	GO:0060255	regulation of macromolecule metabolic process	0.0216774980681702
MF	GO:0008201	heparin binding	0.021697155975616
MF	GO:0005212	structural constituent of eye lens	0.021697155975616
BP	GO:0050657	nucleic acid transport	0.021697155975616
BP	GO:0050658	RNA transport	0.021697155975616
BP	GO:0000070	mitotic sister chromatid segregation	0.0222664689276236
BP	GO:0009719	response to endogenous stimulus	0.0225233795760926
CC	GO:0044456	synapse part	0.0225233795760926
BP	GO:0040007	growth	0.0227620562438271
BP	GO:0007346	regulation of mitotic cell cycle	0.0238024744223089
CC	GO:0030017	sarcomere	0.025201832586283
BP	GO:0071824	protein-DNA complex subunit organization	0.0269293796395399
BP	GO:0065004	protein-DNA complex assembly	0.0269293796395399
CC	GO:0044451	nucleoplasm part	0.0278309766057101
BP	GO:0010467	gene expression	0.0278309766057101
CC	GO:0005865	striated muscle thin filament	0.0278309766057101
CC	GO:0098590	plasma membrane region	0.0289905985477687
BP	GO:0099537	trans-synaptic signaling	0.0289905985477687
BP	GO:0000278	mitotic cell cycle	0.0295694233501026
BP	GO:0051094	positive regulation of developmental process	0.0312935284380061
CC	GO:0036379	myofilament	0.0312935284380061
BP	GO:0031124	mRNA 3'-end processing	0.0334906482898015
BP	GO:0007600	sensory perception	0.0352996519281446
BP	GO:0048589	developmental growth	0.0355523737751665
BP	GO:0050879	multicellular organismal movement	0.0355523737751665
BP	GO:0050881	musculoskeletal movement	0.0355523737751665
CC	GO:0005684	U2-type spliceosomal complex	0.0362545761899076
BP	GO:0060351	cartilage development involved in endochondral bone morphogenesis	0.0386311972704944
CC	GO:0044446	intracellular organelle part	0.0387674278306037
CC	GO:0016604	nuclear body	0.0387674278306037
BP	GO:0051983	regulation of chromosome segregation	0.0389580734678409
BP	GO:0060538	skeletal muscle organ development	0.0402785255551008
BP	GO:0006259	DNA metabolic process	0.0403485765447978
BP	GO:0051301	cell division	0.0404223539243606
BP	GO:0008037	cell recognition	0.0404223539243606
BP	GO:0061448	connective tissue development	0.0408676777205673
BP	GO:0048518	positive regulation of biological process	0.0408811826437132
BP	GO:0051093	negative regulation of developmental process	0.0408811826437132
BP	GO:0002062	chondrocyte differentiation	0.0416312426271751
BP	GO:0003012	muscle system process	0.0432013218112557
BP	GO:0071495	cellular response to endogenous stimulus	0.0443121971827146
CC	GO:0044449	contractile fiber part	0.0455395846151036
CC	GO:0005856	cytoskeleton	0.046377937774639
BP	GO:0140014	mitotic nuclear division	0.048686269935987
BP	GO:0034641	cellular nitrogen compound metabolic process	0.048686269935987
BP	GO:0051130	positive regulation of cellular component organization	0.0487628842960628
BP	GO:0006281	DNA repair	0.0499170679650612
