# Supplementary material for: Dedicated transcriptomics combined with power analysis lead to functional understanding of genes with weak phenotypic changes in knockout lines
Source: PLoS Comput Biol. 2020 Nov 12;16(11):e1008354. doi: 10.1371/journal.pcbi.1008354 (PMC7685438; doi:10.1371/journal.pcbi.1008354)
Supplement: S3 File — (GZ) [file pcbi.1008354.s017.gz › S3_File/gor0.2/967.tsv]

ontology	category	term	BH
CC	GO:0031012	extracellular matrix	7.75297043689237e-10
BP	GO:0065007	biological regulation	7.75297043689237e-10
CC	GO:0043228	non-membrane-bounded organelle	7.99918293483719e-10
CC	GO:0043232	intracellular non-membrane-bounded organelle	2.435314963467e-09
BP	GO:0050789	regulation of biological process	2.435314963467e-09
BP	GO:0009987	cellular process	2.70045157735364e-09
BP	GO:0050794	regulation of cellular process	1.61797488458588e-08
BP	GO:0032501	multicellular organismal process	1.8003333715231e-08
CC	GO:0044428	nuclear part	2.29637147407253e-08
BP	GO:0071840	cellular component organization or biogenesis	2.29637147407253e-08
MF	GO:0005515	protein binding	2.3671441052898e-08
CC	GO:0031981	nuclear lumen	2.53849523302396e-08
CC	GO:0062023	collagen-containing extracellular matrix	2.65710799407536e-08
BP	GO:0016043	cellular component organization	7.44689366150222e-08
CC	GO:0005694	chromosome	7.99388299716979e-08
BP	GO:0032502	developmental process	1.53038656945764e-07
CC	GO:0032991	protein-containing complex	1.60558986616852e-07
MF	GO:0005198	structural molecule activity	1.88033237984354e-07
BP	GO:0007275	multicellular organism development	2.61339958315275e-07
CC	GO:0070013	intracellular organelle lumen	3.47377532316551e-07
CC	GO:0031974	membrane-enclosed lumen	3.51426586149518e-07
CC	GO:0043233	organelle lumen	3.51426586149518e-07
BP	GO:0048856	anatomical structure development	3.54673298676955e-07
CC	GO:0044427	chromosomal part	5.17372316857749e-07
CC	GO:0044421	extracellular region part	5.17372316857749e-07
BP	GO:0048731	system development	7.17921758477243e-07
MF	GO:0005201	extracellular matrix structural constituent	1.36357152610062e-06
BP	GO:0051128	regulation of cellular component organization	1.47244998570369e-06
CC	GO:0005654	nucleoplasm	3.19282560289218e-06
MF	GO:0005488	binding	4.98499396586912e-06
BP	GO:0048468	cell development	5.67273178020726e-06
CC	GO:0005615	extracellular space	6.0096980535604e-06
CC	GO:0044422	organelle part	6.66529196227398e-06
BP	GO:0030154	cell differentiation	1.17065621237906e-05
CC	GO:0045202	synapse	1.71235458401715e-05
CC	GO:0005576	extracellular region	1.71235458401715e-05
CC	GO:0099512	supramolecular fiber	1.71235458401715e-05
CC	GO:0000228	nuclear chromosome	1.71235458401715e-05
CC	GO:0099080	supramolecular complex	1.71235458401715e-05
CC	GO:0099081	supramolecular polymer	1.71235458401715e-05
BP	GO:0003008	system process	1.71235458401715e-05
BP	GO:0048519	negative regulation of biological process	1.71235458401715e-05
CC	GO:0030424	axon	2.17850838819153e-05
MF	GO:0044877	protein-containing complex binding	2.17850838819153e-05
CC	GO:0044454	nuclear chromosome part	2.67483181744064e-05
BP	GO:0048869	cellular developmental process	2.67483181744064e-05
BP	GO:0051130	positive regulation of cellular component organization	3.97264154822762e-05
BP	GO:0048518	positive regulation of biological process	6.28582132180241e-05
CC	GO:0097458	neuron part	6.7761048913228e-05
CC	GO:0097060	synaptic membrane	6.80918801775613e-05
BP	GO:0051726	regulation of cell cycle	7.91139044483152e-05
CC	GO:0044456	synapse part	0.000108865593138355
MF	GO:0005212	structural constituent of eye lens	0.000109252425541041
BP	GO:0006260	DNA replication	0.000171033566218384
BP	GO:0048523	negative regulation of cellular process	0.000183263968592444
BP	GO:0090304	nucleic acid metabolic process	0.000185717557671512
MF	GO:0003729	mRNA binding	0.000217229884999144
CC	GO:0043292	contractile fiber	0.000281882357337335
BP	GO:0006261	DNA-dependent DNA replication	0.000331148511691121
BP	GO:0000278	mitotic cell cycle	0.000373239961604859
CC	GO:0098687	chromosomal region	0.000464713428080254
CC	GO:0000776	kinetochore	0.000464713428080254
BP	GO:0043170	macromolecule metabolic process	0.000471531201820335
BP	GO:0040007	growth	0.000471531201820335
BP	GO:0051239	regulation of multicellular organismal process	0.000553249743043351
MF	GO:0030020	extracellular matrix structural constituent conferring tensile strength	0.000644236721320894
CC	GO:0044446	intracellular organelle part	0.000714590067714511
BP	GO:0007399	nervous system development	0.000776531675348056
CC	GO:0000775	chromosome, centromeric region	0.000827646174681218
CC	GO:0005856	cytoskeleton	0.000999864863176
BP	GO:0050793	regulation of developmental process	0.00116012290952827
BP	GO:0006281	DNA repair	0.00116686452378932
BP	GO:0006259	DNA metabolic process	0.00124458855130525
BP	GO:0006974	cellular response to DNA damage stimulus	0.00135815652018355
BP	GO:0007049	cell cycle	0.00176636075256694
BP	GO:2000026	regulation of multicellular organismal development	0.00186597977018038
BP	GO:0006139	nucleobase-containing compound metabolic process	0.00191292451777205
BP	GO:0048666	neuron development	0.00215696947684929
CC	GO:0044430	cytoskeletal part	0.00215696947684929
BP	GO:0023052	signaling	0.00222478451088292
BP	GO:0048522	positive regulation of cellular process	0.00224445618855279
CC	GO:0045211	postsynaptic membrane	0.00226441553322321
CC	GO:0005634	nucleus	0.00256931522317599
BP	GO:0050808	synapse organization	0.00261264529307901
BP	GO:0008380	RNA splicing	0.00291451592274791
BP	GO:0007154	cell communication	0.00291451592274791
CC	GO:0099240	intrinsic component of synaptic membrane	0.00302013493084079
BP	GO:0048699	generation of neurons	0.00313106938721542
CC	GO:0000777	condensed chromosome kinetochore	0.00313106938721542
CC	GO:0030016	myofibril	0.00313106938721542
BP	GO:0022008	neurogenesis	0.00314525539980129
CC	GO:0000793	condensed chromosome	0.00314525539980129
CC	GO:0000779	condensed chromosome, centromeric region	0.00339574252481683
CC	GO:0098794	postsynapse	0.00344471130060555
BP	GO:0007346	regulation of mitotic cell cycle	0.00355068490638165
CC	GO:0098936	intrinsic component of postsynaptic membrane	0.00355068490638165
BP	GO:0006403	RNA localization	0.00355068490638165
BP	GO:0060255	regulation of macromolecule metabolic process	0.00396206379618208
BP	GO:0048589	developmental growth	0.00401479587192532
CC	GO:0099634	postsynaptic specialization membrane	0.00425669166348524
CC	GO:0033267	axon part	0.00436428090213719
CC	GO:0036477	somatodendritic compartment	0.00462830758144297
BP	GO:0046483	heterocycle metabolic process	0.00462830758144297
BP	GO:0099536	synaptic signaling	0.00462830758144297
CC	GO:0031226	intrinsic component of plasma membrane	0.00515465705537844
BP	GO:0030182	neuron differentiation	0.00515771830229692
BP	GO:0099537	trans-synaptic signaling	0.00518857116734191
CC	GO:0043025	neuronal cell body	0.00520488273163037
CC	GO:0044449	contractile fiber part	0.00534479157832713
BP	GO:0006396	RNA processing	0.00563972377590618
CC	GO:0005581	collagen trimer	0.00612366740056896
BP	GO:0051960	regulation of nervous system development	0.00640107414374809
BP	GO:0030198	extracellular matrix organization	0.00640107414374809
BP	GO:1903047	mitotic cell cycle process	0.00640107414374809
CC	GO:0044297	cell body	0.00760176349933372
BP	GO:0007268	chemical synaptic transmission	0.00764027927646854
BP	GO:0098916	anterograde trans-synaptic signaling	0.00764027927646854
BP	GO:0051716	cellular response to stimulus	0.0082501180876248
BP	GO:0034641	cellular nitrogen compound metabolic process	0.0082658545423335
CC	GO:0005887	integral component of plasma membrane	0.00887536190048695
BP	GO:0040008	regulation of growth	0.00917513625917629
MF	GO:0008094	DNA-dependent ATPase activity	0.00917513625917629
CC	GO:0030054	cell junction	0.00917513625917629
BP	GO:0051236	establishment of RNA localization	0.00917513625917629
CC	GO:0043005	neuron projection	0.00950191447377953
BP	GO:0010564	regulation of cell cycle process	0.0100630878570543
BP	GO:0003009	skeletal muscle contraction	0.0100630878570543
BP	GO:0010467	gene expression	0.0108851393152495
BP	GO:0007155	cell adhesion	0.0108851393152495
BP	GO:0007088	regulation of mitotic nuclear division	0.0110911458637119
CC	GO:0030017	sarcomere	0.0113306881600405
BP	GO:0031570	DNA integrity checkpoint	0.0114194405659805
BP	GO:0003013	circulatory system process	0.0114194405659805
BP	GO:0016071	mRNA metabolic process	0.0117788657422616
BP	GO:0050657	nucleic acid transport	0.0117788657422616
BP	GO:0050658	RNA transport	0.0117788657422616
BP	GO:0044774	mitotic DNA integrity checkpoint	0.0120076530249445
BP	GO:0022610	biological adhesion	0.012252234167591
BP	GO:1902750	negative regulation of cell cycle G2/M phase transition	0.012252234167591
BP	GO:0045595	regulation of cell differentiation	0.0123659564881436
BP	GO:0008015	blood circulation	0.0127594386988692
CC	GO:0098982	GABA-ergic synapse	0.012830766329011
BP	GO:0006725	cellular aromatic compound metabolic process	0.0129380376697587
BP	GO:0007165	signal transduction	0.0132131964867094
BP	GO:0051094	positive regulation of developmental process	0.0133672887997213
BP	GO:1902749	regulation of cell cycle G2/M phase transition	0.0136569016661884
CC	GO:0098948	intrinsic component of postsynaptic specialization membrane	0.0136569016661884
BP	GO:1901990	regulation of mitotic cell cycle phase transition	0.0138608904642321
BP	GO:0000075	cell cycle checkpoint	0.014197221040552
CC	GO:1990904	ribonucleoprotein complex	0.0145294421122102
BP	GO:0043062	extracellular structure organization	0.0149893898155258
CC	GO:0099055	integral component of postsynaptic membrane	0.015084918080653
CC	GO:0099699	integral component of synaptic membrane	0.0152425228082154
BP	GO:0120036	plasma membrane bounded cell projection organization	0.0158309108880332
CC	GO:0000785	chromatin	0.0160982125065227
BP	GO:0031175	neuron projection development	0.0163369345006126
BP	GO:0051171	regulation of nitrogen compound metabolic process	0.0169559836091195
BP	GO:0006941	striated muscle contraction	0.0169559836091195
CC	GO:0098978	glutamatergic synapse	0.0169559836091195
BP	GO:0022402	cell cycle process	0.0169559836091195
BP	GO:0090068	positive regulation of cell cycle process	0.0169559836091195
BP	GO:0044839	cell cycle G2/M phase transition	0.0169559836091195
CC	GO:0005813	centrosome	0.0169559836091195
BP	GO:0033044	regulation of chromosome organization	0.0175512095591746
BP	GO:0000070	mitotic sister chromatid segregation	0.018045246418928
BP	GO:0016070	RNA metabolic process	0.0181546927826269
BP	GO:0006397	mRNA processing	0.0183369762249018
BP	GO:0033045	regulation of sister chromatid segregation	0.0188364812882893
BP	GO:1901360	organic cyclic compound metabolic process	0.0201409972237198
BP	GO:0099565	chemical synaptic transmission, postsynaptic	0.0201409972237198
BP	GO:0051983	regulation of chromosome segregation	0.0202924428214235
BP	GO:0009653	anatomical structure morphogenesis	0.020310137343863
BP	GO:0050877	nervous system process	0.0203718610216568
BP	GO:0060351	cartilage development involved in endochondral bone morphogenesis	0.0203718610216568
MF	GO:0003697	single-stranded DNA binding	0.0205575700444368
CC	GO:0005657	replication fork	0.0208317735540253
CC	GO:0099572	postsynaptic specialization	0.0208595741110855
BP	GO:0007093	mitotic cell cycle checkpoint	0.0208595741110855
BP	GO:0033047	regulation of mitotic sister chromatid segregation	0.0208595741110855
BP	GO:0006936	muscle contraction	0.0208916966776144
BP	GO:0030030	cell projection organization	0.0225645899891264
BP	GO:0003418	growth plate cartilage chondrocyte differentiation	0.0236047873605007
BP	GO:0071495	cellular response to endogenous stimulus	0.0239936185984007
BP	GO:0065008	regulation of biological quality	0.0239936185984007
BP	GO:0140014	mitotic nuclear division	0.0239936185984007
CC	GO:0005604	basement membrane	0.0239936185984007
BP	GO:0070593	dendrite self-avoidance	0.0239936185984007
CC	GO:0098839	postsynaptic density membrane	0.024910042541237
MF	GO:0003682	chromatin binding	0.0254341010187812
CC	GO:0000778	condensed nuclear chromosome kinetochore	0.0254341010187812
BP	GO:0000375	RNA splicing, via transesterification reactions	0.0260586312506312
BP	GO:0000377	RNA splicing, via transesterification reactions with bulged adenosine as nucleophile	0.0260586312506312
BP	GO:0000398	mRNA splicing, via spliceosome	0.0260586312506312
BP	GO:0015931	nucleobase-containing compound transport	0.0261504055427208
BP	GO:0000819	sister chromatid segregation	0.026751315666956
CC	GO:0044420	extracellular matrix component	0.026751315666956
BP	GO:0001501	skeletal system development	0.0271509675621855
BP	GO:0007059	chromosome segregation	0.0281563531956923
BP	GO:1901987	regulation of cell cycle phase transition	0.0286565148502987
BP	GO:0051052	regulation of DNA metabolic process	0.0286565148502987
CC	GO:0099146	intrinsic component of postsynaptic density membrane	0.0286565148502987
BP	GO:0099177	regulation of trans-synaptic signaling	0.0286565148502987
BP	GO:0010972	negative regulation of G2/M transition of mitotic cell cycle	0.0286565148502987
BP	GO:0051783	regulation of nuclear division	0.0288000345744267
BP	GO:0098801	regulation of renal system process	0.0288000345744267
BP	GO:0034508	centromere complex assembly	0.0289358425058417
CC	GO:0000780	condensed nuclear chromosome, centromeric region	0.0289358425058417
BP	GO:0071214	cellular response to abiotic stimulus	0.0289358425058417
BP	GO:0104004	cellular response to environmental stimulus	0.0289358425058417
BP	GO:0007411	axon guidance	0.0299752039713236
BP	GO:0120039	plasma membrane bounded cell projection morphogenesis	0.0301996144404428
BP	GO:0060078	regulation of postsynaptic membrane potential	0.031296001784772
BP	GO:0051276	chromosome organization	0.031296001784772
BP	GO:0050804	modulation of chemical synaptic transmission	0.032100986982612
BP	GO:0010389	regulation of G2/M transition of mitotic cell cycle	0.0332926696074455
MF	GO:0005539	glycosaminoglycan binding	0.0337273987062685
BP	GO:0003433	chondrocyte development involved in endochondral bone morphogenesis	0.0337273987062685
CC	GO:0000790	nuclear chromatin	0.0337809472195555
CC	GO:0005681	spliceosomal complex	0.0358316731515851
BP	GO:0032879	regulation of localization	0.0363705648619323
CC	GO:0044304	main axon	0.0363705648619323
BP	GO:0097485	neuron projection guidance	0.0363705648619323
BP	GO:0044772	mitotic cell cycle phase transition	0.0371425007683709
BP	GO:0007166	cell surface receptor signaling pathway	0.038846027826541
CC	GO:0042995	cell projection	0.0398769037200185
BP	GO:0009719	response to endogenous stimulus	0.0400943782940149
CC	GO:0044459	plasma membrane part	0.0402379572537114
BP	GO:0048858	cell projection morphogenesis	0.0402379572537114
BP	GO:0050896	response to stimulus	0.0403535000569921
BP	GO:0060284	regulation of cell development	0.0418583256113219
MF	GO:0003723	RNA binding	0.0437308653897987
BP	GO:0008037	cell recognition	0.0438348228125514
BP	GO:0060537	muscle tissue development	0.0444096094216449
CC	GO:0005865	striated muscle thin filament	0.0446846265053916
BP	GO:0060079	excitatory postsynaptic potential	0.0448388865044972
BP	GO:0050806	positive regulation of synaptic transmission	0.0448848765991633
BP	GO:0098742	cell-cell adhesion via plasma-membrane adhesion molecules	0.0450809688953962
BP	GO:0050767	regulation of neurogenesis	0.0450809688953962
BP	GO:0048812	neuron projection morphogenesis	0.0452345108884476
MF	GO:0008134	transcription factor binding	0.0463906267200099
BP	GO:0048583	regulation of response to stimulus	0.0463906267200099
CC	GO:0099060	integral component of postsynaptic specialization membrane	0.0463906267200099
BP	GO:0006807	nitrogen compound metabolic process	0.0463906267200099
MF	GO:0005102	signaling receptor binding	0.0463906267200099
CC	GO:0036379	myofilament	0.0463906267200099
CC	GO:0016604	nuclear body	0.0464562107913732
BP	GO:0098815	modulation of excitatory postsynaptic potential	0.0471578517204087
BP	GO:0006302	double-strand break repair	0.0487399793792055
BP	GO:0000077	DNA damage checkpoint	0.0487441861993841
BP	GO:0080090	regulation of primary metabolic process	0.0498768375197748
