# Supplementary material for: Dedicated transcriptomics combined with power analysis lead to functional understanding of genes with weak phenotypic changes in knockout lines
Source: PLoS Comput Biol. 2020 Nov 12;16(11):e1008354. doi: 10.1371/journal.pcbi.1008354 (PMC7685438; doi:10.1371/journal.pcbi.1008354)
Supplement: S3 File — (GZ) [file pcbi.1008354.s017.gz › S3_File/gor0.2/582.tsv]

ontology	category	term	BH
BP	GO:0032501	multicellular organismal process	1.09958922784693e-08
MF	GO:0005515	protein binding	1.09958922784693e-08
CC	GO:0031012	extracellular matrix	1.75681729357727e-08
BP	GO:0009987	cellular process	1.75681729357727e-08
BP	GO:0032502	developmental process	2.53387451984115e-07
BP	GO:0071840	cellular component organization or biogenesis	3.39852671962806e-07
BP	GO:0048856	anatomical structure development	3.39852671962806e-07
CC	GO:0044421	extracellular region part	3.64714282213149e-07
CC	GO:0032991	protein-containing complex	3.81611641302521e-07
BP	GO:0016043	cellular component organization	4.38209508460639e-07
MF	GO:0005488	binding	6.4767095062953e-07
BP	GO:0007275	multicellular organism development	7.01420122976544e-07
BP	GO:0048731	system development	7.01420122976544e-07
BP	GO:0065007	biological regulation	7.01420122976544e-07
MF	GO:0005198	structural molecule activity	7.67866025221945e-07
CC	GO:0062023	collagen-containing extracellular matrix	9.20356758608647e-07
MF	GO:0005201	extracellular matrix structural constituent	9.20356758608647e-07
BP	GO:0050789	regulation of biological process	2.64817649743589e-06
BP	GO:0048869	cellular developmental process	3.15205217340891e-06
BP	GO:0030154	cell differentiation	3.77870529858857e-06
CC	GO:0044428	nuclear part	3.77870529858857e-06
CC	GO:0005615	extracellular space	3.77870529858857e-06
BP	GO:0048519	negative regulation of biological process	3.82643900873021e-06
CC	GO:0098687	chromosomal region	3.8829453792428e-06
BP	GO:0050794	regulation of cellular process	3.8829453792428e-06
BP	GO:0048468	cell development	7.19993763638467e-06
BP	GO:0006974	cellular response to DNA damage stimulus	8.02062362693426e-06
CC	GO:0031981	nuclear lumen	1.11840799647946e-05
MF	GO:0044877	protein-containing complex binding	1.14250992903683e-05
BP	GO:0051239	regulation of multicellular organismal process	1.53353919361747e-05
CC	GO:0044427	chromosomal part	1.56586842331517e-05
CC	GO:0000776	kinetochore	2.00122247660135e-05
BP	GO:0006397	mRNA processing	2.00122247660135e-05
BP	GO:0090304	nucleic acid metabolic process	2.1060649694568e-05
CC	GO:0043228	non-membrane-bounded organelle	2.45173575058454e-05
CC	GO:0005694	chromosome	2.49096997034835e-05
CC	GO:0045202	synapse	2.49096997034835e-05
BP	GO:0006259	DNA metabolic process	2.53722468929991e-05
CC	GO:0000775	chromosome, centromeric region	2.53931878709067e-05
BP	GO:0008380	RNA splicing	2.73493284037702e-05
BP	GO:0048523	negative regulation of cellular process	2.98185975226444e-05
BP	GO:0016071	mRNA metabolic process	3.42920264979012e-05
CC	GO:0043232	intracellular non-membrane-bounded organelle	3.52464965386516e-05
BP	GO:0006281	DNA repair	3.55057711262022e-05
CC	GO:0097060	synaptic membrane	3.92946403933321e-05
BP	GO:0051128	regulation of cellular component organization	3.94021827053834e-05
BP	GO:0006396	RNA processing	4.28471231243293e-05
BP	GO:0003008	system process	4.88359189681419e-05
BP	GO:0006139	nucleobase-containing compound metabolic process	4.88359189681419e-05
BP	GO:0050793	regulation of developmental process	4.91680086003066e-05
CC	GO:0097458	neuron part	5.68109525837629e-05
CC	GO:0005576	extracellular region	6.4189884885427e-05
MF	GO:0003729	mRNA binding	7.31286140899321e-05
CC	GO:0031226	intrinsic component of plasma membrane	8.55545800862395e-05
BP	GO:0051094	positive regulation of developmental process	8.55545800862395e-05
CC	GO:0044456	synapse part	0.00010122480839017
BP	GO:0007049	cell cycle	0.000102388365824542
BP	GO:0051726	regulation of cell cycle	0.000116798449352003
CC	GO:0000777	condensed chromosome kinetochore	0.000121610976903591
MF	GO:0005212	structural constituent of eye lens	0.000154700282224572
CC	GO:0000779	condensed chromosome, centromeric region	0.0001700267520078
BP	GO:0003012	muscle system process	0.000179604060946356
CC	GO:0099512	supramolecular fiber	0.000187702521726692
BP	GO:0000375	RNA splicing, via transesterification reactions	0.000238002869449412
BP	GO:0000377	RNA splicing, via transesterification reactions with bulged adenosine as nucleophile	0.000238002869449412
BP	GO:0000398	mRNA splicing, via spliceosome	0.000238002869449412
BP	GO:0006936	muscle contraction	0.000255557748835629
CC	GO:0099080	supramolecular complex	0.000302958947011154
CC	GO:0099081	supramolecular polymer	0.000302958947011154
BP	GO:0046483	heterocycle metabolic process	0.000303598202151289
CC	GO:0099240	intrinsic component of synaptic membrane	0.000338568443873893
CC	GO:0005581	collagen trimer	0.000370640696222063
BP	GO:0007268	chemical synaptic transmission	0.000385158596623887
BP	GO:0098916	anterograde trans-synaptic signaling	0.000385158596623887
BP	GO:2000026	regulation of multicellular organismal development	0.000479814643650227
CC	GO:0036477	somatodendritic compartment	0.000521827018421541
BP	GO:0099536	synaptic signaling	0.000538887127135698
CC	GO:0000793	condensed chromosome	0.000592691504866647
CC	GO:0030424	axon	0.000592691504866647
BP	GO:0099537	trans-synaptic signaling	0.000593918682314498
CC	GO:0005654	nucleoplasm	0.000593918682314498
BP	GO:0006725	cellular aromatic compound metabolic process	0.000856914836192524
CC	GO:0070013	intracellular organelle lumen	0.000867630429826624
CC	GO:0099634	postsynaptic specialization membrane	0.000906104933063449
CC	GO:0031974	membrane-enclosed lumen	0.000944916079870676
CC	GO:0043233	organelle lumen	0.000944916079870676
BP	GO:0051716	cellular response to stimulus	0.000993013418292033
BP	GO:0045595	regulation of cell differentiation	0.00101286592641674
BP	GO:0034641	cellular nitrogen compound metabolic process	0.00101839559813355
CC	GO:0005887	integral component of plasma membrane	0.00102413772327862
BP	GO:0006260	DNA replication	0.00115266673756884
CC	GO:0030054	cell junction	0.00123053462440135
MF	GO:0005539	glycosaminoglycan binding	0.00130405426846578
BP	GO:0065008	regulation of biological quality	0.00147161267975896
CC	GO:0045211	postsynaptic membrane	0.00150187872601432
BP	GO:0022610	biological adhesion	0.00150882392518288
BP	GO:0040007	growth	0.00163596841527679
CC	GO:0043025	neuronal cell body	0.00174765651207713
BP	GO:0006403	RNA localization	0.00174846728542994
BP	GO:0140014	mitotic nuclear division	0.00174846728542994
BP	GO:0006941	striated muscle contraction	0.00190115723667961
BP	GO:0007155	cell adhesion	0.00203812088375975
CC	GO:0099699	integral component of synaptic membrane	0.0021821728002372
MF	GO:0030020	extracellular matrix structural constituent conferring tensile strength	0.0021821728002372
BP	GO:0006310	DNA recombination	0.0021821728002372
BP	GO:0051983	regulation of chromosome segregation	0.00263046444947054
BP	GO:0003013	circulatory system process	0.00277488452802176
CC	GO:0098878	neurotransmitter receptor complex	0.00280544598021898
BP	GO:0048518	positive regulation of biological process	0.00285767725308497
BP	GO:1901360	organic cyclic compound metabolic process	0.00285767725308497
BP	GO:0023052	signaling	0.00285767725308497
CC	GO:0044297	cell body	0.00285767725308497
BP	GO:0000070	mitotic sister chromatid segregation	0.00311781517682808
BP	GO:0071241	cellular response to inorganic substance	0.00315806199207266
BP	GO:0007346	regulation of mitotic cell cycle	0.00340283416753225
CC	GO:0005681	spliceosomal complex	0.00340283416753225
CC	GO:0043005	neuron projection	0.00379985367327353
BP	GO:0007088	regulation of mitotic nuclear division	0.00379985367327353
BP	GO:0050808	synapse organization	0.00379985367327353
BP	GO:0006302	double-strand break repair	0.00379985367327353
BP	GO:0033047	regulation of mitotic sister chromatid segregation	0.00394279698062596
BP	GO:0051130	positive regulation of cellular component organization	0.00394859180556991
CC	GO:0043292	contractile fiber	0.0040210937628115
BP	GO:0033045	regulation of sister chromatid segregation	0.0040210937628115
BP	GO:0003015	heart process	0.00423077034882607
CC	GO:0005865	striated muscle thin filament	0.00423077034882607
BP	GO:0007154	cell communication	0.00423077034882607
CC	GO:0005634	nucleus	0.00423077034882607
CC	GO:0008328	ionotropic glutamate receptor complex	0.00423077034882607
CC	GO:0098590	plasma membrane region	0.00423077034882607
BP	GO:0071248	cellular response to metal ion	0.00423077034882607
BP	GO:0008015	blood circulation	0.00423077034882607
BP	GO:0000075	cell cycle checkpoint	0.00434421394870036
BP	GO:0045597	positive regulation of cell differentiation	0.00450701916949292
BP	GO:0031570	DNA integrity checkpoint	0.00483505006994262
BP	GO:0000278	mitotic cell cycle	0.00483594740341212
BP	GO:0048522	positive regulation of cellular process	0.00483931387453959
CC	GO:0036379	myofilament	0.00483931387453959
BP	GO:0061448	connective tissue development	0.00483931387453959
CC	GO:0000228	nuclear chromosome	0.00487645434320557
CC	GO:0098936	intrinsic component of postsynaptic membrane	0.00499372136422996
MF	GO:0046873	metal ion transmembrane transporter activity	0.00499372136422996
BP	GO:0000819	sister chromatid segregation	0.00509113664090469
BP	GO:0048589	developmental growth	0.00512351168359418
BP	GO:0051240	positive regulation of multicellular organismal process	0.00532008947746218
CC	GO:0098948	intrinsic component of postsynaptic specialization membrane	0.00532963977369254
MF	GO:0005261	cation channel activity	0.00535314154009556
BP	GO:0007399	nervous system development	0.00562026511223761
BP	GO:0060047	heart contraction	0.00574449861614668
CC	GO:0098839	postsynaptic density membrane	0.00574449861614668
BP	GO:0051216	cartilage development	0.00574449861614668
BP	GO:0043170	macromolecule metabolic process	0.00578108670144968
BP	GO:0000280	nuclear division	0.00602532500880625
BP	GO:0000245	spliceosomal complex assembly	0.00704487170084934
MF	GO:0008094	DNA-dependent ATPase activity	0.0071825210690098
BP	GO:0060284	regulation of cell development	0.00766200260738477
BP	GO:0048699	generation of neurons	0.00766200260738477
BP	GO:0022008	neurogenesis	0.00777787334243497
BP	GO:0034508	centromere complex assembly	0.00797068635436228
BP	GO:0098659	inorganic cation import across plasma membrane	0.00912210671687912
BP	GO:0099587	inorganic ion import across plasma membrane	0.00912210671687912
BP	GO:0008150	biological_process	0.0100679478389046
BP	GO:0050896	response to stimulus	0.0100987849085402
BP	GO:0051301	cell division	0.0105699821563714
CC	GO:0044454	nuclear chromosome part	0.0107982836546824
CC	GO:0044420	extracellular matrix component	0.0109474638349945
BP	GO:0007093	mitotic cell cycle checkpoint	0.0109474638349945
CC	GO:0005856	cytoskeleton	0.0110858643882822
BP	GO:0007059	chromosome segregation	0.011395733682831
MF	GO:0008201	heparin binding	0.0116076728877361
CC	GO:0033267	axon part	0.011618486286246
CC	GO:0005813	centrosome	0.0116985358098788
CC	GO:0098982	GABA-ergic synapse	0.0119354494474691
CC	GO:0044430	cytoskeletal part	0.0121096533151025
BP	GO:0051960	regulation of nervous system development	0.0122682710980954
BP	GO:0006261	DNA-dependent DNA replication	0.0122682710980954
BP	GO:0022402	cell cycle process	0.0123785311971291
CC	GO:1990904	ribonucleoprotein complex	0.0123785311971291
CC	GO:0099146	intrinsic component of postsynaptic density membrane	0.0124215097245451
BP	GO:0051236	establishment of RNA localization	0.0124488060116088
BP	GO:0050804	modulation of chemical synaptic transmission	0.0124488060116088
BP	GO:0048285	organelle fission	0.0127054623530008
BP	GO:0008037	cell recognition	0.0127619912451687
BP	GO:0009628	response to abiotic stimulus	0.0131608752310449
CC	GO:0099572	postsynaptic specialization	0.013523243157524
BP	GO:0031123	RNA 3'-end processing	0.0139917309109045
BP	GO:0030198	extracellular matrix organization	0.014068628087773
MF	GO:0005509	calcium ion binding	0.0141011663294258
BP	GO:0099177	regulation of trans-synaptic signaling	0.0145239074076728
CC	GO:0098794	postsynapse	0.0149304015448968
BP	GO:0090068	positive regulation of cell cycle process	0.015016869805689
BP	GO:0051962	positive regulation of nervous system development	0.0155399131738813
BP	GO:0050657	nucleic acid transport	0.0162046158278091
BP	GO:0050658	RNA transport	0.0162046158278091
CC	GO:1990351	transporter complex	0.0162046158278091
BP	GO:0060255	regulation of macromolecule metabolic process	0.0167766787961961
CC	GO:0000502	proteasome complex	0.0174289234159171
CC	GO:0000780	condensed nuclear chromosome, centromeric region	0.0174411999415518
BP	GO:0060351	cartilage development involved in endochondral bone morphogenesis	0.0196713942438137
BP	GO:0010564	regulation of cell cycle process	0.0198098348225051
BP	GO:0098742	cell-cell adhesion via plasma-membrane adhesion molecules	0.0198751444788952
BP	GO:0007267	cell-cell signaling	0.0198751444788952
CC	GO:0030016	myofibril	0.0198923324117249
BP	GO:0051783	regulation of nuclear division	0.0198954565755938
CC	GO:0032279	asymmetric synapse	0.0199384583260831
BP	GO:0051241	negative regulation of multicellular organismal process	0.020406042060828
MF	GO:0003697	single-stranded DNA binding	0.0209517021962683
BP	GO:0043062	extracellular structure organization	0.0213336042784712
BP	GO:0044774	mitotic DNA integrity checkpoint	0.0213336042784712
CC	GO:0099055	integral component of postsynaptic membrane	0.0216925062202987
CC	GO:0000778	condensed nuclear chromosome kinetochore	0.0225808646987214
CC	GO:0099060	integral component of postsynaptic specialization membrane	0.0225808646987214
BP	GO:0048641	regulation of skeletal muscle tissue development	0.0225808646987214
BP	GO:0032412	regulation of ion transmembrane transporter activity	0.0225923230879609
CC	GO:0044459	plasma membrane part	0.0225923230879609
BP	GO:0010720	positive regulation of cell development	0.0233171350187458
BP	GO:0016070	RNA metabolic process	0.0235880480655793
BP	GO:0042391	regulation of membrane potential	0.0235880480655793
BP	GO:0003009	skeletal muscle contraction	0.0236418915058725
CC	GO:1902495	transmembrane transporter complex	0.0236418915058725
BP	GO:1905818	regulation of chromosome separation	0.0245217160773756
BP	GO:0000077	DNA damage checkpoint	0.0253458044778283
CC	GO:1905369	endopeptidase complex	0.0253458044778283
CC	GO:0044422	organelle part	0.0261314460675945
BP	GO:1903047	mitotic cell cycle process	0.0261314460675945
CC	GO:0014069	postsynaptic density	0.02727768957031
MF	GO:0015085	calcium ion transmembrane transporter activity	0.0275428588230328
CC	GO:0017146	NMDA selective glutamate receptor complex	0.0282141797377481
BP	GO:0007610	behavior	0.0282141797377481
BP	GO:0030182	neuron differentiation	0.0282141797377481
MF	GO:0005262	calcium channel activity	0.0282141797377481
CC	GO:0042995	cell projection	0.0286930954215087
BP	GO:0007517	muscle organ development	0.0286930954215087
BP	GO:0098813	nuclear chromosome segregation	0.0289189187658961
MF	GO:0003723	RNA binding	0.0290518565258939
BP	GO:0010965	regulation of mitotic sister chromatid separation	0.0294245644479948
BP	GO:0010639	negative regulation of organelle organization	0.0295306406972373
CC	GO:0009986	cell surface	0.0304989686496607
BP	GO:0048666	neuron development	0.0308281278625562
CC	GO:0044449	contractile fiber part	0.0309111160447689
CC	GO:0044464	cell part	0.0311283249071014
CC	GO:0005838	proteasome regulatory particle	0.0311550023770444
BP	GO:0010467	gene expression	0.0313103875045857
CC	GO:0005623	cell	0.0322693668861582
BP	GO:0051052	regulation of DNA metabolic process	0.0327550286229008
CC	GO:0043235	receptor complex	0.0334504855820505
CC	GO:0005657	replication fork	0.0357141205961698
BP	GO:0051093	negative regulation of developmental process	0.0357141205961698
MF	GO:0051015	actin filament binding	0.0358316054723894
BP	GO:0060538	skeletal muscle organ development	0.0360055492729742
BP	GO:0023051	regulation of signaling	0.0364277895064672
BP	GO:0040008	regulation of growth	0.0369009066699368
BP	GO:0050684	regulation of mRNA processing	0.037317212025847
MF	GO:0016887	ATPase activity	0.0377070619167782
BP	GO:0022898	regulation of transmembrane transporter activity	0.0377070619167782
CC	GO:0098793	presynapse	0.0377070619167782
BP	GO:0010646	regulation of cell communication	0.0391845550340008
BP	GO:0050767	regulation of neurogenesis	0.0393744617426806
BP	GO:1902749	regulation of cell cycle G2/M phase transition	0.0393744617426806
CC	GO:0071944	cell periphery	0.0393744617426806
CC	GO:0030017	sarcomere	0.0403973235035194
BP	GO:0051383	kinetochore organization	0.0404121946957895
CC	GO:0097447	dendritic tree	0.0405988775154047
CC	GO:0098984	neuron to neuron synapse	0.0405988775154047
BP	GO:0048513	animal organ development	0.0410971785829408
CC	GO:0022624	proteasome accessory complex	0.0410971785829408
MF	GO:0022839	ion gated channel activity	0.0421430853883824
BP	GO:0098655	cation transmembrane transport	0.0427049598915445
BP	GO:0065009	regulation of molecular function	0.0436295965854224
MF	GO:0042623	ATPase activity, coupled	0.043864728639355
BP	GO:0007091	metaphase/anaphase transition of mitotic cell cycle	0.0447022214036121
BP	GO:0050982	detection of mechanical stimulus	0.044807020967317
MF	GO:0016247	channel regulator activity	0.0449119165250981
BP	GO:0044784	metaphase/anaphase transition of cell cycle	0.0449119165250981
CC	GO:0098978	glutamatergic synapse	0.0454984511233114
MF	GO:0008092	cytoskeletal protein binding	0.0457560041743748
CC	GO:0042734	presynaptic membrane	0.0460746885046204
MF	GO:0017080	sodium channel regulator activity	0.0460746885046204
BP	GO:0007600	sensory perception	0.0483463718358667
CC	GO:0030425	dendrite	0.0496779772033916
