# Supplementary material for: Dedicated transcriptomics combined with power analysis lead to functional understanding of genes with weak phenotypic changes in knockout lines
Source: PLoS Comput Biol. 2020 Nov 12;16(11):e1008354. doi: 10.1371/journal.pcbi.1008354 (PMC7685438; doi:10.1371/journal.pcbi.1008354)
Supplement: S3 File — (GZ) [file pcbi.1008354.s017.gz › S3_File/gor0.2/569.tsv]

ontology	category	term	BH
MF	GO:0005201	extracellular matrix structural constituent	2.29276499780917e-07
CC	GO:0031012	extracellular matrix	2.29276499780917e-07
CC	GO:0062023	collagen-containing extracellular matrix	5.32138679054813e-07
BP	GO:0071840	cellular component organization or biogenesis	1.17320611742294e-06
BP	GO:0032501	multicellular organismal process	1.17320611742294e-06
CC	GO:0043228	non-membrane-bounded organelle	5.08386993113734e-06
BP	GO:0016043	cellular component organization	6.47073870028736e-06
CC	GO:0045202	synapse	6.47673688880426e-06
CC	GO:0097060	synaptic membrane	6.6757706278421e-06
BP	GO:0009987	cellular process	6.6757706278421e-06
MF	GO:0005515	protein binding	6.6757706278421e-06
CC	GO:0043232	intracellular non-membrane-bounded organelle	6.88778636783035e-06
CC	GO:0030054	cell junction	6.88778636783035e-06
CC	GO:0044421	extracellular region part	7.38915739231918e-06
CC	GO:0032991	protein-containing complex	8.21117137018949e-06
BP	GO:0007275	multicellular organism development	9.24721492553665e-06
BP	GO:0048731	system development	9.24721492553665e-06
BP	GO:0048856	anatomical structure development	1.21025282834225e-05
BP	GO:0032502	developmental process	1.81942911749871e-05
MF	GO:0005198	structural molecule activity	2.44176748374301e-05
BP	GO:0099536	synaptic signaling	3.35484589137546e-05
CC	GO:0044428	nuclear part	3.94454411986785e-05
CC	GO:0031981	nuclear lumen	4.07445512226497e-05
CC	GO:0005615	extracellular space	4.35885712769515e-05
CC	GO:0044456	synapse part	5.0913960589974e-05
BP	GO:0065007	biological regulation	8.12182939344597e-05
BP	GO:0099537	trans-synaptic signaling	0.000104642064202512
BP	GO:0007268	chemical synaptic transmission	0.000108552022431524
BP	GO:0098916	anterograde trans-synaptic signaling	0.000108552022431524
CC	GO:0045211	postsynaptic membrane	0.000379747109295349
BP	GO:0006396	RNA processing	0.000396553009108513
CC	GO:0005576	extracellular region	0.000512050459102307
CC	GO:0005694	chromosome	0.000641549928776587
BP	GO:0008380	RNA splicing	0.000641549928776587
BP	GO:0048468	cell development	0.000693536480973883
CC	GO:0044420	extracellular matrix component	0.000743902042451665
BP	GO:0050789	regulation of biological process	0.000839872618853772
CC	GO:0005581	collagen trimer	0.00107473321764599
CC	GO:0044427	chromosomal part	0.00107473321764599
MF	GO:0005539	glycosaminoglycan binding	0.00110621873044235
BP	GO:0016071	mRNA metabolic process	0.00130146618386363
BP	GO:0007399	nervous system development	0.0014043353722635
BP	GO:0006397	mRNA processing	0.00142444375441819
MF	GO:0030020	extracellular matrix structural constituent conferring tensile strength	0.00143686664439397
MF	GO:0044877	protein-containing complex binding	0.00147600485741443
BP	GO:0040007	growth	0.00147600485741443
BP	GO:0030154	cell differentiation	0.0017491954598338
BP	GO:0051239	regulation of multicellular organismal process	0.00176284258567099
BP	GO:0000375	RNA splicing, via transesterification reactions	0.00180780286288148
BP	GO:0000377	RNA splicing, via transesterification reactions with bulged adenosine as nucleophile	0.00180780286288148
BP	GO:0000398	mRNA splicing, via spliceosome	0.00180780286288148
BP	GO:0048869	cellular developmental process	0.00182757906643352
MF	GO:0003729	mRNA binding	0.00239260301913151
CC	GO:0030424	axon	0.0024806643438112
BP	GO:0007049	cell cycle	0.00263728217535848
CC	GO:0070013	intracellular organelle lumen	0.00263728217535848
CC	GO:0097458	neuron part	0.00264818336461941
CC	GO:0031974	membrane-enclosed lumen	0.00270958914899679
CC	GO:0043233	organelle lumen	0.00270958914899679
CC	GO:0031226	intrinsic component of plasma membrane	0.00304845672936738
BP	GO:0000278	mitotic cell cycle	0.00419898927257567
CC	GO:0005887	integral component of plasma membrane	0.00419898927257567
CC	GO:0000228	nuclear chromosome	0.0043112468583986
CC	GO:0099512	supramolecular fiber	0.00432888575095229
BP	GO:0003008	system process	0.00432888575095229
CC	GO:0099080	supramolecular complex	0.0043641552232673
CC	GO:0099081	supramolecular polymer	0.0043641552232673
CC	GO:0098794	postsynapse	0.0043641552232673
CC	GO:0000775	chromosome, centromeric region	0.00440677623347264
BP	GO:0050794	regulation of cellular process	0.00470822940421096
BP	GO:0007155	cell adhesion	0.00473677038657268
BP	GO:0048589	developmental growth	0.00487743498875831
CC	GO:0098590	plasma membrane region	0.00487743498875831
BP	GO:0022610	biological adhesion	0.0057120296295672
CC	GO:0099240	intrinsic component of synaptic membrane	0.00595019084588046
BP	GO:0050804	modulation of chemical synaptic transmission	0.00673801593688043
MF	GO:0005488	binding	0.00673801593688043
MF	GO:0005212	structural constituent of eye lens	0.00673801593688043
BP	GO:0045595	regulation of cell differentiation	0.00721517700162968
CC	GO:0005634	nucleus	0.00721517700162968
CC	GO:0044454	nuclear chromosome part	0.00721517700162968
BP	GO:0003015	heart process	0.00725210689780186
BP	GO:0022008	neurogenesis	0.00725210689780186
BP	GO:2000026	regulation of multicellular organismal development	0.00727467742649762
CC	GO:0005654	nucleoplasm	0.00727467742649762
BP	GO:0050793	regulation of developmental process	0.00732331647101298
BP	GO:0099177	regulation of trans-synaptic signaling	0.00732331647101298
CC	GO:0098978	glutamatergic synapse	0.00744818011296099
BP	GO:0003418	growth plate cartilage chondrocyte differentiation	0.00776619943467404
MF	GO:0008201	heparin binding	0.00856406434120925
BP	GO:0050806	positive regulation of synaptic transmission	0.00902564096843289
MF	GO:0005509	calcium ion binding	0.00956104876590701
BP	GO:0048518	positive regulation of biological process	0.00956104876590701
CC	GO:0000779	condensed chromosome, centromeric region	0.00987644615927363
BP	GO:0048167	regulation of synaptic plasticity	0.010138880583918
BP	GO:0051726	regulation of cell cycle	0.0101478884744169
BP	GO:0060538	skeletal muscle organ development	0.0101478884744169
CC	GO:0036477	somatodendritic compartment	0.0103912027669017
CC	GO:0098687	chromosomal region	0.0104853427686346
BP	GO:0090304	nucleic acid metabolic process	0.0105420002945959
BP	GO:0033047	regulation of mitotic sister chromatid segregation	0.0105420002945959
BP	GO:0006259	DNA metabolic process	0.0105420002945959
CC	GO:0098982	GABA-ergic synapse	0.0109637545554407
CC	GO:0000777	condensed chromosome kinetochore	0.0110356787912958
BP	GO:0048699	generation of neurons	0.0111310695488305
BP	GO:0003433	chondrocyte development involved in endochondral bone morphogenesis	0.0116138885746235
BP	GO:0007346	regulation of mitotic cell cycle	0.0121033787385376
BP	GO:0007517	muscle organ development	0.0121541496688418
BP	GO:0030198	extracellular matrix organization	0.0131104369655809
BP	GO:0003012	muscle system process	0.0144894550238595
BP	GO:0043062	extracellular structure organization	0.0146135893188416
BP	GO:0003013	circulatory system process	0.0151437485311369
BP	GO:0006139	nucleobase-containing compound metabolic process	0.0151437485311369
BP	GO:0060047	heart contraction	0.0153744032718999
CC	GO:1990904	ribonucleoprotein complex	0.0168176208261103
CC	GO:0098936	intrinsic component of postsynaptic membrane	0.0168183359037028
BP	GO:0006941	striated muscle contraction	0.0171551836150397
CC	GO:0099699	integral component of synaptic membrane	0.0171551836150397
BP	GO:0000070	mitotic sister chromatid segregation	0.0171551836150397
BP	GO:0007519	skeletal muscle tissue development	0.0171551836150397
BP	GO:0050808	synapse organization	0.0171551836150397
CC	GO:0033267	axon part	0.0186144216608536
CC	GO:0000776	kinetochore	0.0186144216608536
BP	GO:0048522	positive regulation of cellular process	0.0186144216608536
BP	GO:0006974	cellular response to DNA damage stimulus	0.0189426486848155
BP	GO:0060537	muscle tissue development	0.0205561193266613
BP	GO:0006281	DNA repair	0.0216824771984745
CC	GO:0005681	spliceosomal complex	0.0221125842181331
BP	GO:0051960	regulation of nervous system development	0.0222482011413562
BP	GO:0050684	regulation of mRNA processing	0.0230451650948564
BP	GO:0140014	mitotic nuclear division	0.023673690517949
BP	GO:0007528	neuromuscular junction development	0.0247934310646318
BP	GO:0060351	cartilage development involved in endochondral bone morphogenesis	0.026083634587121
CC	GO:0031594	neuromuscular junction	0.0265731176601398
BP	GO:0002062	chondrocyte differentiation	0.0265731176601398
BP	GO:0060255	regulation of macromolecule metabolic process	0.0269225468483049
CC	GO:0005856	cytoskeleton	0.0273032060217061
BP	GO:0051130	positive regulation of cellular component organization	0.0273032060217061
BP	GO:0003413	chondrocyte differentiation involved in endochondral bone morphogenesis	0.0273032060217061
BP	GO:0051093	negative regulation of developmental process	0.0276212922236568
BP	GO:0007411	axon guidance	0.0276212922236568
BP	GO:0006260	DNA replication	0.0296474663119238
CC	GO:0044459	plasma membrane part	0.0296474663119238
BP	GO:0003422	growth plate cartilage morphogenesis	0.0313202217098755
BP	GO:0008015	blood circulation	0.0313202217098755
CC	GO:0043292	contractile fiber	0.0313202217098755
CC	GO:0043005	neuron projection	0.0313202217098755
CC	GO:0099572	postsynaptic specialization	0.0313202217098755
BP	GO:0031123	RNA 3'-end processing	0.0313202217098755
BP	GO:0051783	regulation of nuclear division	0.0315392070740595
BP	GO:0014706	striated muscle tissue development	0.0326574671082568
BP	GO:0048519	negative regulation of biological process	0.0326574671082568
BP	GO:0097485	neuron projection guidance	0.0328229103100558
BP	GO:0090068	positive regulation of cell cycle process	0.0337968005377802
BP	GO:0030182	neuron differentiation	0.0342305351313984
BP	GO:0045597	positive regulation of cell differentiation	0.0342305351313984
BP	GO:0051216	cartilage development	0.0344626872997298
BP	GO:0046483	heterocycle metabolic process	0.0349908490866847
BP	GO:0051983	regulation of chromosome segregation	0.0349908490866847
CC	GO:0044430	cytoskeletal part	0.035926370659719
CC	GO:0044297	cell body	0.035926370659719
BP	GO:0044057	regulation of system process	0.035926370659719
BP	GO:0033045	regulation of sister chromatid segregation	0.035926370659719
CC	GO:0000793	condensed chromosome	0.037103890664716
BP	GO:0006261	DNA-dependent DNA replication	0.0375246572595307
MF	GO:0003723	RNA binding	0.0375246572595307
CC	GO:0099055	integral component of postsynaptic membrane	0.0377141050182433
BP	GO:0051171	regulation of nitrogen compound metabolic process	0.0380706438307206
BP	GO:0060350	endochondral bone morphogenesis	0.0383485338469984
BP	GO:0065008	regulation of biological quality	0.0383485338469984
CC	GO:0043025	neuronal cell body	0.0383863870246347
BP	GO:1903311	regulation of mRNA metabolic process	0.0422245541372084
BP	GO:0007088	regulation of mitotic nuclear division	0.0427565369085373
BP	GO:0007154	cell communication	0.0427565369085373
BP	GO:0008037	cell recognition	0.0446914143272091
BP	GO:0000280	nuclear division	0.0462618832191639
CC	GO:0005720	nuclear heterochromatin	0.0462618832191639
BP	GO:1903047	mitotic cell cycle process	0.0490367940080396
BP	GO:0030199	collagen fibril organization	0.0490745347224651
BP	GO:0043170	macromolecule metabolic process	0.0490745347224651
BP	GO:0000245	spliceosomal complex assembly	0.0496060471713738
BP	GO:0048666	neuron development	0.0496060471713738
BP	GO:0003417	growth plate cartilage development	0.0496626040856217
