# Supplementary material for: Dedicated transcriptomics combined with power analysis lead to functional understanding of genes with weak phenotypic changes in knockout lines
Source: PLoS Comput Biol. 2020 Nov 12;16(11):e1008354. doi: 10.1371/journal.pcbi.1008354 (PMC7685438; doi:10.1371/journal.pcbi.1008354)
Supplement: S3 File — (GZ) [file pcbi.1008354.s017.gz › S3_File/gor0.2/832.tsv]

ontology	category	term	BH
CC	GO:0031012	extracellular matrix	1.63338518024808e-07
BP	GO:0032501	multicellular organismal process	4.17778912983462e-07
CC	GO:0062023	collagen-containing extracellular matrix	6.97316029151798e-07
BP	GO:0032502	developmental process	1.44024706383506e-06
CC	GO:0044428	nuclear part	4.40309006873095e-06
BP	GO:0048856	anatomical structure development	7.30522684469528e-06
CC	GO:0044421	extracellular region part	7.30522684469528e-06
BP	GO:0009987	cellular process	7.33259444457624e-06
MF	GO:0005201	extracellular matrix structural constituent	7.33259444457624e-06
CC	GO:0031981	nuclear lumen	1.06703240569676e-05
CC	GO:0005576	extracellular region	1.14051424586033e-05
BP	GO:0007275	multicellular organism development	1.14051424586033e-05
BP	GO:0065007	biological regulation	1.27425419863525e-05
BP	GO:0050789	regulation of biological process	1.27425419863525e-05
BP	GO:0048731	system development	3.09752158392059e-05
CC	GO:0005615	extracellular space	3.15311386913708e-05
CC	GO:0032991	protein-containing complex	5.36512115260263e-05
MF	GO:0005509	calcium ion binding	5.48013835943112e-05
CC	GO:0097060	synaptic membrane	8.41911697358323e-05
CC	GO:0005654	nucleoplasm	8.41911697358323e-05
CC	GO:0043228	non-membrane-bounded organelle	0.000110902348273645
CC	GO:0045202	synapse	0.000116160401125768
BP	GO:0071840	cellular component organization or biogenesis	0.000116160401125768
BP	GO:0008380	RNA splicing	0.000141936435530359
BP	GO:0090304	nucleic acid metabolic process	0.000141936435530359
BP	GO:0016071	mRNA metabolic process	0.000149063526432241
CC	GO:0005581	collagen trimer	0.000149063526432241
BP	GO:0050794	regulation of cellular process	0.000185083594066723
CC	GO:0044297	cell body	0.000185083594066723
CC	GO:0097458	neuron part	0.000185083594066723
CC	GO:0043025	neuronal cell body	0.000185083594066723
BP	GO:0006396	RNA processing	0.000203476843576024
CC	GO:0030424	axon	0.000232171767153992
CC	GO:0005694	chromosome	0.000234906516183156
CC	GO:0098687	chromosomal region	0.000234906516183156
MF	GO:0005198	structural molecule activity	0.000250184038070632
BP	GO:0000375	RNA splicing, via transesterification reactions	0.000257962976133758
BP	GO:0000377	RNA splicing, via transesterification reactions with bulged adenosine as nucleophile	0.000257962976133758
BP	GO:0000398	mRNA splicing, via spliceosome	0.000257962976133758
CC	GO:0044427	chromosomal part	0.000301221617263473
BP	GO:0006397	mRNA processing	0.000407930425032849
CC	GO:0043232	intracellular non-membrane-bounded organelle	0.000418686002083478
BP	GO:0048869	cellular developmental process	0.000430051739452544
CC	GO:0044456	synapse part	0.000430051739452544
MF	GO:0005515	protein binding	0.000430051739452544
BP	GO:0030154	cell differentiation	0.000444720692773196
BP	GO:0050808	synapse organization	0.000896661072963457
MF	GO:0005488	binding	0.000901603290536393
MF	GO:0005212	structural constituent of eye lens	0.000937613193321598
CC	GO:0031226	intrinsic component of plasma membrane	0.00110344404775176
CC	GO:0000775	chromosome, centromeric region	0.00113052085562977
CC	GO:0036477	somatodendritic compartment	0.00115174567577185
BP	GO:0006139	nucleobase-containing compound metabolic process	0.00123290343306915
CC	GO:0043292	contractile fiber	0.00123290343306915
MF	GO:0003729	mRNA binding	0.00143556265875543
BP	GO:0016043	cellular component organization	0.00194382256778409
CC	GO:0070013	intracellular organelle lumen	0.00252113660616046
CC	GO:0099240	intrinsic component of synaptic membrane	0.00252113660616046
BP	GO:0006403	RNA localization	0.00258193818974089
CC	GO:0031974	membrane-enclosed lumen	0.00258193818974089
CC	GO:0043233	organelle lumen	0.00258193818974089
CC	GO:0099634	postsynaptic specialization membrane	0.0025868409308007
CC	GO:0098590	plasma membrane region	0.00276258166689123
BP	GO:0051236	establishment of RNA localization	0.00337998725326728
CC	GO:0005887	integral component of plasma membrane	0.00366239708402479
CC	GO:0098839	postsynaptic density membrane	0.00388821751457217
CC	GO:0045211	postsynaptic membrane	0.00433573511977861
BP	GO:0050657	nucleic acid transport	0.00433573511977861
BP	GO:0050658	RNA transport	0.00433573511977861
CC	GO:0000776	kinetochore	0.00433573511977861
MF	GO:0030020	extracellular matrix structural constituent conferring tensile strength	0.00433573511977861
CC	GO:0044459	plasma membrane part	0.00507701464589843
BP	GO:0006941	striated muscle contraction	0.00584426529158152
CC	GO:0005681	spliceosomal complex	0.00584426529158152
CC	GO:0099512	supramolecular fiber	0.00584426529158152
BP	GO:0003008	system process	0.00584426529158152
CC	GO:0099080	supramolecular complex	0.00586353590651561
CC	GO:0099081	supramolecular polymer	0.00586353590651561
CC	GO:0030054	cell junction	0.0059986756105927
BP	GO:0046483	heterocycle metabolic process	0.00631160536239127
BP	GO:0003009	skeletal muscle contraction	0.00639674191754165
BP	GO:0048468	cell development	0.00685011247697386
BP	GO:0051239	regulation of multicellular organismal process	0.00740830947854772
CC	GO:0005634	nucleus	0.0075072548530684
CC	GO:0000228	nuclear chromosome	0.0075072548530684
CC	GO:0030016	myofibril	0.00830199717143246
BP	GO:0007268	chemical synaptic transmission	0.00942773155527538
BP	GO:0098916	anterograde trans-synaptic signaling	0.00942773155527538
MF	GO:0044877	protein-containing complex binding	0.0098696792742575
BP	GO:0006259	DNA metabolic process	0.0104790331830852
BP	GO:0006725	cellular aromatic compound metabolic process	0.0107494184715799
BP	GO:0098742	cell-cell adhesion via plasma-membrane adhesion molecules	0.0118903932638423
CC	GO:0000779	condensed chromosome, centromeric region	0.0121962013210274
BP	GO:0042391	regulation of membrane potential	0.012594912078804
BP	GO:0015931	nucleobase-containing compound transport	0.0136426927672267
BP	GO:0099536	synaptic signaling	0.0139743814122919
BP	GO:0008150	biological_process	0.0141841513802554
BP	GO:0006281	DNA repair	0.0148265702250922
BP	GO:0034641	cellular nitrogen compound metabolic process	0.0150597788358722
BP	GO:0099537	trans-synaptic signaling	0.0150597788358722
BP	GO:0007399	nervous system development	0.0150597788358722
BP	GO:0002062	chondrocyte differentiation	0.0150597788358722
CC	GO:0043005	neuron projection	0.0151663560100631
BP	GO:1901360	organic cyclic compound metabolic process	0.015473847238543
BP	GO:0003433	chondrocyte development involved in endochondral bone morphogenesis	0.015473847238543
BP	GO:0048518	positive regulation of biological process	0.0155540768769
BP	GO:0060351	cartilage development involved in endochondral bone morphogenesis	0.0159976554576755
CC	GO:0030017	sarcomere	0.0165042091830085
BP	GO:0051216	cartilage development	0.0165042091830085
CC	GO:0000777	condensed chromosome kinetochore	0.0166460878110279
BP	GO:0016070	RNA metabolic process	0.0173222980491307
BP	GO:0006974	cellular response to DNA damage stimulus	0.0173976351150174
BP	GO:0033047	regulation of mitotic sister chromatid segregation	0.0185989511403675
BP	GO:0008037	cell recognition	0.0201013213094321
BP	GO:0007346	regulation of mitotic cell cycle	0.0205564604714801
CC	GO:0044449	contractile fiber part	0.0209228090211515
CC	GO:0044454	nuclear chromosome part	0.0211984574701607
BP	GO:0000278	mitotic cell cycle	0.0222692459397149
BP	GO:0007416	synapse assembly	0.0224084823900004
CC	GO:0033267	axon part	0.0267843810313442
CC	GO:0098794	postsynapse	0.0288746382132438
MF	GO:0005261	cation channel activity	0.0288746382132438
CC	GO:0099146	intrinsic component of postsynaptic density membrane	0.0302763990927236
BP	GO:0048522	positive regulation of cellular process	0.0313195798504314
BP	GO:0043170	macromolecule metabolic process	0.0313195798504314
BP	GO:0050804	modulation of chemical synaptic transmission	0.0313195798504314
BP	GO:0007088	regulation of mitotic nuclear division	0.0313195798504314
CC	GO:0098793	presynapse	0.031908232133954
MF	GO:0003723	RNA binding	0.0342295727916315
CC	GO:0099699	integral component of synaptic membrane	0.0342295727916315
CC	GO:0098936	intrinsic component of postsynaptic membrane	0.0345471410863422
CC	GO:0005856	cytoskeleton	0.0345471410863422
CC	GO:0044327	dendritic spine head	0.0350249527143423
CC	GO:0098978	glutamatergic synapse	0.0354168492727792
BP	GO:0051726	regulation of cell cycle	0.0354168492727792
BP	GO:0099177	regulation of trans-synaptic signaling	0.0354168492727792
BP	GO:0007155	cell adhesion	0.0356645039837886
BP	GO:0050879	multicellular organismal movement	0.0356645039837886
BP	GO:0050881	musculoskeletal movement	0.0356645039837886
BP	GO:0000245	spliceosomal complex assembly	0.0356645039837886
CC	GO:0000793	condensed chromosome	0.0356645039837886
BP	GO:0003413	chondrocyte differentiation involved in endochondral bone morphogenesis	0.0356645039837886
BP	GO:0051130	positive regulation of cellular component organization	0.0356645039837886
BP	GO:0000070	mitotic sister chromatid segregation	0.0366602255958888
BP	GO:0048513	animal organ development	0.036938288839475
BP	GO:0006936	muscle contraction	0.0371811647164155
BP	GO:0003422	growth plate cartilage morphogenesis	0.0373804481150852
BP	GO:0003418	growth plate cartilage chondrocyte differentiation	0.0379639673465231
BP	GO:0051128	regulation of cellular component organization	0.0393383623126006
BP	GO:0061448	connective tissue development	0.0400307715058286
BP	GO:0048519	negative regulation of biological process	0.0408606841584489
BP	GO:0003012	muscle system process	0.0429505339444069
CC	GO:0099572	postsynaptic specialization	0.0441732149820854
CC	GO:0098948	intrinsic component of postsynaptic specialization membrane	0.045282691599565
MF	GO:0008092	cytoskeletal protein binding	0.0463476454911356
BP	GO:0060255	regulation of macromolecule metabolic process	0.0469027796055061
BP	GO:0060079	excitatory postsynaptic potential	0.0469027796055061
BP	GO:0022610	biological adhesion	0.0474515344840014
