# Supplementary material for: Dedicated transcriptomics combined with power analysis lead to functional understanding of genes with weak phenotypic changes in knockout lines
Source: PLoS Comput Biol. 2020 Nov 12;16(11):e1008354. doi: 10.1371/journal.pcbi.1008354 (PMC7685438; doi:10.1371/journal.pcbi.1008354)
Supplement: S3 File — (GZ) [file pcbi.1008354.s017.gz › S3_File/gor0.2/795.tsv]

ontology	category	term	BH
CC	GO:0031012	extracellular matrix	8.1737486590279e-09
CC	GO:0062023	collagen-containing extracellular matrix	7.48855618914767e-08
BP	GO:0032501	multicellular organismal process	7.48855618914767e-08
BP	GO:0071840	cellular component organization or biogenesis	1.18322857274496e-07
BP	GO:0016043	cellular component organization	3.70235092809293e-07
BP	GO:0009987	cellular process	3.70235092809293e-07
MF	GO:0005515	protein binding	4.22852513302944e-07
BP	GO:0048731	system development	1.13049350099207e-06
BP	GO:0032502	developmental process	1.30634565117339e-06
BP	GO:0048856	anatomical structure development	1.30634565117339e-06
CC	GO:0032991	protein-containing complex	1.63660154385193e-06
CC	GO:0044421	extracellular region part	1.84918682248283e-06
BP	GO:0007275	multicellular organism development	1.91629744122706e-06
BP	GO:0065007	biological regulation	2.30199135645358e-06
MF	GO:0005201	extracellular matrix structural constituent	7.39671919341826e-06
BP	GO:0050789	regulation of biological process	9.77267557897867e-06
MF	GO:0005488	binding	1.10193856055094e-05
CC	GO:0005576	extracellular region	2.11542389663157e-05
CC	GO:0005615	extracellular space	2.22257770627568e-05
BP	GO:0051239	regulation of multicellular organismal process	2.63514235495769e-05
CC	GO:0044428	nuclear part	4.73835083027243e-05
BP	GO:0050794	regulation of cellular process	5.33894193463392e-05
CC	GO:0098687	chromosomal region	5.33894193463392e-05
CC	GO:0031981	nuclear lumen	7.77958979962744e-05
CC	GO:0045202	synapse	7.77958979962744e-05
CC	GO:0005581	collagen trimer	0.000112227939656747
BP	GO:2000026	regulation of multicellular organismal development	0.000132292561176352
CC	GO:0005694	chromosome	0.000184647806511982
MF	GO:0005198	structural molecule activity	0.000187546078443437
MF	GO:0044877	protein-containing complex binding	0.000199728402593551
CC	GO:0044456	synapse part	0.000219929525196239
CC	GO:0044427	chromosomal part	0.000219929525196239
CC	GO:0043228	non-membrane-bounded organelle	0.000224629341297113
BP	GO:0050793	regulation of developmental process	0.000251080652171087
CC	GO:0097060	synaptic membrane	0.000354428316839704
BP	GO:0048468	cell development	0.000461453029771163
BP	GO:0006941	striated muscle contraction	0.000562108089235832
BP	GO:0003015	heart process	0.000567672849650472
BP	GO:0048522	positive regulation of cellular process	0.00107057889220829
CC	GO:0000775	chromosome, centromeric region	0.00111066175780812
CC	GO:0043232	intracellular non-membrane-bounded organelle	0.00133634577826201
BP	GO:0008380	RNA splicing	0.00137339326803902
CC	GO:0099080	supramolecular complex	0.00138102939897312
CC	GO:0099081	supramolecular polymer	0.00138102939897312
CC	GO:0000776	kinetochore	0.00139112230630313
CC	GO:0030424	axon	0.00148333346908494
BP	GO:0007346	regulation of mitotic cell cycle	0.00158581138189422
CC	GO:0099512	supramolecular fiber	0.00172086701313788
BP	GO:0051726	regulation of cell cycle	0.0022207436227998
BP	GO:0048869	cellular developmental process	0.00231832509692813
BP	GO:0060047	heart contraction	0.00259530232465465
CC	GO:0097458	neuron part	0.00341211755570985
CC	GO:0000779	condensed chromosome, centromeric region	0.00370541440193736
CC	GO:0005654	nucleoplasm	0.00400335574893314
BP	GO:0051094	positive regulation of developmental process	0.00442321104219912
CC	GO:0005634	nucleus	0.00442321104219912
BP	GO:0000245	spliceosomal complex assembly	0.00442321104219912
BP	GO:0048518	positive regulation of biological process	0.00442321104219912
BP	GO:0014706	striated muscle tissue development	0.00442321104219912
CC	GO:0000777	condensed chromosome kinetochore	0.00453251166692904
BP	GO:0023052	signaling	0.00460199374606681
BP	GO:0009653	anatomical structure morphogenesis	0.0046504290200385
BP	GO:0051093	negative regulation of developmental process	0.00479481657249222
BP	GO:0030154	cell differentiation	0.00512972039839518
BP	GO:0060537	muscle tissue development	0.00512972039839518
CC	GO:0070013	intracellular organelle lumen	0.00515703985863977
CC	GO:0036477	somatodendritic compartment	0.00527368473268
CC	GO:0031974	membrane-enclosed lumen	0.00537237046675503
CC	GO:0043233	organelle lumen	0.00537237046675503
BP	GO:0003009	skeletal muscle contraction	0.00541049797684085
BP	GO:0006397	mRNA processing	0.00541049797684085
BP	GO:0000278	mitotic cell cycle	0.00541049797684085
MF	GO:0016887	ATPase activity	0.00544956757631103
BP	GO:0051130	positive regulation of cellular component organization	0.00544956757631103
BP	GO:0003008	system process	0.00544956757631103
BP	GO:0090068	positive regulation of cell cycle process	0.00559505035531547
BP	GO:0033047	regulation of mitotic sister chromatid segregation	0.00582058718474745
MF	GO:0005212	structural constituent of eye lens	0.00582058718474745
BP	GO:0007154	cell communication	0.00582058718474745
BP	GO:0033045	regulation of sister chromatid segregation	0.00582058718474745
CC	GO:0030054	cell junction	0.00596915643710099
BP	GO:0051128	regulation of cellular component organization	0.00637184127898942
BP	GO:0040007	growth	0.00657424182849029
BP	GO:0099536	synaptic signaling	0.00693169338194509
BP	GO:0006403	RNA localization	0.00693169338194509
BP	GO:0051983	regulation of chromosome segregation	0.0071344356089673
BP	GO:0007049	cell cycle	0.007671518823557
BP	GO:0000070	mitotic sister chromatid segregation	0.007671518823557
BP	GO:0045595	regulation of cell differentiation	0.007671518823557
BP	GO:0007088	regulation of mitotic nuclear division	0.00787029786015721
BP	GO:0006139	nucleobase-containing compound metabolic process	0.00789757986788652
CC	GO:0000228	nuclear chromosome	0.00789757986788652
BP	GO:0016071	mRNA metabolic process	0.00789757986788652
BP	GO:0007268	chemical synaptic transmission	0.00789757986788652
BP	GO:0098916	anterograde trans-synaptic signaling	0.00789757986788652
CC	GO:0033267	axon part	0.00789757986788652
MF	GO:0008092	cytoskeletal protein binding	0.00789757986788652
BP	GO:0090304	nucleic acid metabolic process	0.00789757986788652
CC	GO:0043292	contractile fiber	0.00796501853825485
BP	GO:0008037	cell recognition	0.00840419398334856
BP	GO:0140014	mitotic nuclear division	0.00854371790251736
BP	GO:0030198	extracellular matrix organization	0.0087912772845611
BP	GO:0048513	animal organ development	0.00883460170510602
MF	GO:0030020	extracellular matrix structural constituent conferring tensile strength	0.0088616987197506
BP	GO:0003012	muscle system process	0.00908762645162777
BP	GO:0099537	trans-synaptic signaling	0.00911738444620376
BP	GO:0007267	cell-cell signaling	0.00915202467300297
BP	GO:0060350	endochondral bone morphogenesis	0.0094901069660972
BP	GO:0045597	positive regulation of cell differentiation	0.00957814557181582
CC	GO:0043005	neuron projection	0.00957814557181582
BP	GO:0046483	heterocycle metabolic process	0.0105638131900502
BP	GO:0007517	muscle organ development	0.0108452936234206
BP	GO:0003433	chondrocyte development involved in endochondral bone morphogenesis	0.0111517565107069
BP	GO:0034508	centromere complex assembly	0.0111820100974412
MF	GO:0098879	structural constituent of postsynaptic specialization	0.0126292974902524
BP	GO:0051216	cartilage development	0.013723430221991
CC	GO:0044420	extracellular matrix component	0.0138433318001121
BP	GO:0007399	nervous system development	0.0139110264522376
BP	GO:0043062	extracellular structure organization	0.0144715488025942
BP	GO:0007059	chromosome segregation	0.0149102668487873
CC	GO:0045211	postsynaptic membrane	0.0152530855373847
BP	GO:1905818	regulation of chromosome separation	0.0156669093507424
BP	GO:0061448	connective tissue development	0.0156691467763635
BP	GO:0051236	establishment of RNA localization	0.0156736171362667
CC	GO:0098794	postsynapse	0.0156736171362667
BP	GO:1901990	regulation of mitotic cell cycle phase transition	0.0158014070981509
CC	GO:0044454	nuclear chromosome part	0.0166561694310968
MF	GO:0003729	mRNA binding	0.0166561694310968
BP	GO:0006936	muscle contraction	0.0168488185993517
BP	GO:0050808	synapse organization	0.0174718548855348
MF	GO:0042623	ATPase activity, coupled	0.0182048318607049
CC	GO:0099572	postsynaptic specialization	0.0187042656957965
CC	GO:0098839	postsynaptic density membrane	0.0187042656957965
BP	GO:0031123	RNA 3'-end processing	0.0190387365889596
BP	GO:0000375	RNA splicing, via transesterification reactions	0.0192558557083116
BP	GO:0000377	RNA splicing, via transesterification reactions with bulged adenosine as nucleophile	0.0192558557083116
BP	GO:0000398	mRNA splicing, via spliceosome	0.0192558557083116
BP	GO:0060349	bone morphogenesis	0.0195478425322656
BP	GO:0048589	developmental growth	0.0195478425322656
CC	GO:0014069	postsynaptic density	0.0195478425322656
BP	GO:0006725	cellular aromatic compound metabolic process	0.0195478425322656
BP	GO:0031124	mRNA 3'-end processing	0.0215889148052874
BP	GO:0051716	cellular response to stimulus	0.0217620807814247
BP	GO:0045876	positive regulation of sister chromatid cohesion	0.0220662508484077
MF	GO:0098919	structural constituent of postsynaptic density	0.0220662508484077
CC	GO:0000502	proteasome complex	0.0220662508484077
BP	GO:0003013	circulatory system process	0.0220662508484077
BP	GO:0051783	regulation of nuclear division	0.0221176985856941
CC	GO:0000793	condensed chromosome	0.0226531163226136
CC	GO:0000780	condensed nuclear chromosome, centromeric region	0.0227276981759558
BP	GO:0060351	cartilage development involved in endochondral bone morphogenesis	0.0241412232252729
MF	GO:0008134	transcription factor binding	0.0241412232252729
BP	GO:0002062	chondrocyte differentiation	0.0242019702767342
CC	GO:0043025	neuronal cell body	0.0243785831370842
BP	GO:0050896	response to stimulus	0.0243785831370842
BP	GO:0045935	positive regulation of nucleobase-containing compound metabolic process	0.0250383160545941
BP	GO:0006974	cellular response to DNA damage stimulus	0.0250383160545941
CC	GO:0005681	spliceosomal complex	0.0250383160545941
BP	GO:0000280	nuclear division	0.0250383160545941
CC	GO:0032279	asymmetric synapse	0.0250666669474363
CC	GO:0005856	cytoskeleton	0.0250666669474363
CC	GO:0044430	cytoskeletal part	0.0250666669474363
BP	GO:0097435	supramolecular fiber organization	0.0250666669474363
BP	GO:0000819	sister chromatid segregation	0.0259375187820808
BP	GO:0007091	metaphase/anaphase transition of mitotic cell cycle	0.025956836978105
BP	GO:0006281	DNA repair	0.02611630421772
MF	GO:0005539	glycosaminoglycan binding	0.02611630421772
BP	GO:0045931	positive regulation of mitotic cell cycle	0.0261226759991806
BP	GO:0003418	growth plate cartilage chondrocyte differentiation	0.0261226759991806
BP	GO:1902749	regulation of cell cycle G2/M phase transition	0.0261226759991806
BP	GO:0044784	metaphase/anaphase transition of cell cycle	0.0261226759991806
BP	GO:0051241	negative regulation of multicellular organismal process	0.0263330827244248
BP	GO:0045944	positive regulation of transcription by RNA polymerase II	0.027323710792426
CC	GO:0044297	cell body	0.027323710792426
CC	GO:0000778	condensed nuclear chromosome kinetochore	0.0273708993108311
BP	GO:0050657	nucleic acid transport	0.0294131371045245
BP	GO:0050658	RNA transport	0.0294131371045245
CC	GO:1905369	endopeptidase complex	0.029793766643677
BP	GO:0045787	positive regulation of cell cycle	0.0298431965954721
BP	GO:0006259	DNA metabolic process	0.0298431965954721
BP	GO:0044057	regulation of system process	0.0298431965954721
BP	GO:0044085	cellular component biogenesis	0.0300241120382698
BP	GO:0060538	skeletal muscle organ development	0.0302149058876594
BP	GO:1901987	regulation of cell cycle phase transition	0.0308051450696889
BP	GO:0001501	skeletal system development	0.0318354475098635
BP	GO:1901360	organic cyclic compound metabolic process	0.0351068123068746
BP	GO:0010965	regulation of mitotic sister chromatid separation	0.036198412201278
MF	GO:0001540	amyloid-beta binding	0.036198412201278
BP	GO:0007411	axon guidance	0.0364647289873198
MF	GO:0008094	DNA-dependent ATPase activity	0.0365907665166738
BP	GO:0010389	regulation of G2/M transition of mitotic cell cycle	0.0366263678747907
BP	GO:0003071	renal system process involved in regulation of systemic arterial blood pressure	0.0371431105538414
BP	GO:0051962	positive regulation of nervous system development	0.0371779463480569
BP	GO:0051960	regulation of nervous system development	0.0372578041010062
BP	GO:0006378	mRNA polyadenylation	0.0374843962154106
CC	GO:0098984	neuron to neuron synapse	0.0375972631009909
CC	GO:0099092	postsynaptic density, intracellular component	0.0380447581240957
CC	GO:0097447	dendritic tree	0.0401891310244935
BP	GO:0061061	muscle structure development	0.0406278800892268
BP	GO:0015931	nucleobase-containing compound transport	0.040754733870982
BP	GO:0008015	blood circulation	0.0413400957697901
BP	GO:1902751	positive regulation of cell cycle G2/M phase transition	0.0413400957697901
BP	GO:0065008	regulation of biological quality	0.0417911943811937
BP	GO:0006260	DNA replication	0.0417911943811937
CC	GO:0031226	intrinsic component of plasma membrane	0.0417911943811937
BP	GO:0048285	organelle fission	0.0417911943811937
BP	GO:0097485	neuron projection guidance	0.0426534010960276
BP	GO:0060048	cardiac muscle contraction	0.0435437740416992
BP	GO:0030071	regulation of mitotic metaphase/anaphase transition	0.0435437740416992
BP	GO:1902099	regulation of metaphase/anaphase transition of cell cycle	0.0444149456253316
BP	GO:0003417	growth plate cartilage development	0.0444149456253316
BP	GO:0050804	modulation of chemical synaptic transmission	0.0457330152593043
CC	GO:0030016	myofibril	0.0472862545844049
CC	GO:0098878	neurotransmitter receptor complex	0.0472862545844049
BP	GO:0051240	positive regulation of multicellular organismal process	0.048991053627198
CC	GO:0098590	plasma membrane region	0.048998652418403
BP	GO:0010971	positive regulation of G2/M transition of mitotic cell cycle	0.0499569424596901
BP	GO:0009148	pyrimidine nucleoside triphosphate biosynthetic process	0.049993577638625
