# Supplementary material for: Dedicated transcriptomics combined with power analysis lead to functional understanding of genes with weak phenotypic changes in knockout lines
Source: PLoS Comput Biol. 2020 Nov 12;16(11):e1008354. doi: 10.1371/journal.pcbi.1008354 (PMC7685438; doi:10.1371/journal.pcbi.1008354)
Supplement: S3 File — (GZ) [file pcbi.1008354.s017.gz › S3_File/gor0.2/428.tsv]

ontology	category	term	BH
BP	GO:0032501	multicellular organismal process	3.53015955574085e-08
MF	GO:0005201	extracellular matrix structural constituent	3.53015955574085e-08
CC	GO:0031012	extracellular matrix	5.97231044258057e-08
CC	GO:0062023	collagen-containing extracellular matrix	6.98518534527344e-08
MF	GO:0005515	protein binding	5.5379319358858e-07
CC	GO:0032991	protein-containing complex	1.03337216379402e-06
BP	GO:0048731	system development	3.14461747696935e-06
BP	GO:0009987	cellular process	3.62647554731111e-06
CC	GO:0044428	nuclear part	4.03154365238968e-06
BP	GO:0007275	multicellular organism development	6.03420179228488e-06
BP	GO:0032502	developmental process	8.79362968977454e-06
CC	GO:0044421	extracellular region part	8.79362968977454e-06
CC	GO:0031981	nuclear lumen	8.79362968977454e-06
BP	GO:0048856	anatomical structure development	8.80266119272806e-06
MF	GO:0005198	structural molecule activity	8.80266119272806e-06
MF	GO:0005488	binding	3.18715137338831e-05
BP	GO:0071840	cellular component organization or biogenesis	3.77780148053352e-05
CC	GO:0097060	synaptic membrane	6.63049746859192e-05
CC	GO:0005576	extracellular region	9.09383107906418e-05
CC	GO:0005654	nucleoplasm	0.000102010208810539
BP	GO:0016043	cellular component organization	0.000110712710471084
CC	GO:0044427	chromosomal part	0.000110712710471084
BP	GO:0003008	system process	0.000110712710471084
CC	GO:0030424	axon	0.000127679900368303
CC	GO:0005694	chromosome	0.000175130969242512
CC	GO:0045202	synapse	0.000187096431005283
BP	GO:0008380	RNA splicing	0.000193298762188729
BP	GO:0006397	mRNA processing	0.000197408829185929
BP	GO:0065007	biological regulation	0.000204907468830184
CC	GO:0005615	extracellular space	0.000205855607622313
BP	GO:0051983	regulation of chromosome segregation	0.000227634723565679
BP	GO:0030154	cell differentiation	0.000399895431369707
BP	GO:0048869	cellular developmental process	0.000399895431369707
CC	GO:0098687	chromosomal region	0.000404014395652612
CC	GO:0000775	chromosome, centromeric region	0.000473071277740991
BP	GO:0008037	cell recognition	0.000496527530611854
BP	GO:0050794	regulation of cellular process	0.000645500350817623
CC	GO:0070013	intracellular organelle lumen	0.000645500350817623
BP	GO:0033045	regulation of sister chromatid segregation	0.000645500350817623
BP	GO:0099536	synaptic signaling	0.000645500350817623
CC	GO:0031974	membrane-enclosed lumen	0.000645500350817623
CC	GO:0043233	organelle lumen	0.000645500350817623
BP	GO:0051130	positive regulation of cellular component organization	0.000645500350817623
BP	GO:0099537	trans-synaptic signaling	0.000701240242382561
CC	GO:0000793	condensed chromosome	0.000701240242382561
BP	GO:0000070	mitotic sister chromatid segregation	0.000980675229099262
MF	GO:0044877	protein-containing complex binding	0.00116835976162063
BP	GO:0006403	RNA localization	0.00116835976162063
BP	GO:0033047	regulation of mitotic sister chromatid segregation	0.00119550381177118
BP	GO:0050789	regulation of biological process	0.00120279727197172
BP	GO:0007268	chemical synaptic transmission	0.00121927614195146
BP	GO:0098916	anterograde trans-synaptic signaling	0.00121927614195146
CC	GO:0044456	synapse part	0.0012384344075514
BP	GO:0006396	RNA processing	0.00128072955321213
BP	GO:0048468	cell development	0.00128072955321213
CC	GO:0005681	spliceosomal complex	0.00131860151601006
BP	GO:0007399	nervous system development	0.00164171925426215
CC	GO:0043228	non-membrane-bounded organelle	0.00188708183195035
BP	GO:0016071	mRNA metabolic process	0.00195852377611302
BP	GO:0051239	regulation of multicellular organismal process	0.00211350853883352
BP	GO:0000819	sister chromatid segregation	0.00211449172460756
BP	GO:0007088	regulation of mitotic nuclear division	0.00221330833619144
CC	GO:0097458	neuron part	0.00230865128051071
CC	GO:0005581	collagen trimer	0.002331971814513
BP	GO:0007346	regulation of mitotic cell cycle	0.00264956489084242
BP	GO:0000278	mitotic cell cycle	0.00278437382286287
CC	GO:0043292	contractile fiber	0.00278437382286287
CC	GO:0000776	kinetochore	0.00300002877297698
BP	GO:0006936	muscle contraction	0.00300002877297698
CC	GO:0000228	nuclear chromosome	0.00300002877297698
BP	GO:0090304	nucleic acid metabolic process	0.00303007386350549
CC	GO:0005634	nucleus	0.00331497508420925
CC	GO:0000779	condensed chromosome, centromeric region	0.00331497508420925
BP	GO:0048699	generation of neurons	0.00331497508420925
CC	GO:0043232	intracellular non-membrane-bounded organelle	0.00375897623753761
BP	GO:0007155	cell adhesion	0.00377273615492683
BP	GO:0006941	striated muscle contraction	0.00383819761430503
MF	GO:0005539	glycosaminoglycan binding	0.00383819761430503
BP	GO:0050804	modulation of chemical synaptic transmission	0.00390327241426732
CC	GO:0000777	condensed chromosome kinetochore	0.00402766024573289
CC	GO:0099512	supramolecular fiber	0.00410997526377052
CC	GO:0099080	supramolecular complex	0.0041283215204943
CC	GO:0099081	supramolecular polymer	0.0041283215204943
BP	GO:0051236	establishment of RNA localization	0.00426381381171682
BP	GO:0022008	neurogenesis	0.00426381381171682
CC	GO:0033267	axon part	0.00426381381171682
BP	GO:0003012	muscle system process	0.00429316830328445
BP	GO:0007059	chromosome segregation	0.00433322201221069
BP	GO:0048589	developmental growth	0.00433322201221069
BP	GO:0099177	regulation of trans-synaptic signaling	0.00437820104386044
BP	GO:0050877	nervous system process	0.0046824665213275
CC	GO:0099240	intrinsic component of synaptic membrane	0.00474410834186383
BP	GO:0051783	regulation of nuclear division	0.00474410834186383
BP	GO:0007049	cell cycle	0.00489023123709184
CC	GO:0030054	cell junction	0.00489758267633153
BP	GO:0022610	biological adhesion	0.00496681264054985
BP	GO:0051128	regulation of cellular component organization	0.00504710842666462
BP	GO:0140014	mitotic nuclear division	0.00507946870525967
CC	GO:0044420	extracellular matrix component	0.00611178576410161
BP	GO:0051726	regulation of cell cycle	0.00611178576410161
CC	GO:0044304	main axon	0.00759831499225945
BP	GO:0003015	heart process	0.0077418930510741
BP	GO:0000375	RNA splicing, via transesterification reactions	0.0077418930510741
BP	GO:0000377	RNA splicing, via transesterification reactions with bulged adenosine as nucleophile	0.0077418930510741
BP	GO:0000398	mRNA splicing, via spliceosome	0.0077418930510741
BP	GO:0050793	regulation of developmental process	0.00792618517562339
CC	GO:0044454	nuclear chromosome part	0.00836340426650306
CC	GO:0045211	postsynaptic membrane	0.00901879718848377
BP	GO:0050657	nucleic acid transport	0.00950298233551978
BP	GO:0050658	RNA transport	0.00950298233551978
BP	GO:0048522	positive regulation of cellular process	0.00955679924828662
BP	GO:2000026	regulation of multicellular organismal development	0.0102943621269028
CC	GO:0098982	GABA-ergic synapse	0.0104097693501842
CC	GO:0036477	somatodendritic compartment	0.0111915450328093
BP	GO:0048519	negative regulation of biological process	0.0114291440444177
BP	GO:0006139	nucleobase-containing compound metabolic process	0.0116696694896528
BP	GO:0090068	positive regulation of cell cycle process	0.0116696694896528
BP	GO:0030182	neuron differentiation	0.0116816059150805
MF	GO:0030020	extracellular matrix structural constituent conferring tensile strength	0.0142127438115486
CC	GO:0030016	myofibril	0.0142127438115486
BP	GO:0007091	metaphase/anaphase transition of mitotic cell cycle	0.0143353714083977
BP	GO:0003009	skeletal muscle contraction	0.0147843188195783
BP	GO:0007600	sensory perception	0.0147843188195783
BP	GO:0044784	metaphase/anaphase transition of cell cycle	0.0151087376192536
BP	GO:0048666	neuron development	0.0151828067048159
BP	GO:0050808	synapse organization	0.0157036363003565
MF	GO:0005212	structural constituent of eye lens	0.0164464588985727
BP	GO:0060047	heart contraction	0.0175100631896318
MF	GO:0003729	mRNA binding	0.0175100631896318
BP	GO:1905818	regulation of chromosome separation	0.0178580479996677
CC	GO:1990904	ribonucleoprotein complex	0.018078089816874
BP	GO:0030198	extracellular matrix organization	0.0185973400366242
CC	GO:0099634	postsynaptic specialization membrane	0.018818954655382
BP	GO:0051216	cartilage development	0.0192878803774576
BP	GO:0048518	positive regulation of biological process	0.019460582735227
CC	GO:0098839	postsynaptic density membrane	0.0200937598779722
CC	GO:0044297	cell body	0.0201897175775223
CC	GO:0044422	organelle part	0.0205688730630373
BP	GO:0010965	regulation of mitotic sister chromatid separation	0.0206496451241973
BP	GO:1901990	regulation of mitotic cell cycle phase transition	0.0209150755201874
MF	GO:0005509	calcium ion binding	0.0210999188101724
CC	GO:0044449	contractile fiber part	0.0222114983108887
BP	GO:0045595	regulation of cell differentiation	0.0222114983108887
BP	GO:0000280	nuclear division	0.0223718597126825
CC	GO:0031226	intrinsic component of plasma membrane	0.0227013480151557
BP	GO:0046483	heterocycle metabolic process	0.0234811410813708
BP	GO:0045876	positive regulation of sister chromatid cohesion	0.0239320964175137
BP	GO:0007215	glutamate receptor signaling pathway	0.0240479265485543
CC	GO:0098878	neurotransmitter receptor complex	0.024115773219732
BP	GO:0048523	negative regulation of cellular process	0.0242746282108843
BP	GO:0030071	regulation of mitotic metaphase/anaphase transition	0.0242746282108843
CC	GO:0098794	postsynapse	0.0242746282108843
BP	GO:0040007	growth	0.0248042139355318
BP	GO:0045931	positive regulation of mitotic cell cycle	0.0248042139355318
BP	GO:0033044	regulation of chromosome organization	0.0248942954817223
BP	GO:1902099	regulation of metaphase/anaphase transition of cell cycle	0.0250238185125395
BP	GO:0045787	positive regulation of cell cycle	0.0250238185125395
BP	GO:0044539	long-chain fatty acid import	0.0256871015043471
BP	GO:0050879	multicellular organismal movement	0.0261269709453155
BP	GO:0050881	musculoskeletal movement	0.0261269709453155
CC	GO:0043005	neuron projection	0.0261434435502408
CC	GO:0098590	plasma membrane region	0.0261434435502408
BP	GO:0006974	cellular response to DNA damage stimulus	0.0261434435502408
BP	GO:0000245	spliceosomal complex assembly	0.0261434435502408
BP	GO:0031175	neuron projection development	0.0261434435502408
CC	GO:0030017	sarcomere	0.0261434435502408
BP	GO:0060351	cartilage development involved in endochondral bone morphogenesis	0.0261434435502408
MF	GO:0008201	heparin binding	0.0274202917343304
BP	GO:0045597	positive regulation of cell differentiation	0.0286157566968236
CC	GO:0042734	presynaptic membrane	0.0286157566968236
BP	GO:0035418	protein localization to synapse	0.0286622749455752
BP	GO:0051094	positive regulation of developmental process	0.0286622749455752
BP	GO:0003422	growth plate cartilage morphogenesis	0.028869718939411
CC	GO:0005813	centrosome	0.028869718939411
BP	GO:0051984	positive regulation of chromosome segregation	0.0303702840542146
BP	GO:1903047	mitotic cell cycle process	0.0303702840542146
BP	GO:0070593	dendrite self-avoidance	0.0303702840542146
BP	GO:0023052	signaling	0.0311586606887059
BP	GO:0098813	nuclear chromosome segregation	0.0316747072524981
BP	GO:0050767	regulation of neurogenesis	0.0324427916888937
BP	GO:0048167	regulation of synaptic plasticity	0.0324604433332174
CC	GO:0099699	integral component of synaptic membrane	0.0324604433332174
CC	GO:0005887	integral component of plasma membrane	0.0324604433332174
BP	GO:0007411	axon guidance	0.0329929241196582
CC	GO:0098936	intrinsic component of postsynaptic membrane	0.034150279605273
CC	GO:0008328	ionotropic glutamate receptor complex	0.0342780086231581
CC	GO:0043025	neuronal cell body	0.0344669280693243
BP	GO:0051960	regulation of nervous system development	0.0345079323933256
BP	GO:0006725	cellular aromatic compound metabolic process	0.0352986099771258
BP	GO:1902100	negative regulation of metaphase/anaphase transition of cell cycle	0.0359040682302123
BP	GO:0031123	RNA 3'-end processing	0.0359040682302123
BP	GO:0043062	extracellular structure organization	0.0359703283988615
CC	GO:0099146	intrinsic component of postsynaptic density membrane	0.0369719617775409
BP	GO:0016070	RNA metabolic process	0.0369899607595888
CC	GO:0098793	presynapse	0.0385017877272474
BP	GO:0051962	positive regulation of nervous system development	0.0388489663868832
BP	GO:0009653	anatomical structure morphogenesis	0.0389183324256572
BP	GO:0097485	neuron projection guidance	0.0393626805601192
CC	GO:0098978	glutamatergic synapse	0.0406439285390908
BP	GO:0003433	chondrocyte development involved in endochondral bone morphogenesis	0.0428742749522869
BP	GO:0061448	connective tissue development	0.0434079070884473
BP	GO:0045841	negative regulation of mitotic metaphase/anaphase transition	0.0446899522105273
BP	GO:0048812	neuron projection morphogenesis	0.0449714336593875
BP	GO:1901360	organic cyclic compound metabolic process	0.0449714336593875
BP	GO:0007093	mitotic cell cycle checkpoint	0.0452062423047169
BP	GO:0010976	positive regulation of neuron projection development	0.0466082038469085
BP	GO:0120039	plasma membrane bounded cell projection morphogenesis	0.0469944582087366
BP	GO:0050954	sensory perception of mechanical stimulus	0.0483816718604027
