# Supplementary material for: Dedicated transcriptomics combined with power analysis lead to functional understanding of genes with weak phenotypic changes in knockout lines
Source: PLoS Comput Biol. 2020 Nov 12;16(11):e1008354. doi: 10.1371/journal.pcbi.1008354 (PMC7685438; doi:10.1371/journal.pcbi.1008354)
Supplement: S3 File — (GZ) [file pcbi.1008354.s017.gz › S3_File/gor0.2/180.tsv]

ontology	category	term	BH
CC	GO:0031012	extracellular matrix	3.10157346122932e-09
BP	GO:0032501	multicellular organismal process	1.02964036681977e-08
CC	GO:0062023	collagen-containing extracellular matrix	1.8833789985677e-07
CC	GO:0044421	extracellular region part	3.61279099780117e-07
CC	GO:0032991	protein-containing complex	5.40286091952003e-07
CC	GO:0043228	non-membrane-bounded organelle	5.40286091952003e-07
BP	GO:0048731	system development	7.49798633310807e-07
CC	GO:0043232	intracellular non-membrane-bounded organelle	1.54514051793068e-06
MF	GO:0005201	extracellular matrix structural constituent	2.77001619154082e-06
BP	GO:0009987	cellular process	2.8282155969502e-06
BP	GO:0032502	developmental process	2.8282155969502e-06
MF	GO:0005515	protein binding	3.72521826922851e-06
BP	GO:0007275	multicellular organism development	3.8990252391071e-06
BP	GO:0071840	cellular component organization or biogenesis	3.8990252391071e-06
CC	GO:0005576	extracellular region	3.8990252391071e-06
CC	GO:0005694	chromosome	1.24054242175155e-05
BP	GO:0048856	anatomical structure development	1.55505642313501e-05
MF	GO:0005198	structural molecule activity	1.93732612223926e-05
BP	GO:0016043	cellular component organization	1.96678217323452e-05
CC	GO:0005615	extracellular space	1.96678217323452e-05
BP	GO:0065007	biological regulation	2.13834112190699e-05
CC	GO:0097060	synaptic membrane	2.76561409806492e-05
CC	GO:0044427	chromosomal part	3.72701535418266e-05
CC	GO:0044428	nuclear part	4.69045551514766e-05
CC	GO:0044456	synapse part	7.30916773703363e-05
CC	GO:0045202	synapse	7.30916773703363e-05
BP	GO:0050789	regulation of biological process	8.45147172416908e-05
BP	GO:0000278	mitotic cell cycle	0.000128950799073211
CC	GO:0097458	neuron part	0.000132156333379465
CC	GO:0030054	cell junction	0.000151060775381012
BP	GO:0007346	regulation of mitotic cell cycle	0.000169241599830318
BP	GO:0050794	regulation of cellular process	0.000199250363672678
CC	GO:0099512	supramolecular fiber	0.000224555854409405
CC	GO:0099080	supramolecular complex	0.000224555854409405
CC	GO:0099081	supramolecular polymer	0.000224555854409405
MF	GO:0044877	protein-containing complex binding	0.000224555854409405
MF	GO:0005212	structural constituent of eye lens	0.000237204485472347
CC	GO:0031981	nuclear lumen	0.000318862392330719
BP	GO:0051239	regulation of multicellular organismal process	0.000478394074000033
BP	GO:0051726	regulation of cell cycle	0.000478394074000033
BP	GO:0048519	negative regulation of biological process	0.000490263580373769
BP	GO:0007399	nervous system development	0.000636265355483407
MF	GO:0005488	binding	0.000683185674582206
CC	GO:0000228	nuclear chromosome	0.000683341813227026
BP	GO:0099536	synaptic signaling	0.000982835015848085
CC	GO:0005581	collagen trimer	0.000982835015848085
MF	GO:0030020	extracellular matrix structural constituent conferring tensile strength	0.00114797893348424
BP	GO:0030198	extracellular matrix organization	0.00123854258262198
BP	GO:0006397	mRNA processing	0.0013712834203032
BP	GO:0008380	RNA splicing	0.0013712834203032
CC	GO:0000775	chromosome, centromeric region	0.00138395789024809
BP	GO:0048523	negative regulation of cellular process	0.00139182173173476
CC	GO:0005856	cytoskeleton	0.00151737285078826
BP	GO:0099537	trans-synaptic signaling	0.00156529413795525
BP	GO:0050808	synapse organization	0.00160787246083747
BP	GO:0007268	chemical synaptic transmission	0.00162634634775651
BP	GO:0098916	anterograde trans-synaptic signaling	0.00162634634775651
CC	GO:0044454	nuclear chromosome part	0.00198965173786449
BP	GO:0000375	RNA splicing, via transesterification reactions	0.00224978399476034
BP	GO:0000377	RNA splicing, via transesterification reactions with bulged adenosine as nucleophile	0.00224978399476034
BP	GO:0000398	mRNA splicing, via spliceosome	0.00224978399476034
CC	GO:0044420	extracellular matrix component	0.00282011185420606
BP	GO:0033047	regulation of mitotic sister chromatid segregation	0.00297391246686513
BP	GO:0030154	cell differentiation	0.00301279822497831
BP	GO:0043062	extracellular structure organization	0.00302187792227232
BP	GO:0051783	regulation of nuclear division	0.00306967976941071
BP	GO:0000070	mitotic sister chromatid segregation	0.00314144805655407
BP	GO:0048869	cellular developmental process	0.00335835025962692
BP	GO:0006396	RNA processing	0.00338895818243549
MF	GO:0003729	mRNA binding	0.00340993278537962
BP	GO:0007088	regulation of mitotic nuclear division	0.00342111200250332
CC	GO:0098982	GABA-ergic synapse	0.00350980222504603
CC	GO:0098687	chromosomal region	0.00350980222504603
BP	GO:0050793	regulation of developmental process	0.00358533643546844
CC	GO:0099240	intrinsic component of synaptic membrane	0.00394163345587054
BP	GO:0090068	positive regulation of cell cycle process	0.00495593423650269
CC	GO:0030424	axon	0.00540190381854085
CC	GO:0031226	intrinsic component of plasma membrane	0.00540190381854085
BP	GO:0140014	mitotic nuclear division	0.00540190381854085
CC	GO:0070013	intracellular organelle lumen	0.00540190381854085
CC	GO:0000776	kinetochore	0.00540190381854085
BP	GO:0051128	regulation of cellular component organization	0.00540190381854085
BP	GO:0045595	regulation of cell differentiation	0.00540190381854085
CC	GO:0045211	postsynaptic membrane	0.00548699567018701
CC	GO:0031974	membrane-enclosed lumen	0.00549711278976931
CC	GO:0043233	organelle lumen	0.00549711278976931
CC	GO:0005654	nucleoplasm	0.00574166574126793
BP	GO:0051094	positive regulation of developmental process	0.00574166574126793
CC	GO:0005681	spliceosomal complex	0.0060420262526177
CC	GO:0099572	postsynaptic specialization	0.00631406373162705
BP	GO:0031123	RNA 3'-end processing	0.00647807457104026
BP	GO:0016071	mRNA metabolic process	0.0067085567240189
BP	GO:0033045	regulation of sister chromatid segregation	0.0067085567240189
BP	GO:2000026	regulation of multicellular organismal development	0.00706495612248567
BP	GO:0007049	cell cycle	0.00785255994723219
CC	GO:0044430	cytoskeletal part	0.00797849365541687
BP	GO:0051983	regulation of chromosome segregation	0.00868120161502633
CC	GO:0032279	asymmetric synapse	0.00909538114144599
BP	GO:0000819	sister chromatid segregation	0.00967894903285487
CC	GO:0036477	somatodendritic compartment	0.0103529339857018
MF	GO:0005539	glycosaminoglycan binding	0.0108100826734603
BP	GO:0099177	regulation of trans-synaptic signaling	0.0108347577701549
CC	GO:0005634	nucleus	0.010898034327024
CC	GO:0098794	postsynapse	0.0115255250666027
BP	GO:0003008	system process	0.0115699804409307
BP	GO:0000245	spliceosomal complex assembly	0.0115735815275068
CC	GO:0005813	centrosome	0.0118010278145693
BP	GO:0050804	modulation of chemical synaptic transmission	0.012371586252488
CC	GO:0014069	postsynaptic density	0.0128077074686944
CC	GO:0005887	integral component of plasma membrane	0.0129376850892558
BP	GO:0007267	cell-cell signaling	0.0129927305625248
CC	GO:1990904	ribonucleoprotein complex	0.0129927305625248
CC	GO:0000777	condensed chromosome kinetochore	0.0131518247891371
BP	GO:0048468	cell development	0.01351802706938
CC	GO:0043292	contractile fiber	0.013906854240944
CC	GO:0044422	organelle part	0.0145753435567503
BP	GO:0045930	negative regulation of mitotic cell cycle	0.0159380906953633
BP	GO:0048589	developmental growth	0.0159380906953633
BP	GO:0048522	positive regulation of cellular process	0.0159380906953633
BP	GO:1903047	mitotic cell cycle process	0.0164706165842191
CC	GO:0044297	cell body	0.016782185379978
BP	GO:0040007	growth	0.0180772723651748
CC	GO:0033267	axon part	0.0184709717511073
CC	GO:0000793	condensed chromosome	0.018629327622304
BP	GO:1905818	regulation of chromosome separation	0.018629327622304
MF	GO:0005509	calcium ion binding	0.018629327622304
BP	GO:0060537	muscle tissue development	0.018629327622304
BP	GO:0045787	positive regulation of cell cycle	0.0188826105077315
CC	GO:0099699	integral component of synaptic membrane	0.0190331607333067
BP	GO:0007093	mitotic cell cycle checkpoint	0.0190492164180286
BP	GO:0045597	positive regulation of cell differentiation	0.0195397775815178
BP	GO:0007059	chromosome segregation	0.0201775064224629
CC	GO:0098984	neuron to neuron synapse	0.0211819190929926
BP	GO:0010965	regulation of mitotic sister chromatid separation	0.0213192862191684
CC	GO:0099634	postsynaptic specialization membrane	0.0213740485958382
BP	GO:0014706	striated muscle tissue development	0.0213740485958382
BP	GO:0051216	cartilage development	0.0213740485958382
BP	GO:0051093	negative regulation of developmental process	0.0213740485958382
CC	GO:0000779	condensed chromosome, centromeric region	0.0214555921106334
BP	GO:0006403	RNA localization	0.0214802853287649
CC	GO:0005865	striated muscle thin filament	0.0222175333432767
BP	GO:0048518	positive regulation of biological process	0.0227531457862477
BP	GO:0051960	regulation of nervous system development	0.023776122274238
CC	GO:0036379	myofilament	0.0253682269772863
CC	GO:0043005	neuron projection	0.0282735620416696
BP	GO:0022610	biological adhesion	0.0300802399803599
MF	GO:0008201	heparin binding	0.0310298648592209
CC	GO:0098978	glutamatergic synapse	0.0311165201276997
BP	GO:0060538	skeletal muscle organ development	0.0323424132324018
BP	GO:0007091	metaphase/anaphase transition of mitotic cell cycle	0.0337868552221117
BP	GO:0006260	DNA replication	0.0339643822825736
BP	GO:0008037	cell recognition	0.0339643822825736
BP	GO:0051130	positive regulation of cellular component organization	0.0339643822825736
BP	GO:0000075	cell cycle checkpoint	0.0339643822825736
BP	GO:0044784	metaphase/anaphase transition of cell cycle	0.034295287082701
BP	GO:0007517	muscle organ development	0.034295287082701
MF	GO:0008092	cytoskeletal protein binding	0.0348078680800418
CC	GO:0030017	sarcomere	0.0349739484637419
BP	GO:0007155	cell adhesion	0.0363904377117125
BP	GO:0051962	positive regulation of nervous system development	0.0366229527586916
BP	GO:0010564	regulation of cell cycle process	0.0377638622163254
CC	GO:0030016	myofibril	0.0402074381579374
CC	GO:0098839	postsynaptic density membrane	0.0406133123638876
CC	GO:0008328	ionotropic glutamate receptor complex	0.0423030486189295
BP	GO:0050657	nucleic acid transport	0.0427648877427212
BP	GO:0050658	RNA transport	0.0427648877427212
BP	GO:0022008	neurogenesis	0.0436586177984885
BP	GO:0008150	biological_process	0.0488074144460268
BP	GO:0003015	heart process	0.0489358245343215
BP	GO:0048699	generation of neurons	0.0499439020459373
