# Supplementary material for: Dedicated transcriptomics combined with power analysis lead to functional understanding of genes with weak phenotypic changes in knockout lines
Source: PLoS Comput Biol. 2020 Nov 12;16(11):e1008354. doi: 10.1371/journal.pcbi.1008354 (PMC7685438; doi:10.1371/journal.pcbi.1008354)
Supplement: S3 File — (GZ) [file pcbi.1008354.s017.gz › S3_File/gor0.2/209.tsv]

ontology	category	term	BH
BP	GO:0032501	multicellular organismal process	1.01296256639232e-10
CC	GO:0031012	extracellular matrix	2.74831511692678e-08
CC	GO:0062023	collagen-containing extracellular matrix	4.11195559065531e-08
BP	GO:0065007	biological regulation	4.11195559065531e-08
BP	GO:0032502	developmental process	4.11195559065531e-08
BP	GO:0009987	cellular process	4.11195559065531e-08
BP	GO:0050789	regulation of biological process	4.11195559065531e-08
BP	GO:0048856	anatomical structure development	4.11195559065531e-08
CC	GO:0032991	protein-containing complex	6.23451937977241e-08
BP	GO:0007275	multicellular organism development	7.88544158092227e-08
BP	GO:0048731	system development	8.97117051900155e-08
MF	GO:0005201	extracellular matrix structural constituent	1.66326272128019e-07
CC	GO:0044428	nuclear part	4.61139169746259e-07
CC	GO:0043228	non-membrane-bounded organelle	4.61139169746259e-07
BP	GO:0071840	cellular component organization or biogenesis	5.94796567114664e-07
BP	GO:0050794	regulation of cellular process	6.48332261759645e-07
CC	GO:0044427	chromosomal part	9.11341789392016e-07
CC	GO:0031981	nuclear lumen	9.77758929076363e-07
CC	GO:0043232	intracellular non-membrane-bounded organelle	1.26454518352944e-06
CC	GO:0005694	chromosome	1.43353202264736e-06
MF	GO:0005515	protein binding	1.64611509182396e-06
BP	GO:0016043	cellular component organization	4.5516170098466e-06
BP	GO:0051239	regulation of multicellular organismal process	4.91776976963567e-06
CC	GO:0044421	extracellular region part	6.18021539919625e-06
BP	GO:0008380	RNA splicing	6.63981402246085e-06
BP	GO:0006396	RNA processing	1.77886588049346e-05
CC	GO:0005576	extracellular region	2.03248051607707e-05
BP	GO:0090304	nucleic acid metabolic process	2.11461699809187e-05
CC	GO:0000775	chromosome, centromeric region	2.53679578255296e-05
BP	GO:0048869	cellular developmental process	3.44369304008568e-05
CC	GO:0045202	synapse	3.88046151677961e-05
BP	GO:0003008	system process	4.09518288837111e-05
BP	GO:0007049	cell cycle	4.28354425527023e-05
CC	GO:0005615	extracellular space	4.30322127215016e-05
MF	GO:0005198	structural molecule activity	4.67163017417935e-05
BP	GO:0030154	cell differentiation	4.67163017417935e-05
CC	GO:0044456	synapse part	5.83013649374348e-05
BP	GO:0048519	negative regulation of biological process	5.83013649374348e-05
BP	GO:0006139	nucleobase-containing compound metabolic process	5.83013649374348e-05
BP	GO:0016071	mRNA metabolic process	5.96678425478469e-05
BP	GO:0006397	mRNA processing	5.96678425478469e-05
CC	GO:0098687	chromosomal region	6.16397761347558e-05
MF	GO:0003729	mRNA binding	6.21665948077083e-05
BP	GO:0000375	RNA splicing, via transesterification reactions	6.57314252541937e-05
BP	GO:0000377	RNA splicing, via transesterification reactions with bulged adenosine as nucleophile	6.57314252541937e-05
BP	GO:0000398	mRNA splicing, via spliceosome	6.57314252541937e-05
CC	GO:0005654	nucleoplasm	6.57314252541937e-05
CC	GO:0097060	synaptic membrane	7.20578292344372e-05
BP	GO:0051726	regulation of cell cycle	7.20578292344372e-05
MF	GO:0044877	protein-containing complex binding	0.000102059084860916
BP	GO:0060350	endochondral bone morphogenesis	0.00010760303823398
BP	GO:0060351	cartilage development involved in endochondral bone morphogenesis	0.000131788211279498
BP	GO:0051216	cartilage development	0.000147133635035559
BP	GO:0050793	regulation of developmental process	0.000167731563823788
BP	GO:0048468	cell development	0.000173400267064697
CC	GO:0005634	nucleus	0.000176744817976246
MF	GO:0005212	structural constituent of eye lens	0.00017809962381068
BP	GO:0003417	growth plate cartilage development	0.000435998689307539
BP	GO:0046483	heterocycle metabolic process	0.000530008255016732
CC	GO:0005681	spliceosomal complex	0.000579023914984421
CC	GO:0070013	intracellular organelle lumen	0.000672612973223385
BP	GO:0003012	muscle system process	0.000672612973223385
CC	GO:0000776	kinetochore	0.000676234427400954
CC	GO:0030424	axon	0.000702896657235359
MF	GO:0005539	glycosaminoglycan binding	0.000702896657235359
CC	GO:0031974	membrane-enclosed lumen	0.000718129434744574
CC	GO:0043233	organelle lumen	0.000718129434744574
BP	GO:0000070	mitotic sister chromatid segregation	0.000742676240796673
MF	GO:0030020	extracellular matrix structural constituent conferring tensile strength	0.000756294872697714
BP	GO:0003015	heart process	0.000785659244643884
BP	GO:0006936	muscle contraction	0.000794195635828288
CC	GO:0033267	axon part	0.000822878769667053
BP	GO:0030198	extracellular matrix organization	0.00083342575428119
MF	GO:0005488	binding	0.000893366538017718
CC	GO:0000228	nuclear chromosome	0.000893366538017718
BP	GO:0048518	positive regulation of biological process	0.000893366538017718
BP	GO:0048523	negative regulation of cellular process	0.000954160482600999
BP	GO:0000278	mitotic cell cycle	0.00107399000403613
BP	GO:0048513	animal organ development	0.00108873533168801
BP	GO:2000026	regulation of multicellular organismal development	0.00110317352058016
BP	GO:0043062	extracellular structure organization	0.00132945020294082
BP	GO:0061448	connective tissue development	0.00140780446482603
BP	GO:0099536	synaptic signaling	0.00145804584859121
BP	GO:0003013	circulatory system process	0.00150687457800861
MF	GO:0005509	calcium ion binding	0.00150687457800861
CC	GO:0005581	collagen trimer	0.00161549437166266
BP	GO:0006941	striated muscle contraction	0.00168150005125852
BP	GO:0006725	cellular aromatic compound metabolic process	0.00183352628637217
BP	GO:1901360	organic cyclic compound metabolic process	0.00211842122044964
CC	GO:1990904	ribonucleoprotein complex	0.00238357944921158
BP	GO:0060047	heart contraction	0.0023905150638549
BP	GO:0007268	chemical synaptic transmission	0.00248160856632391
BP	GO:0098916	anterograde trans-synaptic signaling	0.00248160856632391
CC	GO:0097458	neuron part	0.00248160856632391
CC	GO:0044454	nuclear chromosome part	0.00257587525906533
BP	GO:0034508	centromere complex assembly	0.0026675410593196
BP	GO:0099537	trans-synaptic signaling	0.00318796044074294
BP	GO:0016070	RNA metabolic process	0.00318796044074294
BP	GO:0022402	cell cycle process	0.00383751723430865
MF	GO:0008134	transcription factor binding	0.00384626895118883
BP	GO:0007399	nervous system development	0.00388968501449255
BP	GO:0008015	blood circulation	0.00392904983621989
BP	GO:0060349	bone morphogenesis	0.0041517251808886
CC	GO:0099080	supramolecular complex	0.00417907258334756
CC	GO:0099081	supramolecular polymer	0.00417907258334756
CC	GO:0044451	nucleoplasm part	0.00417907258334756
CC	GO:0043292	contractile fiber	0.00419510519862385
BP	GO:0003009	skeletal muscle contraction	0.00419510519862385
MF	GO:0005261	cation channel activity	0.00427705363345511
BP	GO:0007346	regulation of mitotic cell cycle	0.00428026213380677
BP	GO:0040007	growth	0.00438628917583188
BP	GO:0044057	regulation of system process	0.00452726081768788
CC	GO:0099240	intrinsic component of synaptic membrane	0.00458392540962987
MF	GO:0008094	DNA-dependent ATPase activity	0.00461429348106383
BP	GO:0000819	sister chromatid segregation	0.00486522359008329
CC	GO:0099512	supramolecular fiber	0.00513346806359457
CC	GO:0045211	postsynaptic membrane	0.00529369971450746
CC	GO:0044420	extracellular matrix component	0.00529369971450746
BP	GO:0007059	chromosome segregation	0.00622871131900305
BP	GO:0048522	positive regulation of cellular process	0.00628381927294128
BP	GO:0034641	cellular nitrogen compound metabolic process	0.0064215129625044
CC	GO:0005856	cytoskeleton	0.00655528807132612
BP	GO:0003418	growth plate cartilage chondrocyte differentiation	0.00666916624051019
BP	GO:0051983	regulation of chromosome segregation	0.00710814145895011
CC	GO:0098794	postsynapse	0.00831777772118394
BP	GO:0022008	neurogenesis	0.00893317654705763
BP	GO:0006259	DNA metabolic process	0.00893317654705763
BP	GO:0098868	bone growth	0.00906466794799647
BP	GO:0003416	endochondral bone growth	0.0091277555900451
BP	GO:0043170	macromolecule metabolic process	0.00917384393716481
BP	GO:0045595	regulation of cell differentiation	0.00946193388791882
BP	GO:0050684	regulation of mRNA processing	0.00946193388791882
BP	GO:0048589	developmental growth	0.00960914554262274
MF	GO:0008201	heparin binding	0.0102691083814053
BP	GO:0003433	chondrocyte development involved in endochondral bone morphogenesis	0.0107001133720347
BP	GO:0045935	positive regulation of nucleobase-containing compound metabolic process	0.0111805313097902
BP	GO:0140014	mitotic nuclear division	0.0111818838070465
BP	GO:0048699	generation of neurons	0.0114901509585733
MF	GO:0003723	RNA binding	0.0117621901824384
BP	GO:0099177	regulation of trans-synaptic signaling	0.0125235206613752
CC	GO:0016604	nuclear body	0.0134488158882534
BP	GO:0031123	RNA 3'-end processing	0.0139561724202095
BP	GO:1903311	regulation of mRNA metabolic process	0.0141822235490055
BP	GO:0050804	modulation of chemical synaptic transmission	0.0146153384170478
BP	GO:1903047	mitotic cell cycle process	0.0152301593644908
BP	GO:0010467	gene expression	0.0153626359082946
MF	GO:0022843	voltage-gated cation channel activity	0.0154168965694349
BP	GO:0060255	regulation of macromolecule metabolic process	0.0156757073267443
BP	GO:0002062	chondrocyte differentiation	0.016824312701239
CC	GO:0099634	postsynaptic specialization membrane	0.0174105823951557
BP	GO:0051276	chromosome organization	0.0183631026461875
CC	GO:0031226	intrinsic component of plasma membrane	0.0189588645236637
BP	GO:0008037	cell recognition	0.0197107252270621
BP	GO:0001501	skeletal system development	0.0198956333827363
CC	GO:0044297	cell body	0.0204387349781236
CC	GO:0150034	distal axon	0.0214105672145883
CC	GO:0098793	presynapse	0.0214640066972866
CC	GO:0030016	myofibril	0.0216721897252713
BP	GO:0051171	regulation of nitrogen compound metabolic process	0.0217520080773035
CC	GO:0036477	somatodendritic compartment	0.0219483873407209
BP	GO:0006974	cellular response to DNA damage stimulus	0.0220182478858349
BP	GO:0060537	muscle tissue development	0.0223335065038711
BP	GO:0007154	cell communication	0.0232992026880267
CC	GO:0005887	integral component of plasma membrane	0.0234604653367845
BP	GO:0007517	muscle organ development	0.0234604653367845
BP	GO:0033045	regulation of sister chromatid segregation	0.0239505944854064
BP	GO:0030182	neuron differentiation	0.0239505944854064
BP	GO:0080090	regulation of primary metabolic process	0.0239505944854064
CC	GO:1902495	transmembrane transporter complex	0.0244430519324361
CC	GO:0044798	nuclear transcription factor complex	0.0244430519324361
BP	GO:0023052	signaling	0.0244430519324361
CC	GO:0005813	centrosome	0.0244430519324361
BP	GO:0050879	multicellular organismal movement	0.0249160485260969
BP	GO:0050881	musculoskeletal movement	0.0249160485260969
BP	GO:0051128	regulation of cellular component organization	0.0249509273455414
CC	GO:0044327	dendritic spine head	0.0250431344102436
CC	GO:0034703	cation channel complex	0.0250431344102436
BP	GO:0045944	positive regulation of transcription by RNA polymerase II	0.0253720547769508
BP	GO:0060538	skeletal muscle organ development	0.0255333724964306
BP	GO:0003413	chondrocyte differentiation involved in endochondral bone morphogenesis	0.0255333724964306
BP	GO:0033047	regulation of mitotic sister chromatid segregation	0.0255333724964306
MF	GO:0022836	gated channel activity	0.0258207038202591
CC	GO:0005657	replication fork	0.0262361463541878
CC	GO:0030054	cell junction	0.0266742917246919
BP	GO:0009653	anatomical structure morphogenesis	0.0266742917246919
BP	GO:0003422	growth plate cartilage morphogenesis	0.0269190077614028
BP	GO:0010564	regulation of cell cycle process	0.0276133819932585
BP	GO:0000380	alternative mRNA splicing, via spliceosome	0.0276792251836262
CC	GO:0043025	neuronal cell body	0.0280520290724158
BP	GO:0065008	regulation of biological quality	0.028211810753626
CC	GO:0098590	plasma membrane region	0.0288120179389293
BP	GO:0007267	cell-cell signaling	0.0299317111905248
CC	GO:0044464	cell part	0.0302535641376915
CC	GO:0099572	postsynaptic specialization	0.0304425254339724
CC	GO:0005623	cell	0.0314937834705038
CC	GO:0044449	contractile fiber part	0.0315921856631588
MF	GO:0022839	ion gated channel activity	0.0316283039005681
CC	GO:0098839	postsynaptic density membrane	0.0316483154840712
CC	GO:0032279	asymmetric synapse	0.0316888672906887
BP	GO:0051094	positive regulation of developmental process	0.0318554299317022
BP	GO:0010557	positive regulation of macromolecule biosynthetic process	0.031995306362573
CC	GO:0000777	condensed chromosome kinetochore	0.032101108354158
CC	GO:1990351	transporter complex	0.033122527100637
BP	GO:0051254	positive regulation of RNA metabolic process	0.0336668992373623
CC	GO:0099699	integral component of synaptic membrane	0.0336836200476745
BP	GO:0048024	regulation of mRNA splicing, via spliceosome	0.0346889215407216
BP	GO:0061061	muscle structure development	0.0349952422399213
CC	GO:0043005	neuron projection	0.0357714791942782
BP	GO:0051301	cell division	0.0372663705758762
BP	GO:0019219	regulation of nucleobase-containing compound metabolic process	0.0374422330827868
BP	GO:0009888	tissue development	0.0376451634170355
BP	GO:0000280	nuclear division	0.0376873533289866
BP	GO:0009891	positive regulation of biosynthetic process	0.0377356749857639
BP	GO:0006281	DNA repair	0.0385080113977689
CC	GO:0098978	glutamatergic synapse	0.0385080113977689
MF	GO:0015079	potassium ion transmembrane transporter activity	0.0390747058302087
BP	GO:0051960	regulation of nervous system development	0.0396526825196317
CC	GO:0030017	sarcomere	0.0396526825196317
BP	GO:0071804	cellular potassium ion transport	0.0415769496993188
BP	GO:0071805	potassium ion transmembrane transport	0.0415769496993188
BP	GO:0045786	negative regulation of cell cycle	0.0415964524532334
BP	GO:0014706	striated muscle tissue development	0.0429893318209706
BP	GO:0071214	cellular response to abiotic stimulus	0.0437435610391077
BP	GO:0104004	cellular response to environmental stimulus	0.0437435610391077
CC	GO:0000779	condensed chromosome, centromeric region	0.0446264752577924
BP	GO:0000075	cell cycle checkpoint	0.0446382812399005
BP	GO:0006260	DNA replication	0.0448116853053532
BP	GO:0007093	mitotic cell cycle checkpoint	0.0448116853053532
BP	GO:0098813	nuclear chromosome segregation	0.0448116853053532
MF	GO:1990825	sequence-specific mRNA binding	0.0448116853053532
BP	GO:0006403	RNA localization	0.0448116853053532
BP	GO:0090068	positive regulation of cell cycle process	0.0451648150469994
MF	GO:0005244	voltage-gated ion channel activity	0.045230169983375
MF	GO:0022832	voltage-gated channel activity	0.045230169983375
MF	GO:0003676	nucleic acid binding	0.045257112364855
BP	GO:1901700	response to oxygen-containing compound	0.0457307635752114
CC	GO:0042734	presynaptic membrane	0.0457307635752114
CC	GO:0090575	RNA polymerase II transcription factor complex	0.0458198860981394
BP	GO:0051716	cellular response to stimulus	0.0462069807327013
BP	GO:0051093	negative regulation of developmental process	0.0462069807327013
MF	GO:0046873	metal ion transmembrane transporter activity	0.0462554709099718
CC	GO:0098982	GABA-ergic synapse	0.0470952538089726
MF	GO:0042623	ATPase activity, coupled	0.0470952538089726
BP	GO:0007155	cell adhesion	0.048849199342087
BP	GO:0051383	kinetochore organization	0.0496585361581415
