# Supplementary material for: Dedicated transcriptomics combined with power analysis lead to functional understanding of genes with weak phenotypic changes in knockout lines
Source: PLoS Comput Biol. 2020 Nov 12;16(11):e1008354. doi: 10.1371/journal.pcbi.1008354 (PMC7685438; doi:10.1371/journal.pcbi.1008354)
Supplement: S3 File — (GZ) [file pcbi.1008354.s017.gz › S3_File/gor0.2/73.tsv]

ontology	category	term	BH
CC	GO:0031012	extracellular matrix	8.57914145898818e-10
CC	GO:0032991	protein-containing complex	1.90027650174034e-09
CC	GO:0062023	collagen-containing extracellular matrix	1.90027650174034e-09
BP	GO:0032501	multicellular organismal process	1.02989280173626e-08
CC	GO:0044421	extracellular region part	1.61924303992041e-08
MF	GO:0005515	protein binding	1.75383222437588e-08
CC	GO:0045202	synapse	1.443260559696e-07
CC	GO:0005576	extracellular region	1.443260559696e-07
CC	GO:0005615	extracellular space	1.443260559696e-07
BP	GO:0009987	cellular process	1.68527223975136e-07
BP	GO:0048731	system development	3.04630410626679e-07
CC	GO:0097458	neuron part	3.04630410626679e-07
BP	GO:0032502	developmental process	3.04630410626679e-07
MF	GO:0005201	extracellular matrix structural constituent	3.77902158635639e-07
CC	GO:0044427	chromosomal part	3.77902158635639e-07
BP	GO:0007275	multicellular organism development	4.4875943617836e-07
CC	GO:0043228	non-membrane-bounded organelle	5.86906917037644e-07
CC	GO:0044456	synapse part	7.08948553064698e-07
CC	GO:0005694	chromosome	7.7000901452197e-07
BP	GO:0065007	biological regulation	7.7000901452197e-07
CC	GO:0097060	synaptic membrane	7.83704740113872e-07
BP	GO:0050789	regulation of biological process	1.03129360691674e-06
CC	GO:0044428	nuclear part	1.09824378493264e-06
CC	GO:0043232	intracellular non-membrane-bounded organelle	1.21018279081185e-06
CC	GO:0098590	plasma membrane region	1.21018279081185e-06
BP	GO:0048856	anatomical structure development	1.32968304773478e-06
MF	GO:0005488	binding	1.44324516240968e-06
BP	GO:0071840	cellular component organization or biogenesis	2.34886590591621e-06
CC	GO:0030424	axon	2.59003535512163e-06
CC	GO:0031981	nuclear lumen	4.80116787290003e-06
BP	GO:0051239	regulation of multicellular organismal process	9.1997732361139e-06
BP	GO:0007399	nervous system development	1.04459441102332e-05
BP	GO:0016043	cellular component organization	1.46558082147503e-05
BP	GO:0099536	synaptic signaling	1.46558082147503e-05
BP	GO:0050794	regulation of cellular process	1.5889866900153e-05
MF	GO:0005198	structural molecule activity	1.60699777200125e-05
MF	GO:0044877	protein-containing complex binding	1.60699777200125e-05
BP	GO:0007268	chemical synaptic transmission	1.60699777200125e-05
BP	GO:0098916	anterograde trans-synaptic signaling	1.60699777200125e-05
BP	GO:0099537	trans-synaptic signaling	2.18695280877999e-05
CC	GO:0000775	chromosome, centromeric region	3.14991297902997e-05
CC	GO:0044422	organelle part	3.67721264704016e-05
CC	GO:0000776	kinetochore	5.18792477104567e-05
CC	GO:0036477	somatodendritic compartment	5.99389835621705e-05
CC	GO:0043005	neuron projection	5.99980148369438e-05
CC	GO:0000228	nuclear chromosome	6.35601394457514e-05
BP	GO:0051726	regulation of cell cycle	7.30264605497511e-05
CC	GO:0098687	chromosomal region	0.000127325538580621
MF	GO:0005212	structural constituent of eye lens	0.000133599829606178
BP	GO:0008380	RNA splicing	0.000142647784894351
CC	GO:0043292	contractile fiber	0.00014733752664587
BP	GO:0003012	muscle system process	0.000154249365923412
CC	GO:0044454	nuclear chromosome part	0.000163102633771153
BP	GO:0022008	neurogenesis	0.000245088507209565
CC	GO:0045211	postsynaptic membrane	0.000265987915635262
BP	GO:0007267	cell-cell signaling	0.00032475349686487
BP	GO:0006397	mRNA processing	0.00032475349686487
CC	GO:0044297	cell body	0.000350689827260077
CC	GO:0030054	cell junction	0.000359725046706947
CC	GO:0098793	presynapse	0.000361031350380611
CC	GO:0099240	intrinsic component of synaptic membrane	0.000361031350380611
BP	GO:0048518	positive regulation of biological process	0.000362399602246694
BP	GO:0000278	mitotic cell cycle	0.000395677131577451
CC	GO:0070013	intracellular organelle lumen	0.000410201746053462
BP	GO:2000026	regulation of multicellular organismal development	0.000431331371650425
BP	GO:0048519	negative regulation of biological process	0.000466505444497486
CC	GO:0031974	membrane-enclosed lumen	0.000466505444497486
CC	GO:0043233	organelle lumen	0.000466505444497486
CC	GO:0044459	plasma membrane part	0.000494671051014718
CC	GO:0005654	nucleoplasm	0.000494671051014718
CC	GO:0043025	neuronal cell body	0.000494671051014718
BP	GO:0048522	positive regulation of cellular process	0.000503341688303292
BP	GO:0007346	regulation of mitotic cell cycle	0.000535915130481187
BP	GO:0050793	regulation of developmental process	0.000582276969813307
BP	GO:0050804	modulation of chemical synaptic transmission	0.000650412022833324
CC	GO:0033267	axon part	0.000650412022833324
BP	GO:0006936	muscle contraction	0.000650412022833324
CC	GO:0005634	nucleus	0.000650412022833324
BP	GO:0000375	RNA splicing, via transesterification reactions	0.000650412022833324
BP	GO:0000377	RNA splicing, via transesterification reactions with bulged adenosine as nucleophile	0.000650412022833324
BP	GO:0000398	mRNA splicing, via spliceosome	0.000650412022833324
CC	GO:0000777	condensed chromosome kinetochore	0.00068308708924379
CC	GO:0000779	condensed chromosome, centromeric region	0.00068813804927822
BP	GO:0099177	regulation of trans-synaptic signaling	0.000759629098055814
CC	GO:0031226	intrinsic component of plasma membrane	0.000842170695564622
BP	GO:0007049	cell cycle	0.000850511043014309
CC	GO:0099634	postsynaptic specialization membrane	0.000894367534788872
BP	GO:0003015	heart process	0.000916275395455146
CC	GO:0097447	dendritic tree	0.00102156882572942
BP	GO:0006941	striated muscle contraction	0.00111423976229406
CC	GO:0005581	collagen trimer	0.00115035615422259
BP	GO:0006396	RNA processing	0.00115515652458884
BP	GO:0048699	generation of neurons	0.00117112702113319
CC	GO:0005681	spliceosomal complex	0.00125364385355336
BP	GO:0003008	system process	0.00131508506714519
BP	GO:0006974	cellular response to DNA damage stimulus	0.00133398312787197
BP	GO:0071214	cellular response to abiotic stimulus	0.00145761752116418
BP	GO:0104004	cellular response to environmental stimulus	0.00145761752116418
CC	GO:0005887	integral component of plasma membrane	0.00157402131665264
BP	GO:0090068	positive regulation of cell cycle process	0.00180894120223621
CC	GO:0005856	cytoskeleton	0.00200855871045222
CC	GO:0030425	dendrite	0.00203660406633372
BP	GO:0048468	cell development	0.00223464239614304
BP	GO:0043062	extracellular structure organization	0.00230791760069817
CC	GO:0030016	myofibril	0.00236357843223856
CC	GO:0044449	contractile fiber part	0.00251913366562623
BP	GO:0060047	heart contraction	0.00255868876739409
MF	GO:0005509	calcium ion binding	0.00271885084245137
BP	GO:0051130	positive regulation of cellular component organization	0.00297484004017604
CC	GO:0030017	sarcomere	0.00324501601669697
BP	GO:0003009	skeletal muscle contraction	0.00324501601669697
BP	GO:0048666	neuron development	0.00324501601669697
CC	GO:0098839	postsynaptic density membrane	0.00324501601669697
CC	GO:0042995	cell projection	0.00344772017564075
BP	GO:0042391	regulation of membrane potential	0.00344836088334054
BP	GO:0030199	collagen fibril organization	0.00348574366821722
BP	GO:0030154	cell differentiation	0.00355375101126925
BP	GO:0002062	chondrocyte differentiation	0.00358195927640003
CC	GO:0099512	supramolecular fiber	0.00358195927640003
CC	GO:0099699	integral component of synaptic membrane	0.00361174814369353
BP	GO:0048523	negative regulation of cellular process	0.00361174814369353
CC	GO:0099080	supramolecular complex	0.00361174814369353
CC	GO:0099081	supramolecular polymer	0.00361174814369353
BP	GO:0051962	positive regulation of nervous system development	0.00361174814369353
BP	GO:0048869	cellular developmental process	0.00377212254400452
CC	GO:0000793	condensed chromosome	0.00381398975346296
BP	GO:0033047	regulation of mitotic sister chromatid segregation	0.00415264644526038
BP	GO:0051216	cartilage development	0.00415264644526038
BP	GO:0050808	synapse organization	0.00429938643518617
CC	GO:0120025	plasma membrane bounded cell projection	0.00429938643518617
CC	GO:0005813	centrosome	0.00462955874557957
BP	GO:0051960	regulation of nervous system development	0.00462955874557957
CC	GO:0098794	postsynapse	0.00484331260016866
CC	GO:1990904	ribonucleoprotein complex	0.00484944563043372
CC	GO:0098936	intrinsic component of postsynaptic membrane	0.00526843069613342
BP	GO:0000075	cell cycle checkpoint	0.00526843069613342
BP	GO:0035418	protein localization to synapse	0.00538508310945841
CC	GO:0044463	cell projection part	0.00627226308965468
CC	GO:0120038	plasma membrane bounded cell projection part	0.00627226308965468
BP	GO:0030182	neuron differentiation	0.00659900940886845
BP	GO:0016071	mRNA metabolic process	0.00688414956296631
CC	GO:0098982	GABA-ergic synapse	0.00688414956296631
MF	GO:0003729	mRNA binding	0.00688414956296631
BP	GO:0051094	positive regulation of developmental process	0.006957385318203
MF	GO:0030020	extracellular matrix structural constituent conferring tensile strength	0.006957385318203
BP	GO:0007093	mitotic cell cycle checkpoint	0.00713194536701371
BP	GO:0030198	extracellular matrix organization	0.00715613672993299
CC	GO:0000502	proteasome complex	0.00715613672993299
CC	GO:0044446	intracellular organelle part	0.00824321936473968
BP	GO:0023052	signaling	0.00846161317987216
CC	GO:0099572	postsynaptic specialization	0.00846161317987216
BP	GO:0031175	neuron projection development	0.00846161317987216
BP	GO:0060351	cartilage development involved in endochondral bone morphogenesis	0.00846161317987216
BP	GO:0061448	connective tissue development	0.00857960787590478
BP	GO:0045597	positive regulation of cell differentiation	0.00914541182583119
BP	GO:2000463	positive regulation of excitatory postsynaptic potential	0.00971438352702041
BP	GO:0007154	cell communication	0.00971438352702041
CC	GO:1902495	transmembrane transporter complex	0.0101460500252225
CC	GO:1990351	transporter complex	0.0101460500252225
BP	GO:0022610	biological adhesion	0.0101460500252225
BP	GO:0050806	positive regulation of synaptic transmission	0.0102620261822775
CC	GO:0071944	cell periphery	0.0102635802210071
BP	GO:0051983	regulation of chromosome segregation	0.0104506774633199
BP	GO:0007155	cell adhesion	0.0104506774633199
BP	GO:0022402	cell cycle process	0.0107294546821553
BP	GO:0000070	mitotic sister chromatid segregation	0.0107304708086026
CC	GO:0098948	intrinsic component of postsynaptic specialization membrane	0.0107304708086026
BP	GO:0006281	DNA repair	0.0108272453941777
CC	GO:1905369	endopeptidase complex	0.0108272453941777
BP	GO:0099565	chemical synaptic transmission, postsynaptic	0.0108272453941777
CC	GO:0008328	ionotropic glutamate receptor complex	0.0108272453941777
BP	GO:0007088	regulation of mitotic nuclear division	0.0114377725939487
BP	GO:0050769	positive regulation of neurogenesis	0.0118071582627421
MF	GO:0005261	cation channel activity	0.0120026684270886
BP	GO:0050877	nervous system process	0.0121177186092307
BP	GO:0140014	mitotic nuclear division	0.0126297155061063
CC	GO:0005886	plasma membrane	0.0126297155061063
CC	GO:0099146	intrinsic component of postsynaptic density membrane	0.0128536808290457
BP	GO:0045595	regulation of cell differentiation	0.0130982937690177
BP	GO:0060079	excitatory postsynaptic potential	0.0133951435315407
BP	GO:0098655	cation transmembrane transport	0.0134438042738953
CC	GO:0098878	neurotransmitter receptor complex	0.0134438042738953
MF	GO:0005518	collagen binding	0.0146644698159383
BP	GO:0045930	negative regulation of mitotic cell cycle	0.0153019546913764
CC	GO:0031674	I band	0.0154755380636576
BP	GO:0007600	sensory perception	0.0154755380636576
CC	GO:0044430	cytoskeletal part	0.0154755380636576
MF	GO:0022843	voltage-gated cation channel activity	0.0157374627075221
BP	GO:0060350	endochondral bone morphogenesis	0.0157374627075221
BP	GO:0009314	response to radiation	0.015800225091083
BP	GO:0010646	regulation of cell communication	0.015800225091083
CC	GO:0034703	cation channel complex	0.0158892752563675
BP	GO:0003013	circulatory system process	0.0158892752563675
BP	GO:1903047	mitotic cell cycle process	0.0159182285461229
BP	GO:0048167	regulation of synaptic plasticity	0.0160172740834053
BP	GO:0045787	positive regulation of cell cycle	0.0163278825885654
CC	GO:0150034	distal axon	0.0163278825885654
BP	GO:0065008	regulation of biological quality	0.0163278825885654
BP	GO:0023051	regulation of signaling	0.0163278825885654
BP	GO:0006259	DNA metabolic process	0.0166294920709298
MF	GO:0042623	ATPase activity, coupled	0.0168766209629633
BP	GO:0033045	regulation of sister chromatid segregation	0.0170518724066816
BP	GO:0031570	DNA integrity checkpoint	0.0180931496044114
MF	GO:0005539	glycosaminoglycan binding	0.0180931496044114
BP	GO:0044057	regulation of system process	0.0186666272961807
BP	GO:0060078	regulation of postsynaptic membrane potential	0.0191423441440612
BP	GO:0051128	regulation of cellular component organization	0.0195736030806568
BP	GO:0055082	cellular chemical homeostasis	0.0202036026590174
BP	GO:1901990	regulation of mitotic cell cycle phase transition	0.0202665339478637
MF	GO:0046873	metal ion transmembrane transporter activity	0.0204784677200031
CC	GO:0099055	integral component of postsynaptic membrane	0.0213527022380363
BP	GO:0098815	modulation of excitatory postsynaptic potential	0.0227259271208944
BP	GO:0006403	RNA localization	0.0233833859422333
CC	GO:0044464	cell part	0.0236427856856102
BP	GO:0040007	growth	0.0240384611384401
CC	GO:0071013	catalytic step 2 spliceosome	0.0243317639747208
BP	GO:0050767	regulation of neurogenesis	0.0243378464002297
CC	GO:0005623	cell	0.0244033344524724
BP	GO:0090207	regulation of triglyceride metabolic process	0.0245481915736298
CC	GO:0098978	glutamatergic synapse	0.0245481915736298
CC	GO:0030018	Z disc	0.0245977381609663
MF	GO:0005102	signaling receptor binding	0.0246703029320029
CC	GO:0034702	ion channel complex	0.0247772820877607
CC	GO:0044420	extracellular matrix component	0.0253864898668268
BP	GO:1901701	cellular response to oxygen-containing compound	0.0263132133169713
CC	GO:0017146	NMDA selective glutamate receptor complex	0.0272489807442066
BP	GO:0034508	centromere complex assembly	0.0274549751537847
BP	GO:1901991	negative regulation of mitotic cell cycle phase transition	0.0276432105657196
BP	GO:0010720	positive regulation of cell development	0.0277572696966449
BP	GO:0009628	response to abiotic stimulus	0.0289146537411627
BP	GO:0010564	regulation of cell cycle process	0.0289319354347881
BP	GO:0006260	DNA replication	0.0289690388229711
CC	GO:0032279	asymmetric synapse	0.0302459370028977
CC	GO:0014069	postsynaptic density	0.0304838682937751
BP	GO:0045786	negative regulation of cell cycle	0.0304838682937751
BP	GO:0060349	bone morphogenesis	0.0305764070709416
BP	GO:0008015	blood circulation	0.032683687310668
BP	GO:0051783	regulation of nuclear division	0.032683687310668
BP	GO:0003433	chondrocyte development involved in endochondral bone morphogenesis	0.032683687310668
BP	GO:1901988	negative regulation of cell cycle phase transition	0.032683687310668
BP	GO:0050896	response to stimulus	0.032683687310668
BP	GO:0090304	nucleic acid metabolic process	0.032683687310668
BP	GO:0042593	glucose homeostasis	0.0336031721980355
BP	GO:0034765	regulation of ion transmembrane transport	0.0336601233122958
BP	GO:1901700	response to oxygen-containing compound	0.0336601233122958
BP	GO:0071478	cellular response to radiation	0.0336601233122958
BP	GO:0000819	sister chromatid segregation	0.0344376602485303
BP	GO:0048589	developmental growth	0.0351378785157768
BP	GO:0008283	cell proliferation	0.0366065436063337
BP	GO:0009653	anatomical structure morphogenesis	0.0379841344431525
BP	GO:0003417	growth plate cartilage development	0.0398364676797702
CC	GO:0099060	integral component of postsynaptic specialization membrane	0.04061857085225
BP	GO:0033500	carbohydrate homeostasis	0.0411753250939749
BP	GO:0097435	supramolecular fiber organization	0.0415622474474019
BP	GO:0031346	positive regulation of cell projection organization	0.0415622474474019
MF	GO:0022836	gated channel activity	0.0415659068769516
BP	GO:0006139	nucleobase-containing compound metabolic process	0.0424444216594373
BP	GO:0010212	response to ionizing radiation	0.0429505723063605
BP	GO:1901987	regulation of cell cycle phase transition	0.0430143698178086
CC	GO:0043197	dendritic spine	0.0449157032866784
MF	GO:0003723	RNA binding	0.0449157032866784
MF	GO:0044325	ion channel binding	0.0464349683402298
CC	GO:0098984	neuron to neuron synapse	0.0471288842482039
BP	GO:0044774	mitotic DNA integrity checkpoint	0.0477097431294472
CC	GO:0000785	chromatin	0.0477097431294472
BP	GO:0071479	cellular response to ionizing radiation	0.0480939571218898
BP	GO:0032963	collagen metabolic process	0.048109597710916
BP	GO:0007059	chromosome segregation	0.0485613074207862
BP	GO:2001251	negative regulation of chromosome organization	0.0485894010712914
BP	GO:0120036	plasma membrane bounded cell projection organization	0.0485894010712914
BP	GO:0032412	regulation of ion transmembrane transporter activity	0.0485894010712914
BP	GO:0007091	metaphase/anaphase transition of mitotic cell cycle	0.048800795947732
BP	GO:0051716	cellular response to stimulus	0.048800795947732
CC	GO:0044309	neuron spine	0.0496359617181881
