# Supplementary material for: Dedicated transcriptomics combined with power analysis lead to functional understanding of genes with weak phenotypic changes in knockout lines
Source: PLoS Comput Biol. 2020 Nov 12;16(11):e1008354. doi: 10.1371/journal.pcbi.1008354 (PMC7685438; doi:10.1371/journal.pcbi.1008354)
Supplement: S3 File — (GZ) [file pcbi.1008354.s017.gz › S3_File/gor0.2/412.tsv]

ontology	category	term	BH
CC	GO:0031012	extracellular matrix	5.8810361916545e-10
BP	GO:0071840	cellular component organization or biogenesis	7.9434343743099e-09
CC	GO:0031981	nuclear lumen	7.9434343743099e-09
BP	GO:0009987	cellular process	9.94400084569999e-09
CC	GO:0044428	nuclear part	9.94400084569999e-09
CC	GO:0062023	collagen-containing extracellular matrix	1.83739965877506e-08
BP	GO:0016043	cellular component organization	2.93055444511193e-08
BP	GO:0032501	multicellular organismal process	2.93055444511193e-08
MF	GO:0005201	extracellular matrix structural constituent	4.74001517318973e-08
CC	GO:0043228	non-membrane-bounded organelle	5.90253551331841e-08
CC	GO:0032991	protein-containing complex	8.45384360425859e-08
CC	GO:0005654	nucleoplasm	8.45384360425859e-08
BP	GO:0065007	biological regulation	1.04424617117867e-07
CC	GO:0043232	intracellular non-membrane-bounded organelle	1.37052526743085e-07
MF	GO:0005515	protein binding	1.59145431294795e-07
MF	GO:0005488	binding	2.1597221803782e-07
BP	GO:0050789	regulation of biological process	3.45365307741543e-07
BP	GO:0050794	regulation of cellular process	3.99049339940776e-07
CC	GO:0070013	intracellular organelle lumen	3.99049339940776e-07
MF	GO:0005198	structural molecule activity	3.99049339940776e-07
CC	GO:0031974	membrane-enclosed lumen	3.99049339940776e-07
CC	GO:0043233	organelle lumen	3.99049339940776e-07
BP	GO:0007275	multicellular organism development	5.12367266411301e-07
BP	GO:0090304	nucleic acid metabolic process	6.04152378493807e-07
BP	GO:0048731	system development	6.04152378493807e-07
CC	GO:0005634	nucleus	1.41848062999365e-06
BP	GO:0048856	anatomical structure development	1.5435850597318e-06
BP	GO:0007049	cell cycle	1.61433355827505e-06
CC	GO:0044421	extracellular region part	1.61433355827505e-06
BP	GO:0032502	developmental process	2.10794974042309e-06
CC	GO:0045202	synapse	2.19562090826415e-06
BP	GO:0006139	nucleobase-containing compound metabolic process	2.55314468760025e-06
CC	GO:0005694	chromosome	4.46369074651051e-06
CC	GO:0044427	chromosomal part	6.77239555356771e-06
BP	GO:0046483	heterocycle metabolic process	7.8352710971574e-06
CC	GO:0030424	axon	7.8352710971574e-06
BP	GO:0000278	mitotic cell cycle	8.03675648875966e-06
BP	GO:0006396	RNA processing	1.67618875451522e-05
BP	GO:0006725	cellular aromatic compound metabolic process	1.71894580409373e-05
CC	GO:0098687	chromosomal region	2.20717037985783e-05
CC	GO:0005615	extracellular space	2.20717037985783e-05
BP	GO:0051726	regulation of cell cycle	2.20717037985783e-05
BP	GO:0048468	cell development	3.1507998723361e-05
MF	GO:0003729	mRNA binding	3.1507998723361e-05
BP	GO:0051130	positive regulation of cellular component organization	3.47083838746533e-05
BP	GO:0006397	mRNA processing	3.47312515507964e-05
BP	GO:0034641	cellular nitrogen compound metabolic process	3.85452610312884e-05
CC	GO:0005576	extracellular region	4.64596206064678e-05
BP	GO:0008380	RNA splicing	4.82833730471031e-05
CC	GO:0000775	chromosome, centromeric region	6.11977595409703e-05
BP	GO:0007346	regulation of mitotic cell cycle	6.22688047760399e-05
BP	GO:0016070	RNA metabolic process	6.32678835455631e-05
CC	GO:0005581	collagen trimer	6.54996665817611e-05
CC	GO:0099512	supramolecular fiber	7.95553910175898e-05
CC	GO:0099080	supramolecular complex	7.95553910175898e-05
CC	GO:0099081	supramolecular polymer	7.95553910175898e-05
MF	GO:0005212	structural constituent of eye lens	7.95553910175898e-05
BP	GO:0040007	growth	0.000110151847301517
MF	GO:0044877	protein-containing complex binding	0.000110151847301517
CC	GO:0033267	axon part	0.000159342366549449
BP	GO:0016071	mRNA metabolic process	0.000173385746361842
BP	GO:1903047	mitotic cell cycle process	0.000173385746361842
CC	GO:0043292	contractile fiber	0.000197158525309783
BP	GO:0048519	negative regulation of biological process	0.000204017512841439
BP	GO:1901360	organic cyclic compound metabolic process	0.000216160664815875
BP	GO:0007399	nervous system development	0.000366975887201143
BP	GO:0051239	regulation of multicellular organismal process	0.000439376169212018
BP	GO:0048522	positive regulation of cellular process	0.000439376169212018
CC	GO:0000776	kinetochore	0.00045564940900793
CC	GO:0044456	synapse part	0.000520203595148106
BP	GO:0043170	macromolecule metabolic process	0.000520203595148106
BP	GO:0048518	positive regulation of biological process	0.000527899882123347
BP	GO:0031175	neuron projection development	0.000549382124496522
CC	GO:0097060	synaptic membrane	0.00057056476525029
CC	GO:0097458	neuron part	0.00057056476525029
BP	GO:0007268	chemical synaptic transmission	0.000633420312720375
BP	GO:0098916	anterograde trans-synaptic signaling	0.000633420312720375
BP	GO:0048589	developmental growth	0.000661161292302738
BP	GO:0099536	synaptic signaling	0.000698446768750929
CC	GO:0044451	nucleoplasm part	0.000775488553431766
BP	GO:0099537	trans-synaptic signaling	0.000780535978220081
BP	GO:0048858	cell projection morphogenesis	0.000780535978220081
BP	GO:0120039	plasma membrane bounded cell projection morphogenesis	0.000796782964465176
BP	GO:0060255	regulation of macromolecule metabolic process	0.000796782964465176
BP	GO:0048523	negative regulation of cellular process	0.00081998537546095
BP	GO:0090068	positive regulation of cell cycle process	0.000907631310960695
BP	GO:0030154	cell differentiation	0.000998582533534971
BP	GO:0048666	neuron development	0.00108652039826706
BP	GO:0000375	RNA splicing, via transesterification reactions	0.00120853580366134
BP	GO:0000377	RNA splicing, via transesterification reactions with bulged adenosine as nucleophile	0.00120853580366134
BP	GO:0000398	mRNA splicing, via spliceosome	0.00120853580366134
BP	GO:0051128	regulation of cellular component organization	0.00120853580366134
CC	GO:0030054	cell junction	0.00130857322992733
BP	GO:0008150	biological_process	0.00138351413817174
BP	GO:0048812	neuron projection morphogenesis	0.0014132177281712
BP	GO:0140014	mitotic nuclear division	0.00176570872212697
BP	GO:0000070	mitotic sister chromatid segregation	0.00176570872212697
CC	GO:0044422	organelle part	0.00176570872212697
BP	GO:0050804	modulation of chemical synaptic transmission	0.00176570872212697
MF	GO:0003723	RNA binding	0.00176570872212697
BP	GO:0048869	cellular developmental process	0.00176570872212697
BP	GO:0006403	RNA localization	0.00182041613006089
BP	GO:0010467	gene expression	0.00192825160745342
CC	GO:0030016	myofibril	0.00192825160745342
BP	GO:0050808	synapse organization	0.0020784540954387
BP	GO:0099177	regulation of trans-synaptic signaling	0.0021869613996623
BP	GO:0051983	regulation of chromosome segregation	0.0027722120036884
BP	GO:0022402	cell cycle process	0.00285191348806984
CC	GO:0000228	nuclear chromosome	0.00291756847746454
BP	GO:0048699	generation of neurons	0.00291756847746454
BP	GO:0030182	neuron differentiation	0.00330276809797115
CC	GO:0044454	nuclear chromosome part	0.00338076604347011
BP	GO:1901990	regulation of mitotic cell cycle phase transition	0.00338076604347011
BP	GO:0032990	cell part morphogenesis	0.0034660019309333
CC	GO:0005681	spliceosomal complex	0.00393931718163197
CC	GO:0044449	contractile fiber part	0.00393931718163197
BP	GO:0007155	cell adhesion	0.00417289841441742
BP	GO:0033047	regulation of mitotic sister chromatid segregation	0.00422778595303875
CC	GO:0043005	neuron projection	0.00443311503189464
BP	GO:0065004	protein-DNA complex assembly	0.00453014096180135
BP	GO:0031123	RNA 3'-end processing	0.0049640251422541
BP	GO:0022610	biological adhesion	0.00499329679752631
CC	GO:0030017	sarcomere	0.00501041824531031
BP	GO:0071824	protein-DNA complex subunit organization	0.00510282924450124
BP	GO:0050793	regulation of developmental process	0.00529199642096513
BP	GO:0022008	neurogenesis	0.00561976068742449
CC	GO:0005856	cytoskeleton	0.00568341279441011
BP	GO:0006260	DNA replication	0.00574694641178817
BP	GO:0051171	regulation of nitrogen compound metabolic process	0.00574694641178817
BP	GO:0006807	nitrogen compound metabolic process	0.00624351258137648
BP	GO:0051960	regulation of nervous system development	0.00649051227814819
CC	GO:1990904	ribonucleoprotein complex	0.00690261419394472
CC	GO:0044297	cell body	0.00691558039171417
BP	GO:0010564	regulation of cell cycle process	0.00750543326027889
BP	GO:0007517	muscle organ development	0.00764725203862011
BP	GO:0051301	cell division	0.00779390539295112
BP	GO:2000026	regulation of multicellular organismal development	0.00787501413694686
CC	GO:0043025	neuronal cell body	0.00793840106046305
CC	GO:0000779	condensed chromosome, centromeric region	0.00801593300964226
CC	GO:0036477	somatodendritic compartment	0.00826875682072547
BP	GO:0044089	positive regulation of cellular component biogenesis	0.00826875682072547
BP	GO:0003008	system process	0.00826875682072547
BP	GO:0120036	plasma membrane bounded cell projection organization	0.00831160507975752
BP	GO:0051236	establishment of RNA localization	0.00843098299177053
CC	GO:0150034	distal axon	0.00876271317370244
CC	GO:0044446	intracellular organelle part	0.0089949453184235
BP	GO:0003433	chondrocyte development involved in endochondral bone morphogenesis	0.00902931374533
CC	GO:0000777	condensed chromosome kinetochore	0.00902931374533
CC	GO:0044430	cytoskeletal part	0.00904128465571315
BP	GO:0033045	regulation of sister chromatid segregation	0.00904128465571315
BP	GO:0044085	cellular component biogenesis	0.00904128465571315
BP	GO:1901987	regulation of cell cycle phase transition	0.00904128465571315
BP	GO:2000463	positive regulation of excitatory postsynaptic potential	0.00950543498254711
MF	GO:0030020	extracellular matrix structural constituent conferring tensile strength	0.00957690465158105
BP	GO:0019219	regulation of nucleobase-containing compound metabolic process	0.00963041108326997
MF	GO:0008094	DNA-dependent ATPase activity	0.00975457746643022
MF	GO:0005509	calcium ion binding	0.00975457746643022
CC	GO:0005813	centrosome	0.00975457746643022
BP	GO:0044772	mitotic cell cycle phase transition	0.00978763928573107
BP	GO:0003015	heart process	0.0099290411650508
BP	GO:0030030	cell projection organization	0.0100895582777467
BP	GO:0050684	regulation of mRNA processing	0.010096143906219
BP	GO:0030198	extracellular matrix organization	0.010096143906219
BP	GO:0007088	regulation of mitotic nuclear division	0.0101332338548167
BP	GO:0044770	cell cycle phase transition	0.0109769426003432
CC	GO:0044420	extracellular matrix component	0.0109769426003432
BP	GO:0060538	skeletal muscle organ development	0.011111360621426
BP	GO:0045787	positive regulation of cell cycle	0.0111671637941396
BP	GO:0002062	chondrocyte differentiation	0.0111671637941396
CC	GO:0098982	GABA-ergic synapse	0.0112287176363118
BP	GO:0045595	regulation of cell differentiation	0.011866517867076
BP	GO:0007093	mitotic cell cycle checkpoint	0.0126325916044604
BP	GO:0051783	regulation of nuclear division	0.0126325916044604
BP	GO:0051276	chromosome organization	0.0126702907667892
BP	GO:0050806	positive regulation of synaptic transmission	0.0127284463988684
BP	GO:0097435	supramolecular fiber organization	0.0127940500675023
BP	GO:0006261	DNA-dependent DNA replication	0.0128863309522537
BP	GO:0051094	positive regulation of developmental process	0.0136769712253456
MF	GO:0008134	transcription factor binding	0.0136788970354496
BP	GO:0010965	regulation of mitotic sister chromatid separation	0.0137063054021412
BP	GO:0048167	regulation of synaptic plasticity	0.0138717712892494
BP	GO:0060047	heart contraction	0.0138717712892494
BP	GO:0061564	axon development	0.0138717712892494
BP	GO:0048667	cell morphogenesis involved in neuron differentiation	0.0138717712892494
BP	GO:1901991	negative regulation of mitotic cell cycle phase transition	0.0145877691481051
BP	GO:0007059	chromosome segregation	0.0146129006531968
BP	GO:0022613	ribonucleoprotein complex biogenesis	0.0146167030562071
BP	GO:0040008	regulation of growth	0.0159415787206702
CC	GO:0000793	condensed chromosome	0.0161983368292534
BP	GO:0006941	striated muscle contraction	0.016851689198105
BP	GO:0050657	nucleic acid transport	0.0173003314566016
BP	GO:0050658	RNA transport	0.0173003314566016
BP	GO:0019222	regulation of metabolic process	0.0185842352419043
BP	GO:0080090	regulation of primary metabolic process	0.0185842352419043
BP	GO:0060351	cartilage development involved in endochondral bone morphogenesis	0.0191536999289225
BP	GO:0031323	regulation of cellular metabolic process	0.0191536999289225
BP	GO:0061061	muscle structure development	0.0217590326131139
BP	GO:0010556	regulation of macromolecule biosynthetic process	0.0217892380380945
MF	GO:0008092	cytoskeletal protein binding	0.0219676595476487
BP	GO:0000075	cell cycle checkpoint	0.0219699995262134
BP	GO:0003418	growth plate cartilage chondrocyte differentiation	0.0219699995262134
BP	GO:0007091	metaphase/anaphase transition of mitotic cell cycle	0.0219699995262134
BP	GO:0003012	muscle system process	0.0219858884273824
BP	GO:0098815	modulation of excitatory postsynaptic potential	0.0219978928714336
BP	GO:0003422	growth plate cartilage morphogenesis	0.0223774491567422
MF	GO:0003676	nucleic acid binding	0.0226660135151158
BP	GO:0034502	protein localization to chromosome	0.0226660135151158
BP	GO:0060537	muscle tissue development	0.0226660135151158
MF	GO:0003697	single-stranded DNA binding	0.0232315083833798
BP	GO:2000112	regulation of cellular macromolecule biosynthetic process	0.0245967631626798
BP	GO:0031326	regulation of cellular biosynthetic process	0.0245967631626798
BP	GO:0034654	nucleobase-containing compound biosynthetic process	0.0247000417526973
CC	GO:0098978	glutamatergic synapse	0.0247000417526973
BP	GO:1905818	regulation of chromosome separation	0.0247975511269761
BP	GO:0006974	cellular response to DNA damage stimulus	0.0247975511269761
BP	GO:0050767	regulation of neurogenesis	0.0250470894864871
BP	GO:0003009	skeletal muscle contraction	0.0251759121542929
BP	GO:0007409	axonogenesis	0.0260526977231194
CC	GO:0016604	nuclear body	0.0268590338106702
BP	GO:0014706	striated muscle tissue development	0.0268590338106702
BP	GO:0010605	negative regulation of macromolecule metabolic process	0.0268590338106702
BP	GO:0032989	cellular component morphogenesis	0.0270341985806456
BP	GO:0051962	positive regulation of nervous system development	0.0274000740733715
BP	GO:0051298	centrosome duplication	0.0280196675719311
BP	GO:1901988	negative regulation of cell cycle phase transition	0.0286454498573115
BP	GO:0045597	positive regulation of cell differentiation	0.0288687481672417
BP	GO:0000280	nuclear division	0.0288687481672417
BP	GO:0051252	regulation of RNA metabolic process	0.0288687481672417
BP	GO:0034508	centromere complex assembly	0.0289028582957575
BP	GO:0009059	macromolecule biosynthetic process	0.0291888724797506
BP	GO:0060350	endochondral bone morphogenesis	0.0293445894801216
BP	GO:0007519	skeletal muscle tissue development	0.0296143041653057
BP	GO:0051123	RNA polymerase II preinitiation complex assembly	0.0312091202560786
BP	GO:0016049	cell growth	0.0312106493831496
BP	GO:0050685	positive regulation of mRNA processing	0.0314818377505428
CC	GO:0099634	postsynaptic specialization membrane	0.0346994238474925
BP	GO:0000904	cell morphogenesis involved in differentiation	0.0346994238474925
BP	GO:0034645	cellular macromolecule biosynthetic process	0.0356150004322939
BP	GO:0006281	DNA repair	0.0361312490944959
BP	GO:0035418	protein localization to synapse	0.0361911109624646
CC	GO:0098878	neurotransmitter receptor complex	0.0368776210193876
CC	GO:0098793	presynapse	0.0369450840820962
BP	GO:0045664	regulation of neuron differentiation	0.037076197070797
BP	GO:0048285	organelle fission	0.0376923224585696
BP	GO:0003417	growth plate cartilage development	0.0376923224585696
BP	GO:0030071	regulation of mitotic metaphase/anaphase transition	0.0379550052183745
BP	GO:0000819	sister chromatid segregation	0.0381501341996319
BP	GO:1903311	regulation of mRNA metabolic process	0.0386153745561134
BP	GO:0023052	signaling	0.0386362581353443
BP	GO:0051216	cartilage development	0.038896027829554
BP	GO:0033048	negative regulation of mitotic sister chromatid segregation	0.0401062139604951
BP	GO:1902749	regulation of cell cycle G2/M phase transition	0.0401062139604951
MF	GO:1990825	sequence-specific mRNA binding	0.0401062139604951
BP	GO:0009889	regulation of biosynthetic process	0.0415841337246256
BP	GO:0033046	negative regulation of sister chromatid segregation	0.0417358621756148
BP	GO:0030199	collagen fibril organization	0.0419377960839489
BP	GO:0070897	transcription preinitiation complex assembly	0.0419896488223113
BP	GO:0031124	mRNA 3'-end processing	0.0419934143099084
BP	GO:0007154	cell communication	0.0421415874790832
BP	GO:0043062	extracellular structure organization	0.0424953128705507
BP	GO:0044839	cell cycle G2/M phase transition	0.0426156017025654
BP	GO:0003414	chondrocyte morphogenesis involved in endochondral bone morphogenesis	0.0438503014595164
BP	GO:0003429	growth plate cartilage chondrocyte morphogenesis	0.0438503014595164
BP	GO:0090171	chondrocyte morphogenesis	0.0438503014595164
BP	GO:0045930	negative regulation of mitotic cell cycle	0.0445540211134588
BP	GO:0044784	metaphase/anaphase transition of cell cycle	0.045340942006753
BP	GO:0000245	spliceosomal complex assembly	0.0459864403290048
BP	GO:0018130	heterocycle biosynthetic process	0.0459912533857683
CC	GO:0030426	growth cone	0.0464484204228296
BP	GO:0044260	cellular macromolecule metabolic process	0.0467184034834204
BP	GO:0000380	alternative mRNA splicing, via spliceosome	0.0467184034834204
MF	GO:0008022	protein C-terminus binding	0.04717970952053
BP	GO:0051306	mitotic sister chromatid separation	0.0487676652844381
CC	GO:0045211	postsynaptic membrane	0.0489225038214126
BP	GO:2000816	negative regulation of mitotic sister chromatid separation	0.0489796239183574
BP	GO:0022607	cellular component assembly	0.0489796239183574
BP	GO:0019438	aromatic compound biosynthetic process	0.0492451310797828
CC	GO:0005730	nucleolus	0.0498110128968393
CC	GO:0098794	postsynapse	0.0498518766809884
