# Supplementary material for: Dedicated transcriptomics combined with power analysis lead to functional understanding of genes with weak phenotypic changes in knockout lines
Source: PLoS Comput Biol. 2020 Nov 12;16(11):e1008354. doi: 10.1371/journal.pcbi.1008354 (PMC7685438; doi:10.1371/journal.pcbi.1008354)
Supplement: S3 File — (GZ) [file pcbi.1008354.s017.gz › S3_File/gor0.2/526.tsv]

ontology	category	term	BH
CC	GO:0031012	extracellular matrix	2.07525853904788e-08
BP	GO:0032501	multicellular organismal process	1.37216745092419e-07
CC	GO:0032991	protein-containing complex	1.43443397923846e-07
CC	GO:0044428	nuclear part	1.48735220428055e-07
CC	GO:0031981	nuclear lumen	2.4158305632212e-07
CC	GO:0062023	collagen-containing extracellular matrix	2.82946062459104e-07
BP	GO:0065007	biological regulation	2.82946062459104e-07
BP	GO:0050789	regulation of biological process	2.82946062459104e-07
BP	GO:0048731	system development	4.55360279907031e-07
MF	GO:0005201	extracellular matrix structural constituent	7.74658663451786e-07
BP	GO:0007275	multicellular organism development	8.76301578626577e-07
BP	GO:0050794	regulation of cellular process	1.43212970033524e-06
BP	GO:0032502	developmental process	2.6567955071866e-06
BP	GO:0048856	anatomical structure development	3.21748175956676e-06
CC	GO:0070013	intracellular organelle lumen	5.82856211928422e-06
CC	GO:0031974	membrane-enclosed lumen	5.82856211928422e-06
CC	GO:0043233	organelle lumen	5.82856211928422e-06
CC	GO:0043228	non-membrane-bounded organelle	8.73298706779716e-06
CC	GO:0044297	cell body	9.60530118665295e-06
CC	GO:0005694	chromosome	1.05181861019376e-05
CC	GO:0044427	chromosomal part	1.05181861019376e-05
CC	GO:0043232	intracellular non-membrane-bounded organelle	1.93879819446655e-05
CC	GO:0044421	extracellular region part	2.03537042037312e-05
CC	GO:0043025	neuronal cell body	2.62938025334962e-05
BP	GO:0071840	cellular component organization or biogenesis	2.94887591455451e-05
BP	GO:0008380	RNA splicing	2.99337883790327e-05
BP	GO:0009987	cellular process	3.93214319874419e-05
MF	GO:0003729	mRNA binding	4.69233387827206e-05
MF	GO:0005198	structural molecule activity	6.06311443939931e-05
BP	GO:0016043	cellular component organization	7.68422077507537e-05
CC	GO:0045202	synapse	7.68422077507537e-05
BP	GO:0000375	RNA splicing, via transesterification reactions	7.68422077507537e-05
BP	GO:0000377	RNA splicing, via transesterification reactions with bulged adenosine as nucleophile	7.68422077507537e-05
BP	GO:0000398	mRNA splicing, via spliceosome	7.68422077507537e-05
CC	GO:0097060	synaptic membrane	7.89818578074589e-05
BP	GO:0030154	cell differentiation	8.32076733286216e-05
CC	GO:0005654	nucleoplasm	8.46804866416472e-05
CC	GO:0000775	chromosome, centromeric region	8.66718825827653e-05
MF	GO:0044877	protein-containing complex binding	8.66718825827653e-05
BP	GO:0048869	cellular developmental process	8.82928794512019e-05
CC	GO:0031226	intrinsic component of plasma membrane	9.79209036748309e-05
BP	GO:0050793	regulation of developmental process	0.000103880523319377
CC	GO:0005887	integral component of plasma membrane	0.000130655697878701
CC	GO:0005576	extracellular region	0.000135685761456917
MF	GO:0005212	structural constituent of eye lens	0.000179525304351997
MF	GO:0005515	protein binding	0.000181391451059617
BP	GO:0007399	nervous system development	0.000194832135742211
CC	GO:0030424	axon	0.00021786352629406
BP	GO:0006397	mRNA processing	0.000224872490238713
CC	GO:0000228	nuclear chromosome	0.000231315141178166
CC	GO:0098687	chromosomal region	0.000236778558271047
CC	GO:0000776	kinetochore	0.000258806734172175
BP	GO:0051239	regulation of multicellular organismal process	0.000342874383650028
BP	GO:0048519	negative regulation of biological process	0.00036768109218002
CC	GO:0005634	nucleus	0.000415163999298363
CC	GO:0005615	extracellular space	0.000713621460549472
CC	GO:0044456	synapse part	0.000713621460549472
BP	GO:0048589	developmental growth	0.000820291868595998
CC	GO:0036477	somatodendritic compartment	0.000986532971485811
BP	GO:2000026	regulation of multicellular organismal development	0.00102787257312821
CC	GO:0044454	nuclear chromosome part	0.00108158372830644
BP	GO:0040007	growth	0.00119750117796973
BP	GO:0007346	regulation of mitotic cell cycle	0.00123370587234735
BP	GO:0048468	cell development	0.00152993136888947
BP	GO:0048523	negative regulation of cellular process	0.00174179606079356
CC	GO:0005681	spliceosomal complex	0.00174669001832478
BP	GO:0022008	neurogenesis	0.00174669001832478
MF	GO:0005488	binding	0.00174669001832478
BP	GO:0048699	generation of neurons	0.00190295548312156
CC	GO:0097458	neuron part	0.00194930379205574
BP	GO:0022610	biological adhesion	0.00288480256314219
BP	GO:0002062	chondrocyte differentiation	0.00288480256314219
BP	GO:0016071	mRNA metabolic process	0.00288480256314219
BP	GO:0051130	positive regulation of cellular component organization	0.00288955783149715
BP	GO:0007155	cell adhesion	0.00298841986814403
BP	GO:0060996	dendritic spine development	0.00332446045997686
MF	GO:0005509	calcium ion binding	0.00332446045997686
CC	GO:0030054	cell junction	0.00341263088410431
BP	GO:0045595	regulation of cell differentiation	0.00341263088410431
BP	GO:0048666	neuron development	0.00345847959967893
CC	GO:0000777	condensed chromosome kinetochore	0.00361918448557771
BP	GO:0050808	synapse organization	0.00370931755880754
CC	GO:0000779	condensed chromosome, centromeric region	0.00396468253833525
BP	GO:0051216	cartilage development	0.00397733206547482
BP	GO:0000278	mitotic cell cycle	0.00415682779289557
CC	GO:0044422	organelle part	0.00428023108765239
CC	GO:0045211	postsynaptic membrane	0.0043175527702495
BP	GO:0007268	chemical synaptic transmission	0.0043175527702495
BP	GO:0098916	anterograde trans-synaptic signaling	0.0043175527702495
CC	GO:0043292	contractile fiber	0.0043175527702495
BP	GO:0051726	regulation of cell cycle	0.00477551050715746
BP	GO:0099536	synaptic signaling	0.00481961581215307
BP	GO:0051128	regulation of cellular component organization	0.00481961581215307
BP	GO:0090304	nucleic acid metabolic process	0.00502828566260864
BP	GO:0003008	system process	0.00503615541603479
CC	GO:1990904	ribonucleoprotein complex	0.00511354209117632
BP	GO:0060255	regulation of macromolecule metabolic process	0.00515712589458142
CC	GO:0098590	plasma membrane region	0.00516944401481821
BP	GO:0043170	macromolecule metabolic process	0.00532106403112385
CC	GO:0044420	extracellular matrix component	0.00565235495548111
BP	GO:0061448	connective tissue development	0.00593795290685311
BP	GO:0099537	trans-synaptic signaling	0.00712667425456479
BP	GO:0007049	cell cycle	0.00712667425456479
CC	GO:0099512	supramolecular fiber	0.00737415950351627
CC	GO:0099080	supramolecular complex	0.00741516284574449
CC	GO:0099081	supramolecular polymer	0.00741516284574449
BP	GO:0000070	mitotic sister chromatid segregation	0.00743513607794669
BP	GO:0030182	neuron differentiation	0.0074827071525894
BP	GO:0031175	neuron projection development	0.00792069828231095
BP	GO:0006396	RNA processing	0.00797560945145263
BP	GO:0051094	positive regulation of developmental process	0.00875994841902749
BP	GO:0045597	positive regulation of cell differentiation	0.009831297662457
BP	GO:0000245	spliceosomal complex assembly	0.00989352681716274
BP	GO:0060047	heart contraction	0.00990552489683817
BP	GO:0006941	striated muscle contraction	0.00990552489683817
CC	GO:0000793	condensed chromosome	0.0101425805176699
BP	GO:0051962	positive regulation of nervous system development	0.0102682005422728
BP	GO:0034641	cellular nitrogen compound metabolic process	0.0102831401588394
BP	GO:0048518	positive regulation of biological process	0.0103691025441784
BP	GO:0060538	skeletal muscle organ development	0.0103691025441784
BP	GO:0003015	heart process	0.0107182039758019
BP	GO:0048513	animal organ development	0.0107182039758019
BP	GO:0050684	regulation of mRNA processing	0.0107182039758019
CC	GO:0099240	intrinsic component of synaptic membrane	0.0110665305871574
BP	GO:0051960	regulation of nervous system development	0.0113032948209533
BP	GO:0007059	chromosome segregation	0.0113032948209533
BP	GO:0006139	nucleobase-containing compound metabolic process	0.0122570963484792
MF	GO:0030020	extracellular matrix structural constituent conferring tensile strength	0.0123239123591776
CC	GO:0033267	axon part	0.0126533448182184
CC	GO:0044459	plasma membrane part	0.0132389892543397
BP	GO:0140014	mitotic nuclear division	0.0156036358394068
BP	GO:0023052	signaling	0.0161283432394584
BP	GO:0007416	synapse assembly	0.0162336074912458
BP	GO:0050804	modulation of chemical synaptic transmission	0.0184699372938973
BP	GO:0007519	skeletal muscle tissue development	0.019094485444691
BP	GO:0006403	RNA localization	0.019094485444691
BP	GO:0009653	anatomical structure morphogenesis	0.019094485444691
BP	GO:0046483	heterocycle metabolic process	0.02107730974706
BP	GO:0099177	regulation of trans-synaptic signaling	0.0216477751630712
CC	GO:0030016	myofibril	0.0218359832053263
BP	GO:0048522	positive regulation of cellular process	0.0218359832053263
BP	GO:0051241	negative regulation of multicellular organismal process	0.0225231461113989
CC	GO:0044449	contractile fiber part	0.0226755232844706
BP	GO:0060079	excitatory postsynaptic potential	0.0229301503727898
BP	GO:1903311	regulation of mRNA metabolic process	0.0231274242683796
BP	GO:0006974	cellular response to DNA damage stimulus	0.0234029538360912
BP	GO:0060997	dendritic spine morphogenesis	0.0238459592290399
BP	GO:0007088	regulation of mitotic nuclear division	0.023951421721612
BP	GO:0048167	regulation of synaptic plasticity	0.0241370872003879
CC	GO:0043005	neuron projection	0.0241429167861728
BP	GO:0051093	negative regulation of developmental process	0.0246005388875515
BP	GO:0010467	gene expression	0.0246005388875515
BP	GO:0048024	regulation of mRNA splicing, via spliceosome	0.0246961831460264
BP	GO:0033047	regulation of mitotic sister chromatid segregation	0.0254318916698373
CC	GO:0044446	intracellular organelle part	0.0255294257188219
CC	GO:0005657	replication fork	0.0256542205975753
BP	GO:1901990	regulation of mitotic cell cycle phase transition	0.0266778359373683
CC	GO:0044327	dendritic spine head	0.0268394642849395
BP	GO:0060351	cartilage development involved in endochondral bone morphogenesis	0.0268394642849395
CC	GO:0098794	postsynapse	0.0271564565069882
BP	GO:0007154	cell communication	0.0276615166021063
CC	GO:0030017	sarcomere	0.0276615166021063
BP	GO:0065008	regulation of biological quality	0.0276615166021063
BP	GO:0051716	cellular response to stimulus	0.0276615166021063
BP	GO:0000380	alternative mRNA splicing, via spliceosome	0.0302883996549258
BP	GO:0003422	growth plate cartilage morphogenesis	0.0302976998961357
CC	GO:0098982	GABA-ergic synapse	0.0309205252331175
CC	GO:0005604	basement membrane	0.0315669524679644
BP	GO:1903047	mitotic cell cycle process	0.0325404274692689
BP	GO:0090068	positive regulation of cell cycle process	0.0325404274692689
BP	GO:0048251	elastic fiber assembly	0.0327671483242478
BP	GO:0040011	locomotion	0.0345833496366951
MF	GO:0005539	glycosaminoglycan binding	0.0351656065907295
BP	GO:0051171	regulation of nitrogen compound metabolic process	0.0360484937711177
BP	GO:0003009	skeletal muscle contraction	0.0371315066317499
BP	GO:0006725	cellular aromatic compound metabolic process	0.0371315066317499
CC	GO:0098936	intrinsic component of postsynaptic membrane	0.0378068524386332
BP	GO:0034508	centromere complex assembly	0.0384640564652068
BP	GO:0032963	collagen metabolic process	0.0390280779560416
BP	GO:1901987	regulation of cell cycle phase transition	0.0398452697648203
BP	GO:0031570	DNA integrity checkpoint	0.0409548446989633
BP	GO:0006936	muscle contraction	0.0409548446989633
BP	GO:0048812	neuron projection morphogenesis	0.0409548446989633
MF	GO:0008144	drug binding	0.0417699187620875
MF	GO:0005102	signaling receptor binding	0.0417699187620875
BP	GO:0050767	regulation of neurogenesis	0.0417699187620875
MF	GO:0008134	transcription factor binding	0.0417699187620875
BP	GO:0050896	response to stimulus	0.0417699187620875
BP	GO:0120039	plasma membrane bounded cell projection morphogenesis	0.0417699187620875
BP	GO:0060350	endochondral bone morphogenesis	0.0417699187620875
BP	GO:0006928	movement of cell or subcellular component	0.0417699187620875
BP	GO:0051983	regulation of chromosome segregation	0.0418530079654637
BP	GO:0051236	establishment of RNA localization	0.043272825029549
BP	GO:0003433	chondrocyte development involved in endochondral bone morphogenesis	0.0436473150758591
BP	GO:0000819	sister chromatid segregation	0.0457227948401542
BP	GO:0006281	DNA repair	0.0457227948401542
BP	GO:0006259	DNA metabolic process	0.0457227948401542
BP	GO:0048638	regulation of developmental growth	0.0458077508774105
BP	GO:0007517	muscle organ development	0.0469233765341822
BP	GO:0030198	extracellular matrix organization	0.0473274221252077
BP	GO:0010720	positive regulation of cell development	0.0473274221252077
BP	GO:0060284	regulation of cell development	0.0474765716937544
BP	GO:0040008	regulation of growth	0.048223862767495
