# Supplementary material for: Dedicated transcriptomics combined with power analysis lead to functional understanding of genes with weak phenotypic changes in knockout lines
Source: PLoS Comput Biol. 2020 Nov 12;16(11):e1008354. doi: 10.1371/journal.pcbi.1008354 (PMC7685438; doi:10.1371/journal.pcbi.1008354)
Supplement: S3 File — (GZ) [file pcbi.1008354.s017.gz › S3_File/gor0.2/903.tsv]

ontology	category	term	BH
CC	GO:0032991	protein-containing complex	3.24053933216062e-08
BP	GO:0032501	multicellular organismal process	8.03287977796415e-08
CC	GO:0031012	extracellular matrix	1.59941802115704e-07
BP	GO:0032502	developmental process	1.59941802115704e-07
CC	GO:0044428	nuclear part	3.39901631724707e-07
CC	GO:0043228	non-membrane-bounded organelle	3.39901631724707e-07
MF	GO:0005515	protein binding	3.39901631724707e-07
CC	GO:0062023	collagen-containing extracellular matrix	3.39901631724707e-07
CC	GO:0031981	nuclear lumen	3.39901631724707e-07
BP	GO:0048856	anatomical structure development	3.39901631724707e-07
BP	GO:0048731	system development	3.39901631724707e-07
CC	GO:0043232	intracellular non-membrane-bounded organelle	5.02336978771078e-07
BP	GO:0007275	multicellular organism development	9.58017202887332e-07
CC	GO:0044421	extracellular region part	1.08297875483851e-06
MF	GO:0005488	binding	1.84948147302419e-06
BP	GO:0048468	cell development	1.85334134484857e-06
BP	GO:0071840	cellular component organization or biogenesis	2.57966377143274e-06
BP	GO:0050793	regulation of developmental process	3.40176262944425e-06
BP	GO:0008380	RNA splicing	3.40176262944425e-06
BP	GO:0051239	regulation of multicellular organismal process	3.40176262944425e-06
CC	GO:0005654	nucleoplasm	3.40176262944425e-06
CC	GO:0005615	extracellular space	5.4539476855863e-06
BP	GO:0016043	cellular component organization	1.41761295889915e-05
BP	GO:0007399	nervous system development	1.80974765005542e-05
MF	GO:0005201	extracellular matrix structural constituent	1.95179160487502e-05
CC	GO:0005576	extracellular region	1.95179160487502e-05
BP	GO:2000026	regulation of multicellular organismal development	1.95179160487502e-05
BP	GO:0048869	cellular developmental process	1.95179160487502e-05
BP	GO:0000375	RNA splicing, via transesterification reactions	1.95179160487502e-05
BP	GO:0000377	RNA splicing, via transesterification reactions with bulged adenosine as nucleophile	1.95179160487502e-05
BP	GO:0000398	mRNA splicing, via spliceosome	1.95179160487502e-05
BP	GO:0006397	mRNA processing	2.56725798281536e-05
BP	GO:0009987	cellular process	3.36345259129662e-05
CC	GO:0044427	chromosomal part	3.7073772731186e-05
BP	GO:0030154	cell differentiation	4.30362542834265e-05
CC	GO:0045202	synapse	4.75218656885411e-05
BP	GO:0016071	mRNA metabolic process	5.4149571662993e-05
CC	GO:0070013	intracellular organelle lumen	7.16982522781294e-05
CC	GO:0005856	cytoskeleton	7.16982522781294e-05
CC	GO:0031974	membrane-enclosed lumen	7.26163947475076e-05
CC	GO:0043233	organelle lumen	7.26163947475076e-05
CC	GO:0099512	supramolecular fiber	7.26163947475076e-05
CC	GO:0099080	supramolecular complex	7.26163947475076e-05
CC	GO:0099081	supramolecular polymer	7.26163947475076e-05
CC	GO:0097060	synaptic membrane	8.10196372776572e-05
BP	GO:0051094	positive regulation of developmental process	8.10196372776572e-05
CC	GO:0030054	cell junction	8.10196372776572e-05
BP	GO:0051128	regulation of cellular component organization	8.10196372776572e-05
CC	GO:0044456	synapse part	0.000105470487443757
CC	GO:0000776	kinetochore	0.000110294281430084
CC	GO:0005694	chromosome	0.000113559517269591
BP	GO:0048699	generation of neurons	0.000125849368429497
BP	GO:0006396	RNA processing	0.000126013130729359
BP	GO:0051130	positive regulation of cellular component organization	0.000128522942855375
MF	GO:0005198	structural molecule activity	0.00013385711158488
MF	GO:0044877	protein-containing complex binding	0.000150706098231639
BP	GO:0003015	heart process	0.000153253388990298
BP	GO:0065007	biological regulation	0.000153253388990298
BP	GO:0022008	neurogenesis	0.000182894984071774
BP	GO:0050789	regulation of biological process	0.000227842831753103
BP	GO:0040007	growth	0.000305285922447541
CC	GO:0030424	axon	0.000473952735694939
BP	GO:0051960	regulation of nervous system development	0.000473952735694939
BP	GO:0048523	negative regulation of cellular process	0.000473952735694939
BP	GO:0050794	regulation of cellular process	0.000501752867543174
CC	GO:0000775	chromosome, centromeric region	0.000518558523786612
BP	GO:0051962	positive regulation of nervous system development	0.000717092115776763
CC	GO:0043292	contractile fiber	0.000728965731658581
BP	GO:0061448	connective tissue development	0.000728965731658581
CC	GO:0000777	condensed chromosome kinetochore	0.000737609212107627
BP	GO:0003008	system process	0.000737609212107627
BP	GO:0060047	heart contraction	0.000738426873353795
BP	GO:0048519	negative regulation of biological process	0.000751601581564344
CC	GO:0005681	spliceosomal complex	0.000810970982438112
CC	GO:0098687	chromosomal region	0.000814996904968224
CC	GO:0000228	nuclear chromosome	0.000834297408117098
MF	GO:0005212	structural constituent of eye lens	0.00101076180236708
CC	GO:0000779	condensed chromosome, centromeric region	0.00107665293895863
BP	GO:0045595	regulation of cell differentiation	0.00114778679446166
CC	GO:0044454	nuclear chromosome part	0.00115237627933601
BP	GO:0002062	chondrocyte differentiation	0.00115945296437982
BP	GO:0050808	synapse organization	0.00124372072818083
BP	GO:0003012	muscle system process	0.00159967723614845
BP	GO:0048518	positive regulation of biological process	0.00164256154779269
BP	GO:0045597	positive regulation of cell differentiation	0.00164256154779269
BP	GO:0030182	neuron differentiation	0.00164256154779269
BP	GO:0006941	striated muscle contraction	0.00175244687480747
BP	GO:0006974	cellular response to DNA damage stimulus	0.00178900906929505
CC	GO:0098878	neurotransmitter receptor complex	0.00179352374636325
BP	GO:0051216	cartilage development	0.0022239528335513
BP	GO:0048589	developmental growth	0.00234145297805191
BP	GO:0048666	neuron development	0.00235908562205797
BP	GO:0031175	neuron projection development	0.00238681283417128
BP	GO:0007155	cell adhesion	0.00238681283417128
BP	GO:0051093	negative regulation of developmental process	0.00240188859738241
BP	GO:0051726	regulation of cell cycle	0.00240188859738241
BP	GO:0048522	positive regulation of cellular process	0.00244290647898656
CC	GO:0044430	cytoskeletal part	0.00261293991096552
CC	GO:0098590	plasma membrane region	0.00275165808461309
BP	GO:0000278	mitotic cell cycle	0.00276430003026941
BP	GO:0003013	circulatory system process	0.00276430003026941
CC	GO:0005634	nucleus	0.00279286630921715
CC	GO:0008328	ionotropic glutamate receptor complex	0.00279286630921715
BP	GO:0022610	biological adhesion	0.00279286630921715
BP	GO:0007268	chemical synaptic transmission	0.00279286630921715
BP	GO:0098916	anterograde trans-synaptic signaling	0.00279286630921715
CC	GO:0097458	neuron part	0.00279286630921715
BP	GO:0007049	cell cycle	0.00323343155947982
BP	GO:0007346	regulation of mitotic cell cycle	0.00323343155947982
CC	GO:0045211	postsynaptic membrane	0.00425170154368496
MF	GO:0008092	cytoskeletal protein binding	0.00425170154368496
BP	GO:0099536	synaptic signaling	0.00437927020208458
BP	GO:0031123	RNA 3'-end processing	0.00474984978860493
BP	GO:0050769	positive regulation of neurogenesis	0.00478732608939167
BP	GO:0099537	trans-synaptic signaling	0.00486545810550312
CC	GO:0030016	myofibril	0.00487958025962411
CC	GO:0005813	centrosome	0.0058539137020789
BP	GO:0006936	muscle contraction	0.00590285983617881
BP	GO:0090304	nucleic acid metabolic process	0.00620376145291516
BP	GO:0006403	RNA localization	0.00638814004074288
BP	GO:0051240	positive regulation of multicellular organismal process	0.00647057291221899
CC	GO:0033267	axon part	0.00660094551433504
BP	GO:0048167	regulation of synaptic plasticity	0.00660094551433504
BP	GO:0031346	positive regulation of cell projection organization	0.00664138002522469
BP	GO:0042127	regulation of cell proliferation	0.00671353473424852
BP	GO:0008015	blood circulation	0.00674196519391438
CC	GO:0005581	collagen trimer	0.00755311166690164
BP	GO:0006281	DNA repair	0.00786202764617497
MF	GO:0097367	carbohydrate derivative binding	0.00804313864504827
CC	GO:0000793	condensed chromosome	0.00812509568771858
BP	GO:0060284	regulation of cell development	0.00812509568771858
CC	GO:0044422	organelle part	0.00812509568771858
BP	GO:0010720	positive regulation of cell development	0.00812509568771858
MF	GO:0030020	extracellular matrix structural constituent conferring tensile strength	0.00815799949330579
MF	GO:0003729	mRNA binding	0.00815799949330579
MF	GO:0005539	glycosaminoglycan binding	0.00836695619908412
BP	GO:0000245	spliceosomal complex assembly	0.00836695619908412
BP	GO:0051241	negative regulation of multicellular organismal process	0.00836695619908412
BP	GO:0050804	modulation of chemical synaptic transmission	0.00838202769962315
BP	GO:0006259	DNA metabolic process	0.00866236918007137
BP	GO:0008283	cell proliferation	0.00874054251333663
BP	GO:0006260	DNA replication	0.00979552001586566
BP	GO:0099177	regulation of trans-synaptic signaling	0.00996172748220563
BP	GO:0003433	chondrocyte development involved in endochondral bone morphogenesis	0.0101250882520425
CC	GO:0036477	somatodendritic compartment	0.0101250882520425
CC	GO:0030017	sarcomere	0.010183438282369
MF	GO:0098879	structural constituent of postsynaptic specialization	0.0106165875080156
CC	GO:1990904	ribonucleoprotein complex	0.0115404239937455
BP	GO:0050767	regulation of neurogenesis	0.0117004231493648
BP	GO:0071214	cellular response to abiotic stimulus	0.0117004231493648
BP	GO:0104004	cellular response to environmental stimulus	0.0117004231493648
BP	GO:0050806	positive regulation of synaptic transmission	0.0126695080762776
CC	GO:0044449	contractile fiber part	0.0127826410565302
BP	GO:0140014	mitotic nuclear division	0.0127906762623828
BP	GO:0060537	muscle tissue development	0.0127906762623828
BP	GO:0000380	alternative mRNA splicing, via spliceosome	0.0129710925620736
BP	GO:0035418	protein localization to synapse	0.0129812117070149
BP	GO:0007517	muscle organ development	0.0138375393674658
BP	GO:0071478	cellular response to radiation	0.0143483796667504
BP	GO:0044057	regulation of system process	0.0147624318124425
BP	GO:0010976	positive regulation of neuron projection development	0.0149656741989841
BP	GO:0006139	nucleobase-containing compound metabolic process	0.0150892948888912
BP	GO:0014706	striated muscle tissue development	0.0150892948888912
CC	GO:0098794	postsynapse	0.0167330957336245
CC	GO:0005865	striated muscle thin filament	0.0180377210789783
BP	GO:0060048	cardiac muscle contraction	0.0180377210789783
BP	GO:0040008	regulation of growth	0.018270663276501
BP	GO:0007088	regulation of mitotic nuclear division	0.0198211369398795
BP	GO:0060350	endochondral bone morphogenesis	0.0199248708961903
BP	GO:0120036	plasma membrane bounded cell projection organization	0.0201631172934348
MF	GO:0098919	structural constituent of postsynaptic density	0.0201915681028435
CC	GO:0036379	myofilament	0.0202364889830483
MF	GO:0016887	ATPase activity	0.0206424365391562
BP	GO:0030030	cell projection organization	0.0221258485802525
BP	GO:0051983	regulation of chromosome segregation	0.0221258485802525
CC	GO:0044459	plasma membrane part	0.0224479209170124
CC	GO:0044446	intracellular organelle part	0.0230544077817184
CC	GO:0044452	nucleolar part	0.0232488964049738
CC	GO:0044327	dendritic spine head	0.0235367409193756
BP	GO:0045666	positive regulation of neuron differentiation	0.0235367409193756
CC	GO:0043596	nuclear replication fork	0.0239090780754055
BP	GO:0003413	chondrocyte differentiation involved in endochondral bone morphogenesis	0.0243784902094912
BP	GO:0002063	chondrocyte development	0.0249702758722386
BP	GO:0050684	regulation of mRNA processing	0.0252532887620663
BP	GO:0051236	establishment of RNA localization	0.0253780580852471
MF	GO:0008201	heparin binding	0.0259033827097824
CC	GO:0030426	growth cone	0.0264578756391753
BP	GO:0003418	growth plate cartilage chondrocyte differentiation	0.0265368798761846
CC	GO:0000778	condensed nuclear chromosome kinetochore	0.0265368798761846
BP	GO:0044089	positive regulation of cellular component biogenesis	0.0266294975628724
BP	GO:0003422	growth plate cartilage morphogenesis	0.0266914726286217
BP	GO:0006725	cellular aromatic compound metabolic process	0.0267156570082919
CC	GO:0098978	glutamatergic synapse	0.0279390161021105
BP	GO:0060996	dendritic spine development	0.0279390161021105
BP	GO:0009653	anatomical structure morphogenesis	0.0295117980337792
CC	GO:0044420	extracellular matrix component	0.0304815094550251
BP	GO:0046483	heterocycle metabolic process	0.030492361338101
BP	GO:0000070	mitotic sister chromatid segregation	0.0308737022977203
CC	GO:0150034	distal axon	0.0312543933925584
CC	GO:0000780	condensed nuclear chromosome, centromeric region	0.0312543933925584
BP	GO:0009611	response to wounding	0.0317747025942274
BP	GO:0071480	cellular response to gamma radiation	0.0321464206574904
BP	GO:0007416	synapse assembly	0.0325089817902062
CC	GO:0044297	cell body	0.0334509683057775
BP	GO:0034508	centromere complex assembly	0.0336554424786713
BP	GO:0045664	regulation of neuron differentiation	0.0350027229217406
BP	GO:0060255	regulation of macromolecule metabolic process	0.0350027229217406
BP	GO:1901360	organic cyclic compound metabolic process	0.0351815317804911
BP	GO:0000381	regulation of alternative mRNA splicing, via spliceosome	0.0368011073916626
BP	GO:1903047	mitotic cell cycle process	0.0369834002567215
BP	GO:1903311	regulation of mRNA metabolic process	0.0370482797758243
BP	GO:0098742	cell-cell adhesion via plasma-membrane adhesion molecules	0.038358341005671
BP	GO:0000075	cell cycle checkpoint	0.038358341005671
MF	GO:0008094	DNA-dependent ATPase activity	0.0384332424076383
BP	GO:0033045	regulation of sister chromatid segregation	0.0384332424076383
CC	GO:0031226	intrinsic component of plasma membrane	0.0386153592938098
BP	GO:0006261	DNA-dependent DNA replication	0.038917150568537
MF	GO:0043168	anion binding	0.0393852060640054
BP	GO:0007169	transmembrane receptor protein tyrosine kinase signaling pathway	0.0393852060640054
BP	GO:0007093	mitotic cell cycle checkpoint	0.0393852060640054
CC	GO:0099572	postsynaptic specialization	0.040740632327428
MF	GO:0003697	single-stranded DNA binding	0.0408018939028303
BP	GO:0030198	extracellular matrix organization	0.0408094327991101
CC	GO:0005887	integral component of plasma membrane	0.0414988438513921
BP	GO:0007059	chromosome segregation	0.0421558916033291
BP	GO:0033043	regulation of organelle organization	0.0443725945646374
BP	GO:0033047	regulation of mitotic sister chromatid segregation	0.0443725945646374
CC	GO:0098793	presynapse	0.0443725945646374
BP	GO:0043170	macromolecule metabolic process	0.046189648102813
BP	GO:0065008	regulation of biological quality	0.046189648102813
CC	GO:0044451	nucleoplasm part	0.046189648102813
CC	GO:0044464	cell part	0.0480834665191838
CC	GO:0016604	nuclear body	0.0490193061617441
CC	GO:0030427	site of polarized growth	0.0492240593045536
CC	GO:0005623	cell	0.0497686781766452
