# Supplementary material for: Dedicated transcriptomics combined with power analysis lead to functional understanding of genes with weak phenotypic changes in knockout lines
Source: PLoS Comput Biol. 2020 Nov 12;16(11):e1008354. doi: 10.1371/journal.pcbi.1008354 (PMC7685438; doi:10.1371/journal.pcbi.1008354)
Supplement: S3 File — (GZ) [file pcbi.1008354.s017.gz › S3_File/gor0.2/591.tsv]

ontology	category	term	BH
BP	GO:0032501	multicellular organismal process	1.88695401926743e-10
CC	GO:0031012	extracellular matrix	2.14453201696777e-09
BP	GO:0048731	system development	1.52758995559981e-08
CC	GO:0062023	collagen-containing extracellular matrix	1.96562039669901e-08
BP	GO:0065007	biological regulation	1.96562039669901e-08
CC	GO:0032991	protein-containing complex	2.93568278038652e-08
BP	GO:0048856	anatomical structure development	2.93568278038652e-08
BP	GO:0007275	multicellular organism development	2.93568278038652e-08
BP	GO:0032502	developmental process	2.93568278038652e-08
MF	GO:0005515	protein binding	3.05396556285284e-08
BP	GO:0050789	regulation of biological process	4.6872447760776e-08
CC	GO:0031981	nuclear lumen	6.18660398280595e-08
BP	GO:0071840	cellular component organization or biogenesis	9.02968975405508e-08
BP	GO:0050794	regulation of cellular process	9.75211084153276e-08
BP	GO:0009987	cellular process	1.05329036248044e-07
CC	GO:0044428	nuclear part	1.32236521757633e-07
CC	GO:0043228	non-membrane-bounded organelle	1.77518790634999e-07
MF	GO:0005201	extracellular matrix structural constituent	3.31456412671755e-07
CC	GO:0044421	extracellular region part	3.8173194630584e-07
CC	GO:0043232	intracellular non-membrane-bounded organelle	5.81495526159366e-07
BP	GO:0016043	cellular component organization	7.80479309626641e-07
BP	GO:0030154	cell differentiation	1.23353754664884e-06
BP	GO:2000026	regulation of multicellular organismal development	1.23353754664884e-06
MF	GO:0005198	structural molecule activity	1.33824424283582e-06
BP	GO:0048518	positive regulation of biological process	1.69594967152615e-06
BP	GO:0048869	cellular developmental process	2.20004590949318e-06
BP	GO:0050793	regulation of developmental process	2.24376038418123e-06
BP	GO:0051239	regulation of multicellular organismal process	2.4579756437272e-06
CC	GO:0044427	chromosomal part	2.4579756437272e-06
CC	GO:0005694	chromosome	2.4579756437272e-06
CC	GO:0005576	extracellular region	2.66559219113651e-06
BP	GO:0048519	negative regulation of biological process	5.96989122005309e-06
CC	GO:0070013	intracellular organelle lumen	7.91601437026768e-06
BP	GO:0048522	positive regulation of cellular process	7.91601437026768e-06
CC	GO:0031974	membrane-enclosed lumen	8.10536149406031e-06
CC	GO:0043233	organelle lumen	8.10536149406031e-06
CC	GO:0005654	nucleoplasm	8.72800192303173e-06
BP	GO:0048523	negative regulation of cellular process	1.00506764418203e-05
CC	GO:0097060	synaptic membrane	1.00506764418203e-05
BP	GO:0051726	regulation of cell cycle	1.00506764418203e-05
CC	GO:0005634	nucleus	1.12648731270008e-05
BP	GO:0007399	nervous system development	1.12648731270008e-05
CC	GO:0000775	chromosome, centromeric region	1.21151402613505e-05
MF	GO:0044877	protein-containing complex binding	1.41044982334601e-05
BP	GO:0090304	nucleic acid metabolic process	1.49002829032934e-05
CC	GO:0005615	extracellular space	1.49531596224818e-05
BP	GO:0051128	regulation of cellular component organization	1.57322839752321e-05
BP	GO:0045595	regulation of cell differentiation	1.60550206205076e-05
BP	GO:0048468	cell development	1.60685179460784e-05
CC	GO:0098687	chromosomal region	1.82834949905484e-05
BP	GO:0007346	regulation of mitotic cell cycle	1.82834949905484e-05
CC	GO:0099512	supramolecular fiber	3.16281901690696e-05
CC	GO:0099080	supramolecular complex	3.18079921558043e-05
CC	GO:0099081	supramolecular polymer	3.18079921558043e-05
BP	GO:0051093	negative regulation of developmental process	4.04056989159295e-05
BP	GO:0000070	mitotic sister chromatid segregation	4.90090994718796e-05
MF	GO:0005488	binding	5.74225611135073e-05
CC	GO:0000228	nuclear chromosome	6.24464628994792e-05
BP	GO:0007049	cell cycle	6.56350591089624e-05
CC	GO:0044456	synapse part	6.57105524020609e-05
BP	GO:0051094	positive regulation of developmental process	8.05384330363123e-05
BP	GO:0000278	mitotic cell cycle	8.05384330363123e-05
CC	GO:0000776	kinetochore	8.49167923608031e-05
BP	GO:0048699	generation of neurons	9.96203828414682e-05
BP	GO:0051216	cartilage development	0.000105561989765596
BP	GO:0006974	cellular response to DNA damage stimulus	0.000114605269008256
BP	GO:0006281	DNA repair	0.000136986573661918
BP	GO:0061448	connective tissue development	0.000235161383585773
BP	GO:0051960	regulation of nervous system development	0.000248654262305825
BP	GO:0022008	neurogenesis	0.000248654262305825
MF	GO:0003729	mRNA binding	0.000248654262305825
BP	GO:0050767	regulation of neurogenesis	0.000248654262305825
CC	GO:0045202	synapse	0.000316458644167207
BP	GO:0045597	positive regulation of cell differentiation	0.00032115395099308
CC	GO:0030424	axon	0.000337428473786873
BP	GO:0060284	regulation of cell development	0.000387779281985163
BP	GO:0051130	positive regulation of cellular component organization	0.000391497691629716
BP	GO:0007059	chromosome segregation	0.000404141551582058
CC	GO:0043292	contractile fiber	0.000524908903343294
BP	GO:0060350	endochondral bone morphogenesis	0.000625658087178649
BP	GO:0033047	regulation of mitotic sister chromatid segregation	0.000625658087178649
BP	GO:0000819	sister chromatid segregation	0.000625658087178649
CC	GO:0044454	nuclear chromosome part	0.000625658087178649
BP	GO:0140014	mitotic nuclear division	0.000637732315236906
BP	GO:0099536	synaptic signaling	0.000920087950514429
CC	GO:0044430	cytoskeletal part	0.000920215518571849
BP	GO:0000075	cell cycle checkpoint	0.000989227282032404
BP	GO:0007093	mitotic cell cycle checkpoint	0.00105453707728062
BP	GO:0007268	chemical synaptic transmission	0.00110104537795084
BP	GO:0098916	anterograde trans-synaptic signaling	0.00110104537795084
BP	GO:0008038	neuron recognition	0.00115156641174573
BP	GO:0008037	cell recognition	0.001172896227152
CC	GO:1990904	ribonucleoprotein complex	0.0012274534109319
BP	GO:0006260	DNA replication	0.0012274534109319
BP	GO:0051241	negative regulation of multicellular organismal process	0.00124720173863879
CC	GO:0044422	organelle part	0.00132070239749963
BP	GO:0030182	neuron differentiation	0.00138325012963654
BP	GO:1901990	regulation of mitotic cell cycle phase transition	0.00139058427665315
BP	GO:0099537	trans-synaptic signaling	0.00142017458372463
CC	GO:0098590	plasma membrane region	0.00147540717782306
BP	GO:0006139	nucleobase-containing compound metabolic process	0.00154440905928448
CC	GO:0044420	extracellular matrix component	0.00158124724962533
CC	GO:0097458	neuron part	0.00168942573922429
CC	GO:0036477	somatodendritic compartment	0.00171427763957288
BP	GO:1901987	regulation of cell cycle phase transition	0.00180336443469052
BP	GO:0009653	anatomical structure morphogenesis	0.00180336443469052
BP	GO:0033045	regulation of sister chromatid segregation	0.00187797156809247
BP	GO:0016071	mRNA metabolic process	0.00197531087058688
CC	GO:0000779	condensed chromosome, centromeric region	0.00201939626406422
BP	GO:0007155	cell adhesion	0.00205786908477544
CC	GO:0005681	spliceosomal complex	0.00211096837751514
BP	GO:0007088	regulation of mitotic nuclear division	0.0021939584700224
BP	GO:0045930	negative regulation of mitotic cell cycle	0.00240993008295503
BP	GO:0003008	system process	0.00245484417823745
BP	GO:0022610	biological adhesion	0.00252774906542708
CC	GO:0000777	condensed chromosome kinetochore	0.00252774906542708
BP	GO:0051983	regulation of chromosome segregation	0.00261686379451441
BP	GO:0006259	DNA metabolic process	0.00261686379451441
BP	GO:0031570	DNA integrity checkpoint	0.00267598471635986
BP	GO:0046483	heterocycle metabolic process	0.00269837811243701
CC	GO:0005581	collagen trimer	0.00269837811243701
BP	GO:0120035	regulation of plasma membrane bounded cell projection organization	0.00269837811243701
MF	GO:0005212	structural constituent of eye lens	0.0027587609491361
BP	GO:0090068	positive regulation of cell cycle process	0.0027814594021242
CC	GO:0045211	postsynaptic membrane	0.0027814594021242
BP	GO:0010564	regulation of cell cycle process	0.0027814594021242
BP	GO:0060349	bone morphogenesis	0.00279375665015641
BP	GO:0051962	positive regulation of nervous system development	0.00285209492443388
BP	GO:0006403	RNA localization	0.00304628468392026
BP	GO:0031344	regulation of cell projection organization	0.00320100653577514
CC	GO:0098794	postsynapse	0.00320233894161153
BP	GO:0006396	RNA processing	0.00335514147816564
CC	GO:0044297	cell body	0.00340053686563773
CC	GO:0030016	myofibril	0.00354206905628873
BP	GO:0045664	regulation of neuron differentiation	0.00373213039307443
BP	GO:0030030	cell projection organization	0.00383192147132802
BP	GO:1901988	negative regulation of cell cycle phase transition	0.0041801389413219
CC	GO:0005856	cytoskeleton	0.0042768738503968
BP	GO:0006725	cellular aromatic compound metabolic process	0.00437186628721372
BP	GO:0044774	mitotic DNA integrity checkpoint	0.00437186628721372
CC	GO:0000793	condensed chromosome	0.00440647753397842
BP	GO:0051716	cellular response to stimulus	0.00442509763344322
BP	GO:0022402	cell cycle process	0.00449384537168853
BP	GO:0030198	extracellular matrix organization	0.004636366078874
CC	GO:0030017	sarcomere	0.00464396968605336
BP	GO:0050769	positive regulation of neurogenesis	0.00501993348490704
BP	GO:0120036	plasma membrane bounded cell projection organization	0.00501993348490704
CC	GO:0044459	plasma membrane part	0.005064380557746
BP	GO:1903047	mitotic cell cycle process	0.00516130243274738
BP	GO:1901991	negative regulation of mitotic cell cycle phase transition	0.00524097174509325
BP	GO:0034641	cellular nitrogen compound metabolic process	0.00530766598837298
BP	GO:0031175	neuron projection development	0.00530766598837298
CC	GO:0030054	cell junction	0.00531239503457085
BP	GO:0010965	regulation of mitotic sister chromatid separation	0.00553913793428491
BP	GO:0008380	RNA splicing	0.00574969637162804
CC	GO:0044449	contractile fiber part	0.00592111209098138
BP	GO:0051310	metaphase plate congression	0.00597805711699177
BP	GO:0050804	modulation of chemical synaptic transmission	0.00617421640765214
BP	GO:0002062	chondrocyte differentiation	0.00630159022566413
BP	GO:0048666	neuron development	0.00630348638860373
MF	GO:0030020	extracellular matrix structural constituent conferring tensile strength	0.00660873832809799
BP	GO:0098813	nuclear chromosome segregation	0.00689328552020326
CC	GO:0043025	neuronal cell body	0.00697445263831703
BP	GO:0000245	spliceosomal complex assembly	0.00697445263831703
BP	GO:0099177	regulation of trans-synaptic signaling	0.00728199211446461
BP	GO:0051303	establishment of chromosome localization	0.00728199211446461
BP	GO:0060255	regulation of macromolecule metabolic process	0.00728292785569912
BP	GO:1901360	organic cyclic compound metabolic process	0.00729687190721359
BP	GO:0050896	response to stimulus	0.00734507549848932
BP	GO:0031123	RNA 3'-end processing	0.00747407595047196
CC	GO:0005813	centrosome	0.00764196800354316
BP	GO:0045787	positive regulation of cell cycle	0.00764196800354316
BP	GO:0060351	cartilage development involved in endochondral bone morphogenesis	0.00770022864172338
BP	GO:0043062	extracellular structure organization	0.0077389726460987
BP	GO:0043170	macromolecule metabolic process	0.00775966921680987
BP	GO:0044770	cell cycle phase transition	0.00837992309085466
BP	GO:0023052	signaling	0.00847152706715352
BP	GO:0006397	mRNA processing	0.00847152706715352
BP	GO:0009891	positive regulation of biosynthetic process	0.00858311948436996
BP	GO:0045786	negative regulation of cell cycle	0.00858311948436996
BP	GO:0007091	metaphase/anaphase transition of mitotic cell cycle	0.00867629296674643
BP	GO:0010948	negative regulation of cell cycle process	0.00867629296674643
BP	GO:0016070	RNA metabolic process	0.00915907470296104
MF	GO:0005102	signaling receptor binding	0.00946715826072691
BP	GO:0045935	positive regulation of nucleobase-containing compound metabolic process	0.00957676945902688
BP	GO:0007080	mitotic metaphase plate congression	0.00982958885786006
BP	GO:0035418	protein localization to synapse	0.00993515642910166
CC	GO:0044446	intracellular organelle part	0.0104302842645566
BP	GO:0050000	chromosome localization	0.0110770890932506
BP	GO:1905818	regulation of chromosome separation	0.0110770890932506
CC	GO:0043005	neuron projection	0.0110770890932506
BP	GO:0000375	RNA splicing, via transesterification reactions	0.0110770890932506
BP	GO:0000377	RNA splicing, via transesterification reactions with bulged adenosine as nucleophile	0.0110770890932506
BP	GO:0000398	mRNA splicing, via spliceosome	0.0110770890932506
CC	GO:0099240	intrinsic component of synaptic membrane	0.0121804264550395
BP	GO:0031328	positive regulation of cellular biosynthetic process	0.0125747288817041
MF	GO:0008134	transcription factor binding	0.0130071322635055
MF	GO:0005509	calcium ion binding	0.0131123724690487
BP	GO:0040011	locomotion	0.0131921984936453
BP	GO:0010720	positive regulation of cell development	0.0134755560205033
BP	GO:0060348	bone development	0.013747417413223
BP	GO:0045944	positive regulation of transcription by RNA polymerase II	0.0140694958199695
BP	GO:0010467	gene expression	0.0140694958199695
BP	GO:0000077	DNA damage checkpoint	0.014133366792282
BP	GO:0000280	nuclear division	0.0143502621601418
BP	GO:0044772	mitotic cell cycle phase transition	0.0144500803514617
BP	GO:0001501	skeletal system development	0.0148400626869912
CC	GO:0005891	voltage-gated calcium channel complex	0.0150748882188246
BP	GO:0007154	cell communication	0.0154082897695525
MF	GO:0008094	DNA-dependent ATPase activity	0.0154082897695525
BP	GO:0051052	regulation of DNA metabolic process	0.015484500131113
BP	GO:0030071	regulation of mitotic metaphase/anaphase transition	0.0158307423628022
BP	GO:0065004	protein-DNA complex assembly	0.0165294747639392
BP	GO:0048167	regulation of synaptic plasticity	0.0165294747639392
BP	GO:0031346	positive regulation of cell projection organization	0.0168337504710098
BP	GO:0006928	movement of cell or subcellular component	0.0168337504710098
CC	GO:0000780	condensed nuclear chromosome, centromeric region	0.0168337504710098
BP	GO:0051240	positive regulation of multicellular organismal process	0.0174725278318733
BP	GO:0044085	cellular component biogenesis	0.0174725278318733
BP	GO:0006950	response to stress	0.0174725278318733
BP	GO:0044539	long-chain fatty acid import	0.0174725278318733
BP	GO:0006941	striated muscle contraction	0.0175757319889851
CC	GO:0005657	replication fork	0.0179024918976357
CC	GO:0098878	neurotransmitter receptor complex	0.0180079779236723
BP	GO:0048513	animal organ development	0.0181038958238439
CC	GO:0098978	glutamatergic synapse	0.0185149082079945
BP	GO:0048144	fibroblast proliferation	0.0185149082079945
BP	GO:0006261	DNA-dependent DNA replication	0.0187415158754088
CC	GO:0043596	nuclear replication fork	0.0189408455095589
BP	GO:2000816	negative regulation of mitotic sister chromatid separation	0.0190134233957193
BP	GO:0048145	regulation of fibroblast proliferation	0.0190134233957193
BP	GO:0051783	regulation of nuclear division	0.019259830665497
BP	GO:0006275	regulation of DNA replication	0.0195402306560633
BP	GO:0048285	organelle fission	0.0195402306560633
BP	GO:0050808	synapse organization	0.0196552843870615
BP	GO:0051171	regulation of nitrogen compound metabolic process	0.0196552843870615
BP	GO:0033044	regulation of chromosome organization	0.0197953844808418
BP	GO:0050877	nervous system process	0.0199660467839433
BP	GO:0044784	metaphase/anaphase transition of cell cycle	0.020500991529917
CC	GO:0099634	postsynaptic specialization membrane	0.0205589423310105
BP	GO:0048168	regulation of neuronal synaptic plasticity	0.0205589423310105
CC	GO:0000778	condensed nuclear chromosome kinetochore	0.0206915645283849
BP	GO:0070593	dendrite self-avoidance	0.0212697960537785
BP	GO:0051306	mitotic sister chromatid separation	0.0216885705850396
BP	GO:0048584	positive regulation of response to stimulus	0.0216885705850396
BP	GO:0006302	double-strand break repair	0.0217421845350736
BP	GO:0045596	negative regulation of cell differentiation	0.0230244217271947
BP	GO:0003009	skeletal muscle contraction	0.0243324389108539
BP	GO:0060079	excitatory postsynaptic potential	0.0245911302721177
CC	GO:0098839	postsynaptic density membrane	0.0245911302721177
CC	GO:0015630	microtubule cytoskeleton	0.0250375564366531
BP	GO:0006352	DNA-templated transcription, initiation	0.0251443190015321
BP	GO:0032963	collagen metabolic process	0.025868910792216
BP	GO:0051298	centrosome duplication	0.027213385546498
BP	GO:0006310	DNA recombination	0.027213385546498
BP	GO:0048583	regulation of response to stimulus	0.0275437014098277
CC	GO:0008328	ionotropic glutamate receptor complex	0.0276080969049915
CC	GO:0034703	cation channel complex	0.0282771750673701
CC	GO:0005815	microtubule organizing center	0.0287398028794642
CC	GO:0099146	intrinsic component of postsynaptic density membrane	0.0287398028794642
CC	GO:0042995	cell projection	0.028906667055847
CC	GO:0120025	plasma membrane bounded cell projection	0.029337348280237
BP	GO:0007267	cell-cell signaling	0.0303347497181126
BP	GO:0010557	positive regulation of macromolecule biosynthetic process	0.0303347497181126
BP	GO:0045841	negative regulation of mitotic metaphase/anaphase transition	0.0315943263918631
CC	GO:0032993	protein-DNA complex	0.0315943263918631
BP	GO:0051254	positive regulation of RNA metabolic process	0.0319031688248534
BP	GO:0040007	growth	0.0319031688248534
BP	GO:0051236	establishment of RNA localization	0.0320830627709463
BP	GO:0007010	cytoskeleton organization	0.0322449449310647
MF	GO:0003697	single-stranded DNA binding	0.0322449449310647
CC	GO:0097447	dendritic tree	0.0322743918873675
MF	GO:0003682	chromatin binding	0.0325245150449351
BP	GO:0033554	cellular response to stress	0.0327548303863301
BP	GO:0001958	endochondral ossification	0.0327548303863301
BP	GO:0036075	replacement ossification	0.0327548303863301
CC	GO:0000502	proteasome complex	0.0335531606199598
BP	GO:0051301	cell division	0.0340130436267048
BP	GO:0031325	positive regulation of cellular metabolic process	0.0359964247248123
BP	GO:1902099	regulation of metaphase/anaphase transition of cell cycle	0.0361874245119559
BP	GO:0033048	negative regulation of mitotic sister chromatid segregation	0.0378433200158161
CC	GO:0099572	postsynaptic specialization	0.0380959919352334
BP	GO:1905819	negative regulation of chromosome separation	0.0381885689125275
BP	GO:1902749	regulation of cell cycle G2/M phase transition	0.0385746971545953
CC	GO:0098982	GABA-ergic synapse	0.0389338888321937
BP	GO:0033046	negative regulation of sister chromatid segregation	0.0390185335760507
BP	GO:0045666	positive regulation of neuron differentiation	0.0390185335760507
BP	GO:0010975	regulation of neuron projection development	0.040322482667834
CC	GO:0032279	asymmetric synapse	0.041285616747521
MF	GO:0043015	gamma-tubulin binding	0.041285616747521
BP	GO:0097435	supramolecular fiber organization	0.041804431758266
BP	GO:0009719	response to endogenous stimulus	0.0430368328260145
MF	GO:0042623	ATPase activity, coupled	0.0435054720959094
BP	GO:0044089	positive regulation of cellular component biogenesis	0.0441882608305601
BP	GO:0051056	regulation of small GTPase mediated signal transduction	0.0442292952305991
BP	GO:0098815	modulation of excitatory postsynaptic potential	0.0466417538337559
BP	GO:0048146	positive regulation of fibroblast proliferation	0.0471767920206307
BP	GO:0016525	negative regulation of angiogenesis	0.0471767920206307
CC	GO:0032040	small-subunit processome	0.0472146631611652
CC	GO:0031226	intrinsic component of plasma membrane	0.0480785658396902
BP	GO:0080090	regulation of primary metabolic process	0.0480785658396902
CC	GO:1905369	endopeptidase complex	0.0485627618249393
BP	GO:0050806	positive regulation of synaptic transmission	0.0487998307008059
BP	GO:1902680	positive regulation of RNA biosynthetic process	0.0495485118263824
BP	GO:1901343	negative regulation of vasculature development	0.0495485118263824
CC	GO:0030425	dendrite	0.0495485118263824
BP	GO:1902750	negative regulation of cell cycle G2/M phase transition	0.0499482695594887
BP	GO:0045737	positive regulation of cyclin-dependent protein serine/threonine kinase activity	0.0499482695594887
BP	GO:0007166	cell surface receptor signaling pathway	0.049989877602329
