# Supplementary material for: Dedicated transcriptomics combined with power analysis lead to functional understanding of genes with weak phenotypic changes in knockout lines
Source: PLoS Comput Biol. 2020 Nov 12;16(11):e1008354. doi: 10.1371/journal.pcbi.1008354 (PMC7685438; doi:10.1371/journal.pcbi.1008354)
Supplement: S3 File — (GZ) [file pcbi.1008354.s017.gz › S3_File/gor0.2/844.tsv]

ontology	category	term	BH
CC	GO:0031012	extracellular matrix	1.62135657224117e-07
BP	GO:0032501	multicellular organismal process	1.62135657224117e-07
BP	GO:0009987	cellular process	4.90380401003638e-07
BP	GO:0048731	system development	4.90380401003638e-07
BP	GO:0007275	multicellular organism development	6.12420527478982e-07
BP	GO:0032502	developmental process	6.77591649611533e-07
CC	GO:0062023	collagen-containing extracellular matrix	1.89783619553042e-06
CC	GO:0044421	extracellular region part	1.89783619553042e-06
BP	GO:0065007	biological regulation	1.89783619553042e-06
BP	GO:0048856	anatomical structure development	2.38349787057592e-06
MF	GO:0005515	protein binding	2.38349787057592e-06
CC	GO:0005615	extracellular space	4.33394473061198e-06
BP	GO:0050789	regulation of biological process	4.66876556943559e-06
BP	GO:0071840	cellular component organization or biogenesis	4.79225601914231e-06
MF	GO:0005198	structural molecule activity	4.81452454050577e-06
BP	GO:0050794	regulation of cellular process	5.17347768070182e-06
MF	GO:0005488	binding	5.42317321474304e-06
MF	GO:0005201	extracellular matrix structural constituent	6.25784436614788e-06
CC	GO:0032991	protein-containing complex	9.70880983092826e-06
BP	GO:0016043	cellular component organization	9.70880983092826e-06
CC	GO:0031981	nuclear lumen	1.68612038291592e-05
CC	GO:0005576	extracellular region	2.30451782576825e-05
CC	GO:0005694	chromosome	2.49678879525558e-05
CC	GO:0097060	synaptic membrane	2.77387000300328e-05
CC	GO:0043228	non-membrane-bounded organelle	3.34686582695662e-05
CC	GO:0044427	chromosomal part	3.34686582695662e-05
BP	GO:0048519	negative regulation of biological process	3.38785299177131e-05
CC	GO:0044428	nuclear part	3.53721080414177e-05
CC	GO:0005654	nucleoplasm	4.02124336228733e-05
MF	GO:0044877	protein-containing complex binding	5.42913564884728e-05
CC	GO:0043232	intracellular non-membrane-bounded organelle	7.00467112013199e-05
CC	GO:0030424	axon	7.00467112013199e-05
CC	GO:0045202	synapse	7.70996336868935e-05
BP	GO:0051239	regulation of multicellular organismal process	0.000252604828234902
BP	GO:0140014	mitotic nuclear division	0.000317943823835243
BP	GO:0000278	mitotic cell cycle	0.000337277993147524
CC	GO:0098687	chromosomal region	0.000381340766601063
BP	GO:0048523	negative regulation of cellular process	0.000384349764118012
CC	GO:0097458	neuron part	0.000449611987614895
BP	GO:0007399	nervous system development	0.000449611987614895
CC	GO:0044456	synapse part	0.000469615365547834
BP	GO:0043170	macromolecule metabolic process	0.000475023669364009
BP	GO:0051726	regulation of cell cycle	0.000502333304098718
CC	GO:0070013	intracellular organelle lumen	0.000591015307047502
CC	GO:0031974	membrane-enclosed lumen	0.000605731225027239
CC	GO:0043233	organelle lumen	0.000605731225027239
BP	GO:0051130	positive regulation of cellular component organization	0.000605731225027239
CC	GO:0099080	supramolecular complex	0.000642444996501018
CC	GO:0099081	supramolecular polymer	0.000642444996501018
CC	GO:0099512	supramolecular fiber	0.000784491361383755
BP	GO:0090304	nucleic acid metabolic process	0.000909120696415142
BP	GO:0099536	synaptic signaling	0.000909120696415142
BP	GO:0048869	cellular developmental process	0.000909339738027921
BP	GO:0007049	cell cycle	0.000923718195438531
BP	GO:0000070	mitotic sister chromatid segregation	0.000923718195438531
MF	GO:0030020	extracellular matrix structural constituent conferring tensile strength	0.000923718195438531
CC	GO:0098794	postsynapse	0.000923718195438531
BP	GO:0007268	chemical synaptic transmission	0.00101720943697665
BP	GO:0098916	anterograde trans-synaptic signaling	0.00101720943697665
CC	GO:0000775	chromosome, centromeric region	0.00127609828829589
BP	GO:0006974	cellular response to DNA damage stimulus	0.00143133050461507
CC	GO:0045211	postsynaptic membrane	0.00143133050461507
BP	GO:0099537	trans-synaptic signaling	0.00143925190574433
CC	GO:0005581	collagen trimer	0.00148181035658878
CC	GO:0000776	kinetochore	0.00150416364324477
CC	GO:0031226	intrinsic component of plasma membrane	0.00159543516828553
CC	GO:0043005	neuron projection	0.0021653395904693
BP	GO:0051128	regulation of cellular component organization	0.00220389450330398
BP	GO:0030154	cell differentiation	0.00225655588907876
CC	GO:0005634	nucleus	0.00245250158876413
BP	GO:0007346	regulation of mitotic cell cycle	0.00303883397900481
BP	GO:0048518	positive regulation of biological process	0.0033655187561884
BP	GO:0008037	cell recognition	0.00453112195539743
BP	GO:0050793	regulation of developmental process	0.00464279108178324
CC	GO:0000228	nuclear chromosome	0.00492390387846155
MF	GO:0005539	glycosaminoglycan binding	0.00509455466055562
BP	GO:0048468	cell development	0.00568008329471991
BP	GO:0007088	regulation of mitotic nuclear division	0.006005240938405
BP	GO:0000819	sister chromatid segregation	0.00613178751856882
BP	GO:0007059	chromosome segregation	0.00640115500745645
CC	GO:0043292	contractile fiber	0.00648483263136265
BP	GO:0006139	nucleobase-containing compound metabolic process	0.0064984143515266
CC	GO:0005887	integral component of plasma membrane	0.00682261327453978
BP	GO:0006261	DNA-dependent DNA replication	0.00702801144605955
BP	GO:0006936	muscle contraction	0.00702801144605955
BP	GO:0033047	regulation of mitotic sister chromatid segregation	0.00711929789391022
CC	GO:0036477	somatodendritic compartment	0.00724669641563211
BP	GO:0000280	nuclear division	0.00797604451258026
BP	GO:0048522	positive regulation of cellular process	0.00847491187940538
CC	GO:0044297	cell body	0.00854500457435034
BP	GO:0006396	RNA processing	0.00875694958086439
CC	GO:0098982	GABA-ergic synapse	0.00897657675749991
BP	GO:2000026	regulation of multicellular organismal development	0.00897657675749991
BP	GO:0006260	DNA replication	0.00897657675749991
BP	GO:0003012	muscle system process	0.00897657675749991
BP	GO:1903047	mitotic cell cycle process	0.00897657675749991
BP	GO:0051241	negative regulation of multicellular organismal process	0.00897657675749991
BP	GO:0050808	synapse organization	0.00897657675749991
BP	GO:0051983	regulation of chromosome segregation	0.00897657675749991
BP	GO:0006281	DNA repair	0.00898094659518887
CC	GO:0099572	postsynaptic specialization	0.00965192816492736
CC	GO:0000779	condensed chromosome, centromeric region	0.00965192816492736
CC	GO:0044454	nuclear chromosome part	0.0104108012524465
BP	GO:0034641	cellular nitrogen compound metabolic process	0.0104626791765637
BP	GO:0051960	regulation of nervous system development	0.0112689580337074
BP	GO:0022610	biological adhesion	0.0117720175095654
BP	GO:0007155	cell adhesion	0.0121794620989866
CC	GO:0099240	intrinsic component of synaptic membrane	0.0121794620989866
CC	GO:0043025	neuronal cell body	0.01242509609265
BP	GO:0046483	heterocycle metabolic process	0.01242509609265
BP	GO:0060255	regulation of macromolecule metabolic process	0.0128374787437672
BP	GO:0007416	synapse assembly	0.0135564552354527
BP	GO:0000075	cell cycle checkpoint	0.0140020309334801
CC	GO:0000777	condensed chromosome kinetochore	0.0140020309334801
BP	GO:0051276	chromosome organization	0.0140713074945255
BP	GO:0033045	regulation of sister chromatid segregation	0.0140713074945255
BP	GO:0003013	circulatory system process	0.0142216202227951
BP	GO:0051962	positive regulation of nervous system development	0.0142216202227951
BP	GO:0051093	negative regulation of developmental process	0.0142216202227951
BP	GO:0051216	cartilage development	0.0142216202227951
MF	GO:0008201	heparin binding	0.0142216202227951
CC	GO:0000793	condensed chromosome	0.0142216202227951
BP	GO:0048513	animal organ development	0.0142441790286794
MF	GO:0005212	structural constituent of eye lens	0.0151894012647447
BP	GO:0010467	gene expression	0.0152781336032512
BP	GO:0048285	organelle fission	0.0155696296511841
BP	GO:0061448	connective tissue development	0.0158901558842116
CC	GO:0098984	neuron to neuron synapse	0.0161909384670806
BP	GO:0048589	developmental growth	0.0161909384670806
BP	GO:0007080	mitotic metaphase plate congression	0.0162469671773357
CC	GO:0033267	axon part	0.0162469671773357
BP	GO:0051094	positive regulation of developmental process	0.0162484269205836
CC	GO:0044420	extracellular matrix component	0.0162484269205836
BP	GO:0006259	DNA metabolic process	0.0176166643439172
CC	GO:0098936	intrinsic component of postsynaptic membrane	0.0176166643439172
BP	GO:0007093	mitotic cell cycle checkpoint	0.0176166643439172
MF	GO:0016887	ATPase activity	0.0176166643439172
CC	GO:0032279	asymmetric synapse	0.0176166643439172
BP	GO:0098813	nuclear chromosome segregation	0.0190699200244823
BP	GO:0003008	system process	0.0200889810522687
CC	GO:0098978	glutamatergic synapse	0.0201936861686497
CC	GO:0030054	cell junction	0.0210517612135153
BP	GO:0051783	regulation of nuclear division	0.0218378640575514
MF	GO:0003729	mRNA binding	0.0220696287773155
BP	GO:0006941	striated muscle contraction	0.0230438683976293
MF	GO:0042623	ATPase activity, coupled	0.0232098015005076
BP	GO:0050804	modulation of chemical synaptic transmission	0.0232098015005076
MF	GO:0008094	DNA-dependent ATPase activity	0.0243817017958717
CC	GO:0014069	postsynaptic density	0.0248437261976222
CC	GO:0099634	postsynaptic specialization membrane	0.0248437261976222
CC	GO:0098590	plasma membrane region	0.0255109406165548
BP	GO:0008150	biological_process	0.0255109406165548
BP	GO:0022008	neurogenesis	0.0260057857005479
BP	GO:0099177	regulation of trans-synaptic signaling	0.0267887891342472
CC	GO:0008328	ionotropic glutamate receptor complex	0.0267887891342472
BP	GO:0006725	cellular aromatic compound metabolic process	0.0270686118917113
BP	GO:1901990	regulation of mitotic cell cycle phase transition	0.0273075940165628
BP	GO:1901988	negative regulation of cell cycle phase transition	0.0276263857647167
BP	GO:0045597	positive regulation of cell differentiation	0.027820727572972
BP	GO:0008015	blood circulation	0.027820727572972
CC	GO:0005657	replication fork	0.0282616805329725
MF	GO:0003697	single-stranded DNA binding	0.0288333475528264
BP	GO:0070593	dendrite self-avoidance	0.0288333475528264
BP	GO:0048699	generation of neurons	0.0288561213491516
CC	GO:0098839	postsynaptic density membrane	0.0292302156334358
BP	GO:0051301	cell division	0.0300519520440465
BP	GO:0016070	RNA metabolic process	0.0306961892902947
BP	GO:0003015	heart process	0.0306961892902947
BP	GO:0003009	skeletal muscle contraction	0.0306961892902947
BP	GO:0007517	muscle organ development	0.0309599251793692
BP	GO:0007091	metaphase/anaphase transition of mitotic cell cycle	0.0313825598793257
CC	GO:0098878	neurotransmitter receptor complex	0.0313825598793257
CC	GO:0044422	organelle part	0.0313825598793257
BP	GO:0051984	positive regulation of chromosome segregation	0.0320027255763208
BP	GO:0022402	cell cycle process	0.0335956438753473
BP	GO:0010564	regulation of cell cycle process	0.0346511466059166
BP	GO:1901991	negative regulation of mitotic cell cycle phase transition	0.0357803240611767
BP	GO:0009653	anatomical structure morphogenesis	0.0379225735622329
CC	GO:0030016	myofibril	0.0379225735622329
BP	GO:1901360	organic cyclic compound metabolic process	0.0393573515320757
BP	GO:0045595	regulation of cell differentiation	0.039572610002913
CC	GO:0005856	cytoskeleton	0.039572610002913
BP	GO:0051303	establishment of chromosome localization	0.039842857805119
BP	GO:1901987	regulation of cell cycle phase transition	0.0400626645576099
BP	GO:0050769	positive regulation of neurogenesis	0.0405831193453403
BP	GO:0045930	negative regulation of mitotic cell cycle	0.040766425653468
BP	GO:0033044	regulation of chromosome organization	0.041648967769203
BP	GO:0003433	chondrocyte development involved in endochondral bone morphogenesis	0.041648967769203
BP	GO:0060537	muscle tissue development	0.041648967769203
BP	GO:0044260	cellular macromolecule metabolic process	0.0421416607559479
BP	GO:0048666	neuron development	0.0421416607559479
BP	GO:0044770	cell cycle phase transition	0.0434488522186721
CC	GO:0044451	nucleoplasm part	0.0436693813070031
BP	GO:0010965	regulation of mitotic sister chromatid separation	0.0436693813070031
BP	GO:0048168	regulation of neuronal synaptic plasticity	0.0439349421858247
BP	GO:0040007	growth	0.0439349421858247
BP	GO:0051310	metaphase plate congression	0.0457646031975696
BP	GO:0065008	regulation of biological quality	0.0457742951977032
BP	GO:0042391	regulation of membrane potential	0.0462472363353691
BP	GO:0008380	RNA splicing	0.046370639878359
BP	GO:0090303	positive regulation of wound healing	0.0468375118341342
BP	GO:0006403	RNA localization	0.0479024434692153
BP	GO:0048167	regulation of synaptic plasticity	0.0486390213329689
CC	GO:0030017	sarcomere	0.0491768971555529
BP	GO:0016071	mRNA metabolic process	0.0491768971555529
BP	GO:0031175	neuron projection development	0.0491768971555529
BP	GO:0061061	muscle structure development	0.0492687465560035
BP	GO:0006807	nitrogen compound metabolic process	0.0492687465560035
BP	GO:0006310	DNA recombination	0.0495047875922842
CC	GO:0099699	integral component of synaptic membrane	0.0496007038022934
