# Supplementary material for: Dedicated transcriptomics combined with power analysis lead to functional understanding of genes with weak phenotypic changes in knockout lines
Source: PLoS Comput Biol. 2020 Nov 12;16(11):e1008354. doi: 10.1371/journal.pcbi.1008354 (PMC7685438; doi:10.1371/journal.pcbi.1008354)
Supplement: S3 File — (GZ) [file pcbi.1008354.s017.gz › S3_File/gor0.2/417.tsv]

ontology	category	term	BH
CC	GO:0031012	extracellular matrix	9.67429733199015e-08
MF	GO:0005201	extracellular matrix structural constituent	1.1141488880117e-07
BP	GO:0032501	multicellular organismal process	1.1141488880117e-07
CC	GO:0032991	protein-containing complex	1.21730900181307e-06
CC	GO:0044421	extracellular region part	1.23025534503555e-06
BP	GO:0048731	system development	2.28071131930244e-06
CC	GO:0062023	collagen-containing extracellular matrix	2.78068053741004e-06
CC	GO:0044428	nuclear part	5.74097647823e-06
BP	GO:0007275	multicellular organism development	5.74097647823e-06
MF	GO:0005198	structural molecule activity	6.50269777474396e-06
CC	GO:0097060	synaptic membrane	6.8515977963298e-06
CC	GO:0005615	extracellular space	6.8515977963298e-06
BP	GO:0003008	system process	6.8515977963298e-06
CC	GO:0031981	nuclear lumen	7.78427096881657e-06
BP	GO:0048856	anatomical structure development	9.6439791466245e-06
CC	GO:0005576	extracellular region	1.00034116336728e-05
BP	GO:0032502	developmental process	1.01805747124527e-05
MF	GO:0005515	protein binding	1.01805747124527e-05
CC	GO:0044427	chromosomal part	1.01805747124527e-05
CC	GO:0005694	chromosome	1.10910489358404e-05
CC	GO:0045202	synapse	1.76671194174103e-05
BP	GO:0007399	nervous system development	1.76671194174103e-05
CC	GO:0044456	synapse part	3.72892865569702e-05
CC	GO:0043228	non-membrane-bounded organelle	4.07341454597042e-05
CC	GO:0000228	nuclear chromosome	4.27931836590953e-05
BP	GO:0009987	cellular process	4.27931836590953e-05
BP	GO:0099536	synaptic signaling	5.4980548843672e-05
CC	GO:0098687	chromosomal region	5.86631566453012e-05
BP	GO:0007268	chemical synaptic transmission	6.09794188245315e-05
BP	GO:0098916	anterograde trans-synaptic signaling	6.09794188245315e-05
CC	GO:0005634	nucleus	7.00718723543612e-05
MF	GO:0044877	protein-containing complex binding	7.23646052484137e-05
CC	GO:0030054	cell junction	7.2859171952017e-05
BP	GO:0099537	trans-synaptic signaling	7.47023125419207e-05
CC	GO:0005654	nucleoplasm	0.000105440376777938
CC	GO:0044454	nuclear chromosome part	0.000128060415692927
CC	GO:0070013	intracellular organelle lumen	0.000171708180229064
CC	GO:0043232	intracellular non-membrane-bounded organelle	0.000173134609867555
CC	GO:0031974	membrane-enclosed lumen	0.000173191334456376
CC	GO:0043233	organelle lumen	0.000173191334456376
CC	GO:0000776	kinetochore	0.000195055471634274
MF	GO:0005212	structural constituent of eye lens	0.000195387400771268
CC	GO:0030424	axon	0.000197313310722407
CC	GO:0000775	chromosome, centromeric region	0.000216242894883721
CC	GO:0000777	condensed chromosome kinetochore	0.000216242894883721
CC	GO:0031226	intrinsic component of plasma membrane	0.000383778265976282
BP	GO:0050877	nervous system process	0.000411513444249033
BP	GO:0006396	RNA processing	0.000537734275225857
CC	GO:0045211	postsynaptic membrane	0.000598584646430056
MF	GO:0005488	binding	0.000835643826920173
CC	GO:0005887	integral component of plasma membrane	0.000949481038401942
BP	GO:0008380	RNA splicing	0.00105280409294747
CC	GO:0005581	collagen trimer	0.00114013496405045
CC	GO:0097458	neuron part	0.00162577178498609
BP	GO:0050789	regulation of biological process	0.00195022501657158
BP	GO:0048869	cellular developmental process	0.00196026461575811
BP	GO:0050794	regulation of cellular process	0.00196026461575811
BP	GO:0050804	modulation of chemical synaptic transmission	0.00196026461575811
BP	GO:0016071	mRNA metabolic process	0.00196026461575811
BP	GO:0051239	regulation of multicellular organismal process	0.00196026461575811
BP	GO:0071840	cellular component organization or biogenesis	0.00235770013596265
BP	GO:0099177	regulation of trans-synaptic signaling	0.00235770013596265
BP	GO:0007049	cell cycle	0.00238888230610522
BP	GO:0030154	cell differentiation	0.00255584621608584
BP	GO:0000278	mitotic cell cycle	0.00280417062655618
CC	GO:0036477	somatodendritic compartment	0.00280417062655618
BP	GO:0006397	mRNA processing	0.00287681294646259
BP	GO:0090304	nucleic acid metabolic process	0.00324883674402582
BP	GO:0051216	cartilage development	0.00326451115208161
BP	GO:0048468	cell development	0.00347771166425095
BP	GO:0051726	regulation of cell cycle	0.00353929770016348
BP	GO:0040007	growth	0.00359521553057767
CC	GO:0000779	condensed chromosome, centromeric region	0.00373440191829712
BP	GO:0006139	nucleobase-containing compound metabolic process	0.00394815361284404
BP	GO:0006974	cellular response to DNA damage stimulus	0.00431831438185952
BP	GO:0061448	connective tissue development	0.00559625038450841
BP	GO:0060351	cartilage development involved in endochondral bone morphogenesis	0.00580109362801794
BP	GO:0022008	neurogenesis	0.00580109362801794
BP	GO:0065007	biological regulation	0.00584512521287604
BP	GO:0048589	developmental growth	0.00589358577446447
BP	GO:0050793	regulation of developmental process	0.00639372977018578
BP	GO:2000026	regulation of multicellular organismal development	0.00710780522172983
BP	GO:0000375	RNA splicing, via transesterification reactions	0.00710780522172983
BP	GO:0000377	RNA splicing, via transesterification reactions with bulged adenosine as nucleophile	0.00710780522172983
BP	GO:0000398	mRNA splicing, via spliceosome	0.00710780522172983
BP	GO:0007346	regulation of mitotic cell cycle	0.00710780522172983
BP	GO:0006281	DNA repair	0.00712177374480793
MF	GO:0005539	glycosaminoglycan binding	0.00760447665679516
CC	GO:0099512	supramolecular fiber	0.00760447665679516
CC	GO:0099080	supramolecular complex	0.00760447665679516
CC	GO:0099081	supramolecular polymer	0.00760447665679516
BP	GO:0016043	cellular component organization	0.00817350259663824
CC	GO:0044297	cell body	0.00860033021206795
BP	GO:0006261	DNA-dependent DNA replication	0.00860033021206795
BP	GO:0003015	heart process	0.00860033021206795
CC	GO:0043292	contractile fiber	0.00923918161977719
BP	GO:0051983	regulation of chromosome segregation	0.00984435725855447
CC	GO:0043025	neuronal cell body	0.0101616272160141
CC	GO:0098793	presynapse	0.011366061525577
CC	GO:0033267	axon part	0.0113850715541723
CC	GO:0099240	intrinsic component of synaptic membrane	0.0118407930229575
BP	GO:1902749	regulation of cell cycle G2/M phase transition	0.011856391182526
BP	GO:0002062	chondrocyte differentiation	0.0120740254525143
BP	GO:0048699	generation of neurons	0.0120788663267154
BP	GO:0060047	heart contraction	0.0121243194079101
BP	GO:0006260	DNA replication	0.0121243194079101
BP	GO:0060079	excitatory postsynaptic potential	0.0121243194079101
BP	GO:0045597	positive regulation of cell differentiation	0.0121939743019325
BP	GO:0046483	heterocycle metabolic process	0.0121939743019325
BP	GO:0071248	cellular response to metal ion	0.0128867307461569
BP	GO:0003012	muscle system process	0.0128867307461569
BP	GO:0003433	chondrocyte development involved in endochondral bone morphogenesis	0.0128867307461569
BP	GO:0022610	biological adhesion	0.0128867307461569
CC	GO:0098794	postsynapse	0.0128867307461569
BP	GO:0007155	cell adhesion	0.0133943608453829
BP	GO:0034508	centromere complex assembly	0.0134061887909317
CC	GO:0098878	neurotransmitter receptor complex	0.0134061887909317
BP	GO:0051094	positive regulation of developmental process	0.0134061887909317
BP	GO:0007600	sensory perception	0.0134061887909317
BP	GO:0010389	regulation of G2/M transition of mitotic cell cycle	0.0136279777344033
CC	GO:0000793	condensed chromosome	0.0137291196514079
BP	GO:0007611	learning or memory	0.0140303782398177
BP	GO:0033045	regulation of sister chromatid segregation	0.0142796822437552
BP	GO:2000463	positive regulation of excitatory postsynaptic potential	0.0143627764001876
MF	GO:0030020	extracellular matrix structural constituent conferring tensile strength	0.0143627764001876
BP	GO:0033047	regulation of mitotic sister chromatid segregation	0.0145655642581526
CC	GO:0005657	replication fork	0.0151835955697793
MF	GO:0005509	calcium ion binding	0.0164561254829112
CC	GO:0044420	extracellular matrix component	0.0166384184548184
BP	GO:0048519	negative regulation of biological process	0.0166511690975543
BP	GO:1901360	organic cyclic compound metabolic process	0.0180067081970242
BP	GO:0099565	chemical synaptic transmission, postsynaptic	0.0180067081970242
BP	GO:0006725	cellular aromatic compound metabolic process	0.0180067081970242
BP	GO:0006941	striated muscle contraction	0.0185991876501928
CC	GO:0044451	nucleoplasm part	0.0197689156334988
CC	GO:0008328	ionotropic glutamate receptor complex	0.020480370140545
BP	GO:0090068	positive regulation of cell cycle process	0.020480370140545
BP	GO:0048167	regulation of synaptic plasticity	0.02052226349909
BP	GO:0048523	negative regulation of cellular process	0.0216248550875416
BP	GO:0043170	macromolecule metabolic process	0.0218046461248367
CC	GO:0016604	nuclear body	0.0218046461248367
BP	GO:0071241	cellular response to inorganic substance	0.0235336466017855
BP	GO:0044057	regulation of system process	0.0250016986190895
BP	GO:0051962	positive regulation of nervous system development	0.0250016986190895
BP	GO:0007610	behavior	0.0250016986190895
BP	GO:1901990	regulation of mitotic cell cycle phase transition	0.0250016986190895
CC	GO:0043005	neuron projection	0.0262139807571007
CC	GO:0005681	spliceosomal complex	0.026577427910398
BP	GO:0003013	circulatory system process	0.0271124399088228
BP	GO:0044839	cell cycle G2/M phase transition	0.0276121896517528
BP	GO:0000070	mitotic sister chromatid segregation	0.0291536301242186
BP	GO:0003413	chondrocyte differentiation involved in endochondral bone morphogenesis	0.0301191542356102
BP	GO:0034641	cellular nitrogen compound metabolic process	0.030582394347539
BP	GO:0030198	extracellular matrix organization	0.0307057006922303
BP	GO:0003422	growth plate cartilage morphogenesis	0.0319836363788698
CC	GO:0098590	plasma membrane region	0.0320461805598002
CC	GO:0042734	presynaptic membrane	0.0320825228125075
BP	GO:0003418	growth plate cartilage chondrocyte differentiation	0.0321067040323369
CC	GO:0043596	nuclear replication fork	0.0321418428206841
BP	GO:0051960	regulation of nervous system development	0.0321418428206841
CC	GO:0044459	plasma membrane part	0.0321418428206841
BP	GO:0060078	regulation of postsynaptic membrane potential	0.0322598819293648
CC	GO:0030017	sarcomere	0.0322598819293648
BP	GO:0045595	regulation of cell differentiation	0.0334061677768349
CC	GO:0000778	condensed nuclear chromosome kinetochore	0.0338502213359902
BP	GO:0007091	metaphase/anaphase transition of mitotic cell cycle	0.0341365922250616
BP	GO:0030182	neuron differentiation	0.0356482079398689
BP	GO:0007267	cell-cell signaling	0.0360127032398493
BP	GO:0000075	cell cycle checkpoint	0.0364383956099089
CC	GO:0030016	myofibril	0.0368998354008886
CC	GO:0044449	contractile fiber part	0.0386885281690719
BP	GO:0048168	regulation of neuronal synaptic plasticity	0.0386885281690719
MF	GO:0003729	mRNA binding	0.039049566201094
BP	GO:0008608	attachment of spindle microtubules to kinetochore	0.039049566201094
CC	GO:0098978	glutamatergic synapse	0.039049566201094
BP	GO:0008015	blood circulation	0.0394365230507023
BP	GO:0000819	sister chromatid segregation	0.0399880521491991
BP	GO:0051130	positive regulation of cellular component organization	0.0399880521491991
BP	GO:0033044	regulation of chromosome organization	0.0399987562415614
BP	GO:0006936	muscle contraction	0.0399987562415614
BP	GO:1903047	mitotic cell cycle process	0.0405217324632678
CC	GO:0099634	postsynaptic specialization membrane	0.0406129542761324
BP	GO:0007416	synapse assembly	0.0406934375330209
BP	GO:0007059	chromosome segregation	0.0424221474110188
BP	GO:0060537	muscle tissue development	0.0424221474110188
BP	GO:0048522	positive regulation of cellular process	0.0424221474110188
BP	GO:0016070	RNA metabolic process	0.0424221474110188
BP	GO:0003071	renal system process involved in regulation of systemic arterial blood pressure	0.0424221474110188
BP	GO:0048513	animal organ development	0.0424221474110188
BP	GO:0031123	RNA 3'-end processing	0.0424414630094937
BP	GO:0043062	extracellular structure organization	0.0424414630094937
CC	GO:0098839	postsynaptic density membrane	0.0432418391776379
CC	GO:0099699	integral component of synaptic membrane	0.0433849157172489
BP	GO:0051128	regulation of cellular component organization	0.0433849157172489
BP	GO:0006259	DNA metabolic process	0.0437394669991586
BP	GO:0060350	endochondral bone morphogenesis	0.0444265784318433
BP	GO:0010965	regulation of mitotic sister chromatid separation	0.0452435893003163
CC	GO:0099092	postsynaptic density, intracellular component	0.0460390292518412
BP	GO:0000086	G2/M transition of mitotic cell cycle	0.0464444641666776
BP	GO:0008150	biological_process	0.048001211304102
BP	GO:0031953	negative regulation of protein autophosphorylation	0.0490085617050034
