# Supplementary material for: Dedicated transcriptomics combined with power analysis lead to functional understanding of genes with weak phenotypic changes in knockout lines
Source: PLoS Comput Biol. 2020 Nov 12;16(11):e1008354. doi: 10.1371/journal.pcbi.1008354 (PMC7685438; doi:10.1371/journal.pcbi.1008354)
Supplement: S3 File — (GZ) [file pcbi.1008354.s017.gz › S3_File/gor0.2/902.tsv]

ontology	category	term	BH
CC	GO:0044427	chromosomal part	5.95358113306393e-07
BP	GO:0032501	multicellular organismal process	5.95358113306393e-07
BP	GO:0071840	cellular component organization or biogenesis	5.95358113306393e-07
MF	GO:0005515	protein binding	5.95358113306393e-07
CC	GO:0043228	non-membrane-bounded organelle	5.95358113306393e-07
CC	GO:0032991	protein-containing complex	5.95358113306393e-07
CC	GO:0005694	chromosome	5.95358113306393e-07
BP	GO:0009987	cellular process	6.34953513715207e-07
CC	GO:0043232	intracellular non-membrane-bounded organelle	9.33721471803498e-07
BP	GO:0048731	system development	1.79199191849246e-06
BP	GO:0016043	cellular component organization	1.79199191849246e-06
CC	GO:0000775	chromosome, centromeric region	2.14000303522877e-06
MF	GO:0005198	structural molecule activity	2.36907050763412e-06
BP	GO:0032502	developmental process	2.36907050763412e-06
CC	GO:0031012	extracellular matrix	2.65229365958439e-06
CC	GO:0044428	nuclear part	3.2956978647846e-06
CC	GO:0099512	supramolecular fiber	3.79920975387969e-06
BP	GO:0007275	multicellular organism development	3.79920975387969e-06
CC	GO:0099080	supramolecular complex	3.79920975387969e-06
CC	GO:0099081	supramolecular polymer	3.79920975387969e-06
BP	GO:0048856	anatomical structure development	4.55865972304799e-06
CC	GO:0031981	nuclear lumen	8.10575374911207e-06
CC	GO:0098687	chromosomal region	1.02118756930941e-05
CC	GO:0062023	collagen-containing extracellular matrix	1.08705366333271e-05
MF	GO:0005201	extracellular matrix structural constituent	1.10871605313247e-05
CC	GO:0044421	extracellular region part	1.21154721195546e-05
MF	GO:0044877	protein-containing complex binding	1.35526970160641e-05
BP	GO:0065007	biological regulation	1.35724950839858e-05
BP	GO:0051726	regulation of cell cycle	1.46664084779843e-05
CC	GO:0005576	extracellular region	1.75342607499803e-05
BP	GO:0007049	cell cycle	2.66765100605187e-05
MF	GO:0005488	binding	2.89839250849172e-05
BP	GO:0000278	mitotic cell cycle	2.89839250849172e-05
BP	GO:0050789	regulation of biological process	2.90433917132882e-05
CC	GO:0000776	kinetochore	2.90433917132882e-05
BP	GO:0030154	cell differentiation	3.6398594123685e-05
CC	GO:0043292	contractile fiber	4.0740725295028e-05
BP	GO:0050794	regulation of cellular process	4.42567317283042e-05
CC	GO:0005654	nucleoplasm	5.49824207066078e-05
BP	GO:0007346	regulation of mitotic cell cycle	5.94954787439373e-05
BP	GO:0048869	cellular developmental process	6.30169639167442e-05
CC	GO:0000228	nuclear chromosome	7.88020184232251e-05
CC	GO:0005615	extracellular space	0.000108842922237942
BP	GO:0048468	cell development	0.000108842922237942
BP	GO:0090068	positive regulation of cell cycle process	0.000117198486869327
CC	GO:0044454	nuclear chromosome part	0.000135959462334581
CC	GO:0030016	myofibril	0.000162485408352253
CC	GO:0030017	sarcomere	0.000345322338240591
CC	GO:0005634	nucleus	0.00050821864962963
BP	GO:2000026	regulation of multicellular organismal development	0.0008303555083197
BP	GO:0000070	mitotic sister chromatid segregation	0.000888612183624527
BP	GO:0051239	regulation of multicellular organismal process	0.000924916523217427
BP	GO:0090304	nucleic acid metabolic process	0.00103461711252864
CC	GO:0044449	contractile fiber part	0.00103461711252864
BP	GO:0033047	regulation of mitotic sister chromatid segregation	0.00107171384539146
BP	GO:0010564	regulation of cell cycle process	0.00107171384539146
BP	GO:0045787	positive regulation of cell cycle	0.00107171384539146
BP	GO:0050793	regulation of developmental process	0.00107844236821731
BP	GO:1901987	regulation of cell cycle phase transition	0.00117431396388206
BP	GO:0008380	RNA splicing	0.00122281981698688
CC	GO:0000793	condensed chromosome	0.00122281981698688
BP	GO:0007399	nervous system development	0.00122281981698688
BP	GO:0033045	regulation of sister chromatid segregation	0.00131853727296816
BP	GO:0006281	DNA repair	0.00131853727296816
BP	GO:1901990	regulation of mitotic cell cycle phase transition	0.00134910984157612
CC	GO:0045202	synapse	0.00134910984157612
MF	GO:0003729	mRNA binding	0.00204695561371259
BP	GO:0051983	regulation of chromosome segregation	0.00214698836745614
BP	GO:0048519	negative regulation of biological process	0.00217990907836112
BP	GO:0007059	chromosome segregation	0.00279054418190348
BP	GO:0016071	mRNA metabolic process	0.00300275566852385
BP	GO:0006139	nucleobase-containing compound metabolic process	0.00335761098589199
BP	GO:0061448	connective tissue development	0.00369206637032378
BP	GO:0000375	RNA splicing, via transesterification reactions	0.00369206637032378
BP	GO:0000377	RNA splicing, via transesterification reactions with bulged adenosine as nucleophile	0.00369206637032378
BP	GO:0000398	mRNA splicing, via spliceosome	0.00369206637032378
MF	GO:0042623	ATPase activity, coupled	0.00397923185171573
CC	GO:0000777	condensed chromosome kinetochore	0.00415409884421217
MF	GO:0005212	structural constituent of eye lens	0.00433394952729208
BP	GO:0022402	cell cycle process	0.00435164016159182
BP	GO:0045595	regulation of cell differentiation	0.00440904777812296
CC	GO:0005856	cytoskeleton	0.00445940121607493
CC	GO:0000779	condensed chromosome, centromeric region	0.00445940121607493
BP	GO:1903047	mitotic cell cycle process	0.00456915300888686
CC	GO:0070013	intracellular organelle lumen	0.00456915300888686
CC	GO:0044430	cytoskeletal part	0.00456915300888686
BP	GO:0048523	negative regulation of cellular process	0.00470625019012055
BP	GO:0051783	regulation of nuclear division	0.00470625019012055
CC	GO:0031974	membrane-enclosed lumen	0.00470625019012055
CC	GO:0043233	organelle lumen	0.00470625019012055
MF	GO:0030020	extracellular matrix structural constituent conferring tensile strength	0.00470625019012055
BP	GO:0051128	regulation of cellular component organization	0.00476978999010095
BP	GO:0046483	heterocycle metabolic process	0.00486717902699321
BP	GO:0006310	DNA recombination	0.00486717902699321
BP	GO:0006403	RNA localization	0.00486717902699321
BP	GO:0065004	protein-DNA complex assembly	0.00486717902699321
BP	GO:0140014	mitotic nuclear division	0.00486717902699321
BP	GO:0003008	system process	0.00506217074542809
BP	GO:0045931	positive regulation of mitotic cell cycle	0.00506217074542809
CC	GO:0005581	collagen trimer	0.00506217074542809
BP	GO:0060255	regulation of macromolecule metabolic process	0.00507889647757983
BP	GO:0000819	sister chromatid segregation	0.00508986806686036
BP	GO:0007088	regulation of mitotic nuclear division	0.00508986806686036
MF	GO:0008094	DNA-dependent ATPase activity	0.00508986806686036
CC	GO:0031674	I band	0.00508986806686036
BP	GO:0071824	protein-DNA complex subunit organization	0.00508986806686036
BP	GO:0007091	metaphase/anaphase transition of mitotic cell cycle	0.00518401774433967
BP	GO:0006260	DNA replication	0.00532724584267304
BP	GO:0006397	mRNA processing	0.00532724584267304
CC	GO:0030054	cell junction	0.00532724584267304
BP	GO:0051093	negative regulation of developmental process	0.00532724584267304
BP	GO:0051130	positive regulation of cellular component organization	0.00532724584267304
BP	GO:0044784	metaphase/anaphase transition of cell cycle	0.00560674354517626
BP	GO:0006725	cellular aromatic compound metabolic process	0.00625101752504817
BP	GO:0006261	DNA-dependent DNA replication	0.00641693136806675
BP	GO:1901988	negative regulation of cell cycle phase transition	0.00641693136806675
CC	GO:0097060	synaptic membrane	0.00644571632236655
BP	GO:0003012	muscle system process	0.00646994648664431
BP	GO:0000280	nuclear division	0.00679951710634992
BP	GO:0006941	striated muscle contraction	0.00680234626079909
BP	GO:1905818	regulation of chromosome separation	0.00685472056408711
MF	GO:0016887	ATPase activity	0.00704632922956347
BP	GO:0006974	cellular response to DNA damage stimulus	0.00707252384570919
BP	GO:0000075	cell cycle checkpoint	0.00707252384570919
CC	GO:0030018	Z disc	0.0075151707600786
BP	GO:0010965	regulation of mitotic sister chromatid separation	0.00770055814386828
BP	GO:1901991	negative regulation of mitotic cell cycle phase transition	0.00779701393410968
BP	GO:0034641	cellular nitrogen compound metabolic process	0.00789781237032871
BP	GO:0051301	cell division	0.00868973546546293
CC	GO:0044422	organelle part	0.0088354981322408
CC	GO:1990904	ribonucleoprotein complex	0.0088354981322408
BP	GO:0030071	regulation of mitotic metaphase/anaphase transition	0.00898954371074771
BP	GO:0048589	developmental growth	0.00907406003650766
BP	GO:0007093	mitotic cell cycle checkpoint	0.0093736039685722
BP	GO:0048518	positive regulation of biological process	0.0093736039685722
BP	GO:1902099	regulation of metaphase/anaphase transition of cell cycle	0.00985269748145052
BP	GO:0051236	establishment of RNA localization	0.0106672363539057
BP	GO:0051216	cartilage development	0.0108727793877467
BP	GO:1901360	organic cyclic compound metabolic process	0.0108981768326056
MF	GO:0005539	glycosaminoglycan binding	0.0110603268614464
BP	GO:0006259	DNA metabolic process	0.0110603268614464
BP	GO:0034508	centromere complex assembly	0.0115058766025076
MF	GO:0008201	heparin binding	0.0115870712039573
BP	GO:0098813	nuclear chromosome segregation	0.0124015199780223
CC	GO:0005681	spliceosomal complex	0.0133234522913764
CC	GO:0044456	synapse part	0.0134729681995719
BP	GO:0006396	RNA processing	0.0138438492294309
BP	GO:1902100	negative regulation of metaphase/anaphase transition of cell cycle	0.014012907288477
BP	GO:0040007	growth	0.0140834059390626
CC	GO:0097458	neuron part	0.0141530356849923
BP	GO:0044770	cell cycle phase transition	0.0142886424769818
BP	GO:0051241	negative regulation of multicellular organismal process	0.0151647043877941
BP	GO:0044085	cellular component biogenesis	0.016613181795603
BP	GO:0048522	positive regulation of cellular process	0.0170855356354175
BP	GO:0045841	negative regulation of mitotic metaphase/anaphase transition	0.0172236787520942
BP	GO:0002062	chondrocyte differentiation	0.0177156816582914
BP	GO:0048699	generation of neurons	0.0180899472358409
BP	GO:0051171	regulation of nitrogen compound metabolic process	0.0184572668933011
BP	GO:0030198	extracellular matrix organization	0.0194042936775902
BP	GO:0022008	neurogenesis	0.0196116489353159
MF	GO:0008092	cytoskeletal protein binding	0.0201260844825789
CC	GO:0005865	striated muscle thin filament	0.0201260844825789
BP	GO:0048285	organelle fission	0.0208087542184004
BP	GO:0051960	regulation of nervous system development	0.0212432413190972
BP	GO:0051276	chromosome organization	0.0215552642260017
BP	GO:0010907	positive regulation of glucose metabolic process	0.0215680493122021
BP	GO:1905819	negative regulation of chromosome separation	0.0225468375013349
CC	GO:0036379	myofilament	0.0225731564163612
BP	GO:0006936	muscle contraction	0.0225731564163612
BP	GO:0050657	nucleic acid transport	0.0230374878986954
BP	GO:0050658	RNA transport	0.0230374878986954
BP	GO:0051094	positive regulation of developmental process	0.0230989581581584
BP	GO:0031570	DNA integrity checkpoint	0.0245878075002316
BP	GO:0048513	animal organ development	0.0280087908564055
BP	GO:2000816	negative regulation of mitotic sister chromatid separation	0.0280087908564055
MF	GO:0003697	single-stranded DNA binding	0.0291818586844494
CC	GO:0005819	spindle	0.0309936703512592
BP	GO:0000724	double-strand break repair via homologous recombination	0.0309936703512592
BP	GO:0000725	recombinational repair	0.0309936703512592
BP	GO:0043062	extracellular structure organization	0.0309936703512592
BP	GO:0003015	heart process	0.0309936703512592
BP	GO:0044774	mitotic DNA integrity checkpoint	0.0309936703512592
BP	GO:0097435	supramolecular fiber organization	0.0309936703512592
BP	GO:0051306	mitotic sister chromatid separation	0.0324813131711814
BP	GO:0043170	macromolecule metabolic process	0.0329676609259927
CC	GO:0044420	extracellular matrix component	0.033815631410376
BP	GO:0044772	mitotic cell cycle phase transition	0.033815631410376
BP	GO:0051303	establishment of chromosome localization	0.0364783924807143
BP	GO:0060284	regulation of cell development	0.0372896845653347
MF	GO:0008134	transcription factor binding	0.0376272272909357
BP	GO:0071174	mitotic spindle checkpoint	0.0381934508797285
BP	GO:0050808	synapse organization	0.0398436858742856
BP	GO:0006302	double-strand break repair	0.0398441220311795
MF	GO:0051015	actin filament binding	0.0399388135458251
BP	GO:0003009	skeletal muscle contraction	0.0399388135458251
CC	GO:0036477	somatodendritic compartment	0.0399388135458251
CC	GO:0000785	chromatin	0.0412956591669429
BP	GO:0031123	RNA 3'-end processing	0.0412956591669429
BP	GO:1901989	positive regulation of cell cycle phase transition	0.0412956591669429
BP	GO:0031577	spindle checkpoint	0.0420332860850314
BP	GO:0060047	heart contraction	0.0425532235837769
BP	GO:1901361	organic cyclic compound catabolic process	0.0425532235837769
BP	GO:0016070	RNA metabolic process	0.0452606589391436
BP	GO:0045597	positive regulation of cell differentiation	0.0452606589391436
BP	GO:0003433	chondrocyte development involved in endochondral bone morphogenesis	0.0457304000380969
MF	GO:0005509	calcium ion binding	0.0463683333857222
BP	GO:0045596	negative regulation of cell differentiation	0.0483139030929351
BP	GO:0030182	neuron differentiation	0.0491323380920644
BP	GO:0033044	regulation of chromosome organization	0.049282263276328
BP	GO:0008630	intrinsic apoptotic signaling pathway in response to DNA damage	0.0496196660134354
