# Supplementary material for: Dedicated transcriptomics combined with power analysis lead to functional understanding of genes with weak phenotypic changes in knockout lines
Source: PLoS Comput Biol. 2020 Nov 12;16(11):e1008354. doi: 10.1371/journal.pcbi.1008354 (PMC7685438; doi:10.1371/journal.pcbi.1008354)
Supplement: S3 File — (GZ) [file pcbi.1008354.s017.gz › S3_File/gor0.2/972.tsv]

ontology	category	term	BH
CC	GO:0031012	extracellular matrix	2.34110904146557e-09
BP	GO:0032501	multicellular organismal process	8.62816610909676e-09
MF	GO:0005515	protein binding	1.87126743401317e-08
BP	GO:0048731	system development	1.87126743401317e-08
CC	GO:0062023	collagen-containing extracellular matrix	1.24692709577679e-07
BP	GO:0007275	multicellular organism development	1.24692709577679e-07
CC	GO:0032991	protein-containing complex	2.24613545189732e-07
CC	GO:0044421	extracellular region part	7.10585416280424e-07
BP	GO:0050789	regulation of biological process	7.68617350926715e-07
CC	GO:0031981	nuclear lumen	8.49963669799952e-07
CC	GO:0044428	nuclear part	8.49963669799952e-07
BP	GO:0032502	developmental process	8.49963669799952e-07
CC	GO:0043228	non-membrane-bounded organelle	8.49963669799952e-07
MF	GO:0005201	extracellular matrix structural constituent	8.49963669799952e-07
BP	GO:0065007	biological regulation	8.49963669799952e-07
BP	GO:0048856	anatomical structure development	9.23141990142439e-07
CC	GO:0005694	chromosome	1.2076063209358e-06
BP	GO:0050794	regulation of cellular process	1.73148018428696e-06
CC	GO:0043232	intracellular non-membrane-bounded organelle	2.92054284403576e-06
CC	GO:0044427	chromosomal part	7.35260969335015e-06
BP	GO:0009987	cellular process	7.93636867157305e-06
CC	GO:0005615	extracellular space	7.93636867157305e-06
BP	GO:0051239	regulation of multicellular organismal process	1.40287923492926e-05
MF	GO:0005488	binding	1.66078596389715e-05
CC	GO:0005576	extracellular region	2.99011023328852e-05
BP	GO:0048519	negative regulation of biological process	3.07730152722202e-05
CC	GO:0097060	synaptic membrane	3.49735766788928e-05
CC	GO:0030424	axon	3.49735766788928e-05
CC	GO:0070013	intracellular organelle lumen	4.1244502451385e-05
BP	GO:0090304	nucleic acid metabolic process	4.1244502451385e-05
CC	GO:0031974	membrane-enclosed lumen	4.1244502451385e-05
CC	GO:0043233	organelle lumen	4.1244502451385e-05
BP	GO:0007399	nervous system development	8.0784089033318e-05
BP	GO:2000026	regulation of multicellular organismal development	0.000101857494857538
BP	GO:0051726	regulation of cell cycle	0.000107994838760176
BP	GO:0050793	regulation of developmental process	0.000119834477098974
MF	GO:0005212	structural constituent of eye lens	0.000142550992924028
CC	GO:0000228	nuclear chromosome	0.000145584103768748
BP	GO:0000278	mitotic cell cycle	0.000157070927774185
BP	GO:0071840	cellular component organization or biogenesis	0.000157070927774185
CC	GO:0033267	axon part	0.000411777978905634
CC	GO:0045202	synapse	0.000411777978905634
BP	GO:0030154	cell differentiation	0.000411777978905634
BP	GO:0048523	negative regulation of cellular process	0.000422883381108045
CC	GO:0044454	nuclear chromosome part	0.000562686880117575
CC	GO:0005654	nucleoplasm	0.000594017114641706
BP	GO:0051128	regulation of cellular component organization	0.000740739126707759
MF	GO:0005198	structural molecule activity	0.000752219278459127
BP	GO:0007049	cell cycle	0.00076555314415054
CC	GO:0099240	intrinsic component of synaptic membrane	0.00094582767347203
BP	GO:0048468	cell development	0.00094582767347203
BP	GO:0045595	regulation of cell differentiation	0.000954059465352265
CC	GO:0000779	condensed chromosome, centromeric region	0.000954059465352265
CC	GO:0005634	nucleus	0.00105648529897808
BP	GO:0007154	cell communication	0.00113750584137338
CC	GO:0000776	kinetochore	0.00123771574998718
BP	GO:0007346	regulation of mitotic cell cycle	0.00132709831272565
CC	GO:0045211	postsynaptic membrane	0.00135516939278103
BP	GO:0099536	synaptic signaling	0.00137740361044991
CC	GO:0005581	collagen trimer	0.00139718438522373
MF	GO:0005539	glycosaminoglycan binding	0.00141845058998235
BP	GO:0051960	regulation of nervous system development	0.00143905996729954
CC	GO:0000793	condensed chromosome	0.00152120472245821
BP	GO:0099537	trans-synaptic signaling	0.00159395364295582
BP	GO:0007059	chromosome segregation	0.00167427398438885
BP	GO:0023052	signaling	0.00167427398438885
BP	GO:0007268	chemical synaptic transmission	0.00167427398438885
BP	GO:0098916	anterograde trans-synaptic signaling	0.00167427398438885
BP	GO:0048869	cellular developmental process	0.00167427398438885
CC	GO:0098590	plasma membrane region	0.00167427398438885
BP	GO:0016043	cellular component organization	0.00172344035609213
CC	GO:0044456	synapse part	0.00172344035609213
BP	GO:0060255	regulation of macromolecule metabolic process	0.00172344035609213
MF	GO:0044877	protein-containing complex binding	0.00175111352758755
BP	GO:0006139	nucleobase-containing compound metabolic process	0.00175137389669972
CC	GO:0098982	GABA-ergic synapse	0.00175580424807735
BP	GO:0051130	positive regulation of cellular component organization	0.00186406728614485
CC	GO:0097458	neuron part	0.00186406728614485
MF	GO:0003729	mRNA binding	0.00186406728614485
BP	GO:0003008	system process	0.00186406728614485
CC	GO:0099512	supramolecular fiber	0.00189660139580901
BP	GO:1903047	mitotic cell cycle process	0.00189660139580901
CC	GO:0099080	supramolecular complex	0.00189660139580901
CC	GO:0099081	supramolecular polymer	0.00189660139580901
CC	GO:0000775	chromosome, centromeric region	0.00239292785786609
BP	GO:0006260	DNA replication	0.00249307193556278
MF	GO:0030020	extracellular matrix structural constituent conferring tensile strength	0.00249307193556278
BP	GO:0003012	muscle system process	0.00296225178665431
CC	GO:0030054	cell junction	0.00298113436931501
CC	GO:0000777	condensed chromosome kinetochore	0.00316678731187382
BP	GO:0046483	heterocycle metabolic process	0.00344116796975435
BP	GO:0060351	cartilage development involved in endochondral bone morphogenesis	0.00364328967147996
BP	GO:0000070	mitotic sister chromatid segregation	0.00392346838282938
CC	GO:0099634	postsynaptic specialization membrane	0.00393661240960636
BP	GO:0010564	regulation of cell cycle process	0.00393867918529367
BP	GO:0006974	cellular response to DNA damage stimulus	0.0040132350379008
BP	GO:0061448	connective tissue development	0.00407111941483879
BP	GO:0050808	synapse organization	0.00408391349343509
BP	GO:0051094	positive regulation of developmental process	0.0043781216057884
BP	GO:0090068	positive regulation of cell cycle process	0.00472288044345734
BP	GO:0051093	negative regulation of developmental process	0.00476106019599493
BP	GO:0045597	positive regulation of cell differentiation	0.00480776817473013
BP	GO:0060349	bone morphogenesis	0.00491231393340249
BP	GO:0006261	DNA-dependent DNA replication	0.00504141858808398
BP	GO:0140014	mitotic nuclear division	0.0051360545933015
BP	GO:0022610	biological adhesion	0.00522478233071324
BP	GO:0043170	macromolecule metabolic process	0.00538727606405935
CC	GO:0098936	intrinsic component of postsynaptic membrane	0.00544870328843621
BP	GO:0007155	cell adhesion	0.00544870328843621
BP	GO:0048589	developmental growth	0.00550671431295651
CC	GO:0099699	integral component of synaptic membrane	0.00563298543562616
BP	GO:0051171	regulation of nitrogen compound metabolic process	0.00563298543562616
BP	GO:0016070	RNA metabolic process	0.00574986621147887
BP	GO:0051962	positive regulation of nervous system development	0.00574986621147887
BP	GO:0051983	regulation of chromosome segregation	0.00593975665253129
BP	GO:0048699	generation of neurons	0.00593975665253129
BP	GO:0006941	striated muscle contraction	0.00604099625099635
CC	GO:0043292	contractile fiber	0.00614251617036124
BP	GO:0000819	sister chromatid segregation	0.00619323363476355
BP	GO:0007088	regulation of mitotic nuclear division	0.00619323363476355
BP	GO:0006396	RNA processing	0.00626119847757474
BP	GO:0050767	regulation of neurogenesis	0.0062681019093408
BP	GO:0040007	growth	0.00629791662650818
BP	GO:1901987	regulation of cell cycle phase transition	0.00638553886318879
BP	GO:0048522	positive regulation of cellular process	0.00661641662678497
CC	GO:0098687	chromosomal region	0.00663874906658243
BP	GO:0051216	cartilage development	0.00667145086783841
BP	GO:0007093	mitotic cell cycle checkpoint	0.00671755060045276
MF	GO:0005509	calcium ion binding	0.00671755060045276
BP	GO:0022008	neurogenesis	0.00673481825832052
BP	GO:0060350	endochondral bone morphogenesis	0.00739359632069197
BP	GO:0051783	regulation of nuclear division	0.00750874984450422
BP	GO:0060074	synapse maturation	0.00750874984450422
BP	GO:0034641	cellular nitrogen compound metabolic process	0.00750874984450422
BP	GO:0006725	cellular aromatic compound metabolic process	0.00784327005716132
CC	GO:0031226	intrinsic component of plasma membrane	0.00816685241649577
CC	GO:0098794	postsynapse	0.00819385689831178
BP	GO:0008380	RNA splicing	0.00842872709510305
BP	GO:1901990	regulation of mitotic cell cycle phase transition	0.00855769835103733
CC	GO:0000502	proteasome complex	0.00883724803909835
BP	GO:0010605	negative regulation of macromolecule metabolic process	0.00898496135319283
BP	GO:0060047	heart contraction	0.00898496135319283
BP	GO:0006403	RNA localization	0.00900364928645358
BP	GO:0060284	regulation of cell development	0.00900364928645358
BP	GO:0033045	regulation of sister chromatid segregation	0.00900588407932473
CC	GO:0005813	centrosome	0.00908265741748019
BP	GO:0048518	positive regulation of biological process	0.00915678267117772
BP	GO:0006281	DNA repair	0.00915678267117772
BP	GO:0033047	regulation of mitotic sister chromatid segregation	0.00946272839170153
BP	GO:0048513	animal organ development	0.00975810140563895
BP	GO:0045787	positive regulation of cell cycle	0.00978510522869271
CC	GO:0036477	somatodendritic compartment	0.00980334205789252
BP	GO:0006936	muscle contraction	0.0101845217449952
CC	GO:0043025	neuronal cell body	0.01034807242534
CC	GO:0044422	organelle part	0.0106008665487882
CC	GO:0044297	cell body	0.0106087453093224
BP	GO:0002062	chondrocyte differentiation	0.0106087453093224
BP	GO:0010467	gene expression	0.0106813224243984
BP	GO:0030182	neuron differentiation	0.0107064079414935
BP	GO:0006397	mRNA processing	0.0107064079414935
CC	GO:0044420	extracellular matrix component	0.010739121101628
BP	GO:0022402	cell cycle process	0.0110849479430853
BP	GO:0048666	neuron development	0.0113475444972507
BP	GO:0071248	cellular response to metal ion	0.0115088391654035
BP	GO:1905818	regulation of chromosome separation	0.0119980828514334
CC	GO:0098839	postsynaptic density membrane	0.0123107388787909
BP	GO:0051241	negative regulation of multicellular organismal process	0.0123107388787909
BP	GO:0000075	cell cycle checkpoint	0.0123107388787909
CC	GO:1905369	endopeptidase complex	0.0124126144573776
BP	GO:0030198	extracellular matrix organization	0.0124126144573776
BP	GO:0098813	nuclear chromosome segregation	0.0124126144573776
BP	GO:0006259	DNA metabolic process	0.0124126144573776
BP	GO:0045664	regulation of neuron differentiation	0.0124126144573776
BP	GO:0050804	modulation of chemical synaptic transmission	0.012744830745397
BP	GO:0010720	positive regulation of cell development	0.0127454859771314
BP	GO:0043062	extracellular structure organization	0.0127644034391806
BP	GO:0032268	regulation of cellular protein metabolic process	0.0134168087198222
CC	GO:0099146	intrinsic component of postsynaptic density membrane	0.0134500266012761
BP	GO:0003417	growth plate cartilage development	0.0135233933069603
MF	GO:0008134	transcription factor binding	0.0137056335049408
BP	GO:0010965	regulation of mitotic sister chromatid separation	0.0137056335049408
BP	GO:0033044	regulation of chromosome organization	0.0137056335049408
BP	GO:0003015	heart process	0.0139029954171841
BP	GO:0099177	regulation of trans-synaptic signaling	0.0146387364330071
BP	GO:0051301	cell division	0.0148559545090515
BP	GO:0050769	positive regulation of neurogenesis	0.0148559545090515
BP	GO:0060538	skeletal muscle organ development	0.0148559545090515
BP	GO:0007267	cell-cell signaling	0.0151938315510529
CC	GO:0044459	plasma membrane part	0.0151970755302997
CC	GO:0005887	integral component of plasma membrane	0.0153321126308006
MF	GO:0008094	DNA-dependent ATPase activity	0.0155815324407813
MF	GO:0008201	heparin binding	0.0155815324407813
BP	GO:0031175	neuron projection development	0.0157103153601052
CC	GO:0043005	neuron projection	0.0157575551532723
CC	GO:0099572	postsynaptic specialization	0.0174057056373052
BP	GO:0051246	regulation of protein metabolic process	0.0179100121656641
BP	GO:1901988	negative regulation of cell cycle phase transition	0.0179100121656641
CC	GO:0099055	integral component of postsynaptic membrane	0.0192686747800757
CC	GO:0098948	intrinsic component of postsynaptic specialization membrane	0.019349054693739
BP	GO:0051716	cellular response to stimulus	0.0199277583374945
BP	GO:0071241	cellular response to inorganic substance	0.0201422633818071
BP	GO:0080090	regulation of primary metabolic process	0.0205893258158196
BP	GO:0007517	muscle organ development	0.0206586347494922
BP	GO:0003422	growth plate cartilage morphogenesis	0.021154613451534
BP	GO:0007091	metaphase/anaphase transition of mitotic cell cycle	0.0218105874166758
MF	GO:0005102	signaling receptor binding	0.0218105874166758
BP	GO:0044784	metaphase/anaphase transition of cell cycle	0.0222064987836802
CC	GO:0097447	dendritic tree	0.0228942672838045
BP	GO:0044057	regulation of system process	0.023038959126318
MF	GO:0003682	chromatin binding	0.0234326463311214
CC	GO:1990904	ribonucleoprotein complex	0.0244469910788661
BP	GO:1901991	negative regulation of mitotic cell cycle phase transition	0.024896198672442
BP	GO:0001501	skeletal system development	0.024896198672442
CC	GO:0030427	site of polarized growth	0.02545157016055
CC	GO:0030016	myofibril	0.0256211745337468
CC	GO:0032279	asymmetric synapse	0.0263357977954277
BP	GO:0031123	RNA 3'-end processing	0.0265895006817592
BP	GO:0000280	nuclear division	0.0271831572802809
BP	GO:0008015	blood circulation	0.0286541400965207
CC	GO:0044430	cytoskeletal part	0.0298010994250135
CC	GO:0044449	contractile fiber part	0.0298190340942002
CC	GO:0030426	growth cone	0.0302801716291892
BP	GO:0016071	mRNA metabolic process	0.0314263708679952
BP	GO:1901360	organic cyclic compound metabolic process	0.0316610521667809
BP	GO:0009653	anatomical structure morphogenesis	0.0317572564837182
BP	GO:0065008	regulation of biological quality	0.0318643169226917
BP	GO:0003433	chondrocyte development involved in endochondral bone morphogenesis	0.0327599316022557
BP	GO:0051236	establishment of RNA localization	0.0344112923328893
CC	GO:0044304	main axon	0.034697982185814
CC	GO:0005856	cytoskeleton	0.0348069847965803
BP	GO:0045666	positive regulation of neuron differentiation	0.0353322492822
CC	GO:0032809	neuronal cell body membrane	0.0353322492822
BP	GO:0007416	synapse assembly	0.0354473769587503
BP	GO:0000375	RNA splicing, via transesterification reactions	0.0354473769587503
BP	GO:0000377	RNA splicing, via transesterification reactions with bulged adenosine as nucleophile	0.0354473769587503
BP	GO:0000398	mRNA splicing, via spliceosome	0.0354473769587503
CC	GO:0150034	distal axon	0.0354473769587503
MF	GO:0003723	RNA binding	0.0354473769587503
CC	GO:0030425	dendrite	0.0354473769587503
CC	GO:0042734	presynaptic membrane	0.0354473769587503
CC	GO:0014069	postsynaptic density	0.0354473769587503
BP	GO:0031124	mRNA 3'-end processing	0.0362718608316215
BP	GO:0003071	renal system process involved in regulation of systemic arterial blood pressure	0.0378422005333406
CC	GO:0030017	sarcomere	0.0381318189216876
BP	GO:0030071	regulation of mitotic metaphase/anaphase transition	0.038417826817451
BP	GO:1902099	regulation of metaphase/anaphase transition of cell cycle	0.0387252307179704
BP	GO:0045930	negative regulation of mitotic cell cycle	0.0388480448668151
BP	GO:0060348	bone development	0.0389170458974627
BP	GO:0051240	positive regulation of multicellular organismal process	0.039720229398251
BP	GO:1902548	negative regulation of cellular response to vascular endothelial growth factor stimulus	0.0399143078645516
BP	GO:1905819	negative regulation of chromosome separation	0.0401050219853034
BP	GO:0007519	skeletal muscle tissue development	0.0401050219853034
BP	GO:0045935	positive regulation of nucleobase-containing compound metabolic process	0.0408359596301864
BP	GO:0098868	bone growth	0.0408359596301864
CC	GO:0005865	striated muscle thin filament	0.0408359596301864
BP	GO:0098742	cell-cell adhesion via plasma-membrane adhesion molecules	0.0421815143627891
BP	GO:0003013	circulatory system process	0.0421815143627891
BP	GO:0003414	chondrocyte morphogenesis involved in endochondral bone morphogenesis	0.0421815143627891
BP	GO:0003429	growth plate cartilage chondrocyte morphogenesis	0.0421815143627891
BP	GO:0090171	chondrocyte morphogenesis	0.0421815143627891
CC	GO:0071944	cell periphery	0.042592212096097
BP	GO:0003416	endochondral bone growth	0.0430154263043105
CC	GO:0036379	myofilament	0.0430154263043105
BP	GO:0044774	mitotic DNA integrity checkpoint	0.0430154263043105
BP	GO:0045944	positive regulation of transcription by RNA polymerase II	0.0439787592027863
BP	GO:0019222	regulation of metabolic process	0.0450190970133031
MF	GO:0003676	nucleic acid binding	0.0452748226102343
BP	GO:0048641	regulation of skeletal muscle tissue development	0.0454319424069882
BP	GO:0044770	cell cycle phase transition	0.0471343295841081
BP	GO:0050896	response to stimulus	0.0478268795557408
BP	GO:0051306	mitotic sister chromatid separation	0.0491349831448933
BP	GO:0051254	positive regulation of RNA metabolic process	0.0491349831448933
BP	GO:2000816	negative regulation of mitotic sister chromatid separation	0.0495103296030843
CC	GO:0098889	intrinsic component of presynaptic membrane	0.049785161858832
BP	GO:0007165	signal transduction	0.049785161858832
