# Supplementary material for: Dedicated transcriptomics combined with power analysis lead to functional understanding of genes with weak phenotypic changes in knockout lines
Source: PLoS Comput Biol. 2020 Nov 12;16(11):e1008354. doi: 10.1371/journal.pcbi.1008354 (PMC7685438; doi:10.1371/journal.pcbi.1008354)
Supplement: S3 File — (GZ) [file pcbi.1008354.s017.gz › S3_File/gor0.2/280.tsv]

ontology	category	term	BH
BP	GO:0032501	multicellular organismal process	2.59879747985101e-08
CC	GO:0031012	extracellular matrix	2.95908965080143e-08
BP	GO:0032502	developmental process	9.11405456702471e-08
BP	GO:0007275	multicellular organism development	9.11405456702471e-08
BP	GO:0048856	anatomical structure development	1.51090213761688e-07
MF	GO:0005515	protein binding	2.20153644214043e-07
MF	GO:0005201	extracellular matrix structural constituent	4.86120218373498e-07
MF	GO:0005198	structural molecule activity	1.41348554318743e-06
BP	GO:0048731	system development	1.93385888827547e-06
CC	GO:0062023	collagen-containing extracellular matrix	3.67752113982146e-06
CC	GO:0032991	protein-containing complex	6.57679304971753e-06
BP	GO:0051726	regulation of cell cycle	1.1934844066856e-05
CC	GO:0044421	extracellular region part	2.29069973735998e-05
BP	GO:0050789	regulation of biological process	2.63856805835122e-05
MF	GO:0005488	binding	3.15452192548125e-05
CC	GO:0044428	nuclear part	5.3820043746114e-05
BP	GO:0071840	cellular component organization or biogenesis	5.42055304709516e-05
CC	GO:0043228	non-membrane-bounded organelle	5.58463108756755e-05
CC	GO:0005576	extracellular region	5.58463108756755e-05
BP	GO:0007346	regulation of mitotic cell cycle	5.6296372896216e-05
CC	GO:0005615	extracellular space	6.02536202313557e-05
BP	GO:0009987	cellular process	6.48578229213469e-05
CC	GO:0031981	nuclear lumen	6.48578229213469e-05
CC	GO:0043232	intracellular non-membrane-bounded organelle	7.49503680627405e-05
CC	GO:0000775	chromosome, centromeric region	8.17695359508701e-05
BP	GO:0065007	biological regulation	8.78608043123062e-05
CC	GO:0097060	synaptic membrane	0.000115871893952917
CC	GO:0045202	synapse	0.000150870200615868
CC	GO:0005694	chromosome	0.000166126335921578
CC	GO:0044427	chromosomal part	0.000216928588463598
MF	GO:0005212	structural constituent of eye lens	0.000216928588463598
CC	GO:0043292	contractile fiber	0.00027085675584599
BP	GO:0016071	mRNA metabolic process	0.000316046108732755
CC	GO:0099080	supramolecular complex	0.000370967219995533
CC	GO:0099081	supramolecular polymer	0.000370967219995533
BP	GO:0050794	regulation of cellular process	0.00037701711345203
BP	GO:0016043	cellular component organization	0.000389346963117105
CC	GO:0098687	chromosomal region	0.000552484470747846
CC	GO:0099512	supramolecular fiber	0.000552484470747846
CC	GO:0000776	kinetochore	0.000567134260419118
BP	GO:0006396	RNA processing	0.000604738812846767
CC	GO:0070013	intracellular organelle lumen	0.000721518119231919
CC	GO:0031974	membrane-enclosed lumen	0.00074856906264949
CC	GO:0043233	organelle lumen	0.00074856906264949
BP	GO:0000070	mitotic sister chromatid segregation	0.00127701589578905
BP	GO:0007399	nervous system development	0.00186976271982173
CC	GO:0044456	synapse part	0.00230440499544241
BP	GO:0007049	cell cycle	0.00230440499544241
BP	GO:0000278	mitotic cell cycle	0.00261102403079411
BP	GO:0030154	cell differentiation	0.00283470765126593
CC	GO:0030016	myofibril	0.00283470765126593
CC	GO:0005654	nucleoplasm	0.00283470765126593
BP	GO:0007088	regulation of mitotic nuclear division	0.00311981788409984
BP	GO:0048519	negative regulation of biological process	0.00315706341357741
BP	GO:0048468	cell development	0.0032401817256466
BP	GO:0090304	nucleic acid metabolic process	0.0034653193014669
BP	GO:0048869	cellular developmental process	0.00394661223475238
CC	GO:0030424	axon	0.00400562216204054
BP	GO:0140014	mitotic nuclear division	0.0041073577962078
CC	GO:0000777	condensed chromosome kinetochore	0.00416232021102863
BP	GO:0008380	RNA splicing	0.00474768944758145
BP	GO:0051239	regulation of multicellular organismal process	0.00502992582643567
BP	GO:0045930	negative regulation of mitotic cell cycle	0.00502992582643567
BP	GO:0003009	skeletal muscle contraction	0.00514257874746762
BP	GO:0007093	mitotic cell cycle checkpoint	0.00521171130437794
BP	GO:0048523	negative regulation of cellular process	0.00548578330399806
BP	GO:0033047	regulation of mitotic sister chromatid segregation	0.00600153063247951
CC	GO:0030017	sarcomere	0.00658526475837738
CC	GO:0097458	neuron part	0.00658526475837738
CC	GO:0005634	nucleus	0.00681337150415602
CC	GO:0099240	intrinsic component of synaptic membrane	0.00681836566227678
BP	GO:1901990	regulation of mitotic cell cycle phase transition	0.00724164518240694
CC	GO:1990904	ribonucleoprotein complex	0.00724164518240694
CC	GO:0036477	somatodendritic compartment	0.00724164518240694
BP	GO:0051983	regulation of chromosome segregation	0.00724164518240694
BP	GO:0003008	system process	0.00766044747603236
CC	GO:0044449	contractile fiber part	0.00790926354071028
MF	GO:0003729	mRNA binding	0.00793693583714696
BP	GO:0006139	nucleobase-containing compound metabolic process	0.00801165628856429
BP	GO:1903311	regulation of mRNA metabolic process	0.00811957643061973
BP	GO:0007059	chromosome segregation	0.00964397947164731
BP	GO:0006397	mRNA processing	0.00964973383561068
MF	GO:0044877	protein-containing complex binding	0.009840622591519
CC	GO:0099634	postsynaptic specialization membrane	0.0103963891331106
BP	GO:0000075	cell cycle checkpoint	0.0106643533862924
BP	GO:0060350	endochondral bone morphogenesis	0.0108630759385034
BP	GO:0061448	connective tissue development	0.0108645491363123
CC	GO:0000779	condensed chromosome, centromeric region	0.0111423702009685
BP	GO:0050879	multicellular organismal movement	0.0111423702009685
BP	GO:0050881	musculoskeletal movement	0.0111423702009685
BP	GO:0000819	sister chromatid segregation	0.0117158298618342
BP	GO:0033045	regulation of sister chromatid segregation	0.0117158298618342
CC	GO:0030054	cell junction	0.0118072300256698
CC	GO:0098878	neurotransmitter receptor complex	0.0120817897432265
BP	GO:0050808	synapse organization	0.0126007563173444
BP	GO:0034508	centromere complex assembly	0.0126007563173444
BP	GO:0007268	chemical synaptic transmission	0.013012509331646
BP	GO:0098916	anterograde trans-synaptic signaling	0.013012509331646
BP	GO:0000375	RNA splicing, via transesterification reactions	0.0131691134381051
BP	GO:0000377	RNA splicing, via transesterification reactions with bulged adenosine as nucleophile	0.0131691134381051
BP	GO:0000398	mRNA splicing, via spliceosome	0.0131691134381051
BP	GO:0051216	cartilage development	0.0132125140195935
BP	GO:0010564	regulation of cell cycle process	0.0132125140195935
BP	GO:0050793	regulation of developmental process	0.0133256085263831
CC	GO:0044420	extracellular matrix component	0.0143252549613621
CC	GO:0005581	collagen trimer	0.0157281466491428
BP	GO:0051783	regulation of nuclear division	0.0157281466491428
CC	GO:0000793	condensed chromosome	0.0157281466491428
CC	GO:0044422	organelle part	0.0166449173223362
BP	GO:0046483	heterocycle metabolic process	0.0166449173223362
BP	GO:0048699	generation of neurons	0.0167032195677787
CC	GO:0000228	nuclear chromosome	0.0167765834059014
CC	GO:0005681	spliceosomal complex	0.0169546904530056
BP	GO:0043170	macromolecule metabolic process	0.0177841150759701
BP	GO:1903047	mitotic cell cycle process	0.0178002601550571
CC	GO:0008328	ionotropic glutamate receptor complex	0.0178916717931444
BP	GO:0022008	neurogenesis	0.0189064408055315
BP	GO:0099537	trans-synaptic signaling	0.0189064408055315
BP	GO:0060349	bone morphogenesis	0.0199502317493391
BP	GO:0045595	regulation of cell differentiation	0.0205889598008465
CC	GO:0043005	neuron projection	0.0207316522809726
BP	GO:0051128	regulation of cellular component organization	0.0209720116619871
BP	GO:0099536	synaptic signaling	0.0217949302947089
BP	GO:1901987	regulation of cell cycle phase transition	0.0233071740758896
BP	GO:0045786	negative regulation of cell cycle	0.023411690452226
BP	GO:0034641	cellular nitrogen compound metabolic process	0.024560656735699
CC	GO:0045211	postsynaptic membrane	0.024877229973628
MF	GO:0030020	extracellular matrix structural constituent conferring tensile strength	0.026360851936145
BP	GO:0090068	positive regulation of cell cycle process	0.0287970131267386
BP	GO:0007091	metaphase/anaphase transition of mitotic cell cycle	0.0296551273348949
CC	GO:0099699	integral component of synaptic membrane	0.029978129915227
BP	GO:0009653	anatomical structure morphogenesis	0.0327555106597707
CC	GO:0000778	condensed nuclear chromosome kinetochore	0.0341821454586833
BP	GO:1901991	negative regulation of mitotic cell cycle phase transition	0.0341821454586833
MF	GO:0008201	heparin binding	0.0348337912370476
CC	GO:0043025	neuronal cell body	0.0354529257899501
CC	GO:0098839	postsynaptic density membrane	0.0354529257899501
CC	GO:0044454	nuclear chromosome part	0.0357298356687906
BP	GO:0051130	positive regulation of cellular component organization	0.0372425569557656
CC	GO:0031226	intrinsic component of plasma membrane	0.0391719506350304
CC	GO:0098590	plasma membrane region	0.0392659910693946
BP	GO:0030198	extracellular matrix organization	0.0403117570757066
CC	GO:0044297	cell body	0.0409629091261573
MF	GO:0005539	glycosaminoglycan binding	0.0409629091261573
BP	GO:0048518	positive regulation of biological process	0.0412189113955633
BP	GO:0010965	regulation of mitotic sister chromatid separation	0.0419568892924153
BP	GO:2000026	regulation of multicellular organismal development	0.0425817229819409
BP	GO:0040007	growth	0.042650485236259
BP	GO:0006725	cellular aromatic compound metabolic process	0.0426756398353719
BP	GO:0044772	mitotic cell cycle phase transition	0.0433967681388622
BP	GO:0002062	chondrocyte differentiation	0.0444076236389917
BP	GO:0008037	cell recognition	0.047831645194644
BP	GO:0050684	regulation of mRNA processing	0.047831645194644
BP	GO:0007416	synapse assembly	0.0485403819436401
BP	GO:0022402	cell cycle process	0.0485629500536418
BP	GO:0000280	nuclear division	0.0485629500536418
BP	GO:0048589	developmental growth	0.0494843435404279
BP	GO:0099565	chemical synaptic transmission, postsynaptic	0.0494843435404279
BP	GO:0060538	skeletal muscle organ development	0.0495436988569655
CC	GO:0098936	intrinsic component of postsynaptic membrane	0.0499238516896823
