# Supplementary material for: Dedicated transcriptomics combined with power analysis lead to functional understanding of genes with weak phenotypic changes in knockout lines
Source: PLoS Comput Biol. 2020 Nov 12;16(11):e1008354. doi: 10.1371/journal.pcbi.1008354 (PMC7685438; doi:10.1371/journal.pcbi.1008354)
Supplement: S3 File — (GZ) [file pcbi.1008354.s017.gz › S3_File/gor0.2/268.tsv]

ontology	category	term	BH
CC	GO:0031012	extracellular matrix	8.20764715293108e-08
BP	GO:0032501	multicellular organismal process	2.12797724676485e-07
CC	GO:0043228	non-membrane-bounded organelle	2.12797724676485e-07
CC	GO:0062023	collagen-containing extracellular matrix	2.12797724676485e-07
CC	GO:0043232	intracellular non-membrane-bounded organelle	6.71088947345714e-07
CC	GO:0097060	synaptic membrane	7.95320633467435e-07
BP	GO:0050789	regulation of biological process	7.95320633467435e-07
CC	GO:0045202	synapse	7.95320633467435e-07
MF	GO:0005515	protein binding	9.45824447623084e-07
BP	GO:0065007	biological regulation	9.90634302660903e-07
CC	GO:0044456	synapse part	1.31767410878649e-06
MF	GO:0005201	extracellular matrix structural constituent	1.92423889680376e-06
CC	GO:0032991	protein-containing complex	3.16509153714145e-06
BP	GO:0050794	regulation of cellular process	4.72712412622163e-06
BP	GO:0007275	multicellular organism development	4.74205819089649e-06
BP	GO:0048856	anatomical structure development	4.92463579432949e-06
BP	GO:0048519	negative regulation of biological process	5.99418494000018e-06
MF	GO:0005488	binding	5.99418494000018e-06
CC	GO:0097458	neuron part	6.33163664953549e-06
BP	GO:0032502	developmental process	8.66797085654614e-06
BP	GO:0071840	cellular component organization or biogenesis	1.10116820277578e-05
BP	GO:0048731	system development	1.41477866098858e-05
CC	GO:0005694	chromosome	1.5121451519753e-05
BP	GO:0048523	negative regulation of cellular process	1.51675722593571e-05
CC	GO:0030424	axon	1.70304579905393e-05
CC	GO:0031981	nuclear lumen	2.07600926759182e-05
CC	GO:0044427	chromosomal part	2.68934232539559e-05
CC	GO:0044428	nuclear part	2.70047084746671e-05
CC	GO:0098590	plasma membrane region	3.02018297869921e-05
BP	GO:0009987	cellular process	3.02018297869921e-05
CC	GO:0099512	supramolecular fiber	4.18971510392462e-05
CC	GO:0099080	supramolecular complex	4.18971510392462e-05
CC	GO:0099081	supramolecular polymer	4.18971510392462e-05
BP	GO:0016043	cellular component organization	5.18033306277524e-05
CC	GO:0099240	intrinsic component of synaptic membrane	7.08998040465775e-05
CC	GO:0044421	extracellular region part	7.16525493968685e-05
BP	GO:0099536	synaptic signaling	0.000107949852381055
BP	GO:0051216	cartilage development	0.000109936044591023
CC	GO:0045211	postsynaptic membrane	0.000114454127139327
MF	GO:0044877	protein-containing complex binding	0.000114454127139327
CC	GO:0044459	plasma membrane part	0.000121025509576615
BP	GO:0051726	regulation of cell cycle	0.00013556994100857
BP	GO:0061448	connective tissue development	0.000143996427461267
BP	GO:0099177	regulation of trans-synaptic signaling	0.000146820808201242
CC	GO:0098794	postsynapse	0.000154735830248913
BP	GO:0050804	modulation of chemical synaptic transmission	0.000173574483043081
BP	GO:0099537	trans-synaptic signaling	0.000211984317318802
BP	GO:0007268	chemical synaptic transmission	0.000222097836154199
BP	GO:0098916	anterograde trans-synaptic signaling	0.000222097836154199
MF	GO:0005198	structural molecule activity	0.000256712115347994
CC	GO:0000228	nuclear chromosome	0.000269329582863691
BP	GO:0051094	positive regulation of developmental process	0.000343337832920185
CC	GO:0033267	axon part	0.000537614266322837
BP	GO:0060351	cartilage development involved in endochondral bone morphogenesis	0.000576142150914085
CC	GO:0036477	somatodendritic compartment	0.000772735391447586
BP	GO:0002062	chondrocyte differentiation	0.000834282328130652
BP	GO:0022610	biological adhesion	0.000834282328130652
BP	GO:0007155	cell adhesion	0.000855449305951697
CC	GO:0044454	nuclear chromosome part	0.000924465996500283
BP	GO:0045597	positive regulation of cell differentiation	0.00107362274904271
CC	GO:0098936	intrinsic component of postsynaptic membrane	0.00111755891418838
BP	GO:0051239	regulation of multicellular organismal process	0.00124020379361434
BP	GO:0050808	synapse organization	0.00127584596042206
BP	GO:0050793	regulation of developmental process	0.00134474127562512
BP	GO:0030154	cell differentiation	0.0013524968411693
CC	GO:0043292	contractile fiber	0.0013524968411693
BP	GO:0003008	system process	0.0014093188741069
BP	GO:0003418	growth plate cartilage chondrocyte differentiation	0.00155690935588643
CC	GO:0031226	intrinsic component of plasma membrane	0.00156126010452959
CC	GO:0005615	extracellular space	0.00165889599011412
CC	GO:0005581	collagen trimer	0.00165889599011412
BP	GO:0000075	cell cycle checkpoint	0.00166549905753028
CC	GO:0030054	cell junction	0.00188046374453866
BP	GO:0003417	growth plate cartilage development	0.00203112029122145
CC	GO:0005887	integral component of plasma membrane	0.00203112029122145
CC	GO:0043005	neuron projection	0.00204623332416519
CC	GO:0005576	extracellular region	0.00205732047167079
BP	GO:0023052	signaling	0.00208949349216277
BP	GO:0007346	regulation of mitotic cell cycle	0.00225232935279535
CC	GO:0099699	integral component of synaptic membrane	0.00225232935279535
BP	GO:0007049	cell cycle	0.00235522616399685
BP	GO:0003433	chondrocyte development involved in endochondral bone morphogenesis	0.00241782714585406
BP	GO:0007399	nervous system development	0.00241782714585406
BP	GO:0048869	cellular developmental process	0.00245207632339382
CC	GO:0070013	intracellular organelle lumen	0.00252031561521241
BP	GO:0008380	RNA splicing	0.00258985355182598
CC	GO:0031974	membrane-enclosed lumen	0.00258985355182598
CC	GO:0043233	organelle lumen	0.00258985355182598
BP	GO:0048468	cell development	0.00258985355182598
BP	GO:0000375	RNA splicing, via transesterification reactions	0.00258985355182598
BP	GO:0000377	RNA splicing, via transesterification reactions with bulged adenosine as nucleophile	0.00258985355182598
BP	GO:0000398	mRNA splicing, via spliceosome	0.00258985355182598
CC	GO:0000779	condensed chromosome, centromeric region	0.00267721129124886
MF	GO:0030020	extracellular matrix structural constituent conferring tensile strength	0.00288414760897269
CC	GO:0005654	nucleoplasm	0.00290428457698449
BP	GO:0007093	mitotic cell cycle checkpoint	0.00296306993820813
CC	GO:0000775	chromosome, centromeric region	0.00309178464394541
CC	GO:0099634	postsynaptic specialization membrane	0.00309178464394541
BP	GO:0090304	nucleic acid metabolic process	0.00328729405080959
CC	GO:0000777	condensed chromosome kinetochore	0.00328729405080959
CC	GO:0005634	nucleus	0.00328729405080959
BP	GO:0007154	cell communication	0.00329553792058404
MF	GO:0005539	glycosaminoglycan binding	0.00347752595708665
MF	GO:0003729	mRNA binding	0.00378004813859087
BP	GO:0006974	cellular response to DNA damage stimulus	0.00388651489003848
MF	GO:0005212	structural constituent of eye lens	0.00399743989295662
CC	GO:0098793	presynapse	0.0043665232698279
BP	GO:2000026	regulation of multicellular organismal development	0.00468599604103965
CC	GO:0099146	intrinsic component of postsynaptic density membrane	0.00484444951766516
BP	GO:0016071	mRNA metabolic process	0.00488387670153776
BP	GO:0045595	regulation of cell differentiation	0.00488387670153776
CC	GO:0099572	postsynaptic specialization	0.00488387670153776
BP	GO:0060350	endochondral bone morphogenesis	0.00488387670153776
CC	GO:0044297	cell body	0.00491446269865063
BP	GO:0048167	regulation of synaptic plasticity	0.00499754336481729
BP	GO:0033047	regulation of mitotic sister chromatid segregation	0.00505705454485483
CC	GO:0098982	GABA-ergic synapse	0.00513152810150363
CC	GO:0098839	postsynaptic density membrane	0.00515363016281293
BP	GO:0090068	positive regulation of cell cycle process	0.00521587349530959
CC	GO:0044420	extracellular matrix component	0.00521587349530959
BP	GO:0033045	regulation of sister chromatid segregation	0.00524968740042035
CC	GO:0098978	glutamatergic synapse	0.00524968740042035
MF	GO:0005509	calcium ion binding	0.00563075002006335
BP	GO:0006396	RNA processing	0.00590305190747559
CC	GO:0005856	cytoskeleton	0.00648795487721486
MF	GO:0016887	ATPase activity	0.00648795487721486
BP	GO:0030198	extracellular matrix organization	0.00672250797698393
BP	GO:0051983	regulation of chromosome segregation	0.00673461175679752
CC	GO:0043025	neuronal cell body	0.00742398942996982
CC	GO:0099055	integral component of postsynaptic membrane	0.00759348019355198
CC	GO:0030016	myofibril	0.00760886612129019
BP	GO:0000278	mitotic cell cycle	0.0076945628642862
BP	GO:0003413	chondrocyte differentiation involved in endochondral bone morphogenesis	0.0076945628642862
CC	GO:0044449	contractile fiber part	0.00840985109855445
CC	GO:0097447	dendritic tree	0.00865381451605431
BP	GO:0043170	macromolecule metabolic process	0.00883584757414361
BP	GO:0051241	negative regulation of multicellular organismal process	0.0089314661570133
BP	GO:0003416	endochondral bone growth	0.0089314661570133
BP	GO:0098868	bone growth	0.0089314661570133
BP	GO:0010389	regulation of G2/M transition of mitotic cell cycle	0.00894965231880235
CC	GO:0150034	distal axon	0.00910033981471581
BP	GO:0006281	DNA repair	0.00974715756564844
CC	GO:0042734	presynaptic membrane	0.00988383860872066
BP	GO:0010972	negative regulation of G2/M transition of mitotic cell cycle	0.00988383860872066
CC	GO:0098687	chromosomal region	0.00988383860872066
CC	GO:0030017	sarcomere	0.0104894673288835
CC	GO:0030425	dendrite	0.0106207536136118
BP	GO:0003414	chondrocyte morphogenesis involved in endochondral bone morphogenesis	0.0106207536136118
BP	GO:0003429	growth plate cartilage chondrocyte morphogenesis	0.0106207536136118
BP	GO:0090171	chondrocyte morphogenesis	0.0106207536136118
MF	GO:0042623	ATPase activity, coupled	0.0106664423222129
BP	GO:1902750	negative regulation of cell cycle G2/M phase transition	0.0107672683509896
BP	GO:0006397	mRNA processing	0.0112277241046911
BP	GO:0006139	nucleobase-containing compound metabolic process	0.0112277241046911
BP	GO:0051128	regulation of cellular component organization	0.0115822150290596
CC	GO:0005657	replication fork	0.0115822150290596
BP	GO:0051716	cellular response to stimulus	0.0121097429077995
CC	GO:0098984	neuron to neuron synapse	0.0121573802801397
BP	GO:0007267	cell-cell signaling	0.0121573802801397
BP	GO:0060349	bone morphogenesis	0.0121573802801397
BP	GO:0000070	mitotic sister chromatid segregation	0.0123568055393827
CC	GO:0000776	kinetochore	0.0125917376129109
CC	GO:0032279	asymmetric synapse	0.0132276307560862
CC	GO:0044430	cytoskeletal part	0.0134114442094451
BP	GO:0001501	skeletal system development	0.0134114442094451
BP	GO:0099560	synaptic membrane adhesion	0.0134950994686069
BP	GO:1902749	regulation of cell cycle G2/M phase transition	0.0135918722947886
BP	GO:0006259	DNA metabolic process	0.0136935249847979
BP	GO:0048513	animal organ development	0.013774688625085
BP	GO:0045787	positive regulation of cell cycle	0.013774688625085
MF	GO:0008134	transcription factor binding	0.0140038917733114
BP	GO:1905818	regulation of chromosome separation	0.0142936187102529
CC	GO:0071944	cell periphery	0.0149467092150074
MF	GO:0008201	heparin binding	0.0151008734612516
CC	GO:0098948	intrinsic component of postsynaptic specialization membrane	0.0159971464805966
BP	GO:0043062	extracellular structure organization	0.0168786956155846
CC	GO:0044463	cell projection part	0.0171098403458581
CC	GO:0120038	plasma membrane bounded cell projection part	0.0171098403458581
BP	GO:1901990	regulation of mitotic cell cycle phase transition	0.0178289264815034
CC	GO:0014069	postsynaptic density	0.0182090344919945
CC	GO:0120025	plasma membrane bounded cell projection	0.0185843994615663
CC	GO:0005886	plasma membrane	0.0185843994615663
BP	GO:0050806	positive regulation of synaptic transmission	0.0186051053069828
CC	GO:0042995	cell projection	0.0188242653554064
MF	GO:0098772	molecular function regulator	0.0196468352428769
BP	GO:0050877	nervous system process	0.0199421349278954
BP	GO:0051783	regulation of nuclear division	0.0200355593210573
BP	GO:0010646	regulation of cell communication	0.0216614471546416
BP	GO:0007416	synapse assembly	0.0223512735978709
BP	GO:0008150	biological_process	0.0223512735978709
BP	GO:0048518	positive regulation of biological process	0.0225522228959534
BP	GO:0051130	positive regulation of cellular component organization	0.0226037945181978
BP	GO:0031570	DNA integrity checkpoint	0.0226037945181978
MF	GO:1901681	sulfur compound binding	0.022677270249369
BP	GO:0023051	regulation of signaling	0.0227077854404824
BP	GO:0046483	heterocycle metabolic process	0.0248213295935699
BP	GO:0060255	regulation of macromolecule metabolic process	0.0248254402228392
BP	GO:0002063	chondrocyte development	0.0253883927218419
BP	GO:0051984	positive regulation of chromosome segregation	0.0257992391245049
BP	GO:0000280	nuclear division	0.0263587363433492
BP	GO:0003422	growth plate cartilage morphogenesis	0.0265980402910649
BP	GO:0006261	DNA-dependent DNA replication	0.0267318516507287
BP	GO:0044784	metaphase/anaphase transition of cell cycle	0.0274696160540823
BP	GO:0044818	mitotic G2/M transition checkpoint	0.0274696160540823
BP	GO:0000819	sister chromatid segregation	0.0274696160540823
BP	GO:0048285	organelle fission	0.0279223237800405
BP	GO:0007088	regulation of mitotic nuclear division	0.0279223237800405
BP	GO:1901987	regulation of cell cycle phase transition	0.0281203386473396
BP	GO:0051093	negative regulation of developmental process	0.0281203386473396
BP	GO:0051962	positive regulation of nervous system development	0.0288044929379331
BP	GO:0019226	transmission of nerve impulse	0.0289670542619171
BP	GO:0048522	positive regulation of cellular process	0.0291661754148682
BP	GO:0007059	chromosome segregation	0.0291661754148682
CC	GO:0000793	condensed chromosome	0.0296907879964221
BP	GO:0048699	generation of neurons	0.0312781224627327
CC	GO:0071007	U2-type catalytic step 2 spliceosome	0.0324443386174867
BP	GO:0030182	neuron differentiation	0.0331612229200075
BP	GO:0035637	multicellular organismal signaling	0.0335292522168165
BP	GO:0034508	centromere complex assembly	0.0335292522168165
BP	GO:0006260	DNA replication	0.0353194362575549
BP	GO:0010564	regulation of cell cycle process	0.0354219550388477
CC	GO:0005891	voltage-gated calcium channel complex	0.0358383376104568
BP	GO:0022613	ribonucleoprotein complex biogenesis	0.0359024312912756
BP	GO:0009653	anatomical structure morphogenesis	0.036267896188289
BP	GO:0032879	regulation of localization	0.0366155834277167
BP	GO:0010965	regulation of mitotic sister chromatid separation	0.0369835229353016
BP	GO:0003012	muscle system process	0.0372907115755556
CC	GO:0005813	centrosome	0.0389204061055613
MF	GO:0008094	DNA-dependent ATPase activity	0.0393767133559695
BP	GO:0097435	supramolecular fiber organization	0.0393767133559695
BP	GO:0140014	mitotic nuclear division	0.0394477576824467
BP	GO:0007600	sensory perception	0.0394477576824467
BP	GO:0060348	bone development	0.0394601026775154
BP	GO:0045930	negative regulation of mitotic cell cycle	0.0403554262965381
BP	GO:0098742	cell-cell adhesion via plasma-membrane adhesion molecules	0.0405737051411044
CC	GO:0099061	integral component of postsynaptic density membrane	0.0416076508119708
CC	GO:0005681	spliceosomal complex	0.0430124940294107
BP	GO:0006725	cellular aromatic compound metabolic process	0.0471799431918759
CC	GO:0098889	intrinsic component of presynaptic membrane	0.0471799431918759
BP	GO:1902099	regulation of metaphase/anaphase transition of cell cycle	0.0480753121926124
