# Supplementary material for: Dedicated transcriptomics combined with power analysis lead to functional understanding of genes with weak phenotypic changes in knockout lines
Source: PLoS Comput Biol. 2020 Nov 12;16(11):e1008354. doi: 10.1371/journal.pcbi.1008354 (PMC7685438; doi:10.1371/journal.pcbi.1008354)
Supplement: S3 File — (GZ) [file pcbi.1008354.s017.gz › S3_File/gor0.2/594.tsv]

ontology	category	term	BH
CC	GO:0031012	extracellular matrix	5.16599512403861e-09
BP	GO:0032501	multicellular organismal process	1.7341285581485e-08
CC	GO:0062023	collagen-containing extracellular matrix	4.76704631609757e-07
BP	GO:0048731	system development	4.76704631609757e-07
BP	GO:0071840	cellular component organization or biogenesis	4.76704631609757e-07
BP	GO:0007275	multicellular organism development	9.57201832683707e-07
CC	GO:0031981	nuclear lumen	1.47579286531486e-06
CC	GO:0032991	protein-containing complex	1.55070247683053e-06
MF	GO:0005198	structural molecule activity	1.55070247683053e-06
BP	GO:0032502	developmental process	1.55070247683053e-06
BP	GO:0016043	cellular component organization	1.63604865660339e-06
CC	GO:0005694	chromosome	1.65329480413944e-06
CC	GO:0043228	non-membrane-bounded organelle	2.32495039364736e-06
CC	GO:0044428	nuclear part	2.51817536256755e-06
CC	GO:0097060	synaptic membrane	2.67244080790193e-06
BP	GO:0048856	anatomical structure development	3.33228678200374e-06
MF	GO:0005515	protein binding	3.67836021151287e-06
CC	GO:0044427	chromosomal part	4.30100492695562e-06
MF	GO:0005201	extracellular matrix structural constituent	4.54309226230103e-06
CC	GO:0043232	intracellular non-membrane-bounded organelle	5.25217891895811e-06
CC	GO:0044421	extracellular region part	9.18554698480324e-06
CC	GO:0044456	synapse part	9.55542710898966e-06
BP	GO:0007049	cell cycle	1.38173147106603e-05
BP	GO:0065007	biological regulation	1.67559700219707e-05
BP	GO:0009987	cellular process	1.73129849439804e-05
CC	GO:0045202	synapse	1.73129849439804e-05
MF	GO:0044877	protein-containing complex binding	2.11623884550251e-05
BP	GO:0050789	regulation of biological process	2.74455591221977e-05
BP	GO:0051726	regulation of cell cycle	3.17288599102687e-05
BP	GO:0000278	mitotic cell cycle	5.25141692361324e-05
CC	GO:0070013	intracellular organelle lumen	5.25141692361324e-05
BP	GO:0050794	regulation of cellular process	5.25141692361324e-05
BP	GO:0060350	endochondral bone morphogenesis	5.25141692361324e-05
CC	GO:0031974	membrane-enclosed lumen	5.25141692361324e-05
CC	GO:0043233	organelle lumen	5.25141692361324e-05
CC	GO:0000228	nuclear chromosome	5.79575398533076e-05
BP	GO:0007346	regulation of mitotic cell cycle	5.79575398533076e-05
CC	GO:0000775	chromosome, centromeric region	5.79575398533076e-05
CC	GO:0044454	nuclear chromosome part	6.3294599908185e-05
BP	GO:0003008	system process	6.84455104488155e-05
CC	GO:0045211	postsynaptic membrane	6.84455104488155e-05
CC	GO:0097458	neuron part	8.38879203975903e-05
CC	GO:0005615	extracellular space	0.000108343180389305
CC	GO:0005576	extracellular region	0.000108343180389305
BP	GO:0060351	cartilage development involved in endochondral bone morphogenesis	0.00016510863158045
CC	GO:0005654	nucleoplasm	0.000179499031292032
MF	GO:0005212	structural constituent of eye lens	0.000181471735533245
CC	GO:0000776	kinetochore	0.000186449109610942
BP	GO:0007399	nervous system development	0.000207338320870192
BP	GO:0008380	RNA splicing	0.000224481979975952
CC	GO:0098687	chromosomal region	0.000224481979975952
CC	GO:0098794	postsynapse	0.000240442428093644
MF	GO:0005488	binding	0.000478487573195516
BP	GO:0090068	positive regulation of cell cycle process	0.000478487573195516
BP	GO:0099536	synaptic signaling	0.000514890805478124
CC	GO:0030424	axon	0.000521406307153897
BP	GO:0051239	regulation of multicellular organismal process	0.000603886263464273
CC	GO:0005581	collagen trimer	0.000841315026419194
CC	GO:0030054	cell junction	0.000932516900485596
BP	GO:0048519	negative regulation of biological process	0.000963871471562418
CC	GO:0000777	condensed chromosome kinetochore	0.00105971949901412
BP	GO:0099537	trans-synaptic signaling	0.00105971949901412
BP	GO:0000375	RNA splicing, via transesterification reactions	0.00105971949901412
BP	GO:0000377	RNA splicing, via transesterification reactions with bulged adenosine as nucleophile	0.00105971949901412
BP	GO:0000398	mRNA splicing, via spliceosome	0.00105971949901412
CC	GO:0000779	condensed chromosome, centromeric region	0.00105971949901412
BP	GO:0007268	chemical synaptic transmission	0.00109628273915186
BP	GO:0098916	anterograde trans-synaptic signaling	0.00109628273915186
CC	GO:0099240	intrinsic component of synaptic membrane	0.00118913284303199
BP	GO:0061448	connective tissue development	0.00121005429247001
CC	GO:0005634	nucleus	0.00123344645458849
BP	GO:0060349	bone morphogenesis	0.00123641627295297
MF	GO:0005539	glycosaminoglycan binding	0.00129063496489715
CC	GO:0031226	intrinsic component of plasma membrane	0.00136239004074622
BP	GO:0050877	nervous system process	0.00136796057538752
BP	GO:1901990	regulation of mitotic cell cycle phase transition	0.00146611917970677
CC	GO:0036477	somatodendritic compartment	0.00177495879212336
BP	GO:0050808	synapse organization	0.00196276471506971
BP	GO:0003417	growth plate cartilage development	0.00199377832095042
CC	GO:0099512	supramolecular fiber	0.00202045730367222
CC	GO:0099080	supramolecular complex	0.00204023640366064
CC	GO:0099081	supramolecular polymer	0.00204023640366064
BP	GO:0007155	cell adhesion	0.0020738483130447
BP	GO:0006397	mRNA processing	0.00219323594097704
BP	GO:0003433	chondrocyte development involved in endochondral bone morphogenesis	0.00245656682150292
CC	GO:0033267	axon part	0.00247636573663441
BP	GO:0022610	biological adhesion	0.00247895048260842
CC	GO:0044422	organelle part	0.0027688799510322
CC	GO:0043005	neuron projection	0.00283133309402765
CC	GO:0005887	integral component of plasma membrane	0.0029406417730802
MF	GO:0030020	extracellular matrix structural constituent conferring tensile strength	0.00297477511226447
MF	GO:0003729	mRNA binding	0.00300804629990811
BP	GO:0051216	cartilage development	0.00306488655752685
BP	GO:0048523	negative regulation of cellular process	0.00322192053303354
MF	GO:0008201	heparin binding	0.00325297345488008
MF	GO:0005509	calcium ion binding	0.00325297345488008
CC	GO:0099572	postsynaptic specialization	0.00346145771614452
BP	GO:0030198	extracellular matrix organization	0.00347778710561717
BP	GO:0010564	regulation of cell cycle process	0.00353572432585807
BP	GO:0140014	mitotic nuclear division	0.00360029368470803
BP	GO:0050793	regulation of developmental process	0.00378336215893204
CC	GO:0098936	intrinsic component of postsynaptic membrane	0.00378336215893204
BP	GO:1903047	mitotic cell cycle process	0.00406268026419081
BP	GO:0006974	cellular response to DNA damage stimulus	0.00421187327445817
BP	GO:0016071	mRNA metabolic process	0.00441174973433966
BP	GO:0051130	positive regulation of cellular component organization	0.00470415200279505
BP	GO:0030154	cell differentiation	0.0050285346077998
BP	GO:1901991	negative regulation of mitotic cell cycle phase transition	0.00534577932272264
BP	GO:0006396	RNA processing	0.005526578925731
BP	GO:0003422	growth plate cartilage morphogenesis	0.00564536365212391
BP	GO:1901987	regulation of cell cycle phase transition	0.00564536365212391
CC	GO:0098590	plasma membrane region	0.00566805935188577
BP	GO:0002062	chondrocyte differentiation	0.00594347486949857
BP	GO:0007093	mitotic cell cycle checkpoint	0.00634316376844361
CC	GO:0000793	condensed chromosome	0.00653390548812024
BP	GO:0032879	regulation of localization	0.00656327057806632
BP	GO:0006260	DNA replication	0.00663120621333386
CC	GO:0005657	replication fork	0.00671756554270342
CC	GO:0044430	cytoskeletal part	0.00672887362446025
CC	GO:0099634	postsynaptic specialization membrane	0.00695662392594722
BP	GO:0043062	extracellular structure organization	0.00695662392594722
BP	GO:0045787	positive regulation of cell cycle	0.00709614822074057
CC	GO:0043025	neuronal cell body	0.00709614822074057
BP	GO:2000026	regulation of multicellular organismal development	0.00709614822074057
BP	GO:0045930	negative regulation of mitotic cell cycle	0.00709614822074057
BP	GO:0003418	growth plate cartilage chondrocyte differentiation	0.00709614822074057
BP	GO:0050804	modulation of chemical synaptic transmission	0.00709614822074057
CC	GO:0005813	centrosome	0.00713818491838164
CC	GO:0099699	integral component of synaptic membrane	0.00752348844517639
CC	GO:0044297	cell body	0.00772205762328466
BP	GO:0099177	regulation of trans-synaptic signaling	0.00843833740979902
CC	GO:0043292	contractile fiber	0.00865434359738313
CC	GO:0005856	cytoskeleton	0.00879022725677086
CC	GO:0005681	spliceosomal complex	0.00884399272174406
BP	GO:0000070	mitotic sister chromatid segregation	0.00889193147319303
BP	GO:0051128	regulation of cellular component organization	0.00892245741570897
CC	GO:0032279	asymmetric synapse	0.00900695218783612
BP	GO:0090208	positive regulation of triglyceride metabolic process	0.00900976898681285
BP	GO:0051301	cell division	0.00900976898681285
BP	GO:0048869	cellular developmental process	0.00933320604453728
BP	GO:0007088	regulation of mitotic nuclear division	0.00977774987486343
BP	GO:0043170	macromolecule metabolic process	0.0100053491581481
CC	GO:0043596	nuclear replication fork	0.0102443059908459
BP	GO:0099565	chemical synaptic transmission, postsynaptic	0.0104954033980296
BP	GO:0008037	cell recognition	0.0105815804184339
CC	GO:0098982	GABA-ergic synapse	0.0107784539419973
BP	GO:0050806	positive regulation of synaptic transmission	0.0107784539419973
BP	GO:0022008	neurogenesis	0.0108784519664587
BP	GO:0006261	DNA-dependent DNA replication	0.0108784519664587
BP	GO:0048589	developmental growth	0.0108784519664587
BP	GO:0003414	chondrocyte morphogenesis involved in endochondral bone morphogenesis	0.0108784519664587
BP	GO:0003429	growth plate cartilage chondrocyte morphogenesis	0.0108784519664587
BP	GO:0090171	chondrocyte morphogenesis	0.0108784519664587
BP	GO:0060078	regulation of postsynaptic membrane potential	0.0108906338283978
BP	GO:0023052	signaling	0.0109561044465615
CC	GO:0098984	neuron to neuron synapse	0.0109561044465615
CC	GO:0044459	plasma membrane part	0.0110226988385544
BP	GO:0048167	regulation of synaptic plasticity	0.0111121666593078
BP	GO:0006812	cation transport	0.0111121666593078
BP	GO:1901988	negative regulation of cell cycle phase transition	0.0111121666593078
BP	GO:0098868	bone growth	0.0113178760649224
BP	GO:0006281	DNA repair	0.0114943153044116
BP	GO:0033047	regulation of mitotic sister chromatid segregation	0.0114943153044116
CC	GO:0014069	postsynaptic density	0.0117517997953007
CC	GO:0097447	dendritic tree	0.0119951163781243
BP	GO:0051960	regulation of nervous system development	0.0120748872904232
BP	GO:0051094	positive regulation of developmental process	0.0120748872904232
BP	GO:2000463	positive regulation of excitatory postsynaptic potential	0.0122580827870943
BP	GO:0003009	skeletal muscle contraction	0.0124551659605841
CC	GO:0044420	extracellular matrix component	0.0124551659605841
BP	GO:0098655	cation transmembrane transport	0.0126868107498324
BP	GO:0022402	cell cycle process	0.0128402398447435
BP	GO:0044772	mitotic cell cycle phase transition	0.0131464739927096
BP	GO:0007154	cell communication	0.013527871095518
BP	GO:0044774	mitotic DNA integrity checkpoint	0.0135847974848812
CC	GO:0120025	plasma membrane bounded cell projection	0.0135847974848812
CC	GO:0099055	integral component of postsynaptic membrane	0.0137978136058041
BP	GO:0045597	positive regulation of cell differentiation	0.0146345875726248
CC	GO:0042995	cell projection	0.0152301673266777
BP	GO:0000280	nuclear division	0.0155490333653949
BP	GO:0001501	skeletal system development	0.0174589860523753
MF	GO:0042623	ATPase activity, coupled	0.0180096742099432
BP	GO:0007600	sensory perception	0.0185081465191002
BP	GO:0051783	regulation of nuclear division	0.0187875799720996
BP	GO:0048513	animal organ development	0.0188120875597204
BP	GO:0044085	cellular component biogenesis	0.0190981575680861
CC	GO:0030425	dendrite	0.0192627276506699
BP	GO:0000075	cell cycle checkpoint	0.020237508751845
BP	GO:0090304	nucleic acid metabolic process	0.0203840278913508
CC	GO:0044446	intracellular organelle part	0.0205390415541766
MF	GO:0016887	ATPase activity	0.0213174702405394
BP	GO:0045595	regulation of cell differentiation	0.0218208984645636
BP	GO:0044770	cell cycle phase transition	0.0219581031589712
BP	GO:0060079	excitatory postsynaptic potential	0.0228902961436136
BP	GO:0045931	positive regulation of mitotic cell cycle	0.0229633448056799
BP	GO:1903311	regulation of mRNA metabolic process	0.0238027922000438
BP	GO:0006936	muscle contraction	0.0242148998667883
BP	GO:0030001	metal ion transport	0.0242562677355399
BP	GO:0040007	growth	0.0243559859285053
BP	GO:0051983	regulation of chromosome segregation	0.0243559859285053
BP	GO:0050879	multicellular organismal movement	0.0243939174165613
BP	GO:0050881	musculoskeletal movement	0.0243939174165613
BP	GO:0003413	chondrocyte differentiation involved in endochondral bone morphogenesis	0.024555844285685
BP	GO:0007267	cell-cell signaling	0.024898893390089
BP	GO:0007611	learning or memory	0.0266013417067662
CC	GO:0000778	condensed nuclear chromosome kinetochore	0.0282095073615988
BP	GO:0007091	metaphase/anaphase transition of mitotic cell cycle	0.0282727588612451
CC	GO:0098793	presynapse	0.0283219850523895
BP	GO:0048468	cell development	0.0287181905584178
BP	GO:0048518	positive regulation of biological process	0.0289041970506637
BP	GO:0065008	regulation of biological quality	0.0289041970506637
BP	GO:0048699	generation of neurons	0.0290693530847592
BP	GO:0006259	DNA metabolic process	0.0295042982834363
BP	GO:0050684	regulation of mRNA processing	0.029621954759222
BP	GO:0003416	endochondral bone growth	0.029621954759222
BP	GO:0006403	RNA localization	0.0306467192245077
BP	GO:0098815	modulation of excitatory postsynaptic potential	0.0307087994338588
BP	GO:0051716	cellular response to stimulus	0.0307087994338588
BP	GO:1902749	regulation of cell cycle G2/M phase transition	0.0307087994338588
BP	GO:0048285	organelle fission	0.0315240021207545
BP	GO:0006310	DNA recombination	0.0316192625280032
BP	GO:0060996	dendritic spine development	0.0320066644950815
BP	GO:1905818	regulation of chromosome separation	0.032587059317554
BP	GO:0010720	positive regulation of cell development	0.0329084586876702
BP	GO:0000819	sister chromatid segregation	0.0329452414901272
BP	GO:0044057	regulation of system process	0.033144676656226
CC	GO:0030016	myofibril	0.0347208670275229
BP	GO:0051962	positive regulation of nervous system development	0.0360970389313328
BP	GO:1901701	cellular response to oxygen-containing compound	0.0360970389313328
CC	GO:0044449	contractile fiber part	0.0364353256635688
CC	GO:0098839	postsynaptic density membrane	0.0366473893546897
MF	GO:0005102	signaling receptor binding	0.0368307317972593
BP	GO:0007059	chromosome segregation	0.0371600223484428
BP	GO:0032412	regulation of ion transmembrane transporter activity	0.0371600223484428
BP	GO:0032963	collagen metabolic process	0.0371921274971712
BP	GO:0034765	regulation of ion transmembrane transport	0.0372744059137226
BP	GO:0010965	regulation of mitotic sister chromatid separation	0.0389523994570374
MF	GO:0008092	cytoskeletal protein binding	0.0392309042160528
CC	GO:0034399	nuclear periphery	0.0399288525704593
BP	GO:0048522	positive regulation of cellular process	0.0408501413275008
BP	GO:0033045	regulation of sister chromatid segregation	0.0416686578645834
BP	GO:0031570	DNA integrity checkpoint	0.0427674162757706
MF	GO:0043168	anion binding	0.043253266901979
MF	GO:1990825	sequence-specific mRNA binding	0.0438213630577364
BP	GO:0050769	positive regulation of neurogenesis	0.0462699060080077
CC	GO:0030017	sarcomere	0.0471109243803981
BP	GO:0098659	inorganic cation import across plasma membrane	0.0476814695187859
BP	GO:0099587	inorganic ion import across plasma membrane	0.0476814695187859
BP	GO:0003012	muscle system process	0.0484494727937494
BP	GO:0030071	regulation of mitotic metaphase/anaphase transition	0.0484494727937494
BP	GO:0051240	positive regulation of multicellular organismal process	0.0491657910933884
BP	GO:0006811	ion transport	0.0491657910933884
