# Supplementary material for: Dedicated transcriptomics combined with power analysis lead to functional understanding of genes with weak phenotypic changes in knockout lines
Source: PLoS Comput Biol. 2020 Nov 12;16(11):e1008354. doi: 10.1371/journal.pcbi.1008354 (PMC7685438; doi:10.1371/journal.pcbi.1008354)
Supplement: S3 File — (GZ) [file pcbi.1008354.s017.gz › S3_File/gor0.2/165.tsv]

ontology	category	term	BH
CC	GO:0031012	extracellular matrix	8.04748386721813e-09
BP	GO:0032501	multicellular organismal process	1.33953185844208e-08
CC	GO:0043228	non-membrane-bounded organelle	1.86776695630865e-08
CC	GO:0062023	collagen-containing extracellular matrix	1.86776695630865e-08
CC	GO:0043232	intracellular non-membrane-bounded organelle	3.2886552262857e-08
BP	GO:0032502	developmental process	1.67721240990488e-07
CC	GO:0032991	protein-containing complex	1.87664467960075e-07
MF	GO:0005201	extracellular matrix structural constituent	2.22703522271691e-07
BP	GO:0048731	system development	2.63683622742671e-07
BP	GO:0048856	anatomical structure development	2.81783598470986e-07
CC	GO:0044428	nuclear part	3.16731489091726e-07
BP	GO:0071840	cellular component organization or biogenesis	6.77594529990526e-07
BP	GO:0007275	multicellular organism development	7.07338232872795e-07
BP	GO:0065007	biological regulation	1.04324003957506e-06
CC	GO:0031981	nuclear lumen	1.2855985151062e-06
BP	GO:0050789	regulation of biological process	1.59808791774401e-06
CC	GO:0044421	extracellular region part	2.48387130399487e-06
BP	GO:0007049	cell cycle	2.68129977915717e-06
BP	GO:0051726	regulation of cell cycle	3.30270995219723e-06
BP	GO:0016043	cellular component organization	4.4813159042928e-06
BP	GO:0048519	negative regulation of biological process	4.4813159042928e-06
MF	GO:0005515	protein binding	4.88345525798596e-06
BP	GO:0009987	cellular process	5.13298472017067e-06
BP	GO:0030154	cell differentiation	7.81682911868905e-06
BP	GO:0048869	cellular developmental process	1.27549738498025e-05
CC	GO:0005576	extracellular region	1.35883305317702e-05
BP	GO:0050794	regulation of cellular process	1.56952900363799e-05
BP	GO:0048468	cell development	1.86707577108266e-05
CC	GO:0005694	chromosome	1.90775973873191e-05
CC	GO:0099512	supramolecular fiber	2.32746838219169e-05
CC	GO:0099080	supramolecular complex	2.32746838219169e-05
CC	GO:0099081	supramolecular polymer	2.32746838219169e-05
CC	GO:0044427	chromosomal part	2.40327821036661e-05
CC	GO:0000775	chromosome, centromeric region	2.40327821036661e-05
MF	GO:0005198	structural molecule activity	2.88844900111081e-05
CC	GO:0070013	intracellular organelle lumen	3.22790544174382e-05
CC	GO:0031974	membrane-enclosed lumen	3.34592617254023e-05
CC	GO:0043233	organelle lumen	3.34592617254023e-05
CC	GO:0005615	extracellular space	4.95625462468894e-05
CC	GO:0030054	cell junction	5.33152413401279e-05
CC	GO:0043292	contractile fiber	6.04597753378684e-05
BP	GO:0048523	negative regulation of cellular process	6.617571205475e-05
BP	GO:0008380	RNA splicing	8.27212248809419e-05
BP	GO:0051239	regulation of multicellular organismal process	8.33265024341817e-05
BP	GO:0000278	mitotic cell cycle	0.000103428379374546
BP	GO:0003008	system process	0.000104493493963396
CC	GO:0000776	kinetochore	0.00016035206446941
CC	GO:0005654	nucleoplasm	0.000186373576771827
BP	GO:0000070	mitotic sister chromatid segregation	0.000186373576771827
BP	GO:0007346	regulation of mitotic cell cycle	0.000190567207237099
BP	GO:0006397	mRNA processing	0.000190567207237099
CC	GO:1990904	ribonucleoprotein complex	0.000195792099593852
BP	GO:0051128	regulation of cellular component organization	0.000197287876290842
MF	GO:0003729	mRNA binding	0.000214185517725813
CC	GO:0098687	chromosomal region	0.000314245703392885
BP	GO:0050793	regulation of developmental process	0.000314449146445659
CC	GO:0030016	myofibril	0.000424415463670948
BP	GO:0016071	mRNA metabolic process	0.000489992070630183
BP	GO:0040007	growth	0.000630132401271442
CC	GO:0097458	neuron part	0.000703133379538653
BP	GO:0006396	RNA processing	0.000703133379538653
BP	GO:0051130	positive regulation of cellular component organization	0.000877218842571823
CC	GO:0097060	synaptic membrane	0.000914623902516845
CC	GO:0000777	condensed chromosome kinetochore	0.000934737385351767
CC	GO:0000779	condensed chromosome, centromeric region	0.000934737385351767
BP	GO:0006403	RNA localization	0.000934737385351767
BP	GO:0000375	RNA splicing, via transesterification reactions	0.000934737385351767
BP	GO:0000377	RNA splicing, via transesterification reactions with bulged adenosine as nucleophile	0.000934737385351767
BP	GO:0000398	mRNA splicing, via spliceosome	0.000934737385351767
MF	GO:0005488	binding	0.000982337763243173
CC	GO:0045202	synapse	0.000986937487544612
CC	GO:0031226	intrinsic component of plasma membrane	0.00102279127730853
CC	GO:0044422	organelle part	0.00102279127730853
BP	GO:0090304	nucleic acid metabolic process	0.00103973565957459
CC	GO:0044449	contractile fiber part	0.00119895908878219
BP	GO:0010564	regulation of cell cycle process	0.00120919796895011
BP	GO:0006941	striated muscle contraction	0.00120919796895011
CC	GO:0005856	cytoskeleton	0.00125013492848827
MF	GO:0044877	protein-containing complex binding	0.00128213824759581
CC	GO:0005813	centrosome	0.00138927423356994
CC	GO:0030017	sarcomere	0.00141917546990635
BP	GO:0048589	developmental growth	0.00141917546990635
CC	GO:0030424	axon	0.00142534594336231
BP	GO:0061448	connective tissue development	0.00147616321439256
BP	GO:0045595	regulation of cell differentiation	0.00164054391344379
BP	GO:0007399	nervous system development	0.00164054391344379
BP	GO:0000819	sister chromatid segregation	0.00168431882469951
BP	GO:0051983	regulation of chromosome segregation	0.00174653226082717
CC	GO:0005887	integral component of plasma membrane	0.00175092544826328
BP	GO:0033047	regulation of mitotic sister chromatid segregation	0.00224191556675091
BP	GO:0007059	chromosome segregation	0.00241397885462678
BP	GO:0033045	regulation of sister chromatid segregation	0.00270360193927872
BP	GO:0140014	mitotic nuclear division	0.00271618924016745
BP	GO:0006281	DNA repair	0.00307156596240321
CC	GO:0005681	spliceosomal complex	0.00328412322593414
BP	GO:0006974	cellular response to DNA damage stimulus	0.00334308773293494
BP	GO:0099536	synaptic signaling	0.00344975994456885
BP	GO:0099537	trans-synaptic signaling	0.00387144637868727
BP	GO:0051236	establishment of RNA localization	0.0039386769845364
BP	GO:1903047	mitotic cell cycle process	0.0039386769845364
CC	GO:0005581	collagen trimer	0.0039386769845364
BP	GO:0090068	positive regulation of cell cycle process	0.0039386769845364
BP	GO:0007268	chemical synaptic transmission	0.00399191548136732
BP	GO:0098916	anterograde trans-synaptic signaling	0.00399191548136732
BP	GO:0003015	heart process	0.00425058153663523
BP	GO:0051216	cartilage development	0.00425058153663523
BP	GO:0051094	positive regulation of developmental process	0.00445455054054919
BP	GO:0007088	regulation of mitotic nuclear division	0.00451447225750062
BP	GO:0003009	skeletal muscle contraction	0.0047099074955415
CC	GO:0044430	cytoskeletal part	0.00486435195638804
CC	GO:0044297	cell body	0.00504324870244038
CC	GO:0043005	neuron projection	0.00530348694252644
BP	GO:0022402	cell cycle process	0.0054223416629266
BP	GO:2000026	regulation of multicellular organismal development	0.00573596411848965
BP	GO:0051783	regulation of nuclear division	0.00589469566147083
CC	GO:0044456	synapse part	0.00670718164453313
MF	GO:0005509	calcium ion binding	0.0068591541233901
BP	GO:0022008	neurogenesis	0.0068591541233901
BP	GO:1901987	regulation of cell cycle phase transition	0.00720892537678664
BP	GO:0048513	animal organ development	0.00720892537678664
BP	GO:1905818	regulation of chromosome separation	0.00720892537678664
BP	GO:0023052	signaling	0.00762203900112244
BP	GO:0009653	anatomical structure morphogenesis	0.00762203900112244
CC	GO:0043025	neuronal cell body	0.0076580564796642
CC	GO:0000793	condensed chromosome	0.00808644051750224
BP	GO:0006259	DNA metabolic process	0.00851265717155024
BP	GO:0006936	muscle contraction	0.00861856724625988
BP	GO:0006139	nucleobase-containing compound metabolic process	0.00862844639442034
BP	GO:0050657	nucleic acid transport	0.00862844639442034
BP	GO:0050658	RNA transport	0.00862844639442034
CC	GO:0044446	intracellular organelle part	0.00862844639442034
MF	GO:0003697	single-stranded DNA binding	0.00862844639442034
BP	GO:1901990	regulation of mitotic cell cycle phase transition	0.00881435176432963
MF	GO:0003723	RNA binding	0.00881435176432963
MF	GO:0030020	extracellular matrix structural constituent conferring tensile strength	0.00881435176432963
CC	GO:0036477	somatodendritic compartment	0.00898288393104524
BP	GO:0045597	positive regulation of cell differentiation	0.0093765951089755
BP	GO:0007155	cell adhesion	0.00953959933400996
BP	GO:0060047	heart contraction	0.00971875616206504
CC	GO:0000228	nuclear chromosome	0.00982792591883273
BP	GO:0006261	DNA-dependent DNA replication	0.010152809027468
MF	GO:0008094	DNA-dependent ATPase activity	0.0106577921931761
BP	GO:0007154	cell communication	0.0106577921931761
CC	GO:0045211	postsynaptic membrane	0.0109065327843158
CC	GO:0000940	condensed chromosome outer kinetochore	0.0111071281936375
BP	GO:0022610	biological adhesion	0.011125931562885
BP	GO:0045787	positive regulation of cell cycle	0.0115966466049499
BP	GO:0045931	positive regulation of mitotic cell cycle	0.0118911414863062
BP	GO:0006260	DNA replication	0.0120827717954731
CC	GO:0042995	cell projection	0.0126078250687706
BP	GO:0098813	nuclear chromosome segregation	0.0128940014071216
MF	GO:0005102	signaling receptor binding	0.0128940014071216
CC	GO:0005634	nucleus	0.0129606911674634
BP	GO:0060255	regulation of macromolecule metabolic process	0.0136151487591635
CC	GO:0044420	extracellular matrix component	0.013636963894399
BP	GO:0007267	cell-cell signaling	0.013798516858953
BP	GO:0048699	generation of neurons	0.013798516858953
BP	GO:1903311	regulation of mRNA metabolic process	0.0138235635290855
MF	GO:0005212	structural constituent of eye lens	0.0143541717873435
MF	GO:0005539	glycosaminoglycan binding	0.0143541717873435
BP	GO:0043170	macromolecule metabolic process	0.0144027546072354
BP	GO:0048666	neuron development	0.0148067299836483
BP	GO:0003012	muscle system process	0.0148715374690751
CC	GO:0015630	microtubule cytoskeleton	0.0151152018204485
MF	GO:0008201	heparin binding	0.0154410151908942
CC	GO:0044454	nuclear chromosome part	0.0155493102103392
BP	GO:0050684	regulation of mRNA processing	0.0164354224428498
BP	GO:0010965	regulation of mitotic sister chromatid separation	0.0182092006097569
BP	GO:0048285	organelle fission	0.0185823037288886
BP	GO:0048518	positive regulation of biological process	0.0188680863455956
BP	GO:0015931	nucleobase-containing compound transport	0.0194212879502825
CC	GO:0005865	striated muscle thin filament	0.0194212879502825
BP	GO:0030182	neuron differentiation	0.0198938683567039
BP	GO:0044085	cellular component biogenesis	0.0198938683567039
BP	GO:0045876	positive regulation of sister chromatid cohesion	0.0198938683567039
BP	GO:0031123	RNA 3'-end processing	0.0198938683567039
BP	GO:0031124	mRNA 3'-end processing	0.0214294695109713
CC	GO:0036379	myofilament	0.0220670499318303
BP	GO:0051093	negative regulation of developmental process	0.0220916259760006
MF	GO:0008134	transcription factor binding	0.0223394195542497
BP	GO:0000280	nuclear division	0.0229718089950592
BP	GO:0008037	cell recognition	0.0231579419699134
BP	GO:0022613	ribonucleoprotein complex biogenesis	0.023472030980871
BP	GO:0061061	muscle structure development	0.0236020480038436
BP	GO:0000245	spliceosomal complex assembly	0.0236020480038436
BP	GO:0048747	muscle fiber development	0.0247070733606073
BP	GO:0010605	negative regulation of macromolecule metabolic process	0.0248445037783333
BP	GO:0060351	cartilage development involved in endochondral bone morphogenesis	0.0252748299412753
BP	GO:0050879	multicellular organismal movement	0.0253217487549336
BP	GO:0050881	musculoskeletal movement	0.0253217487549336
BP	GO:0050808	synapse organization	0.0255611647837474
BP	GO:0044770	cell cycle phase transition	0.0268970898713788
BP	GO:0010467	gene expression	0.0278187709919781
BP	GO:0007091	metaphase/anaphase transition of mitotic cell cycle	0.0278187709919781
BP	GO:0010165	response to X-ray	0.0280243310910696
BP	GO:0044784	metaphase/anaphase transition of cell cycle	0.0290873838708005
BP	GO:0000075	cell cycle checkpoint	0.030243806501445
BP	GO:0050877	nervous system process	0.0331152792832451
BP	GO:0016070	RNA metabolic process	0.0331152792832451
BP	GO:0003013	circulatory system process	0.0338763087993783
CC	GO:0098878	neurotransmitter receptor complex	0.0378352461590138
BP	GO:0035264	multicellular organism growth	0.0379244311993336
BP	GO:0050685	positive regulation of mRNA processing	0.0401036905185399
CC	GO:0005815	microtubule organizing center	0.0413279373970293
BP	GO:0003071	renal system process involved in regulation of systemic arterial blood pressure	0.0423506739373744
BP	GO:0006378	mRNA polyadenylation	0.0424316940961121
BP	GO:0097435	supramolecular fiber organization	0.0424316940961121
BP	GO:0031175	neuron projection development	0.0431538070013536
BP	GO:0003433	chondrocyte development involved in endochondral bone morphogenesis	0.0431556846526465
BP	GO:0051960	regulation of nervous system development	0.0444490749141823
BP	GO:1901988	negative regulation of cell cycle phase transition	0.0444490749141823
BP	GO:0051301	cell division	0.0444490749141823
BP	GO:0060284	regulation of cell development	0.0444490749141823
CC	GO:0120025	plasma membrane bounded cell projection	0.0447375111874983
BP	GO:0046483	heterocycle metabolic process	0.0454395604048435
BP	GO:0001501	skeletal system development	0.0461759128920539
MF	GO:0004386	helicase activity	0.0474545287786929
BP	GO:0051716	cellular response to stimulus	0.0474545287786929
BP	GO:0030198	extracellular matrix organization	0.0485210690797265
BP	GO:0007093	mitotic cell cycle checkpoint	0.0486855446674733
BP	GO:0071276	cellular response to cadmium ion	0.0497647104536262
