# Supplementary material for: Dedicated transcriptomics combined with power analysis lead to functional understanding of genes with weak phenotypic changes in knockout lines
Source: PLoS Comput Biol. 2020 Nov 12;16(11):e1008354. doi: 10.1371/journal.pcbi.1008354 (PMC7685438; doi:10.1371/journal.pcbi.1008354)
Supplement: S3 File — (GZ) [file pcbi.1008354.s017.gz › S3_File/gor0.2/211.tsv]

ontology	category	term	BH
CC	GO:0031012	extracellular matrix	9.95701538255533e-09
MF	GO:0005515	protein binding	1.56380889060395e-06
CC	GO:0031981	nuclear lumen	1.56380889060395e-06
CC	GO:0044421	extracellular region part	2.27305251298516e-06
BP	GO:0032501	multicellular organismal process	2.27305251298516e-06
CC	GO:0062023	collagen-containing extracellular matrix	2.27305251298516e-06
CC	GO:0032991	protein-containing complex	2.27305251298516e-06
BP	GO:0065007	biological regulation	2.27305251298516e-06
CC	GO:0044428	nuclear part	2.27305251298516e-06
BP	GO:0048731	system development	3.63581593348047e-06
CC	GO:0005576	extracellular region	3.87469474582537e-06
MF	GO:0005201	extracellular matrix structural constituent	4.01219051678155e-06
CC	GO:0005654	nucleoplasm	1.13626452904789e-05
CC	GO:0005615	extracellular space	1.30791916844497e-05
CC	GO:0097060	synaptic membrane	1.30791916844497e-05
BP	GO:0009987	cellular process	1.30791916844497e-05
BP	GO:0050789	regulation of biological process	2.22526132508564e-05
BP	GO:0007275	multicellular organism development	2.22526132508564e-05
BP	GO:0071840	cellular component organization or biogenesis	2.40796382729326e-05
MF	GO:0005198	structural molecule activity	4.23760156638453e-05
CC	GO:0045202	synapse	4.49036579210022e-05
CC	GO:0070013	intracellular organelle lumen	4.49036579210022e-05
CC	GO:0031974	membrane-enclosed lumen	4.50234449118042e-05
CC	GO:0043233	organelle lumen	4.50234449118042e-05
CC	GO:0043228	non-membrane-bounded organelle	7.03186026440995e-05
BP	GO:0051128	regulation of cellular component organization	7.03186026440995e-05
BP	GO:0032502	developmental process	7.03186026440995e-05
CC	GO:0044456	synapse part	7.03186026440995e-05
BP	GO:0048856	anatomical structure development	7.04529638374977e-05
MF	GO:0005488	binding	7.65529995531627e-05
BP	GO:0051726	regulation of cell cycle	0.000126199649676909
BP	GO:0007399	nervous system development	0.000142639161909689
BP	GO:0016043	cellular component organization	0.000185036076682541
CC	GO:0098590	plasma membrane region	0.000185036076682541
CC	GO:0043232	intracellular non-membrane-bounded organelle	0.000203988373437344
BP	GO:0006397	mRNA processing	0.000221019388182207
CC	GO:0005581	collagen trimer	0.000348357192833075
BP	GO:0008380	RNA splicing	0.000454697775630539
BP	GO:0050794	regulation of cellular process	0.000494147145931687
CC	GO:0044427	chromosomal part	0.000494147145931687
CC	GO:0005694	chromosome	0.000494147145931687
CC	GO:0030424	axon	0.000547939334078186
CC	GO:0043292	contractile fiber	0.000806427645214081
BP	GO:0007049	cell cycle	0.0014333190912003
MF	GO:0044877	protein-containing complex binding	0.0014333190912003
MF	GO:0005212	structural constituent of eye lens	0.0014856871925203
BP	GO:0006396	RNA processing	0.0014856871925203
BP	GO:0006260	DNA replication	0.0014856871925203
BP	GO:0006974	cellular response to DNA damage stimulus	0.00175703699126094
BP	GO:0000375	RNA splicing, via transesterification reactions	0.00183667826885697
BP	GO:0000377	RNA splicing, via transesterification reactions with bulged adenosine as nucleophile	0.00183667826885697
BP	GO:0000398	mRNA splicing, via spliceosome	0.00183667826885697
CC	GO:0045211	postsynaptic membrane	0.00215038002566319
CC	GO:0097458	neuron part	0.00215038002566319
BP	GO:0016071	mRNA metabolic process	0.00333472423749568
BP	GO:0051130	positive regulation of cellular component organization	0.00366903636921176
CC	GO:0000775	chromosome, centromeric region	0.00374309324011217
CC	GO:0031226	intrinsic component of plasma membrane	0.00380033958609397
BP	GO:0030154	cell differentiation	0.00380033958609397
CC	GO:0005634	nucleus	0.00380033958609397
CC	GO:0000776	kinetochore	0.00458532804632747
BP	GO:0006281	DNA repair	0.00481902186285895
CC	GO:0030054	cell junction	0.00484759141169556
MF	GO:0005509	calcium ion binding	0.00516810505559369
MF	GO:0030020	extracellular matrix structural constituent conferring tensile strength	0.00516810505559369
MF	GO:0003729	mRNA binding	0.00574128343308275
BP	GO:0048869	cellular developmental process	0.0058465261904593
BP	GO:0000278	mitotic cell cycle	0.00600113415477614
BP	GO:0003008	system process	0.00600113415477614
BP	GO:0007346	regulation of mitotic cell cycle	0.00600113415477614
MF	GO:0005539	glycosaminoglycan binding	0.00600113415477614
BP	GO:0048468	cell development	0.00633897557755926
BP	GO:0050793	regulation of developmental process	0.00663340247121302
BP	GO:0090304	nucleic acid metabolic process	0.00664364859392873
BP	GO:0050808	synapse organization	0.00733701971589888
CC	GO:0005887	integral component of plasma membrane	0.007825065233548
CC	GO:0030016	myofibril	0.00797977143689487
BP	GO:2000026	regulation of multicellular organismal development	0.00824210150402662
BP	GO:0006259	DNA metabolic process	0.00879456434498681
CC	GO:0098794	postsynapse	0.0103530617232972
BP	GO:0051216	cartilage development	0.0103530617232972
CC	GO:0033267	axon part	0.0105397346950441
BP	GO:0051239	regulation of multicellular organismal process	0.0106158114407717
CC	GO:0099240	intrinsic component of synaptic membrane	0.0115108285321453
BP	GO:0060350	endochondral bone morphogenesis	0.0115108285321453
BP	GO:0031123	RNA 3'-end processing	0.011570441245427
BP	GO:0061448	connective tissue development	0.0122442884354867
BP	GO:0008038	neuron recognition	0.0125006167809044
CC	GO:0044449	contractile fiber part	0.0134615882776299
CC	GO:0000777	condensed chromosome kinetochore	0.0134615882776299
CC	GO:0044459	plasma membrane part	0.0144362879812802
CC	GO:0098687	chromosomal region	0.0144362879812802
BP	GO:0051983	regulation of chromosome segregation	0.0144362879812802
BP	GO:0045595	regulation of cell differentiation	0.0153590768493693
CC	GO:0000228	nuclear chromosome	0.0153590768493693
BP	GO:0048168	regulation of neuronal synaptic plasticity	0.0158518849912215
BP	GO:0048519	negative regulation of biological process	0.0160261293440227
MF	GO:0005261	cation channel activity	0.0169255454956997
CC	GO:0030017	sarcomere	0.0170743415815823
BP	GO:0040007	growth	0.0172315900876675
BP	GO:0099536	synaptic signaling	0.0180717742396938
BP	GO:0006261	DNA-dependent DNA replication	0.0183767582875397
BP	GO:0051960	regulation of nervous system development	0.019782220877035
CC	GO:0099512	supramolecular fiber	0.019967572877624
CC	GO:0099080	supramolecular complex	0.019967572877624
CC	GO:0099081	supramolecular polymer	0.019967572877624
BP	GO:0071214	cellular response to abiotic stimulus	0.019967572877624
BP	GO:0104004	cellular response to environmental stimulus	0.019967572877624
BP	GO:0048167	regulation of synaptic plasticity	0.0207591942761307
CC	GO:0044451	nucleoplasm part	0.0208384982798558
BP	GO:0008037	cell recognition	0.0208384982798558
BP	GO:0007268	chemical synaptic transmission	0.0208384982798558
BP	GO:0098916	anterograde trans-synaptic signaling	0.0208384982798558
BP	GO:0048589	developmental growth	0.0208384982798558
CC	GO:0043005	neuron projection	0.0213816135853181
CC	GO:0005865	striated muscle thin filament	0.0213816135853181
CC	GO:0036379	myofilament	0.0245186218080386
BP	GO:0099537	trans-synaptic signaling	0.0247773826857141
CC	GO:0000502	proteasome complex	0.0253964590403216
CC	GO:0044297	cell body	0.0261069679777171
BP	GO:0000075	cell cycle checkpoint	0.0264949019878929
BP	GO:0000245	spliceosomal complex assembly	0.0271527310004262
CC	GO:0000779	condensed chromosome, centromeric region	0.0271553979666732
BP	GO:0048699	generation of neurons	0.0274363123287449
BP	GO:0060351	cartilage development involved in endochondral bone morphogenesis	0.028444635445853
MF	GO:0046873	metal ion transmembrane transporter activity	0.0289247923614497
CC	GO:0043596	nuclear replication fork	0.029062098653323
CC	GO:0044454	nuclear chromosome part	0.030018818051022
BP	GO:0022008	neurogenesis	0.0315891530458638
CC	GO:0044422	organelle part	0.03179293985293
BP	GO:0007416	synapse assembly	0.032390757251399
CC	GO:0043025	neuronal cell body	0.0327279468613542
CC	GO:0099634	postsynaptic specialization membrane	0.0327279468613542
BP	GO:0000070	mitotic sister chromatid segregation	0.0346129266431981
BP	GO:0060538	skeletal muscle organ development	0.0354475954882654
CC	GO:0098978	glutamatergic synapse	0.0354475954882654
BP	GO:0006139	nucleobase-containing compound metabolic process	0.0355297052006522
CC	GO:1905369	endopeptidase complex	0.0361691930309683
BP	GO:0003009	skeletal muscle contraction	0.036854898104289
BP	GO:0060349	bone morphogenesis	0.0372863735746375
BP	GO:0007519	skeletal muscle tissue development	0.0401938448980704
BP	GO:0007093	mitotic cell cycle checkpoint	0.045028937861517
BP	GO:0030182	neuron differentiation	0.0452188631669082
CC	GO:0005681	spliceosomal complex	0.0452313008798889
CC	GO:0034703	cation channel complex	0.0452313008798889
BP	GO:0033045	regulation of sister chromatid segregation	0.045238347761882
CC	GO:0005813	centrosome	0.045238347761882
BP	GO:0050877	nervous system process	0.045238347761882
BP	GO:0002062	chondrocyte differentiation	0.0457175240419367
CC	GO:0099572	postsynaptic specialization	0.0475721693571621
MF	GO:0008201	heparin binding	0.0475721693571621
BP	GO:0003433	chondrocyte development involved in endochondral bone morphogenesis	0.0478742441666438
CC	GO:0099699	integral component of synaptic membrane	0.0486620582285809
BP	GO:0031175	neuron projection development	0.0489890535726644
CC	GO:0032279	asymmetric synapse	0.0489890535726644
BP	GO:0048666	neuron development	0.0496283605062193
MF	GO:0051015	actin filament binding	0.0496283605062193
BP	GO:0031124	mRNA 3'-end processing	0.0496283605062193
