# Supplementary material for: Dedicated transcriptomics combined with power analysis lead to functional understanding of genes with weak phenotypic changes in knockout lines
Source: PLoS Comput Biol. 2020 Nov 12;16(11):e1008354. doi: 10.1371/journal.pcbi.1008354 (PMC7685438; doi:10.1371/journal.pcbi.1008354)
Supplement: S3 File — (GZ) [file pcbi.1008354.s017.gz › S3_File/gor0.2/573.tsv]

ontology	category	term	BH
CC	GO:0031012	extracellular matrix	8.63693355620727e-11
CC	GO:0062023	collagen-containing extracellular matrix	1.79281447937205e-08
BP	GO:0048731	system development	2.22687319825896e-08
BP	GO:0007275	multicellular organism development	4.50010858441904e-08
BP	GO:0032501	multicellular organismal process	1.06084257151281e-07
BP	GO:0071840	cellular component organization or biogenesis	1.06084257151281e-07
BP	GO:0048856	anatomical structure development	1.77423436921769e-07
BP	GO:0032502	developmental process	1.77423436921769e-07
MF	GO:0005198	structural molecule activity	3.92249435893522e-07
MF	GO:0005201	extracellular matrix structural constituent	5.92560528809324e-07
BP	GO:0016043	cellular component organization	6.59466024208399e-07
CC	GO:0044421	extracellular region part	8.98885711455355e-07
CC	GO:0032991	protein-containing complex	8.98885711455355e-07
BP	GO:0007399	nervous system development	1.6144295754672e-06
BP	GO:0050789	regulation of biological process	3.37277891476645e-06
BP	GO:0065007	biological regulation	4.90390791798119e-06
BP	GO:0050794	regulation of cellular process	6.83304976374658e-06
BP	GO:0048468	cell development	7.17009792152223e-06
BP	GO:0022008	neurogenesis	8.83532281810764e-06
BP	GO:0009987	cellular process	1.02526133580974e-05
MF	GO:0005515	protein binding	1.02526133580974e-05
BP	GO:0051128	regulation of cellular component organization	1.25031548910351e-05
BP	GO:0048699	generation of neurons	1.25031548910351e-05
CC	GO:0044428	nuclear part	1.25031548910351e-05
CC	GO:0045202	synapse	1.3556289791338e-05
CC	GO:0005576	extracellular region	2.12891730733194e-05
CC	GO:0031981	nuclear lumen	2.43620907858727e-05
CC	GO:0030424	axon	2.43620907858727e-05
BP	GO:0007268	chemical synaptic transmission	2.43620907858727e-05
BP	GO:0098916	anterograde trans-synaptic signaling	2.43620907858727e-05
BP	GO:0099536	synaptic signaling	2.89439527687236e-05
CC	GO:0097458	neuron part	2.89439527687236e-05
BP	GO:0099537	trans-synaptic signaling	3.09767282558703e-05
BP	GO:0030182	neuron differentiation	3.10188636901637e-05
CC	GO:0005615	extracellular space	3.1358771509292e-05
BP	GO:0048869	cellular developmental process	3.43960886799441e-05
BP	GO:0051130	positive regulation of cellular component organization	3.64258164956036e-05
BP	GO:0030154	cell differentiation	3.90480521040291e-05
BP	GO:0007155	cell adhesion	4.43020980840232e-05
BP	GO:0048666	neuron development	4.52544736426169e-05
CC	GO:0043005	neuron projection	4.52544736426169e-05
CC	GO:0043228	non-membrane-bounded organelle	4.52544736426169e-05
BP	GO:0022610	biological adhesion	5.12073387863759e-05
CC	GO:0044456	synapse part	5.12073387863759e-05
BP	GO:0031175	neuron projection development	6.57336739950504e-05
CC	GO:0036477	somatodendritic compartment	7.45024310846738e-05
CC	GO:0044297	cell body	7.45024310846738e-05
BP	GO:2000026	regulation of multicellular organismal development	0.000111295915143711
CC	GO:0043025	neuronal cell body	0.000111295915143711
BP	GO:0051960	regulation of nervous system development	0.000124179265418591
BP	GO:0000278	mitotic cell cycle	0.000147880927386975
MF	GO:0005212	structural constituent of eye lens	0.000147880927386975
CC	GO:0005581	collagen trimer	0.000178707753937651
CC	GO:0043232	intracellular non-membrane-bounded organelle	0.000271184740674804
CC	GO:0031226	intrinsic component of plasma membrane	0.000320777723891437
CC	GO:0070013	intracellular organelle lumen	0.000438804792439912
CC	GO:0031974	membrane-enclosed lumen	0.000460769312137047
CC	GO:0043233	organelle lumen	0.000460769312137047
CC	GO:0000775	chromosome, centromeric region	0.000513091403019887
CC	GO:0098687	chromosomal region	0.00059752527343429
BP	GO:0007346	regulation of mitotic cell cycle	0.000661871442467573
CC	GO:0005887	integral component of plasma membrane	0.000815854543234279
CC	GO:0005694	chromosome	0.000861648688667061
CC	GO:0000777	condensed chromosome kinetochore	0.000861648688667061
BP	GO:0048519	negative regulation of biological process	0.000861648688667061
BP	GO:0050793	regulation of developmental process	0.000995719717036424
BP	GO:0003008	system process	0.00102911927651039
BP	GO:0051726	regulation of cell cycle	0.00119542715736331
BP	GO:0051239	regulation of multicellular organismal process	0.00131235579053254
CC	GO:0097060	synaptic membrane	0.00142339742964635
CC	GO:0099512	supramolecular fiber	0.00153942864814881
CC	GO:0099080	supramolecular complex	0.0015430542346792
CC	GO:0099081	supramolecular polymer	0.0015430542346792
BP	GO:0050767	regulation of neurogenesis	0.00174077609547806
BP	GO:0050808	synapse organization	0.0021865930884771
BP	GO:0048518	positive regulation of biological process	0.0021865930884771
BP	GO:0009653	anatomical structure morphogenesis	0.00224939512506089
MF	GO:0003729	mRNA binding	0.00237305008524383
CC	GO:0000776	kinetochore	0.00237305008524383
BP	GO:0140014	mitotic nuclear division	0.00253240445264498
CC	GO:0000779	condensed chromosome, centromeric region	0.00280215416223347
BP	GO:0060284	regulation of cell development	0.00280611511107405
BP	GO:0098742	cell-cell adhesion via plasma-membrane adhesion molecules	0.00307929721542193
CC	GO:0005654	nucleoplasm	0.00328624889644427
BP	GO:0007049	cell cycle	0.00329243132883928
BP	GO:0050804	modulation of chemical synaptic transmission	0.00338502159114267
BP	GO:0048523	negative regulation of cellular process	0.00347797519485175
BP	GO:0045595	regulation of cell differentiation	0.00379748224879648
BP	GO:0007267	cell-cell signaling	0.00410832310164842
BP	GO:0099177	regulation of trans-synaptic signaling	0.00413063851850493
BP	GO:0006403	RNA localization	0.00434282630529206
BP	GO:0000070	mitotic sister chromatid segregation	0.00440726379363481
MF	GO:0005488	binding	0.00440726379363481
BP	GO:0120036	plasma membrane bounded cell projection organization	0.00448222149298385
CC	GO:0044427	chromosomal part	0.00452536101488704
BP	GO:0007088	regulation of mitotic nuclear division	0.00452536101488704
CC	GO:0098982	GABA-ergic synapse	0.00452536101488704
CC	GO:0000793	condensed chromosome	0.0046224215923347
CC	GO:0033267	axon part	0.00506021275112306
MF	GO:1990825	sequence-specific mRNA binding	0.00543986380771557
CC	GO:0044420	extracellular matrix component	0.00543986380771557
MF	GO:0044877	protein-containing complex binding	0.00569757869102917
BP	GO:0045664	regulation of neuron differentiation	0.00579799644187119
CC	GO:0043292	contractile fiber	0.00602713154902795
BP	GO:0030030	cell projection organization	0.00602713154902795
BP	GO:0051783	regulation of nuclear division	0.00611430786689413
BP	GO:0048522	positive regulation of cellular process	0.00627425929085847
BP	GO:0000075	cell cycle checkpoint	0.00691171097787003
CC	GO:1990904	ribonucleoprotein complex	0.00818401642024769
BP	GO:0090304	nucleic acid metabolic process	0.00818401642024769
BP	GO:0006259	DNA metabolic process	0.00818401642024769
BP	GO:0006281	DNA repair	0.00833548077908485
BP	GO:0006260	DNA replication	0.00833548077908485
BP	GO:0006974	cellular response to DNA damage stimulus	0.00852455599520109
BP	GO:0023052	signaling	0.00870735703499613
MF	GO:0030020	extracellular matrix structural constituent conferring tensile strength	0.00894413188369933
CC	GO:0097447	dendritic tree	0.00894413188369933
BP	GO:0090068	positive regulation of cell cycle process	0.00904972789741455
BP	GO:0007154	cell communication	0.0117487035078356
CC	GO:0030425	dendrite	0.0117487035078356
BP	GO:0051094	positive regulation of developmental process	0.0123639128129524
BP	GO:1903047	mitotic cell cycle process	0.0128064226810828
MF	GO:0098879	structural constituent of postsynaptic specialization	0.0128064226810828
BP	GO:0031570	DNA integrity checkpoint	0.0143507165771738
BP	GO:0120039	plasma membrane bounded cell projection morphogenesis	0.0147141930431483
BP	GO:0007416	synapse assembly	0.0156125669126759
BP	GO:0120035	regulation of plasma membrane bounded cell projection organization	0.0156125669126759
BP	GO:0051962	positive regulation of nervous system development	0.0172764452687611
BP	GO:0007093	mitotic cell cycle checkpoint	0.0176771753908376
BP	GO:0006396	RNA processing	0.0176771753908376
BP	GO:0048812	neuron projection morphogenesis	0.0178202376258534
BP	GO:0044089	positive regulation of cellular component biogenesis	0.0178685856543418
CC	GO:0044459	plasma membrane part	0.0181275781613931
BP	GO:0010564	regulation of cell cycle process	0.0187993211359173
CC	GO:0098793	presynapse	0.0187993211359173
CC	GO:0005634	nucleus	0.0192144495987565
BP	GO:0006261	DNA-dependent DNA replication	0.0197860335730253
BP	GO:0048858	cell projection morphogenesis	0.0198606124399992
CC	GO:0030016	myofibril	0.0199231835264089
CC	GO:0005865	striated muscle thin filament	0.0205496728441451
BP	GO:0008380	RNA splicing	0.0222330167667889
BP	GO:0031344	regulation of cell projection organization	0.0222330167667889
BP	GO:0003012	muscle system process	0.0222330167667889
BP	GO:0000375	RNA splicing, via transesterification reactions	0.0222330167667889
BP	GO:0000377	RNA splicing, via transesterification reactions with bulged adenosine as nucleophile	0.0222330167667889
BP	GO:0000398	mRNA splicing, via spliceosome	0.0222330167667889
CC	GO:0036379	myofilament	0.0227162843451638
BP	GO:0051241	negative regulation of multicellular organismal process	0.0227162843451638
MF	GO:0098919	structural constituent of postsynaptic density	0.0232976506566737
BP	GO:0031123	RNA 3'-end processing	0.0240335502219597
BP	GO:0000245	spliceosomal complex assembly	0.0259916382336604
MF	GO:0051015	actin filament binding	0.0259916382336604
CC	GO:0030017	sarcomere	0.0264639341553378
CC	GO:0098794	postsynapse	0.0269011171071892
BP	GO:0008038	neuron recognition	0.0272320895387326
BP	GO:0060351	cartilage development involved in endochondral bone morphogenesis	0.0272320895387326
BP	GO:0006139	nucleobase-containing compound metabolic process	0.027604263904544
CC	GO:0044422	organelle part	0.0277859781824435
BP	GO:1901990	regulation of mitotic cell cycle phase transition	0.0277859781824435
CC	GO:0042995	cell projection	0.0278921655509717
BP	GO:0051236	establishment of RNA localization	0.0289140683850707
BP	GO:0008037	cell recognition	0.0291208941343305
CC	GO:0044430	cytoskeletal part	0.0293458444949273
BP	GO:0051093	negative regulation of developmental process	0.0294274070566539
BP	GO:0003422	growth plate cartilage morphogenesis	0.0304804646987374
CC	GO:0044449	contractile fiber part	0.0304804646987374
BP	GO:0030198	extracellular matrix organization	0.0313339113566248
BP	GO:0070593	dendrite self-avoidance	0.0315442168369877
BP	GO:0000819	sister chromatid segregation	0.0315442168369877
CC	GO:0045211	postsynaptic membrane	0.0317011895563091
BP	GO:0000280	nuclear division	0.0317250251374927
BP	GO:0051216	cartilage development	0.0338470284125122
MF	GO:0005539	glycosaminoglycan binding	0.0346053197346547
BP	GO:1901991	negative regulation of mitotic cell cycle phase transition	0.0376341334712534
BP	GO:0032989	cellular component morphogenesis	0.0378893610438237
BP	GO:0006397	mRNA processing	0.0378893610438237
BP	GO:0097435	supramolecular fiber organization	0.0378893610438237
CC	GO:0030054	cell junction	0.0382733589877388
BP	GO:0021626	central nervous system maturation	0.0387790159367944
BP	GO:0003015	heart process	0.0387790159367944
BP	GO:0060538	skeletal muscle organ development	0.0400478006147338
BP	GO:1901987	regulation of cell cycle phase transition	0.0416965587710508
CC	GO:0120025	plasma membrane bounded cell projection	0.0423471903846352
BP	GO:0045930	negative regulation of mitotic cell cycle	0.0429253517621319
BP	GO:0040011	locomotion	0.0434475753370508
BP	GO:0045597	positive regulation of cell differentiation	0.0435845550110617
MF	GO:0008201	heparin binding	0.0436434415518172
BP	GO:0048285	organelle fission	0.0436512979752645
BP	GO:1901988	negative regulation of cell cycle phase transition	0.0436512979752645
BP	GO:0033043	regulation of organelle organization	0.0443815030139224
BP	GO:0048513	animal organ development	0.0443815030139224
BP	GO:0003433	chondrocyte development involved in endochondral bone morphogenesis	0.0443815030139224
BP	GO:0061564	axon development	0.0451256760914914
BP	GO:0044087	regulation of cellular component biogenesis	0.0458860956628307
BP	GO:0032990	cell part morphogenesis	0.0476315058583339
BP	GO:0044085	cellular component biogenesis	0.0476315058583339
BP	GO:0050877	nervous system process	0.0494351931162426
MF	GO:0005102	signaling receptor binding	0.0495814917189042
CC	GO:0098978	glutamatergic synapse	0.0495814917189042
BP	GO:0003013	circulatory system process	0.0498336322323817
CC	GO:0005856	cytoskeleton	0.0498601450622445
BP	GO:0048589	developmental growth	0.0498601450622445
