# Supplementary material for: Dedicated transcriptomics combined with power analysis lead to functional understanding of genes with weak phenotypic changes in knockout lines
Source: PLoS Comput Biol. 2020 Nov 12;16(11):e1008354. doi: 10.1371/journal.pcbi.1008354 (PMC7685438; doi:10.1371/journal.pcbi.1008354)
Supplement: S3 File — (GZ) [file pcbi.1008354.s017.gz › S3_File/gor0.2/150.tsv]

ontology	category	term	BH
CC	GO:0031012	extracellular matrix	5.14733770426224e-10
BP	GO:0032501	multicellular organismal process	6.99577496615062e-09
MF	GO:0005515	protein binding	7.67303545866993e-08
CC	GO:0062023	collagen-containing extracellular matrix	9.2354803976663e-08
BP	GO:0048731	system development	1.43718844320937e-07
BP	GO:0032502	developmental process	1.55085393035203e-07
MF	GO:0005201	extracellular matrix structural constituent	1.80027158693536e-07
BP	GO:0048856	anatomical structure development	1.80027158693536e-07
BP	GO:0007275	multicellular organism development	2.06299773842296e-07
CC	GO:0044428	nuclear part	6.6465663768522e-07
BP	GO:0009987	cellular process	7.03881591130598e-07
CC	GO:0032991	protein-containing complex	9.4941649239981e-07
BP	GO:0071840	cellular component organization or biogenesis	1.22650013090668e-06
BP	GO:0050789	regulation of biological process	1.22650013090668e-06
BP	GO:0065007	biological regulation	1.22650013090668e-06
BP	GO:0016043	cellular component organization	1.47956323688812e-06
CC	GO:0031981	nuclear lumen	1.47956323688812e-06
CC	GO:0030424	axon	2.2054901578222e-06
BP	GO:0050794	regulation of cellular process	2.99972363515191e-06
CC	GO:0044421	extracellular region part	3.12377586039265e-06
MF	GO:0005488	binding	3.34521831724537e-06
CC	GO:0005615	extracellular space	7.64768296696067e-06
CC	GO:0043228	non-membrane-bounded organelle	8.4602153063343e-06
BP	GO:0030154	cell differentiation	2.10823902821508e-05
CC	GO:0045202	synapse	2.10823902821508e-05
BP	GO:0048869	cellular developmental process	2.28297850139377e-05
CC	GO:0043232	intracellular non-membrane-bounded organelle	2.45214320005903e-05
MF	GO:0005198	structural molecule activity	2.78724606004554e-05
CC	GO:0099512	supramolecular fiber	2.98431253156741e-05
CC	GO:0099080	supramolecular complex	2.98431253156741e-05
CC	GO:0099081	supramolecular polymer	2.98431253156741e-05
CC	GO:0097060	synaptic membrane	5.09388411490305e-05
CC	GO:0005694	chromosome	5.09388411490305e-05
CC	GO:0005654	nucleoplasm	6.68338486824899e-05
BP	GO:0048468	cell development	7.39291157765981e-05
CC	GO:0070013	intracellular organelle lumen	9.37060293684783e-05
CC	GO:0044427	chromosomal part	9.81632425408996e-05
CC	GO:0005576	extracellular region	0.000102522255563589
CC	GO:0005681	spliceosomal complex	0.000102522255563589
BP	GO:0007399	nervous system development	0.000102522255563589
CC	GO:0044456	synapse part	0.000102522255563589
CC	GO:0000775	chromosome, centromeric region	0.000105441774169816
BP	GO:0000070	mitotic sister chromatid segregation	0.000149118123679406
CC	GO:0031974	membrane-enclosed lumen	0.000149118123679406
CC	GO:0043233	organelle lumen	0.000149118123679406
BP	GO:0007155	cell adhesion	0.000187149196632015
CC	GO:0005634	nucleus	0.000262780281975466
BP	GO:0008380	RNA splicing	0.000270419034996893
CC	GO:0000776	kinetochore	0.000280025775215449
CC	GO:0005581	collagen trimer	0.000365878533788276
CC	GO:0097458	neuron part	0.000507106436340993
BP	GO:0007346	regulation of mitotic cell cycle	0.000519742414585058
BP	GO:0033047	regulation of mitotic sister chromatid segregation	0.000519742414585058
CC	GO:0098687	chromosomal region	0.000519742414585058
BP	GO:0022610	biological adhesion	0.000601108669805648
BP	GO:0033045	regulation of sister chromatid segregation	0.000616833224169851
CC	GO:0000777	condensed chromosome kinetochore	0.000616833224169851
BP	GO:0000278	mitotic cell cycle	0.000732892113710487
BP	GO:0048519	negative regulation of biological process	0.000878036186029751
BP	GO:0016071	mRNA metabolic process	0.000924119942126114
BP	GO:0051239	regulation of multicellular organismal process	0.000984174176275258
BP	GO:0060351	cartilage development involved in endochondral bone morphogenesis	0.000996604934573078
MF	GO:0003729	mRNA binding	0.00115448323185935
BP	GO:0090068	positive regulation of cell cycle process	0.00124021839870657
CC	GO:0043292	contractile fiber	0.00126360642167901
BP	GO:0000819	sister chromatid segregation	0.00130169716727068
BP	GO:0140014	mitotic nuclear division	0.00135161111005782
BP	GO:0051726	regulation of cell cycle	0.00137816230633808
MF	GO:0005509	calcium ion binding	0.00163269939883797
CC	GO:0030054	cell junction	0.00193631111927594
BP	GO:1905818	regulation of chromosome separation	0.00193631111927594
CC	GO:0000779	condensed chromosome, centromeric region	0.00194283227267991
BP	GO:0009653	anatomical structure morphogenesis	0.00201844742989758
BP	GO:0051983	regulation of chromosome segregation	0.00202034709029146
BP	GO:0010965	regulation of mitotic sister chromatid separation	0.00208085739066655
CC	GO:0071013	catalytic step 2 spliceosome	0.00208272602020973
BP	GO:0000245	spliceosomal complex assembly	0.00234937091128037
BP	GO:0051216	cartilage development	0.00244904745930237
CC	GO:0044297	cell body	0.00244904745930237
CC	GO:0043025	neuronal cell body	0.00244904745930237
CC	GO:1990904	ribonucleoprotein complex	0.00244904745930237
BP	GO:0000375	RNA splicing, via transesterification reactions	0.00244904745930237
BP	GO:0000377	RNA splicing, via transesterification reactions with bulged adenosine as nucleophile	0.00244904745930237
BP	GO:0000398	mRNA splicing, via spliceosome	0.00244904745930237
BP	GO:0050793	regulation of developmental process	0.00257277018001841
MF	GO:0005212	structural constituent of eye lens	0.00261423588221337
CC	GO:0033267	axon part	0.00263443916963613
CC	GO:0036477	somatodendritic compartment	0.00263443916963613
BP	GO:0006260	DNA replication	0.00270033119340424
BP	GO:0008037	cell recognition	0.00270033119340424
BP	GO:0006403	RNA localization	0.00288587772655461
BP	GO:1901990	regulation of mitotic cell cycle phase transition	0.00308132338636655
BP	GO:0007091	metaphase/anaphase transition of mitotic cell cycle	0.00324233284021109
BP	GO:0006397	mRNA processing	0.00324233284021109
BP	GO:0090304	nucleic acid metabolic process	0.00355826104320677
BP	GO:0044784	metaphase/anaphase transition of cell cycle	0.00355826104320677
BP	GO:0022008	neurogenesis	0.00355826104320677
BP	GO:0048523	negative regulation of cellular process	0.00361781849339094
MF	GO:0044877	protein-containing complex binding	0.00410299868184341
BP	GO:0006941	striated muscle contraction	0.00440389305117247
BP	GO:0099536	synaptic signaling	0.00458901602080105
BP	GO:0007093	mitotic cell cycle checkpoint	0.00481244715705171
BP	GO:0006396	RNA processing	0.00523832378780066
CC	GO:0098793	presynapse	0.00575580300753335
BP	GO:0040007	growth	0.00585367339958114
BP	GO:1905819	negative regulation of chromosome separation	0.0058884862560024
BP	GO:0060350	endochondral bone morphogenesis	0.00627577246512537
BP	GO:0030071	regulation of mitotic metaphase/anaphase transition	0.00627577246512537
CC	GO:0005856	cytoskeleton	0.00648836772688883
BP	GO:0003008	system process	0.00655065567786785
BP	GO:0007088	regulation of mitotic nuclear division	0.00672461047141176
BP	GO:1902099	regulation of metaphase/anaphase transition of cell cycle	0.00672461047141176
BP	GO:0007049	cell cycle	0.00672461047141176
BP	GO:0099537	trans-synaptic signaling	0.00685872372218832
BP	GO:0006936	muscle contraction	0.00703766902572389
BP	GO:2000816	negative regulation of mitotic sister chromatid separation	0.00703766902572389
CC	GO:0005684	U2-type spliceosomal complex	0.00703766902572389
BP	GO:0007268	chemical synaptic transmission	0.00748664020080124
BP	GO:0098916	anterograde trans-synaptic signaling	0.00748664020080124
BP	GO:0023052	signaling	0.00759568570110152
CC	GO:0043005	neuron projection	0.00759568570110152
CC	GO:0030016	myofibril	0.00804420755089857
BP	GO:0003433	chondrocyte development involved in endochondral bone morphogenesis	0.00812310560139813
CC	GO:0000793	condensed chromosome	0.00817560580385823
CC	GO:0044449	contractile fiber part	0.00856028487049801
BP	GO:2000026	regulation of multicellular organismal development	0.00856028487049801
BP	GO:1903047	mitotic cell cycle process	0.00856028487049801
CC	GO:0044420	extracellular matrix component	0.00899449460895991
BP	GO:0051306	mitotic sister chromatid separation	0.0092208280983871
BP	GO:0060255	regulation of macromolecule metabolic process	0.00930251066281781
BP	GO:0048699	generation of neurons	0.00936234665936963
BP	GO:1902100	negative regulation of metaphase/anaphase transition of cell cycle	0.00946428608081913
BP	GO:0007059	chromosome segregation	0.00946428608081913
CC	GO:0098982	GABA-ergic synapse	0.00946428608081913
BP	GO:0048522	positive regulation of cellular process	0.00969258404261277
BP	GO:0045787	positive regulation of cell cycle	0.0104385869223147
CC	GO:0099240	intrinsic component of synaptic membrane	0.0106346551991461
BP	GO:0061448	connective tissue development	0.0107120023498523
BP	GO:0048518	positive regulation of biological process	0.011779063798149
CC	GO:0044422	organelle part	0.011779063798149
BP	GO:0045841	negative regulation of mitotic metaphase/anaphase transition	0.011779063798149
BP	GO:0030198	extracellular matrix organization	0.0122249598781516
BP	GO:0006261	DNA-dependent DNA replication	0.0152613284284955
BP	GO:0002062	chondrocyte differentiation	0.0153454095782875
CC	GO:0044430	cytoskeletal part	0.0154142454286547
BP	GO:0033048	negative regulation of mitotic sister chromatid segregation	0.0154142454286547
BP	GO:0030182	neuron differentiation	0.0156561303881833
BP	GO:0033046	negative regulation of sister chromatid segregation	0.0162584860353506
CC	GO:0000228	nuclear chromosome	0.0162584860353506
BP	GO:0045931	positive regulation of mitotic cell cycle	0.0162584860353506
BP	GO:0060047	heart contraction	0.0164553737684478
BP	GO:1901987	regulation of cell cycle phase transition	0.0173323542041716
BP	GO:0003015	heart process	0.0176109118641784
MF	GO:0030020	extracellular matrix structural constituent conferring tensile strength	0.0176266693142369
BP	GO:0009888	tissue development	0.0178093651858104
CC	GO:0030017	sarcomere	0.0183065275061097
BP	GO:0003012	muscle system process	0.0183065275061097
CC	GO:0005813	centrosome	0.018568252315289
CC	GO:0043596	nuclear replication fork	0.019092101699486
BP	GO:0003413	chondrocyte differentiation involved in endochondral bone morphogenesis	0.0193938097308621
BP	GO:1901991	negative regulation of mitotic cell cycle phase transition	0.0194282224841608
CC	GO:0098590	plasma membrane region	0.0194282224841608
BP	GO:0051985	negative regulation of chromosome segregation	0.0194282224841608
BP	GO:0051128	regulation of cellular component organization	0.0197247223509116
CC	GO:0044454	nuclear chromosome part	0.0200126838314542
BP	GO:0043170	macromolecule metabolic process	0.0200126838314542
BP	GO:0051236	establishment of RNA localization	0.021529021598158
BP	GO:0031123	RNA 3'-end processing	0.021529021598158
BP	GO:0003418	growth plate cartilage chondrocyte differentiation	0.021529021598158
BP	GO:0003422	growth plate cartilage morphogenesis	0.0217562568794047
BP	GO:0000075	cell cycle checkpoint	0.0217562568794047
BP	GO:0050808	synapse organization	0.0219757853205493
CC	GO:0045211	postsynaptic membrane	0.0219757853205493
BP	GO:0048513	animal organ development	0.0219757853205493
BP	GO:0070593	dendrite self-avoidance	0.0226272514638466
BP	GO:0051301	cell division	0.0237227138969308
CC	GO:0005819	spindle	0.0238976863519781
MF	GO:0005539	glycosaminoglycan binding	0.0248708306418769
BP	GO:0071174	mitotic spindle checkpoint	0.0263882314186313
BP	GO:0060538	skeletal muscle organ development	0.0271770469500614
BP	GO:0048747	muscle fiber development	0.0271909440346862
BP	GO:0050657	nucleic acid transport	0.0277994476710976
BP	GO:0050658	RNA transport	0.0277994476710976
BP	GO:0007154	cell communication	0.0280336043797385
MF	GO:0003723	RNA binding	0.0282823621684296
BP	GO:0048666	neuron development	0.0282823621684296
BP	GO:0044772	mitotic cell cycle phase transition	0.0285961796790998
BP	GO:0031577	spindle checkpoint	0.0287607626830719
CC	GO:0042734	presynaptic membrane	0.0287607626830719
BP	GO:0010564	regulation of cell cycle process	0.0299707812183391
CC	GO:0099092	postsynaptic density, intracellular component	0.0312558890707221
BP	GO:0006139	nucleobase-containing compound metabolic process	0.0312558890707221
BP	GO:0031175	neuron projection development	0.0313270036406669
BP	GO:0010467	gene expression	0.0313416856977232
CC	GO:0005657	replication fork	0.0313416856977232
BP	GO:0098742	cell-cell adhesion via plasma-membrane adhesion molecules	0.0321092592231961
BP	GO:0048589	developmental growth	0.0321775161456956
BP	GO:0043062	extracellular structure organization	0.0344749937509016
CC	GO:0042995	cell projection	0.0344749937509016
BP	GO:0003417	growth plate cartilage development	0.0367511354596172
BP	GO:0051093	negative regulation of developmental process	0.0375695842469806
BP	GO:0007267	cell-cell signaling	0.0375695842469806
BP	GO:0051960	regulation of nervous system development	0.0407205213160844
BP	GO:0006928	movement of cell or subcellular component	0.0407641696081584
BP	GO:0070897	transcription preinitiation complex assembly	0.0417234068466126
CC	GO:0005865	striated muscle thin filament	0.0417234068466126
BP	GO:0098813	nuclear chromosome segregation	0.0417234068466126
BP	GO:1901989	positive regulation of cell cycle phase transition	0.0418839793665047
BP	GO:0000280	nuclear division	0.042608512987029
BP	GO:0051171	regulation of nitrogen compound metabolic process	0.042608512987029
CC	GO:0150034	distal axon	0.0427376040676893
BP	GO:0071824	protein-DNA complex subunit organization	0.0428961868595139
CC	GO:0036379	myofilament	0.0437574469813089
BP	GO:0045595	regulation of cell differentiation	0.0437574469813089
MF	GO:0003676	nucleic acid binding	0.0437574469813089
BP	GO:0003414	chondrocyte morphogenesis involved in endochondral bone morphogenesis	0.0437574469813089
BP	GO:0003429	growth plate cartilage chondrocyte morphogenesis	0.0437574469813089
BP	GO:0090171	chondrocyte morphogenesis	0.0437574469813089
BP	GO:0051783	regulation of nuclear division	0.0441404697261983
BP	GO:0003013	circulatory system process	0.0463895944493122
BP	GO:0007600	sensory perception	0.0466773962447466
CC	GO:0098794	postsynapse	0.046696457126157
CC	GO:0031225	anchored component of membrane	0.0476191194904828
CC	GO:0044446	intracellular organelle part	0.0483045880834577
BP	GO:0051130	positive regulation of cellular component organization	0.0489223850339886
MF	GO:0005518	collagen binding	0.0489223850339886
BP	GO:0032989	cellular component morphogenesis	0.0493407336600479
