# Supplementary material for: Dedicated transcriptomics combined with power analysis lead to functional understanding of genes with weak phenotypic changes in knockout lines
Source: PLoS Comput Biol. 2020 Nov 12;16(11):e1008354. doi: 10.1371/journal.pcbi.1008354 (PMC7685438; doi:10.1371/journal.pcbi.1008354)
Supplement: S3 File — (GZ) [file pcbi.1008354.s017.gz › S3_File/gor0.2/391.tsv]

ontology	category	term	BH
CC	GO:0031012	extracellular matrix	5.99793845555676e-10
CC	GO:0062023	collagen-containing extracellular matrix	2.75790363872571e-08
CC	GO:0032991	protein-containing complex	1.60441197908529e-07
BP	GO:0050789	regulation of biological process	1.60441197908529e-07
BP	GO:0065007	biological regulation	1.69607847281215e-07
BP	GO:0032501	multicellular organismal process	1.89205316751112e-07
CC	GO:0043228	non-membrane-bounded organelle	3.83681492191478e-07
BP	GO:0071840	cellular component organization or biogenesis	3.83681492191478e-07
BP	GO:0050794	regulation of cellular process	4.19632055220856e-07
CC	GO:0043232	intracellular non-membrane-bounded organelle	4.65309820903244e-07
CC	GO:0044428	nuclear part	7.55096118196666e-07
CC	GO:0044421	extracellular region part	1.01727501691153e-06
CC	GO:0030424	axon	1.01727501691153e-06
BP	GO:0016043	cellular component organization	1.5616161824592e-06
CC	GO:0031981	nuclear lumen	1.56813706800902e-06
BP	GO:0048731	system development	2.06013933517014e-06
MF	GO:0005201	extracellular matrix structural constituent	2.63552418420841e-06
MF	GO:0005515	protein binding	2.63552418420841e-06
BP	GO:0007275	multicellular organism development	3.03980330097785e-06
BP	GO:0032502	developmental process	3.03980330097785e-06
CC	GO:0000775	chromosome, centromeric region	4.2412261260086e-06
BP	GO:0048856	anatomical structure development	4.31993642494705e-06
CC	GO:0005576	extracellular region	4.67107316501557e-06
BP	GO:0051239	regulation of multicellular organismal process	7.6410125495184e-06
CC	GO:0005615	extracellular space	8.40807812776348e-06
CC	GO:0005694	chromosome	1.15513367378455e-05
BP	GO:0048519	negative regulation of biological process	1.15513367378455e-05
MF	GO:0005198	structural molecule activity	1.71430824856205e-05
BP	GO:0009987	cellular process	2.74120399215598e-05
BP	GO:0048468	cell development	3.18526531197681e-05
BP	GO:0050793	regulation of developmental process	3.18526531197681e-05
CC	GO:0044427	chromosomal part	3.18526531197681e-05
BP	GO:0051128	regulation of cellular component organization	3.18526531197681e-05
CC	GO:0033267	axon part	3.95939056395175e-05
BP	GO:0048869	cellular developmental process	3.95939056395175e-05
BP	GO:2000026	regulation of multicellular organismal development	3.97812174446809e-05
BP	GO:0030154	cell differentiation	4.4094953684718e-05
CC	GO:0070013	intracellular organelle lumen	4.4094953684718e-05
CC	GO:0031974	membrane-enclosed lumen	4.57618599605622e-05
CC	GO:0043233	organelle lumen	4.57618599605622e-05
CC	GO:0000776	kinetochore	5.16227559694683e-05
CC	GO:0005654	nucleoplasm	5.16227559694683e-05
CC	GO:0097458	neuron part	5.6859038805439e-05
CC	GO:0043005	neuron projection	5.99900736810661e-05
BP	GO:0003015	heart process	6.07462189154612e-05
BP	GO:0045595	regulation of cell differentiation	6.58651039848686e-05
CC	GO:0098687	chromosomal region	6.71109599729498e-05
BP	GO:0007399	nervous system development	7.80938517919662e-05
BP	GO:0048699	generation of neurons	9.04622350097032e-05
CC	GO:0045202	synapse	0.0001122380997202
BP	GO:0048523	negative regulation of cellular process	0.000123720519282029
MF	GO:0005509	calcium ion binding	0.000123720519282029
BP	GO:0000070	mitotic sister chromatid segregation	0.000129578748535561
CC	GO:0005634	nucleus	0.000163659847920077
CC	GO:0097060	synaptic membrane	0.000171308749361996
BP	GO:0030182	neuron differentiation	0.000232955018241046
BP	GO:0051960	regulation of nervous system development	0.000267737796294714
BP	GO:0140014	mitotic nuclear division	0.000272917055104543
BP	GO:0060047	heart contraction	0.000278424923317144
BP	GO:0022008	neurogenesis	0.000337342565871121
BP	GO:0051726	regulation of cell cycle	0.000355904694211942
BP	GO:0006941	striated muscle contraction	0.000381364774545717
CC	GO:0036477	somatodendritic compartment	0.000561287125167794
BP	GO:0003012	muscle system process	0.00064793396124786
BP	GO:0007088	regulation of mitotic nuclear division	0.000649413885102457
CC	GO:0150034	distal axon	0.000738040144053883
BP	GO:0033047	regulation of mitotic sister chromatid segregation	0.000757059590358533
BP	GO:0099536	synaptic signaling	0.000777565066366539
CC	GO:0000779	condensed chromosome, centromeric region	0.000777565066366539
CC	GO:0000777	condensed chromosome kinetochore	0.000780355660618821
BP	GO:0099537	trans-synaptic signaling	0.000852499122339626
MF	GO:0005212	structural constituent of eye lens	0.000852499122339626
MF	GO:0044877	protein-containing complex binding	0.00103050309568804
BP	GO:0007268	chemical synaptic transmission	0.00103050309568804
BP	GO:0098916	anterograde trans-synaptic signaling	0.00103050309568804
MF	GO:0005488	binding	0.00103050309568804
CC	GO:0005581	collagen trimer	0.00124725535470854
CC	GO:0044297	cell body	0.00139575961560218
BP	GO:0007346	regulation of mitotic cell cycle	0.00146434494437086
BP	GO:0048666	neuron development	0.00148685048694056
BP	GO:0060284	regulation of cell development	0.00151876692669153
CC	GO:0099512	supramolecular fiber	0.00160140287632002
CC	GO:0099080	supramolecular complex	0.00171266054200716
CC	GO:0099081	supramolecular polymer	0.00171266054200716
BP	GO:0006936	muscle contraction	0.00174686929583383
BP	GO:0008380	RNA splicing	0.00176906868863622
BP	GO:0006396	RNA processing	0.00180744509635756
BP	GO:0050767	regulation of neurogenesis	0.0022945911377879
CC	GO:0030054	cell junction	0.0022945911377879
BP	GO:0000278	mitotic cell cycle	0.00233454969515071
CC	GO:0044456	synapse part	0.00234974686175583
BP	GO:1905818	regulation of chromosome separation	0.00255380134566067
BP	GO:0007049	cell cycle	0.00257773097792714
CC	GO:0005856	cytoskeleton	0.00258949271319136
BP	GO:0003013	circulatory system process	0.00261640258346226
BP	GO:0010965	regulation of mitotic sister chromatid separation	0.00270824250443363
BP	GO:0048522	positive regulation of cellular process	0.00270824250443363
BP	GO:0051094	positive regulation of developmental process	0.00271049993670932
BP	GO:0003008	system process	0.00298012869960602
BP	GO:0051783	regulation of nuclear division	0.00304980598665074
CC	GO:0043025	neuronal cell body	0.00313321628211453
BP	GO:0050808	synapse organization	0.00332677041210846
BP	GO:0032879	regulation of localization	0.00332677041210846
BP	GO:0051130	positive regulation of cellular component organization	0.00349889267912687
CC	GO:0005813	centrosome	0.00373713646860692
MF	GO:0003729	mRNA binding	0.00391470191094445
BP	GO:0000819	sister chromatid segregation	0.00391470191094445
BP	GO:0031175	neuron projection development	0.00391470191094445
BP	GO:0045597	positive regulation of cell differentiation	0.00391692202608291
BP	GO:0023052	signaling	0.00392691500962618
CC	GO:0098982	GABA-ergic synapse	0.00408836098283376
BP	GO:0007091	metaphase/anaphase transition of mitotic cell cycle	0.00444726268033137
CC	GO:0043292	contractile fiber	0.00544831031765175
BP	GO:0051962	positive regulation of nervous system development	0.00545733251850379
BP	GO:0000375	RNA splicing, via transesterification reactions	0.00554068739323792
BP	GO:0000377	RNA splicing, via transesterification reactions with bulged adenosine as nucleophile	0.00554068739323792
BP	GO:0000398	mRNA splicing, via spliceosome	0.00554068739323792
BP	GO:0045664	regulation of neuron differentiation	0.00586636516959421
BP	GO:0051241	negative regulation of multicellular organismal process	0.00586636516959421
BP	GO:0008015	blood circulation	0.00629756750791738
BP	GO:0035418	protein localization to synapse	0.00643146061532268
BP	GO:0007154	cell communication	0.00686369204851231
CC	GO:0042995	cell projection	0.00767672882542684
MF	GO:0030020	extracellular matrix structural constituent conferring tensile strength	0.00769909304460321
CC	GO:0031226	intrinsic component of plasma membrane	0.00797130539602441
BP	GO:0048518	positive regulation of biological process	0.00806263742776086
BP	GO:0051216	cartilage development	0.00819382694700264
BP	GO:0090068	positive regulation of cell cycle process	0.00819382694700264
BP	GO:0045666	positive regulation of neuron differentiation	0.00821731846283806
BP	GO:0030071	regulation of mitotic metaphase/anaphase transition	0.00821731846283806
CC	GO:0120025	plasma membrane bounded cell projection	0.00821731846283806
BP	GO:0010564	regulation of cell cycle process	0.00859692432520163
CC	GO:0000793	condensed chromosome	0.00884504790982221
BP	GO:0050804	modulation of chemical synaptic transmission	0.00901487910488404
BP	GO:2000816	negative regulation of mitotic sister chromatid separation	0.00913422449138437
BP	GO:0033045	regulation of sister chromatid segregation	0.0100387258582725
BP	GO:0007059	chromosome segregation	0.0101463175953452
CC	GO:0005681	spliceosomal complex	0.0104034283862884
BP	GO:0022610	biological adhesion	0.0105004459096289
BP	GO:0099177	regulation of trans-synaptic signaling	0.0105434413345153
BP	GO:0007155	cell adhesion	0.0110377849287642
MF	GO:0098879	structural constituent of postsynaptic specialization	0.0111980417565801
BP	GO:0051179	localization	0.0118258884642739
BP	GO:0044784	metaphase/anaphase transition of cell cycle	0.0119350946180615
MF	GO:0003682	chromatin binding	0.0119350946180615
BP	GO:0016071	mRNA metabolic process	0.0124296462071745
BP	GO:0050769	positive regulation of neurogenesis	0.0124507080311585
BP	GO:0051306	mitotic sister chromatid separation	0.0129156779100549
BP	GO:0008037	cell recognition	0.013627270416797
BP	GO:0002062	chondrocyte differentiation	0.013627270416797
BP	GO:0006397	mRNA processing	0.0144284296003376
BP	GO:0010720	positive regulation of cell development	0.0145960922170048
BP	GO:1901988	negative regulation of cell cycle phase transition	0.0150527496963773
CC	GO:0000228	nuclear chromosome	0.0156825419241931
BP	GO:0045841	negative regulation of mitotic metaphase/anaphase transition	0.0157588264832614
CC	GO:0044422	organelle part	0.0158258852982502
BP	GO:0060048	cardiac muscle contraction	0.0158506689709992
BP	GO:0051716	cellular response to stimulus	0.0191196439084746
BP	GO:0090304	nucleic acid metabolic process	0.0199013033619843
BP	GO:1901991	negative regulation of mitotic cell cycle phase transition	0.0204974626053101
BP	GO:0048589	developmental growth	0.0204974626053101
CC	GO:0045211	postsynaptic membrane	0.0205098956580348
BP	GO:0033048	negative regulation of mitotic sister chromatid segregation	0.0206256996228589
BP	GO:1905819	negative regulation of chromosome separation	0.0207836600006035
MF	GO:0098919	structural constituent of postsynaptic density	0.0211900491099379
BP	GO:1902099	regulation of metaphase/anaphase transition of cell cycle	0.0219355641785163
BP	GO:0051983	regulation of chromosome segregation	0.0219777022979944
BP	GO:0048285	organelle fission	0.0219777022979944
CC	GO:0097447	dendritic tree	0.0228603000426526
CC	GO:0044430	cytoskeletal part	0.0230453152780925
CC	GO:0030427	site of polarized growth	0.0231207822835253
BP	GO:0060351	cartilage development involved in endochondral bone morphogenesis	0.0231600648066133
CC	GO:0044459	plasma membrane part	0.0239033800081436
BP	GO:0050896	response to stimulus	0.0241211830659944
CC	GO:0005887	integral component of plasma membrane	0.0242899409971039
CC	GO:0030426	growth cone	0.02470355724757
BP	GO:0007093	mitotic cell cycle checkpoint	0.0247726958914514
BP	GO:0045930	negative regulation of mitotic cell cycle	0.0249501897423912
BP	GO:0030198	extracellular matrix organization	0.0255002803892209
CC	GO:0030016	myofibril	0.0255002803892209
BP	GO:0051093	negative regulation of developmental process	0.0255002803892209
MF	GO:0005539	glycosaminoglycan binding	0.0260651619737824
BP	GO:0043062	extracellular structure organization	0.0262583705001979
BP	GO:0003422	growth plate cartilage morphogenesis	0.0263776447958808
CC	GO:0044420	extracellular matrix component	0.0284047696912679
CC	GO:1990904	ribonucleoprotein complex	0.0319342926836095
MF	GO:0008092	cytoskeletal protein binding	0.0323331511896331
BP	GO:0006139	nucleobase-containing compound metabolic process	0.0329158746919834
BP	GO:0034508	centromere complex assembly	0.0338284470408294
CC	GO:0044454	nuclear chromosome part	0.0338284470408294
BP	GO:1902100	negative regulation of metaphase/anaphase transition of cell cycle	0.0338284470408294
BP	GO:0071174	mitotic spindle checkpoint	0.035010855369847
BP	GO:1901990	regulation of mitotic cell cycle phase transition	0.0350745481710175
CC	GO:0030425	dendrite	0.0354954684472105
BP	GO:0051301	cell division	0.0354954684472105
BP	GO:1901987	regulation of cell cycle phase transition	0.0360773253458544
BP	GO:0003071	renal system process involved in regulation of systemic arterial blood pressure	0.0360773253458544
CC	GO:0044446	intracellular organelle part	0.0360773253458544
BP	GO:0040007	growth	0.0362466381922224
CC	GO:0098793	presynapse	0.0378479855279671
BP	GO:0065008	regulation of biological quality	0.0378479855279671
BP	GO:0060537	muscle tissue development	0.0378479855279671
BP	GO:0031577	spindle checkpoint	0.0381396361256158
BP	GO:0000280	nuclear division	0.0381396361256158
BP	GO:0003433	chondrocyte development involved in endochondral bone morphogenesis	0.0395975632992855
CC	GO:0044449	contractile fiber part	0.0409706867441363
MF	GO:0038024	cargo receptor activity	0.041840663389379
BP	GO:0042391	regulation of membrane potential	0.041840663389379
CC	GO:0015630	microtubule cytoskeleton	0.042501287089712
BP	GO:0051304	chromosome separation	0.044139464759518
BP	GO:0045839	negative regulation of mitotic nuclear division	0.0443265567640037
CC	GO:1990351	transporter complex	0.0453644119032632
BP	GO:0006928	movement of cell or subcellular component	0.0453644119032632
BP	GO:0120036	plasma membrane bounded cell projection organization	0.0453644119032632
CC	GO:1902495	transmembrane transporter complex	0.0453644119032632
BP	GO:0031346	positive regulation of cell projection organization	0.0455987174921142
BP	GO:0003417	growth plate cartilage development	0.0467836067153548
CC	GO:0005604	basement membrane	0.0474070046781335
BP	GO:0045787	positive regulation of cell cycle	0.0474392814937463
BP	GO:0010976	positive regulation of neuron projection development	0.0487910291382957
