# Supplementary material for: Dedicated transcriptomics combined with power analysis lead to functional understanding of genes with weak phenotypic changes in knockout lines
Source: PLoS Comput Biol. 2020 Nov 12;16(11):e1008354. doi: 10.1371/journal.pcbi.1008354 (PMC7685438; doi:10.1371/journal.pcbi.1008354)
Supplement: S3 File — (GZ) [file pcbi.1008354.s017.gz › S3_File/gor0.2/394.tsv]

ontology	category	term	BH
CC	GO:0031012	extracellular matrix	4.39559759518751e-11
BP	GO:0032501	multicellular organismal process	2.13955075175652e-10
CC	GO:0062023	collagen-containing extracellular matrix	8.09316319898047e-09
BP	GO:0032502	developmental process	9.64274766778566e-09
BP	GO:0048731	system development	9.64274766778566e-09
BP	GO:0007275	multicellular organism development	2.66704648057012e-08
BP	GO:0048856	anatomical structure development	5.27289602986425e-08
MF	GO:0005515	protein binding	2.30900345038329e-07
CC	GO:0097060	synaptic membrane	3.16389371898196e-07
CC	GO:0045202	synapse	3.71033465185021e-07
CC	GO:0032991	protein-containing complex	3.71033465185021e-07
BP	GO:0065007	biological regulation	4.13079401918224e-07
BP	GO:0071840	cellular component organization or biogenesis	4.13079401918224e-07
CC	GO:0031226	intrinsic component of plasma membrane	4.13079401918224e-07
BP	GO:0003008	system process	6.12229608694014e-07
BP	GO:0050789	regulation of biological process	6.12229608694014e-07
BP	GO:0009987	cellular process	6.20360671850897e-07
CC	GO:0044421	extracellular region part	8.93795028783898e-07
CC	GO:0005887	integral component of plasma membrane	1.05322769221869e-06
BP	GO:0016043	cellular component organization	1.37131200100203e-06
BP	GO:0007268	chemical synaptic transmission	1.80378032844154e-06
BP	GO:0098916	anterograde trans-synaptic signaling	1.80378032844154e-06
BP	GO:0050794	regulation of cellular process	2.23088282221194e-06
BP	GO:0099536	synaptic signaling	2.23088282221194e-06
CC	GO:0097458	neuron part	3.22022190518149e-06
CC	GO:0044456	synapse part	3.46586060111443e-06
BP	GO:0099537	trans-synaptic signaling	3.49544872474252e-06
CC	GO:0044428	nuclear part	4.102736769637e-06
MF	GO:0005488	binding	4.63739361952803e-06
BP	GO:0051239	regulation of multicellular organismal process	8.09430181070294e-06
BP	GO:0007399	nervous system development	1.16866376747272e-05
BP	GO:0050877	nervous system process	1.44655847470264e-05
CC	GO:0030054	cell junction	1.55005539522864e-05
CC	GO:0030424	axon	1.60959399852876e-05
CC	GO:0031981	nuclear lumen	1.78381027477873e-05
CC	GO:0044459	plasma membrane part	2.21600111519764e-05
BP	GO:0030198	extracellular matrix organization	2.27928555174155e-05
MF	GO:0005201	extracellular matrix structural constituent	2.43910587124759e-05
CC	GO:0005576	extracellular region	2.43910587124759e-05
BP	GO:0048869	cellular developmental process	2.56019674519247e-05
MF	GO:0044877	protein-containing complex binding	2.56794507598031e-05
BP	GO:0030154	cell differentiation	3.20741229433391e-05
CC	GO:0098590	plasma membrane region	3.20741229433391e-05
CC	GO:0005615	extracellular space	3.49432166960405e-05
MF	GO:0005198	structural molecule activity	4.01493175226724e-05
CC	GO:0036477	somatodendritic compartment	4.09349750161602e-05
CC	GO:0043228	non-membrane-bounded organelle	5.74038229949708e-05
CC	GO:0045211	postsynaptic membrane	6.19930698831532e-05
BP	GO:0043062	extracellular structure organization	6.69442544018636e-05
BP	GO:0050804	modulation of chemical synaptic transmission	6.69442544018636e-05
BP	GO:0099177	regulation of trans-synaptic signaling	8.42360516397971e-05
MF	GO:0005509	calcium ion binding	9.77068991166351e-05
BP	GO:0051130	positive regulation of cellular component organization	0.000123453239921257
CC	GO:0043005	neuron projection	0.00012600669378456
BP	GO:0007155	cell adhesion	0.000137120062890683
BP	GO:0003013	circulatory system process	0.000141897409968981
BP	GO:0051726	regulation of cell cycle	0.000146746642355766
BP	GO:0007600	sensory perception	0.000179728481136262
BP	GO:0048523	negative regulation of cellular process	0.000179728481136262
MF	GO:0005212	structural constituent of eye lens	0.000179728481136262
BP	GO:0050808	synapse organization	0.000179728481136262
CC	GO:1990351	transporter complex	0.000245069054493673
BP	GO:0022610	biological adhesion	0.000270196659913276
BP	GO:0048468	cell development	0.000292974976577619
BP	GO:0048519	negative regulation of biological process	0.000310439044050658
CC	GO:1902495	transmembrane transporter complex	0.00037897144787393
BP	GO:0003015	heart process	0.00037897144787393
CC	GO:0043232	intracellular non-membrane-bounded organelle	0.000459346045313043
CC	GO:0099240	intrinsic component of synaptic membrane	0.000480367975269874
BP	GO:0050793	regulation of developmental process	0.000493083821604001
BP	GO:0048518	positive regulation of biological process	0.000501662174093825
BP	GO:0008015	blood circulation	0.000532254411360369
CC	GO:0098878	neurotransmitter receptor complex	0.000601683969960128
BP	GO:0023052	signaling	0.000624467807990253
CC	GO:0000776	kinetochore	0.000669474981484997
CC	GO:0044297	cell body	0.000758735423503511
CC	GO:0043292	contractile fiber	0.000843235399364315
BP	GO:0048167	regulation of synaptic plasticity	0.000872161653662862
CC	GO:0097447	dendritic tree	0.000914430938185273
CC	GO:0098794	postsynapse	0.000923931185408586
CC	GO:0005694	chromosome	0.00098924229296745
CC	GO:0008328	ionotropic glutamate receptor complex	0.00098924229296745
BP	GO:0048666	neuron development	0.00098924229296745
BP	GO:0051093	negative regulation of developmental process	0.00102785206458697
CC	GO:0033267	axon part	0.00104582212859179
BP	GO:0007154	cell communication	0.00107627736885855
BP	GO:0048513	animal organ development	0.00132289737105375
CC	GO:0099080	supramolecular complex	0.00134580584219805
CC	GO:0099081	supramolecular polymer	0.00134580584219805
CC	GO:0005654	nucleoplasm	0.00145109250702243
BP	GO:0051128	regulation of cellular component organization	0.0014525778912619
BP	GO:2000026	regulation of multicellular organismal development	0.0016091892674207
CC	GO:0098793	presynapse	0.0016091892674207
BP	GO:0060047	heart contraction	0.0016091892674207
CC	GO:0030425	dendrite	0.00164086206799941
BP	GO:0030182	neuron differentiation	0.0017198274391006
CC	GO:0032809	neuronal cell body membrane	0.00172155510579321
CC	GO:0099512	supramolecular fiber	0.00173658934846472
BP	GO:0051960	regulation of nervous system development	0.00173658934846472
CC	GO:0034702	ion channel complex	0.00175379046859441
MF	GO:0003729	mRNA binding	0.00175379046859441
CC	GO:0000775	chromosome, centromeric region	0.001847933244989
CC	GO:0070013	intracellular organelle lumen	0.00185177058555225
CC	GO:0042734	presynaptic membrane	0.00185177058555225
CC	GO:0044420	extracellular matrix component	0.0019007338785693
CC	GO:0005581	collagen trimer	0.00190301323630666
CC	GO:0031974	membrane-enclosed lumen	0.00194574089776288
CC	GO:0043233	organelle lumen	0.00194574089776288
CC	GO:0005634	nucleus	0.00220300784511843
CC	GO:0098982	GABA-ergic synapse	0.00280383838665648
BP	GO:0007049	cell cycle	0.00280383838665648
BP	GO:0022008	neurogenesis	0.00300179928222256
CC	GO:0042995	cell projection	0.00301177796773179
BP	GO:0048699	generation of neurons	0.00303082358496913
CC	GO:0043025	neuronal cell body	0.00303082358496913
CC	GO:0099634	postsynaptic specialization membrane	0.00313837337427604
BP	GO:0008380	RNA splicing	0.00316298978700335
BP	GO:0048522	positive regulation of cellular process	0.00321345327966594
CC	GO:0044427	chromosomal part	0.00333598418539044
BP	GO:0006260	DNA replication	0.00336534382593247
BP	GO:0040007	growth	0.0034590607941043
BP	GO:0007416	synapse assembly	0.00359023559024291
MF	GO:0005539	glycosaminoglycan binding	0.00366194319928006
BP	GO:0098742	cell-cell adhesion via plasma-membrane adhesion molecules	0.00375897058973541
MF	GO:0030020	extracellular matrix structural constituent conferring tensile strength	0.00376700138808504
CC	GO:0120025	plasma membrane bounded cell projection	0.00399613714613031
BP	GO:0003009	skeletal muscle contraction	0.00399613714613031
BP	GO:0030199	collagen fibril organization	0.00416789012881296
CC	GO:0099699	integral component of synaptic membrane	0.00425731328477563
BP	GO:0007411	axon guidance	0.00461033023843461
BP	GO:0031175	neuron projection development	0.00478463723734796
CC	GO:0044298	cell body membrane	0.00490127504035633
CC	GO:0034703	cation channel complex	0.00497155458854356
BP	GO:0000278	mitotic cell cycle	0.0050390493372899
CC	GO:0030016	myofibril	0.00522786663869529
CC	GO:0044463	cell projection part	0.00522786663869529
CC	GO:0120038	plasma membrane bounded cell projection part	0.00522786663869529
CC	GO:0098936	intrinsic component of postsynaptic membrane	0.00552008903009925
BP	GO:0007346	regulation of mitotic cell cycle	0.00552008903009925
BP	GO:0097485	neuron projection guidance	0.00586444664351541
BP	GO:0048168	regulation of neuronal synaptic plasticity	0.00615060951249089
BP	GO:0044057	regulation of system process	0.00626174898223954
BP	GO:0003418	growth plate cartilage chondrocyte differentiation	0.00634716068728132
BP	GO:0006936	muscle contraction	0.0065182925453476
BP	GO:0048589	developmental growth	0.00653523954090922
CC	GO:0030017	sarcomere	0.00665067179627733
CC	GO:0098687	chromosomal region	0.00726286939504853
BP	GO:0051241	negative regulation of multicellular organismal process	0.00726286939504853
BP	GO:0051094	positive regulation of developmental process	0.0080370338158033
BP	GO:0009653	anatomical structure morphogenesis	0.0080370338158033
BP	GO:0042391	regulation of membrane potential	0.00837927920558415
BP	GO:0051962	positive regulation of nervous system development	0.00874065673138977
CC	GO:0044449	contractile fiber part	0.00876008489803883
BP	GO:0007267	cell-cell signaling	0.0091844255982751
BP	GO:0003012	muscle system process	0.00919147324449716
BP	GO:0045595	regulation of cell differentiation	0.00919147324449716
BP	GO:0032989	cellular component morphogenesis	0.00957014884021575
BP	GO:0051240	positive regulation of multicellular organismal process	0.00960256003824289
BP	GO:0008037	cell recognition	0.0099926193127273
BP	GO:0003433	chondrocyte development involved in endochondral bone morphogenesis	0.0102085352720964
BP	GO:0006941	striated muscle contraction	0.0104031430991423
CC	GO:0000777	condensed chromosome kinetochore	0.0104046428567743
BP	GO:0050806	positive regulation of synaptic transmission	0.0105530685242516
BP	GO:0120039	plasma membrane bounded cell projection morphogenesis	0.0126730266568424
BP	GO:2000463	positive regulation of excitatory postsynaptic potential	0.0126832217223055
CC	GO:0005681	spliceosomal complex	0.0137851177109613
BP	GO:0000902	cell morphogenesis	0.0147253029124862
CC	GO:0005886	plasma membrane	0.0148482684203617
CC	GO:0071944	cell periphery	0.0159656064397913
CC	GO:0043235	receptor complex	0.0161053445909235
CC	GO:0005813	centrosome	0.0164529207525416
CC	GO:0099572	postsynaptic specialization	0.0170796332853038
CC	GO:0048786	presynaptic active zone	0.0170796332853038
CC	GO:0000228	nuclear chromosome	0.0170796332853038
MF	GO:0097367	carbohydrate derivative binding	0.0175957120914688
BP	GO:0048858	cell projection morphogenesis	0.017691124900555
MF	GO:0008201	heparin binding	0.0182535355810106
CC	GO:0098948	intrinsic component of postsynaptic specialization membrane	0.0186820168688959
CC	GO:0005865	striated muscle thin filament	0.0186820168688959
CC	GO:0000779	condensed chromosome, centromeric region	0.0190472247446611
BP	GO:0048812	neuron projection morphogenesis	0.0196860547550114
BP	GO:0006397	mRNA processing	0.0206664650700739
CC	GO:0043197	dendritic spine	0.0207455229535504
CC	GO:0036379	myofilament	0.0212345518913187
BP	GO:0050767	regulation of neurogenesis	0.0224071936254697
MF	GO:0008066	glutamate receptor activity	0.0225081294454218
CC	GO:0098978	glutamatergic synapse	0.0236435371781935
BP	GO:0060284	regulation of cell development	0.0241335978225927
CC	GO:0044309	neuron spine	0.0241335978225927
CC	GO:0150034	distal axon	0.0242522841041669
CC	GO:0099055	integral component of postsynaptic membrane	0.0244682376738472
BP	GO:0031346	positive regulation of cell projection organization	0.0247868095643186
BP	GO:0065008	regulation of biological quality	0.0247868095643186
BP	GO:1901987	regulation of cell cycle phase transition	0.0247868095643186
BP	GO:0003413	chondrocyte differentiation involved in endochondral bone morphogenesis	0.0261014472377086
BP	GO:0007088	regulation of mitotic nuclear division	0.0262339968813094
BP	GO:0060351	cartilage development involved in endochondral bone morphogenesis	0.0262339968813094
BP	GO:0045596	negative regulation of cell differentiation	0.0262339968813094
BP	GO:0032879	regulation of localization	0.0263619782191284
BP	GO:0000375	RNA splicing, via transesterification reactions	0.026639196128145
BP	GO:0000377	RNA splicing, via transesterification reactions with bulged adenosine as nucleophile	0.026639196128145
BP	GO:0000398	mRNA splicing, via spliceosome	0.026639196128145
CC	GO:0044454	nuclear chromosome part	0.026639196128145
CC	GO:0044422	organelle part	0.0270627831739922
BP	GO:0051216	cartilage development	0.0278584728339892
BP	GO:0007093	mitotic cell cycle checkpoint	0.0287576121328569
BP	GO:0051963	regulation of synapse assembly	0.0287576121328569
BP	GO:0032990	cell part morphogenesis	0.0287576121328569
BP	GO:0006275	regulation of DNA replication	0.028923372711598
BP	GO:0071479	cellular response to ionizing radiation	0.0294344143367059
BP	GO:0045664	regulation of neuron differentiation	0.0294479751791413
BP	GO:1901988	negative regulation of cell cycle phase transition	0.0294621069483708
BP	GO:0000904	cell morphogenesis involved in differentiation	0.0297964426900174
BP	GO:0000075	cell cycle checkpoint	0.0303965164148904
BP	GO:0120036	plasma membrane bounded cell projection organization	0.0307164112408235
BP	GO:0098815	modulation of excitatory postsynaptic potential	0.0309320790498775
BP	GO:0060078	regulation of postsynaptic membrane potential	0.030986412920358
BP	GO:0048667	cell morphogenesis involved in neuron differentiation	0.0310173199408077
BP	GO:1901990	regulation of mitotic cell cycle phase transition	0.0312260149901736
BP	GO:1902749	regulation of cell cycle G2/M phase transition	0.031361563447376
BP	GO:0009611	response to wounding	0.0313772682305825
BP	GO:1902750	negative regulation of cell cycle G2/M phase transition	0.0314947918221947
BP	GO:0061448	connective tissue development	0.0315764188448992
BP	GO:0016071	mRNA metabolic process	0.032968820524482
BP	GO:0030030	cell projection organization	0.0332963748124336
CC	GO:0098839	postsynaptic density membrane	0.0339947581208545
BP	GO:0034508	centromere complex assembly	0.0340958480071584
CC	GO:0044430	cytoskeletal part	0.0343309183180562
BP	GO:0006396	RNA processing	0.0366325045439154
CC	GO:0017146	NMDA selective glutamate receptor complex	0.0366325045439154
CC	GO:0098889	intrinsic component of presynaptic membrane	0.0366325045439154
BP	GO:0000070	mitotic sister chromatid segregation	0.0366854853325975
CC	GO:1990904	ribonucleoprotein complex	0.0368944295779288
BP	GO:0140014	mitotic nuclear division	0.0378579334338527
BP	GO:0019233	sensory perception of pain	0.0381447681600168
MF	GO:0005261	cation channel activity	0.0384033661510381
BP	GO:0007610	behavior	0.0396937599602662
BP	GO:0051301	cell division	0.0404294517142559
BP	GO:0031570	DNA integrity checkpoint	0.0411736811606796
BP	GO:0060350	endochondral bone morphogenesis	0.0411736811606796
BP	GO:0006928	movement of cell or subcellular component	0.0420740050523493
BP	GO:0048172	regulation of short-term neuronal synaptic plasticity	0.0421825357918561
BP	GO:0051716	cellular response to stimulus	0.0421825357918561
BP	GO:0045666	positive regulation of neuron differentiation	0.0422224822920341
BP	GO:0007215	glutamate receptor signaling pathway	0.0422224822920341
BP	GO:0001505	regulation of neurotransmitter levels	0.0425482616851764
CC	GO:0005856	cytoskeleton	0.0425482616851764
BP	GO:0051983	regulation of chromosome segregation	0.0425482616851764
CC	GO:0031594	neuromuscular junction	0.0425482616851764
MF	GO:0022836	gated channel activity	0.0436609818567989
MF	GO:0004888	transmembrane signaling receptor activity	0.0443516211756361
MF	GO:0022824	transmitter-gated ion channel activity	0.0444477489693512
MF	GO:0022835	transmitter-gated channel activity	0.0444477489693512
BP	GO:0061564	axon development	0.0447617652358527
BP	GO:0008150	biological_process	0.0474498323228813
BP	GO:0050769	positive regulation of neurogenesis	0.0480583325215864
BP	GO:0045930	negative regulation of mitotic cell cycle	0.0480583325215864
BP	GO:0033047	regulation of mitotic sister chromatid segregation	0.0480583325215864
BP	GO:0007165	signal transduction	0.0481221768067213
BP	GO:0010907	positive regulation of glucose metabolic process	0.0481221768067213
MF	GO:0015267	channel activity	0.0483672345839941
MF	GO:0022803	passive transmembrane transporter activity	0.0483672345839941
BP	GO:0010564	regulation of cell cycle process	0.0492680480935868
BP	GO:0045597	positive regulation of cell differentiation	0.0495527680397102
BP	GO:0050879	multicellular organismal movement	0.0498822786394178
BP	GO:0050881	musculoskeletal movement	0.0498822786394178
