# Supplementary material for: Dedicated transcriptomics combined with power analysis lead to functional understanding of genes with weak phenotypic changes in knockout lines
Source: PLoS Comput Biol. 2020 Nov 12;16(11):e1008354. doi: 10.1371/journal.pcbi.1008354 (PMC7685438; doi:10.1371/journal.pcbi.1008354)
Supplement: S3 File — (GZ) [file pcbi.1008354.s017.gz › S3_File/gor0.2/53.tsv]

ontology	category	term	BH
CC	GO:0031012	extracellular matrix	4.88696607562361e-10
CC	GO:0062023	collagen-containing extracellular matrix	6.32771869902221e-08
CC	GO:0032991	protein-containing complex	7.275814135998e-08
MF	GO:0005201	extracellular matrix structural constituent	8.33148245668483e-07
BP	GO:0032501	multicellular organismal process	1.46892179620872e-06
BP	GO:0065007	biological regulation	1.46892179620872e-06
BP	GO:0009987	cellular process	1.8742575999587e-06
BP	GO:0050789	regulation of biological process	2.08933695386859e-06
CC	GO:0005694	chromosome	4.75386757085806e-06
BP	GO:0050794	regulation of cellular process	8.55806753564923e-06
MF	GO:0005515	protein binding	1.4188859162771e-05
CC	GO:0000776	kinetochore	1.4188859162771e-05
CC	GO:0000775	chromosome, centromeric region	1.4188859162771e-05
CC	GO:0043228	non-membrane-bounded organelle	1.4188859162771e-05
CC	GO:0044421	extracellular region part	1.4188859162771e-05
CC	GO:0044428	nuclear part	1.8797759999776e-05
CC	GO:0044427	chromosomal part	1.99453219975661e-05
BP	GO:0032502	developmental process	1.99453219975661e-05
BP	GO:0007275	multicellular organism development	1.99453219975661e-05
BP	GO:0071840	cellular component organization or biogenesis	2.46587907349867e-05
CC	GO:0043232	intracellular non-membrane-bounded organelle	3.17408625694675e-05
BP	GO:0016043	cellular component organization	3.17408625694675e-05
BP	GO:0048856	anatomical structure development	4.25333405654535e-05
CC	GO:0031981	nuclear lumen	4.40461967460315e-05
BP	GO:0048731	system development	4.44270784037586e-05
CC	GO:0005654	nucleoplasm	7.737484637169e-05
CC	GO:0098687	chromosomal region	8.69185304154673e-05
BP	GO:0048468	cell development	0.000124461586882835
CC	GO:0005576	extracellular region	0.000128132208459875
CC	GO:0005615	extracellular space	0.000131655644196383
MF	GO:0005198	structural molecule activity	0.000131655644196383
BP	GO:0016071	mRNA metabolic process	0.000155850971739271
MF	GO:0005212	structural constituent of eye lens	0.000214938021089694
BP	GO:0008380	RNA splicing	0.000257373979157732
CC	GO:0000777	condensed chromosome kinetochore	0.000306109656143861
CC	GO:0000779	condensed chromosome, centromeric region	0.000453281427031228
CC	GO:0045202	synapse	0.000510563579938611
BP	GO:0007049	cell cycle	0.000510563579938611
MF	GO:0005488	binding	0.00060001640164288
BP	GO:0008150	biological_process	0.000804650197132713
CC	GO:0097458	neuron part	0.00111395770246136
CC	GO:0097060	synaptic membrane	0.00131445307105078
CC	GO:0070013	intracellular organelle lumen	0.00135086379069226
CC	GO:0031974	membrane-enclosed lumen	0.00147303863005454
CC	GO:0043233	organelle lumen	0.00147303863005454
CC	GO:0030424	axon	0.00304912549602206
BP	GO:0003008	system process	0.00386357119743402
MF	GO:0005509	calcium ion binding	0.00386357119743402
BP	GO:0000375	RNA splicing, via transesterification reactions	0.00397365731664305
BP	GO:0000377	RNA splicing, via transesterification reactions with bulged adenosine as nucleophile	0.00397365731664305
BP	GO:0000398	mRNA splicing, via spliceosome	0.00397365731664305
CC	GO:0044456	synapse part	0.00447872903782452
MF	GO:0044877	protein-containing complex binding	0.00449654704869775
BP	GO:0006396	RNA processing	0.00508140792981485
CC	GO:0043292	contractile fiber	0.00530788074474431
CC	GO:0031226	intrinsic component of plasma membrane	0.00593504525540839
BP	GO:0006397	mRNA processing	0.00622044949582524
CC	GO:0005887	integral component of plasma membrane	0.00758357210404591
BP	GO:0006941	striated muscle contraction	0.00776196951142041
MF	GO:0003729	mRNA binding	0.00776196951142041
BP	GO:0006259	DNA metabolic process	0.00832021126187426
BP	GO:0060351	cartilage development involved in endochondral bone morphogenesis	0.00870614972132968
BP	GO:0048519	negative regulation of biological process	0.00870614972132968
BP	GO:0007399	nervous system development	0.0094672867475855
CC	GO:0033267	axon part	0.00959725213674401
BP	GO:0060350	endochondral bone morphogenesis	0.00989360351823504
BP	GO:0007268	chemical synaptic transmission	0.00989360351823504
BP	GO:0098916	anterograde trans-synaptic signaling	0.00989360351823504
BP	GO:0048699	generation of neurons	0.00989360351823504
CC	GO:0000228	nuclear chromosome	0.00989360351823504
CC	GO:1990904	ribonucleoprotein complex	0.00989360351823504
CC	GO:0099512	supramolecular fiber	0.00989360351823504
BP	GO:0040007	growth	0.00989360351823504
CC	GO:0098793	presynapse	0.00989360351823504
CC	GO:0005681	spliceosomal complex	0.00989360351823504
CC	GO:0099080	supramolecular complex	0.00989360351823504
CC	GO:0099081	supramolecular polymer	0.00989360351823504
BP	GO:0030154	cell differentiation	0.0102001232454117
BP	GO:0099536	synaptic signaling	0.0102001232454117
BP	GO:0006261	DNA-dependent DNA replication	0.0105309218397206
CC	GO:0044454	nuclear chromosome part	0.0107240850552387
BP	GO:0022008	neurogenesis	0.0107240850552387
MF	GO:0070491	repressing transcription factor binding	0.0114482361292839
BP	GO:0003012	muscle system process	0.0117509644722734
CC	GO:0036477	somatodendritic compartment	0.0118687822797923
BP	GO:0140014	mitotic nuclear division	0.0122036190534107
CC	GO:0005581	collagen trimer	0.012217957371613
BP	GO:0007155	cell adhesion	0.0123382676219343
BP	GO:0051094	positive regulation of developmental process	0.0128386159210171
BP	GO:0048869	cellular developmental process	0.0129795839387214
BP	GO:0051239	regulation of multicellular organismal process	0.0139985190287061
BP	GO:0099537	trans-synaptic signaling	0.0139985190287061
CC	GO:0030016	myofibril	0.014030748934976
BP	GO:0000278	mitotic cell cycle	0.014030748934976
BP	GO:0000070	mitotic sister chromatid segregation	0.014030748934976
BP	GO:0022610	biological adhesion	0.014030748934976
BP	GO:0006260	DNA replication	0.014030748934976
BP	GO:0090304	nucleic acid metabolic process	0.014030748934976
CC	GO:0043005	neuron projection	0.0145537081895745
BP	GO:0006936	muscle contraction	0.0159930568904156
BP	GO:0000280	nuclear division	0.0159930568904156
CC	GO:0000793	condensed chromosome	0.0159930568904156
BP	GO:0007093	mitotic cell cycle checkpoint	0.0162054484677728
BP	GO:0003071	renal system process involved in regulation of systemic arterial blood pressure	0.0172080099262304
CC	GO:0044297	cell body	0.0172956309774875
BP	GO:0050982	detection of mechanical stimulus	0.0178715530615671
BP	GO:2000026	regulation of multicellular organismal development	0.018119132410794
BP	GO:0003015	heart process	0.0182209070534687
BP	GO:0048523	negative regulation of cellular process	0.0183948504822666
CC	GO:0043025	neuronal cell body	0.0193263075195434
BP	GO:0003009	skeletal muscle contraction	0.019434637420001
BP	GO:0007091	metaphase/anaphase transition of mitotic cell cycle	0.019434637420001
BP	GO:0044786	cell cycle DNA replication	0.0204045258385675
BP	GO:0044784	metaphase/anaphase transition of cell cycle	0.0210668922173255
BP	GO:0048518	positive regulation of biological process	0.0210668922173255
CC	GO:0044420	extracellular matrix component	0.0210668922173255
BP	GO:0050793	regulation of developmental process	0.0213527462210429
BP	GO:0048589	developmental growth	0.0217554341380205
BP	GO:0030182	neuron differentiation	0.0220030965737664
BP	GO:0050974	detection of mechanical stimulus involved in sensory perception	0.0220950421137971
BP	GO:0048285	organelle fission	0.0244439156114711
BP	GO:0006281	DNA repair	0.0245171091928817
CC	GO:0030017	sarcomere	0.0257946910608036
BP	GO:0048666	neuron development	0.0259487358288126
CC	GO:0042734	presynaptic membrane	0.0264717590679467
BP	GO:0065004	protein-DNA complex assembly	0.0269964085527127
BP	GO:0010965	regulation of mitotic sister chromatid separation	0.0282493790336826
CC	GO:0005865	striated muscle thin filament	0.0283389843916318
BP	GO:0051726	regulation of cell cycle	0.028676660095976
BP	GO:0006403	RNA localization	0.0295006270478839
BP	GO:0048522	positive regulation of cellular process	0.0296950982062405
BP	GO:0006139	nucleobase-containing compound metabolic process	0.0298108933002618
MF	GO:0008066	glutamate receptor activity	0.0304362828780955
BP	GO:0061448	connective tissue development	0.030764317453431
CC	GO:0044449	contractile fiber part	0.030764317453431
BP	GO:0000075	cell cycle checkpoint	0.0307752027705165
BP	GO:0070534	protein K63-linked ubiquitination	0.0307752027705165
CC	GO:0036379	myofilament	0.0308251246996535
CC	GO:0000780	condensed nuclear chromosome, centromeric region	0.0321346286144729
BP	GO:0030071	regulation of mitotic metaphase/anaphase transition	0.032361847179191
BP	GO:0033260	nuclear DNA replication	0.0328415064281543
BP	GO:0007154	cell communication	0.0331998527946369
BP	GO:0000245	spliceosomal complex assembly	0.0337354548532102
BP	GO:1902099	regulation of metaphase/anaphase transition of cell cycle	0.0343291008035792
BP	GO:0060349	bone morphogenesis	0.0344065868706026
BP	GO:0051783	regulation of nuclear division	0.0344805764844352
MF	GO:0030020	extracellular matrix structural constituent conferring tensile strength	0.0347151240934541
MF	GO:0005539	glycosaminoglycan binding	0.0348422646518585
BP	GO:0051716	cellular response to stimulus	0.0348422646518585
BP	GO:0060047	heart contraction	0.0348422646518585
BP	GO:0033047	regulation of mitotic sister chromatid segregation	0.0357520400521784
BP	GO:0030198	extracellular matrix organization	0.0357520400521784
BP	GO:0031175	neuron projection development	0.0360064802757945
BP	GO:0051216	cartilage development	0.0363251478470114
BP	GO:1902750	negative regulation of cell cycle G2/M phase transition	0.0363670568660025
CC	GO:0098590	plasma membrane region	0.0367722826569788
BP	GO:0006974	cellular response to DNA damage stimulus	0.0371352402682884
BP	GO:0023052	signaling	0.0371438482832022
CC	GO:0000778	condensed nuclear chromosome kinetochore	0.0371438482832022
BP	GO:0071824	protein-DNA complex subunit organization	0.0374047779418632
CC	GO:0099634	postsynaptic specialization membrane	0.0376683477874245
CC	GO:0005604	basement membrane	0.0376683477874245
BP	GO:0007059	chromosome segregation	0.0381948553466488
CC	GO:0150034	distal axon	0.0383775999651157
BP	GO:0060538	skeletal muscle organ development	0.0387634327165567
CC	GO:0008328	ionotropic glutamate receptor complex	0.0389745539911924
BP	GO:0002062	chondrocyte differentiation	0.0395634284934529
BP	GO:0003013	circulatory system process	0.0395634284934529
BP	GO:0007346	regulation of mitotic cell cycle	0.0395634284934529
CC	GO:0005813	centrosome	0.0395634284934529
BP	GO:0060255	regulation of macromolecule metabolic process	0.0419099787696651
CC	GO:0005856	cytoskeleton	0.0433120027715877
BP	GO:0007088	regulation of mitotic nuclear division	0.0437737844055675
BP	GO:0060079	excitatory postsynaptic potential	0.0437737844055675
BP	GO:0034508	centromere complex assembly	0.0451203692418408
BP	GO:1905818	regulation of chromosome separation	0.0452369433155504
BP	GO:0007517	muscle organ development	0.0459532392347661
CC	GO:0017146	NMDA selective glutamate receptor complex	0.0459532392347661
BP	GO:0060537	muscle tissue development	0.046198260396226
BP	GO:1902100	negative regulation of metaphase/anaphase transition of cell cycle	0.0464983508667868
CC	GO:0098878	neurotransmitter receptor complex	0.0464983508667868
CC	GO:0099240	intrinsic component of synaptic membrane	0.0487359863329998
