# Supplementary material for: Dedicated transcriptomics combined with power analysis lead to functional understanding of genes with weak phenotypic changes in knockout lines
Source: PLoS Comput Biol. 2020 Nov 12;16(11):e1008354. doi: 10.1371/journal.pcbi.1008354 (PMC7685438; doi:10.1371/journal.pcbi.1008354)
Supplement: S3 File — (GZ) [file pcbi.1008354.s017.gz › S3_File/gor0.2/52.tsv]

ontology	category	term	BH
CC	GO:0031012	extracellular matrix	2.85846563181847e-09
BP	GO:0032501	multicellular organismal process	5.53949310183238e-09
MF	GO:0005515	protein binding	4.80759013316834e-08
BP	GO:0071840	cellular component organization or biogenesis	8.58022492685059e-08
CC	GO:0044421	extracellular region part	8.58022492685059e-08
BP	GO:0009987	cellular process	9.66233791939817e-08
CC	GO:0062023	collagen-containing extracellular matrix	1.43385833249155e-07
CC	GO:0005576	extracellular region	1.43385833249155e-07
MF	GO:0005488	binding	1.45568214975627e-07
CC	GO:0044428	nuclear part	1.72556795758313e-07
MF	GO:0005201	extracellular matrix structural constituent	1.72556795758313e-07
BP	GO:0016043	cellular component organization	1.72556795758313e-07
CC	GO:0031981	nuclear lumen	1.83318213347194e-07
BP	GO:0065007	biological regulation	6.03339023207184e-07
BP	GO:0050789	regulation of biological process	9.65986165155866e-07
CC	GO:0043228	non-membrane-bounded organelle	1.96663071691199e-06
CC	GO:0005615	extracellular space	2.09212075082717e-06
BP	GO:0007275	multicellular organism development	3.84555708755893e-06
BP	GO:0050794	regulation of cellular process	4.20029403431024e-06
BP	GO:0048731	system development	4.20029403431024e-06
BP	GO:0051239	regulation of multicellular organismal process	4.45439479233635e-06
CC	GO:0043232	intracellular non-membrane-bounded organelle	5.86820785453805e-06
BP	GO:0048519	negative regulation of biological process	5.86820785453805e-06
BP	GO:0032502	developmental process	5.86820785453805e-06
CC	GO:0032991	protein-containing complex	9.02132322916888e-06
BP	GO:0048856	anatomical structure development	9.1806247666622e-06
BP	GO:0007399	nervous system development	9.43503470180078e-06
CC	GO:0070013	intracellular organelle lumen	9.96506892073762e-06
CC	GO:0045202	synapse	9.96506892073762e-06
CC	GO:0031974	membrane-enclosed lumen	9.96506892073762e-06
CC	GO:0043233	organelle lumen	9.96506892073762e-06
CC	GO:0030424	axon	2.14694229376001e-05
CC	GO:0097458	neuron part	2.2148731896263e-05
CC	GO:0044427	chromosomal part	3.34761016102569e-05
CC	GO:0005694	chromosome	3.92480762823065e-05
BP	GO:0048468	cell development	4.132498071417e-05
BP	GO:0099536	synaptic signaling	4.40260630493822e-05
BP	GO:0007268	chemical synaptic transmission	4.79876396048475e-05
BP	GO:0098916	anterograde trans-synaptic signaling	4.79876396048475e-05
CC	GO:0005654	nucleoplasm	4.91664224849603e-05
BP	GO:0007049	cell cycle	4.93597913832855e-05
CC	GO:0097060	synaptic membrane	6.17501266867157e-05
BP	GO:0099537	trans-synaptic signaling	9.10491356130436e-05
MF	GO:0005198	structural molecule activity	9.10491356130436e-05
BP	GO:0003008	system process	9.10491356130436e-05
BP	GO:2000026	regulation of multicellular organismal development	9.10491356130436e-05
BP	GO:0050793	regulation of developmental process	9.22181184740855e-05
CC	GO:0030054	cell junction	9.2673417036175e-05
BP	GO:0051726	regulation of cell cycle	0.000120201440502446
BP	GO:0000278	mitotic cell cycle	0.000171143114391416
CC	GO:0036477	somatodendritic compartment	0.00017357574542649
BP	GO:0051128	regulation of cellular component organization	0.00017357574542649
CC	GO:0098687	chromosomal region	0.000194781637423802
BP	GO:0030154	cell differentiation	0.000206892228032261
BP	GO:0060351	cartilage development involved in endochondral bone morphogenesis	0.000234200917255139
BP	GO:0051216	cartilage development	0.000236668911055208
BP	GO:0048523	negative regulation of cellular process	0.000281316620115321
CC	GO:0044456	synapse part	0.00032644602195688
BP	GO:0048869	cellular developmental process	0.000433384294201215
MF	GO:0044877	protein-containing complex binding	0.000589943723909275
BP	GO:0051960	regulation of nervous system development	0.00102038862248637
BP	GO:0023052	signaling	0.00104852187833237
BP	GO:0009653	anatomical structure morphogenesis	0.00113344259534419
CC	GO:0044297	cell body	0.00125073157679281
MF	GO:0005212	structural constituent of eye lens	0.00125073157679281
MF	GO:0030020	extracellular matrix structural constituent conferring tensile strength	0.00132173265619908
CC	GO:0000777	condensed chromosome kinetochore	0.00134797431694816
CC	GO:0099512	supramolecular fiber	0.00134797431694816
BP	GO:0007154	cell communication	0.00134797431694816
CC	GO:0099080	supramolecular complex	0.00137218794443462
CC	GO:0099081	supramolecular polymer	0.00137218794443462
CC	GO:0000779	condensed chromosome, centromeric region	0.00138060693214514
CC	GO:0000775	chromosome, centromeric region	0.00143478456809944
BP	GO:0051301	cell division	0.00143478456809944
BP	GO:0002062	chondrocyte differentiation	0.00146430380782884
MF	GO:0005539	glycosaminoglycan binding	0.001622848408124
BP	GO:0051094	positive regulation of developmental process	0.00180913003502838
BP	GO:0045595	regulation of cell differentiation	0.00189040749787737
BP	GO:0003418	growth plate cartilage chondrocyte differentiation	0.00192990860306492
BP	GO:0006259	DNA metabolic process	0.00192990860306492
CC	GO:0000228	nuclear chromosome	0.00200011145566114
CC	GO:0043005	neuron projection	0.00200011145566114
CC	GO:0005634	nucleus	0.00203039708771372
CC	GO:0033267	axon part	0.00216816244675065
BP	GO:0022008	neurogenesis	0.00240440016415918
CC	GO:0000776	kinetochore	0.0025797865440146
CC	GO:0005581	collagen trimer	0.00261086568007953
BP	GO:0003417	growth plate cartilage development	0.00264231392408614
BP	GO:0006281	DNA repair	0.00311068517658244
CC	GO:0044454	nuclear chromosome part	0.00311068517658244
BP	GO:0003433	chondrocyte development involved in endochondral bone morphogenesis	0.00311068517658244
BP	GO:0048699	generation of neurons	0.0031942408776539
BP	GO:0051983	regulation of chromosome segregation	0.0031942408776539
BP	GO:0051130	positive regulation of cellular component organization	0.0033616697810287
BP	GO:0008037	cell recognition	0.00339643530212238
BP	GO:0006974	cellular response to DNA damage stimulus	0.00339643530212238
MF	GO:0003697	single-stranded DNA binding	0.00352199699618876
BP	GO:1903047	mitotic cell cycle process	0.00352932088752328
CC	GO:0098590	plasma membrane region	0.00361589134091091
BP	GO:0060350	endochondral bone morphogenesis	0.00361589134091091
BP	GO:0008380	RNA splicing	0.00361589134091091
BP	GO:0045597	positive regulation of cell differentiation	0.0037586314502689
CC	GO:0043025	neuronal cell body	0.0037586314502689
BP	GO:0051093	negative regulation of developmental process	0.0037586314502689
BP	GO:0060284	regulation of cell development	0.0037586314502689
BP	GO:0061448	connective tissue development	0.00426931529480828
BP	GO:0000070	mitotic sister chromatid segregation	0.00481471900289524
BP	GO:0030198	extracellular matrix organization	0.00495157860226968
BP	GO:0016071	mRNA metabolic process	0.00500335472459852
BP	GO:0007346	regulation of mitotic cell cycle	0.00562264800621011
BP	GO:0007267	cell-cell signaling	0.00612567344907014
BP	GO:0048522	positive regulation of cellular process	0.00616584242061639
BP	GO:0060538	skeletal muscle organ development	0.00616584242061639
CC	GO:0043292	contractile fiber	0.00616584242061639
MF	GO:0003729	mRNA binding	0.0063304524903408
CC	GO:0044422	organelle part	0.0063304524903408
BP	GO:0140014	mitotic nuclear division	0.00644208172732915
BP	GO:0022610	biological adhesion	0.00669999041030876
BP	GO:0007155	cell adhesion	0.00676219057495313
BP	GO:0003422	growth plate cartilage morphogenesis	0.00686643708687645
BP	GO:0003009	skeletal muscle contraction	0.00687280285366486
CC	GO:0045211	postsynaptic membrane	0.00703505300334428
BP	GO:0050804	modulation of chemical synaptic transmission	0.00719411827729022
MF	GO:0042623	ATPase activity, coupled	0.00733625919797736
CC	GO:0005856	cytoskeleton	0.0076845340289428
BP	GO:0048518	positive regulation of biological process	0.0076845340289428
BP	GO:0006941	striated muscle contraction	0.0076845340289428
BP	GO:0033047	regulation of mitotic sister chromatid segregation	0.00787220920683918
BP	GO:0040007	growth	0.00808237942759286
MF	GO:0005509	calcium ion binding	0.00808237942759286
BP	GO:0001501	skeletal system development	0.00819017044080352
CC	GO:0000793	condensed chromosome	0.00819017044080352
BP	GO:0099177	regulation of trans-synaptic signaling	0.00819017044080352
BP	GO:0048589	developmental growth	0.00882148513152415
BP	GO:0022402	cell cycle process	0.00882148513152415
BP	GO:0033260	nuclear DNA replication	0.00957379035864726
BP	GO:0045787	positive regulation of cell cycle	0.00971388483207129
MF	GO:0008201	heparin binding	0.00979225240072257
CC	GO:0005681	spliceosomal complex	0.00980532783113461
BP	GO:0050767	regulation of neurogenesis	0.0100780921473325
BP	GO:0043062	extracellular structure organization	0.0101755222593097
BP	GO:0003413	chondrocyte differentiation involved in endochondral bone morphogenesis	0.0104698265153103
BP	GO:0060255	regulation of macromolecule metabolic process	0.0104698265153103
BP	GO:0090304	nucleic acid metabolic process	0.0109363705603417
BP	GO:0050808	synapse organization	0.0114617892141957
MF	GO:0016887	ATPase activity	0.0117406232191772
BP	GO:0007059	chromosome segregation	0.0120530786147452
BP	GO:0007517	muscle organ development	0.0127516128671982
BP	GO:0098868	bone growth	0.012800678800666
BP	GO:0051716	cellular response to stimulus	0.0128744841010355
BP	GO:0090068	positive regulation of cell cycle process	0.0132492847934921
BP	GO:0006397	mRNA processing	0.0135681305982998
BP	GO:0007088	regulation of mitotic nuclear division	0.0136378935870791
BP	GO:0003414	chondrocyte morphogenesis involved in endochondral bone morphogenesis	0.0136378935870791
BP	GO:0003429	growth plate cartilage chondrocyte morphogenesis	0.0136378935870791
BP	GO:0090171	chondrocyte morphogenesis	0.0136378935870791
MF	GO:0043168	anion binding	0.0140287071618555
BP	GO:0000375	RNA splicing, via transesterification reactions	0.0140287071618555
BP	GO:0000377	RNA splicing, via transesterification reactions with bulged adenosine as nucleophile	0.0140287071618555
BP	GO:0000398	mRNA splicing, via spliceosome	0.0140287071618555
BP	GO:0051962	positive regulation of nervous system development	0.0140287071618555
BP	GO:0010720	positive regulation of cell development	0.0141794686895086
CC	GO:0097447	dendritic tree	0.0153976409609611
BP	GO:0048666	neuron development	0.0153976409609611
BP	GO:0007519	skeletal muscle tissue development	0.0154493153895403
CC	GO:0044430	cytoskeletal part	0.0160112406677837
BP	GO:0006261	DNA-dependent DNA replication	0.0163536760683932
BP	GO:2000463	positive regulation of excitatory postsynaptic potential	0.0170633475581097
BP	GO:0051241	negative regulation of multicellular organismal process	0.0183567352263043
CC	GO:0099092	postsynaptic density, intracellular component	0.0190406653395364
CC	GO:0098794	postsynapse	0.0190406653395364
BP	GO:0060537	muscle tissue development	0.0200479422384724
BP	GO:0098815	modulation of excitatory postsynaptic potential	0.0200479422384724
BP	GO:0000280	nuclear division	0.0204012902716457
MF	GO:1901681	sulfur compound binding	0.0210069661768474
BP	GO:0000075	cell cycle checkpoint	0.0216355693439114
BP	GO:0060349	bone morphogenesis	0.0216732322569408
BP	GO:0010646	regulation of cell communication	0.0222148213996565
BP	GO:0099565	chemical synaptic transmission, postsynaptic	0.0239942986238848
BP	GO:0023051	regulation of signaling	0.0245595768851386
BP	GO:0003015	heart process	0.0245759410526467
CC	GO:0030425	dendrite	0.0246611577772765
BP	GO:0030182	neuron differentiation	0.0246611577772765
BP	GO:0048285	organelle fission	0.0247430842580709
BP	GO:0051303	establishment of chromosome localization	0.0252469303965602
BP	GO:0006396	RNA processing	0.0252469303965602
CC	GO:0042995	cell projection	0.0255978434383037
CC	GO:0030016	myofibril	0.0259402172898282
CC	GO:0005887	integral component of plasma membrane	0.0264880688495577
CC	GO:0044459	plasma membrane part	0.0266955441298875
BP	GO:0008150	biological_process	0.0305005261448056
CC	GO:0098839	postsynaptic density membrane	0.0307015571783587
BP	GO:0050877	nervous system process	0.0315723323489423
MF	GO:0008094	DNA-dependent ATPase activity	0.0319821136117389
BP	GO:0060047	heart contraction	0.0335102227067132
BP	GO:0003416	endochondral bone growth	0.0338533229576411
BP	GO:0033045	regulation of sister chromatid segregation	0.0343895406683212
CC	GO:0031226	intrinsic component of plasma membrane	0.0346797403542518
BP	GO:0045931	positive regulation of mitotic cell cycle	0.0349259407374555
BP	GO:0006403	RNA localization	0.0353213601413656
BP	GO:0051984	positive regulation of chromosome segregation	0.0353213601413656
BP	GO:0098813	nuclear chromosome segregation	0.0353806588256087
BP	GO:0031175	neuron projection development	0.0353806588256087
CC	GO:0099572	postsynaptic specialization	0.0354202331736464
BP	GO:0043170	macromolecule metabolic process	0.0359143592596313
BP	GO:0002063	chondrocyte development	0.0365459988145628
BP	GO:0000819	sister chromatid segregation	0.0372630153358418
BP	GO:0050896	response to stimulus	0.0372630153358418
BP	GO:0050000	chromosome localization	0.0372630153358418
BP	GO:0048167	regulation of synaptic plasticity	0.0376969178571228
CC	GO:0044446	intracellular organelle part	0.0376969178571228
BP	GO:1901990	regulation of mitotic cell cycle phase transition	0.0377253418867653
BP	GO:0007091	metaphase/anaphase transition of mitotic cell cycle	0.0377253418867653
MF	GO:0005102	signaling receptor binding	0.0383438919093867
BP	GO:0014706	striated muscle tissue development	0.0391521774587761
BP	GO:0008608	attachment of spindle microtubules to kinetochore	0.0392998636229715
BP	GO:0010564	regulation of cell cycle process	0.0410546508472284
BP	GO:0007165	signal transduction	0.0410546508472284
CC	GO:0044420	extracellular matrix component	0.0435915500531432
CC	GO:0098984	neuron to neuron synapse	0.0452967402764292
BP	GO:0048641	regulation of skeletal muscle tissue development	0.0452967402764292
BP	GO:0007093	mitotic cell cycle checkpoint	0.045341397768796
CC	GO:0098982	GABA-ergic synapse	0.0459456953870296
BP	GO:1905818	regulation of chromosome separation	0.045951613912771
CC	GO:0030427	site of polarized growth	0.0459634311111382
BP	GO:0014902	myotube differentiation	0.0460029588359999
CC	GO:0032279	asymmetric synapse	0.0474997151881524
CC	GO:0099634	postsynaptic specialization membrane	0.0475328453108384
CC	GO:0120025	plasma membrane bounded cell projection	0.0475580290783498
CC	GO:0030017	sarcomere	0.0475683859172645
BP	GO:0006260	DNA replication	0.0492251560490619
BP	GO:0051240	positive regulation of multicellular organismal process	0.0495584138398897
BP	GO:0060079	excitatory postsynaptic potential	0.0495584138398897
