# Supplementary material for: Dedicated transcriptomics combined with power analysis lead to functional understanding of genes with weak phenotypic changes in knockout lines
Source: PLoS Comput Biol. 2020 Nov 12;16(11):e1008354. doi: 10.1371/journal.pcbi.1008354 (PMC7685438; doi:10.1371/journal.pcbi.1008354)
Supplement: S3 File — (GZ) [file pcbi.1008354.s017.gz › S3_File/gor0.2/546.tsv]

ontology	category	term	BH
CC	GO:0031012	extracellular matrix	7.82105343409073e-09
CC	GO:0043228	non-membrane-bounded organelle	8.05341489137604e-08
CC	GO:0062023	collagen-containing extracellular matrix	1.08327236092016e-07
CC	GO:0043232	intracellular non-membrane-bounded organelle	1.31452108390889e-07
CC	GO:0032991	protein-containing complex	2.81996217652273e-07
MF	GO:0005198	structural molecule activity	6.88569773938082e-07
BP	GO:0032501	multicellular organismal process	8.61296773367174e-07
BP	GO:0009987	cellular process	1.00686032262199e-06
BP	GO:0065007	biological regulation	1.40813746639539e-06
CC	GO:0005694	chromosome	1.40813746639539e-06
CC	GO:0044421	extracellular region part	1.40813746639539e-06
CC	GO:0097060	synaptic membrane	1.40813746639539e-06
BP	GO:0050789	regulation of biological process	1.40813746639539e-06
CC	GO:0044427	chromosomal part	3.23968852824859e-06
BP	GO:0071840	cellular component organization or biogenesis	3.35209187357399e-06
CC	GO:0044428	nuclear part	3.35209187357399e-06
CC	GO:0005615	extracellular space	4.21473170027055e-06
BP	GO:0050794	regulation of cellular process	5.89968848610882e-06
CC	GO:0097458	neuron part	6.8992400064777e-06
CC	GO:0031981	nuclear lumen	9.13607347423923e-06
BP	GO:0016043	cellular component organization	9.13607347423923e-06
MF	GO:0005515	protein binding	1.04959388767672e-05
MF	GO:0005201	extracellular matrix structural constituent	1.14755133085169e-05
BP	GO:0032502	developmental process	1.42334244955515e-05
CC	GO:0005576	extracellular region	1.53011618587915e-05
MF	GO:0005488	binding	1.97567895931063e-05
BP	GO:0007275	multicellular organism development	1.9944940057986e-05
BP	GO:0048731	system development	2.70503902900303e-05
BP	GO:0006396	RNA processing	2.85521260777209e-05
CC	GO:0070013	intracellular organelle lumen	2.97514951847227e-05
CC	GO:0044456	synapse part	2.97514951847227e-05
CC	GO:0031974	membrane-enclosed lumen	2.97514951847227e-05
CC	GO:0043233	organelle lumen	2.97514951847227e-05
BP	GO:0048519	negative regulation of biological process	3.67040207447364e-05
BP	GO:0048856	anatomical structure development	3.76766544935071e-05
CC	GO:0000776	kinetochore	3.79835648987583e-05
CC	GO:0005654	nucleoplasm	4.74792446095511e-05
CC	GO:0000775	chromosome, centromeric region	5.20924187598846e-05
CC	GO:0030424	axon	6.14850908968201e-05
BP	GO:0090068	positive regulation of cell cycle process	9.18490464019461e-05
BP	GO:0051726	regulation of cell cycle	9.55016607511405e-05
CC	GO:0045211	postsynaptic membrane	9.55016607511405e-05
CC	GO:0099512	supramolecular fiber	0.000114651149073792
CC	GO:0099080	supramolecular complex	0.000114651149073792
CC	GO:0099081	supramolecular polymer	0.000114651149073792
BP	GO:0008380	RNA splicing	0.000114651149073792
BP	GO:0007155	cell adhesion	0.000114651149073792
CC	GO:0098687	chromosomal region	0.000237272935466952
BP	GO:0006397	mRNA processing	0.000295680968067674
CC	GO:0000228	nuclear chromosome	0.000322639376270827
BP	GO:0022610	biological adhesion	0.000327136502524647
CC	GO:0045202	synapse	0.000409867792916613
BP	GO:0000278	mitotic cell cycle	0.00050195492245968
CC	GO:0043005	neuron projection	0.000511932515944963
BP	GO:0007346	regulation of mitotic cell cycle	0.000661346423027763
CC	GO:0043292	contractile fiber	0.000682824297135475
BP	GO:0090304	nucleic acid metabolic process	0.000695509239353347
BP	GO:0007049	cell cycle	0.000695509239353347
BP	GO:0140014	mitotic nuclear division	0.000756269215207337
BP	GO:0045787	positive regulation of cell cycle	0.000857557369406329
BP	GO:0000070	mitotic sister chromatid segregation	0.000992754864273574
CC	GO:0000777	condensed chromosome kinetochore	0.00106866021997452
BP	GO:0006261	DNA-dependent DNA replication	0.00113568393458975
BP	GO:0048523	negative regulation of cellular process	0.00133984071153479
CC	GO:0030016	myofibril	0.00141808271163398
BP	GO:0008037	cell recognition	0.00142005161782339
BP	GO:0033045	regulation of sister chromatid segregation	0.00146730757117728
CC	GO:0031226	intrinsic component of plasma membrane	0.00146730757117728
CC	GO:0044454	nuclear chromosome part	0.00146730757117728
CC	GO:0005681	spliceosomal complex	0.00146730757117728
BP	GO:0000375	RNA splicing, via transesterification reactions	0.00146730757117728
BP	GO:0000377	RNA splicing, via transesterification reactions with bulged adenosine as nucleophile	0.00146730757117728
BP	GO:0000398	mRNA splicing, via spliceosome	0.00146730757117728
CC	GO:0098794	postsynapse	0.0014975845880989
CC	GO:0098590	plasma membrane region	0.0014975845880989
CC	GO:0044422	organelle part	0.00151296510487432
BP	GO:0006260	DNA replication	0.00157117169484422
BP	GO:0010564	regulation of cell cycle process	0.00171588720322103
CC	GO:1990904	ribonucleoprotein complex	0.00179078542729203
BP	GO:0051239	regulation of multicellular organismal process	0.00185549845239254
BP	GO:0000819	sister chromatid segregation	0.00192117467544281
BP	GO:0051983	regulation of chromosome segregation	0.00227058639775632
BP	GO:0048468	cell development	0.00243583428299147
BP	GO:0016071	mRNA metabolic process	0.00273768611639159
BP	GO:0033047	regulation of mitotic sister chromatid segregation	0.00273807488559367
CC	GO:0044459	plasma membrane part	0.00274659193631688
CC	GO:0033267	axon part	0.00277463190969377
CC	GO:0005634	nucleus	0.00279509458711068
BP	GO:1901990	regulation of mitotic cell cycle phase transition	0.00301338119244771
CC	GO:0000779	condensed chromosome, centromeric region	0.00314392710289582
CC	GO:0005856	cytoskeleton	0.00326276533779655
BP	GO:0007088	regulation of mitotic nuclear division	0.00328822252002252
BP	GO:0031123	RNA 3'-end processing	0.00336502659374884
BP	GO:0000280	nuclear division	0.00360698854781361
MF	GO:0003729	mRNA binding	0.00360698854781361
CC	GO:0030054	cell junction	0.0037096850515042
CC	GO:0005887	integral component of plasma membrane	0.0038864687040747
BP	GO:1901987	regulation of cell cycle phase transition	0.00391920634975653
BP	GO:0051783	regulation of nuclear division	0.00407968542387233
BP	GO:0007059	chromosome segregation	0.00410924607957101
CC	GO:0044449	contractile fiber part	0.00424411421670123
MF	GO:0005212	structural constituent of eye lens	0.00428944070966199
BP	GO:0085029	extracellular matrix assembly	0.00484461170582797
BP	GO:0006139	nucleobase-containing compound metabolic process	0.00508026988219644
CC	GO:0030017	sarcomere	0.00526817203982593
BP	GO:0048518	positive regulation of biological process	0.00526817203982593
BP	GO:2000026	regulation of multicellular organismal development	0.00526817203982593
CC	GO:0099240	intrinsic component of synaptic membrane	0.0054755130726579
BP	GO:0030154	cell differentiation	0.00564376624796068
MF	GO:0008094	DNA-dependent ATPase activity	0.00564376624796068
CC	GO:0036477	somatodendritic compartment	0.00564376624796068
BP	GO:0007091	metaphase/anaphase transition of mitotic cell cycle	0.00570830423953454
BP	GO:0007399	nervous system development	0.00619155743816033
BP	GO:0044784	metaphase/anaphase transition of cell cycle	0.00650660789406125
BP	GO:0050793	regulation of developmental process	0.00692352990981534
BP	GO:0003008	system process	0.00770443399455344
BP	GO:0040007	growth	0.00786842661688762
MF	GO:0044877	protein-containing complex binding	0.00804347672044675
BP	GO:0098742	cell-cell adhesion via plasma-membrane adhesion molecules	0.00804347672044675
BP	GO:1905818	regulation of chromosome separation	0.00815224990338451
BP	GO:0051216	cartilage development	0.00869859108351896
CC	GO:0000793	condensed chromosome	0.00869859108351896
BP	GO:0048869	cellular developmental process	0.00869859108351896
CC	GO:0005581	collagen trimer	0.00872590193452255
BP	GO:0051093	negative regulation of developmental process	0.00884327794269225
BP	GO:0010965	regulation of mitotic sister chromatid separation	0.00884327794269225
BP	GO:0045931	positive regulation of mitotic cell cycle	0.00918718203343953
MF	GO:0042623	ATPase activity, coupled	0.00918718203343953
MF	GO:0005509	calcium ion binding	0.009413949512113
CC	GO:0071013	catalytic step 2 spliceosome	0.009413949512113
BP	GO:0048522	positive regulation of cellular process	0.00941421795976802
BP	GO:0099536	synaptic signaling	0.00944402300893978
BP	GO:1903047	mitotic cell cycle process	0.00944402300893978
MF	GO:0030020	extracellular matrix structural constituent conferring tensile strength	0.0104418054580739
CC	GO:0098982	GABA-ergic synapse	0.0115529526405122
CC	GO:0044430	cytoskeletal part	0.0118481214092304
BP	GO:0043062	extracellular structure organization	0.0118481214092304
BP	GO:0022402	cell cycle process	0.011972779353874
BP	GO:0003433	chondrocyte development involved in endochondral bone morphogenesis	0.0121147987650326
MF	GO:0098879	structural constituent of postsynaptic specialization	0.0122752704035724
BP	GO:0060351	cartilage development involved in endochondral bone morphogenesis	0.0126757472807131
CC	GO:0042734	presynaptic membrane	0.012802149184997
BP	GO:0016070	RNA metabolic process	0.0128281843853409
BP	GO:0046483	heterocycle metabolic process	0.0136233189900818
BP	GO:0098813	nuclear chromosome segregation	0.0136233189900818
BP	GO:0044770	cell cycle phase transition	0.0136422539136407
BP	GO:0060255	regulation of macromolecule metabolic process	0.0140708435283674
BP	GO:0030198	extracellular matrix organization	0.0142864905887611
CC	GO:0099572	postsynaptic specialization	0.0144275244167044
CC	GO:0044446	intracellular organelle part	0.0144275244167044
BP	GO:0023052	signaling	0.0144275244167044
BP	GO:0003009	skeletal muscle contraction	0.0144275244167044
CC	GO:0008328	ionotropic glutamate receptor complex	0.0144275244167044
BP	GO:0003012	muscle system process	0.0150768022025456
BP	GO:0051128	regulation of cellular component organization	0.0158856926957071
BP	GO:0051241	negative regulation of multicellular organismal process	0.0159921927425195
CC	GO:0044297	cell body	0.0165332229389776
CC	GO:0044304	main axon	0.017207087388878
BP	GO:0099537	trans-synaptic signaling	0.0172835467536554
CC	GO:0098878	neurotransmitter receptor complex	0.0184768678475599
BP	GO:0007268	chemical synaptic transmission	0.0185609655155466
BP	GO:0098916	anterograde trans-synaptic signaling	0.0185609655155466
BP	GO:0051276	chromosome organization	0.0190092551447391
BP	GO:1901988	negative regulation of cell cycle phase transition	0.0190995355391036
MF	GO:0003723	RNA binding	0.0190995355391036
CC	GO:0005865	striated muscle thin filament	0.0213297995076868
BP	GO:0044772	mitotic cell cycle phase transition	0.0220890876736466
BP	GO:0048285	organelle fission	0.02223101919797
MF	GO:0098919	structural constituent of postsynaptic density	0.0222731970850928
BP	GO:0006725	cellular aromatic compound metabolic process	0.0240514276131724
CC	GO:0036379	myofilament	0.0242933783597032
BP	GO:0030071	regulation of mitotic metaphase/anaphase transition	0.0245608137341249
BP	GO:0061448	connective tissue development	0.0245608137341249
BP	GO:0060350	endochondral bone morphogenesis	0.0255588590700042
BP	GO:1902099	regulation of metaphase/anaphase transition of cell cycle	0.0264477227693411
BP	GO:0007154	cell communication	0.0267732518890369
CC	GO:0032279	asymmetric synapse	0.0269786724563054
BP	GO:0051301	cell division	0.0269786724563054
CC	GO:0014069	postsynaptic density	0.0271060178664606
BP	GO:0000245	spliceosomal complex assembly	0.0273663735662939
BP	GO:0042330	taxis	0.0284652524589719
CC	GO:0098936	intrinsic component of postsynaptic membrane	0.0284652524589719
MF	GO:0005539	glycosaminoglycan binding	0.0284652524589719
BP	GO:0008038	neuron recognition	0.0284652524589719
CC	GO:0031594	neuromuscular junction	0.0284652524589719
CC	GO:0043596	nuclear replication fork	0.0284652524589719
CC	GO:0005657	replication fork	0.0284652524589719
MF	GO:0008134	transcription factor binding	0.028663354097639
BP	GO:0007411	axon guidance	0.0300787433104965
BP	GO:0003422	growth plate cartilage morphogenesis	0.0300787433104965
BP	GO:0003418	growth plate cartilage chondrocyte differentiation	0.0303537582945069
BP	GO:0006935	chemotaxis	0.0318451346432125
BP	GO:0060538	skeletal muscle organ development	0.0334648010114321
BP	GO:0051171	regulation of nitrogen compound metabolic process	0.033836518583096
BP	GO:0002062	chondrocyte differentiation	0.0339349067948357
BP	GO:0051306	mitotic sister chromatid separation	0.034600587439256
BP	GO:0000075	cell cycle checkpoint	0.0346768951025261
BP	GO:0006941	striated muscle contraction	0.0346768951025261
BP	GO:0006936	muscle contraction	0.0346768951025261
BP	GO:0006974	cellular response to DNA damage stimulus	0.0356399864183245
BP	GO:0051716	cellular response to stimulus	0.0356399864183245
BP	GO:0033044	regulation of chromosome organization	0.035967619715359
BP	GO:0097485	neuron projection guidance	0.0360800454755924
CC	GO:0099634	postsynaptic specialization membrane	0.0363874745555429
CC	GO:0044420	extracellular matrix component	0.0363874745555429
BP	GO:0060079	excitatory postsynaptic potential	0.0363874745555429
BP	GO:0045595	regulation of cell differentiation	0.0363874745555429
CC	GO:0044451	nucleoplasm part	0.0366886971894237
CC	GO:0043025	neuronal cell body	0.0369772809261147
BP	GO:0051094	positive regulation of developmental process	0.0371786955185685
BP	GO:1902100	negative regulation of metaphase/anaphase transition of cell cycle	0.0374173476893524
CC	GO:0098839	postsynaptic density membrane	0.0385099431309927
BP	GO:1901991	negative regulation of mitotic cell cycle phase transition	0.0385099431309927
BP	GO:0034508	centromere complex assembly	0.0391683672361295
BP	GO:0043170	macromolecule metabolic process	0.0400586346447904
BP	GO:1901360	organic cyclic compound metabolic process	0.0403742847868505
MF	GO:0016887	ATPase activity	0.0403742847868505
CC	GO:0098793	presynapse	0.0407219164464648
BP	GO:0051960	regulation of nervous system development	0.0410082496441506
CC	GO:0098984	neuron to neuron synapse	0.0416452478618528
CC	GO:0098978	glutamatergic synapse	0.0422499015960944
BP	GO:0040011	locomotion	0.042879688313707
BP	GO:0034641	cellular nitrogen compound metabolic process	0.0444899605804251
BP	GO:1901989	positive regulation of cell cycle phase transition	0.0448657494986429
BP	GO:0045841	negative regulation of mitotic metaphase/anaphase transition	0.0451513523055039
BP	GO:0006259	DNA metabolic process	0.0464425062811908
BP	GO:0006281	DNA repair	0.047578614585981
BP	GO:0022008	neurogenesis	0.0492690231891855
BP	GO:0031124	mRNA 3'-end processing	0.0492690231891855
