# Supplementary material for: Dedicated transcriptomics combined with power analysis lead to functional understanding of genes with weak phenotypic changes in knockout lines
Source: PLoS Comput Biol. 2020 Nov 12;16(11):e1008354. doi: 10.1371/journal.pcbi.1008354 (PMC7685438; doi:10.1371/journal.pcbi.1008354)
Supplement: S3 File — (GZ) [file pcbi.1008354.s017.gz › S3_File/gor0.2/604.tsv]

ontology	category	term	BH
CC	GO:0031012	extracellular matrix	7.45780201675418e-12
CC	GO:0062023	collagen-containing extracellular matrix	1.29239044699575e-10
MF	GO:0005201	extracellular matrix structural constituent	1.52742528378937e-08
CC	GO:0044421	extracellular region part	4.22106113133521e-08
CC	GO:0032991	protein-containing complex	1.56141934641432e-07
MF	GO:0005515	protein binding	3.52624511072895e-07
CC	GO:0005576	extracellular region	4.98525198954118e-07
CC	GO:0044428	nuclear part	4.98525198954118e-07
BP	GO:0032501	multicellular organismal process	4.98525198954118e-07
CC	GO:0031981	nuclear lumen	1.08617355337879e-06
CC	GO:0005615	extracellular space	1.15807012786047e-06
BP	GO:0071840	cellular component organization or biogenesis	6.95520798163873e-06
BP	GO:0032502	developmental process	7.42970886165705e-06
MF	GO:0005198	structural molecule activity	7.42970886165705e-06
CC	GO:0043228	non-membrane-bounded organelle	1.59336450778601e-05
BP	GO:0048856	anatomical structure development	1.62665063758971e-05
CC	GO:0005694	chromosome	2.30200847216597e-05
CC	GO:0000775	chromosome, centromeric region	2.64687975730489e-05
MF	GO:0044877	protein-containing complex binding	2.64687975730489e-05
CC	GO:0044427	chromosomal part	2.64687975730489e-05
CC	GO:0000776	kinetochore	2.64687975730489e-05
BP	GO:0007275	multicellular organism development	2.64687975730489e-05
BP	GO:0016043	cellular component organization	2.80762704689604e-05
CC	GO:0043232	intracellular non-membrane-bounded organelle	3.21453381303056e-05
BP	GO:0065007	biological regulation	3.70304608587447e-05
BP	GO:0048731	system development	3.96482037593257e-05
BP	GO:0009987	cellular process	3.96482037593257e-05
CC	GO:0005654	nucleoplasm	3.96482037593257e-05
BP	GO:0050789	regulation of biological process	3.96482037593257e-05
MF	GO:0005212	structural constituent of eye lens	0.000168506271424316
MF	GO:0005488	binding	0.000223670401002201
CC	GO:0070013	intracellular organelle lumen	0.000223670401002201
BP	GO:0050794	regulation of cellular process	0.000264159818423601
BP	GO:0008380	RNA splicing	0.00026616508094954
CC	GO:0043292	contractile fiber	0.00029018929032083
CC	GO:0031974	membrane-enclosed lumen	0.00029018929032083
CC	GO:0043233	organelle lumen	0.00029018929032083
CC	GO:0000228	nuclear chromosome	0.000458152470222423
BP	GO:1902749	regulation of cell cycle G2/M phase transition	0.000623079714856069
CC	GO:0098687	chromosomal region	0.000902245174470314
BP	GO:0006396	RNA processing	0.00108845185682985
CC	GO:0005887	integral component of plasma membrane	0.00177753597458649
CC	GO:0000779	condensed chromosome, centromeric region	0.00182284121310972
CC	GO:0044454	nuclear chromosome part	0.00256437983792117
CC	GO:0005581	collagen trimer	0.00274990170004472
CC	GO:0045202	synapse	0.00301917883387711
BP	GO:0007049	cell cycle	0.00301917883387711
CC	GO:0031226	intrinsic component of plasma membrane	0.00315558774610414
BP	GO:0048519	negative regulation of biological process	0.00319943595303817
BP	GO:0044839	cell cycle G2/M phase transition	0.00419448937850751
MF	GO:0005539	glycosaminoglycan binding	0.00576921078042802
MF	GO:0030020	extracellular matrix structural constituent conferring tensile strength	0.00581585938599142
CC	GO:0030016	myofibril	0.00609787191984543
MF	GO:0005509	calcium ion binding	0.00670588739822743
CC	GO:0000777	condensed chromosome kinetochore	0.00686951188005794
BP	GO:0000375	RNA splicing, via transesterification reactions	0.00686951188005794
BP	GO:0000377	RNA splicing, via transesterification reactions with bulged adenosine as nucleophile	0.00686951188005794
BP	GO:0000398	mRNA splicing, via spliceosome	0.00686951188005794
BP	GO:0051726	regulation of cell cycle	0.00807679671952753
BP	GO:0051983	regulation of chromosome segregation	0.00807679671952753
MF	GO:0008201	heparin binding	0.00811742207084105
CC	GO:0099512	supramolecular fiber	0.00854350455453592
CC	GO:0099080	supramolecular complex	0.00869441160857942
CC	GO:0099081	supramolecular polymer	0.00869441160857942
BP	GO:0048523	negative regulation of cellular process	0.00943030917621686
CC	GO:0044449	contractile fiber part	0.0096932837595671
CC	GO:0044420	extracellular matrix component	0.0110090187801972
BP	GO:0033047	regulation of mitotic sister chromatid segregation	0.0110090187801972
BP	GO:0043062	extracellular structure organization	0.0110090187801972
CC	GO:0044456	synapse part	0.0114073817632983
CC	GO:0030017	sarcomere	0.0117550452001535
BP	GO:0090304	nucleic acid metabolic process	0.0127116756210019
BP	GO:0051301	cell division	0.0128590944133744
BP	GO:0030198	extracellular matrix organization	0.013153130797028
CC	GO:0000793	condensed chromosome	0.0161823625019383
BP	GO:0006397	mRNA processing	0.017792480710077
BP	GO:0051216	cartilage development	0.0178107608670568
BP	GO:0000070	mitotic sister chromatid segregation	0.0184074983693048
CC	GO:0005681	spliceosomal complex	0.0184074983693048
BP	GO:0000245	spliceosomal complex assembly	0.0184074983693048
BP	GO:0060350	endochondral bone morphogenesis	0.0184074983693048
BP	GO:0010389	regulation of G2/M transition of mitotic cell cycle	0.0185608481925567
BP	GO:0006259	DNA metabolic process	0.0206647120721407
BP	GO:1902750	negative regulation of cell cycle G2/M phase transition	0.0219953756234922
BP	GO:0090068	positive regulation of cell cycle process	0.0223968978200366
BP	GO:0050793	regulation of developmental process	0.0234444735138372
BP	GO:0033045	regulation of sister chromatid segregation	0.0234444735138372
CC	GO:0005634	nucleus	0.0240597349752456
BP	GO:0006403	RNA localization	0.0245306725577393
BP	GO:0051239	regulation of multicellular organismal process	0.0264316291785863
CC	GO:0030424	axon	0.027089788055862
CC	GO:0030054	cell junction	0.0271902258184807
BP	GO:1901987	regulation of cell cycle phase transition	0.0317743486851699
BP	GO:1905818	regulation of chromosome separation	0.0317743486851699
CC	GO:0044459	plasma membrane part	0.0317743486851699
BP	GO:0051128	regulation of cellular component organization	0.0319570181225505
BP	GO:0007346	regulation of mitotic cell cycle	0.0352363165032845
BP	GO:0007268	chemical synaptic transmission	0.0352363165032845
BP	GO:0098916	anterograde trans-synaptic signaling	0.0352363165032845
BP	GO:0007155	cell adhesion	0.0353901097612519
CC	GO:0097060	synaptic membrane	0.0362960137423797
BP	GO:0099536	synaptic signaling	0.0375868621925464
BP	GO:0048518	positive regulation of biological process	0.0380226292807818
CC	GO:0005856	cytoskeleton	0.0385505852139147
BP	GO:0000075	cell cycle checkpoint	0.0385505852139147
BP	GO:0006352	DNA-templated transcription, initiation	0.0385505852139147
BP	GO:0007399	nervous system development	0.0385505852139147
BP	GO:0060349	bone morphogenesis	0.0385505852139147
BP	GO:1901990	regulation of mitotic cell cycle phase transition	0.0385505852139147
BP	GO:0022610	biological adhesion	0.0388926368075961
BP	GO:0099537	trans-synaptic signaling	0.0389006236024406
BP	GO:0048869	cellular developmental process	0.0389006236024406
BP	GO:0000278	mitotic cell cycle	0.0398923410075319
MF	GO:0003729	mRNA binding	0.041042065190927
BP	GO:0006281	DNA repair	0.041042065190927
CC	GO:0097458	neuron part	0.0411697639733118
BP	GO:0060351	cartilage development involved in endochondral bone morphogenesis	0.0430072981504108
BP	GO:0051130	positive regulation of cellular component organization	0.0430072981504108
BP	GO:0007088	regulation of mitotic nuclear division	0.0444704750451298
BP	GO:0006139	nucleobase-containing compound metabolic process	0.0457788115480509
BP	GO:0008037	cell recognition	0.0470188278356078
CC	GO:0000778	condensed nuclear chromosome kinetochore	0.0477789653509651
BP	GO:1901988	negative regulation of cell cycle phase transition	0.0477789653509651
BP	GO:0051276	chromosome organization	0.0477789653509651
BP	GO:0140014	mitotic nuclear division	0.0483629556501542
