# Supplementary material for: Dedicated transcriptomics combined with power analysis lead to functional understanding of genes with weak phenotypic changes in knockout lines
Source: PLoS Comput Biol. 2020 Nov 12;16(11):e1008354. doi: 10.1371/journal.pcbi.1008354 (PMC7685438; doi:10.1371/journal.pcbi.1008354)
Supplement: S3 File — (GZ) [file pcbi.1008354.s017.gz › S3_File/gor0.2/332.tsv]

ontology	category	term	BH
CC	GO:0031012	extracellular matrix	8.98656963709055e-12
CC	GO:0062023	collagen-containing extracellular matrix	8.26958321320184e-09
BP	GO:0032501	multicellular organismal process	1.0827229049451e-08
MF	GO:0005201	extracellular matrix structural constituent	7.31619931187255e-08
BP	GO:0009987	cellular process	1.1388948046312e-07
CC	GO:0044421	extracellular region part	1.1388948046312e-07
BP	GO:0050789	regulation of biological process	2.45305175217827e-07
BP	GO:0065007	biological regulation	4.29215915805662e-07
MF	GO:0005198	structural molecule activity	5.74890911820823e-07
BP	GO:0050794	regulation of cellular process	7.21524597376203e-07
BP	GO:0007275	multicellular organism development	1.1336799331113e-06
BP	GO:0032502	developmental process	2.32079484595707e-06
BP	GO:0048856	anatomical structure development	2.47627534108365e-06
CC	GO:0005576	extracellular region	3.96613135294615e-06
CC	GO:0043228	non-membrane-bounded organelle	4.04167152694324e-06
BP	GO:0048731	system development	4.19443137893839e-06
CC	GO:0032991	protein-containing complex	4.39744603874014e-06
CC	GO:0005615	extracellular space	9.80189079382089e-06
BP	GO:0003008	system process	9.80189079382089e-06
CC	GO:0043232	intracellular non-membrane-bounded organelle	1.05512335858568e-05
BP	GO:0071840	cellular component organization or biogenesis	1.15264525837035e-05
CC	GO:0045202	synapse	1.15264525837035e-05
BP	GO:0051726	regulation of cell cycle	1.15264525837035e-05
MF	GO:0005515	protein binding	1.20446813233424e-05
CC	GO:0044428	nuclear part	3.75836543240521e-05
BP	GO:0051239	regulation of multicellular organismal process	4.10346412206314e-05
MF	GO:0003729	mRNA binding	4.87573528214878e-05
MF	GO:0044877	protein-containing complex binding	5.03523237805513e-05
BP	GO:0090304	nucleic acid metabolic process	5.76487704485992e-05
BP	GO:0007346	regulation of mitotic cell cycle	7.18404388814719e-05
CC	GO:0031981	nuclear lumen	7.18404388814719e-05
BP	GO:0090068	positive regulation of cell cycle process	8.75939227489866e-05
BP	GO:0048519	negative regulation of biological process	9.69650856630933e-05
BP	GO:0030198	extracellular matrix organization	9.85241021393055e-05
BP	GO:0000278	mitotic cell cycle	9.85241021393055e-05
CC	GO:0044456	synapse part	0.000116076160092459
MF	GO:0005212	structural constituent of eye lens	0.000163536673403014
BP	GO:0006139	nucleobase-containing compound metabolic process	0.000163536673403014
CC	GO:0097060	synaptic membrane	0.000163608864282775
BP	GO:0016043	cellular component organization	0.000163608864282775
BP	GO:0006396	RNA processing	0.000163608864282775
BP	GO:0050793	regulation of developmental process	0.000218621114834729
BP	GO:0045787	positive regulation of cell cycle	0.000244989433881921
BP	GO:0048522	positive regulation of cellular process	0.00031844691615944
BP	GO:0043062	extracellular structure organization	0.000383382410384994
BP	GO:0010467	gene expression	0.000526233657071198
BP	GO:0048518	positive regulation of biological process	0.000627174942323873
BP	GO:0007155	cell adhesion	0.000627174942323873
BP	GO:0051130	positive regulation of cellular component organization	0.000890367822541255
BP	GO:0022610	biological adhesion	0.000890367822541255
BP	GO:0043170	macromolecule metabolic process	0.000890367822541255
BP	GO:0034641	cellular nitrogen compound metabolic process	0.000911911584176147
BP	GO:0046483	heterocycle metabolic process	0.00109889232906397
CC	GO:0005634	nucleus	0.00109889232906397
BP	GO:0048523	negative regulation of cellular process	0.00114370708287168
BP	GO:0006403	RNA localization	0.00115812205650613
CC	GO:0005581	collagen trimer	0.00120186348712778
MF	GO:0005488	binding	0.00120542127631636
BP	GO:2000026	regulation of multicellular organismal development	0.00129346301593729
BP	GO:0006397	mRNA processing	0.00129346301593729
BP	GO:0007268	chemical synaptic transmission	0.00132474726241742
BP	GO:0098916	anterograde trans-synaptic signaling	0.00132474726241742
CC	GO:0030424	axon	0.00137730286079829
BP	GO:0099536	synaptic signaling	0.00145259400596188
BP	GO:0008380	RNA splicing	0.00158976813567522
BP	GO:0007049	cell cycle	0.0017286365789684
BP	GO:0099537	trans-synaptic signaling	0.00174027591080295
CC	GO:0044420	extracellular matrix component	0.00186183536072424
BP	GO:0006725	cellular aromatic compound metabolic process	0.00213618912886989
BP	GO:0051094	positive regulation of developmental process	0.00235780523094585
BP	GO:0007088	regulation of mitotic nuclear division	0.00239284094117071
CC	GO:0005694	chromosome	0.00244311537200483
BP	GO:0007154	cell communication	0.00254579389706638
BP	GO:0016070	RNA metabolic process	0.00254579389706638
BP	GO:0023052	signaling	0.00254579389706638
CC	GO:0044427	chromosomal part	0.00256922835797461
CC	GO:0036477	somatodendritic compartment	0.00289368010361305
BP	GO:0016071	mRNA metabolic process	0.00294003814329218
BP	GO:0051716	cellular response to stimulus	0.00294423534085415
BP	GO:0051983	regulation of chromosome segregation	0.00294423534085415
CC	GO:0043292	contractile fiber	0.0029456122643752
BP	GO:0051128	regulation of cellular component organization	0.0029456122643752
CC	GO:0031226	intrinsic component of plasma membrane	0.00361164148581157
CC	GO:0099512	supramolecular fiber	0.00384446216713171
CC	GO:0099080	supramolecular complex	0.00384446216713171
CC	GO:0099081	supramolecular polymer	0.00384446216713171
BP	GO:0048468	cell development	0.00384446216713171
CC	GO:0005887	integral component of plasma membrane	0.00386922227740446
BP	GO:0060255	regulation of macromolecule metabolic process	0.00394888799442213
BP	GO:1901360	organic cyclic compound metabolic process	0.00404092873543022
CC	GO:0044297	cell body	0.00410033472563993
BP	GO:0030154	cell differentiation	0.00410033472563993
CC	GO:0005813	centrosome	0.00412422495452237
CC	GO:0097458	neuron part	0.00414721763688097
BP	GO:0033047	regulation of mitotic sister chromatid segregation	0.00439340958007247
BP	GO:0033045	regulation of sister chromatid segregation	0.00453435984111783
BP	GO:0003013	circulatory system process	0.00453435984111783
BP	GO:0051236	establishment of RNA localization	0.00453435984111783
CC	GO:0043025	neuronal cell body	0.0050165772025819
CC	GO:0005681	spliceosomal complex	0.00596030271210908
CC	GO:0000776	kinetochore	0.00623851984241469
CC	GO:0033267	axon part	0.00626289008581175
BP	GO:0048869	cellular developmental process	0.00636851970201026
BP	GO:0007399	nervous system development	0.00636851970201026
BP	GO:0045931	positive regulation of mitotic cell cycle	0.00636851970201026
BP	GO:0010564	regulation of cell cycle process	0.00650940168836992
BP	GO:0000375	RNA splicing, via transesterification reactions	0.00747568942512153
BP	GO:0000377	RNA splicing, via transesterification reactions with bulged adenosine as nucleophile	0.00747568942512153
BP	GO:0000398	mRNA splicing, via spliceosome	0.00747568942512153
BP	GO:0140014	mitotic nuclear division	0.00748336949249323
MF	GO:0042623	ATPase activity, coupled	0.00752583239903725
BP	GO:1903047	mitotic cell cycle process	0.00754481345939178
BP	GO:0051984	positive regulation of chromosome segregation	0.00754802077787963
MF	GO:0030020	extracellular matrix structural constituent conferring tensile strength	0.00778407306039381
BP	GO:0006941	striated muscle contraction	0.0079658842180125
BP	GO:0050804	modulation of chemical synaptic transmission	0.00803348121674698
BP	GO:0051783	regulation of nuclear division	0.00807851258743412
CC	GO:0005856	cytoskeleton	0.00871639824534222
CC	GO:0045211	postsynaptic membrane	0.00875056783947579
CC	GO:0099634	postsynaptic specialization membrane	0.00904836480209305
BP	GO:0032963	collagen metabolic process	0.00908877548631675
CC	GO:1990904	ribonucleoprotein complex	0.00935022267333431
BP	GO:0099177	regulation of trans-synaptic signaling	0.00935022267333431
CC	GO:0000777	condensed chromosome kinetochore	0.00979789478055424
BP	GO:0000070	mitotic sister chromatid segregation	0.00979789478055424
CC	GO:0098878	neurotransmitter receptor complex	0.00996128932676589
BP	GO:0050657	nucleic acid transport	0.0099829324558899
BP	GO:0050658	RNA transport	0.0099829324558899
BP	GO:0008015	blood circulation	0.0100816960367085
CC	GO:0005654	nucleoplasm	0.0104179261579977
MF	GO:0016887	ATPase activity	0.0109697493992184
MF	GO:0005539	glycosaminoglycan binding	0.0112784322702317
CC	GO:0070013	intracellular organelle lumen	0.0116224936708462
BP	GO:0003009	skeletal muscle contraction	0.0119546547162384
CC	GO:0031974	membrane-enclosed lumen	0.0122242151075135
CC	GO:0043233	organelle lumen	0.0122242151075135
CC	GO:0000793	condensed chromosome	0.0126453274222346
BP	GO:0051216	cartilage development	0.0128374348154619
BP	GO:1901343	negative regulation of vasculature development	0.0130291138645331
BP	GO:0065008	regulation of biological quality	0.0131167148278972
CC	GO:0098590	plasma membrane region	0.0136246907976118
BP	GO:0033555	multicellular organismal response to stress	0.0136246907976118
CC	GO:0000775	chromosome, centromeric region	0.0148446974263912
BP	GO:0099565	chemical synaptic transmission, postsynaptic	0.0148650016978454
BP	GO:0003012	muscle system process	0.0149778688737733
BP	GO:0008037	cell recognition	0.0153122488551253
CC	GO:0008328	ionotropic glutamate receptor complex	0.015475331081572
BP	GO:0050896	response to stimulus	0.015475331081572
BP	GO:0050877	nervous system process	0.0159565665626047
CC	GO:0099572	postsynaptic specialization	0.0159565665626047
BP	GO:0050806	positive regulation of synaptic transmission	0.0164872710131278
CC	GO:0098839	postsynaptic density membrane	0.0165086845404604
BP	GO:0060350	endochondral bone morphogenesis	0.0175831445286049
MF	GO:0008094	DNA-dependent ATPase activity	0.01782079223954
BP	GO:0051171	regulation of nitrogen compound metabolic process	0.01782079223954
CC	GO:0000228	nuclear chromosome	0.0183951309241575
BP	GO:0023051	regulation of signaling	0.0187039760901831
BP	GO:0007517	muscle organ development	0.0187397602323536
MF	GO:0005102	signaling receptor binding	0.0187397602323536
BP	GO:1901990	regulation of mitotic cell cycle phase transition	0.0188084506501411
BP	GO:0051240	positive regulation of multicellular organismal process	0.0188084506501411
BP	GO:0003015	heart process	0.0189554163138093
BP	GO:0060538	skeletal muscle organ development	0.0190529278607698
BP	GO:0045876	positive regulation of sister chromatid cohesion	0.0190770187586189
BP	GO:0044772	mitotic cell cycle phase transition	0.0192259584582439
BP	GO:0010646	regulation of cell communication	0.0195516198275242
CC	GO:0044430	cytoskeletal part	0.0201648199683093
BP	GO:0007093	mitotic cell cycle checkpoint	0.0205101917567655
BP	GO:0042127	regulation of cell proliferation	0.0208326096965582
BP	GO:0045930	negative regulation of mitotic cell cycle	0.0211694286001086
BP	GO:0000280	nuclear division	0.0211694286001086
BP	GO:0061448	connective tissue development	0.0211694286001086
CC	GO:0044327	dendritic spine head	0.0211694286001086
BP	GO:0006974	cellular response to DNA damage stimulus	0.0211694286001086
BP	GO:0007059	chromosome segregation	0.0211694286001086
BP	GO:0071214	cellular response to abiotic stimulus	0.0211694286001086
BP	GO:0104004	cellular response to environmental stimulus	0.0211694286001086
BP	GO:0000819	sister chromatid segregation	0.021479662672043
BP	GO:0007600	sensory perception	0.021512184191649
CC	GO:0098793	presynapse	0.021657688375325
CC	GO:0030016	myofibril	0.021657688375325
BP	GO:0006261	DNA-dependent DNA replication	0.0218136958797876
BP	GO:0045595	regulation of cell differentiation	0.0218136958797876
BP	GO:0009889	regulation of biosynthetic process	0.0218136958797876
BP	GO:0031326	regulation of cellular biosynthetic process	0.0228452567922785
CC	GO:0098794	postsynapse	0.0232953199553353
BP	GO:0048167	regulation of synaptic plasticity	0.0235237919853985
BP	GO:0080090	regulation of primary metabolic process	0.0242534102333333
BP	GO:0060078	regulation of postsynaptic membrane potential	0.0242534102333333
BP	GO:0010556	regulation of macromolecule biosynthetic process	0.0244786710143774
BP	GO:0008283	cell proliferation	0.0244786710143774
BP	GO:0050808	synapse organization	0.025634270180147
BP	GO:0048589	developmental growth	0.0256931298384225
BP	GO:0009059	macromolecule biosynthetic process	0.0270134001441946
BP	GO:0044770	cell cycle phase transition	0.0270134001441946
BP	GO:1901342	regulation of vasculature development	0.0270134001441946
BP	GO:0042391	regulation of membrane potential	0.0273351338094332
BP	GO:0048285	organelle fission	0.0276508579898689
CC	GO:0044459	plasma membrane part	0.0278987107492336
CC	GO:0030054	cell junction	0.0279085521814821
BP	GO:0006936	muscle contraction	0.0279417691882293
CC	GO:0032279	asymmetric synapse	0.028099265422966
BP	GO:0060537	muscle tissue development	0.028099265422966
CC	GO:0014069	postsynaptic density	0.0283982532216056
CC	GO:0030017	sarcomere	0.0292398670141576
BP	GO:0061061	muscle structure development	0.0296396461933491
BP	GO:0000075	cell cycle checkpoint	0.0297842298462819
BP	GO:0010965	regulation of mitotic sister chromatid separation	0.0305996871232009
BP	GO:0060079	excitatory postsynaptic potential	0.0307315019877659
BP	GO:0010389	regulation of G2/M transition of mitotic cell cycle	0.0316566214258975
BP	GO:2000112	regulation of cellular macromolecule biosynthetic process	0.0316566214258975
MF	GO:0005509	calcium ion binding	0.0321154169326014
BP	GO:0045597	positive regulation of cell differentiation	0.0321391685914981
BP	GO:0003071	renal system process involved in regulation of systemic arterial blood pressure	0.0321391685914981
BP	GO:0007165	signal transduction	0.0321391685914981
BP	GO:0001662	behavioral fear response	0.0326963421816494
CC	GO:0044449	contractile fiber part	0.0332089340817165
BP	GO:0009966	regulation of signal transduction	0.0334663596049889
BP	GO:0097435	supramolecular fiber organization	0.0336367648871347
CC	GO:0000779	condensed chromosome, centromeric region	0.0336786767432073
CC	GO:0099092	postsynaptic density, intracellular component	0.0336786767432073
BP	GO:0015931	nucleobase-containing compound transport	0.0338963338905204
BP	GO:0031124	mRNA 3'-end processing	0.0343122284249067
CC	GO:0098687	chromosomal region	0.0343596758987536
CC	GO:0048786	presynaptic active zone	0.034519991685445
CC	GO:0044454	nuclear chromosome part	0.0347760730766137
BP	GO:0040007	growth	0.0356969941968405
BP	GO:0060047	heart contraction	0.0364548881646027
BP	GO:0048583	regulation of response to stimulus	0.0367832732366247
BP	GO:0042596	fear response	0.0367832732366247
BP	GO:0019222	regulation of metabolic process	0.0377151267433431
CC	GO:0005604	basement membrane	0.0384112551003504
BP	GO:2000181	negative regulation of blood vessel morphogenesis	0.0391462319326219
BP	GO:0051785	positive regulation of nuclear division	0.0393909526555654
BP	GO:1902749	regulation of cell cycle G2/M phase transition	0.03970481269971
BP	GO:1901991	negative regulation of mitotic cell cycle phase transition	0.0397721063720819
BP	GO:0045765	regulation of angiogenesis	0.0398118880239084
BP	GO:0030199	collagen fibril organization	0.0398118880239084
BP	GO:0050879	multicellular organismal movement	0.0408947636731651
BP	GO:0050881	musculoskeletal movement	0.0408947636731651
CC	GO:0044422	organelle part	0.0408947636731651
BP	GO:0044057	regulation of system process	0.0415882700691637
BP	GO:0044839	cell cycle G2/M phase transition	0.0415882700691637
CC	GO:0098984	neuron to neuron synapse	0.0415882700691637
BP	GO:0000245	spliceosomal complex assembly	0.0417126148971742
CC	GO:0098982	GABA-ergic synapse	0.0417126148971742
BP	GO:0034654	nucleobase-containing compound biosynthetic process	0.0417126148971742
BP	GO:0034645	cellular macromolecule biosynthetic process	0.0417126148971742
BP	GO:0060351	cartilage development involved in endochondral bone morphogenesis	0.0418332555096332
BP	GO:0006807	nitrogen compound metabolic process	0.0418332555096332
BP	GO:0031123	RNA 3'-end processing	0.0421269497760639
CC	GO:0015630	microtubule cytoskeleton	0.0422772775069348
CC	GO:0005865	striated muscle thin filament	0.0429385459018607
CC	GO:0043005	neuron projection	0.0431345285384955
BP	GO:0007091	metaphase/anaphase transition of mitotic cell cycle	0.0434023070500996
BP	GO:0045840	positive regulation of mitotic nuclear division	0.0434699539536784
BP	GO:0022402	cell cycle process	0.0436247248133254
BP	GO:0009719	response to endogenous stimulus	0.0437956132072294
BP	GO:0022613	ribonucleoprotein complex biogenesis	0.0452420255254771
CC	GO:0036379	myofilament	0.0455767779002294
BP	GO:0085029	extracellular matrix assembly	0.0465537033201527
BP	GO:0000086	G2/M transition of mitotic cell cycle	0.0466135138569082
BP	GO:0008150	biological_process	0.0466135138569082
BP	GO:0031570	DNA integrity checkpoint	0.0469667414745081
BP	GO:0006281	DNA repair	0.0469667414745081
BP	GO:1905818	regulation of chromosome separation	0.0469667414745081
BP	GO:2000816	negative regulation of mitotic sister chromatid separation	0.0472367036322752
BP	GO:1901987	regulation of cell cycle phase transition	0.0472367036322752
BP	GO:0043067	regulation of programmed cell death	0.0472367036322752
BP	GO:0002209	behavioral defense response	0.0479591542595188
MF	GO:0035925	mRNA 3'-UTR AU-rich region binding	0.0480272339349411
MF	GO:0008201	heparin binding	0.0485614902107181
BP	GO:0044271	cellular nitrogen compound biosynthetic process	0.0489894008910031
BP	GO:0016525	negative regulation of angiogenesis	0.0491114719389226
CC	GO:0000940	condensed chromosome outer kinetochore	0.0491114719389226
BP	GO:0006260	DNA replication	0.0491114719389226
CC	GO:0099240	intrinsic component of synaptic membrane	0.0491114719389226
BP	GO:0051093	negative regulation of developmental process	0.0491114719389226
BP	GO:0071495	cellular response to endogenous stimulus	0.0494586509394396
