# Supplementary material for: Dedicated transcriptomics combined with power analysis lead to functional understanding of genes with weak phenotypic changes in knockout lines
Source: PLoS Comput Biol. 2020 Nov 12;16(11):e1008354. doi: 10.1371/journal.pcbi.1008354 (PMC7685438; doi:10.1371/journal.pcbi.1008354)
Supplement: S3 File — (GZ) [file pcbi.1008354.s017.gz › S3_File/gor0.2/679.tsv]

ontology	category	term	BH
MF	GO:0005515	protein binding	3.37722128787052e-08
CC	GO:0032991	protein-containing complex	5.19894270199195e-08
BP	GO:0032501	multicellular organismal process	6.98540828491717e-08
CC	GO:0031012	extracellular matrix	7.98104940783815e-08
BP	GO:0050789	regulation of biological process	8.87573791885295e-07
CC	GO:0043228	non-membrane-bounded organelle	8.87573791885295e-07
BP	GO:0007275	multicellular organism development	1.610178295428e-06
CC	GO:0043232	intracellular non-membrane-bounded organelle	1.77778988481476e-06
BP	GO:0032502	developmental process	1.77778988481476e-06
BP	GO:0048856	anatomical structure development	1.78251163039324e-06
BP	GO:0048731	system development	1.97108908504191e-06
MF	GO:0005201	extracellular matrix structural constituent	3.89605021784541e-06
BP	GO:0065007	biological regulation	3.89605021784541e-06
CC	GO:0044421	extracellular region part	4.22303824280532e-06
CC	GO:0062023	collagen-containing extracellular matrix	4.71200922950598e-06
BP	GO:0050794	regulation of cellular process	5.68935803613883e-06
BP	GO:0051239	regulation of multicellular organismal process	5.68935803613883e-06
BP	GO:0007155	cell adhesion	8.1347757985433e-06
CC	GO:0030424	axon	1.39752536405093e-05
BP	GO:0022610	biological adhesion	1.41235051511409e-05
CC	GO:0005615	extracellular space	1.41235051511409e-05
MF	GO:0005488	binding	1.92610327224058e-05
CC	GO:0005576	extracellular region	1.92610327224058e-05
BP	GO:0071840	cellular component organization or biogenesis	1.94646578673794e-05
BP	GO:0009987	cellular process	2.21440598329281e-05
BP	GO:0030154	cell differentiation	2.91839987984032e-05
CC	GO:0005694	chromosome	3.09947083463536e-05
BP	GO:0061448	connective tissue development	3.73288488923497e-05
CC	GO:0045202	synapse	4.07703431867102e-05
BP	GO:0048468	cell development	4.40773450660964e-05
CC	GO:0044456	synapse part	4.43061490157975e-05
CC	GO:0044428	nuclear part	4.43061490157975e-05
BP	GO:0006396	RNA processing	4.43061490157975e-05
CC	GO:0097060	synaptic membrane	4.43061490157975e-05
CC	GO:0044427	chromosomal part	4.76698164970655e-05
CC	GO:0031981	nuclear lumen	5.79782434473822e-05
BP	GO:0051216	cartilage development	6.04456813189058e-05
BP	GO:0016043	cellular component organization	7.2660255637236e-05
CC	GO:0030054	cell junction	7.44974743646186e-05
CC	GO:0099240	intrinsic component of synaptic membrane	7.89533392933373e-05
BP	GO:0048869	cellular developmental process	8.00568599854958e-05
CC	GO:0000228	nuclear chromosome	8.03338733583076e-05
MF	GO:0003729	mRNA binding	8.72226522326212e-05
BP	GO:0050793	regulation of developmental process	9.76241531564023e-05
MF	GO:0005198	structural molecule activity	0.000101556010182164
BP	GO:0051094	positive regulation of developmental process	0.000115271757256424
CC	GO:0097458	neuron part	0.000127660731140367
BP	GO:0007346	regulation of mitotic cell cycle	0.000146934344052595
BP	GO:0090304	nucleic acid metabolic process	0.000146934344052595
BP	GO:0060351	cartilage development involved in endochondral bone morphogenesis	0.000157683783117794
BP	GO:0048518	positive regulation of biological process	0.000191624180904617
CC	GO:0033267	axon part	0.000197374012824584
BP	GO:0000278	mitotic cell cycle	0.000233084045221033
CC	GO:0099699	integral component of synaptic membrane	0.000310590233540131
CC	GO:0098936	intrinsic component of postsynaptic membrane	0.000345648110067644
BP	GO:0007268	chemical synaptic transmission	0.00039344952825912
BP	GO:0098916	anterograde trans-synaptic signaling	0.00039344952825912
BP	GO:0051726	regulation of cell cycle	0.000418423541065389
BP	GO:0099536	synaptic signaling	0.00045844403616939
BP	GO:2000026	regulation of multicellular organismal development	0.000487070455449278
BP	GO:0007399	nervous system development	0.000487070455449278
BP	GO:0099537	trans-synaptic signaling	0.000490124812091713
BP	GO:0048519	negative regulation of biological process	0.000506892665791648
CC	GO:0098687	chromosomal region	0.000562942304305672
CC	GO:0044454	nuclear chromosome part	0.000571910454452847
BP	GO:0043170	macromolecule metabolic process	0.000590891509101431
BP	GO:0048522	positive regulation of cellular process	0.000602306052109923
CC	GO:0005581	collagen trimer	0.000629245750183283
BP	GO:0000375	RNA splicing, via transesterification reactions	0.000629245750183283
BP	GO:0000377	RNA splicing, via transesterification reactions with bulged adenosine as nucleophile	0.000629245750183283
BP	GO:0000398	mRNA splicing, via spliceosome	0.000629245750183283
BP	GO:0002062	chondrocyte differentiation	0.000722518255200982
BP	GO:0040007	growth	0.000722518255200982
BP	GO:0008380	RNA splicing	0.000783256657760223
CC	GO:0000793	condensed chromosome	0.000837732114961896
BP	GO:0048523	negative regulation of cellular process	0.000838989913472324
BP	GO:0030198	extracellular matrix organization	0.000855552942572112
CC	GO:0000777	condensed chromosome kinetochore	0.000855552942572112
CC	GO:0099055	integral component of postsynaptic membrane	0.000870992937510595
CC	GO:0000779	condensed chromosome, centromeric region	0.000870992937510595
BP	GO:0060350	endochondral bone morphogenesis	0.000879918296669751
BP	GO:0016071	mRNA metabolic process	0.000902761114660611
MF	GO:0044877	protein-containing complex binding	0.00102133309729513
CC	GO:0045211	postsynaptic membrane	0.00109976031319916
BP	GO:0007049	cell cycle	0.00122606835803817
CC	GO:0005634	nucleus	0.00122658355022118
BP	GO:0045597	positive regulation of cell differentiation	0.00131868054200527
BP	GO:0048589	developmental growth	0.0014105168541988
CC	GO:0099512	supramolecular fiber	0.00151302391614204
BP	GO:0051128	regulation of cellular component organization	0.00158527912270294
CC	GO:0043292	contractile fiber	0.00158527912270294
CC	GO:0036477	somatodendritic compartment	0.00158527912270294
CC	GO:0099080	supramolecular complex	0.00158527912270294
CC	GO:0099081	supramolecular polymer	0.00158527912270294
CC	GO:0150034	distal axon	0.00167008266476489
BP	GO:0045595	regulation of cell differentiation	0.00172956152423203
BP	GO:0051130	positive regulation of cellular component organization	0.00173140445635723
BP	GO:0006139	nucleobase-containing compound metabolic process	0.00189626272266072
MF	GO:0005102	signaling receptor binding	0.00189626272266072
BP	GO:0050808	synapse organization	0.00189626272266072
BP	GO:0009719	response to endogenous stimulus	0.00189626272266072
CC	GO:0070013	intracellular organelle lumen	0.0019165530813784
CC	GO:0031974	membrane-enclosed lumen	0.00206534701334549
CC	GO:0043233	organelle lumen	0.00206534701334549
CC	GO:1990904	ribonucleoprotein complex	0.00228756705736458
BP	GO:0009888	tissue development	0.00269868138968225
MF	GO:0003723	RNA binding	0.00282933468835182
BP	GO:0006397	mRNA processing	0.00289558144500916
BP	GO:0007093	mitotic cell cycle checkpoint	0.00297341490505855
BP	GO:0006260	DNA replication	0.00340604212770585
CC	GO:0000775	chromosome, centromeric region	0.00340726360070976
BP	GO:1901990	regulation of mitotic cell cycle phase transition	0.00340726360070976
CC	GO:0043005	neuron projection	0.00348685272467473
BP	GO:0043062	extracellular structure organization	0.00359944196089881
BP	GO:0022008	neurogenesis	0.00359944196089881
CC	GO:0005856	cytoskeleton	0.00376416667446977
MF	GO:0005212	structural constituent of eye lens	0.00395542034399771
BP	GO:0000070	mitotic sister chromatid segregation	0.00513257788586643
BP	GO:0003008	system process	0.00519031484083173
BP	GO:0060255	regulation of macromolecule metabolic process	0.00533261726268614
BP	GO:0048167	regulation of synaptic plasticity	0.00535499937522237
BP	GO:0046483	heterocycle metabolic process	0.00535499937522237
BP	GO:0042127	regulation of cell proliferation	0.00550411031143487
BP	GO:0033047	regulation of mitotic sister chromatid segregation	0.00550566254418142
BP	GO:0048699	generation of neurons	0.00561380908682469
CC	GO:0005681	spliceosomal complex	0.00561380908682469
BP	GO:0007059	chromosome segregation	0.00566450576400027
CC	GO:0099634	postsynaptic specialization membrane	0.0057767294800484
BP	GO:0007267	cell-cell signaling	0.00589254330629274
CC	GO:0043025	neuronal cell body	0.00589254330629274
BP	GO:0003417	growth plate cartilage development	0.00600033915286434
BP	GO:0050804	modulation of chemical synaptic transmission	0.0060857550614259
CC	GO:0098794	postsynapse	0.00608972433097279
BP	GO:0044774	mitotic DNA integrity checkpoint	0.00614471365326233
BP	GO:0098609	cell-cell adhesion	0.00646711847850436
CC	GO:0098878	neurotransmitter receptor complex	0.00685836515202359
BP	GO:0003015	heart process	0.00691913590966112
CC	GO:0044430	cytoskeletal part	0.00710403959877384
BP	GO:0099177	regulation of trans-synaptic signaling	0.00711155980782876
BP	GO:0023052	signaling	0.0071264393558125
BP	GO:0098742	cell-cell adhesion via plasma-membrane adhesion molecules	0.00713385525724467
BP	GO:0051983	regulation of chromosome segregation	0.00721384013697248
BP	GO:0008037	cell recognition	0.00721384013697248
BP	GO:0045931	positive regulation of mitotic cell cycle	0.00749841836156275
CC	GO:0005813	centrosome	0.00770613039094742
BP	GO:0060349	bone morphogenesis	0.00808413176718622
CC	GO:0000776	kinetochore	0.00816518973517808
BP	GO:0051241	negative regulation of multicellular organismal process	0.0084307474620477
CC	GO:0044297	cell body	0.00863527416338371
BP	GO:0006974	cellular response to DNA damage stimulus	0.00908426606694808
MF	GO:0008134	transcription factor binding	0.00916360020976639
CC	GO:0030426	growth cone	0.00916360020976639
BP	GO:0000245	spliceosomal complex assembly	0.0092037025089189
BP	GO:1903047	mitotic cell cycle process	0.00964563119217889
BP	GO:0051301	cell division	0.00964563119217889
BP	GO:0071495	cellular response to endogenous stimulus	0.00964563119217889
BP	GO:1900449	regulation of glutamate receptor signaling pathway	0.00967941171993478
BP	GO:1901987	regulation of cell cycle phase transition	0.0097623421523145
BP	GO:0006261	DNA-dependent DNA replication	0.0097623421523145
BP	GO:0003433	chondrocyte development involved in endochondral bone morphogenesis	0.00978765929914458
BP	GO:0090068	positive regulation of cell cycle process	0.00993960192140856
BP	GO:1903311	regulation of mRNA metabolic process	0.0100704995917183
BP	GO:0010467	gene expression	0.0105189733407697
BP	GO:0008283	cell proliferation	0.0107475985344565
BP	GO:0033045	regulation of sister chromatid segregation	0.0113534193630545
BP	GO:0003009	skeletal muscle contraction	0.0118630667524301
BP	GO:0001501	skeletal system development	0.0118630667524301
BP	GO:0000075	cell cycle checkpoint	0.0120943758498352
BP	GO:0065008	regulation of biological quality	0.0121998483967357
BP	GO:0051093	negative regulation of developmental process	0.0121998483967357
MF	GO:0005539	glycosaminoglycan binding	0.0122334828562465
CC	GO:0008328	ionotropic glutamate receptor complex	0.0122493416937986
MF	GO:0005509	calcium ion binding	0.0123039715342779
BP	GO:0007088	regulation of mitotic nuclear division	0.0129464713811055
BP	GO:0045930	negative regulation of mitotic cell cycle	0.0129464713811055
BP	GO:0006725	cellular aromatic compound metabolic process	0.0129464713811055
BP	GO:0098659	inorganic cation import across plasma membrane	0.013109583127307
BP	GO:0099587	inorganic ion import across plasma membrane	0.013109583127307
CC	GO:0030016	myofibril	0.0132136405689345
BP	GO:0008284	positive regulation of cell proliferation	0.0132136405689345
CC	GO:0044420	extracellular matrix component	0.013232178241019
BP	GO:0071214	cellular response to abiotic stimulus	0.0139883062093709
BP	GO:0104004	cellular response to environmental stimulus	0.0139883062093709
BP	GO:0030182	neuron differentiation	0.0140308438502192
BP	GO:0051716	cellular response to stimulus	0.0140308438502192
BP	GO:0007154	cell communication	0.0140308438502192
BP	GO:0060047	heart contraction	0.0140655104096135
BP	GO:0048513	animal organ development	0.0140802341174677
BP	GO:0051240	positive regulation of multicellular organismal process	0.0140802341174677
BP	GO:1905818	regulation of chromosome separation	0.0145454558911573
BP	GO:0099565	chemical synaptic transmission, postsynaptic	0.0148786341869731
CC	GO:0098590	plasma membrane region	0.0152603933693103
CC	GO:0098948	intrinsic component of postsynaptic specialization membrane	0.0158538946837018
BP	GO:0006941	striated muscle contraction	0.0158538946837018
BP	GO:0034641	cellular nitrogen compound metabolic process	0.0158553794495714
BP	GO:0007166	cell surface receptor signaling pathway	0.0162473017761941
BP	GO:0010965	regulation of mitotic sister chromatid separation	0.0169130038291019
CC	GO:0005865	striated muscle thin filament	0.0172481737335324
CC	GO:0005654	nucleoplasm	0.0176183573225777
CC	GO:0030427	site of polarized growth	0.0178887337486271
BP	GO:0000819	sister chromatid segregation	0.0190530287608462
BP	GO:0061061	muscle structure development	0.0190530287608462
CC	GO:0099572	postsynaptic specialization	0.0194677735777255
CC	GO:0036379	myofilament	0.0195803608388968
BP	GO:0007215	glutamate receptor signaling pathway	0.0198604645035205
CC	GO:0044449	contractile fiber part	0.0204946090763601
BP	GO:0040011	locomotion	0.0211490248077252
BP	GO:0048168	regulation of neuronal synaptic plasticity	0.0213291486556983
BP	GO:0098868	bone growth	0.0216169564558586
BP	GO:0007156	homophilic cell adhesion via plasma membrane adhesion molecules	0.0226526860364675
BP	GO:1901992	positive regulation of mitotic cell cycle phase transition	0.0226658508594503
BP	GO:0016070	RNA metabolic process	0.0229951582265317
MF	GO:0030020	extracellular matrix structural constituent conferring tensile strength	0.0230216481235776
BP	GO:0031570	DNA integrity checkpoint	0.0232060345294927
BP	GO:0030199	collagen fibril organization	0.0232060345294927
BP	GO:0008038	neuron recognition	0.0232060345294927
CC	GO:0005887	integral component of plasma membrane	0.0232060345294927
BP	GO:0003413	chondrocyte differentiation involved in endochondral bone morphogenesis	0.0232060345294927
BP	GO:0071310	cellular response to organic substance	0.0232060345294927
BP	GO:0022613	ribonucleoprotein complex biogenesis	0.0232060345294927
BP	GO:0006281	DNA repair	0.0232060345294927
CC	GO:0005657	replication fork	0.0232060345294927
BP	GO:0050982	detection of mechanical stimulus	0.0234753454381444
BP	GO:0003418	growth plate cartilage chondrocyte differentiation	0.0248465411146187
MF	GO:0003697	single-stranded DNA binding	0.0248601855719893
BP	GO:0044057	regulation of system process	0.0248601855719893
BP	GO:1901988	negative regulation of cell cycle phase transition	0.0248601855719893
CC	GO:0000778	condensed nuclear chromosome kinetochore	0.0248601855719893
BP	GO:0051783	regulation of nuclear division	0.0249375888509129
CC	GO:0030017	sarcomere	0.0249443689057872
BP	GO:1902749	regulation of cell cycle G2/M phase transition	0.0250040795448236
BP	GO:0051246	regulation of protein metabolic process	0.0251501891995225
BP	GO:0051171	regulation of nitrogen compound metabolic process	0.0251819872683673
BP	GO:0007091	metaphase/anaphase transition of mitotic cell cycle	0.0251819872683673
CC	GO:0097447	dendritic tree	0.0262329026764758
BP	GO:0097435	supramolecular fiber organization	0.0263817342816763
BP	GO:0050806	positive regulation of synaptic transmission	0.0266621438818107
BP	GO:0003012	muscle system process	0.0267593374937767
BP	GO:0006403	RNA localization	0.0269972126394706
BP	GO:0009653	anatomical structure morphogenesis	0.0273622766665458
BP	GO:0048666	neuron development	0.0278938822632077
CC	GO:0071013	catalytic step 2 spliceosome	0.0280379666264602
BP	GO:2000463	positive regulation of excitatory postsynaptic potential	0.0292050221423771
BP	GO:0032268	regulation of cellular protein metabolic process	0.0292627625597723
CC	GO:0098839	postsynaptic density membrane	0.0302603761703811
BP	GO:0007411	axon guidance	0.0313802224118228
BP	GO:0006259	DNA metabolic process	0.031504957783788
CC	GO:0031226	intrinsic component of plasma membrane	0.0315262389336768
BP	GO:1901991	negative regulation of mitotic cell cycle phase transition	0.0315338240814103
BP	GO:0044839	cell cycle G2/M phase transition	0.0315338240814103
CC	GO:0099060	integral component of postsynaptic specialization membrane	0.0315338240814103
BP	GO:0051960	regulation of nervous system development	0.0317662233017882
BP	GO:0051303	establishment of chromosome localization	0.0319922171179142
BP	GO:0060079	excitatory postsynaptic potential	0.0322698636735976
BP	GO:0010605	negative regulation of macromolecule metabolic process	0.0326303755056279
CC	GO:0099146	intrinsic component of postsynaptic density membrane	0.0329099355812408
BP	GO:0010389	regulation of G2/M transition of mitotic cell cycle	0.0329099355812408
BP	GO:0003013	circulatory system process	0.0330425819462613
BP	GO:0006936	muscle contraction	0.0334598321939352
BP	GO:0050896	response to stimulus	0.0353590177597041
MF	GO:0097110	scaffold protein binding	0.0358234823180867
BP	GO:1901360	organic cyclic compound metabolic process	0.0361315092538429
BP	GO:0051310	metaphase plate congression	0.0375012282832409
BP	GO:0097485	neuron projection guidance	0.0375012282832409
MF	GO:0008094	DNA-dependent ATPase activity	0.0383358840772243
BP	GO:0051962	positive regulation of nervous system development	0.0393190248179701
BP	GO:0010720	positive regulation of cell development	0.0394223681748789
BP	GO:0044772	mitotic cell cycle phase transition	0.0399077686642269
BP	GO:0007517	muscle organ development	0.0399090750610436
CC	GO:0030425	dendrite	0.0399090750610436
BP	GO:0048747	muscle fiber development	0.0401979275682568
BP	GO:0022402	cell cycle process	0.0406053947207305
BP	GO:0010564	regulation of cell cycle process	0.0415584393478926
BP	GO:0045787	positive regulation of cell cycle	0.041792072657867
MF	GO:0099094	ligand-gated cation channel activity	0.0421392366921445
BP	GO:0050684	regulation of mRNA processing	0.0438101468286242
BP	GO:0030071	regulation of mitotic metaphase/anaphase transition	0.0438101468286242
BP	GO:0044770	cell cycle phase transition	0.0442735801500931
BP	GO:0140014	mitotic nuclear division	0.0450292888921177
BP	GO:0080090	regulation of primary metabolic process	0.0453969749919115
MF	GO:0015276	ligand-gated ion channel activity	0.0453969749919115
BP	GO:0006928	movement of cell or subcellular component	0.0453969749919115
CC	GO:0032279	asymmetric synapse	0.0455482775928975
BP	GO:0050000	chromosome localization	0.0456797123783609
CC	GO:0014069	postsynaptic density	0.0456797123783609
BP	GO:0003414	chondrocyte morphogenesis involved in endochondral bone morphogenesis	0.0456797123783609
BP	GO:0003429	growth plate cartilage chondrocyte morphogenesis	0.0456797123783609
BP	GO:0090171	chondrocyte morphogenesis	0.0456797123783609
CC	GO:0098982	GABA-ergic synapse	0.0466252032452734
BP	GO:0060284	regulation of cell development	0.0472105548483037
BP	GO:0007416	synapse assembly	0.0475303292231987
CC	GO:0005815	microtubule organizing center	0.0475303292231987
