# Supplementary material for: Dedicated transcriptomics combined with power analysis lead to functional understanding of genes with weak phenotypic changes in knockout lines
Source: PLoS Comput Biol. 2020 Nov 12;16(11):e1008354. doi: 10.1371/journal.pcbi.1008354 (PMC7685438; doi:10.1371/journal.pcbi.1008354)
Supplement: S3 File — (GZ) [file pcbi.1008354.s017.gz › S3_File/gor0.2/580.tsv]

ontology	category	term	BH
CC	GO:0031012	extracellular matrix	1.6222004590413e-07
CC	GO:0044421	extracellular region part	1.74825359029309e-07
BP	GO:0032501	multicellular organismal process	5.98964982480945e-07
CC	GO:0005615	extracellular space	5.98964982480945e-07
CC	GO:0032991	protein-containing complex	5.98964982480945e-07
BP	GO:0032502	developmental process	5.98964982480945e-07
BP	GO:0048731	system development	1.04466512385703e-06
CC	GO:0005576	extracellular region	1.18240399197665e-06
BP	GO:0065007	biological regulation	1.18240399197665e-06
CC	GO:0062023	collagen-containing extracellular matrix	1.5565651457347e-06
BP	GO:0071840	cellular component organization or biogenesis	1.71710156930171e-06
BP	GO:0007275	multicellular organism development	2.75069568285732e-06
MF	GO:0005201	extracellular matrix structural constituent	3.01534674724639e-06
MF	GO:0005212	structural constituent of eye lens	3.33636066485743e-06
BP	GO:0048856	anatomical structure development	4.74608331073275e-06
CC	GO:0097060	synaptic membrane	5.64893506929638e-06
BP	GO:0016043	cellular component organization	6.41797088762799e-06
BP	GO:0050789	regulation of biological process	1.38075796531603e-05
MF	GO:0005515	protein binding	1.94723963288443e-05
CC	GO:0045202	synapse	1.94723963288443e-05
BP	GO:0009987	cellular process	2.56239523348024e-05
BP	GO:0050794	regulation of cellular process	3.0895604643274e-05
CC	GO:0031981	nuclear lumen	3.47020144549115e-05
MF	GO:0005198	structural molecule activity	3.47020144549115e-05
MF	GO:0005488	binding	3.47020144549115e-05
CC	GO:0044428	nuclear part	4.56392476026093e-05
BP	GO:0051726	regulation of cell cycle	4.56392476026093e-05
CC	GO:0044427	chromosomal part	4.60734440603573e-05
MF	GO:0003729	mRNA binding	4.67230087130578e-05
CC	GO:0005694	chromosome	5.15378383171052e-05
CC	GO:0043228	non-membrane-bounded organelle	5.44111185447269e-05
CC	GO:0044456	synapse part	8.10533812548507e-05
BP	GO:0003008	system process	0.00013278729565109
MF	GO:0044877	protein-containing complex binding	0.000132798546195177
BP	GO:0007049	cell cycle	0.000132798546195177
CC	GO:0043232	intracellular non-membrane-bounded organelle	0.000216280457741855
CC	GO:0098687	chromosomal region	0.000228103024623163
CC	GO:0000228	nuclear chromosome	0.000238334966685927
CC	GO:0005581	collagen trimer	0.000242116144795074
CC	GO:0097458	neuron part	0.000242116144795074
CC	GO:0045211	postsynaptic membrane	0.000242116144795074
CC	GO:0000775	chromosome, centromeric region	0.000280333956507557
CC	GO:0099240	intrinsic component of synaptic membrane	0.000372733381475222
CC	GO:0030054	cell junction	0.000394780610063101
BP	GO:0016071	mRNA metabolic process	0.000761209196048799
BP	GO:0003015	heart process	0.000819779449689642
BP	GO:0090304	nucleic acid metabolic process	0.00104266206972829
CC	GO:0044297	cell body	0.00141140697863273
BP	GO:0006396	RNA processing	0.00152248858143727
CC	GO:0036477	somatodendritic compartment	0.00153359372773999
BP	GO:0048869	cellular developmental process	0.00158768742086039
CC	GO:0044454	nuclear chromosome part	0.00174495021912063
BP	GO:0006941	striated muscle contraction	0.00175507876033043
BP	GO:0007155	cell adhesion	0.00187128322324972
MF	GO:0003723	RNA binding	0.00198051205695953
BP	GO:0008380	RNA splicing	0.00198231475432769
CC	GO:0098936	intrinsic component of postsynaptic membrane	0.00203351008884648
BP	GO:0051128	regulation of cellular component organization	0.00213885696972037
BP	GO:0007346	regulation of mitotic cell cycle	0.00222022012794559
CC	GO:0031226	intrinsic component of plasma membrane	0.00228856763622979
CC	GO:0099699	integral component of synaptic membrane	0.00228856763622979
CC	GO:0098982	GABA-ergic synapse	0.00252272501416946
BP	GO:0030154	cell differentiation	0.00264936799439422
BP	GO:0007399	nervous system development	0.00277471549036115
BP	GO:0022610	biological adhesion	0.00281419703775961
MF	GO:0030020	extracellular matrix structural constituent conferring tensile strength	0.0030926432545458
CC	GO:0043025	neuronal cell body	0.0030926432545458
BP	GO:0006259	DNA metabolic process	0.0031245706223242
BP	GO:0060047	heart contraction	0.00338522143654031
CC	GO:0070013	intracellular organelle lumen	0.00338522143654031
CC	GO:0031974	membrane-enclosed lumen	0.00355850706206171
CC	GO:0043233	organelle lumen	0.00355850706206171
BP	GO:0006974	cellular response to DNA damage stimulus	0.00367008344274264
CC	GO:0000777	condensed chromosome kinetochore	0.00367008344274264
BP	GO:0051239	regulation of multicellular organismal process	0.00370322605961246
CC	GO:0030424	axon	0.00387249440800251
CC	GO:0000776	kinetochore	0.00410106705846214
CC	GO:0043005	neuron projection	0.0041716705788803
MF	GO:0005509	calcium ion binding	0.00436878249179729
CC	GO:0005654	nucleoplasm	0.00464067240491054
BP	GO:0098742	cell-cell adhesion via plasma-membrane adhesion molecules	0.00468026722686132
CC	GO:0005887	integral component of plasma membrane	0.00469610176740458
BP	GO:0003013	circulatory system process	0.00470238084045824
BP	GO:0050808	synapse organization	0.00474565302889916
BP	GO:0006397	mRNA processing	0.00474565302889916
BP	GO:0000278	mitotic cell cycle	0.00474565302889916
CC	GO:0044420	extracellular matrix component	0.00556735523176302
CC	GO:0000793	condensed chromosome	0.00557023663241488
BP	GO:0099536	synaptic signaling	0.00617488498445901
BP	GO:0006403	RNA localization	0.00640602178629007
BP	GO:0031123	RNA 3'-end processing	0.00641591468287633
BP	GO:0051130	positive regulation of cellular component organization	0.00641591468287633
BP	GO:0040007	growth	0.00642466113336716
BP	GO:0048468	cell development	0.00669808114265223
BP	GO:0006936	muscle contraction	0.00669808114265223
BP	GO:0031570	DNA integrity checkpoint	0.00669808114265223
BP	GO:0000070	mitotic sister chromatid segregation	0.00689199794307663
BP	GO:0065008	regulation of biological quality	0.00709192882793447
BP	GO:0006139	nucleobase-containing compound metabolic process	0.00742558630673855
BP	GO:0051094	positive regulation of developmental process	0.00742558630673855
BP	GO:0007416	synapse assembly	0.00742558630673855
BP	GO:0003012	muscle system process	0.00788517270527025
CC	GO:0099055	integral component of postsynaptic membrane	0.00796653116373819
CC	GO:0043292	contractile fiber	0.00813774397495814
BP	GO:0048513	animal organ development	0.00824413368951994
BP	GO:0033044	regulation of chromosome organization	0.00845679221834246
BP	GO:0140014	mitotic nuclear division	0.00874386553653943
BP	GO:0000245	spliceosomal complex assembly	0.0090481592134785
BP	GO:0048519	negative regulation of biological process	0.0090481592134785
CC	GO:0033267	axon part	0.0090481592134785
CC	GO:0000779	condensed chromosome, centromeric region	0.00967780706051218
BP	GO:0000075	cell cycle checkpoint	0.00967780706051218
BP	GO:0045597	positive regulation of cell differentiation	0.0100112043262233
BP	GO:0008015	blood circulation	0.0100736210673753
BP	GO:0050793	regulation of developmental process	0.0108051227913419
CC	GO:0099634	postsynaptic specialization membrane	0.0109060663393462
BP	GO:0099537	trans-synaptic signaling	0.0109060663393462
BP	GO:0023052	signaling	0.0113538575365478
BP	GO:0007268	chemical synaptic transmission	0.0119033408667747
BP	GO:0098916	anterograde trans-synaptic signaling	0.0119033408667747
BP	GO:0003009	skeletal muscle contraction	0.0124079009989054
BP	GO:0007154	cell communication	0.0126550048394684
CC	GO:0099512	supramolecular fiber	0.0127906759820544
CC	GO:0099080	supramolecular complex	0.0128214116279154
CC	GO:0099081	supramolecular polymer	0.0128214116279154
BP	GO:0046483	heterocycle metabolic process	0.0129781679535957
BP	GO:0006281	DNA repair	0.0168544378951809
BP	GO:0006352	DNA-templated transcription, initiation	0.0189152664711467
BP	GO:0045786	negative regulation of cell cycle	0.0190811681397985
BP	GO:0000077	DNA damage checkpoint	0.0194136168537752
BP	GO:0000375	RNA splicing, via transesterification reactions	0.0194136168537752
BP	GO:0000377	RNA splicing, via transesterification reactions with bulged adenosine as nucleophile	0.0194136168537752
BP	GO:0000398	mRNA splicing, via spliceosome	0.0194136168537752
BP	GO:0051216	cartilage development	0.0204923621636942
CC	GO:0098948	intrinsic component of postsynaptic specialization membrane	0.0205500493031211
BP	GO:0007088	regulation of mitotic nuclear division	0.0216296847894136
BP	GO:0048589	developmental growth	0.0216296847894136
BP	GO:0010467	gene expression	0.0216296847894136
CC	GO:0098590	plasma membrane region	0.0219828035820476
BP	GO:0061448	connective tissue development	0.0219899605177361
BP	GO:0010564	regulation of cell cycle process	0.0224288359506725
BP	GO:0051983	regulation of chromosome segregation	0.0224288359506725
BP	GO:0050879	multicellular organismal movement	0.0234242500593019
BP	GO:0050881	musculoskeletal movement	0.0234242500593019
BP	GO:0034641	cellular nitrogen compound metabolic process	0.0236685493035597
BP	GO:1901987	regulation of cell cycle phase transition	0.0236685493035597
BP	GO:0060351	cartilage development involved in endochondral bone morphogenesis	0.0243571289877104
BP	GO:0051236	establishment of RNA localization	0.0244706483203002
BP	GO:0002062	chondrocyte differentiation	0.0244706483203002
CC	GO:0098794	postsynapse	0.0244706483203002
BP	GO:0008037	cell recognition	0.0255579932270636
BP	GO:0043062	extracellular structure organization	0.0271699005189274
BP	GO:0030182	neuron differentiation	0.027364301232573
BP	GO:0022008	neurogenesis	0.0273706212522138
BP	GO:1902749	regulation of cell cycle G2/M phase transition	0.0281826419290515
BP	GO:0044774	mitotic DNA integrity checkpoint	0.0283115681119461
BP	GO:0003418	growth plate cartilage chondrocyte differentiation	0.0283115681119461
BP	GO:0000819	sister chromatid segregation	0.0297259137004544
BP	GO:0006260	DNA replication	0.0322896169335972
BP	GO:1901990	regulation of mitotic cell cycle phase transition	0.0332974532803567
BP	GO:0043170	macromolecule metabolic process	0.0338550428026069
BP	GO:0006725	cellular aromatic compound metabolic process	0.0345214054940993
BP	GO:0050877	nervous system process	0.0347343267342838
CC	GO:0098793	presynapse	0.0358460578545865
BP	GO:0034508	centromere complex assembly	0.0358460578545865
BP	GO:1903311	regulation of mRNA metabolic process	0.0364893889733358
BP	GO:0022613	ribonucleoprotein complex biogenesis	0.0369020713236173
CC	GO:0030016	myofibril	0.0380966871668523
BP	GO:0048699	generation of neurons	0.0382283988864881
CC	GO:0044459	plasma membrane part	0.0385904680758115
BP	GO:1901988	negative regulation of cell cycle phase transition	0.0385904680758115
BP	GO:0016070	RNA metabolic process	0.0390102630695757
BP	GO:0048523	negative regulation of cellular process	0.0391549950501256
BP	GO:1903047	mitotic cell cycle process	0.0396162262201683
BP	GO:0033045	regulation of sister chromatid segregation	0.0396162262201683
BP	GO:0006376	mRNA splice site selection	0.0405347139466608
BP	GO:0007093	mitotic cell cycle checkpoint	0.0405347139466608
CC	GO:0097447	dendritic tree	0.0405347139466608
BP	GO:0003433	chondrocyte development involved in endochondral bone morphogenesis	0.0419477546600426
BP	GO:0060537	muscle tissue development	0.0449834835607394
CC	GO:0005634	nucleus	0.0449834835607394
BP	GO:0048167	regulation of synaptic plasticity	0.045168241318422
CC	GO:0150034	distal axon	0.0461467796179251
CC	GO:1990904	ribonucleoprotein complex	0.0468032097546853
BP	GO:1901360	organic cyclic compound metabolic process	0.0472036115852774
BP	GO:0033047	regulation of mitotic sister chromatid segregation	0.0478032884139525
BP	GO:0030322	stabilization of membrane potential	0.0489063193583702
BP	GO:0050657	nucleic acid transport	0.0499648814637573
BP	GO:0050658	RNA transport	0.0499648814637573
