# Supplementary material for: Dedicated transcriptomics combined with power analysis lead to functional understanding of genes with weak phenotypic changes in knockout lines
Source: PLoS Comput Biol. 2020 Nov 12;16(11):e1008354. doi: 10.1371/journal.pcbi.1008354 (PMC7685438; doi:10.1371/journal.pcbi.1008354)
Supplement: S3 File — (GZ) [file pcbi.1008354.s017.gz › S3_File/gor0.2/861.tsv]

ontology	category	term	BH
CC	GO:0031012	extracellular matrix	4.90037368202925e-09
MF	GO:0005515	protein binding	2.02303077527984e-08
MF	GO:0005201	extracellular matrix structural constituent	4.63765270946104e-08
BP	GO:0032501	multicellular organismal process	1.09823349837524e-07
CC	GO:0044428	nuclear part	4.34457594195404e-07
BP	GO:0050789	regulation of biological process	4.37234913778159e-07
CC	GO:0062023	collagen-containing extracellular matrix	5.29944756235071e-07
CC	GO:0044421	extracellular region part	7.34566398809537e-07
CC	GO:0031981	nuclear lumen	9.67316342514559e-07
BP	GO:0048731	system development	9.7691132291274e-07
MF	GO:0005198	structural molecule activity	1.23829766129892e-06
BP	GO:0065007	biological regulation	1.40603537355934e-06
BP	GO:0007275	multicellular organism development	1.49331807236455e-06
BP	GO:0048856	anatomical structure development	2.45763900779919e-06
BP	GO:0032502	developmental process	2.64650994939855e-06
BP	GO:0050794	regulation of cellular process	3.0225652281242e-06
CC	GO:0032991	protein-containing complex	5.29643720669176e-06
CC	GO:0005615	extracellular space	6.87338592465095e-06
CC	GO:0043228	non-membrane-bounded organelle	1.06257652217407e-05
BP	GO:0071840	cellular component organization or biogenesis	1.62277751229113e-05
BP	GO:0009987	cellular process	1.82429622354358e-05
CC	GO:0097060	synaptic membrane	1.94659259580325e-05
MF	GO:0005488	binding	1.94659259580325e-05
CC	GO:0045202	synapse	2.05661160120296e-05
MF	GO:0005212	structural constituent of eye lens	2.05661160120296e-05
CC	GO:0005576	extracellular region	2.07299755837245e-05
CC	GO:0043232	intracellular non-membrane-bounded organelle	2.46775906774481e-05
BP	GO:0099536	synaptic signaling	2.62729931890159e-05
BP	GO:0007268	chemical synaptic transmission	3.08699769126229e-05
BP	GO:0098916	anterograde trans-synaptic signaling	3.08699769126229e-05
CC	GO:0070013	intracellular organelle lumen	3.21136506414986e-05
BP	GO:0051726	regulation of cell cycle	3.21136506414986e-05
BP	GO:0006396	RNA processing	3.21136506414986e-05
CC	GO:0031974	membrane-enclosed lumen	3.21136506414986e-05
CC	GO:0043233	organelle lumen	3.21136506414986e-05
BP	GO:0099537	trans-synaptic signaling	3.55383204161578e-05
CC	GO:0099240	intrinsic component of synaptic membrane	5.05119167845229e-05
CC	GO:0005654	nucleoplasm	6.49969021161011e-05
CC	GO:0044427	chromosomal part	7.23530379247559e-05
CC	GO:0005694	chromosome	8.01431507169598e-05
BP	GO:0007399	nervous system development	8.42098010157105e-05
BP	GO:0051094	positive regulation of developmental process	0.000136036101620554
CC	GO:0005634	nucleus	0.000136219457080421
CC	GO:0000777	condensed chromosome kinetochore	0.000163087447753022
BP	GO:0008380	RNA splicing	0.000202567327159414
BP	GO:0016043	cellular component organization	0.000205661020377489
BP	GO:2000026	regulation of multicellular organismal development	0.000218637924545337
BP	GO:0007346	regulation of mitotic cell cycle	0.000229540788039545
BP	GO:0050793	regulation of developmental process	0.000311913236623203
CC	GO:0098687	chromosomal region	0.000334115465121958
CC	GO:0044456	synapse part	0.000367522746575324
BP	GO:0051216	cartilage development	0.000396959135939668
BP	GO:0090304	nucleic acid metabolic process	0.000427402531029159
BP	GO:0030154	cell differentiation	0.000440394010847526
MF	GO:0044877	protein-containing complex binding	0.000501235288096695
BP	GO:0048869	cellular developmental process	0.00053502660417409
BP	GO:0003008	system process	0.000563174965546783
CC	GO:0045211	postsynaptic membrane	0.000704340435268237
BP	GO:0051239	regulation of multicellular organismal process	0.000704340435268237
BP	GO:0000278	mitotic cell cycle	0.000745736449701272
CC	GO:0098936	intrinsic component of postsynaptic membrane	0.000755473855052515
BP	GO:0048519	negative regulation of biological process	0.000755473855052515
CC	GO:0099699	integral component of synaptic membrane	0.000850420220026612
CC	GO:0000228	nuclear chromosome	0.000907867723982005
BP	GO:0006397	mRNA processing	0.00100321477563885
CC	GO:0000776	kinetochore	0.00100321477563885
BP	GO:0000375	RNA splicing, via transesterification reactions	0.00107780622832158
BP	GO:0000377	RNA splicing, via transesterification reactions with bulged adenosine as nucleophile	0.00107780622832158
BP	GO:0000398	mRNA splicing, via spliceosome	0.00107780622832158
CC	GO:0000779	condensed chromosome, centromeric region	0.00107909771931359
BP	GO:0048468	cell development	0.00110866059243551
BP	GO:0060351	cartilage development involved in endochondral bone morphogenesis	0.00127697548798779
BP	GO:0048167	regulation of synaptic plasticity	0.00140054160735669
CC	GO:0000775	chromosome, centromeric region	0.00153784456637881
BP	GO:0061448	connective tissue development	0.00170439289749095
CC	GO:0044454	nuclear chromosome part	0.00172643712971612
BP	GO:0007049	cell cycle	0.00175254996444854
CC	GO:0044420	extracellular matrix component	0.00175254996444854
BP	GO:0060350	endochondral bone morphogenesis	0.00175254996444854
BP	GO:0000070	mitotic sister chromatid segregation	0.0019119588591607
BP	GO:0030198	extracellular matrix organization	0.00197063670799289
BP	GO:0045595	regulation of cell differentiation	0.0020881567714479
CC	GO:0099512	supramolecular fiber	0.00243506819150586
CC	GO:0099080	supramolecular complex	0.00254175323989947
CC	GO:0099081	supramolecular polymer	0.00254175323989947
BP	GO:0043062	extracellular structure organization	0.00259777166550372
CC	GO:0031226	intrinsic component of plasma membrane	0.00281892636435382
BP	GO:0048523	negative regulation of cellular process	0.0029409486882969
MF	GO:0003729	mRNA binding	0.0029409486882969
BP	GO:0048699	generation of neurons	0.00308685522621304
CC	GO:0098978	glutamatergic synapse	0.0034563224197151
CC	GO:0099055	integral component of postsynaptic membrane	0.00375628006254947
CC	GO:0030424	axon	0.00381717447033688
BP	GO:0006139	nucleobase-containing compound metabolic process	0.00381717447033688
MF	GO:0008134	transcription factor binding	0.00385418209699221
BP	GO:0022008	neurogenesis	0.00393321364297312
CC	GO:0098982	GABA-ergic synapse	0.00445821416407563
BP	GO:0050804	modulation of chemical synaptic transmission	0.00445821416407563
CC	GO:0099634	postsynaptic specialization membrane	0.00496124692285162
BP	GO:0090068	positive regulation of cell cycle process	0.00509788901048939
BP	GO:0050808	synapse organization	0.00521868806930088
CC	GO:0098590	plasma membrane region	0.00521868806930088
BP	GO:0048168	regulation of neuronal synaptic plasticity	0.00528686735485592
BP	GO:0099177	regulation of trans-synaptic signaling	0.00528686735485592
CC	GO:0005887	integral component of plasma membrane	0.00623737442642883
BP	GO:0016071	mRNA metabolic process	0.00623737442642883
BP	GO:0040007	growth	0.00649838486520449
BP	GO:0051960	regulation of nervous system development	0.00658817783273353
BP	GO:0045597	positive regulation of cell differentiation	0.00734816954366399
CC	GO:0030054	cell junction	0.00790656829959381
BP	GO:0051093	negative regulation of developmental process	0.00790656829959381
BP	GO:0002062	chondrocyte differentiation	0.00800270197913476
BP	GO:0006941	striated muscle contraction	0.00864262837911461
CC	GO:0098948	intrinsic component of postsynaptic specialization membrane	0.00873313576219007
BP	GO:0000245	spliceosomal complex assembly	0.00911412084936251
BP	GO:0046483	heterocycle metabolic process	0.00946464323757983
MF	GO:0005509	calcium ion binding	0.00995606261756174
BP	GO:0006260	DNA replication	0.0105353061034665
BP	GO:0030182	neuron differentiation	0.0111816073426779
BP	GO:0031123	RNA 3'-end processing	0.0111816073426779
BP	GO:0060255	regulation of macromolecule metabolic process	0.0117012037357649
CC	GO:0005813	centrosome	0.0118905432934481
BP	GO:0016070	RNA metabolic process	0.0121653514412851
BP	GO:0048518	positive regulation of biological process	0.0127933332781368
BP	GO:0048169	regulation of long-term neuronal synaptic plasticity	0.0130861308841693
BP	GO:0140014	mitotic nuclear division	0.0131168948237457
BP	GO:0023052	signaling	0.0132364203482527
CC	GO:0005604	basement membrane	0.0140312953963375
BP	GO:0043170	macromolecule metabolic process	0.0143001284902456
BP	GO:0099565	chemical synaptic transmission, postsynaptic	0.0143001284902456
CC	GO:0000793	condensed chromosome	0.0145892674298174
BP	GO:0007059	chromosome segregation	0.0152593376474953
BP	GO:0051962	positive regulation of nervous system development	0.015365821493647
CC	GO:0005581	collagen trimer	0.015809878141388
BP	GO:0006403	RNA localization	0.0163689857957705
BP	GO:0048522	positive regulation of cellular process	0.016548457515285
CC	GO:0005681	spliceosomal complex	0.0176528090821413
BP	GO:0010564	regulation of cell cycle process	0.0180829267297109
BP	GO:0003417	growth plate cartilage development	0.0182191877466336
BP	GO:0000819	sister chromatid segregation	0.0193709148014898
CC	GO:0099146	intrinsic component of postsynaptic density membrane	0.0198883005656237
BP	GO:0060047	heart contraction	0.0204689735504772
BP	GO:0006725	cellular aromatic compound metabolic process	0.0204689735504772
BP	GO:0007267	cell-cell signaling	0.021567161879027
BP	GO:0050877	nervous system process	0.021567161879027
BP	GO:0060349	bone morphogenesis	0.0219224170634359
BP	GO:0003015	heart process	0.0222013154018708
BP	GO:0051983	regulation of chromosome segregation	0.022479356442299
BP	GO:0007154	cell communication	0.0234482639945702
BP	GO:0033047	regulation of mitotic sister chromatid segregation	0.0237274357445061
BP	GO:0051128	regulation of cellular component organization	0.0257804585829913
CC	GO:0097458	neuron part	0.0258366604398565
BP	GO:0045787	positive regulation of cell cycle	0.0259322045317358
BP	GO:0035418	protein localization to synapse	0.0259322045317358
CC	GO:0098794	postsynapse	0.0259322045317358
BP	GO:0006261	DNA-dependent DNA replication	0.0280499544239729
BP	GO:0003418	growth plate cartilage chondrocyte differentiation	0.0291973355081058
BP	GO:0050767	regulation of neurogenesis	0.030068124045704
BP	GO:0098815	modulation of excitatory postsynaptic potential	0.030068124045704
CC	GO:0000778	condensed nuclear chromosome kinetochore	0.0302222409678624
MF	GO:0030020	extracellular matrix structural constituent conferring tensile strength	0.0316382563826209
MF	GO:0003723	RNA binding	0.0316704162359555
BP	GO:0001991	regulation of systemic arterial blood pressure by circulatory renin-angiotensin	0.03179224891161
BP	GO:0060284	regulation of cell development	0.0331849427809344
BP	GO:1901990	regulation of mitotic cell cycle phase transition	0.0331849427809344
BP	GO:0007088	regulation of mitotic nuclear division	0.0331849427809344
BP	GO:1903047	mitotic cell cycle process	0.0331849427809344
CC	GO:0098839	postsynaptic density membrane	0.0331968360390141
BP	GO:2000463	positive regulation of excitatory postsynaptic potential	0.0332086797116749
CC	GO:0033267	axon part	0.0332176800170421
BP	GO:0060079	excitatory postsynaptic potential	0.0332176800170421
CC	GO:0043292	contractile fiber	0.0332176800170421
CC	GO:0099060	integral component of postsynaptic specialization membrane	0.0338008490234566
BP	GO:0048589	developmental growth	0.0344468123876783
CC	GO:0005856	cytoskeleton	0.0375245559938608
BP	GO:0045944	positive regulation of transcription by RNA polymerase II	0.0380005980174217
BP	GO:0034641	cellular nitrogen compound metabolic process	0.0385386222220148
BP	GO:0051254	positive regulation of RNA metabolic process	0.0389671204782661
BP	GO:0033045	regulation of sister chromatid segregation	0.0404560497954215
BP	GO:0022402	cell cycle process	0.0409968028598561
CC	GO:0044459	plasma membrane part	0.0425090276292871
BP	GO:0008015	blood circulation	0.0425090276292871
BP	GO:0003433	chondrocyte development involved in endochondral bone morphogenesis	0.0436639421924225
BP	GO:0045935	positive regulation of nucleobase-containing compound metabolic process	0.0452827271854588
BP	GO:0051716	cellular response to stimulus	0.0455139152561436
CC	GO:0099572	postsynaptic specialization	0.0464582901948365
CC	GO:0005819	spindle	0.0476174363799433
BP	GO:0006936	muscle contraction	0.0476174363799433
BP	GO:0010720	positive regulation of cell development	0.0481011177215807
BP	GO:0045931	positive regulation of mitotic cell cycle	0.0483437630248981
BP	GO:0010907	positive regulation of glucose metabolic process	0.048445232972139
BP	GO:0003013	circulatory system process	0.0485689732431994
MF	GO:0005539	glycosaminoglycan binding	0.0487719678830915
BP	GO:0051171	regulation of nitrogen compound metabolic process	0.0487719678830915
BP	GO:2000311	regulation of AMPA receptor activity	0.0492344379015117
