# Supplementary material for: Dedicated transcriptomics combined with power analysis lead to functional understanding of genes with weak phenotypic changes in knockout lines
Source: PLoS Comput Biol. 2020 Nov 12;16(11):e1008354. doi: 10.1371/journal.pcbi.1008354 (PMC7685438; doi:10.1371/journal.pcbi.1008354)
Supplement: S3 File — (GZ) [file pcbi.1008354.s017.gz › S3_File/gor0.2/196.tsv]

ontology	category	term	BH
CC	GO:0031012	extracellular matrix	8.5502235612996e-09
BP	GO:0065007	biological regulation	7.47630607590745e-08
CC	GO:0000775	chromosome, centromeric region	9.32566232561731e-08
CC	GO:0005694	chromosome	9.32566232561731e-08
BP	GO:0050789	regulation of biological process	9.32566232561731e-08
CC	GO:0043228	non-membrane-bounded organelle	1.04250006646272e-07
BP	GO:0032501	multicellular organismal process	1.04250006646272e-07
MF	GO:0005515	protein binding	1.41075169438735e-07
CC	GO:0044427	chromosomal part	1.81330226475153e-07
CC	GO:0044456	synapse part	1.81330226475153e-07
CC	GO:0062023	collagen-containing extracellular matrix	1.81330226475153e-07
CC	GO:0043232	intracellular non-membrane-bounded organelle	1.82824356939842e-07
CC	GO:0044421	extracellular region part	1.82824356939842e-07
CC	GO:0000776	kinetochore	3.42638186906415e-07
BP	GO:0071840	cellular component organization or biogenesis	3.50892626476344e-07
CC	GO:0098687	chromosomal region	3.88840815731387e-07
CC	GO:0032991	protein-containing complex	4.11134836423658e-07
CC	GO:0045202	synapse	4.71611334802318e-07
BP	GO:0048731	system development	4.71611334802318e-07
BP	GO:0050794	regulation of cellular process	4.71611334802318e-07
CC	GO:0097060	synaptic membrane	4.71611334802318e-07
BP	GO:0032502	developmental process	7.1602019827907e-07
BP	GO:0007275	multicellular organism development	8.15603951842228e-07
MF	GO:0005198	structural molecule activity	1.10630153922051e-06
BP	GO:0009987	cellular process	1.40379116361763e-06
CC	GO:0005615	extracellular space	1.45197991471097e-06
BP	GO:0048856	anatomical structure development	2.03097110427104e-06
BP	GO:0016043	cellular component organization	2.17027259856036e-06
MF	GO:0005201	extracellular matrix structural constituent	2.5385902226863e-06
CC	GO:0005576	extracellular region	2.5385902226863e-06
MF	GO:0005488	binding	5.75117872291887e-06
BP	GO:0048519	negative regulation of biological process	1.11530969767884e-05
BP	GO:0090304	nucleic acid metabolic process	1.11530969767884e-05
MF	GO:0005509	calcium ion binding	1.48017396226568e-05
CC	GO:0044428	nuclear part	1.62292697415355e-05
CC	GO:0031981	nuclear lumen	1.73368784079673e-05
BP	GO:0023052	signaling	2.59130592250287e-05
CC	GO:0030424	axon	2.62774432166055e-05
CC	GO:0005634	nucleus	3.0294321393643e-05
BP	GO:0007399	nervous system development	3.05707717653809e-05
CC	GO:0098590	plasma membrane region	3.7075219388153e-05
BP	GO:0048523	negative regulation of cellular process	3.80255855967739e-05
BP	GO:0016071	mRNA metabolic process	4.30671253725684e-05
BP	GO:0006396	RNA processing	4.87494786666663e-05
BP	GO:0007154	cell communication	5.48329157073456e-05
CC	GO:0097458	neuron part	5.75978672685174e-05
BP	GO:0006139	nucleobase-containing compound metabolic process	6.88131006727519e-05
BP	GO:0008380	RNA splicing	8.30966936792941e-05
BP	GO:0006397	mRNA processing	9.30836843184347e-05
CC	GO:0045211	postsynaptic membrane	0.000114696354014547
BP	GO:0000278	mitotic cell cycle	0.000117785273842434
CC	GO:0098794	postsynapse	0.000117785273842434
CC	GO:0099512	supramolecular fiber	0.000117785273842434
CC	GO:0000228	nuclear chromosome	0.000117785273842434
CC	GO:0099080	supramolecular complex	0.000117785273842434
CC	GO:0099081	supramolecular polymer	0.000117785273842434
BP	GO:0048468	cell development	0.000161753719697006
CC	GO:0000777	condensed chromosome kinetochore	0.000161753719697006
BP	GO:0000070	mitotic sister chromatid segregation	0.00016629223795448
CC	GO:0000779	condensed chromosome, centromeric region	0.000231714636965747
BP	GO:0007346	regulation of mitotic cell cycle	0.000236563479229884
BP	GO:0050793	regulation of developmental process	0.000270060789303023
BP	GO:0048869	cellular developmental process	0.000300014833505337
BP	GO:0050808	synapse organization	0.000319361983693163
CC	GO:0099572	postsynaptic specialization	0.000319361983693163
CC	GO:0044297	cell body	0.000319361983693163
BP	GO:0051239	regulation of multicellular organismal process	0.000359066461902557
BP	GO:0030154	cell differentiation	0.000380336177841335
BP	GO:0140014	mitotic nuclear division	0.000380336177841335
BP	GO:0099536	synaptic signaling	0.000380336177841335
CC	GO:0098978	glutamatergic synapse	0.000544474600360645
BP	GO:0099537	trans-synaptic signaling	0.000783554407548994
BP	GO:0043170	macromolecule metabolic process	0.000795287307694275
BP	GO:0007268	chemical synaptic transmission	0.000831015172810754
BP	GO:0098916	anterograde trans-synaptic signaling	0.000831015172810754
BP	GO:0051726	regulation of cell cycle	0.00084234103809007
CC	GO:0099240	intrinsic component of synaptic membrane	0.000865850860729765
MF	GO:0003729	mRNA binding	0.000882512357554463
BP	GO:0048522	positive regulation of cellular process	0.000882512357554463
BP	GO:0000819	sister chromatid segregation	0.000897485546825086
BP	GO:0000375	RNA splicing, via transesterification reactions	0.000915273429732484
BP	GO:0000377	RNA splicing, via transesterification reactions with bulged adenosine as nucleophile	0.000915273429732484
BP	GO:0000398	mRNA splicing, via spliceosome	0.000915273429732484
BP	GO:2000026	regulation of multicellular organismal development	0.000920578295320497
CC	GO:0070013	intracellular organelle lumen	0.000920578295320497
CC	GO:1990904	ribonucleoprotein complex	0.000928448376280309
BP	GO:0007049	cell cycle	0.000935282773807544
BP	GO:0046483	heterocycle metabolic process	0.000963948044320427
BP	GO:0048518	positive regulation of biological process	0.000970832286205544
CC	GO:0031974	membrane-enclosed lumen	0.000970832286205544
CC	GO:0043233	organelle lumen	0.000970832286205544
BP	GO:0060255	regulation of macromolecule metabolic process	0.00104218114387216
CC	GO:0044454	nuclear chromosome part	0.00109577552398987
BP	GO:0045595	regulation of cell differentiation	0.00111721088557586
BP	GO:0022008	neurogenesis	0.00120980698686232
MF	GO:0044877	protein-containing complex binding	0.00120980698686232
CC	GO:0043025	neuronal cell body	0.00120980698686232
CC	GO:0033267	axon part	0.00120980698686232
CC	GO:0098793	presynapse	0.00125325777168172
BP	GO:0050804	modulation of chemical synaptic transmission	0.00129430533800323
CC	GO:0000793	condensed chromosome	0.00137458010640274
BP	GO:0051716	cellular response to stimulus	0.00141111141496677
BP	GO:0034641	cellular nitrogen compound metabolic process	0.00159701104856111
BP	GO:0099177	regulation of trans-synaptic signaling	0.00167681109054473
BP	GO:0048699	generation of neurons	0.00211027393637281
BP	GO:0051128	regulation of cellular component organization	0.00211027393637281
CC	GO:0099699	integral component of synaptic membrane	0.00218572025853645
BP	GO:0006725	cellular aromatic compound metabolic process	0.00218572025853645
CC	GO:0099634	postsynaptic specialization membrane	0.00218572025853645
CC	GO:0031226	intrinsic component of plasma membrane	0.00220155596206645
BP	GO:0006403	RNA localization	0.00238714397123154
CC	GO:0005856	cytoskeleton	0.00248320891893154
BP	GO:0048167	regulation of synaptic plasticity	0.00249662433848158
CC	GO:0036477	somatodendritic compartment	0.00277823840974874
CC	GO:0005681	spliceosomal complex	0.00281908624067096
CC	GO:0005654	nucleoplasm	0.00316810367131302
BP	GO:0030182	neuron differentiation	0.00322561396755703
BP	GO:0051171	regulation of nitrogen compound metabolic process	0.00323075899840717
BP	GO:0051236	establishment of RNA localization	0.00338351111035127
BP	GO:0051130	positive regulation of cellular component organization	0.00338351111035127
BP	GO:0023051	regulation of signaling	0.00341762346187882
BP	GO:1903047	mitotic cell cycle process	0.00341795172090915
BP	GO:0007165	signal transduction	0.00359979087134829
CC	GO:0044459	plasma membrane part	0.00362557142801108
BP	GO:0010646	regulation of cell communication	0.00362557142801108
BP	GO:0048666	neuron development	0.00372252165120081
BP	GO:0006941	striated muscle contraction	0.00402356602054816
CC	GO:0005813	centrosome	0.00439296493643022
BP	GO:0050657	nucleic acid transport	0.00439296493643022
BP	GO:0050658	RNA transport	0.00439296493643022
BP	GO:0009653	anatomical structure morphogenesis	0.00439296493643022
CC	GO:0044430	cytoskeletal part	0.00454169861085294
BP	GO:0007088	regulation of mitotic nuclear division	0.00463946486829472
CC	GO:0044420	extracellular matrix component	0.00471889699607683
BP	GO:0016070	RNA metabolic process	0.00488364517648802
BP	GO:0006974	cellular response to DNA damage stimulus	0.00494557152741361
CC	GO:0005887	integral component of plasma membrane	0.00494557152741361
CC	GO:0043292	contractile fiber	0.00518369424873757
BP	GO:0006260	DNA replication	0.00524650832276943
BP	GO:0015931	nucleobase-containing compound transport	0.00535558002478959
CC	GO:0030054	cell junction	0.00561959791291638
CC	GO:0032279	asymmetric synapse	0.00568702058550694
CC	GO:0014069	postsynaptic density	0.0057445782417456
CC	GO:0098936	intrinsic component of postsynaptic membrane	0.00578392314551204
BP	GO:0099565	chemical synaptic transmission, postsynaptic	0.00610226730808036
MF	GO:0005539	glycosaminoglycan binding	0.00619127803505052
BP	GO:0050896	response to stimulus	0.00646740757380483
CC	GO:0005581	collagen trimer	0.00667732786932697
BP	GO:0010467	gene expression	0.00667824767391855
CC	GO:0098982	GABA-ergic synapse	0.00709556585163465
BP	GO:1901990	regulation of mitotic cell cycle phase transition	0.00738817006257932
BP	GO:0060079	excitatory postsynaptic potential	0.00738817006257932
BP	GO:0007059	chromosome segregation	0.00775689667366103
BP	GO:0031175	neuron projection development	0.00775689667366103
BP	GO:0003008	system process	0.0079832087218886
BP	GO:1901360	organic cyclic compound metabolic process	0.00807674716046719
BP	GO:0007093	mitotic cell cycle checkpoint	0.0081240906010957
BP	GO:0051962	positive regulation of nervous system development	0.0083653673093088
BP	GO:0010564	regulation of cell cycle process	0.0086835936697885
BP	GO:0031346	positive regulation of cell projection organization	0.0093946390904169
BP	GO:0080090	regulation of primary metabolic process	0.00944832834229511
BP	GO:0031123	RNA 3'-end processing	0.00975976503903618
BP	GO:0051783	regulation of nuclear division	0.00979152077760654
BP	GO:0060284	regulation of cell development	0.00979152077760654
BP	GO:2000463	positive regulation of excitatory postsynaptic potential	0.00999003494984737
BP	GO:0010720	positive regulation of cell development	0.0101227120488237
BP	GO:0050806	positive regulation of synaptic transmission	0.0101667103946842
BP	GO:0040007	growth	0.0101843048778076
BP	GO:0000075	cell cycle checkpoint	0.0101843048778076
BP	GO:0098815	modulation of excitatory postsynaptic potential	0.0106294206554092
BP	GO:0006259	DNA metabolic process	0.0106456018053619
BP	GO:0051301	cell division	0.0106722397419586
BP	GO:0022613	ribonucleoprotein complex biogenesis	0.0109956048099331
BP	GO:0050769	positive regulation of neurogenesis	0.0110020261924769
BP	GO:0045597	positive regulation of cell differentiation	0.0138474835103106
CC	GO:0098984	neuron to neuron synapse	0.0143656292364757
BP	GO:0051094	positive regulation of developmental process	0.0149555703649992
BP	GO:1903311	regulation of mRNA metabolic process	0.0150028671284397
CC	GO:0099055	integral component of postsynaptic membrane	0.0151405048605508
CC	GO:0098839	postsynaptic density membrane	0.0151405048605508
BP	GO:0090068	positive regulation of cell cycle process	0.0151405048605508
BP	GO:0051960	regulation of nervous system development	0.0152775073110931
MF	GO:0043121	neurotrophin binding	0.0152775073110931
MF	GO:0003723	RNA binding	0.0167096130647525
BP	GO:0048513	animal organ development	0.0167793836117215
BP	GO:0060350	endochondral bone morphogenesis	0.0173387008573115
BP	GO:0048589	developmental growth	0.0173387008573115
BP	GO:0048583	regulation of response to stimulus	0.0173802044106669
BP	GO:0060047	heart contraction	0.0176212613972639
BP	GO:0000280	nuclear division	0.0184392101874126
BP	GO:1901987	regulation of cell cycle phase transition	0.018563700087798
CC	GO:0043005	neuron projection	0.018563700087798
BP	GO:0006261	DNA-dependent DNA replication	0.0190159879075552
BP	GO:0048285	organelle fission	0.0193170880980576
BP	GO:0030198	extracellular matrix organization	0.0193170880980576
BP	GO:0060349	bone morphogenesis	0.0193170880980576
BP	GO:0006281	DNA repair	0.0193170880980576
BP	GO:0033045	regulation of sister chromatid segregation	0.0207409997416639
CC	GO:0000780	condensed nuclear chromosome, centromeric region	0.0207409997416639
CC	GO:0044327	dendritic spine head	0.0209923887438027
CC	GO:0030017	sarcomere	0.0218999753832039
BP	GO:0060078	regulation of postsynaptic membrane potential	0.0219338177989348
BP	GO:0120039	plasma membrane bounded cell projection morphogenesis	0.0222566354772199
BP	GO:0051983	regulation of chromosome segregation	0.022849445380012
BP	GO:0033047	regulation of mitotic sister chromatid segregation	0.0233423406336357
BP	GO:0008037	cell recognition	0.0233423406336357
BP	GO:0051093	negative regulation of developmental process	0.0233423406336357
BP	GO:0007517	muscle organ development	0.0233423406336357
BP	GO:0045664	regulation of neuron differentiation	0.0233423406336357
CC	GO:0030016	myofibril	0.0246277368891801
BP	GO:0019222	regulation of metabolic process	0.0253350959082084
BP	GO:0022402	cell cycle process	0.0258530773721709
CC	GO:0000778	condensed nuclear chromosome kinetochore	0.0258530773721709
BP	GO:0007091	metaphase/anaphase transition of mitotic cell cycle	0.0258761098316852
CC	GO:0044422	organelle part	0.0258761098316852
CC	GO:0044449	contractile fiber part	0.0258761098316852
BP	GO:0048812	neuron projection morphogenesis	0.0258933298799735
BP	GO:0044784	metaphase/anaphase transition of cell cycle	0.0258933298799735
BP	GO:0003009	skeletal muscle contraction	0.0258933298799735
CC	GO:0000785	chromatin	0.0261265001914954
BP	GO:0050767	regulation of neurogenesis	0.0268915579040234
CC	GO:0150034	distal axon	0.0268915579040234
BP	GO:0098813	nuclear chromosome segregation	0.0270000948649645
BP	GO:0032989	cellular component morphogenesis	0.0272578134486349
MF	GO:0030020	extracellular matrix structural constituent conferring tensile strength	0.0272578134486349
CC	GO:0042734	presynaptic membrane	0.027258942649313
MF	GO:0097367	carbohydrate derivative binding	0.027385125230848
BP	GO:0060996	dendritic spine development	0.0276982265348992
BP	GO:0009966	regulation of signal transduction	0.0277494001210411
BP	GO:0003015	heart process	0.0279863529118399
BP	GO:0048858	cell projection morphogenesis	0.0285675051236507
CC	GO:0005815	microtubule organizing center	0.0288634102887684
BP	GO:0060537	muscle tissue development	0.0288634102887684
BP	GO:0045666	positive regulation of neuron differentiation	0.0288634102887684
BP	GO:0044260	cellular macromolecule metabolic process	0.0288634102887684
BP	GO:0007215	glutamate receptor signaling pathway	0.0292877422962835
BP	GO:0051216	cartilage development	0.0292877422962835
BP	GO:0006807	nitrogen compound metabolic process	0.0301839478751254
BP	GO:0034508	centromere complex assembly	0.0301839478751254
BP	GO:0061448	connective tissue development	0.0305283816568079
BP	GO:1901991	negative regulation of mitotic cell cycle phase transition	0.0305283816568079
MF	GO:0008201	heparin binding	0.0305382401488959
MF	GO:0005518	collagen binding	0.0305382401488959
BP	GO:0120035	regulation of plasma membrane bounded cell projection organization	0.0311302916125131
BP	GO:0051241	negative regulation of multicellular organismal process	0.0321692235920397
CC	GO:0048786	presynaptic active zone	0.0327372281189247
BP	GO:0007267	cell-cell signaling	0.0327581585390974
BP	GO:0003433	chondrocyte development involved in endochondral bone morphogenesis	0.0336848125970014
BP	GO:0014706	striated muscle tissue development	0.0339574994365899
MF	GO:0005212	structural constituent of eye lens	0.0347044117603648
BP	GO:0010965	regulation of mitotic sister chromatid separation	0.0347099725952941
BP	GO:0061061	muscle structure development	0.0347099725952941
BP	GO:0031344	regulation of cell projection organization	0.0349326248217247
BP	GO:0000902	cell morphogenesis	0.0350691272602519
BP	GO:1901988	negative regulation of cell cycle phase transition	0.0360532371872762
MF	GO:0008094	DNA-dependent ATPase activity	0.0361999615196424
BP	GO:0002062	chondrocyte differentiation	0.0361999615196424
BP	GO:0006401	RNA catabolic process	0.0361999615196424
BP	GO:0032879	regulation of localization	0.036521659880775
MF	GO:0005102	signaling receptor binding	0.0370587639539207
BP	GO:0007411	axon guidance	0.0372527790581431
BP	GO:0010976	positive regulation of neuron projection development	0.0378748925758281
BP	GO:0043062	extracellular structure organization	0.0379616915076084
BP	GO:0050879	multicellular organismal movement	0.0393930649294417
BP	GO:0050881	musculoskeletal movement	0.0393930649294417
CC	GO:0098948	intrinsic component of postsynaptic specialization membrane	0.0397110206756923
BP	GO:0031124	mRNA 3'-end processing	0.0400639761179479
MF	GO:0008092	cytoskeletal protein binding	0.04018312095843
BP	GO:0010605	negative regulation of macromolecule metabolic process	0.04018312095843
BP	GO:0120036	plasma membrane bounded cell projection organization	0.0406956221284179
CC	GO:0005657	replication fork	0.0421613596693754
BP	GO:0030071	regulation of mitotic metaphase/anaphase transition	0.0421613596693754
BP	GO:1902099	regulation of metaphase/anaphase transition of cell cycle	0.0422152026391077
BP	GO:0030199	collagen fibril organization	0.0435498062412066
BP	GO:0032990	cell part morphogenesis	0.0437309679987482
BP	GO:0050684	regulation of mRNA processing	0.0445605642580014
BP	GO:0097485	neuron projection guidance	0.0445605642580014
BP	GO:0060351	cartilage development involved in endochondral bone morphogenesis	0.0445605642580014
BP	GO:0003012	muscle system process	0.0451652148875528
CC	GO:0017146	NMDA selective glutamate receptor complex	0.0451652148875528
BP	GO:0006402	mRNA catabolic process	0.0455461578832455
BP	GO:0031323	regulation of cellular metabolic process	0.0465027231730816
BP	GO:0098742	cell-cell adhesion via plasma-membrane adhesion molecules	0.0483539348759033
BP	GO:0000245	spliceosomal complex assembly	0.0488595207789202
CC	GO:0000932	P-body	0.0488767183279697
CC	GO:0031618	nuclear pericentric heterochromatin	0.0492464064136069
BP	GO:0032963	collagen metabolic process	0.0492464064136069
BP	GO:0046700	heterocycle catabolic process	0.0499367920121518
