# Supplementary material for: Dedicated transcriptomics combined with power analysis lead to functional understanding of genes with weak phenotypic changes in knockout lines
Source: PLoS Comput Biol. 2020 Nov 12;16(11):e1008354. doi: 10.1371/journal.pcbi.1008354 (PMC7685438; doi:10.1371/journal.pcbi.1008354)
Supplement: S3 File — (GZ) [file pcbi.1008354.s017.gz › S3_File/gor0.2/723.tsv]

ontology	category	term	BH
CC	GO:0031012	extracellular matrix	2.88990801690608e-09
BP	GO:0032501	multicellular organismal process	1.19506310848655e-07
BP	GO:0065007	biological regulation	2.91104962934547e-07
CC	GO:0062023	collagen-containing extracellular matrix	4.93700245874754e-07
BP	GO:0050789	regulation of biological process	5.51159030808431e-07
MF	GO:0005515	protein binding	7.00834243883993e-07
BP	GO:0048731	system development	2.01130761879205e-06
BP	GO:0032502	developmental process	2.13345409605574e-06
MF	GO:0005488	binding	2.27155575391573e-06
CC	GO:0045202	synapse	2.27155575391573e-06
BP	GO:0050794	regulation of cellular process	2.46168542972352e-06
BP	GO:0007275	multicellular organism development	3.84240638965108e-06
CC	GO:0098687	chromosomal region	3.85802089530145e-06
MF	GO:0005201	extracellular matrix structural constituent	5.4490627978639e-06
BP	GO:0009987	cellular process	6.67333274651741e-06
CC	GO:0044421	extracellular region part	7.18035614004405e-06
CC	GO:0000775	chromosome, centromeric region	7.73624349526025e-06
CC	GO:0044456	synapse part	8.87048715567109e-06
BP	GO:0048856	anatomical structure development	1.16305046649797e-05
CC	GO:0031981	nuclear lumen	1.395332581427e-05
CC	GO:0044428	nuclear part	1.66880162513433e-05
CC	GO:0032991	protein-containing complex	1.88654872485479e-05
CC	GO:0005634	nucleus	2.51448878116047e-05
BP	GO:0071840	cellular component organization or biogenesis	3.86517265641579e-05
CC	GO:0005694	chromosome	4.24043690817754e-05
BP	GO:0051239	regulation of multicellular organismal process	4.55280866420307e-05
CC	GO:0044427	chromosomal part	0.000111497068583413
CC	GO:0043228	non-membrane-bounded organelle	0.000111497068583413
CC	GO:0005615	extracellular space	0.000111497068583413
CC	GO:0005576	extracellular region	0.000119329669316592
CC	GO:0097060	synaptic membrane	0.000119329669316592
BP	GO:0003008	system process	0.000155236720929254
CC	GO:0000776	kinetochore	0.000219275005753409
MF	GO:0005212	structural constituent of eye lens	0.000283600220261166
BP	GO:0050793	regulation of developmental process	0.000301088291650058
BP	GO:0016043	cellular component organization	0.000406889427446543
BP	GO:0008380	RNA splicing	0.000471300275130443
CC	GO:0097458	neuron part	0.000742591462793182
CC	GO:0005654	nucleoplasm	0.000860542270370912
CC	GO:0043232	intracellular non-membrane-bounded organelle	0.00099229118892065
BP	GO:0006397	mRNA processing	0.00099229118892065
MF	GO:0005198	structural molecule activity	0.00099229118892065
CC	GO:0098793	presynapse	0.00109116237896523
BP	GO:0051130	positive regulation of cellular component organization	0.00109116237896523
CC	GO:0000777	condensed chromosome kinetochore	0.00139527871123786
CC	GO:0000779	condensed chromosome, centromeric region	0.00140980394690244
MF	GO:0003729	mRNA binding	0.00140980394690244
MF	GO:0005509	calcium ion binding	0.00166583586998774
BP	GO:0051094	positive regulation of developmental process	0.00174616176906866
BP	GO:0048519	negative regulation of biological process	0.00257675996371469
BP	GO:0006396	RNA processing	0.00264809415458896
CC	GO:0031226	intrinsic component of plasma membrane	0.00283654212644977
BP	GO:2000026	regulation of multicellular organismal development	0.00283654212644977
BP	GO:0048522	positive regulation of cellular process	0.00296060515080348
CC	GO:0000228	nuclear chromosome	0.00310277811232694
BP	GO:0048518	positive regulation of biological process	0.00310277811232694
CC	GO:0070013	intracellular organelle lumen	0.00319260955613284
BP	GO:0051216	cartilage development	0.00332680397015268
CC	GO:0031974	membrane-enclosed lumen	0.00332680397015268
CC	GO:0043233	organelle lumen	0.00332680397015268
CC	GO:0098794	postsynapse	0.00332680397015268
BP	GO:0061448	connective tissue development	0.00362653709813846
CC	GO:0030054	cell junction	0.00362653709813846
CC	GO:0030424	axon	0.00362653709813846
BP	GO:0090068	positive regulation of cell cycle process	0.00379458990582137
CC	GO:0045211	postsynaptic membrane	0.00414013393290179
MF	GO:0044877	protein-containing complex binding	0.00432449975105616
CC	GO:0044459	plasma membrane part	0.00442109388507573
CC	GO:0044454	nuclear chromosome part	0.00453893391972974
BP	GO:0007399	nervous system development	0.00477961629903127
BP	GO:0016071	mRNA metabolic process	0.00504234811914239
BP	GO:0050808	synapse organization	0.00550465548105587
BP	GO:0090304	nucleic acid metabolic process	0.00550465548105587
CC	GO:0043292	contractile fiber	0.00590925223124868
CC	GO:0098978	glutamatergic synapse	0.0062279997196963
CC	GO:0005681	spliceosomal complex	0.00749076531873122
BP	GO:0051128	regulation of cellular component organization	0.00749076531873122
CC	GO:0099512	supramolecular fiber	0.00759810808348837
CC	GO:0098590	plasma membrane region	0.00759810808348837
CC	GO:0099080	supramolecular complex	0.00759810808348837
CC	GO:0099081	supramolecular polymer	0.00759810808348837
BP	GO:0008037	cell recognition	0.00768602243136448
BP	GO:0030154	cell differentiation	0.00768602243136448
BP	GO:0007088	regulation of mitotic nuclear division	0.00785854520284785
CC	GO:0005887	integral component of plasma membrane	0.00785854520284785
BP	GO:0099536	synaptic signaling	0.00872586189846555
BP	GO:0030198	extracellular matrix organization	0.00978398205460547
BP	GO:0000278	mitotic cell cycle	0.010374799232694
BP	GO:0000375	RNA splicing, via transesterification reactions	0.0104420175951221
BP	GO:0000377	RNA splicing, via transesterification reactions with bulged adenosine as nucleophile	0.0104420175951221
BP	GO:0000398	mRNA splicing, via spliceosome	0.0104420175951221
BP	GO:0006974	cellular response to DNA damage stimulus	0.0105490118851452
BP	GO:0007155	cell adhesion	0.0105490118851452
BP	GO:0006403	RNA localization	0.0105490118851452
BP	GO:0003012	muscle system process	0.0110584507493858
BP	GO:0048869	cellular developmental process	0.0110584507493858
BP	GO:0006941	striated muscle contraction	0.0115955719993628
BP	GO:0006260	DNA replication	0.0115955719993628
BP	GO:0002062	chondrocyte differentiation	0.0115955719993628
CC	GO:0044297	cell body	0.0115955719993628
MF	GO:0030020	extracellular matrix structural constituent conferring tensile strength	0.0115955719993628
BP	GO:0022610	biological adhesion	0.0118891770958061
BP	GO:0099537	trans-synaptic signaling	0.0118891770958061
BP	GO:0045595	regulation of cell differentiation	0.0120388637431097
BP	GO:0007268	chemical synaptic transmission	0.0128136983203347
BP	GO:0098916	anterograde trans-synaptic signaling	0.0128136983203347
BP	GO:0051726	regulation of cell cycle	0.0131884644612669
BP	GO:0034508	centromere complex assembly	0.0132931126159251
MF	GO:0008094	DNA-dependent ATPase activity	0.0132931126159251
BP	GO:0003071	renal system process involved in regulation of systemic arterial blood pressure	0.0133682112670123
BP	GO:0022008	neurogenesis	0.0135216984388942
BP	GO:0006261	DNA-dependent DNA replication	0.0139032362620671
BP	GO:0045597	positive regulation of cell differentiation	0.0148783511668647
BP	GO:0007600	sensory perception	0.0149005360227466
BP	GO:0140014	mitotic nuclear division	0.0150466807609593
BP	GO:0043062	extracellular structure organization	0.0150466807609593
BP	GO:0033047	regulation of mitotic sister chromatid segregation	0.0150466807609593
BP	GO:0007156	homophilic cell adhesion via plasma membrane adhesion molecules	0.0151565738491885
BP	GO:0007346	regulation of mitotic cell cycle	0.0153171661704148
CC	GO:0030016	myofibril	0.0157370415993722
CC	GO:0043025	neuronal cell body	0.0157370415993722
CC	GO:0044420	extracellular matrix component	0.0173392809490746
BP	GO:0060255	regulation of macromolecule metabolic process	0.0175238508653774
BP	GO:0048523	negative regulation of cellular process	0.0175471688107526
BP	GO:0006139	nucleobase-containing compound metabolic process	0.0194623916959912
BP	GO:0050877	nervous system process	0.0195207123824844
CC	GO:0036477	somatodendritic compartment	0.0195492799035862
BP	GO:0099177	regulation of trans-synaptic signaling	0.0197544417058181
BP	GO:0006281	DNA repair	0.0198107925027052
BP	GO:0003015	heart process	0.0204479660022252
CC	GO:0030017	sarcomere	0.0204479660022252
CC	GO:1990904	ribonucleoprotein complex	0.0204479660022252
CC	GO:0043005	neuron projection	0.0207631868746
CC	GO:0032809	neuronal cell body membrane	0.0209702445184871
BP	GO:0050804	modulation of chemical synaptic transmission	0.022355559346494
CC	GO:0099240	intrinsic component of synaptic membrane	0.0227005580566271
BP	GO:0051236	establishment of RNA localization	0.0227005580566271
CC	GO:0000793	condensed chromosome	0.0233993977382698
BP	GO:0051962	positive regulation of nervous system development	0.0240203391789133
BP	GO:0040007	growth	0.0244128384947399
CC	GO:0033267	axon part	0.0244128384947399
BP	GO:0060350	endochondral bone morphogenesis	0.0244128384947399
CC	GO:0044449	contractile fiber part	0.0244128384947399
CC	GO:0097447	dendritic tree	0.0244128384947399
BP	GO:0044057	regulation of system process	0.0268390675942966
BP	GO:0033045	regulation of sister chromatid segregation	0.0277961564678481
BP	GO:0060538	skeletal muscle organ development	0.0297160169999691
BP	GO:0045787	positive regulation of cell cycle	0.0302097740818918
BP	GO:0043170	macromolecule metabolic process	0.0305499334665753
BP	GO:0051240	positive regulation of multicellular organismal process	0.0305499334665753
MF	GO:0042623	ATPase activity, coupled	0.0305499334665753
BP	GO:0008038	neuron recognition	0.0305499334665753
BP	GO:0060351	cartilage development involved in endochondral bone morphogenesis	0.0305499334665753
BP	GO:0007049	cell cycle	0.0306115758522772
CC	GO:0044451	nucleoplasm part	0.0316527282286933
BP	GO:0044089	positive regulation of cellular component biogenesis	0.0328283417733435
MF	GO:0008092	cytoskeletal protein binding	0.032914899466958
BP	GO:0098742	cell-cell adhesion via plasma-membrane adhesion molecules	0.032914899466958
BP	GO:0007091	metaphase/anaphase transition of mitotic cell cycle	0.0345318282618211
BP	GO:0051171	regulation of nitrogen compound metabolic process	0.0345318282618211
BP	GO:0071248	cellular response to metal ion	0.034609855981264
BP	GO:0048513	animal organ development	0.0347228140731654
BP	GO:0051783	regulation of nuclear division	0.035497141322778
BP	GO:0048699	generation of neurons	0.0363983177767886
BP	GO:0046483	heterocycle metabolic process	0.0363983177767886
BP	GO:0048589	developmental growth	0.0363983177767886
CC	GO:0005581	collagen trimer	0.0368958987913972
CC	GO:0030425	dendrite	0.0373614887104202
BP	GO:0030182	neuron differentiation	0.0379968568061302
CC	GO:0099572	postsynaptic specialization	0.0392563174331896
CC	GO:0005886	plasma membrane	0.0393219583943578
CC	GO:0044430	cytoskeletal part	0.0406331712137059
BP	GO:0060047	heart contraction	0.0409864457105873
BP	GO:0032963	collagen metabolic process	0.0416212513654549
MF	GO:0005539	glycosaminoglycan binding	0.0419454154485653
BP	GO:0048468	cell development	0.041990329941259
BP	GO:0048167	regulation of synaptic plasticity	0.0428059938856361
BP	GO:0006259	DNA metabolic process	0.0428059938856361
CC	GO:0005856	cytoskeleton	0.0428448002332074
BP	GO:0000070	mitotic sister chromatid segregation	0.0434148088832049
BP	GO:0031123	RNA 3'-end processing	0.0434148088832049
CC	GO:0071944	cell periphery	0.0435103405111175
BP	GO:0050657	nucleic acid transport	0.043638521255528
BP	GO:0050658	RNA transport	0.043638521255528
CC	GO:0044298	cell body membrane	0.0438205241412124
BP	GO:0080090	regulation of primary metabolic process	0.0442809895886759
BP	GO:0006936	muscle contraction	0.0452538842680736
BP	GO:0010965	regulation of mitotic sister chromatid separation	0.0460252189491899
BP	GO:0003013	circulatory system process	0.048811229145209
CC	GO:0016604	nuclear body	0.0492667680642459
