# Supplementary material for: Dedicated transcriptomics combined with power analysis lead to functional understanding of genes with weak phenotypic changes in knockout lines
Source: PLoS Comput Biol. 2020 Nov 12;16(11):e1008354. doi: 10.1371/journal.pcbi.1008354 (PMC7685438; doi:10.1371/journal.pcbi.1008354)
Supplement: S3 File — (GZ) [file pcbi.1008354.s017.gz › S3_File/gor0.2/499.tsv]

ontology	category	term	BH
BP	GO:0032501	multicellular organismal process	3.18152224149408e-08
BP	GO:0071840	cellular component organization or biogenesis	1.55135197734416e-07
MF	GO:0005201	extracellular matrix structural constituent	2.67672093736927e-07
CC	GO:0032991	protein-containing complex	2.97942117663813e-07
CC	GO:0031012	extracellular matrix	3.2012746313702e-07
BP	GO:0048731	system development	3.27232997100266e-07
CC	GO:0062023	collagen-containing extracellular matrix	4.62041057596986e-07
CC	GO:0044428	nuclear part	7.07252930093368e-07
BP	GO:0016043	cellular component organization	7.07252930093368e-07
BP	GO:0007275	multicellular organism development	7.07252930093368e-07
BP	GO:0032502	developmental process	7.07252930093368e-07
BP	GO:0009987	cellular process	7.07252930093368e-07
CC	GO:0031981	nuclear lumen	1.49721883665837e-06
MF	GO:0005198	structural molecule activity	1.49721883665837e-06
BP	GO:0048856	anatomical structure development	2.18251749466795e-06
CC	GO:0043228	non-membrane-bounded organelle	2.28941775426345e-06
BP	GO:0050789	regulation of biological process	4.25633563676517e-06
BP	GO:0065007	biological regulation	4.39630544179113e-06
CC	GO:0043232	intracellular non-membrane-bounded organelle	4.39630544179113e-06
CC	GO:0045202	synapse	9.59039458992774e-06
CC	GO:0044421	extracellular region part	1.20571441268467e-05
CC	GO:0097458	neuron part	1.38359271460505e-05
BP	GO:0003008	system process	1.72550940821994e-05
BP	GO:0051239	regulation of multicellular organismal process	2.96903079472412e-05
CC	GO:0005615	extracellular space	3.08071839321381e-05
MF	GO:0005515	protein binding	3.08071839321381e-05
BP	GO:0050794	regulation of cellular process	3.15064713466224e-05
CC	GO:0044456	synapse part	3.68793377499036e-05
CC	GO:0070013	intracellular organelle lumen	3.99545509024284e-05
CC	GO:0031974	membrane-enclosed lumen	4.01327824704734e-05
CC	GO:0043233	organelle lumen	4.01327824704734e-05
BP	GO:0006396	RNA processing	4.01327824704734e-05
BP	GO:0048468	cell development	4.01327824704734e-05
BP	GO:0048869	cellular developmental process	4.03599623054603e-05
BP	GO:0090304	nucleic acid metabolic process	4.76342706983402e-05
CC	GO:0005576	extracellular region	4.76342706983402e-05
CC	GO:0005694	chromosome	4.76342706983402e-05
CC	GO:0030424	axon	4.76342706983402e-05
MF	GO:0044877	protein-containing complex binding	5.34170250580943e-05
BP	GO:0048518	positive regulation of biological process	5.34170250580943e-05
BP	GO:0030154	cell differentiation	5.34170250580943e-05
CC	GO:0005654	nucleoplasm	5.34170250580943e-05
BP	GO:0099536	synaptic signaling	6.21199294598455e-05
CC	GO:0097060	synaptic membrane	6.39421395830785e-05
BP	GO:0007268	chemical synaptic transmission	7.0867022237288e-05
BP	GO:0098916	anterograde trans-synaptic signaling	7.0867022237288e-05
CC	GO:0030054	cell junction	7.0867022237288e-05
BP	GO:0050793	regulation of developmental process	7.8885744347283e-05
BP	GO:0099537	trans-synaptic signaling	9.15222221619618e-05
CC	GO:0000775	chromosome, centromeric region	9.15222221619618e-05
BP	GO:0051130	positive regulation of cellular component organization	9.15222221619618e-05
CC	GO:0044427	chromosomal part	0.000101616384620402
BP	GO:0007155	cell adhesion	0.000106935687804116
MF	GO:0003729	mRNA binding	0.000115293719214374
CC	GO:0033267	axon part	0.000127355546169748
CC	GO:0000776	kinetochore	0.000129124765553518
CC	GO:0044297	cell body	0.000141160461854811
CC	GO:0043025	neuronal cell body	0.00014363039607762
BP	GO:0048522	positive regulation of cellular process	0.000150918385745384
CC	GO:0000777	condensed chromosome kinetochore	0.000150918385745384
CC	GO:0044420	extracellular matrix component	0.000157185698039109
BP	GO:0006974	cellular response to DNA damage stimulus	0.000172453907673363
BP	GO:2000026	regulation of multicellular organismal development	0.000212830004700827
CC	GO:0098687	chromosomal region	0.000261236438865377
BP	GO:0022610	biological adhesion	0.000261236438865377
BP	GO:0051094	positive regulation of developmental process	0.000267681442365506
BP	GO:0003015	heart process	0.00027625106184173
BP	GO:0007399	nervous system development	0.000345708627468385
CC	GO:0036477	somatodendritic compartment	0.000484706878369395
BP	GO:0040007	growth	0.000724952541419056
BP	GO:0009653	anatomical structure morphogenesis	0.000769033899609115
BP	GO:0006403	RNA localization	0.000811038664173024
MF	GO:0005212	structural constituent of eye lens	0.00103833756625777
BP	GO:0006281	DNA repair	0.00103833756625777
CC	GO:0000793	condensed chromosome	0.0012728205731119
CC	GO:0000779	condensed chromosome, centromeric region	0.00130265242223376
BP	GO:0006139	nucleobase-containing compound metabolic process	0.00136494062848155
CC	GO:0043005	neuron projection	0.00136494062848155
BP	GO:0043170	macromolecule metabolic process	0.00140447809901545
BP	GO:0045595	regulation of cell differentiation	0.00142931232018806
BP	GO:0048519	negative regulation of biological process	0.00181845285042179
BP	GO:0006941	striated muscle contraction	0.00181845285042179
CC	GO:0005634	nucleus	0.00194130332653938
BP	GO:0022008	neurogenesis	0.0020660574913051
BP	GO:0048699	generation of neurons	0.00213617801683811
BP	GO:0051128	regulation of cellular component organization	0.00213617801683811
BP	GO:0060047	heart contraction	0.00245876958798364
BP	GO:0048523	negative regulation of cellular process	0.00247868299853066
BP	GO:0006397	mRNA processing	0.00247868299853066
BP	GO:0008380	RNA splicing	0.00289895576070968
CC	GO:0099512	supramolecular fiber	0.0030999056679218
CC	GO:0099080	supramolecular complex	0.00312678386558535
CC	GO:0099081	supramolecular polymer	0.00312678386558535
CC	GO:0098978	glutamatergic synapse	0.00330895076479673
CC	GO:0000228	nuclear chromosome	0.0034893539165414
CC	GO:0043292	contractile fiber	0.00364097108622566
BP	GO:0051236	establishment of RNA localization	0.00387527274015121
BP	GO:0048589	developmental growth	0.00403694382994473
BP	GO:0050808	synapse organization	0.00403694382994473
BP	GO:0044085	cellular component biogenesis	0.00403694382994473
BP	GO:0045597	positive regulation of cell differentiation	0.00423115215434583
BP	GO:0007411	axon guidance	0.00435249907075351
BP	GO:0050877	nervous system process	0.0043664990872654
BP	GO:0000278	mitotic cell cycle	0.0043664990872654
BP	GO:0007049	cell cycle	0.00457455175446493
BP	GO:0016071	mRNA metabolic process	0.00461975437751734
CC	GO:0045211	postsynaptic membrane	0.00483236815325763
CC	GO:0005856	cytoskeleton	0.00485474797740991
BP	GO:0007346	regulation of mitotic cell cycle	0.00488979103563806
BP	GO:0048513	animal organ development	0.00488979103563806
BP	GO:0046483	heterocycle metabolic process	0.00488979103563806
BP	GO:0097485	neuron projection guidance	0.00532350099936809
BP	GO:0033047	regulation of mitotic sister chromatid segregation	0.00537060054849137
CC	GO:0005813	centrosome	0.00565965217156959
MF	GO:0005488	binding	0.00579333253168196
BP	GO:0031123	RNA 3'-end processing	0.00591138208480827
BP	GO:0016070	RNA metabolic process	0.00608073316732823
CC	GO:0005887	integral component of plasma membrane	0.00625027751014732
BP	GO:0061448	connective tissue development	0.00648580912175561
CC	GO:0031226	intrinsic component of plasma membrane	0.00799014182316146
BP	GO:0051240	positive regulation of multicellular organismal process	0.00862983034532479
BP	GO:0050804	modulation of chemical synaptic transmission	0.00862983034532479
CC	GO:0099240	intrinsic component of synaptic membrane	0.00862983034532479
BP	GO:0050657	nucleic acid transport	0.00862983034532479
BP	GO:0050658	RNA transport	0.00862983034532479
CC	GO:0098793	presynapse	0.00863764821972153
BP	GO:0003012	muscle system process	0.00876135787705788
BP	GO:0031175	neuron projection development	0.00876959030437376
BP	GO:0022613	ribonucleoprotein complex biogenesis	0.00892444984977596
CC	GO:0005581	collagen trimer	0.00894251394063189
BP	GO:0002062	chondrocyte differentiation	0.00921476570293722
BP	GO:0007088	regulation of mitotic nuclear division	0.00936314633338544
BP	GO:0000245	spliceosomal complex assembly	0.00936314633338544
BP	GO:0006936	muscle contraction	0.00951639678221834
BP	GO:0099177	regulation of trans-synaptic signaling	0.00962325342488629
CC	GO:0098982	GABA-ergic synapse	0.00962325342488629
CC	GO:0044454	nuclear chromosome part	0.00968871726330089
CC	GO:0150034	distal axon	0.00993301589035881
CC	GO:1990904	ribonucleoprotein complex	0.00993301589035881
MF	GO:0008094	DNA-dependent ATPase activity	0.0103570672623952
BP	GO:0003433	chondrocyte development involved in endochondral bone morphogenesis	0.0104543045046045
BP	GO:0010467	gene expression	0.0104543045046045
BP	GO:0034508	centromere complex assembly	0.0104543045046045
MF	GO:0005509	calcium ion binding	0.0107047462892894
BP	GO:0006725	cellular aromatic compound metabolic process	0.0108369986349011
BP	GO:0006261	DNA-dependent DNA replication	0.0110168901570622
CC	GO:0000940	condensed chromosome outer kinetochore	0.0110642876078113
BP	GO:0033045	regulation of sister chromatid segregation	0.0111516636750419
BP	GO:0034641	cellular nitrogen compound metabolic process	0.0111863334709077
BP	GO:0048666	neuron development	0.0121056851406171
BP	GO:0120039	plasma membrane bounded cell projection morphogenesis	0.0121056851406171
BP	GO:0051960	regulation of nervous system development	0.0122806920924392
CC	GO:0005681	spliceosomal complex	0.0124364947229918
BP	GO:0060255	regulation of macromolecule metabolic process	0.0130797941620793
BP	GO:0051983	regulation of chromosome segregation	0.0130797941620793
BP	GO:0006260	DNA replication	0.0130973351235487
BP	GO:0030182	neuron differentiation	0.0130973351235487
BP	GO:0000070	mitotic sister chromatid segregation	0.0130973351235487
BP	GO:0045931	positive regulation of mitotic cell cycle	0.0136556338069883
BP	GO:0051093	negative regulation of developmental process	0.0139951150317555
CC	GO:0044451	nucleoplasm part	0.0141539210738775
CC	GO:0048786	presynaptic active zone	0.0148032559842455
BP	GO:0032989	cellular component morphogenesis	0.0149357114099098
BP	GO:0030198	extracellular matrix organization	0.0164883952466973
BP	GO:0048858	cell projection morphogenesis	0.0165422261318211
CC	GO:0030016	myofibril	0.0170882684025741
BP	GO:0001501	skeletal system development	0.0174345245748258
CC	GO:0098590	plasma membrane region	0.0174345245748258
BP	GO:0097435	supramolecular fiber organization	0.0174345245748258
CC	GO:0044449	contractile fiber part	0.0174345245748258
BP	GO:0051962	positive regulation of nervous system development	0.0174867866735808
BP	GO:0003013	circulatory system process	0.0177499134542948
BP	GO:0048812	neuron projection morphogenesis	0.0181274144699984
MF	GO:0005518	collagen binding	0.0188248221110216
MF	GO:0003723	RNA binding	0.0192399297920543
BP	GO:0044089	positive regulation of cellular component biogenesis	0.0192914477721024
BP	GO:0007517	muscle organ development	0.0193323882195431
BP	GO:0060537	muscle tissue development	0.0193360310606726
CC	GO:0042995	cell projection	0.0194309460908351
BP	GO:1901360	organic cyclic compound metabolic process	0.0198734430975459
BP	GO:0032990	cell part morphogenesis	0.0215717187355076
BP	GO:0031124	mRNA 3'-end processing	0.0215717187355076
CC	GO:0044463	cell projection part	0.0218905941319073
CC	GO:0120038	plasma membrane bounded cell projection part	0.0218905941319073
BP	GO:0006259	DNA metabolic process	0.0220749869132566
BP	GO:0051241	negative regulation of multicellular organismal process	0.0224088393255691
BP	GO:0051726	regulation of cell cycle	0.0225613727777642
BP	GO:0061564	axon development	0.0225877350940828
BP	GO:0014706	striated muscle tissue development	0.0226390307588754
BP	GO:0045005	DNA-dependent DNA replication maintenance of fidelity	0.0226390307588754
BP	GO:0051216	cartilage development	0.0226390307588754
BP	GO:0000375	RNA splicing, via transesterification reactions	0.0226390307588754
BP	GO:0000377	RNA splicing, via transesterification reactions with bulged adenosine as nucleophile	0.0226390307588754
BP	GO:0000398	mRNA splicing, via spliceosome	0.0226390307588754
MF	GO:0042623	ATPase activity, coupled	0.0226390307588754
CC	GO:0098936	intrinsic component of postsynaptic membrane	0.0227150079057553
CC	GO:0099699	integral component of synaptic membrane	0.0231218323829511
BP	GO:0140014	mitotic nuclear division	0.0232802315413082
BP	GO:0060351	cartilage development involved in endochondral bone morphogenesis	0.0232977796841223
CC	GO:0005657	replication fork	0.0236671929306284
CC	GO:0120025	plasma membrane bounded cell projection	0.0238137479969781
CC	GO:0043596	nuclear replication fork	0.0240656447669362
CC	GO:0044430	cytoskeletal part	0.0254843466774391
BP	GO:0003418	growth plate cartilage chondrocyte differentiation	0.0255513147996591
BP	GO:0007600	sensory perception	0.0262912230370046
BP	GO:0007091	metaphase/anaphase transition of mitotic cell cycle	0.0263605822725841
BP	GO:0000075	cell cycle checkpoint	0.0274305505580453
MF	GO:0005539	glycosaminoglycan binding	0.0276326378390195
MF	GO:0030020	extracellular matrix structural constituent conferring tensile strength	0.0289112997415678
BP	GO:0008037	cell recognition	0.0289112997415678
BP	GO:0007409	axonogenesis	0.0300123233056017
BP	GO:0032879	regulation of localization	0.0305104645760274
BP	GO:0048667	cell morphogenesis involved in neuron differentiation	0.0307114270352598
BP	GO:0003009	skeletal muscle contraction	0.0309369987881133
CC	GO:0030017	sarcomere	0.0333049676454927
CC	GO:0044459	plasma membrane part	0.0339209687461521
BP	GO:0007611	learning or memory	0.0340642708318879
MF	GO:0016887	ATPase activity	0.0341151597777371
BP	GO:0043062	extracellular structure organization	0.034798708832249
BP	GO:0060349	bone morphogenesis	0.035057274818869
BP	GO:0015931	nucleobase-containing compound transport	0.0356699463909112
BP	GO:0023052	signaling	0.0356699463909112
CC	GO:0098794	postsynapse	0.0356699463909112
BP	GO:0060538	skeletal muscle organ development	0.0357703564560944
CC	GO:0098839	postsynaptic density membrane	0.036501280604648
CC	GO:0044422	organelle part	0.0368015541128756
BP	GO:0060350	endochondral bone morphogenesis	0.0375678016573638
BP	GO:0010965	regulation of mitotic sister chromatid separation	0.0375678016573638
BP	GO:0000902	cell morphogenesis	0.0379858627145612
BP	GO:0044057	regulation of system process	0.0379858627145612
BP	GO:0031297	replication fork processing	0.038249444343921
BP	GO:0040008	regulation of growth	0.038249444343921
BP	GO:0098742	cell-cell adhesion via plasma-membrane adhesion molecules	0.0395954501053174
BP	GO:0030030	cell projection organization	0.0397830979900789
BP	GO:0033044	regulation of chromosome organization	0.04020825103504
BP	GO:0051171	regulation of nitrogen compound metabolic process	0.040240618830298
MF	GO:0004386	helicase activity	0.040240618830298
BP	GO:0048747	muscle fiber development	0.040240618830298
CC	GO:0030426	growth cone	0.040240618830298
BP	GO:0051783	regulation of nuclear division	0.040240618830298
BP	GO:0010720	positive regulation of cell development	0.0406234678064642
BP	GO:2000144	positive regulation of DNA-templated transcription, initiation	0.0406234678064642
CC	GO:0099146	intrinsic component of postsynaptic density membrane	0.0406428317180854
BP	GO:0007093	mitotic cell cycle checkpoint	0.0418081187984026
BP	GO:0120036	plasma membrane bounded cell projection organization	0.0418275574246116
BP	GO:0051276	chromosome organization	0.0419834327980187
BP	GO:0051716	cellular response to stimulus	0.0419834327980187
MF	GO:1990825	sequence-specific mRNA binding	0.042146483037915
BP	GO:0009719	response to endogenous stimulus	0.0433912229251491
BP	GO:0043933	protein-containing complex subunit organization	0.044086246949008
BP	GO:0008015	blood circulation	0.0442372877907268
BP	GO:0003417	growth plate cartilage development	0.0444582748894919
BP	GO:0000819	sister chromatid segregation	0.0444582748894919
BP	GO:0030071	regulation of mitotic metaphase/anaphase transition	0.0444582748894919
MF	GO:0050431	transforming growth factor beta binding	0.0458093916438567
BP	GO:0030199	collagen fibril organization	0.0474077212255587
BP	GO:0007154	cell communication	0.0474077212255587
CC	GO:0099634	postsynaptic specialization membrane	0.0482347927332756
CC	GO:0001527	microfibril	0.0482347927332756
BP	GO:0000904	cell morphogenesis involved in differentiation	0.0482347927332756
CC	GO:0005865	striated muscle thin filament	0.0482563741181327
BP	GO:0006807	nitrogen compound metabolic process	0.0482563741181327
BP	GO:0003414	chondrocyte morphogenesis involved in endochondral bone morphogenesis	0.0482563741181327
BP	GO:0003429	growth plate cartilage chondrocyte morphogenesis	0.0482563741181327
BP	GO:0090171	chondrocyte morphogenesis	0.0482563741181327
BP	GO:0051028	mRNA transport	0.0485025484212171
BP	GO:0022607	cellular component assembly	0.0486510419586692
BP	GO:0060284	regulation of cell development	0.0488652834172845
CC	GO:0030427	site of polarized growth	0.0490918492162479
BP	GO:0007416	synapse assembly	0.0496644791424415
