# Supplementary material for: Dedicated transcriptomics combined with power analysis lead to functional understanding of genes with weak phenotypic changes in knockout lines
Source: PLoS Comput Biol. 2020 Nov 12;16(11):e1008354. doi: 10.1371/journal.pcbi.1008354 (PMC7685438; doi:10.1371/journal.pcbi.1008354)
Supplement: S3 File — (GZ) [file pcbi.1008354.s017.gz › S3_File/gor0.2/201.tsv]

ontology	category	term	BH
CC	GO:0031012	extracellular matrix	1.44526288672071e-08
CC	GO:0062023	collagen-containing extracellular matrix	3.62186743391942e-07
CC	GO:0032991	protein-containing complex	3.62186743391942e-07
MF	GO:0005515	protein binding	4.85807668909113e-07
BP	GO:0009987	cellular process	2.08723759266564e-06
MF	GO:0005201	extracellular matrix structural constituent	2.44517491533298e-06
CC	GO:0044421	extracellular region part	5.43077528796091e-06
BP	GO:0065007	biological regulation	9.18012499881748e-06
BP	GO:0050789	regulation of biological process	9.18012499881748e-06
CC	GO:0043228	non-membrane-bounded organelle	9.18012499881748e-06
CC	GO:0044428	nuclear part	9.73136881884393e-06
CC	GO:0043232	intracellular non-membrane-bounded organelle	1.4068661226854e-05
CC	GO:0031981	nuclear lumen	2.16462190793091e-05
BP	GO:0008380	RNA splicing	2.20265643232249e-05
BP	GO:0071840	cellular component organization or biogenesis	2.89185724942362e-05
MF	GO:0005198	structural molecule activity	3.74132968965355e-05
BP	GO:0050794	regulation of cellular process	4.96711047123636e-05
BP	GO:0032501	multicellular organismal process	4.96711047123636e-05
CC	GO:0005615	extracellular space	4.96711047123636e-05
CC	GO:0044427	chromosomal part	4.96711047123636e-05
CC	GO:0097060	synaptic membrane	4.96711047123636e-05
CC	GO:0005694	chromosome	5.58780774770023e-05
MF	GO:0005488	binding	0.0001410516642298
CC	GO:0005576	extracellular region	0.000194016177552369
BP	GO:0016071	mRNA metabolic process	0.000194016177552369
CC	GO:0098687	chromosomal region	0.000194016177552369
CC	GO:0000775	chromosome, centromeric region	0.00043656230029237
BP	GO:0006397	mRNA processing	0.000691700950656473
MF	GO:0003729	mRNA binding	0.000741635030905342
BP	GO:0048731	system development	0.000741635030905342
CC	GO:0005581	collagen trimer	0.000741635030905342
BP	GO:0000375	RNA splicing, via transesterification reactions	0.000741635030905342
BP	GO:0000377	RNA splicing, via transesterification reactions with bulged adenosine as nucleophile	0.000741635030905342
BP	GO:0000398	mRNA splicing, via spliceosome	0.000741635030905342
BP	GO:0016043	cellular component organization	0.000788362289272111
MF	GO:0005212	structural constituent of eye lens	0.000839317845482526
BP	GO:0006396	RNA processing	0.000839317845482526
CC	GO:0045202	synapse	0.0010504056206856
MF	GO:0044877	protein-containing complex binding	0.00118573450919244
CC	GO:0005681	spliceosomal complex	0.00124914209959552
BP	GO:0051216	cartilage development	0.0013836568182026
CC	GO:0043292	contractile fiber	0.00162960152124847
CC	GO:0005654	nucleoplasm	0.00185197444995737
BP	GO:0006403	RNA localization	0.00191909243155453
BP	GO:0006941	striated muscle contraction	0.0021422387453652
BP	GO:0007275	multicellular organism development	0.00224380508193999
BP	GO:0003015	heart process	0.00224380508193999
BP	GO:0032502	developmental process	0.00278872024788601
CC	GO:0044456	synapse part	0.00410322816233653
CC	GO:0070013	intracellular organelle lumen	0.00410322816233653
CC	GO:0031974	membrane-enclosed lumen	0.00433137580503592
CC	GO:0043233	organelle lumen	0.00433137580503592
CC	GO:0000228	nuclear chromosome	0.0046835503543636
BP	GO:0003008	system process	0.00547504339681165
CC	GO:0099512	supramolecular fiber	0.00628515762445489
CC	GO:0099080	supramolecular complex	0.00628515762445489
CC	GO:0099081	supramolecular polymer	0.00628515762445489
BP	GO:0060047	heart contraction	0.00729290839467243
CC	GO:0044420	extracellular matrix component	0.00850341450651326
BP	GO:0030198	extracellular matrix organization	0.00850341450651326
CC	GO:0098590	plasma membrane region	0.00850341450651326
BP	GO:0048856	anatomical structure development	0.00850341450651326
CC	GO:0005634	nucleus	0.00871683920862619
CC	GO:0099240	intrinsic component of synaptic membrane	0.00948164768101702
BP	GO:0043062	extracellular structure organization	0.00982780340729145
CC	GO:0097458	neuron part	0.0110161216772916
CC	GO:0030424	axon	0.0110161216772916
CC	GO:0030016	myofibril	0.0110161216772916
CC	GO:0000776	kinetochore	0.0110161216772916
BP	GO:0000070	mitotic sister chromatid segregation	0.0110161216772916
CC	GO:0005856	cytoskeleton	0.011451434728363
BP	GO:0002062	chondrocyte differentiation	0.012351908745777
CC	GO:0044430	cytoskeletal part	0.0141053070644641
MF	GO:0003723	RNA binding	0.0141364113192896
BP	GO:0000245	spliceosomal complex assembly	0.0141364113192896
BP	GO:0060350	endochondral bone morphogenesis	0.0141364113192896
BP	GO:0140014	mitotic nuclear division	0.0141364113192896
CC	GO:0044454	nuclear chromosome part	0.0141364113192896
BP	GO:0051236	establishment of RNA localization	0.01426616433126
CC	GO:0030017	sarcomere	0.0143445516263649
BP	GO:0061448	connective tissue development	0.0148988282551448
BP	GO:0090304	nucleic acid metabolic process	0.0148988282551448
BP	GO:0060351	cartilage development involved in endochondral bone morphogenesis	0.0148988282551448
BP	GO:0003433	chondrocyte development involved in endochondral bone morphogenesis	0.0156598946007033
BP	GO:0007155	cell adhesion	0.0157142682327131
BP	GO:0006260	DNA replication	0.016152051947337
CC	GO:0030054	cell junction	0.0170774948093397
CC	GO:0044449	contractile fiber part	0.0170774948093397
BP	GO:0007399	nervous system development	0.0172486405843342
BP	GO:0050657	nucleic acid transport	0.0172486405843342
BP	GO:0050658	RNA transport	0.0172486405843342
BP	GO:0051983	regulation of chromosome segregation	0.0172486405843342
CC	GO:0045211	postsynaptic membrane	0.0172486405843342
BP	GO:0007088	regulation of mitotic nuclear division	0.0183178319054821
BP	GO:0051130	positive regulation of cellular component organization	0.0195136354725983
BP	GO:0040007	growth	0.0215539840807487
BP	GO:0022610	biological adhesion	0.0215539840807487
CC	GO:1990904	ribonucleoprotein complex	0.0215539840807487
BP	GO:0008037	cell recognition	0.0218341819267056
BP	GO:0048519	negative regulation of biological process	0.0218547637597462
CC	GO:0031226	intrinsic component of plasma membrane	0.0233485529906052
BP	GO:0007268	chemical synaptic transmission	0.0254020121427056
BP	GO:0098916	anterograde trans-synaptic signaling	0.0254020121427056
MF	GO:0005539	glycosaminoglycan binding	0.0254307500392198
BP	GO:0099536	synaptic signaling	0.0269564245495882
BP	GO:0048523	negative regulation of cellular process	0.0293364066989143
BP	GO:0099537	trans-synaptic signaling	0.0301866833985581
BP	GO:0051726	regulation of cell cycle	0.0301866833985581
CC	GO:0005813	centrosome	0.0308447810508991
BP	GO:0000278	mitotic cell cycle	0.0308447810508991
CC	GO:0005887	integral component of plasma membrane	0.0308447810508991
BP	GO:0048522	positive regulation of cellular process	0.0323876562697464
MF	GO:0030020	extracellular matrix structural constituent conferring tensile strength	0.0327800049209952
BP	GO:0048589	developmental growth	0.0327800049209952
BP	GO:0033047	regulation of mitotic sister chromatid segregation	0.0332704621341131
CC	GO:0000793	condensed chromosome	0.0356220163369361
CC	GO:0043005	neuron projection	0.0362776824574283
CC	GO:0043596	nuclear replication fork	0.0365340504211884
BP	GO:0007346	regulation of mitotic cell cycle	0.0378609447642589
BP	GO:0003418	growth plate cartilage chondrocyte differentiation	0.0378609447642589
BP	GO:0003422	growth plate cartilage morphogenesis	0.0378609447642589
BP	GO:0007049	cell cycle	0.0378609447642589
BP	GO:0048468	cell development	0.0378609447642589
CC	GO:0098982	GABA-ergic synapse	0.0382352452552488
CC	GO:0071013	catalytic step 2 spliceosome	0.0384877306873565
BP	GO:0007600	sensory perception	0.0424509418222808
BP	GO:0003009	skeletal muscle contraction	0.0435984862455756
CC	GO:0000777	condensed chromosome kinetochore	0.0436295134549291
BP	GO:0048518	positive regulation of biological process	0.0450810000423983
CC	GO:0042734	presynaptic membrane	0.0479314371740443
MF	GO:0005509	calcium ion binding	0.0481761828880313
BP	GO:0023052	signaling	0.0481761828880313
CC	GO:0032993	protein-DNA complex	0.0483412085049818
