# Supplementary material for: Dedicated transcriptomics combined with power analysis lead to functional understanding of genes with weak phenotypic changes in knockout lines
Source: PLoS Comput Biol. 2020 Nov 12;16(11):e1008354. doi: 10.1371/journal.pcbi.1008354 (PMC7685438; doi:10.1371/journal.pcbi.1008354)
Supplement: S3 File — (GZ) [file pcbi.1008354.s017.gz › S3_File/gor0.2/986.tsv]

ontology	category	term	BH
BP	GO:0032501	multicellular organismal process	5.10237275555043e-09
CC	GO:0031012	extracellular matrix	7.52457594503273e-07
MF	GO:0005515	protein binding	1.9100377761628e-06
CC	GO:0043228	non-membrane-bounded organelle	1.9100377761628e-06
CC	GO:0032991	protein-containing complex	2.62289270689611e-06
BP	GO:0048731	system development	2.62289270689611e-06
CC	GO:0043232	intracellular non-membrane-bounded organelle	3.31704040338391e-06
CC	GO:0045202	synapse	5.05117018818011e-06
CC	GO:0062023	collagen-containing extracellular matrix	5.05117018818011e-06
BP	GO:0032502	developmental process	5.05117018818011e-06
BP	GO:0007275	multicellular organism development	5.05117018818011e-06
CC	GO:0044428	nuclear part	6.34237164275368e-06
CC	GO:0031981	nuclear lumen	9.89396832750116e-06
CC	GO:0044421	extracellular region part	9.89396832750116e-06
BP	GO:0048856	anatomical structure development	1.02255212859308e-05
CC	GO:0097060	synaptic membrane	1.22489227238413e-05
BP	GO:0009987	cellular process	1.34071934514749e-05
BP	GO:0071840	cellular component organization or biogenesis	1.5318234301516e-05
BP	GO:0003008	system process	2.03386063015859e-05
CC	GO:0044456	synapse part	2.03386063015859e-05
MF	GO:0005201	extracellular matrix structural constituent	3.2373564743475e-05
MF	GO:0005488	binding	3.2373564743475e-05
MF	GO:0044877	protein-containing complex binding	3.526075839256e-05
BP	GO:0016043	cellular component organization	4.31316056171945e-05
CC	GO:0000776	kinetochore	4.31316056171945e-05
CC	GO:0000775	chromosome, centromeric region	5.02478159795453e-05
MF	GO:0005198	structural molecule activity	5.20407630664323e-05
BP	GO:0065007	biological regulation	5.29058972122961e-05
CC	GO:0005615	extracellular space	7.05253002798401e-05
BP	GO:0007268	chemical synaptic transmission	0.000108752921879419
BP	GO:0098916	anterograde trans-synaptic signaling	0.000108752921879419
CC	GO:0030054	cell junction	0.000118822185270222
BP	GO:0099536	synaptic signaling	0.000118822185270222
CC	GO:0005576	extracellular region	0.000122040464352506
BP	GO:0099537	trans-synaptic signaling	0.000129426728839445
CC	GO:0099512	supramolecular fiber	0.000139866455752754
CC	GO:0099080	supramolecular complex	0.000139866455752754
CC	GO:0099081	supramolecular polymer	0.000139866455752754
CC	GO:0044427	chromosomal part	0.000139866455752754
CC	GO:0005694	chromosome	0.000171953788949053
CC	GO:0098687	chromosomal region	0.000205451760193735
BP	GO:0048869	cellular developmental process	0.000298201000525983
BP	GO:0016071	mRNA metabolic process	0.000321361462823429
BP	GO:0007399	nervous system development	0.000393030596694784
BP	GO:0050793	regulation of developmental process	0.000393030596694784
BP	GO:0051239	regulation of multicellular organismal process	0.0003970033395734
CC	GO:0045211	postsynaptic membrane	0.000479107836104779
BP	GO:0050789	regulation of biological process	0.000530655175647445
BP	GO:0006396	RNA processing	0.000590445209226145
CC	GO:0005634	nucleus	0.000590445209226145
CC	GO:0070013	intracellular organelle lumen	0.000626642867594086
MF	GO:0005212	structural constituent of eye lens	0.000665805865512663
BP	GO:0090304	nucleic acid metabolic process	0.000665805865512663
CC	GO:0031974	membrane-enclosed lumen	0.000678806688474816
CC	GO:0043233	organelle lumen	0.000678806688474816
CC	GO:0000777	condensed chromosome kinetochore	0.000678806688474816
CC	GO:0099634	postsynaptic specialization membrane	0.000690274708246948
BP	GO:0006139	nucleobase-containing compound metabolic process	0.000698543677291274
BP	GO:0030154	cell differentiation	0.000995708978554501
CC	GO:0097458	neuron part	0.00122229183355619
BP	GO:0006941	striated muscle contraction	0.00160367692636552
BP	GO:0006403	RNA localization	0.00165253477181276
CC	GO:0036477	somatodendritic compartment	0.00165253477181276
BP	GO:0006397	mRNA processing	0.00171145988465984
BP	GO:0050808	synapse organization	0.0018172571046403
CC	GO:0044297	cell body	0.00182812214803797
CC	GO:0005654	nucleoplasm	0.00217912889985423
BP	GO:0050794	regulation of cellular process	0.00217912889985423
CC	GO:0000779	condensed chromosome, centromeric region	0.00217912889985423
CC	GO:0043025	neuronal cell body	0.00222247798664446
MF	GO:0005509	calcium ion binding	0.00225261620792548
MF	GO:0003729	mRNA binding	0.00247376151347708
BP	GO:0046483	heterocycle metabolic process	0.00265415005793993
CC	GO:0043292	contractile fiber	0.00282371824929162
BP	GO:0008380	RNA splicing	0.00295058459646562
BP	GO:0045595	regulation of cell differentiation	0.00304457138382567
BP	GO:0048468	cell development	0.00335353738413661
BP	GO:0048519	negative regulation of biological process	0.00350164361425483
BP	GO:0048523	negative regulation of cellular process	0.00367409640619433
CC	GO:0030424	axon	0.00413289389710909
BP	GO:0003009	skeletal muscle contraction	0.00468129609330886
CC	GO:0098878	neurotransmitter receptor complex	0.00512660198894072
CC	GO:0044422	organelle part	0.00512660198894072
BP	GO:0060538	skeletal muscle organ development	0.00520957703444987
CC	GO:0099240	intrinsic component of synaptic membrane	0.00698427174774323
BP	GO:0006725	cellular aromatic compound metabolic process	0.00703486873680217
BP	GO:2000026	regulation of multicellular organismal development	0.00703486873680217
BP	GO:0051094	positive regulation of developmental process	0.00756358288277205
CC	GO:0005581	collagen trimer	0.00756358288277205
CC	GO:0098794	postsynapse	0.00791678380643337
BP	GO:0051236	establishment of RNA localization	0.00791678380643337
BP	GO:0007346	regulation of mitotic cell cycle	0.00791678380643337
BP	GO:0003012	muscle system process	0.0080379814014449
CC	GO:0008328	ionotropic glutamate receptor complex	0.0081902408907632
BP	GO:0051093	negative regulation of developmental process	0.00960566163694645
BP	GO:0034641	cellular nitrogen compound metabolic process	0.00981033020706325
BP	GO:0007519	skeletal muscle tissue development	0.009813487674429
CC	GO:0098839	postsynaptic density membrane	0.0102201376701646
CC	GO:0005856	cytoskeleton	0.0102201376701646
BP	GO:0060351	cartilage development involved in endochondral bone morphogenesis	0.0107759147750037
MF	GO:0005539	glycosaminoglycan binding	0.0115858594780933
CC	GO:0031594	neuromuscular junction	0.0119155575845048
BP	GO:0034508	centromere complex assembly	0.0119155575845048
BP	GO:0022008	neurogenesis	0.012247817761353
BP	GO:0048699	generation of neurons	0.0123570718691716
CC	GO:0000228	nuclear chromosome	0.0139669069036079
CC	GO:0098936	intrinsic component of postsynaptic membrane	0.0140479516123677
BP	GO:1901360	organic cyclic compound metabolic process	0.0143343666474549
BP	GO:0003015	heart process	0.0146877164079894
CC	GO:0005681	spliceosomal complex	0.0151241108318143
CC	GO:0030017	sarcomere	0.0152008349687153
BP	GO:0007155	cell adhesion	0.0158228349301043
BP	GO:0015931	nucleobase-containing compound transport	0.016980883446838
BP	GO:0060537	muscle tissue development	0.016980883446838
CC	GO:0033267	axon part	0.0170426386057634
CC	GO:0030016	myofibril	0.0173154531641457
BP	GO:0050657	nucleic acid transport	0.0174451040171664
BP	GO:0050658	RNA transport	0.0174451040171664
BP	GO:0022610	biological adhesion	0.0180432978879514
BP	GO:0031123	RNA 3'-end processing	0.0180432978879514
CC	GO:0098982	GABA-ergic synapse	0.0180432978879514
CC	GO:0098948	intrinsic component of postsynaptic specialization membrane	0.0180432978879514
BP	GO:0048666	neuron development	0.0184032410585769
MF	GO:0005102	signaling receptor binding	0.0185514316019362
BP	GO:1901990	regulation of mitotic cell cycle phase transition	0.0188046214369832
CC	GO:0005865	striated muscle thin filament	0.0196115249080862
BP	GO:0014706	striated muscle tissue development	0.0196115249080862
MF	GO:0003723	RNA binding	0.0197189630083594
BP	GO:0051960	regulation of nervous system development	0.0197189630083594
BP	GO:0030182	neuron differentiation	0.0197189630083594
BP	GO:0060047	heart contraction	0.0197189630083594
BP	GO:0000278	mitotic cell cycle	0.0197189630083594
CC	GO:0005813	centrosome	0.0197189630083594
CC	GO:0044430	cytoskeletal part	0.0199115076563872
BP	GO:0051216	cartilage development	0.0200894150114196
CC	GO:0099699	integral component of synaptic membrane	0.02019967611376
CC	GO:0036379	myofilament	0.0208330504512645
BP	GO:0061448	connective tissue development	0.0208330504512645
BP	GO:0051128	regulation of cellular component organization	0.0214104423063415
CC	GO:0044454	nuclear chromosome part	0.0214104423063415
BP	GO:0051241	negative regulation of multicellular organismal process	0.0214771427539954
BP	GO:0061061	muscle structure development	0.0216617896168792
BP	GO:0006936	muscle contraction	0.0216617896168792
BP	GO:0051726	regulation of cell cycle	0.0223069599870416
BP	GO:0007517	muscle organ development	0.022460746691526
BP	GO:0050879	multicellular organismal movement	0.0225960710800894
BP	GO:0050881	musculoskeletal movement	0.0225960710800894
CC	GO:1990904	ribonucleoprotein complex	0.0225960710800894
BP	GO:0016070	RNA metabolic process	0.0225960710800894
MF	GO:0030020	extracellular matrix structural constituent conferring tensile strength	0.0225960710800894
BP	GO:0050877	nervous system process	0.0225960710800894
CC	GO:0098793	presynapse	0.0226873836169026
BP	GO:0045597	positive regulation of cell differentiation	0.0231630751589697
BP	GO:0048167	regulation of synaptic plasticity	0.0240119642386362
CC	GO:0044449	contractile fiber part	0.0240119642386362
BP	GO:0048589	developmental growth	0.0240119642386362
BP	GO:0060255	regulation of macromolecule metabolic process	0.0240119642386362
CC	GO:0043005	neuron projection	0.0261132182863644
BP	GO:0006013	mannose metabolic process	0.0261132182863644
BP	GO:0099177	regulation of trans-synaptic signaling	0.0261132182863644
CC	GO:0099572	postsynaptic specialization	0.0261132182863644
CC	GO:0000778	condensed nuclear chromosome kinetochore	0.0261132182863644
CC	GO:0044446	intracellular organelle part	0.0271007866592183
CC	GO:0044420	extracellular matrix component	0.0278144158897904
BP	GO:0007267	cell-cell signaling	0.0279398694674798
BP	GO:0048641	regulation of skeletal muscle tissue development	0.0279921433945138
BP	GO:0048513	animal organ development	0.0293954300854585
CC	GO:0099055	integral component of postsynaptic membrane	0.0295824793585156
BP	GO:0050804	modulation of chemical synaptic transmission	0.0296824869155674
BP	GO:0051130	positive regulation of cellular component organization	0.0297325736281337
BP	GO:0007093	mitotic cell cycle checkpoint	0.0326842542095113
CC	GO:0098590	plasma membrane region	0.0327511718293427
MF	GO:0008201	heparin binding	0.0328481301972186
BP	GO:0050806	positive regulation of synaptic transmission	0.0339347957683551
BP	GO:0006261	DNA-dependent DNA replication	0.0351330155737529
BP	GO:0060350	endochondral bone morphogenesis	0.0355332236069321
BP	GO:0045931	positive regulation of mitotic cell cycle	0.0358513036712425
BP	GO:1901987	regulation of cell cycle phase transition	0.0358660372782302
BP	GO:0008150	biological_process	0.0358660372782302
BP	GO:0048747	muscle fiber development	0.0360740782902589
CC	GO:0099146	intrinsic component of postsynaptic density membrane	0.0364470890754846
CC	GO:0098978	glutamatergic synapse	0.036726309890996
BP	GO:0000070	mitotic sister chromatid segregation	0.0379524918735544
MF	GO:0003697	single-stranded DNA binding	0.0388480747813431
BP	GO:0033047	regulation of mitotic sister chromatid segregation	0.0392571347984916
BP	GO:1901991	negative regulation of mitotic cell cycle phase transition	0.0417537026293198
BP	GO:0007215	glutamate receptor signaling pathway	0.0426351906144838
BP	GO:0031124	mRNA 3'-end processing	0.0441256887061167
BP	GO:0000375	RNA splicing, via transesterification reactions	0.044194138407897
BP	GO:0000377	RNA splicing, via transesterification reactions with bulged adenosine as nucleophile	0.044194138407897
BP	GO:0000398	mRNA splicing, via spliceosome	0.044194138407897
BP	GO:0043170	macromolecule metabolic process	0.044194138407897
BP	GO:0007610	behavior	0.0452013582175605
BP	GO:0040007	growth	0.0456635127782156
BP	GO:0007411	axon guidance	0.0456635127782156
BP	GO:1901988	negative regulation of cell cycle phase transition	0.0469598023685633
BP	GO:0044774	mitotic DNA integrity checkpoint	0.048408457384416
