# Supplementary material for: Dedicated transcriptomics combined with power analysis lead to functional understanding of genes with weak phenotypic changes in knockout lines
Source: PLoS Comput Biol. 2020 Nov 12;16(11):e1008354. doi: 10.1371/journal.pcbi.1008354 (PMC7685438; doi:10.1371/journal.pcbi.1008354)
Supplement: S3 File — (GZ) [file pcbi.1008354.s017.gz › S3_File/gor0.2/225.tsv]

ontology	category	term	BH
CC	GO:0031012	extracellular matrix	1.78654862203552e-10
BP	GO:0032501	multicellular organismal process	8.21358845267919e-09
CC	GO:0062023	collagen-containing extracellular matrix	1.49608186518465e-08
CC	GO:0044428	nuclear part	4.27345889683799e-08
CC	GO:0044421	extracellular region part	1.75651371056859e-07
MF	GO:0005201	extracellular matrix structural constituent	2.13804289763883e-07
BP	GO:0032502	developmental process	3.36322056279028e-07
BP	GO:0048731	system development	6.76745140397689e-07
BP	GO:0007275	multicellular organism development	6.8242582630323e-07
CC	GO:0005615	extracellular space	6.8242582630323e-07
CC	GO:0031981	nuclear lumen	7.86571444630554e-07
BP	GO:0048856	anatomical structure development	8.50313904983248e-07
CC	GO:0032991	protein-containing complex	1.00429728321037e-06
BP	GO:0065007	biological regulation	1.01212020935772e-06
CC	GO:0045202	synapse	1.15984550846727e-06
BP	GO:0009987	cellular process	2.30384550623156e-06
CC	GO:0005576	extracellular region	3.42163230359177e-06
BP	GO:0050789	regulation of biological process	9.04914719653046e-06
CC	GO:0044456	synapse part	1.05530638993097e-05
MF	GO:0005515	protein binding	1.78543449466179e-05
BP	GO:0030154	cell differentiation	1.78543449466179e-05
CC	GO:0005694	chromosome	1.90112986216759e-05
BP	GO:0048869	cellular developmental process	2.37727249892796e-05
BP	GO:0051239	regulation of multicellular organismal process	2.70086575384669e-05
CC	GO:0044427	chromosomal part	3.13506883940319e-05
CC	GO:0097060	synaptic membrane	3.25410527327813e-05
BP	GO:0071840	cellular component organization or biogenesis	3.25410527327813e-05
BP	GO:0050794	regulation of cellular process	3.25410527327813e-05
MF	GO:0005488	binding	3.25410527327813e-05
CC	GO:0043228	non-membrane-bounded organelle	3.41279137545601e-05
CC	GO:0000228	nuclear chromosome	3.63962915962808e-05
CC	GO:0005634	nucleus	3.7238819995736e-05
MF	GO:0005198	structural molecule activity	4.47898350638514e-05
CC	GO:0070013	intracellular organelle lumen	5.00836395031705e-05
BP	GO:2000026	regulation of multicellular organismal development	5.00836395031705e-05
CC	GO:0031974	membrane-enclosed lumen	5.09042581460859e-05
CC	GO:0043233	organelle lumen	5.09042581460859e-05
BP	GO:0050793	regulation of developmental process	5.09042581460859e-05
CC	GO:0043232	intracellular non-membrane-bounded organelle	6.5899448174101e-05
CC	GO:0030424	axon	7.59738951511713e-05
BP	GO:0099536	synaptic signaling	8.43526238883511e-05
CC	GO:0044454	nuclear chromosome part	0.000117843645403772
BP	GO:0099537	trans-synaptic signaling	0.000135352781802134
BP	GO:0003008	system process	0.000137953225670316
BP	GO:0007268	chemical synaptic transmission	0.000137953225670316
BP	GO:0098916	anterograde trans-synaptic signaling	0.000137953225670316
BP	GO:0061448	connective tissue development	0.000185613251293534
MF	GO:0044877	protein-containing complex binding	0.000185613251293534
CC	GO:0044420	extracellular matrix component	0.000265889369270026
BP	GO:0051094	positive regulation of developmental process	0.000296639733476442
CC	GO:0005654	nucleoplasm	0.000444157908697385
CC	GO:0005581	collagen trimer	0.000444157908697385
CC	GO:0097458	neuron part	0.00044606062996731
CC	GO:0000775	chromosome, centromeric region	0.000539564012671419
CC	GO:0030054	cell junction	0.000621465810950374
BP	GO:0016043	cellular component organization	0.000621465810950374
BP	GO:0007399	nervous system development	0.000622272195150777
BP	GO:0090304	nucleic acid metabolic process	0.000753395331340043
BP	GO:0051130	positive regulation of cellular component organization	0.000802651804110706
BP	GO:0048519	negative regulation of biological process	0.00100959059917151
CC	GO:0000776	kinetochore	0.00103916372176968
CC	GO:0031226	intrinsic component of plasma membrane	0.00117733122509643
MF	GO:0005212	structural constituent of eye lens	0.0012751913529381
BP	GO:0006139	nucleobase-containing compound metabolic process	0.00151553098785665
CC	GO:0033267	axon part	0.00168960741802494
BP	GO:0048518	positive regulation of biological process	0.00186910601018356
BP	GO:0002062	chondrocyte differentiation	0.00199722568607874
CC	GO:0005887	integral component of plasma membrane	0.00199722568607874
BP	GO:0051216	cartilage development	0.00204689076532796
BP	GO:0060255	regulation of macromolecule metabolic process	0.00209657696581812
CC	GO:0098793	presynapse	0.00214312089551281
BP	GO:0006260	DNA replication	0.00217365130773124
BP	GO:0051128	regulation of cellular component organization	0.00220844256398865
BP	GO:0007267	cell-cell signaling	0.0027716448480542
BP	GO:0048523	negative regulation of cellular process	0.0027716448480542
CC	GO:0000793	condensed chromosome	0.0027716448480542
BP	GO:0045597	positive regulation of cell differentiation	0.00306454419364997
MF	GO:0003729	mRNA binding	0.00306454419364997
CC	GO:0005681	spliceosomal complex	0.00309850407574081
BP	GO:0051726	regulation of cell cycle	0.00329919814081974
BP	GO:0046483	heterocycle metabolic process	0.00341919170214764
CC	GO:0099634	postsynaptic specialization membrane	0.00373658421128836
CC	GO:0099240	intrinsic component of synaptic membrane	0.00383539409633909
BP	GO:0008380	RNA splicing	0.00393935899578389
BP	GO:0048522	positive regulation of cellular process	0.00397305912821729
BP	GO:0040007	growth	0.00443016974420105
BP	GO:0006396	RNA processing	0.0055422348085129
MF	GO:0030020	extracellular matrix structural constituent conferring tensile strength	0.00567993455143983
MF	GO:0005539	glycosaminoglycan binding	0.00570124116865399
BP	GO:0043062	extracellular structure organization	0.00663372478580342
BP	GO:0006725	cellular aromatic compound metabolic process	0.00663372478580342
BP	GO:0043170	macromolecule metabolic process	0.00667200252087076
CC	GO:0098982	GABA-ergic synapse	0.00667200252087076
BP	GO:0048468	cell development	0.00745634165493909
CC	GO:0098590	plasma membrane region	0.00755342515507876
BP	GO:0000070	mitotic sister chromatid segregation	0.00772368497898432
BP	GO:0006941	striated muscle contraction	0.00805216336467304
CC	GO:0098687	chromosomal region	0.0085599759432402
CC	GO:0045211	postsynaptic membrane	0.00954658606478636
BP	GO:0000278	mitotic cell cycle	0.00955817115985137
BP	GO:0045595	regulation of cell differentiation	0.00995752292402011
BP	GO:0050808	synapse organization	0.00999602893008506
BP	GO:0023052	signaling	0.0105694242930265
MF	GO:0003723	RNA binding	0.0105694242930265
CC	GO:0098878	neurotransmitter receptor complex	0.0106223667847941
MF	GO:0005509	calcium ion binding	0.010676890593575
CC	GO:0000779	condensed chromosome, centromeric region	0.0109424341007138
BP	GO:0007059	chromosome segregation	0.0109424341007138
BP	GO:0008150	biological_process	0.0109424341007138
CC	GO:0099512	supramolecular fiber	0.0121566471651958
BP	GO:0030198	extracellular matrix organization	0.0121566471651958
CC	GO:0099080	supramolecular complex	0.0121566471651958
CC	GO:0099081	supramolecular polymer	0.0121566471651958
BP	GO:0050804	modulation of chemical synaptic transmission	0.0121566471651958
BP	GO:0007346	regulation of mitotic cell cycle	0.0121566471651958
BP	GO:0003433	chondrocyte development involved in endochondral bone morphogenesis	0.0137793742588367
BP	GO:0033210	leptin-mediated signaling pathway	0.0139364295978368
BP	GO:0099177	regulation of trans-synaptic signaling	0.0144311677603063
BP	GO:0060351	cartilage development involved in endochondral bone morphogenesis	0.0144871032210761
BP	GO:0032879	regulation of localization	0.0146134833258104
BP	GO:0051240	positive regulation of multicellular organismal process	0.0148457257919364
MF	GO:0008201	heparin binding	0.0149750294886978
BP	GO:0033044	regulation of chromosome organization	0.0150954586304391
BP	GO:0006259	DNA metabolic process	0.0150954586304391
BP	GO:0048699	generation of neurons	0.0156598085510616
BP	GO:0003015	heart process	0.0157440912486838
CC	GO:0008328	ionotropic glutamate receptor complex	0.0157440912486838
BP	GO:0007049	cell cycle	0.01594989295701
BP	GO:0048589	developmental growth	0.01594989295701
BP	GO:0016070	RNA metabolic process	0.01594989295701
BP	GO:0006261	DNA-dependent DNA replication	0.01594989295701
BP	GO:1901360	organic cyclic compound metabolic process	0.01594989295701
BP	GO:0016071	mRNA metabolic process	0.0161672077086375
BP	GO:0003012	muscle system process	0.0164655777346968
BP	GO:0022008	neurogenesis	0.0165530028835353
CC	GO:0044459	plasma membrane part	0.0168306988511022
BP	GO:0048666	neuron development	0.0168306988511022
CC	GO:0098936	intrinsic component of postsynaptic membrane	0.0168306988511022
BP	GO:0006397	mRNA processing	0.017837552408833
BP	GO:0140014	mitotic nuclear division	0.0184674632598251
CC	GO:0099699	integral component of synaptic membrane	0.0184674632598251
BP	GO:0048167	regulation of synaptic plasticity	0.0206761233198279
BP	GO:0031175	neuron projection development	0.0216007788732741
BP	GO:0085029	extracellular matrix assembly	0.022146008392446
BP	GO:0007088	regulation of mitotic nuclear division	0.0229443371656449
BP	GO:0040011	locomotion	0.0229443371656449
CC	GO:0043292	contractile fiber	0.02320520686681
BP	GO:0030182	neuron differentiation	0.0242854545209085
BP	GO:0007154	cell communication	0.0253831829251435
BP	GO:0006936	muscle contraction	0.0265900144710021
BP	GO:0051171	regulation of nitrogen compound metabolic process	0.0266338245694222
BP	GO:0006928	movement of cell or subcellular component	0.0280162309891413
BP	GO:0050877	nervous system process	0.0285483664813375
BP	GO:0048513	animal organ development	0.0294760912569145
BP	GO:0010605	negative regulation of macromolecule metabolic process	0.0305658311830035
BP	GO:0009888	tissue development	0.0305888603842459
BP	GO:0065008	regulation of biological quality	0.0310422106994398
CC	GO:0150034	distal axon	0.0316517612999356
BP	GO:0000819	sister chromatid segregation	0.0325665013922675
BP	GO:0033045	regulation of sister chromatid segregation	0.0325665013922675
BP	GO:0060047	heart contraction	0.0325665013922675
BP	GO:0003422	growth plate cartilage morphogenesis	0.0327099114401208
BP	GO:0003418	growth plate cartilage chondrocyte differentiation	0.0336926978965775
CC	GO:0000790	nuclear chromatin	0.0343731567092954
BP	GO:0033047	regulation of mitotic sister chromatid segregation	0.0354560853518236
CC	GO:0098948	intrinsic component of postsynaptic specialization membrane	0.0358311403494587
BP	GO:0051983	regulation of chromosome segregation	0.03598216496861
BP	GO:0034641	cellular nitrogen compound metabolic process	0.0365232447500778
CC	GO:0099572	postsynaptic specialization	0.0378137582933265
BP	GO:0009653	anatomical structure morphogenesis	0.0378137582933265
BP	GO:0048251	elastic fiber assembly	0.0378137582933265
CC	GO:0044422	organelle part	0.0385108820420182
CC	GO:0098839	postsynaptic density membrane	0.0404305116779316
BP	GO:0000375	RNA splicing, via transesterification reactions	0.0404305116779316
BP	GO:0000377	RNA splicing, via transesterification reactions with bulged adenosine as nucleophile	0.0404305116779316
BP	GO:0000398	mRNA splicing, via spliceosome	0.0404305116779316
BP	GO:0003009	skeletal muscle contraction	0.0404305116779316
CC	GO:0000777	condensed chromosome kinetochore	0.0419771054267168
BP	GO:0008608	attachment of spindle microtubules to kinetochore	0.0425842153484195
BP	GO:0051783	regulation of nuclear division	0.0425842153484195
BP	GO:0051276	chromosome organization	0.0428544144439867
CC	GO:0043005	neuron projection	0.0452621071376738
CC	GO:0036477	somatodendritic compartment	0.0452621071376738
BP	GO:0006275	regulation of DNA replication	0.0452621071376738
CC	GO:0043025	neuronal cell body	0.0463172619317923
BP	GO:0006403	RNA localization	0.0464048356226427
BP	GO:0080090	regulation of primary metabolic process	0.048477715477312
