# Supplementary material for: Dedicated transcriptomics combined with power analysis lead to functional understanding of genes with weak phenotypic changes in knockout lines
Source: PLoS Comput Biol. 2020 Nov 12;16(11):e1008354. doi: 10.1371/journal.pcbi.1008354 (PMC7685438; doi:10.1371/journal.pcbi.1008354)
Supplement: S3 File — (GZ) [file pcbi.1008354.s017.gz › S3_File/gor0.2/256.tsv]

ontology	category	term	BH
CC	GO:0031012	extracellular matrix	2.18708508145836e-11
CC	GO:0062023	collagen-containing extracellular matrix	5.80713055664644e-11
CC	GO:0044421	extracellular region part	6.856927454743e-10
CC	GO:0005615	extracellular space	2.27490845634498e-09
BP	GO:0032501	multicellular organismal process	6.86571309125748e-09
BP	GO:0009987	cellular process	1.34340898534127e-08
MF	GO:0005515	protein binding	1.65959507489141e-08
CC	GO:0005576	extracellular region	2.09528134137196e-08
MF	GO:0005201	extracellular matrix structural constituent	2.10750555764002e-08
BP	GO:0065007	biological regulation	1.7408242349486e-07
BP	GO:0071840	cellular component organization or biogenesis	2.2009604448624e-07
BP	GO:0050789	regulation of biological process	2.28023350900697e-07
BP	GO:0050794	regulation of cellular process	3.23758395370374e-07
BP	GO:0016043	cellular component organization	1.1127177591031e-06
CC	GO:0097060	synaptic membrane	1.1127177591031e-06
CC	GO:0045202	synapse	1.26623025060565e-06
BP	GO:0048856	anatomical structure development	1.26623025060565e-06
BP	GO:0032502	developmental process	1.26623025060565e-06
BP	GO:0007275	multicellular organism development	1.32262314618248e-06
CC	GO:0030424	axon	1.50416180772629e-06
CC	GO:0032991	protein-containing complex	1.51090212397606e-06
CC	GO:0044456	synapse part	4.85303409503173e-06
BP	GO:0048731	system development	5.76929880226025e-06
MF	GO:0005198	structural molecule activity	6.54414969664836e-06
CC	GO:0099512	supramolecular fiber	9.43654912462163e-06
CC	GO:0099080	supramolecular complex	9.43654912462163e-06
CC	GO:0099081	supramolecular polymer	9.43654912462163e-06
MF	GO:0005488	binding	9.43654912462163e-06
CC	GO:0005887	integral component of plasma membrane	1.00492725110623e-05
CC	GO:0043228	non-membrane-bounded organelle	1.20526932717342e-05
MF	GO:0044877	protein-containing complex binding	1.20526932717342e-05
BP	GO:0048523	negative regulation of cellular process	1.25224968834588e-05
CC	GO:0031226	intrinsic component of plasma membrane	1.39598827116802e-05
CC	GO:0005694	chromosome	1.70888232015869e-05
BP	GO:0048519	negative regulation of biological process	2.03222708060483e-05
BP	GO:0051726	regulation of cell cycle	2.34477195439058e-05
CC	GO:0098590	plasma membrane region	2.48053426453193e-05
CC	GO:0043232	intracellular non-membrane-bounded organelle	2.4973827154777e-05
BP	GO:0048468	cell development	2.62983710737074e-05
BP	GO:0007346	regulation of mitotic cell cycle	3.59172925946633e-05
BP	GO:0051239	regulation of multicellular organismal process	4.34674929804891e-05
CC	GO:0044427	chromosomal part	4.34674929804891e-05
CC	GO:0043292	contractile fiber	5.05327515531662e-05
CC	GO:0044459	plasma membrane part	6.51461247941559e-05
BP	GO:2000026	regulation of multicellular organismal development	0.000119465137766957
BP	GO:0007155	cell adhesion	0.000122015389415535
CC	GO:0044428	nuclear part	0.000146549040709133
BP	GO:0022610	biological adhesion	0.000149453243659922
BP	GO:0008380	RNA splicing	0.000149453243659922
CC	GO:0045211	postsynaptic membrane	0.000149453243659922
CC	GO:0000775	chromosome, centromeric region	0.000201243354354253
CC	GO:0099240	intrinsic component of synaptic membrane	0.000201243354354253
CC	GO:0097458	neuron part	0.000229510865033711
BP	GO:0016071	mRNA metabolic process	0.000246006876704427
BP	GO:0050793	regulation of developmental process	0.000261848292537092
CC	GO:0030054	cell junction	0.000275386972429791
CC	GO:0099634	postsynaptic specialization membrane	0.000346372914889476
MF	GO:0003729	mRNA binding	0.000405246213086676
BP	GO:0099536	synaptic signaling	0.000489711364558787
CC	GO:0033267	axon part	0.000510220934626191
BP	GO:0060351	cartilage development involved in endochondral bone morphogenesis	0.000510220934626191
BP	GO:0006397	mRNA processing	0.000515934841395248
MF	GO:0005539	glycosaminoglycan binding	0.000561721523185036
BP	GO:0007268	chemical synaptic transmission	0.000706170510708331
BP	GO:0098916	anterograde trans-synaptic signaling	0.000706170510708331
BP	GO:0007399	nervous system development	0.000862819038577186
CC	GO:0030016	myofibril	0.000899065567994247
BP	GO:0099537	trans-synaptic signaling	0.000899065567994247
CC	GO:0098936	intrinsic component of postsynaptic membrane	0.000920902856094153
CC	GO:0098839	postsynaptic density membrane	0.00103302412566411
CC	GO:0031981	nuclear lumen	0.00103501568063125
CC	GO:0005604	basement membrane	0.0011000728041292
MF	GO:0005509	calcium ion binding	0.00127951313306458
BP	GO:0098742	cell-cell adhesion via plasma-membrane adhesion molecules	0.00128201150464378
CC	GO:0099699	integral component of synaptic membrane	0.00131224934710806
MF	GO:0008201	heparin binding	0.00137203227546771
BP	GO:0051128	regulation of cellular component organization	0.00141379870655451
CC	GO:0000228	nuclear chromosome	0.00141379870655451
BP	GO:0000278	mitotic cell cycle	0.00141379870655451
BP	GO:0006396	RNA processing	0.00142002388032354
CC	GO:0000776	kinetochore	0.00142002388032354
CC	GO:0098793	presynapse	0.00145411253988405
BP	GO:0048522	positive regulation of cellular process	0.0016288535432436
BP	GO:0003417	growth plate cartilage development	0.00178586134275503
CC	GO:0044449	contractile fiber part	0.00178586134275503
BP	GO:0090304	nucleic acid metabolic process	0.00202649547403146
BP	GO:0060350	endochondral bone morphogenesis	0.00208907645285794
CC	GO:0005681	spliceosomal complex	0.00208907645285794
BP	GO:0003433	chondrocyte development involved in endochondral bone morphogenesis	0.00214332283289913
BP	GO:0051216	cartilage development	0.00217150192080648
CC	GO:0044420	extracellular matrix component	0.00219547790892381
BP	GO:1901990	regulation of mitotic cell cycle phase transition	0.00225767121700463
BP	GO:0051130	positive regulation of cellular component organization	0.00227114932217497
CC	GO:0044454	nuclear chromosome part	0.00233351447524808
CC	GO:0099055	integral component of postsynaptic membrane	0.00239348229231423
BP	GO:0030154	cell differentiation	0.00244076204767275
BP	GO:0048869	cellular developmental process	0.00245289791910827
BP	GO:0051960	regulation of nervous system development	0.00285958767714944
BP	GO:0007049	cell cycle	0.00334202837305651
BP	GO:0048699	generation of neurons	0.00334202837305651
CC	GO:0005581	collagen trimer	0.00334202837305651
CC	GO:0098687	chromosomal region	0.00334202837305651
CC	GO:0030017	sarcomere	0.00364667348105728
MF	GO:0005212	structural constituent of eye lens	0.00364667348105728
BP	GO:0022008	neurogenesis	0.00373536895979035
BP	GO:0023052	signaling	0.00375312991388541
BP	GO:0048518	positive regulation of biological process	0.00375458104638519
CC	GO:0099146	intrinsic component of postsynaptic density membrane	0.00383751188608238
CC	GO:0005654	nucleoplasm	0.00425543067522922
BP	GO:0007088	regulation of mitotic nuclear division	0.00432716427578804
CC	GO:0043005	neuron projection	0.00470168498040812
BP	GO:1901987	regulation of cell cycle phase transition	0.00490206674624363
BP	GO:0003422	growth plate cartilage morphogenesis	0.00490206674624363
BP	GO:0002062	chondrocyte differentiation	0.00497542549061157
BP	GO:0051783	regulation of nuclear division	0.00504220582008586
BP	GO:0000375	RNA splicing, via transesterification reactions	0.00504220582008586
BP	GO:0000377	RNA splicing, via transesterification reactions with bulged adenosine as nucleophile	0.00504220582008586
BP	GO:0000398	mRNA splicing, via spliceosome	0.00504220582008586
BP	GO:0006260	DNA replication	0.00517381569787582
MF	GO:1990825	sequence-specific mRNA binding	0.00519823655963249
BP	GO:0050808	synapse organization	0.00530136261702503
BP	GO:0006139	nucleobase-containing compound metabolic process	0.00661415820259099
BP	GO:0003418	growth plate cartilage chondrocyte differentiation	0.00682260473367243
BP	GO:0007154	cell communication	0.00759427870775167
BP	GO:1905818	regulation of chromosome separation	0.00773900977776572
BP	GO:0006403	RNA localization	0.00818294826313785
MF	GO:0003723	RNA binding	0.00819271575134402
CC	GO:0098948	intrinsic component of postsynaptic specialization membrane	0.00821465040372994
CC	GO:0000779	condensed chromosome, centromeric region	0.00821465040372994
BP	GO:0030182	neuron differentiation	0.00821465040372994
BP	GO:0008037	cell recognition	0.00852371234964697
CC	GO:0071944	cell periphery	0.00855763150302377
BP	GO:0010564	regulation of cell cycle process	0.00855763150302377
BP	GO:0000070	mitotic sister chromatid segregation	0.00909584044026329
CC	GO:0099061	integral component of postsynaptic density membrane	0.00909584044026329
MF	GO:0030020	extracellular matrix structural constituent conferring tensile strength	0.00932544466681036
CC	GO:0098982	GABA-ergic synapse	0.00942646956081514
BP	GO:0007411	axon guidance	0.0100981251810749
BP	GO:0003008	system process	0.0100981251810749
CC	GO:0042995	cell projection	0.0100981251810749
CC	GO:0043596	nuclear replication fork	0.0100981251810749
BP	GO:0048666	neuron development	0.0100981251810749
BP	GO:0006261	DNA-dependent DNA replication	0.0102714197516691
BP	GO:0003414	chondrocyte morphogenesis involved in endochondral bone morphogenesis	0.0102714197516691
BP	GO:0003429	growth plate cartilage chondrocyte morphogenesis	0.0102714197516691
BP	GO:0090171	chondrocyte morphogenesis	0.0102714197516691
BP	GO:0045595	regulation of cell differentiation	0.01047943909281
BP	GO:0034508	centromere complex assembly	0.0104808991549265
CC	GO:0120025	plasma membrane bounded cell projection	0.0106032969835011
BP	GO:0008038	neuron recognition	0.0106032969835011
MF	GO:0098879	structural constituent of postsynaptic specialization	0.0106032969835011
CC	GO:0000777	condensed chromosome kinetochore	0.0111208381944277
BP	GO:0045931	positive regulation of mitotic cell cycle	0.0111208381944277
BP	GO:0046483	heterocycle metabolic process	0.0115614478670437
CC	GO:0005634	nucleus	0.0115906017112269
BP	GO:0051093	negative regulation of developmental process	0.0115906017112269
CC	GO:0070013	intracellular organelle lumen	0.0117245534081571
BP	GO:0097485	neuron projection guidance	0.0117245534081571
BP	GO:0033047	regulation of mitotic sister chromatid segregation	0.0121344712750203
BP	GO:0043062	extracellular structure organization	0.0122143428810246
CC	GO:0031974	membrane-enclosed lumen	0.0122143428810246
CC	GO:0043233	organelle lumen	0.0122143428810246
CC	GO:0005657	replication fork	0.0123034585500094
CC	GO:0009986	cell surface	0.0124054678736884
BP	GO:0050804	modulation of chemical synaptic transmission	0.0125082441426604
BP	GO:0051094	positive regulation of developmental process	0.0125082441426604
CC	GO:0005856	cytoskeleton	0.0129680529163944
MF	GO:0016887	ATPase activity	0.0130520071990564
BP	GO:0032879	regulation of localization	0.0130520071990564
CC	GO:0098878	neurotransmitter receptor complex	0.0134917158701807
CC	GO:0098794	postsynapse	0.0137149720939912
CC	GO:0098978	glutamatergic synapse	0.0138469292864293
CC	GO:0005886	plasma membrane	0.0138469292864293
BP	GO:0099177	regulation of trans-synaptic signaling	0.0145170299406688
BP	GO:0043170	macromolecule metabolic process	0.0145459724828695
CC	GO:0043025	neuronal cell body	0.0145459724828695
BP	GO:0031175	neuron projection development	0.0146259291121362
MF	GO:0001540	amyloid-beta binding	0.0150393975099057
BP	GO:0030198	extracellular matrix organization	0.0150393975099057
CC	GO:0044297	cell body	0.0155549613219861
CC	GO:0099060	integral component of postsynaptic specialization membrane	0.0155549613219861
BP	GO:0061448	connective tissue development	0.0155549613219861
BP	GO:0006974	cellular response to DNA damage stimulus	0.0155549613219861
BP	GO:0007267	cell-cell signaling	0.0159127400062042
CC	GO:0036477	somatodendritic compartment	0.0159365950081877
BP	GO:0051236	establishment of RNA localization	0.0171074702795275
BP	GO:0050684	regulation of mRNA processing	0.0171511225371555
BP	GO:0010965	regulation of mitotic sister chromatid separation	0.0177118978501862
MF	GO:0005102	signaling receptor binding	0.0177118978501862
BP	GO:0045930	negative regulation of mitotic cell cycle	0.0181548549847367
MF	GO:0098919	structural constituent of postsynaptic density	0.0181548549847367
CC	GO:0044422	organelle part	0.0193488047715177
BP	GO:0090068	positive regulation of cell cycle process	0.0198173097399041
CC	GO:0048786	presynaptic active zone	0.0200423805646126
BP	GO:0044539	long-chain fatty acid import	0.0205306432513543
BP	GO:0060255	regulation of macromolecule metabolic process	0.020761950503694
BP	GO:0007416	synapse assembly	0.0208504115163206
MF	GO:0005261	cation channel activity	0.0208751322424874
BP	GO:0140014	mitotic nuclear division	0.0208760157660517
BP	GO:0045597	positive regulation of cell differentiation	0.0208760157660517
BP	GO:0051241	negative regulation of multicellular organismal process	0.0208760157660517
BP	GO:0098868	bone growth	0.0208760157660517
BP	GO:1903311	regulation of mRNA metabolic process	0.0214868539958783
BP	GO:0050657	nucleic acid transport	0.0214954888788238
BP	GO:0050658	RNA transport	0.0214954888788238
BP	GO:0003416	endochondral bone growth	0.0214954888788238
BP	GO:0033045	regulation of sister chromatid segregation	0.0216577503185419
BP	GO:0045786	negative regulation of cell cycle	0.0216577503185419
CC	GO:0000793	condensed chromosome	0.0221986300353902
BP	GO:0003413	chondrocyte differentiation involved in endochondral bone morphogenesis	0.022268663522384
BP	GO:0006941	striated muscle contraction	0.0224035773640034
BP	GO:0060284	regulation of cell development	0.0225694828768933
BP	GO:0006928	movement of cell or subcellular component	0.0226390910805052
CC	GO:0042734	presynaptic membrane	0.0230088168322401
CC	GO:0150034	distal axon	0.0230987824637543
CC	GO:0044430	cytoskeletal part	0.0230987824637543
CC	GO:0008328	ionotropic glutamate receptor complex	0.0232194562424176
BP	GO:0051983	regulation of chromosome segregation	0.0233119244839501
BP	GO:0048167	regulation of synaptic plasticity	0.0238787888951582
BP	GO:0040007	growth	0.0242058203608834
BP	GO:0003013	circulatory system process	0.0250101884656963
BP	GO:0006725	cellular aromatic compound metabolic process	0.0251429020068316
BP	GO:0050767	regulation of neurogenesis	0.025577166062326
CC	GO:1990904	ribonucleoprotein complex	0.0261609373877246
BP	GO:0008285	negative regulation of cell proliferation	0.0261958812156064
BP	GO:0007091	metaphase/anaphase transition of mitotic cell cycle	0.0262020831496318
BP	GO:0051962	positive regulation of nervous system development	0.026900362945654
BP	GO:0044784	metaphase/anaphase transition of cell cycle	0.0274258783087618
BP	GO:1903047	mitotic cell cycle process	0.0286487427177015
BP	GO:0050896	response to stimulus	0.0287076658274893
BP	GO:0000819	sister chromatid segregation	0.0292129010106578
CC	GO:0099572	postsynaptic specialization	0.0297510502554693
CC	GO:0031672	A band	0.0303543435577697
BP	GO:0051179	localization	0.0317550873324436
BP	GO:0065008	regulation of biological quality	0.0337018415715275
BP	GO:0060349	bone morphogenesis	0.0347856835234449
BP	GO:0010720	positive regulation of cell development	0.0356215746224902
BP	GO:0051716	cellular response to stimulus	0.0358496930379536
BP	GO:1901989	positive regulation of cell cycle phase transition	0.0384293910255306
BP	GO:0061564	axon development	0.0387985883149335
CC	GO:0031594	neuromuscular junction	0.0387985883149335
BP	GO:0006259	DNA metabolic process	0.0387985883149335
BP	GO:0008015	blood circulation	0.0389126335898032
BP	GO:0007059	chromosome segregation	0.0420900956621369
BP	GO:0010866	regulation of triglyceride biosynthetic process	0.0421435264722328
BP	GO:0044772	mitotic cell cycle phase transition	0.0428170879390558
CC	GO:0032809	neuronal cell body membrane	0.0431569994650374
CC	GO:0032279	asymmetric synapse	0.0437803840132972
BP	GO:1901992	positive regulation of mitotic cell cycle phase transition	0.0438480514147614
BP	GO:0051171	regulation of nitrogen compound metabolic process	0.0448238173128386
BP	GO:0006936	muscle contraction	0.0451879581057483
MF	GO:0042623	ATPase activity, coupled	0.0455165395182027
CC	GO:0044463	cell projection part	0.0463825030860572
CC	GO:0120038	plasma membrane bounded cell projection part	0.0463825030860572
BP	GO:0044085	cellular component biogenesis	0.0463825030860572
BP	GO:0044770	cell cycle phase transition	0.046474088075117
BP	GO:0031124	mRNA 3'-end processing	0.0465243328765711
MF	GO:0046873	metal ion transmembrane transporter activity	0.0467491383042082
BP	GO:0060536	cartilage morphogenesis	0.0467491383042082
BP	GO:0030071	regulation of mitotic metaphase/anaphase transition	0.0467999390121351
BP	GO:0048589	developmental growth	0.0470081166743284
CC	GO:1990351	transporter complex	0.0473006972302807
BP	GO:0009653	anatomical structure morphogenesis	0.0473224196690413
CC	GO:1902495	transmembrane transporter complex	0.0473224196690413
BP	GO:1902099	regulation of metaphase/anaphase transition of cell cycle	0.0478126486692624
BP	GO:0034641	cellular nitrogen compound metabolic process	0.0486935094991275
CC	GO:0005865	striated muscle thin filament	0.0497901270237331
