# Supplementary material for: Dedicated transcriptomics combined with power analysis lead to functional understanding of genes with weak phenotypic changes in knockout lines
Source: PLoS Comput Biol. 2020 Nov 12;16(11):e1008354. doi: 10.1371/journal.pcbi.1008354 (PMC7685438; doi:10.1371/journal.pcbi.1008354)
Supplement: S3 File — (GZ) [file pcbi.1008354.s017.gz › S3_File/gor0.2/697.tsv]

ontology	category	term	BH
CC	GO:0031012	extracellular matrix	3.0607060162584e-08
BP	GO:0032501	multicellular organismal process	4.66704441046986e-08
CC	GO:0062023	collagen-containing extracellular matrix	9.01755242495358e-08
MF	GO:0005201	extracellular matrix structural constituent	9.01755242495358e-08
CC	GO:0043228	non-membrane-bounded organelle	9.01755242495358e-08
CC	GO:0044428	nuclear part	2.17863301969263e-07
BP	GO:0032502	developmental process	2.20527953288277e-07
CC	GO:0043232	intracellular non-membrane-bounded organelle	2.3136954393462e-07
BP	GO:0048856	anatomical structure development	2.91260336460489e-07
BP	GO:0007275	multicellular organism development	2.91260336460489e-07
BP	GO:0048731	system development	6.00144238032255e-07
CC	GO:0031981	nuclear lumen	7.48995983773206e-07
BP	GO:0065007	biological regulation	7.66109235777615e-07
BP	GO:0009987	cellular process	1.05283567073772e-06
MF	GO:0005515	protein binding	1.4966133928796e-06
BP	GO:0050789	regulation of biological process	1.60667984235945e-06
BP	GO:0050794	regulation of cellular process	2.0998482343371e-06
CC	GO:0030424	axon	2.47385573740494e-06
CC	GO:0045202	synapse	5.48415947085569e-06
CC	GO:0070013	intracellular organelle lumen	6.2559099444555e-06
CC	GO:0031974	membrane-enclosed lumen	6.2559099444555e-06
CC	GO:0043233	organelle lumen	6.2559099444555e-06
BP	GO:0071840	cellular component organization or biogenesis	6.2559099444555e-06
CC	GO:0097060	synaptic membrane	9.37718214361054e-06
MF	GO:0005198	structural molecule activity	9.61105986274725e-06
BP	GO:0051239	regulation of multicellular organismal process	9.6382174510595e-06
CC	GO:0032991	protein-containing complex	1.01233980049478e-05
CC	GO:0044456	synapse part	1.22158065695757e-05
BP	GO:0006396	RNA processing	1.22158065695757e-05
CC	GO:0044421	extracellular region part	1.69735014944732e-05
CC	GO:0000775	chromosome, centromeric region	1.76698219354619e-05
CC	GO:0005654	nucleoplasm	3.4672201779817e-05
BP	GO:0048869	cellular developmental process	3.90105893639143e-05
CC	GO:0044427	chromosomal part	4.4463434776885e-05
BP	GO:0016043	cellular component organization	4.74701556054474e-05
CC	GO:0005694	chromosome	5.06365378110628e-05
CC	GO:0000776	kinetochore	5.89355664630122e-05
BP	GO:0007399	nervous system development	6.173058299279e-05
CC	GO:0005615	extracellular space	6.173058299279e-05
MF	GO:0005488	binding	6.2493823326743e-05
BP	GO:0050793	regulation of developmental process	6.2493823326743e-05
BP	GO:0099536	synaptic signaling	6.92885417043845e-05
BP	GO:0099537	trans-synaptic signaling	7.69514580837164e-05
BP	GO:0007268	chemical synaptic transmission	8.06465210023975e-05
BP	GO:0098916	anterograde trans-synaptic signaling	8.06465210023975e-05
BP	GO:0008380	RNA splicing	9.19105133195809e-05
CC	GO:0033267	axon part	9.77036236597378e-05
CC	GO:0097458	neuron part	0.000105995447566227
BP	GO:0030154	cell differentiation	0.000148505598555001
CC	GO:0000777	condensed chromosome kinetochore	0.00015824513651522
BP	GO:0000375	RNA splicing, via transesterification reactions	0.000180978789707317
BP	GO:0000377	RNA splicing, via transesterification reactions with bulged adenosine as nucleophile	0.000180978789707317
BP	GO:0000398	mRNA splicing, via spliceosome	0.000180978789707317
CC	GO:0099512	supramolecular fiber	0.00019466196753547
CC	GO:0099080	supramolecular complex	0.00019466196753547
CC	GO:0099081	supramolecular polymer	0.00019466196753547
CC	GO:0000779	condensed chromosome, centromeric region	0.000196152593869722
CC	GO:0045211	postsynaptic membrane	0.000196471855991069
CC	GO:0043292	contractile fiber	0.000256034874257458
CC	GO:0098687	chromosomal region	0.000330915724520071
BP	GO:0048519	negative regulation of biological process	0.000333693601297936
MF	GO:0044877	protein-containing complex binding	0.000463772901584678
CC	GO:0036477	somatodendritic compartment	0.000500905632496832
BP	GO:0048468	cell development	0.000532612225822816
CC	GO:0005576	extracellular region	0.000564493484437418
BP	GO:0051128	regulation of cellular component organization	0.000916516837407992
BP	GO:0016071	mRNA metabolic process	0.00105706346842332
BP	GO:2000026	regulation of multicellular organismal development	0.00108827563475282
CC	GO:0005856	cytoskeleton	0.00112527321888017
BP	GO:0006397	mRNA processing	0.00116469618715028
CC	GO:0030054	cell junction	0.00117418731742358
BP	GO:0090304	nucleic acid metabolic process	0.0014054628487299
CC	GO:0005581	collagen trimer	0.00146356492848156
CC	GO:0043025	neuronal cell body	0.00148649602844343
CC	GO:0030016	myofibril	0.0017073729508261
CC	GO:0044430	cytoskeletal part	0.0017073729508261
MF	GO:0005539	glycosaminoglycan binding	0.00190826230115007
CC	GO:0044422	organelle part	0.00190826230115007
BP	GO:0048523	negative regulation of cellular process	0.00226980992122764
BP	GO:0051094	positive regulation of developmental process	0.00239048800926108
CC	GO:0044297	cell body	0.00246234415873243
BP	GO:0022008	neurogenesis	0.00246234415873243
CC	GO:0150034	distal axon	0.00277992510110602
BP	GO:0051726	regulation of cell cycle	0.00290093161868686
BP	GO:0003008	system process	0.00292428884720989
BP	GO:0006139	nucleobase-containing compound metabolic process	0.00292428884720989
BP	GO:0023052	signaling	0.00366006749799277
CC	GO:0043005	neuron projection	0.00366006749799277
BP	GO:0060047	heart contraction	0.00366006749799277
BP	GO:0045595	regulation of cell differentiation	0.00369274236929436
BP	GO:0040007	growth	0.00392608013031942
CC	GO:0030017	sarcomere	0.00414351652609974
BP	GO:0060351	cartilage development involved in endochondral bone morphogenesis	0.00421794011283986
CC	GO:0098794	postsynapse	0.00421794011283986
BP	GO:0007267	cell-cell signaling	0.0042769880284059
CC	GO:0098590	plasma membrane region	0.0043290896130227
CC	GO:0098982	GABA-ergic synapse	0.00439917797949762
BP	GO:0007049	cell cycle	0.00514299040636666
BP	GO:0007154	cell communication	0.00550909152024015
BP	GO:0048699	generation of neurons	0.00619377357791656
CC	GO:0005634	nucleus	0.00640098149163278
BP	GO:0006281	DNA repair	0.00643377034596486
BP	GO:0009653	anatomical structure morphogenesis	0.00643377034596486
BP	GO:0045597	positive regulation of cell differentiation	0.00647425488278442
BP	GO:0003015	heart process	0.00667605841591793
CC	GO:1990904	ribonucleoprotein complex	0.00696395109626508
BP	GO:0051960	regulation of nervous system development	0.00714570047339976
CC	GO:0031226	intrinsic component of plasma membrane	0.00721844130173235
BP	GO:0048666	neuron development	0.00771982603621583
BP	GO:0051130	positive regulation of cellular component organization	0.00771982603621583
CC	GO:0005887	integral component of plasma membrane	0.00771982603621583
BP	GO:0046483	heterocycle metabolic process	0.00857982142852499
CC	GO:0044449	contractile fiber part	0.00857982142852499
CC	GO:0005813	centrosome	0.00857982142852499
CC	GO:0000793	condensed chromosome	0.00857982142852499
MF	GO:0005509	calcium ion binding	0.00861077384213638
BP	GO:0006974	cellular response to DNA damage stimulus	0.008883741377018
BP	GO:0030182	neuron differentiation	0.00892872296959698
BP	GO:0008037	cell recognition	0.00903834854462298
BP	GO:0098742	cell-cell adhesion via plasma-membrane adhesion molecules	0.00906594610819337
BP	GO:0006941	striated muscle contraction	0.00969405664468189
BP	GO:0051716	cellular response to stimulus	0.00978325141722296
CC	GO:0098839	postsynaptic density membrane	0.010738483604815
CC	GO:0099634	postsynaptic specialization membrane	0.010738483604815
BP	GO:0000278	mitotic cell cycle	0.010738483604815
CC	GO:0099240	intrinsic component of synaptic membrane	0.0112888442761041
BP	GO:0048589	developmental growth	0.011298458938196
BP	GO:0006725	cellular aromatic compound metabolic process	0.0113286032122028
BP	GO:0034508	centromere complex assembly	0.0114478700254467
CC	GO:0044454	nuclear chromosome part	0.0154474461261113
BP	GO:0048518	positive regulation of biological process	0.0160231608227791
CC	GO:0000228	nuclear chromosome	0.0162326734389651
CC	GO:0098793	presynapse	0.0163861200825742
BP	GO:0006259	DNA metabolic process	0.0169524574247872
MF	GO:0008201	heparin binding	0.0172105855688581
CC	GO:0030425	dendrite	0.0172105855688581
CC	GO:0097447	dendritic tree	0.0175607633660093
BP	GO:0008015	blood circulation	0.0182420794044207
MF	GO:0003729	mRNA binding	0.0206886810562399
BP	GO:0048522	positive regulation of cellular process	0.0206886810562399
BP	GO:0051241	negative regulation of multicellular organismal process	0.0216188483931943
BP	GO:0003013	circulatory system process	0.0219780456302482
BP	GO:0050804	modulation of chemical synaptic transmission	0.022462385383695
BP	GO:0060350	endochondral bone morphogenesis	0.0225495836308417
CC	GO:0044446	intracellular organelle part	0.0229917508050305
BP	GO:0050896	response to stimulus	0.0230388022387767
CC	GO:0000780	condensed nuclear chromosome, centromeric region	0.024767514590341
BP	GO:0097435	supramolecular fiber organization	0.024767514590341
BP	GO:0060349	bone morphogenesis	0.0254012732606246
BP	GO:0007346	regulation of mitotic cell cycle	0.0254012732606246
CC	GO:0030427	site of polarized growth	0.0255842435184937
BP	GO:0099177	regulation of trans-synaptic signaling	0.0255842435184937
MF	GO:0030020	extracellular matrix structural constituent conferring tensile strength	0.0259211271483557
CC	GO:0044327	dendritic spine head	0.026641872827642
BP	GO:0022610	biological adhesion	0.0269745516262321
BP	GO:0031175	neuron projection development	0.0273623026777364
BP	GO:0051093	negative regulation of developmental process	0.0276573353505203
BP	GO:0034641	cellular nitrogen compound metabolic process	0.0283171039826007
BP	GO:0060255	regulation of macromolecule metabolic process	0.0286309262252855
BP	GO:0007156	homophilic cell adhesion via plasma membrane adhesion molecules	0.0286309262252855
BP	GO:0010467	gene expression	0.0286929148456329
BP	GO:0002062	chondrocyte differentiation	0.0289071271682333
CC	GO:0005681	spliceosomal complex	0.0309220986478275
CC	GO:0000778	condensed nuclear chromosome kinetochore	0.0309220986478275
BP	GO:0003422	growth plate cartilage morphogenesis	0.0309220986478275
BP	GO:0050684	regulation of mRNA processing	0.0309416202957869
BP	GO:0050808	synapse organization	0.0313995923100906
MF	GO:0008134	transcription factor binding	0.0313995923100906
BP	GO:0070593	dendrite self-avoidance	0.0318004514891587
BP	GO:0030198	extracellular matrix organization	0.0319096777582129
BP	GO:0051962	positive regulation of nervous system development	0.0350206206553935
BP	GO:0000070	mitotic sister chromatid segregation	0.0356957133840249
CC	GO:0031674	I band	0.037027797482829
CC	GO:0098936	intrinsic component of postsynaptic membrane	0.037027797482829
BP	GO:0007088	regulation of mitotic nuclear division	0.037027797482829
CC	GO:0015630	microtubule cytoskeleton	0.0370554689802922
BP	GO:0003009	skeletal muscle contraction	0.0377803797892425
BP	GO:0016070	RNA metabolic process	0.0384187719962998
BP	GO:0060284	regulation of cell development	0.0384187719962998
BP	GO:0007416	synapse assembly	0.0384187719962998
MF	GO:0003723	RNA binding	0.0384187719962998
BP	GO:0003012	muscle system process	0.0386139412338249
BP	GO:0007155	cell adhesion	0.0387227083996172
CC	GO:0030426	growth cone	0.0433932311211065
BP	GO:0043170	macromolecule metabolic process	0.0433932311211065
CC	GO:0099146	intrinsic component of postsynaptic density membrane	0.0438572454150423
CC	GO:0042995	cell projection	0.0438572454150423
CC	GO:0120025	plasma membrane bounded cell projection	0.0443739420558708
BP	GO:0006403	RNA localization	0.0447615826641431
BP	GO:1901360	organic cyclic compound metabolic process	0.0447615826641431
BP	GO:0003433	chondrocyte development involved in endochondral bone morphogenesis	0.0447615826641431
BP	GO:0050806	positive regulation of synaptic transmission	0.0487567303375709
BP	GO:0040008	regulation of growth	0.0489014787434957
