# Supplementary material for: Dedicated transcriptomics combined with power analysis lead to functional understanding of genes with weak phenotypic changes in knockout lines
Source: PLoS Comput Biol. 2020 Nov 12;16(11):e1008354. doi: 10.1371/journal.pcbi.1008354 (PMC7685438; doi:10.1371/journal.pcbi.1008354)
Supplement: S3 File — (GZ) [file pcbi.1008354.s017.gz › S3_File/gor0.2/226.tsv]

ontology	category	term	BH
BP	GO:0032501	multicellular organismal process	1.50239319263349e-09
CC	GO:0031012	extracellular matrix	1.50239319263349e-09
BP	GO:0032502	developmental process	1.9540765391882e-08
MF	GO:0005201	extracellular matrix structural constituent	2.84992925889283e-08
BP	GO:0048856	anatomical structure development	2.84992925889283e-08
CC	GO:0062023	collagen-containing extracellular matrix	5.03935636667155e-08
BP	GO:0048731	system development	8.63432290509889e-08
MF	GO:0005515	protein binding	9.55517880256756e-08
BP	GO:0007275	multicellular organism development	1.03213642710911e-07
BP	GO:0009987	cellular process	1.04887826571699e-07
BP	GO:0065007	biological regulation	1.04887826571699e-07
BP	GO:0050794	regulation of cellular process	7.52627327776221e-07
BP	GO:0050789	regulation of biological process	8.649839521021e-07
CC	GO:0032991	protein-containing complex	1.91000386136965e-06
CC	GO:0044421	extracellular region part	2.14517518004052e-06
BP	GO:0071840	cellular component organization or biogenesis	2.14517518004052e-06
BP	GO:0007155	cell adhesion	6.23447515233725e-06
BP	GO:0016043	cellular component organization	1.00732022012566e-05
BP	GO:0022610	biological adhesion	1.05174618883658e-05
BP	GO:0048869	cellular developmental process	1.24987754293297e-05
MF	GO:0005488	binding	1.437481792801e-05
CC	GO:0005576	extracellular region	1.5807119943721e-05
BP	GO:0030154	cell differentiation	2.96044249430302e-05
CC	GO:0097060	synaptic membrane	3.47064469621452e-05
MF	GO:0005198	structural molecule activity	3.58346134237246e-05
MF	GO:0044877	protein-containing complex binding	3.86221297964336e-05
CC	GO:0000775	chromosome, centromeric region	4.70718884158634e-05
BP	GO:0048519	negative regulation of biological process	6.21390047024782e-05
BP	GO:0051239	regulation of multicellular organismal process	6.77247119706746e-05
CC	GO:0044428	nuclear part	6.95843492127428e-05
CC	GO:0005615	extracellular space	6.95843492127428e-05
CC	GO:0000776	kinetochore	6.95843492127428e-05
BP	GO:0003008	system process	8.0964743706173e-05
BP	GO:0090304	nucleic acid metabolic process	8.38588233531303e-05
CC	GO:0030424	axon	8.40693529973522e-05
CC	GO:0045202	synapse	0.000160123414875003
BP	GO:0048523	negative regulation of cellular process	0.000179052788818206
BP	GO:0007399	nervous system development	0.000235952501793394
CC	GO:0098687	chromosomal region	0.000278216181031206
BP	GO:0008380	RNA splicing	0.000488419913592163
BP	GO:0023052	signaling	0.000551644649300581
BP	GO:0007154	cell communication	0.000622303648574063
BP	GO:0050793	regulation of developmental process	0.000810019319554043
CC	GO:0044420	extracellular matrix component	0.000842071011719258
BP	GO:0051128	regulation of cellular component organization	0.000913258216340192
CC	GO:0045211	postsynaptic membrane	0.000971050503276319
BP	GO:0051983	regulation of chromosome segregation	0.00100724271026658
CC	GO:0000777	condensed chromosome kinetochore	0.00115156333612288
BP	GO:0099536	synaptic signaling	0.00115359956166156
MF	GO:0005212	structural constituent of eye lens	0.00123844791452743
CC	GO:0043228	non-membrane-bounded organelle	0.00128349357880288
BP	GO:0006396	RNA processing	0.00128349357880288
CC	GO:0098982	GABA-ergic synapse	0.00128962401092605
BP	GO:0033045	regulation of sister chromatid segregation	0.00129242745585944
CC	GO:0098590	plasma membrane region	0.00129242745585944
BP	GO:0051726	regulation of cell cycle	0.00129242745585944
CC	GO:0031981	nuclear lumen	0.00134046395888853
BP	GO:0007268	chemical synaptic transmission	0.00137897638038529
BP	GO:0098916	anterograde trans-synaptic signaling	0.00137897638038529
CC	GO:0043292	contractile fiber	0.00137897638038529
CC	GO:0044427	chromosomal part	0.00138959448615011
BP	GO:0051130	positive regulation of cellular component organization	0.00155071511536334
CC	GO:0099634	postsynaptic specialization membrane	0.00155071511536334
BP	GO:0048513	animal organ development	0.00158363075098983
BP	GO:0099537	trans-synaptic signaling	0.00165883617867592
BP	GO:0006139	nucleobase-containing compound metabolic process	0.00180805729131852
BP	GO:0007346	regulation of mitotic cell cycle	0.00190539263299126
BP	GO:1901990	regulation of mitotic cell cycle phase transition	0.00205159252727102
BP	GO:0048522	positive regulation of cellular process	0.00227553433555907
BP	GO:0033047	regulation of mitotic sister chromatid segregation	0.00247181598632722
BP	GO:0090068	positive regulation of cell cycle process	0.00249820076247638
CC	GO:0043232	intracellular non-membrane-bounded organelle	0.00249820076247638
CC	GO:0031226	intrinsic component of plasma membrane	0.00259760549888351
BP	GO:0051716	cellular response to stimulus	0.00263751046756488
CC	GO:0097458	neuron part	0.00291612883437692
MF	GO:0030020	extracellular matrix structural constituent conferring tensile strength	0.00298296954470785
BP	GO:0034508	centromere complex assembly	0.00305200630325299
BP	GO:1905818	regulation of chromosome separation	0.00311212023552321
BP	GO:0048468	cell development	0.00317996890047448
CC	GO:0005634	nucleus	0.00325913124223204
CC	GO:0005694	chromosome	0.00325913124223204
BP	GO:0061448	connective tissue development	0.0033705125776289
BP	GO:0051216	cartilage development	0.0033705125776289
BP	GO:0007049	cell cycle	0.0037693676021977
BP	GO:0016071	mRNA metabolic process	0.0037693676021977
BP	GO:0097435	supramolecular fiber organization	0.0037693676021977
CC	GO:0099240	intrinsic component of synaptic membrane	0.00418475957826411
CC	GO:0099512	supramolecular fiber	0.00422892532989632
BP	GO:0045595	regulation of cell differentiation	0.00422892532989632
CC	GO:0044459	plasma membrane part	0.00422892532989632
BP	GO:0003012	muscle system process	0.00422892532989632
CC	GO:0099080	supramolecular complex	0.00422892532989632
CC	GO:0099081	supramolecular polymer	0.00422892532989632
BP	GO:0000070	mitotic sister chromatid segregation	0.00444088984560979
CC	GO:0005654	nucleoplasm	0.00449445391740457
BP	GO:0060255	regulation of macromolecule metabolic process	0.00488536109626797
BP	GO:0046483	heterocycle metabolic process	0.00530141125548162
BP	GO:0007059	chromosome segregation	0.00531128099604503
CC	GO:0044456	synapse part	0.005480641687104
BP	GO:0048518	positive regulation of biological process	0.00551876082735188
BP	GO:0007165	signal transduction	0.00556595078547767
BP	GO:2000026	regulation of multicellular organismal development	0.00568685477534279
BP	GO:0030198	extracellular matrix organization	0.00592316494789746
CC	GO:0030054	cell junction	0.00593168301478834
BP	GO:0051094	positive regulation of developmental process	0.00604205554894074
BP	GO:0006397	mRNA processing	0.00612301170221129
CC	GO:0005887	integral component of plasma membrane	0.00616828541524332
BP	GO:0000278	mitotic cell cycle	0.00616828541524332
BP	GO:0006725	cellular aromatic compound metabolic process	0.00616828541524332
BP	GO:0009888	tissue development	0.00622600703515927
CC	GO:0036477	somatodendritic compartment	0.00622600703515927
BP	GO:0000375	RNA splicing, via transesterification reactions	0.00622600703515927
BP	GO:0000377	RNA splicing, via transesterification reactions with bulged adenosine as nucleophile	0.00622600703515927
BP	GO:0000398	mRNA splicing, via spliceosome	0.00622600703515927
BP	GO:0140014	mitotic nuclear division	0.00647585410823425
BP	GO:0006936	muscle contraction	0.00660922191993208
CC	GO:0030016	myofibril	0.00660922191993208
BP	GO:0003013	circulatory system process	0.00662524346004438
CC	GO:0005581	collagen trimer	0.00662524346004438
BP	GO:0051171	regulation of nitrogen compound metabolic process	0.00662524346004438
CC	GO:0044449	contractile fiber part	0.00689817882956467
BP	GO:0000819	sister chromatid segregation	0.00697127339948361
CC	GO:0000779	condensed chromosome, centromeric region	0.00703699623016411
CC	GO:0009986	cell surface	0.00709809076731448
BP	GO:0010965	regulation of mitotic sister chromatid separation	0.00710738747076389
BP	GO:1905819	negative regulation of chromosome separation	0.00767335687230422
BP	GO:0007088	regulation of mitotic nuclear division	0.00785773766920486
BP	GO:0009653	anatomical structure morphogenesis	0.00798878714525394
BP	GO:1901987	regulation of cell cycle phase transition	0.00798878714525394
BP	GO:0040007	growth	0.00798878714525394
BP	GO:0044085	cellular component biogenesis	0.00804627643953027
MF	GO:0003729	mRNA binding	0.00804627643953027
CC	GO:0030017	sarcomere	0.00859870595568112
BP	GO:0016070	RNA metabolic process	0.00889510545468792
BP	GO:0010564	regulation of cell cycle process	0.00914536792252418
BP	GO:2000816	negative regulation of mitotic sister chromatid separation	0.00914536792252418
BP	GO:0008150	biological_process	0.00914536792252418
CC	GO:0017146	NMDA selective glutamate receptor complex	0.0093842789618419
BP	GO:0000075	cell cycle checkpoint	0.00974233063432868
BP	GO:0050808	synapse organization	0.00994049264775065
BP	GO:0008015	blood circulation	0.0100659185029025
BP	GO:0080090	regulation of primary metabolic process	0.010133068539236
BP	GO:0050896	response to stimulus	0.0102445425311336
MF	GO:0005539	glycosaminoglycan binding	0.0102445425311336
MF	GO:0098879	structural constituent of postsynaptic specialization	0.0103136636035779
BP	GO:1901360	organic cyclic compound metabolic process	0.0103136636035779
BP	GO:0006260	DNA replication	0.0105026224221582
BP	GO:1901991	negative regulation of mitotic cell cycle phase transition	0.0110106272730532
BP	GO:0007091	metaphase/anaphase transition of mitotic cell cycle	0.0110385678877512
CC	GO:0099699	integral component of synaptic membrane	0.0112343563547762
BP	GO:0045931	positive regulation of mitotic cell cycle	0.011443628368434
BP	GO:0044784	metaphase/anaphase transition of cell cycle	0.011730514099513
CC	GO:0098794	postsynapse	0.012131726185501
BP	GO:0051093	negative regulation of developmental process	0.0121976232823811
BP	GO:1902100	negative regulation of metaphase/anaphase transition of cell cycle	0.0123615484970146
CC	GO:0098978	glutamatergic synapse	0.0124769826011546
BP	GO:0003015	heart process	0.0125921276688002
BP	GO:0002062	chondrocyte differentiation	0.0126365569655558
BP	GO:0045787	positive regulation of cell cycle	0.0127965409468065
BP	GO:0050877	nervous system process	0.0130645608339352
BP	GO:0007093	mitotic cell cycle checkpoint	0.0132987402566197
BP	GO:0060537	muscle tissue development	0.0138067928601007
BP	GO:1901988	negative regulation of cell cycle phase transition	0.0138461700920901
BP	GO:0043170	macromolecule metabolic process	0.0143811238622978
BP	GO:0034641	cellular nitrogen compound metabolic process	0.0148596615015504
BP	GO:0051783	regulation of nuclear division	0.014912363147823
BP	GO:0045841	negative regulation of mitotic metaphase/anaphase transition	0.014912363147823
CC	GO:0098839	postsynaptic density membrane	0.0151531526386743
BP	GO:0065008	regulation of biological quality	0.0153494958761276
BP	GO:0085029	extracellular matrix assembly	0.0153494958761276
CC	GO:0044297	cell body	0.0153494958761276
BP	GO:0051241	negative regulation of multicellular organismal process	0.0167183984699899
BP	GO:1903047	mitotic cell cycle process	0.017258942061047
BP	GO:0045597	positive regulation of cell differentiation	0.0172753884887005
BP	GO:0060047	heart contraction	0.0176217891955709
MF	GO:0098919	structural constituent of postsynaptic density	0.0186696147024488
CC	GO:0033267	axon part	0.0187526830555805
BP	GO:0007416	synapse assembly	0.0187526830555805
CC	GO:0043005	neuron projection	0.0187982259814539
BP	GO:0033048	negative regulation of mitotic sister chromatid segregation	0.0189463840710874
BP	GO:0030071	regulation of mitotic metaphase/anaphase transition	0.0192243879009485
BP	GO:0006941	striated muscle contraction	0.0192243879009485
BP	GO:0098742	cell-cell adhesion via plasma-membrane adhesion molecules	0.0193328774152877
MF	GO:0005102	signaling receptor binding	0.0198673693785957
BP	GO:0033046	negative regulation of sister chromatid segregation	0.0200039489222581
BP	GO:1902099	regulation of metaphase/anaphase transition of cell cycle	0.0200698880700182
BP	GO:0035556	intracellular signal transduction	0.0200698880700182
CC	GO:0098878	neurotransmitter receptor complex	0.0200698880700182
MF	GO:0005509	calcium ion binding	0.0200698880700182
CC	GO:0044327	dendritic spine head	0.0210540572658384
CC	GO:0042734	presynaptic membrane	0.0217634746492315
MF	GO:0008066	glutamate receptor activity	0.021869146118808
BP	GO:0022008	neurogenesis	0.021869146118808
BP	GO:0006259	DNA metabolic process	0.0223266382416689
BP	GO:0044772	mitotic cell cycle phase transition	0.0237129589068507
CC	GO:0099572	postsynaptic specialization	0.023885787633986
BP	GO:0051985	negative regulation of chromosome segregation	0.0245522416729301
CC	GO:0098948	intrinsic component of postsynaptic specialization membrane	0.0245857530795989
CC	GO:0070013	intracellular organelle lumen	0.0245903423640061
CC	GO:0005681	spliceosomal complex	0.0248950977074522
CC	GO:0005604	basement membrane	0.0248950977074522
BP	GO:0032989	cellular component morphogenesis	0.0248950977074522
BP	GO:0099565	chemical synaptic transmission, postsynaptic	0.0248950977074522
BP	GO:0043062	extracellular structure organization	0.0251085077208896
CC	GO:0031974	membrane-enclosed lumen	0.0254166082807422
CC	GO:0043233	organelle lumen	0.0254166082807422
CC	GO:0043235	receptor complex	0.0261730830692126
BP	GO:0051306	mitotic sister chromatid separation	0.0264643171070165
CC	GO:0098936	intrinsic component of postsynaptic membrane	0.0264643171070165
BP	GO:2000463	positive regulation of excitatory postsynaptic potential	0.0269084694910963
BP	GO:0044057	regulation of system process	0.0270888160634951
BP	GO:0040011	locomotion	0.0275889841144594
BP	GO:0060538	skeletal muscle organ development	0.0281648632986223
BP	GO:0048666	neuron development	0.0289782703828838
BP	GO:0046639	negative regulation of alpha-beta T cell differentiation	0.0291475076513876
BP	GO:0032879	regulation of localization	0.0298207757703514
BP	GO:0022607	cellular component assembly	0.0302836701628757
CC	GO:0043025	neuronal cell body	0.0302836701628757
BP	GO:0009719	response to endogenous stimulus	0.0302836701628757
CC	GO:0008328	ionotropic glutamate receptor complex	0.0304709455484951
BP	GO:0071174	mitotic spindle checkpoint	0.0309226597210308
BP	GO:0018209	peptidyl-serine modification	0.0310551504205816
BP	GO:0099560	synaptic membrane adhesion	0.031722560829233
MF	GO:0051015	actin filament binding	0.031722560829233
BP	GO:0003071	renal system process involved in regulation of systemic arterial blood pressure	0.0320370006564026
BP	GO:0006928	movement of cell or subcellular component	0.0322743018262561
BP	GO:0007166	cell surface receptor signaling pathway	0.032329320809343
BP	GO:0033044	regulation of chromosome organization	0.0331092933078625
BP	GO:0044770	cell cycle phase transition	0.0336815143279665
BP	GO:0001501	skeletal system development	0.0340116439592994
BP	GO:0031577	spindle checkpoint	0.0340968476486278
BP	GO:0007215	glutamate receptor signaling pathway	0.0340968476486278
BP	GO:0050804	modulation of chemical synaptic transmission	0.0345889546684233
BP	GO:0051056	regulation of small GTPase mediated signal transduction	0.0370772211701001
BP	GO:0014706	striated muscle tissue development	0.037441081213113
BP	GO:0035418	protein localization to synapse	0.040373934166206
BP	GO:0099177	regulation of trans-synaptic signaling	0.0406019986871196
BP	GO:0048589	developmental growth	0.0441384041358368
BP	GO:0051960	regulation of nervous system development	0.0441384041358368
BP	GO:0022402	cell cycle process	0.0441384041358368
CC	GO:0016604	nuclear body	0.0445306110926252
BP	GO:0048583	regulation of response to stimulus	0.0445306110926252
BP	GO:0061061	muscle structure development	0.0445306110926252
BP	GO:0007267	cell-cell signaling	0.0445306110926252
BP	GO:0051383	kinetochore organization	0.0467476851284033
BP	GO:0009966	regulation of signal transduction	0.0470114014969127
BP	GO:0051246	regulation of protein metabolic process	0.0470868426111434
CC	GO:0005865	striated muscle thin filament	0.0470868426111434
BP	GO:0000245	spliceosomal complex assembly	0.0479796398282568
BP	GO:0009891	positive regulation of biosynthetic process	0.0479796398282568
BP	GO:0010467	gene expression	0.0493008295288576
MF	GO:0008201	heparin binding	0.0493008295288576
BP	GO:0051962	positive regulation of nervous system development	0.0495779683879249
CC	GO:0036379	myofilament	0.0497530825299788
BP	GO:0045930	negative regulation of mitotic cell cycle	0.0497530825299788
BP	GO:0098813	nuclear chromosome segregation	0.0497530825299788
BP	GO:0010646	regulation of cell communication	0.0497530825299788
CC	GO:0044451	nucleoplasm part	0.0497530825299788
CC	GO:0097447	dendritic tree	0.0497530825299788
BP	GO:0006468	protein phosphorylation	0.0497530825299788
