# Supplementary material for: Dedicated transcriptomics combined with power analysis lead to functional understanding of genes with weak phenotypic changes in knockout lines
Source: PLoS Comput Biol. 2020 Nov 12;16(11):e1008354. doi: 10.1371/journal.pcbi.1008354 (PMC7685438; doi:10.1371/journal.pcbi.1008354)
Supplement: S3 File — (GZ) [file pcbi.1008354.s017.gz › S3_File/gor0.2/302.tsv]

ontology	category	term	BH
CC	GO:0031012	extracellular matrix	1.4131276287898e-08
CC	GO:0062023	collagen-containing extracellular matrix	4.15580809660284e-08
MF	GO:0005201	extracellular matrix structural constituent	4.58408978793522e-08
BP	GO:0032501	multicellular organismal process	1.79408489684512e-07
MF	GO:0005198	structural molecule activity	7.17847889301433e-07
CC	GO:0032991	protein-containing complex	7.83772460389825e-07
CC	GO:0044428	nuclear part	1.45505922799131e-06
CC	GO:0097060	synaptic membrane	6.19607169218737e-06
MF	GO:0005515	protein binding	6.19607169218737e-06
BP	GO:0009987	cellular process	8.24499762335937e-06
CC	GO:0044421	extracellular region part	8.31250118699275e-06
CC	GO:0031981	nuclear lumen	8.31250118699275e-06
BP	GO:0071840	cellular component organization or biogenesis	8.31250118699275e-06
CC	GO:0043228	non-membrane-bounded organelle	8.31250118699275e-06
CC	GO:0045202	synapse	1.09766668931747e-05
CC	GO:0043232	intracellular non-membrane-bounded organelle	1.33435979464558e-05
BP	GO:0016043	cellular component organization	2.03883420217209e-05
MF	GO:0005488	binding	2.65877270345476e-05
BP	GO:0048731	system development	2.65877270345476e-05
BP	GO:0007275	multicellular organism development	2.71350664050418e-05
CC	GO:0099080	supramolecular complex	2.71350664050418e-05
CC	GO:0099081	supramolecular polymer	2.71350664050418e-05
CC	GO:0005576	extracellular region	2.9761750904693e-05
BP	GO:0065007	biological regulation	3.01916246041658e-05
BP	GO:0050789	regulation of biological process	3.13118255581996e-05
CC	GO:0099512	supramolecular fiber	3.23192950024737e-05
CC	GO:0005615	extracellular space	4.03618100404823e-05
BP	GO:0016071	mRNA metabolic process	4.38321372615398e-05
BP	GO:0032502	developmental process	5.86377612112138e-05
BP	GO:0006397	mRNA processing	9.00973593878102e-05
BP	GO:0099536	synaptic signaling	0.000112448669220631
BP	GO:0099537	trans-synaptic signaling	0.000125215373596183
BP	GO:0008380	RNA splicing	0.000131803048282576
BP	GO:0050794	regulation of cellular process	0.000147843814405371
BP	GO:0007268	chemical synaptic transmission	0.000184177134186317
BP	GO:0098916	anterograde trans-synaptic signaling	0.000184177134186317
MF	GO:0005212	structural constituent of eye lens	0.000185137262784993
CC	GO:0045211	postsynaptic membrane	0.000250724626245748
CC	GO:0005581	collagen trimer	0.000338805882015472
MF	GO:0044877	protein-containing complex binding	0.000358310068736596
BP	GO:0006396	RNA processing	0.000469540289881413
CC	GO:0043292	contractile fiber	0.000469540289881413
BP	GO:0051239	regulation of multicellular organismal process	0.000469540289881413
CC	GO:0000775	chromosome, centromeric region	0.000469540289881413
BP	GO:0000375	RNA splicing, via transesterification reactions	0.000476627421173934
BP	GO:0000377	RNA splicing, via transesterification reactions with bulged adenosine as nucleophile	0.000476627421173934
BP	GO:0000398	mRNA splicing, via spliceosome	0.000476627421173934
BP	GO:0048856	anatomical structure development	0.000487616414459815
CC	GO:0044456	synapse part	0.000602714162067083
CC	GO:0030424	axon	0.000730635770193132
CC	GO:0005654	nucleoplasm	0.000914677884554439
CC	GO:0070013	intracellular organelle lumen	0.00100831241099953
CC	GO:0031974	membrane-enclosed lumen	0.00105410975117158
CC	GO:0043233	organelle lumen	0.00105410975117158
CC	GO:0000776	kinetochore	0.00110043008626283
MF	GO:0030020	extracellular matrix structural constituent conferring tensile strength	0.00126531775722108
CC	GO:0044427	chromosomal part	0.00201457402269864
CC	GO:0098687	chromosomal region	0.00230127356746126
CC	GO:0097458	neuron part	0.00261903941092157
CC	GO:0005634	nucleus	0.00261903941092157
CC	GO:0005694	chromosome	0.00268955733685191
BP	GO:0050793	regulation of developmental process	0.0027983932098221
MF	GO:0003729	mRNA binding	0.00303920791849041
BP	GO:0006260	DNA replication	0.00303920791849041
BP	GO:0000245	spliceosomal complex assembly	0.00386447999725613
CC	GO:0099240	intrinsic component of synaptic membrane	0.00526088928937116
MF	GO:0008201	heparin binding	0.00554208762471563
BP	GO:0048519	negative regulation of biological process	0.00554208762471563
MF	GO:0008094	DNA-dependent ATPase activity	0.00554208762471563
BP	GO:0050804	modulation of chemical synaptic transmission	0.00554208762471563
BP	GO:0060350	endochondral bone morphogenesis	0.00570144075987814
BP	GO:0031123	RNA 3'-end processing	0.00608265191899494
BP	GO:2000026	regulation of multicellular organismal development	0.00642864454119155
BP	GO:0090304	nucleic acid metabolic process	0.00659474959267476
BP	GO:0099177	regulation of trans-synaptic signaling	0.00670386318122337
BP	GO:0040007	growth	0.00786497335758289
CC	GO:0031226	intrinsic component of plasma membrane	0.0085084521382687
CC	GO:0044422	organelle part	0.00853264635321672
BP	GO:0050808	synapse organization	0.00853264635321672
MF	GO:0005539	glycosaminoglycan binding	0.0087648887609503
BP	GO:0007346	regulation of mitotic cell cycle	0.00933671767836631
CC	GO:0036477	somatodendritic compartment	0.009460780949625
BP	GO:0060537	muscle tissue development	0.0100156218915537
BP	GO:0048589	developmental growth	0.0100156218915537
MF	GO:0003723	RNA binding	0.0100156218915537
BP	GO:0000278	mitotic cell cycle	0.0117271457519305
CC	GO:0098590	plasma membrane region	0.0117271457519305
CC	GO:0005856	cytoskeleton	0.0124022053514808
CC	GO:0005681	spliceosomal complex	0.0130712787188767
BP	GO:0060351	cartilage development involved in endochondral bone morphogenesis	0.0133428995586715
CC	GO:0030016	myofibril	0.0133428995586715
BP	GO:0003008	system process	0.0133599571003647
BP	GO:0007517	muscle organ development	0.0133599571003647
CC	GO:0000777	condensed chromosome kinetochore	0.0133897397386033
CC	GO:0005887	integral component of plasma membrane	0.0136875506410155
MF	GO:0098879	structural constituent of postsynaptic specialization	0.0157025430197529
CC	GO:0043005	neuron projection	0.0157792363177341
CC	GO:0044449	contractile fiber part	0.0236473110211342
BP	GO:0014706	striated muscle tissue development	0.0240040832191555
CC	GO:0000779	condensed chromosome, centromeric region	0.0240040832191555
CC	GO:0098982	GABA-ergic synapse	0.0240040832191555
CC	GO:0033267	axon part	0.0240040832191555
BP	GO:0048523	negative regulation of cellular process	0.0240438094700756
BP	GO:0051726	regulation of cell cycle	0.0240438094700756
BP	GO:0000070	mitotic sister chromatid segregation	0.0240438094700756
MF	GO:0005509	calcium ion binding	0.0240758166437249
CC	GO:0044297	cell body	0.02600197794776
BP	GO:0031124	mRNA 3'-end processing	0.0262033773295899
CC	GO:0000228	nuclear chromosome	0.0264781545065392
BP	GO:0006139	nucleobase-containing compound metabolic process	0.0264781545065392
BP	GO:0048518	positive regulation of biological process	0.0264781545065392
BP	GO:0045595	regulation of cell differentiation	0.0264781545065392
CC	GO:0044430	cytoskeletal part	0.0264781545065392
BP	GO:1903671	negative regulation of sprouting angiogenesis	0.0281087390931614
CC	GO:0030054	cell junction	0.0285774728322428
BP	GO:0051128	regulation of cellular component organization	0.0285774728322428
MF	GO:0098919	structural constituent of postsynaptic density	0.0285774728322428
BP	GO:0033047	regulation of mitotic sister chromatid segregation	0.0285774728322428
BP	GO:0006403	RNA localization	0.0304032926405927
CC	GO:0098794	postsynapse	0.0304032926405927
CC	GO:0044446	intracellular organelle part	0.0315988392670043
BP	GO:0006261	DNA-dependent DNA replication	0.0341132613652601
BP	GO:0030154	cell differentiation	0.0345906656302101
BP	GO:0048869	cellular developmental process	0.0349642497517133
BP	GO:0071241	cellular response to inorganic substance	0.0349642497517133
CC	GO:1990904	ribonucleoprotein complex	0.0349642497517133
BP	GO:0006275	regulation of DNA replication	0.0349642497517133
BP	GO:0006281	DNA repair	0.0349642497517133
BP	GO:0050684	regulation of mRNA processing	0.0357128192226552
BP	GO:0048522	positive regulation of cellular process	0.0365074310216643
CC	GO:0044420	extracellular matrix component	0.0371250055769365
BP	GO:0003012	muscle system process	0.0371250055769365
MF	GO:1901681	sulfur compound binding	0.0373990775198642
BP	GO:0051094	positive regulation of developmental process	0.0389780647924957
CC	GO:0099699	integral component of synaptic membrane	0.0389780647924957
CC	GO:0044454	nuclear chromosome part	0.0389780647924957
BP	GO:0006936	muscle contraction	0.0393798061518345
BP	GO:0051093	negative regulation of developmental process	0.0393798061518345
BP	GO:0006259	DNA metabolic process	0.0393798061518345
BP	GO:0060538	skeletal muscle organ development	0.0407822968569289
CC	GO:0030017	sarcomere	0.041244021443746
BP	GO:0003009	skeletal muscle contraction	0.0431006402884453
CC	GO:0044451	nucleoplasm part	0.0441187855340211
BP	GO:0140014	mitotic nuclear division	0.0441187855340211
CC	GO:0044459	plasma membrane part	0.0441187855340211
CC	GO:0098978	glutamatergic synapse	0.044526212226592
MF	GO:0004386	helicase activity	0.044526212226592
BP	GO:0051983	regulation of chromosome segregation	0.0453475856091723
BP	GO:0060349	bone morphogenesis	0.0455161236556485
BP	GO:0033045	regulation of sister chromatid segregation	0.0455161236556485
BP	GO:0006376	mRNA splice site selection	0.0468468135314807
CC	GO:0042995	cell projection	0.0478177149102137
BP	GO:0051960	regulation of nervous system development	0.0487805921023383
BP	GO:0051130	positive regulation of cellular component organization	0.0491050884333578
BP	GO:0046483	heterocycle metabolic process	0.0496780174033921
