# Supplementary material for: Dedicated transcriptomics combined with power analysis lead to functional understanding of genes with weak phenotypic changes in knockout lines
Source: PLoS Comput Biol. 2020 Nov 12;16(11):e1008354. doi: 10.1371/journal.pcbi.1008354 (PMC7685438; doi:10.1371/journal.pcbi.1008354)
Supplement: S3 File — (GZ) [file pcbi.1008354.s017.gz › S3_File/gor0.2/850.tsv]

ontology	category	term	BH
CC	GO:0031012	extracellular matrix	1.54990095267004e-10
CC	GO:0044421	extracellular region part	4.7279559860112e-08
CC	GO:0062023	collagen-containing extracellular matrix	1.45301598375479e-07
MF	GO:0005201	extracellular matrix structural constituent	5.18992315854925e-07
BP	GO:0009987	cellular process	6.65915643079683e-07
BP	GO:0032501	multicellular organismal process	8.44692575438118e-07
CC	GO:0005615	extracellular space	1.41052886449091e-06
BP	GO:0065007	biological regulation	1.55686374190021e-06
BP	GO:0050789	regulation of biological process	2.02887844589299e-06
CC	GO:0032991	protein-containing complex	2.47504102788631e-06
CC	GO:0005576	extracellular region	4.24522581449423e-06
CC	GO:0044428	nuclear part	1.02699112738435e-05
CC	GO:0098687	chromosomal region	1.02699112738435e-05
BP	GO:0050794	regulation of cellular process	1.30129002005838e-05
CC	GO:0031981	nuclear lumen	3.0135804031533e-05
CC	GO:0005694	chromosome	3.09923588790267e-05
CC	GO:0000775	chromosome, centromeric region	3.09923588790267e-05
MF	GO:0005198	structural molecule activity	3.79096428666984e-05
BP	GO:0008380	RNA splicing	3.79096428666984e-05
MF	GO:0005515	protein binding	3.79096428666984e-05
CC	GO:0044427	chromosomal part	3.97741256819713e-05
BP	GO:0071840	cellular component organization or biogenesis	4.09358453501185e-05
BP	GO:0090304	nucleic acid metabolic process	4.97431047947156e-05
MF	GO:0005488	binding	6.01642377826492e-05
CC	GO:0097060	synaptic membrane	6.01642377826492e-05
BP	GO:0048731	system development	6.01642377826492e-05
BP	GO:0007399	nervous system development	6.01642377826492e-05
CC	GO:0000776	kinetochore	7.36354583038512e-05
BP	GO:0051239	regulation of multicellular organismal process	8.69223212433111e-05
BP	GO:0048519	negative regulation of biological process	9.70226809326664e-05
CC	GO:0043228	non-membrane-bounded organelle	9.70226809326664e-05
BP	GO:0051726	regulation of cell cycle	9.70226809326664e-05
BP	GO:0003008	system process	0.000116915790173804
BP	GO:0006259	DNA metabolic process	0.000127580794176048
BP	GO:0007049	cell cycle	0.000166789410056536
BP	GO:0006397	mRNA processing	0.000167208056773891
BP	GO:0006396	RNA processing	0.000172148382762604
BP	GO:0000375	RNA splicing, via transesterification reactions	0.000236671878602247
BP	GO:0000377	RNA splicing, via transesterification reactions with bulged adenosine as nucleophile	0.000236671878602247
BP	GO:0000398	mRNA splicing, via spliceosome	0.000236671878602247
BP	GO:0016043	cellular component organization	0.000314337227994671
BP	GO:0007275	multicellular organism development	0.000343808546247525
BP	GO:0016071	mRNA metabolic process	0.000343808546247525
CC	GO:0043232	intracellular non-membrane-bounded organelle	0.000610112549036246
BP	GO:0006139	nucleobase-containing compound metabolic process	0.000787621051928427
BP	GO:0032502	developmental process	0.000794205281668399
BP	GO:0006281	DNA repair	0.000881586891138775
CC	GO:0000779	condensed chromosome, centromeric region	0.0010649710917394
CC	GO:0000777	condensed chromosome kinetochore	0.0010662910831926
BP	GO:2000026	regulation of multicellular organismal development	0.00150188823431084
BP	GO:0006974	cellular response to DNA damage stimulus	0.00160985537248089
BP	GO:0043170	macromolecule metabolic process	0.00160985537248089
CC	GO:0070013	intracellular organelle lumen	0.00182175016028824
BP	GO:0048523	negative regulation of cellular process	0.00185769592742896
BP	GO:0060351	cartilage development involved in endochondral bone morphogenesis	0.00187018628365968
CC	GO:0031974	membrane-enclosed lumen	0.00187018628365968
CC	GO:0043233	organelle lumen	0.00187018628365968
CC	GO:0099634	postsynaptic specialization membrane	0.00187018628365968
CC	GO:0005681	spliceosomal complex	0.00191936373392595
BP	GO:0006260	DNA replication	0.00198901075875581
CC	GO:0044456	synapse part	0.00200206825036188
MF	GO:0044877	protein-containing complex binding	0.00202345757541161
BP	GO:0050793	regulation of developmental process	0.00209685307540228
BP	GO:0099536	synaptic signaling	0.00222053052412467
BP	GO:0046483	heterocycle metabolic process	0.00239493607479171
BP	GO:0060350	endochondral bone morphogenesis	0.00239493607479171
CC	GO:0045202	synapse	0.00276308417206087
BP	GO:0002062	chondrocyte differentiation	0.00290248973037567
CC	GO:0005654	nucleoplasm	0.00320877815188865
CC	GO:0045211	postsynaptic membrane	0.00330124723449256
BP	GO:1901988	negative regulation of cell cycle phase transition	0.00359369273430545
BP	GO:0007268	chemical synaptic transmission	0.00386283976234277
BP	GO:0098916	anterograde trans-synaptic signaling	0.00386283976234277
CC	GO:0000228	nuclear chromosome	0.00390998529402141
BP	GO:0048856	anatomical structure development	0.00408434902282772
CC	GO:0005634	nucleus	0.00414520197052751
CC	GO:0099512	supramolecular fiber	0.00447404117777778
CC	GO:0099080	supramolecular complex	0.00449016608057938
CC	GO:0099081	supramolecular polymer	0.00449016608057938
BP	GO:0140014	mitotic nuclear division	0.00449631192755849
BP	GO:0099537	trans-synaptic signaling	0.00452656300962182
BP	GO:0000070	mitotic sister chromatid segregation	0.00458749376875269
BP	GO:0006725	cellular aromatic compound metabolic process	0.00509066068066238
BP	GO:0000278	mitotic cell cycle	0.00546872125520067
BP	GO:0051960	regulation of nervous system development	0.00550529139976705
CC	GO:0097458	neuron part	0.00573249758827731
BP	GO:0006261	DNA-dependent DNA replication	0.00573249758827731
BP	GO:0033047	regulation of mitotic sister chromatid segregation	0.00573249758827731
CC	GO:0043292	contractile fiber	0.00602668930745125
BP	GO:0033045	regulation of sister chromatid segregation	0.00602668930745125
BP	GO:0051216	cartilage development	0.00608577890190431
BP	GO:0034641	cellular nitrogen compound metabolic process	0.00609791215498294
BP	GO:1901987	regulation of cell cycle phase transition	0.00609791215498294
BP	GO:0022008	neurogenesis	0.00609791215498294
BP	GO:0051128	regulation of cellular component organization	0.00634302972010093
BP	GO:0060255	regulation of macromolecule metabolic process	0.00706221055773566
BP	GO:0060349	bone morphogenesis	0.00706221055773566
BP	GO:0000819	sister chromatid segregation	0.00706221055773566
CC	GO:0098590	plasma membrane region	0.00717372081717138
CC	GO:0005581	collagen trimer	0.00722841730272378
BP	GO:1901360	organic cyclic compound metabolic process	0.0077727299442667
BP	GO:0051093	negative regulation of developmental process	0.00801506635372912
BP	GO:0051130	positive regulation of cellular component organization	0.00813981405175953
CC	GO:0044454	nuclear chromosome part	0.0084647197863383
BP	GO:0030198	extracellular matrix organization	0.00861959224813962
CC	GO:0098982	GABA-ergic synapse	0.00949546914857543
BP	GO:0003015	heart process	0.00972181059436542
BP	GO:0048699	generation of neurons	0.00972181059436542
BP	GO:0048518	positive regulation of biological process	0.00972181059436542
MF	GO:0030020	extracellular matrix structural constituent conferring tensile strength	0.00972181059436542
BP	GO:0043062	extracellular structure organization	0.0097244967820566
BP	GO:0007059	chromosome segregation	0.0097244967820566
BP	GO:0007346	regulation of mitotic cell cycle	0.00978192904533564
BP	GO:0045595	regulation of cell differentiation	0.0101496455479504
BP	GO:0031123	RNA 3'-end processing	0.0107391662498821
BP	GO:0000075	cell cycle checkpoint	0.0112074581547113
BP	GO:0051052	regulation of DNA metabolic process	0.0112074581547113
CC	GO:0000793	condensed chromosome	0.0112074581547113
BP	GO:1902750	negative regulation of cell cycle G2/M phase transition	0.0116026396697627
BP	GO:0010564	regulation of cell cycle process	0.0118162521618727
BP	GO:1901991	negative regulation of mitotic cell cycle phase transition	0.0118334342148759
BP	GO:0034508	centromere complex assembly	0.0120488652770897
BP	GO:0007600	sensory perception	0.0123505051446524
BP	GO:0048468	cell development	0.0123505051446524
MF	GO:0003729	mRNA binding	0.0123505051446524
MF	GO:0098879	structural constituent of postsynaptic specialization	0.0123505051446524
BP	GO:0050877	nervous system process	0.0123505051446524
BP	GO:0051983	regulation of chromosome segregation	0.0130734158702242
BP	GO:0007088	regulation of mitotic nuclear division	0.0131771744464429
BP	GO:0003009	skeletal muscle contraction	0.0136446884736336
BP	GO:0022610	biological adhesion	0.0136446884736336
CC	GO:0044420	extracellular matrix component	0.0141104178388262
BP	GO:0007155	cell adhesion	0.0141104178388262
BP	GO:0030154	cell differentiation	0.0154630209720117
BP	GO:1905818	regulation of chromosome separation	0.0156414249314112
MF	GO:0005212	structural constituent of eye lens	0.0157915916654071
BP	GO:0044770	cell cycle phase transition	0.0161284414491439
CC	GO:0030424	axon	0.0162421243335503
BP	GO:0006403	RNA localization	0.0162421243335503
BP	GO:0048522	positive regulation of cellular process	0.0162625672954753
CC	GO:0031226	intrinsic component of plasma membrane	0.0167334956505473
BP	GO:0030182	neuron differentiation	0.0167334956505473
BP	GO:0085029	extracellular matrix assembly	0.0180096908172453
BP	GO:0010965	regulation of mitotic sister chromatid separation	0.0180096908172453
CC	GO:0005887	integral component of plasma membrane	0.0185870575995968
BP	GO:0003417	growth plate cartilage development	0.0187723158515659
BP	GO:0050808	synapse organization	0.0187723158515659
CC	GO:0033267	axon part	0.019241839635654
BP	GO:0060047	heart contraction	0.0198877950319111
CC	GO:0098839	postsynaptic density membrane	0.0198877950319111
MF	GO:0005539	glycosaminoglycan binding	0.0198877950319111
BP	GO:0090068	positive regulation of cell cycle process	0.0201281617975321
BP	GO:0016070	RNA metabolic process	0.0209002585295632
BP	GO:0003012	muscle system process	0.022221724257459
MF	GO:0098919	structural constituent of postsynaptic density	0.0222784616984096
BP	GO:0048869	cellular developmental process	0.0222784616984096
BP	GO:0048167	regulation of synaptic plasticity	0.022666710785753
CC	GO:0000780	condensed nuclear chromosome, centromeric region	0.0227057600176875
BP	GO:0031570	DNA integrity checkpoint	0.0227057600176875
BP	GO:0065004	protein-DNA complex assembly	0.0227057600176875
BP	GO:0000245	spliceosomal complex assembly	0.0236981575430349
BP	GO:0044539	long-chain fatty acid import	0.0238210144487989
CC	GO:0043025	neuronal cell body	0.0239634315241563
CC	GO:0005657	replication fork	0.0239693957691278
BP	GO:0050879	multicellular organismal movement	0.0240115380624505
BP	GO:0050881	musculoskeletal movement	0.0240115380624505
BP	GO:0022402	cell cycle process	0.0240115380624505
CC	GO:0005604	basement membrane	0.0243975917680837
CC	GO:0030016	myofibril	0.0246821493024637
BP	GO:0023052	signaling	0.0249975162294209
BP	GO:0003413	chondrocyte differentiation involved in endochondral bone morphogenesis	0.0249975162294209
BP	GO:0006941	striated muscle contraction	0.0249975162294209
BP	GO:0033044	regulation of chromosome organization	0.0252463801912847
BP	GO:0006807	nitrogen compound metabolic process	0.0255565770064093
BP	GO:0007091	metaphase/anaphase transition of mitotic cell cycle	0.0263854059153928
BP	GO:0048666	neuron development	0.0265906314592382
BP	GO:0051716	cellular response to stimulus	0.0266913458837814
BP	GO:0071214	cellular response to abiotic stimulus	0.0266913458837814
BP	GO:0104004	cellular response to environmental stimulus	0.0266913458837814
BP	GO:0003418	growth plate cartilage chondrocyte differentiation	0.0266913458837814
BP	GO:0044784	metaphase/anaphase transition of cell cycle	0.0266913458837814
BP	GO:0003422	growth plate cartilage morphogenesis	0.0266913458837814
BP	GO:0040007	growth	0.0266913458837814
BP	GO:0061448	connective tissue development	0.0266913458837814
CC	GO:1990904	ribonucleoprotein complex	0.0266913458837814
BP	GO:0048589	developmental growth	0.0269206850748306
CC	GO:0000778	condensed nuclear chromosome kinetochore	0.0269206850748306
CC	GO:0099240	intrinsic component of synaptic membrane	0.0269415969228502
CC	GO:0044297	cell body	0.0273463039451035
CC	GO:0098948	intrinsic component of postsynaptic specialization membrane	0.0273701588709684
BP	GO:0051094	positive regulation of developmental process	0.0275944378169751
BP	GO:0060284	regulation of cell development	0.0284883075511011
CC	GO:0098936	intrinsic component of postsynaptic membrane	0.029213663490557
BP	GO:0044786	cell cycle DNA replication	0.0292532591860265
BP	GO:0071824	protein-DNA complex subunit organization	0.0296306180362632
MF	GO:0003723	RNA binding	0.030723666969078
BP	GO:1901990	regulation of mitotic cell cycle phase transition	0.0321729286932064
BP	GO:0045786	negative regulation of cell cycle	0.0327172693262195
CC	GO:0031672	A band	0.0328287643983931
CC	GO:0099572	postsynaptic specialization	0.0332077465310307
BP	GO:0010948	negative regulation of cell cycle process	0.0338654441195074
BP	GO:0045930	negative regulation of mitotic cell cycle	0.0346588108119884
BP	GO:0031175	neuron projection development	0.0346860171865192
BP	GO:0045787	positive regulation of cell cycle	0.0349298569328586
BP	GO:0050804	modulation of chemical synaptic transmission	0.0349298569328586
BP	GO:0051236	establishment of RNA localization	0.0349298569328586
CC	GO:0036477	somatodendritic compartment	0.0349298569328586
BP	GO:0050767	regulation of neurogenesis	0.0350122021765826
BP	GO:0007154	cell communication	0.0358672140456278
CC	GO:0044449	contractile fiber part	0.0358672140456278
CC	GO:0044422	organelle part	0.0358672140456278
CC	GO:0098878	neurotransmitter receptor complex	0.0365301744546093
BP	GO:0003433	chondrocyte development involved in endochondral bone morphogenesis	0.0385516631234766
BP	GO:0051171	regulation of nitrogen compound metabolic process	0.0385516631234766
BP	GO:0044260	cellular macromolecule metabolic process	0.0386301273524586
BP	GO:0007093	mitotic cell cycle checkpoint	0.0387548443879049
BP	GO:0051241	negative regulation of multicellular organismal process	0.0388635839744836
MF	GO:0003697	single-stranded DNA binding	0.0388635839744836
BP	GO:0099177	regulation of trans-synaptic signaling	0.0392256837262534
BP	GO:0048285	organelle fission	0.0416085509619499
BP	GO:1902749	regulation of cell cycle G2/M phase transition	0.0427440261239817
BP	GO:0050684	regulation of mRNA processing	0.0435194264026106
BP	GO:0030071	regulation of mitotic metaphase/anaphase transition	0.0437063906442771
CC	GO:0098794	postsynapse	0.0441439857754497
BP	GO:0010467	gene expression	0.0447787348326568
BP	GO:1902099	regulation of metaphase/anaphase transition of cell cycle	0.0447787348326568
CC	GO:0044459	plasma membrane part	0.0454952664505495
MF	GO:0003682	chromatin binding	0.0461827696699509
MF	GO:0003676	nucleic acid binding	0.0462325685131806
BP	GO:1905819	negative regulation of chromosome separation	0.0472169741590387
BP	GO:0044839	cell cycle G2/M phase transition	0.0476690093738863
BP	GO:0006310	DNA recombination	0.047772665694709
BP	GO:0051783	regulation of nuclear division	0.047772665694709
