# Supplementary material for: Dedicated transcriptomics combined with power analysis lead to functional understanding of genes with weak phenotypic changes in knockout lines
Source: PLoS Comput Biol. 2020 Nov 12;16(11):e1008354. doi: 10.1371/journal.pcbi.1008354 (PMC7685438; doi:10.1371/journal.pcbi.1008354)
Supplement: S3 File — (GZ) [file pcbi.1008354.s017.gz › S3_File/gor0.2/883.tsv]

ontology	category	term	BH
CC	GO:0031012	extracellular matrix	1.40011873760498e-09
BP	GO:0032501	multicellular organismal process	1.40011873760498e-09
CC	GO:0062023	collagen-containing extracellular matrix	8.51575944488806e-08
BP	GO:0048731	system development	2.77690341898025e-07
BP	GO:0007275	multicellular organism development	2.77690341898025e-07
CC	GO:0045202	synapse	5.06227262720012e-07
BP	GO:0009987	cellular process	2.12065262891256e-06
BP	GO:0032502	developmental process	2.12065262891256e-06
CC	GO:0032991	protein-containing complex	2.62308694698991e-06
BP	GO:0048856	anatomical structure development	3.46051175988329e-06
BP	GO:0065007	biological regulation	3.46051175988329e-06
CC	GO:0044421	extracellular region part	3.46051175988329e-06
MF	GO:0005201	extracellular matrix structural constituent	3.46051175988329e-06
CC	GO:0044428	nuclear part	4.95458610091672e-06
BP	GO:0050794	regulation of cellular process	5.87351877964404e-06
CC	GO:0097060	synaptic membrane	5.87351877964404e-06
MF	GO:0005515	protein binding	6.39946686769366e-06
CC	GO:0031981	nuclear lumen	8.13244420903179e-06
MF	GO:0005198	structural molecule activity	1.27310336023736e-05
CC	GO:0097458	neuron part	1.47381613448849e-05
BP	GO:0071840	cellular component organization or biogenesis	1.47381613448849e-05
CC	GO:0005615	extracellular space	1.53916450268441e-05
BP	GO:0050789	regulation of biological process	1.53916450268441e-05
CC	GO:0030424	axon	2.96942368858093e-05
CC	GO:0036477	somatodendritic compartment	3.86116262947299e-05
CC	GO:0005576	extracellular region	3.86116262947299e-05
CC	GO:0005694	chromosome	5.78678203490913e-05
MF	GO:0044877	protein-containing complex binding	6.10342201739047e-05
CC	GO:0043228	non-membrane-bounded organelle	6.10342201739047e-05
CC	GO:0044297	cell body	6.39851138392007e-05
CC	GO:0099240	intrinsic component of synaptic membrane	6.65429265910242e-05
BP	GO:0016043	cellular component organization	7.30329036243644e-05
CC	GO:0044456	synapse part	7.30329036243644e-05
CC	GO:0044427	chromosomal part	7.30329036243644e-05
CC	GO:0043025	neuronal cell body	8.3175248484189e-05
CC	GO:0070013	intracellular organelle lumen	8.43482218898151e-05
CC	GO:0031974	membrane-enclosed lumen	8.71317260382903e-05
CC	GO:0043233	organelle lumen	8.71317260382903e-05
BP	GO:0007399	nervous system development	9.45532917499034e-05
CC	GO:0099699	integral component of synaptic membrane	0.000143687819290335
BP	GO:0003008	system process	0.000144309036032184
BP	GO:0006396	RNA processing	0.000176055934741519
CC	GO:0030054	cell junction	0.000227331605735295
CC	GO:0043005	neuron projection	0.000334075879827197
CC	GO:0045211	postsynaptic membrane	0.000356805206651612
CC	GO:0043232	intracellular non-membrane-bounded organelle	0.000356805206651612
BP	GO:0030198	extracellular matrix organization	0.000431585033704253
BP	GO:0030154	cell differentiation	0.000485729321162369
CC	GO:0043292	contractile fiber	0.000498180624991854
MF	GO:0005488	binding	0.000498180624991854
BP	GO:0048519	negative regulation of biological process	0.000515970584617656
BP	GO:0051239	regulation of multicellular organismal process	0.000521392057534296
BP	GO:0050793	regulation of developmental process	0.00063778181286825
CC	GO:0005581	collagen trimer	0.000716211074096514
BP	GO:0090304	nucleic acid metabolic process	0.000846167522715279
BP	GO:0043062	extracellular structure organization	0.000855515705383109
BP	GO:0048523	negative regulation of cellular process	0.000855515705383109
CC	GO:0099634	postsynaptic specialization membrane	0.000864435642265221
BP	GO:0051983	regulation of chromosome segregation	0.00087218300355393
CC	GO:0005654	nucleoplasm	0.000902183386415697
CC	GO:0000775	chromosome, centromeric region	0.0010711912616336
BP	GO:0000245	spliceosomal complex assembly	0.00115673838439623
CC	GO:0033267	axon part	0.00115731550093652
BP	GO:0099536	synaptic signaling	0.00150553150529288
BP	GO:0000375	RNA splicing, via transesterification reactions	0.00160539625439301
BP	GO:0000377	RNA splicing, via transesterification reactions with bulged adenosine as nucleophile	0.00160539625439301
BP	GO:0000398	mRNA splicing, via spliceosome	0.00160539625439301
BP	GO:0048869	cellular developmental process	0.00176307098854069
CC	GO:0098978	glutamatergic synapse	0.00181611505281365
CC	GO:0098936	intrinsic component of postsynaptic membrane	0.00181611505281365
BP	GO:2000026	regulation of multicellular organismal development	0.00241849636954869
CC	GO:0099512	supramolecular fiber	0.00248735383016908
CC	GO:0098590	plasma membrane region	0.00248735383016908
BP	GO:0033047	regulation of mitotic sister chromatid segregation	0.00248735383016908
CC	GO:0000776	kinetochore	0.00252825467957754
BP	GO:0008380	RNA splicing	0.00252825467957754
CC	GO:0099080	supramolecular complex	0.00252825467957754
CC	GO:0099081	supramolecular polymer	0.00252825467957754
BP	GO:0007268	chemical synaptic transmission	0.00252825467957754
BP	GO:0098916	anterograde trans-synaptic signaling	0.00252825467957754
BP	GO:0044085	cellular component biogenesis	0.00254473324861345
BP	GO:0000070	mitotic sister chromatid segregation	0.00260435654076018
BP	GO:0033045	regulation of sister chromatid segregation	0.0026328501163411
BP	GO:0007346	regulation of mitotic cell cycle	0.00297312707348197
BP	GO:0031123	RNA 3'-end processing	0.00299569965037144
MF	GO:0030020	extracellular matrix structural constituent conferring tensile strength	0.00299569965037144
BP	GO:0099537	trans-synaptic signaling	0.00299569965037144
BP	GO:1905818	regulation of chromosome separation	0.00299569965037144
BP	GO:0051726	regulation of cell cycle	0.00316882561361175
BP	GO:0007059	chromosome segregation	0.00323364456395216
MF	GO:0003729	mRNA binding	0.00335318854029909
CC	GO:0000777	condensed chromosome kinetochore	0.00343997152236974
CC	GO:0005887	integral component of plasma membrane	0.00421432824386277
CC	GO:0098687	chromosomal region	0.00437731115500383
CC	GO:0030016	myofibril	0.00453415389196226
CC	GO:0099055	integral component of postsynaptic membrane	0.00471575429758967
BP	GO:0051093	negative regulation of developmental process	0.00477725040847136
CC	GO:0098982	GABA-ergic synapse	0.00477725040847136
CC	GO:0005681	spliceosomal complex	0.00482422470510592
MF	GO:0005212	structural constituent of eye lens	0.00490304573403624
BP	GO:0045595	regulation of cell differentiation	0.00490304573403624
BP	GO:0061448	connective tissue development	0.00490304573403624
BP	GO:0048589	developmental growth	0.00490304573403624
BP	GO:0050877	nervous system process	0.00500516100501736
CC	GO:0031226	intrinsic component of plasma membrane	0.00505690183837734
BP	GO:0007091	metaphase/anaphase transition of mitotic cell cycle	0.00510545797336499
BP	GO:0023052	signaling	0.00534099102015257
BP	GO:0022613	ribonucleoprotein complex biogenesis	0.00534099102015257
CC	GO:0030017	sarcomere	0.005385183261815
CC	GO:0044420	extracellular matrix component	0.00552108128124059
BP	GO:1901988	negative regulation of cell cycle phase transition	0.00552286757088342
BP	GO:0048513	animal organ development	0.00552286757088342
BP	GO:0044784	metaphase/anaphase transition of cell cycle	0.0055491309364342
BP	GO:0006397	mRNA processing	0.00555411187420269
BP	GO:0016071	mRNA metabolic process	0.00593251166062469
CC	GO:0098878	neurotransmitter receptor complex	0.00671832118302964
BP	GO:0140014	mitotic nuclear division	0.00671832118302964
BP	GO:1901991	negative regulation of mitotic cell cycle phase transition	0.0068483606306981
CC	GO:0044449	contractile fiber part	0.0068483606306981
BP	GO:0006139	nucleobase-containing compound metabolic process	0.00705362525187542
BP	GO:0022008	neurogenesis	0.00705362525187542
CC	GO:0000779	condensed chromosome, centromeric region	0.00734768431423451
BP	GO:0010965	regulation of mitotic sister chromatid separation	0.00756914388148419
BP	GO:0000819	sister chromatid segregation	0.00756914388148419
CC	GO:0005634	nucleus	0.00756914388148419
BP	GO:0006281	DNA repair	0.00756914388148419
BP	GO:1901990	regulation of mitotic cell cycle phase transition	0.00760841692188512
BP	GO:0050808	synapse organization	0.00760841692188512
BP	GO:0007088	regulation of mitotic nuclear division	0.00798771142154523
CC	GO:0099572	postsynaptic specialization	0.00819955096884038
BP	GO:0007049	cell cycle	0.00827027121838732
BP	GO:0051216	cartilage development	0.0084565558109257
MF	GO:0003723	RNA binding	0.0084565558109257
CC	GO:0098948	intrinsic component of postsynaptic specialization membrane	0.0084565558109257
BP	GO:0000278	mitotic cell cycle	0.0084565558109257
BP	GO:0030071	regulation of mitotic metaphase/anaphase transition	0.00846173154248571
CC	GO:0000793	condensed chromosome	0.00846173154248571
BP	GO:0007267	cell-cell signaling	0.00846173154248571
CC	GO:0044422	organelle part	0.00846331012603729
CC	GO:0098839	postsynaptic density membrane	0.00846331012603729
BP	GO:0048699	generation of neurons	0.00846331012603729
CC	GO:0000228	nuclear chromosome	0.00902844125027054
MF	GO:0008094	DNA-dependent ATPase activity	0.00918620553285007
BP	GO:1902099	regulation of metaphase/anaphase transition of cell cycle	0.00918620553285007
CC	GO:1990904	ribonucleoprotein complex	0.00918620553285007
BP	GO:0006974	cellular response to DNA damage stimulus	0.00940340732673623
BP	GO:0051094	positive regulation of developmental process	0.00943922302291572
BP	GO:0048468	cell development	0.00959445167733083
BP	GO:0003015	heart process	0.00959445167733083
BP	GO:0045787	positive regulation of cell cycle	0.00976821859546354
BP	GO:0000075	cell cycle checkpoint	0.010179435315059
BP	GO:0006260	DNA replication	0.0104427602854735
BP	GO:0048522	positive regulation of cellular process	0.0105496023504557
CC	GO:0098793	presynapse	0.0106965336346404
CC	GO:0008328	ionotropic glutamate receptor complex	0.0113727371050181
BP	GO:0046483	heterocycle metabolic process	0.0122017545789232
CC	GO:0098794	postsynapse	0.0126064260163886
BP	GO:0050896	response to stimulus	0.0128418163549145
BP	GO:1902100	negative regulation of metaphase/anaphase transition of cell cycle	0.0129004406955745
BP	GO:0045597	positive regulation of cell differentiation	0.0138008312312933
BP	GO:0051960	regulation of nervous system development	0.0138056807191292
BP	GO:0007154	cell communication	0.0146399300116182
BP	GO:0007093	mitotic cell cycle checkpoint	0.0148053062429272
CC	GO:0097447	dendritic tree	0.0148053062429272
BP	GO:0048518	positive regulation of biological process	0.0152890085141398
CC	GO:0032279	asymmetric synapse	0.0152890085141398
BP	GO:0045841	negative regulation of mitotic metaphase/anaphase transition	0.0156862728198646
BP	GO:0000280	nuclear division	0.0162131622766329
BP	GO:0051783	regulation of nuclear division	0.0165152195783551
BP	GO:0034641	cellular nitrogen compound metabolic process	0.0165302560482776
CC	GO:0005865	striated muscle thin filament	0.0172153129163289
BP	GO:0006725	cellular aromatic compound metabolic process	0.0172153129163289
BP	GO:0007416	synapse assembly	0.017308993219481
MF	GO:0005509	calcium ion binding	0.0177918289503185
BP	GO:1901987	regulation of cell cycle phase transition	0.0180730566621002
CC	GO:0030425	dendrite	0.0183680863459217
BP	GO:0051716	cellular response to stimulus	0.0188387215414213
MF	GO:0005539	glycosaminoglycan binding	0.0188489597875398
CC	GO:0036379	myofilament	0.019174840711592
CC	GO:0044454	nuclear chromosome part	0.019212231952935
MF	GO:0008066	glutamate receptor activity	0.0195158714526434
BP	GO:0090068	positive regulation of cell cycle process	0.0195158714526434
BP	GO:0070208	protein heterotrimerization	0.0200126272117045
BP	GO:1905819	negative regulation of chromosome separation	0.0200126272117045
CC	GO:0042995	cell projection	0.0200126272117045
BP	GO:0031124	mRNA 3'-end processing	0.020464695077116
CC	GO:0014069	postsynaptic density	0.0206452704916296
BP	GO:0060047	heart contraction	0.0208480386345857
MF	GO:0008201	heparin binding	0.0208480386345857
BP	GO:0060538	skeletal muscle organ development	0.0221547993595164
BP	GO:0022607	cellular component assembly	0.0221547993595164
BP	GO:0006941	striated muscle contraction	0.022708053331509
CC	GO:0005604	basement membrane	0.0234179153696213
BP	GO:0060351	cartilage development involved in endochondral bone morphogenesis	0.0234179153696213
BP	GO:0006403	RNA localization	0.024192921070923
BP	GO:1901360	organic cyclic compound metabolic process	0.024192921070923
BP	GO:2000816	negative regulation of mitotic sister chromatid separation	0.024192921070923
BP	GO:0016070	RNA metabolic process	0.024213569897435
BP	GO:0003422	growth plate cartilage morphogenesis	0.024213569897435
BP	GO:0030182	neuron differentiation	0.024213569897435
BP	GO:0008037	cell recognition	0.0244880787758147
BP	GO:0033044	regulation of chromosome organization	0.0251921036310839
MF	GO:0005261	cation channel activity	0.0251921036310839
BP	GO:0051301	cell division	0.0251921036310839
BP	GO:0051128	regulation of cellular component organization	0.0251921036310839
BP	GO:0010467	gene expression	0.0256419860970506
BP	GO:0022610	biological adhesion	0.027765050977606
BP	GO:0051306	mitotic sister chromatid separation	0.0278450142393175
BP	GO:0043933	protein-containing complex subunit organization	0.0283228445061927
MF	GO:0030594	neurotransmitter receptor activity	0.0283228445061927
BP	GO:0007155	cell adhesion	0.0283228445061927
BP	GO:0051130	positive regulation of cellular component organization	0.0289546670950799
BP	GO:0060537	muscle tissue development	0.0292228035344928
BP	GO:0007600	sensory perception	0.0297374989874281
BP	GO:0034508	centromere complex assembly	0.0304365580402682
BP	GO:0007517	muscle organ development	0.0304771170898897
CC	GO:0099060	integral component of postsynaptic specialization membrane	0.0311194710632366
CC	GO:0099056	integral component of presynaptic membrane	0.0316917776079827
BP	GO:0098742	cell-cell adhesion via plasma-membrane adhesion molecules	0.0316917776079827
BP	GO:0071174	mitotic spindle checkpoint	0.0324127615313923
CC	GO:0098984	neuron to neuron synapse	0.0324127615313923
BP	GO:0032963	collagen metabolic process	0.0324127615313923
CC	GO:0099146	intrinsic component of postsynaptic density membrane	0.0324233743638253
CC	GO:0042734	presynaptic membrane	0.0325967783506091
BP	GO:0065004	protein-DNA complex assembly	0.0338862122069702
BP	GO:0040007	growth	0.0349382307935036
BP	GO:0006376	mRNA splice site selection	0.0354868460122156
BP	GO:0006259	DNA metabolic process	0.0354868460122156
BP	GO:0060255	regulation of macromolecule metabolic process	0.0354868460122156
BP	GO:0003433	chondrocyte development involved in endochondral bone morphogenesis	0.0354868460122156
BP	GO:1903311	regulation of mRNA metabolic process	0.0354868460122156
BP	GO:0031577	spindle checkpoint	0.0354868460122156
BP	GO:0007519	skeletal muscle tissue development	0.0366516390689449
BP	GO:0006261	DNA-dependent DNA replication	0.0396081308836768
BP	GO:0048285	organelle fission	0.0397902370547803
CC	GO:0120025	plasma membrane bounded cell projection	0.0400137704869084
BP	GO:0003013	circulatory system process	0.0401854131752151
BP	GO:0048168	regulation of neuronal synaptic plasticity	0.0422641091392299
BP	GO:0051962	positive regulation of nervous system development	0.0431824959864624
CC	GO:0098889	intrinsic component of presynaptic membrane	0.0439650351071431
BP	GO:0042391	regulation of membrane potential	0.0439650351071431
BP	GO:0017148	negative regulation of translation	0.0445814854911938
BP	GO:0003012	muscle system process	0.0445814854911938
BP	GO:0014706	striated muscle tissue development	0.0464787903970227
BP	GO:0033048	negative regulation of mitotic sister chromatid segregation	0.0464978964468847
BP	GO:0034724	DNA replication-independent nucleosome organization	0.0464978964468847
BP	GO:0033555	multicellular organismal response to stress	0.0467007393398212
BP	GO:0009653	anatomical structure morphogenesis	0.0473575177803289
BP	GO:0033046	negative regulation of sister chromatid segregation	0.0479792448238893
BP	GO:0003414	chondrocyte morphogenesis involved in endochondral bone morphogenesis	0.0479792448238893
BP	GO:0003429	growth plate cartilage chondrocyte morphogenesis	0.0479792448238893
BP	GO:0090171	chondrocyte morphogenesis	0.0479792448238893
BP	GO:0034249	negative regulation of cellular amide metabolic process	0.0479792448238893
