# Supplementary material for: Dedicated transcriptomics combined with power analysis lead to functional understanding of genes with weak phenotypic changes in knockout lines
Source: PLoS Comput Biol. 2020 Nov 12;16(11):e1008354. doi: 10.1371/journal.pcbi.1008354 (PMC7685438; doi:10.1371/journal.pcbi.1008354)
Supplement: S3 File — (GZ) [file pcbi.1008354.s017.gz › S3_File/gor0.2/176.tsv]

ontology	category	term	BH
CC	GO:0031012	extracellular matrix	1.13564591275128e-08
CC	GO:0032991	protein-containing complex	2.457413930267e-07
CC	GO:0044421	extracellular region part	2.457413930267e-07
MF	GO:0005201	extracellular matrix structural constituent	3.8191732557341e-07
CC	GO:0062023	collagen-containing extracellular matrix	1.19941526622291e-06
BP	GO:0032501	multicellular organismal process	1.28840992148264e-06
BP	GO:0071840	cellular component organization or biogenesis	1.95960789546192e-06
BP	GO:0048731	system development	2.55563330249005e-06
CC	GO:0005615	extracellular space	2.55563330249005e-06
CC	GO:0043228	non-membrane-bounded organelle	2.55563330249005e-06
BP	GO:0050789	regulation of biological process	2.69140769946546e-06
CC	GO:0044428	nuclear part	2.69140769946546e-06
BP	GO:0032502	developmental process	3.77843967334185e-06
BP	GO:0065007	biological regulation	4.28143228297962e-06
CC	GO:0005576	extracellular region	4.58081196871986e-06
CC	GO:0043232	intracellular non-membrane-bounded organelle	4.58081196871986e-06
CC	GO:0031981	nuclear lumen	5.16487078810672e-06
BP	GO:0050794	regulation of cellular process	5.75389754871792e-06
MF	GO:0005515	protein binding	5.91505237508318e-06
MF	GO:0005198	structural molecule activity	1.40282217653295e-05
BP	GO:0016043	cellular component organization	1.40282217653295e-05
CC	GO:0005694	chromosome	1.40282217653295e-05
BP	GO:0007275	multicellular organism development	1.61886729030626e-05
CC	GO:0030424	axon	1.72641236479648e-05
BP	GO:0048856	anatomical structure development	2.42155403848602e-05
BP	GO:0009987	cellular process	2.45139673438272e-05
CC	GO:0045202	synapse	3.13444778366291e-05
CC	GO:0044427	chromosomal part	3.24118430970943e-05
BP	GO:0007399	nervous system development	3.29947439395126e-05
BP	GO:0051239	regulation of multicellular organismal process	4.33245325336059e-05
BP	GO:0048869	cellular developmental process	7.58347371525459e-05
BP	GO:0003008	system process	7.94732060384438e-05
CC	GO:0070013	intracellular organelle lumen	0.000114144262253307
CC	GO:0097060	synaptic membrane	0.000148962688830738
CC	GO:0000775	chromosome, centromeric region	0.000153074384348201
CC	GO:0044456	synapse part	0.000153310640886865
BP	GO:0048522	positive regulation of cellular process	0.00018313829857673
BP	GO:0030154	cell differentiation	0.000187792573048916
CC	GO:0031974	membrane-enclosed lumen	0.000187792573048916
CC	GO:0043233	organelle lumen	0.000187792573048916
CC	GO:0000776	kinetochore	0.000205979063419759
MF	GO:0003729	mRNA binding	0.000247092678976415
BP	GO:0022008	neurogenesis	0.000292627225182041
CC	GO:0005634	nucleus	0.000298407819730624
MF	GO:0005488	binding	0.000304951127188253
BP	GO:0007049	cell cycle	0.00046697084507216
MF	GO:0005539	glycosaminoglycan binding	0.000588728196219573
BP	GO:0050793	regulation of developmental process	0.000649830831073957
CC	GO:0005654	nucleoplasm	0.000665467192847281
BP	GO:0048666	neuron development	0.000690306225935979
BP	GO:0048699	generation of neurons	0.000703400903870785
BP	GO:0048468	cell development	0.00075889134066938
BP	GO:0048518	positive regulation of biological process	0.000954295346587764
CC	GO:0098687	chromosomal region	0.000972490570719005
BP	GO:0006396	RNA processing	0.00114558555532769
BP	GO:0048519	negative regulation of biological process	0.00114558555532769
BP	GO:0051726	regulation of cell cycle	0.00114558555532769
BP	GO:0051960	regulation of nervous system development	0.00118972698363395
BP	GO:0043170	macromolecule metabolic process	0.00157356527035631
BP	GO:0051130	positive regulation of cellular component organization	0.00157356527035631
BP	GO:0016071	mRNA metabolic process	0.00157356527035631
BP	GO:0090304	nucleic acid metabolic process	0.00182199158227971
BP	GO:0031175	neuron projection development	0.00182199158227971
CC	GO:0036477	somatodendritic compartment	0.00187893885067837
BP	GO:0030182	neuron differentiation	0.0019655326946209
BP	GO:0000070	mitotic sister chromatid segregation	0.00199778110819696
BP	GO:0008380	RNA splicing	0.00224237448285274
BP	GO:0051983	regulation of chromosome segregation	0.00232165075956908
CC	GO:0045211	postsynaptic membrane	0.00245467808696021
BP	GO:0051128	regulation of cellular component organization	0.00269805493084008
CC	GO:0033267	axon part	0.00272456496720773
BP	GO:0060255	regulation of macromolecule metabolic process	0.00274516541161695
CC	GO:0043292	contractile fiber	0.00278514531237538
CC	GO:0099512	supramolecular fiber	0.00289721904488234
BP	GO:0033047	regulation of mitotic sister chromatid segregation	0.00289838963337856
MF	GO:0005212	structural constituent of eye lens	0.00294100893880983
CC	GO:0099080	supramolecular complex	0.00295776773183489
CC	GO:0099081	supramolecular polymer	0.00295776773183489
BP	GO:0033045	regulation of sister chromatid segregation	0.00315381467659373
CC	GO:0097458	neuron part	0.00334354943715689
BP	GO:2000026	regulation of multicellular organismal development	0.00359651094308802
BP	GO:0045595	regulation of cell differentiation	0.0037414851625051
CC	GO:0098982	GABA-ergic synapse	0.00457763477822977
BP	GO:0006397	mRNA processing	0.00457763477822977
CC	GO:0043025	neuronal cell body	0.00461550722249814
BP	GO:0060351	cartilage development involved in endochondral bone morphogenesis	0.00479813297664547
MF	GO:0008201	heparin binding	0.004976666498614
BP	GO:0060350	endochondral bone morphogenesis	0.00518960052448016
BP	GO:0048523	negative regulation of cellular process	0.00548919547343122
CC	GO:0043005	neuron projection	0.00610374048854796
BP	GO:0006139	nucleobase-containing compound metabolic process	0.00611028182387894
BP	GO:0120036	plasma membrane bounded cell projection organization	0.00611028182387894
BP	GO:0140014	mitotic nuclear division	0.00643306818631296
CC	GO:0044420	extracellular matrix component	0.00643306818631296
BP	GO:0060537	muscle tissue development	0.00667899332705186
BP	GO:0051216	cartilage development	0.00676231658927292
CC	GO:0044297	cell body	0.0068525710742501
BP	GO:0003015	heart process	0.00698991288062134
BP	GO:0060538	skeletal muscle organ development	0.00698991288062134
CC	GO:0098793	presynapse	0.00701623758150794
BP	GO:0006974	cellular response to DNA damage stimulus	0.00749070908714416
BP	GO:0007519	skeletal muscle tissue development	0.00761275860358276
BP	GO:0007346	regulation of mitotic cell cycle	0.00779263987411829
BP	GO:0099536	synaptic signaling	0.00779489495183209
BP	GO:0051962	positive regulation of nervous system development	0.00868803218443689
BP	GO:0006259	DNA metabolic process	0.00868803218443689
CC	GO:0097447	dendritic tree	0.00868803218443689
BP	GO:0000278	mitotic cell cycle	0.00881373685601579
BP	GO:0046483	heterocycle metabolic process	0.00939709157189044
BP	GO:0006403	RNA localization	0.0095697910505871
BP	GO:0060047	heart contraction	0.00971542413061902
BP	GO:0050767	regulation of neurogenesis	0.00971542413061902
BP	GO:0030198	extracellular matrix organization	0.0112576975861683
MF	GO:0044877	protein-containing complex binding	0.0113650860046179
BP	GO:0099537	trans-synaptic signaling	0.0113650860046179
BP	GO:0051171	regulation of nitrogen compound metabolic process	0.0116149868722055
BP	GO:0045664	regulation of neuron differentiation	0.0116149868722055
BP	GO:0051093	negative regulation of developmental process	0.0116149868722055
BP	GO:0007268	chemical synaptic transmission	0.0120718848067574
BP	GO:0098916	anterograde trans-synaptic signaling	0.0120718848067574
BP	GO:0060284	regulation of cell development	0.0128333638941611
BP	GO:0050808	synapse organization	0.0134063349804558
BP	GO:0030030	cell projection organization	0.0134526143852038
BP	GO:0044085	cellular component biogenesis	0.0136094129206264
CC	GO:0099240	intrinsic component of synaptic membrane	0.0136138209492703
CC	GO:0000777	condensed chromosome kinetochore	0.0137745089057183
CC	GO:0030425	dendrite	0.0138774956051944
BP	GO:0014706	striated muscle tissue development	0.0141088485828881
BP	GO:0051241	negative regulation of multicellular organismal process	0.0152935555674905
MF	GO:0005509	calcium ion binding	0.0156605076684282
BP	GO:0023052	signaling	0.0156605076684282
CC	GO:0005581	collagen trimer	0.01566936729371
BP	GO:0006725	cellular aromatic compound metabolic process	0.0158082244252731
CC	GO:0099634	postsynaptic specialization membrane	0.0164418242999596
BP	GO:0007517	muscle organ development	0.0171061913885872
CC	GO:0030054	cell junction	0.0172867749269709
BP	GO:0003012	muscle system process	0.0172867749269709
BP	GO:0007088	regulation of mitotic nuclear division	0.0172867749269709
CC	GO:0030017	sarcomere	0.0172867749269709
BP	GO:0040007	growth	0.0177482520793479
BP	GO:0000819	sister chromatid segregation	0.0178419002345218
CC	GO:0005856	cytoskeleton	0.0185134758721159
BP	GO:0000375	RNA splicing, via transesterification reactions	0.0185134758721159
BP	GO:0000377	RNA splicing, via transesterification reactions with bulged adenosine as nucleophile	0.0185134758721159
BP	GO:0000398	mRNA splicing, via spliceosome	0.0185134758721159
BP	GO:0007154	cell communication	0.01900992824907
BP	GO:0051094	positive regulation of developmental process	0.0191182284517003
BP	GO:0090068	positive regulation of cell cycle process	0.0192565215063016
MF	GO:0008134	transcription factor binding	0.0194617058552544
CC	GO:0044422	organelle part	0.0195065272866893
CC	GO:0030016	myofibril	0.0195065272866893
BP	GO:0006281	DNA repair	0.0198689776157847
CC	GO:0044449	contractile fiber part	0.0205454545214445
BP	GO:0010965	regulation of mitotic sister chromatid separation	0.0211185888842827
CC	GO:0098794	postsynapse	0.021926793307074
BP	GO:0048167	regulation of synaptic plasticity	0.021926793307074
BP	GO:0050877	nervous system process	0.0220568470575825
MF	GO:1901681	sulfur compound binding	0.0232554689349342
BP	GO:0007411	axon guidance	0.023920604425329
BP	GO:0060349	bone morphogenesis	0.023920604425329
MF	GO:0008094	DNA-dependent ATPase activity	0.023920604425329
BP	GO:0006941	striated muscle contraction	0.023920604425329
BP	GO:0043062	extracellular structure organization	0.023920604425329
BP	GO:0031123	RNA 3'-end processing	0.0239889195615555
BP	GO:0044057	regulation of system process	0.0241057965570425
BP	GO:0034641	cellular nitrogen compound metabolic process	0.0241057965570425
MF	GO:0030020	extracellular matrix structural constituent conferring tensile strength	0.0247718041285918
CC	GO:0000228	nuclear chromosome	0.0250861677156799
CC	GO:0005813	centrosome	0.0254650551397591
BP	GO:0061448	connective tissue development	0.025785053793244
BP	GO:1901360	organic cyclic compound metabolic process	0.0271462908979792
BP	GO:0061061	muscle structure development	0.0275395566570995
BP	GO:0006807	nitrogen compound metabolic process	0.0282153411080775
BP	GO:0097485	neuron projection guidance	0.028439094648713
BP	GO:0016070	RNA metabolic process	0.0290767636760093
CC	GO:0098936	intrinsic component of postsynaptic membrane	0.0304366125013852
BP	GO:0050769	positive regulation of neurogenesis	0.0312191992388546
BP	GO:0051984	positive regulation of chromosome segregation	0.0312454522823802
BP	GO:0045597	positive regulation of cell differentiation	0.0316399853473815
BP	GO:0006260	DNA replication	0.0316399853473815
BP	GO:0007091	metaphase/anaphase transition of mitotic cell cycle	0.0320182887196915
CC	GO:0150034	distal axon	0.0322944198312335
BP	GO:0051236	establishment of RNA localization	0.0332430944601952
CC	GO:1990904	ribonucleoprotein complex	0.0332430944601952
BP	GO:0000075	cell cycle checkpoint	0.0333443979202318
BP	GO:0010720	positive regulation of cell development	0.0342848257489624
BP	GO:0051716	cellular response to stimulus	0.035269459491653
BP	GO:1905818	regulation of chromosome separation	0.0371746455903541
BP	GO:0003013	circulatory system process	0.0406463052620721
BP	GO:0006548	histidine catabolic process	0.0406463052620721
BP	GO:0048589	developmental growth	0.0417428588849079
BP	GO:0006936	muscle contraction	0.0417428588849079
BP	GO:0097435	supramolecular fiber organization	0.0417705455515109
BP	GO:0080090	regulation of primary metabolic process	0.0424922522104994
BP	GO:0051301	cell division	0.0424922522104994
BP	GO:0050657	nucleic acid transport	0.0424922522104994
BP	GO:0050658	RNA transport	0.0424922522104994
CC	GO:0042995	cell projection	0.0449479959883774
BP	GO:0022610	biological adhesion	0.0449479959883774
BP	GO:0008015	blood circulation	0.0451462350954972
BP	GO:0014902	myotube differentiation	0.0451462350954972
CC	GO:0120025	plasma membrane bounded cell projection	0.0451462350954972
BP	GO:0051783	regulation of nuclear division	0.0451462350954972
BP	GO:1901701	cellular response to oxygen-containing compound	0.0452567210860131
BP	GO:0002062	chondrocyte differentiation	0.0460346551923803
BP	GO:1903311	regulation of mRNA metabolic process	0.0460346551923803
BP	GO:0007155	cell adhesion	0.0460346551923803
BP	GO:0022613	ribonucleoprotein complex biogenesis	0.0460346551923803
BP	GO:0035418	protein localization to synapse	0.0460346551923803
BP	GO:0045666	positive regulation of neuron differentiation	0.0477846139860377
BP	GO:0010564	regulation of cell cycle process	0.0478784124180989
MF	GO:1990825	sequence-specific mRNA binding	0.0491558526262232
CC	GO:0044454	nuclear chromosome part	0.0497782040533552
BP	GO:0003417	growth plate cartilage development	0.0497782040533552
