# Supplementary material for: Dedicated transcriptomics combined with power analysis lead to functional understanding of genes with weak phenotypic changes in knockout lines
Source: PLoS Comput Biol. 2020 Nov 12;16(11):e1008354. doi: 10.1371/journal.pcbi.1008354 (PMC7685438; doi:10.1371/journal.pcbi.1008354)
Supplement: S3 File — (GZ) [file pcbi.1008354.s017.gz › S3_File/gor0.2/50.tsv]

ontology	category	term	BH
CC	GO:0031012	extracellular matrix	1.00760026985357e-09
CC	GO:0044428	nuclear part	7.16170359635703e-09
CC	GO:0031981	nuclear lumen	1.67951347069047e-08
CC	GO:0043228	non-membrane-bounded organelle	1.71796566772624e-08
BP	GO:0032501	multicellular organismal process	1.71796566772624e-08
CC	GO:0062023	collagen-containing extracellular matrix	1.71796566772624e-08
CC	GO:0005615	extracellular space	2.1680478117091e-08
CC	GO:0043232	intracellular non-membrane-bounded organelle	2.49628037826666e-08
CC	GO:0032991	protein-containing complex	2.92326270929359e-08
BP	GO:0050789	regulation of biological process	2.92326270929359e-08
CC	GO:0044421	extracellular region part	2.92326270929359e-08
BP	GO:0065007	biological regulation	2.92326270929359e-08
MF	GO:0005201	extracellular matrix structural constituent	3.56596841182633e-08
BP	GO:0050794	regulation of cellular process	5.92936171187478e-08
BP	GO:0009987	cellular process	1.1418441022897e-07
BP	GO:0032502	developmental process	1.20833302686888e-07
CC	GO:0005654	nucleoplasm	1.28538060280432e-07
BP	GO:0048731	system development	1.28538060280432e-07
BP	GO:0007275	multicellular organism development	5.83999657918791e-07
CC	GO:0070013	intracellular organelle lumen	7.11678068983087e-07
CC	GO:0031974	membrane-enclosed lumen	7.18409052880558e-07
CC	GO:0043233	organelle lumen	7.18409052880558e-07
BP	GO:0048856	anatomical structure development	1.13586888696275e-06
MF	GO:0005515	protein binding	1.13586888696275e-06
BP	GO:0071840	cellular component organization or biogenesis	1.36455748084121e-06
CC	GO:0005576	extracellular region	1.64925972155811e-06
CC	GO:0097060	synaptic membrane	1.74357211294443e-06
CC	GO:0005694	chromosome	2.1055705428082e-06
CC	GO:0044427	chromosomal part	4.21080699633548e-06
BP	GO:0048523	negative regulation of cellular process	4.8509453351055e-06
BP	GO:0048519	negative regulation of biological process	1.00295221231615e-05
BP	GO:0007399	nervous system development	1.06209440206393e-05
CC	GO:0005634	nucleus	1.12758689351358e-05
BP	GO:0007049	cell cycle	1.17804524664558e-05
BP	GO:0016043	cellular component organization	1.57715924432509e-05
MF	GO:0005198	structural molecule activity	1.70929424827464e-05
BP	GO:0006396	RNA processing	1.70929424827464e-05
CC	GO:0045202	synapse	1.82461187212481e-05
MF	GO:0005488	binding	2.17095098507981e-05
BP	GO:0051239	regulation of multicellular organismal process	3.0636078197536e-05
BP	GO:0051726	regulation of cell cycle	3.48259085263726e-05
CC	GO:0044422	organelle part	4.62765075226932e-05
BP	GO:0000278	mitotic cell cycle	4.62765075226932e-05
BP	GO:0008380	RNA splicing	4.67965230744627e-05
BP	GO:0006397	mRNA processing	4.99583549197655e-05
CC	GO:0036477	somatodendritic compartment	4.99583549197655e-05
BP	GO:2000026	regulation of multicellular organismal development	4.99583549197655e-05
BP	GO:0048869	cellular developmental process	5.8530093798396e-05
BP	GO:0050793	regulation of developmental process	6.30659729021299e-05
CC	GO:0030424	axon	6.53407658675063e-05
BP	GO:0051128	regulation of cellular component organization	7.04454833143496e-05
CC	GO:0044456	synapse part	7.84556974736364e-05
CC	GO:0098687	chromosomal region	0.000100268629891319
BP	GO:0007346	regulation of mitotic cell cycle	0.000100268629891319
CC	GO:0000775	chromosome, centromeric region	0.000105353575897784
BP	GO:0016071	mRNA metabolic process	0.000122569459963302
BP	GO:0099536	synaptic signaling	0.00013360841501827
BP	GO:0050808	synapse organization	0.000146640880994455
BP	GO:0007268	chemical synaptic transmission	0.000160659375981154
BP	GO:0098916	anterograde trans-synaptic signaling	0.000160659375981154
CC	GO:0033267	axon part	0.000160659375981154
CC	GO:0043292	contractile fiber	0.000161588047596654
BP	GO:0090304	nucleic acid metabolic process	0.000173017206058549
CC	GO:0000779	condensed chromosome, centromeric region	0.00017612228807518
BP	GO:0007416	synapse assembly	0.00017612228807518
CC	GO:0045211	postsynaptic membrane	0.000196218646988291
BP	GO:0030154	cell differentiation	0.000196218646988291
BP	GO:0048468	cell development	0.000235370176824045
BP	GO:0051130	positive regulation of cellular component organization	0.000263682630225647
CC	GO:0044297	cell body	0.000289267012471721
CC	GO:0099512	supramolecular fiber	0.000296764935173504
BP	GO:0099537	trans-synaptic signaling	0.000296764935173504
CC	GO:0099080	supramolecular complex	0.000296764935173504
CC	GO:0099081	supramolecular polymer	0.000296764935173504
CC	GO:0099240	intrinsic component of synaptic membrane	0.000331847388821632
CC	GO:0097458	neuron part	0.000337561711715766
BP	GO:0060255	regulation of macromolecule metabolic process	0.000343670599518372
BP	GO:0048518	positive regulation of biological process	0.000369036231605563
BP	GO:0045595	regulation of cell differentiation	0.000392234564221956
BP	GO:0048522	positive regulation of cellular process	0.000412598245959562
CC	GO:0043025	neuronal cell body	0.000443851021761491
BP	GO:0006403	RNA localization	0.0005249279923225
BP	GO:0006941	striated muscle contraction	0.000533772483455856
BP	GO:0000375	RNA splicing, via transesterification reactions	0.000536727120336331
BP	GO:0000377	RNA splicing, via transesterification reactions with bulged adenosine as nucleophile	0.000536727120336331
BP	GO:0000398	mRNA splicing, via spliceosome	0.000536727120336331
CC	GO:0000777	condensed chromosome kinetochore	0.000614313664428986
MF	GO:0005539	glycosaminoglycan binding	0.000614313664428986
BP	GO:0051216	cartilage development	0.000626344570035355
CC	GO:0098590	plasma membrane region	0.000641121080431872
CC	GO:0000228	nuclear chromosome	0.000771681911626304
MF	GO:0030020	extracellular matrix structural constituent conferring tensile strength	0.000802919839224758
BP	GO:0051960	regulation of nervous system development	0.000802919839224758
CC	GO:0000776	kinetochore	0.000803581781510236
CC	GO:0044454	nuclear chromosome part	0.000883510919681095
CC	GO:0043005	neuron projection	0.000933451831490545
BP	GO:0006139	nucleobase-containing compound metabolic process	0.00103672238515354
CC	GO:0000793	condensed chromosome	0.0011242501801397
BP	GO:0040007	growth	0.00122908959824667
BP	GO:0022008	neurogenesis	0.00133584415903324
CC	GO:0030054	cell junction	0.00133584415903324
MF	GO:0003729	mRNA binding	0.00155825188821952
BP	GO:0048699	generation of neurons	0.00156729521273214
BP	GO:0051093	negative regulation of developmental process	0.00168562012289556
CC	GO:0099634	postsynaptic specialization membrane	0.00194733463968938
BP	GO:0043170	macromolecule metabolic process	0.00196695867438023
BP	GO:0048589	developmental growth	0.00200377525842867
MF	GO:0044877	protein-containing complex binding	0.00228278502154381
BP	GO:0006260	DNA replication	0.00231712774098895
MF	GO:0005212	structural constituent of eye lens	0.00238031457255887
BP	GO:0050804	modulation of chemical synaptic transmission	0.00257093743889112
BP	GO:0003012	muscle system process	0.00261128541759953
BP	GO:0006936	muscle contraction	0.00275945443441972
CC	GO:0044446	intracellular organelle part	0.0028668676519039
CC	GO:0030016	myofibril	0.0028668676519039
CC	GO:0005581	collagen trimer	0.00289717556484125
BP	GO:0099177	regulation of trans-synaptic signaling	0.00310451077669072
MF	GO:0005509	calcium ion binding	0.00310451077669072
BP	GO:0003008	system process	0.00327710725394799
CC	GO:1990904	ribonucleoprotein complex	0.00328176120268928
CC	GO:0005856	cytoskeleton	0.00328176120268928
CC	GO:0005681	spliceosomal complex	0.00328176120268928
BP	GO:0002062	chondrocyte differentiation	0.00328176120268928
MF	GO:0008134	transcription factor binding	0.00328176120268928
BP	GO:0061448	connective tissue development	0.00328176120268928
MF	GO:0008201	heparin binding	0.00341116616036589
CC	GO:0099699	integral component of synaptic membrane	0.00347970613531985
BP	GO:0023052	signaling	0.00364038294095126
CC	GO:0005813	centrosome	0.0038240636042024
CC	GO:0044420	extracellular matrix component	0.00396687619395924
CC	GO:0150034	distal axon	0.00396687619395924
BP	GO:1901987	regulation of cell cycle phase transition	0.00418618655676707
BP	GO:0046483	heterocycle metabolic process	0.0042210221359267
CC	GO:0005657	replication fork	0.00427267037864174
BP	GO:0003015	heart process	0.0043113498076255
CC	GO:0031226	intrinsic component of plasma membrane	0.0043471098439397
BP	GO:0051236	establishment of RNA localization	0.0043485364227078
BP	GO:0051171	regulation of nitrogen compound metabolic process	0.00482713128839429
BP	GO:0010605	negative regulation of macromolecule metabolic process	0.00501345056694835
MF	GO:0003723	RNA binding	0.00516004003020997
CC	GO:0098936	intrinsic component of postsynaptic membrane	0.00527720731866854
CC	GO:0099572	postsynaptic specialization	0.00527720731866854
BP	GO:0007154	cell communication	0.00527720731866854
CC	GO:0098794	postsynapse	0.00527720731866854
BP	GO:0034641	cellular nitrogen compound metabolic process	0.00540968236360484
BP	GO:0030182	neuron differentiation	0.00547172095066069
BP	GO:1901990	regulation of mitotic cell cycle phase transition	0.00550234178040389
CC	GO:0030017	sarcomere	0.00622186796273205
BP	GO:0048666	neuron development	0.00637071228110053
BP	GO:1903047	mitotic cell cycle process	0.00639104751092906
BP	GO:0007155	cell adhesion	0.00639104751092906
BP	GO:0090068	positive regulation of cell cycle process	0.00674722090082162
CC	GO:0098839	postsynaptic density membrane	0.00678713853903423
BP	GO:0045787	positive regulation of cell cycle	0.00726362456584427
CC	GO:0005887	integral component of plasma membrane	0.00726362456584427
BP	GO:0022610	biological adhesion	0.00758566768165473
CC	GO:0043596	nuclear replication fork	0.00758566768165473
BP	GO:0003013	circulatory system process	0.00775876768759175
CC	GO:0044449	contractile fiber part	0.00775876768759175
BP	GO:0016070	RNA metabolic process	0.0079712400573472
BP	GO:0000075	cell cycle checkpoint	0.00803870562761991
BP	GO:0006725	cellular aromatic compound metabolic process	0.00828946150112187
BP	GO:0051094	positive regulation of developmental process	0.00869884097780281
BP	GO:0003009	skeletal muscle contraction	0.00869921510926627
BP	GO:0045597	positive regulation of cell differentiation	0.00980145675325489
BP	GO:0000070	mitotic sister chromatid segregation	0.00980145675325489
BP	GO:0060047	heart contraction	0.00980145675325489
BP	GO:0031570	DNA integrity checkpoint	0.00980145675325489
BP	GO:0015931	nucleobase-containing compound transport	0.00980145675325489
BP	GO:0050657	nucleic acid transport	0.00980145675325489
BP	GO:0050658	RNA transport	0.00980145675325489
BP	GO:0060284	regulation of cell development	0.0113726071687468
BP	GO:0006974	cellular response to DNA damage stimulus	0.0113726071687468
BP	GO:0007093	mitotic cell cycle checkpoint	0.0118643972211308
BP	GO:0044770	cell cycle phase transition	0.0118835889248885
BP	GO:1902749	regulation of cell cycle G2/M phase transition	0.0125008276184674
BP	GO:0010564	regulation of cell cycle process	0.0125231210102179
BP	GO:0009653	anatomical structure morphogenesis	0.0125231210102179
MF	GO:0070491	repressing transcription factor binding	0.0125625324094236
CC	GO:0098978	glutamatergic synapse	0.0130313522981927
BP	GO:0006261	DNA-dependent DNA replication	0.0138530738915049
BP	GO:0045930	negative regulation of mitotic cell cycle	0.0144854244580979
BP	GO:0051241	negative regulation of multicellular organismal process	0.014612511226787
BP	GO:0010467	gene expression	0.0146537798549014
CC	GO:0044459	plasma membrane part	0.0146850816162008
CC	GO:0099146	intrinsic component of postsynaptic density membrane	0.0148192136628722
BP	GO:0080090	regulation of primary metabolic process	0.0151556300788915
BP	GO:0031123	RNA 3'-end processing	0.0154166315104036
CC	GO:0097447	dendritic tree	0.0154241394005347
BP	GO:0006259	DNA metabolic process	0.0158234115938736
BP	GO:0033044	regulation of chromosome organization	0.0158234115938736
BP	GO:0001501	skeletal system development	0.0162731024134593
MF	GO:0097367	carbohydrate derivative binding	0.0164192266257167
BP	GO:0008015	blood circulation	0.0169711828329936
BP	GO:0031124	mRNA 3'-end processing	0.0175904126233526
BP	GO:0050767	regulation of neurogenesis	0.0176015566582392
CC	GO:0098793	presynapse	0.0180955752593157
BP	GO:0044057	regulation of system process	0.0181610011769848
BP	GO:0000245	spliceosomal complex assembly	0.0186448598927091
CC	GO:0030425	dendrite	0.0194462104582279
BP	GO:0033047	regulation of mitotic sister chromatid segregation	0.0196285158571649
BP	GO:0031175	neuron projection development	0.0196285158571649
BP	GO:0099084	postsynaptic specialization organization	0.021004722473689
BP	GO:0045596	negative regulation of cell differentiation	0.021004722473689
CC	GO:0032279	asymmetric synapse	0.0211656537707535
CC	GO:0044430	cytoskeletal part	0.0217059793655559
CC	GO:0098948	intrinsic component of postsynaptic specialization membrane	0.0220236349301702
CC	GO:0099055	integral component of postsynaptic membrane	0.02251110383738
BP	GO:0044774	mitotic DNA integrity checkpoint	0.0232462493429726
BP	GO:1901360	organic cyclic compound metabolic process	0.0235960579520489
BP	GO:0043062	extracellular structure organization	0.0238879629124171
BP	GO:0006281	DNA repair	0.0246642078807571
BP	GO:0051276	chromosome organization	0.0249038638561108
CC	GO:0044451	nucleoplasm part	0.0254277322269726
MF	GO:1901681	sulfur compound binding	0.0254539402063691
BP	GO:0140014	mitotic nuclear division	0.0255946551476022
BP	GO:0048251	elastic fiber assembly	0.0257207417162936
BP	GO:0060079	excitatory postsynaptic potential	0.0257756533156102
BP	GO:0022402	cell cycle process	0.0257756533156102
BP	GO:0007267	cell-cell signaling	0.0263448511311662
BP	GO:0098698	postsynaptic specialization assembly	0.0263553852935349
BP	GO:0031099	regeneration	0.0280616430290448
BP	GO:0051716	cellular response to stimulus	0.0282259223170366
BP	GO:0007088	regulation of mitotic nuclear division	0.0287117128340654
BP	GO:0050807	regulation of synapse organization	0.0289079940786238
CC	GO:0014069	postsynaptic density	0.0289079940786238
BP	GO:0120035	regulation of plasma membrane bounded cell projection organization	0.0289351315406958
CC	GO:0042995	cell projection	0.0291504434060275
BP	GO:0044085	cellular component biogenesis	0.0295224087856899
BP	GO:0042246	tissue regeneration	0.0309535447663216
CC	GO:0016604	nuclear body	0.0311452281023832
BP	GO:0051963	regulation of synapse assembly	0.0312094849710976
MF	GO:0043168	anion binding	0.0313037682084981
BP	GO:1901988	negative regulation of cell cycle phase transition	0.0315004551032565
BP	GO:0007166	cell surface receptor signaling pathway	0.0321564515479789
BP	GO:0048747	muscle fiber development	0.0322553447134394
BP	GO:0003433	chondrocyte development involved in endochondral bone morphogenesis	0.0324989640126923
BP	GO:0051983	regulation of chromosome segregation	0.0326380536178807
BP	GO:0010389	regulation of G2/M transition of mitotic cell cycle	0.0326380536178807
CC	GO:0098984	neuron to neuron synapse	0.0326380536178807
BP	GO:0098742	cell-cell adhesion via plasma-membrane adhesion molecules	0.0327326602102749
BP	GO:0030198	extracellular matrix organization	0.0328076060169811
BP	GO:0051301	cell division	0.0328782927375328
BP	GO:0006378	mRNA polyadenylation	0.0328782927375328
CC	GO:0098878	neurotransmitter receptor complex	0.0329261929936712
BP	GO:0050803	regulation of synapse structure or activity	0.0330761630697078
BP	GO:0044786	cell cycle DNA replication	0.0333302050746861
BP	GO:0051962	positive regulation of nervous system development	0.0340396209947639
BP	GO:0019222	regulation of metabolic process	0.0341237371864928
BP	GO:0006928	movement of cell or subcellular component	0.0344375852460296
BP	GO:0000819	sister chromatid segregation	0.0351405836742725
CC	GO:0098982	GABA-ergic synapse	0.0351405836742725
BP	GO:0045664	regulation of neuron differentiation	0.0352927184490054
BP	GO:0099565	chemical synaptic transmission, postsynaptic	0.0354464656119901
BP	GO:0031953	negative regulation of protein autophosphorylation	0.0357005154025758
CC	GO:0048786	presynaptic active zone	0.0357013454716166
BP	GO:0099068	postsynapse assembly	0.0358209080293343
BP	GO:0051965	positive regulation of synapse assembly	0.0358209080293343
BP	GO:0050879	multicellular organismal movement	0.0364846564059976
BP	GO:0050881	musculoskeletal movement	0.0364846564059976
BP	GO:0009892	negative regulation of metabolic process	0.0365176703287091
BP	GO:0044772	mitotic cell cycle phase transition	0.036804965202171
BP	GO:0045931	positive regulation of mitotic cell cycle	0.0378238061831046
BP	GO:0031344	regulation of cell projection organization	0.0383920174081133
BP	GO:0050684	regulation of mRNA processing	0.0393298144363935
BP	GO:0032268	regulation of cellular protein metabolic process	0.0398002713443711
BP	GO:1901991	negative regulation of mitotic cell cycle phase transition	0.0418102929241476
BP	GO:0007517	muscle organ development	0.041876739774616
CC	GO:0005865	striated muscle thin filament	0.0421019113344685
BP	GO:0031323	regulation of cellular metabolic process	0.0421544792665224
BP	GO:0070897	transcription preinitiation complex assembly	0.0421544792665224
BP	GO:0060349	bone morphogenesis	0.0432115057992949
BP	GO:0044839	cell cycle G2/M phase transition	0.0432115057992949
BP	GO:0051056	regulation of small GTPase mediated signal transduction	0.0432350664894782
CC	GO:0120025	plasma membrane bounded cell projection	0.0437020275056571
BP	GO:0032963	collagen metabolic process	0.0441534501572984
CC	GO:0036379	myofilament	0.0445104928527823
MF	GO:0005524	ATP binding	0.0445104928527823
BP	GO:0085029	extracellular matrix assembly	0.0447185121964366
BP	GO:0051783	regulation of nuclear division	0.0447185121964366
BP	GO:0043376	regulation of CD8-positive, alpha-beta T cell differentiation	0.0447970128719969
BP	GO:0048167	regulation of synaptic plasticity	0.0450884858209033
BP	GO:0055002	striated muscle cell development	0.0451541380763985
BP	GO:0048513	animal organ development	0.0458234480312471
BP	GO:0000077	DNA damage checkpoint	0.0462449446705127
CC	GO:0031618	nuclear pericentric heterochromatin	0.0462449446705127
CC	GO:0044464	cell part	0.0462449446705127
BP	GO:0008150	biological_process	0.0464973370116121
BP	GO:0023051	regulation of signaling	0.0471394353259899
BP	GO:0032879	regulation of localization	0.0471394353259899
CC	GO:0005623	cell	0.0476924502377
CC	GO:0008328	ionotropic glutamate receptor complex	0.0476924502377
CC	GO:0032993	protein-DNA complex	0.0476924502377
BP	GO:1903311	regulation of mRNA metabolic process	0.0476924502377
BP	GO:0050896	response to stimulus	0.0476924502377
BP	GO:0055001	muscle cell development	0.0476924502377
CC	GO:0044463	cell projection part	0.0476924502377
CC	GO:0120038	plasma membrane bounded cell projection part	0.0476924502377
BP	GO:1901989	positive regulation of cell cycle phase transition	0.0476924502377
BP	GO:1905818	regulation of chromosome separation	0.0485063413996772
CC	GO:0000940	condensed chromosome outer kinetochore	0.0492462804420879
BP	GO:0010646	regulation of cell communication	0.0494416302540423
