# Supplementary material for: Dedicated transcriptomics combined with power analysis lead to functional understanding of genes with weak phenotypic changes in knockout lines
Source: PLoS Comput Biol. 2020 Nov 12;16(11):e1008354. doi: 10.1371/journal.pcbi.1008354 (PMC7685438; doi:10.1371/journal.pcbi.1008354)
Supplement: S4 File — (GZ) [file pcbi.1008354.s018.gz]

Archive with 4,005 entries (4,000 files):
- S4_File
- S4_File/gor0.7
- S4_File/gor0.7/191.tsv
- S4_File/gor0.7/288.tsv
- S4_File/gor0.7/657.tsv
- S4_File/gor0.7/163.tsv
- S4_File/gor0.7/809.tsv
- S4_File/gor0.7/773.tsv
- S4_File/gor0.7/286.tsv
- S4_File/gor0.7/633.tsv
- S4_File/gor0.7/192.tsv
- S4_File/gor0.7/975.tsv
- S4_File/gor0.7/366.tsv
- S4_File/gor0.7/473.tsv
- S4_File/gor0.7/245.tsv
- S4_File/gor0.7/899.tsv
- S4_File/gor0.7/457.tsv
- S4_File/gor0.7/550.tsv
- S4_File/gor0.7/368.tsv
- S4_File/gor0.7/285.tsv
- S4_File/gor0.7/789.tsv
- S4_File/gor0.7/516.tsv
- S4_File/gor0.7/38.tsv
- S4_File/gor0.7/239.tsv
- S4_File/gor0.7/117.tsv
- S4_File/gor0.7/8.tsv
- S4_File/gor0.7/771.tsv
- S4_File/gor0.7/319.tsv
- S4_File/gor0.7/618.tsv
- S4_File/gor0.7/617.tsv
- S4_File/gor0.7/674.tsv
- S4_File/gor0.7/357.tsv
- S4_File/gor0.7/946.tsv
- S4_File/gor0.7/327.tsv
- S4_File/gor0.7/12.tsv
- S4_File/gor0.7/252.tsv
- S4_File/gor0.7/574.tsv
- S4_File/gor0.7/528.tsv
- S4_File/gor0.7/768.tsv
- S4_File/gor0.7/312.tsv
- S4_File/gor0.7/10.tsv
- S4_File/gor0.7/260.tsv
- S4_File/gor0.7/656.tsv
- S4_File/gor0.7/307.tsv
- S4_File/gor0.7/386.tsv
- S4_File/gor0.7/754.tsv
- S4_File/gor0.7/654.tsv
- S4_File/gor0.7/853.tsv
- S4_File/gor0.7/79.tsv
- S4_File/gor0.7/592.tsv
- S4_File/gor0.7/715.tsv
- S4_File/gor0.7/716.tsv
- S4_File/gor0.7/293.tsv
- S4_File/gor0.7/185.tsv
- S4_File/gor0.7/410.tsv
- S4_File/gor0.7/199.tsv
- S4_File/gor0.7/722.tsv
- S4_File/gor0.7/28.tsv
- S4_File/gor0.7/729.tsv
- S4_File/gor0.7/621.tsv
- S4_File/gor0.7/14.tsv
- S4_File/gor0.7/276.tsv
- S4_File/gor0.7/21.tsv
- S4_File/gor0.7/281.tsv
- S4_File/gor0.7/81.tsv
- S4_File/gor0.7/667.tsv
- S4_File/gor0.7/343.tsv
- S4_File/gor0.7/206.tsv
- S4_File/gor0.7/994.tsv
- S4_File/gor0.7/713.tsv
- S4_File/gor0.7/179.tsv
- S4_File/gor0.7/680.tsv
- S4_File/gor0.7/855.tsv
- S4_File/gor0.7/468.tsv
- S4_File/gor0.7/953.tsv
- S4_File/gor0.7/757.tsv
- S4_File/gor0.7/608.tsv
- S4_File/gor0.7/619.tsv
- S4_File/gor0.7/364.tsv
- S4_File/gor0.7/950.tsv
- S4_File/gor0.7/589.tsv
- S4_File/gor0.7/3.tsv
- S4_File/gor0.7/174.tsv
- S4_File/gor0.7/204.tsv
- S4_File/gor0.7/802.tsv
- S4_File/gor0.7/575.tsv
- S4_File/gor0.7/160.tsv
- S4_File/gor0.7/710.tsv
- S4_File/gor0.7/926.tsv
- S4_File/gor0.7/584.tsv
- S4_File/gor0.7/874.tsv
- S4_File/gor0.7/564.tsv
- S4_File/gor0.7/983.tsv
- S4_File/gor0.7/78.tsv
- S4_File/gor0.7/9.tsv
- S4_File/gor0.7/336.tsv
- S4_File/gor0.7/45.tsv
- S4_File/gor0.7/237.tsv
- S4_File/gor0.7/577.tsv
- S4_File/gor0.7/197.tsv
- S4_File/gor0.7/483.tsv
- S4_File/gor0.7/828.tsv
- S4_File/gor0.7/556.tsv
- S4_File/gor0.7/628.tsv
- S4_File/gor0.7/798.tsv
- S4_File/gor0.7/918.tsv
- S4_File/gor0.7/816.tsv
- S4_File/gor0.7/987.tsv
- S4_File/gor0.7/655.tsv
- S4_File/gor0.7/381.tsv
- S4_File/gor0.7/57.tsv
- S4_File/gor0.7/134.tsv
- S4_File/gor0.7/954.tsv
- S4_File/gor0.7/130.tsv
- S4_File/gor0.7/34.tsv
- S4_File/gor0.7/611.tsv
- S4_File/gor0.7/826.tsv
- S4_File/gor0.7/878.tsv
- S4_File/gor0.7/602.tsv
- S4_File/gor0.7/717.tsv
- S4_File/gor0.7/624.tsv
- S4_File/gor0.7/781.tsv
- S4_File/gor0.7/651.tsv
- S4_File/gor0.7/933.tsv
- S4_File/gor0.7/859.tsv
- S4_File/gor0.7/207.tsv
- S4_File/gor0.7/482.tsv
- S4_File/gor0.7/481.tsv
- S4_File/gor0.7/122.tsv
- S4_File/gor0.7/419.tsv
- S4_File/gor0.7/496.tsv
- S4_File/gor0.7/326.tsv
- S4_File/gor0.7/289.tsv
- S4_File/gor0.7/508.tsv
- S4_File/gor0.7/681.tsv
- S4_File/gor0.7/928.tsv
- S4_File/gor0.7/30.tsv
- S4_File/gor0.7/537.tsv
- S4_File/gor0.7/766.tsv
- S4_File/gor0.7/217.tsv
- S4_File/gor0.7/505.tsv
- S4_File/gor0.7/298.tsv
- S4_File/gor0.7/488.tsv
- S4_File/gor0.7/35.tsv
- S4_File/gor0.7/661.tsv
- S4_File/gor0.7/495.tsv
- S4_File/gor0.7/434.tsv
- S4_File/gor0.7/689.tsv
- S4_File/gor0.7/737.tsv
- S4_File/gor0.7/945.tsv
- S4_File/gor0.7/168.tsv
- S4_File/gor0.7/880.tsv
- S4_File/gor0.7/405.tsv
- S4_File/gor0.7/961.tsv
- S4_File/gor0.7/967.tsv
- S4_File/gor0.7/582.tsv
- S4_File/gor0.7/569.tsv
- S4_File/gor0.7/832.tsv
- S4_File/gor0.7/795.tsv
- S4_File/gor0.7/428.tsv
- S4_File/gor0.7/180.tsv
- S4_File/gor0.7/209.tsv
- S4_File/gor0.7/73.tsv
- S4_File/gor0.7/412.tsv
- S4_File/gor0.7/526.tsv
- S4_File/gor0.7/903.tsv
- S4_File/gor0.7/591.tsv
- S4_File/gor0.7/844.tsv
- S4_File/gor0.7/417.tsv
- S4_File/gor0.7/902.tsv
- S4_File/gor0.7/972.tsv
- S4_File/gor0.7/280.tsv
- S4_File/gor0.7/268.tsv
- S4_File/gor0.7/594.tsv
- S4_File/gor0.7/165.tsv
- S4_File/gor0.7/211.tsv
- S4_File/gor0.7/573.tsv
- S4_File/gor0.7/150.tsv
- S4_File/gor0.7/391.tsv
- S4_File/gor0.7/394.tsv
- S4_File/gor0.7/53.tsv
- S4_File/gor0.7/52.tsv
- S4_File/gor0.7/546.tsv
- S4_File/gor0.7/604.tsv
- S4_File/gor0.7/332.tsv
- S4_File/gor0.7/679.tsv
- S4_File/gor0.7/580.tsv
- S4_File/gor0.7/861.tsv
- S4_File/gor0.7/196.tsv
- S4_File/gor0.7/723.tsv
- S4_File/gor0.7/499.tsv
- S4_File/gor0.7/201.tsv
- S4_File/gor0.7/986.tsv
- S4_File/gor0.7/225.tsv
- S4_File/gor0.7/256.tsv
- S4_File/gor0.7/697.tsv
- S4_File/gor0.7/226.tsv
- S4_File/gor0.7/302.tsv
- S4_File/gor0.7/850.tsv
- S4_File/gor0.7/883.tsv
- S4_File/gor0.7/176.tsv
- S4_File/gor0.7/50.tsv
- S4_File/gor0.7/58.tsv
- S4_File/gor0.7/149.tsv
- S4_File/gor0.7/647.tsv
- S4_File/gor0.7/320.tsv
- S4_File/gor0.7/5.tsv
- S4_File/gor0.7/690.tsv
- S4_File/gor0.7/363.tsv
- S4_File/gor0.7/806.tsv
- S4_File/gor0.7/730.tsv
- S4_File/gor0.7/562.tsv
- S4_File/gor0.7/607.tsv
- S4_File/gor0.7/212.tsv
- S4_File/gor0.7/48.tsv
- S4_File/gor0.7/740.tsv
- S4_File/gor0.7/76.tsv
- S4_File/gor0.7/116.tsv
- S4_File/gor0.7/467.tsv
- S4_File/gor0.7/515.tsv
- S4_File/gor0.7/937.tsv
- S4_File/gor0.7/77.tsv
- S4_File/gor0.7/141.tsv
- S4_File/gor0.7/470.tsv
- S4_File/gor0.7/742.tsv
- S4_File/gor0.7/47.tsv
- S4_File/gor0.7/772.tsv
- S4_File/gor0.7/631.tsv
- S4_File/gor0.7/393.tsv
- S4_File/gor0.7/788.tsv
- S4_File/gor0.7/432.tsv
- S4_File/gor0.7/221.tsv
- S4_File/gor0.7/513.tsv
- S4_File/gor0.7/103.tsv
- S4_File/gor0.7/304.tsv
- S4_File/gor0.7/887.tsv
- S4_File/gor0.7/32.tsv
- S4_File/gor0.7/404.tsv
- S4_File/gor0.7/424.tsv
- S4_File/gor0.7/186.tsv
- S4_File/gor0.7/400.tsv
- S4_File/gor0.7/521.tsv
- S4_File/gor0.7/227.tsv
- S4_File/gor0.7/216.tsv
- S4_File/gor0.7/726.tsv
- S4_File/gor0.7/425.tsv
- S4_File/gor0.7/398.tsv
- S4_File/gor0.7/131.tsv
- S4_File/gor0.7/777.tsv
- S4_File/gor0.7/498.tsv
- S4_File/gor0.7/219.tsv
- S4_File/gor0.7/784.tsv
- S4_File/gor0.7/40.tsv
- S4_File/gor0.7/827.tsv
- S4_File/gor0.7/112.tsv
- S4_File/gor0.7/129.tsv
- S4_File/gor0.7/645.tsv
- S4_File/gor0.7/845.tsv
- S4_File/gor0.7/981.tsv
- S4_File/gor0.7/330.tsv
- S4_File/gor0.7/579.tsv
- S4_File/gor0.7/477.tsv
- S4_File/gor0.7/863.tsv
- S4_File/gor0.7/17.tsv
- S4_File/gor0.7/230.tsv
- S4_File/gor0.7/454.tsv
- S4_File/gor0.7/232.tsv
- S4_File/gor0.7/585.tsv
- S4_File/gor0.7/31.tsv
- S4_File/gor0.7/509.tsv
- S4_File/gor0.7/522.tsv
- S4_File/gor0.7/848.tsv
- S4_File/gor0.7/632.tsv
- S4_File/gor0.7/402.tsv
- S4_File/gor0.7/980.tsv
- S4_File/gor0.7/83.tsv
- S4_File/gor0.7/354.tsv
- S4_File/gor0.7/968.tsv
- S4_File/gor0.7/605.tsv
- S4_File/gor0.7/46.tsv
- S4_File/gor0.7/143.tsv
- S4_File/gor0.7/475.tsv
- S4_File/gor0.7/435.tsv
- S4_File/gor0.7/888.tsv
- S4_File/gor0.7/290.tsv
- S4_File/gor0.7/242.tsv
- S4_File/gor0.7/709.tsv
- S4_File/gor0.7/823.tsv
- S4_File/gor0.7/56.tsv
- S4_File/gor0.7/465.tsv
- S4_File/gor0.7/905.tsv
- S4_File/gor0.7/210.tsv
- S4_File/gor0.7/683.tsv
- S4_File/gor0.7/107.tsv
- S4_File/gor0.7/506.tsv
- S4_File/gor0.7/554.tsv
- S4_File/gor0.7/353.tsv
- S4_File/gor0.7/471.tsv
- S4_File/gor0.7/408.tsv
- S4_File/gor0.7/2.tsv
[truncated: 3,705 more entries]
