# Supplementary material for: Dedicated transcriptomics combined with power analysis lead to functional understanding of genes with weak phenotypic changes in knockout lines
Source: PLoS Comput Biol. 2020 Nov 12;16(11):e1008354. doi: 10.1371/journal.pcbi.1008354 (PMC7685438; doi:10.1371/journal.pcbi.1008354)
Supplement: S4 File — (GZ) [file pcbi.1008354.s018.gz › S4_File/gor0.7/191.tsv]

ontology	category	term	BH
BP	GO:0009987	cellular process	2.66285976136173e-08
CC	GO:0032991	protein-containing complex	7.51234208102726e-08
MF	GO:0005201	extracellular matrix structural constituent	2.62520118557008e-07
CC	GO:0043228	non-membrane-bounded organelle	1.38573687130732e-06
MF	GO:0005198	structural molecule activity	1.38573687130732e-06
CC	GO:0031012	extracellular matrix	1.73894774136766e-06
CC	GO:0043232	intracellular non-membrane-bounded organelle	3.39803294554611e-06
BP	GO:0071840	cellular component organization or biogenesis	6.55259879761901e-06
BP	GO:0032501	multicellular organismal process	9.74126126206294e-06
BP	GO:0065007	biological regulation	1.12087359131698e-05
CC	GO:0097060	synaptic membrane	1.25973062008042e-05
CC	GO:0044428	nuclear part	1.25973062008042e-05
CC	GO:0045202	synapse	1.35115595957459e-05
MF	GO:0005488	binding	1.68195582609497e-05
MF	GO:0005515	protein binding	2.39088478373717e-05
CC	GO:0062023	collagen-containing extracellular matrix	2.73315994664891e-05
BP	GO:0050794	regulation of cellular process	2.91575669366769e-05
BP	GO:0016043	cellular component organization	2.933895825666e-05
BP	GO:0050789	regulation of biological process	2.95144300144359e-05
CC	GO:0097458	neuron part	3.37950437546915e-05
CC	GO:0044456	synapse part	3.53189804459195e-05
BP	GO:0048731	system development	3.53189804459195e-05
CC	GO:0031226	intrinsic component of plasma membrane	3.62082927401655e-05
BP	GO:0007275	multicellular organism development	3.62082927401655e-05
BP	GO:0032502	developmental process	4.32410655034781e-05
CC	GO:0031981	nuclear lumen	5.14036048468533e-05
CC	GO:0070013	intracellular organelle lumen	5.14036048468533e-05
CC	GO:0031974	membrane-enclosed lumen	5.27140898064002e-05
CC	GO:0043233	organelle lumen	5.27140898064002e-05
BP	GO:0048856	anatomical structure development	5.27140898064002e-05
CC	GO:0005634	nucleus	5.85299974037257e-05
CC	GO:0030424	axon	8.0585347490929e-05
CC	GO:0005887	integral component of plasma membrane	9.88894569445712e-05
CC	GO:0005654	nucleoplasm	0.000106658410447534
CC	GO:0000775	chromosome, centromeric region	0.000259897249264197
BP	GO:0006396	RNA processing	0.000364094632216793
CC	GO:0098687	chromosomal region	0.000398185331117571
CC	GO:0045211	postsynaptic membrane	0.000398185331117571
CC	GO:0000776	kinetochore	0.000533147546481661
CC	GO:1990904	ribonucleoprotein complex	0.000750827179757305
CC	GO:0099240	intrinsic component of synaptic membrane	0.000908750387966191
CC	GO:0030054	cell junction	0.00133758015722459
CC	GO:0005623	cell	0.00137980755427204
CC	GO:0044464	cell part	0.00150400062450213
CC	GO:0044421	extracellular region part	0.0015628176937338
BP	GO:0008380	RNA splicing	0.0015628176937338
CC	GO:0044420	extracellular matrix component	0.00173682812153122
BP	GO:0000245	spliceosomal complex assembly	0.00188599929090671
CC	GO:0044422	organelle part	0.00188599929090671
BP	GO:0006139	nucleobase-containing compound metabolic process	0.00231921936591614
BP	GO:0016071	mRNA metabolic process	0.00254076767167268
BP	GO:0007399	nervous system development	0.00305452278171996
BP	GO:0007049	cell cycle	0.00323949425187896
BP	GO:0090304	nucleic acid metabolic process	0.0033298128549342
BP	GO:0051726	regulation of cell cycle	0.00341947812059568
BP	GO:0051179	localization	0.00359414015331313
BP	GO:0006397	mRNA processing	0.00390947712195744
BP	GO:0051128	regulation of cellular component organization	0.00401358249187658
BP	GO:0000070	mitotic sister chromatid segregation	0.00442197497226204
CC	GO:0005581	collagen trimer	0.00442197497226204
CC	GO:0036477	somatodendritic compartment	0.00442197497226204
BP	GO:0043170	macromolecule metabolic process	0.00452568278828157
CC	GO:0033267	axon part	0.0046820923983164
CC	GO:0005681	spliceosomal complex	0.00473966010152876
BP	GO:0051239	regulation of multicellular organismal process	0.00545998533210573
BP	GO:0099536	synaptic signaling	0.00575599295222469
BP	GO:0048518	positive regulation of biological process	0.00575599295222469
BP	GO:0007268	chemical synaptic transmission	0.00576241134904401
BP	GO:0098916	anterograde trans-synaptic signaling	0.00576241134904401
BP	GO:0000278	mitotic cell cycle	0.00581517365274989
CC	GO:0005615	extracellular space	0.00584953319482552
BP	GO:0046483	heterocycle metabolic process	0.00648161617150964
BP	GO:0007155	cell adhesion	0.00648161617150964
CC	GO:0043005	neuron projection	0.00648161617150964
BP	GO:0048519	negative regulation of biological process	0.00661306840555062
CC	GO:0098936	intrinsic component of postsynaptic membrane	0.00661306840555062
BP	GO:0022610	biological adhesion	0.00661306840555062
BP	GO:0034641	cellular nitrogen compound metabolic process	0.00670263305184332
CC	GO:0000777	condensed chromosome kinetochore	0.00689630843274361
CC	GO:0000779	condensed chromosome, centromeric region	0.00689630843274361
BP	GO:0099537	trans-synaptic signaling	0.00691327046559136
CC	GO:0098794	postsynapse	0.00713158742299381
BP	GO:0032412	regulation of ion transmembrane transporter activity	0.00713158742299381
CC	GO:0044459	plasma membrane part	0.00777223879478377
BP	GO:0000375	RNA splicing, via transesterification reactions	0.00777223879478377
BP	GO:0000377	RNA splicing, via transesterification reactions with bulged adenosine as nucleophile	0.00777223879478377
BP	GO:0000398	mRNA splicing, via spliceosome	0.00777223879478377
CC	GO:0099699	integral component of synaptic membrane	0.00876026275854668
BP	GO:0048522	positive regulation of cellular process	0.00964275316113414
CC	GO:0098590	plasma membrane region	0.00964275316113414
BP	GO:0000819	sister chromatid segregation	0.010418861875178
BP	GO:0040007	growth	0.0105529516347949
CC	GO:0099634	postsynaptic specialization membrane	0.0115169483000066
CC	GO:0098982	GABA-ergic synapse	0.0115169483000066
MF	GO:0003729	mRNA binding	0.0115169483000066
CC	GO:0098793	presynapse	0.0115492832858429
MF	GO:0004529	exodeoxyribonuclease activity	0.0115492832858429
CC	GO:0005856	cytoskeleton	0.0115492832858429
CC	GO:0005694	chromosome	0.0115492832858429
BP	GO:0051130	positive regulation of cellular component organization	0.0119930295731271
BP	GO:0098655	cation transmembrane transport	0.01230772013319
MF	GO:0005509	calcium ion binding	0.0125274838259617
BP	GO:0008150	biological_process	0.0130140760071774
BP	GO:0006725	cellular aromatic compound metabolic process	0.0135153734531536
BP	GO:0033047	regulation of mitotic sister chromatid segregation	0.0141378305530646
BP	GO:0008037	cell recognition	0.0144691443008309
BP	GO:1905477	positive regulation of protein localization to membrane	0.0144691443008309
BP	GO:0090068	positive regulation of cell cycle process	0.0154576739280181
MF	GO:0030020	extracellular matrix structural constituent conferring tensile strength	0.0154576739280181
CC	GO:0044446	intracellular organelle part	0.0154576739280181
CC	GO:0044297	cell body	0.0159843102277834
CC	GO:0005576	extracellular region	0.0160685221640124
CC	GO:0098878	neurotransmitter receptor complex	0.0160685221640124
BP	GO:0048168	regulation of neuronal synaptic plasticity	0.016100029211377
BP	GO:0048523	negative regulation of cellular process	0.016189593082902
BP	GO:0022898	regulation of transmembrane transporter activity	0.016189593082902
BP	GO:0140014	mitotic nuclear division	0.016189593082902
BP	GO:0051983	regulation of chromosome segregation	0.0163479124813975
MF	GO:0005212	structural constituent of eye lens	0.0169449268720162
BP	GO:0098659	inorganic cation import across plasma membrane	0.0169449268720162
BP	GO:0099587	inorganic ion import across plasma membrane	0.0169449268720162
CC	GO:0099572	postsynaptic specialization	0.0172545421531436
BP	GO:0048167	regulation of synaptic plasticity	0.0172545421531436
CC	GO:0043025	neuronal cell body	0.0174340911745381
MF	GO:0044877	protein-containing complex binding	0.0177473083569027
CC	GO:0005813	centrosome	0.0180542290244307
BP	GO:0007346	regulation of mitotic cell cycle	0.0190262805508538
BP	GO:0030001	metal ion transport	0.0198702043873866
CC	GO:0099055	integral component of postsynaptic membrane	0.0198702043873866
BP	GO:0098703	calcium ion import across plasma membrane	0.0198702043873866
BP	GO:1902656	calcium ion import into cytosol	0.0198702043873866
BP	GO:0006260	DNA replication	0.0198702043873866
CC	GO:0044427	chromosomal part	0.020872769476817
BP	GO:0022613	ribonucleoprotein complex biogenesis	0.0216319570148776
BP	GO:0033045	regulation of sister chromatid segregation	0.0217300028798657
BP	GO:0006812	cation transport	0.0218366412686653
BP	GO:0007215	glutamate receptor signaling pathway	0.0218366412686653
BP	GO:0048468	cell development	0.0218922433192969
BP	GO:0051094	positive regulation of developmental process	0.0230590992779064
CC	GO:0042734	presynaptic membrane	0.0230612797846156
BP	GO:0006403	RNA localization	0.0234359937764292
BP	GO:0006941	striated muscle contraction	0.024323538832003
CC	GO:0071944	cell periphery	0.0250096528892041
CC	GO:0097447	dendritic tree	0.0265706264906676
BP	GO:1901360	organic cyclic compound metabolic process	0.0270998040336586
BP	GO:1903047	mitotic cell cycle process	0.0277166016312304
BP	GO:0048869	cellular developmental process	0.0289877298527028
BP	GO:0032879	regulation of localization	0.0289877298527028
BP	GO:0007088	regulation of mitotic nuclear division	0.0289877298527028
CC	GO:0099080	supramolecular complex	0.0289877298527028
CC	GO:0099081	supramolecular polymer	0.0289877298527028
MF	GO:0016895	exodeoxyribonuclease activity, producing 5'-phosphomonoesters	0.0297704380032493
CC	GO:0042995	cell projection	0.0298470923095347
BP	GO:0007059	chromosome segregation	0.0300571555205496
BP	GO:0070838	divalent metal ion transport	0.0304732273959424
BP	GO:0031123	RNA 3'-end processing	0.0304732273959424
CC	GO:0099512	supramolecular fiber	0.0304732273959424
BP	GO:0050793	regulation of developmental process	0.0304732273959424
BP	GO:0072511	divalent inorganic cation transport	0.0304732273959424
BP	GO:0060341	regulation of cellular localization	0.0312076814153645
BP	GO:0030198	extracellular matrix organization	0.0329847843930336
BP	GO:0010467	gene expression	0.0340414300930741
BP	GO:0048666	neuron development	0.0342881448758897
BP	GO:0010564	regulation of cell cycle process	0.0355559243842997
BP	GO:0045597	positive regulation of cell differentiation	0.0355559243842997
CC	GO:0030425	dendrite	0.0355559243842997
BP	GO:0006811	ion transport	0.0370567043364569
BP	GO:0044260	cellular macromolecule metabolic process	0.0371482091763326
CC	GO:0032279	asymmetric synapse	0.0378930787766359
BP	GO:0030154	cell differentiation	0.0378930787766359
CC	GO:0008328	ionotropic glutamate receptor complex	0.0382682833973867
BP	GO:0051716	cellular response to stimulus	0.0382682833973867
BP	GO:0051234	establishment of localization	0.0382682833973867
BP	GO:0006974	cellular response to DNA damage stimulus	0.0382682833973867
BP	GO:0032409	regulation of transporter activity	0.0388364658435689
CC	GO:0005886	plasma membrane	0.0390799519399325
MF	GO:0005261	cation channel activity	0.0402161374824708
BP	GO:0007154	cell communication	0.0402161374824708
BP	GO:0022402	cell cycle process	0.0402161374824708
CC	GO:0098978	glutamatergic synapse	0.0409119297298827
BP	GO:0006259	DNA metabolic process	0.0409119297298827
MF	GO:0046873	metal ion transmembrane transporter activity	0.0409119297298827
BP	GO:0006807	nitrogen compound metabolic process	0.0413024913994803
BP	GO:2000026	regulation of multicellular organismal development	0.0413787096368408
BP	GO:0023052	signaling	0.0442445264336446
BP	GO:0006281	DNA repair	0.0444747529209863
BP	GO:0007267	cell-cell signaling	0.045131415620893
BP	GO:0051301	cell division	0.0457905783658232
BP	GO:0060351	cartilage development involved in endochondral bone morphogenesis	0.0459994544920135
CC	GO:0098948	intrinsic component of postsynaptic specialization membrane	0.0469594848978937
BP	GO:0042221	response to chemical	0.0492814122125341
CC	GO:0043292	contractile fiber	0.0492918912637159
CC	GO:0043226	organelle	0.0496024793577157
BP	GO:0001501	skeletal system development	0.0496282402340621
