# Supplementary material for: Dedicated transcriptomics combined with power analysis lead to functional understanding of genes with weak phenotypic changes in knockout lines
Source: PLoS Comput Biol. 2020 Nov 12;16(11):e1008354. doi: 10.1371/journal.pcbi.1008354 (PMC7685438; doi:10.1371/journal.pcbi.1008354)
Supplement: S4 File — (GZ) [file pcbi.1008354.s018.gz › S4_File/gor0.7/288.tsv]

ontology	category	term	BH
CC	GO:0032991	protein-containing complex	3.47435311108265e-11
BP	GO:0009987	cellular process	1.63507297776484e-08
CC	GO:0031012	extracellular matrix	5.26969308343352e-07
BP	GO:0071840	cellular component organization or biogenesis	6.49917024707956e-07
MF	GO:0005515	protein binding	1.15498717259412e-06
MF	GO:0005198	structural molecule activity	1.15498717259412e-06
BP	GO:0032501	multicellular organismal process	1.322048841989e-06
MF	GO:0005201	extracellular matrix structural constituent	1.322048841989e-06
CC	GO:0044428	nuclear part	1.32855838646197e-06
BP	GO:0032502	developmental process	1.5312529268939e-06
BP	GO:0048731	system development	2.04993784853911e-06
BP	GO:0016043	cellular component organization	2.82627672141407e-06
BP	GO:0007275	multicellular organism development	3.22703157167497e-06
CC	GO:0062023	collagen-containing extracellular matrix	3.89247117110238e-06
BP	GO:0048856	anatomical structure development	5.62679870198737e-06
BP	GO:0065007	biological regulation	5.69356340830684e-06
CC	GO:0031981	nuclear lumen	8.86598528476077e-06
MF	GO:0005488	binding	1.09513246652982e-05
CC	GO:0030424	axon	1.21219469954934e-05
CC	GO:0043228	non-membrane-bounded organelle	1.33280664009528e-05
BP	GO:0050789	regulation of biological process	2.22333527512362e-05
CC	GO:0070013	intracellular organelle lumen	2.58494438636254e-05
CC	GO:0031974	membrane-enclosed lumen	2.63648580912829e-05
CC	GO:0043233	organelle lumen	2.63648580912829e-05
CC	GO:0043232	intracellular non-membrane-bounded organelle	2.96463593151538e-05
CC	GO:0005654	nucleoplasm	3.74998794430333e-05
CC	GO:0045202	synapse	4.12261974258043e-05
CC	GO:0097060	synaptic membrane	4.19255535839964e-05
CC	GO:0044421	extracellular region part	4.33129045993342e-05
CC	GO:0005634	nucleus	4.34018110109349e-05
CC	GO:0044456	synapse part	4.76798980179232e-05
BP	GO:0051239	regulation of multicellular organismal process	5.72476802571606e-05
CC	GO:0031226	intrinsic component of plasma membrane	5.85655252081912e-05
BP	GO:0050794	regulation of cellular process	5.85655252081912e-05
CC	GO:0097458	neuron part	7.33997906633131e-05
CC	GO:0005887	integral component of plasma membrane	0.000176871605680881
CC	GO:0036477	somatodendritic compartment	0.00022611211830956
CC	GO:0005615	extracellular space	0.000492529871816149
BP	GO:0007399	nervous system development	0.000686645443687635
CC	GO:0030054	cell junction	0.000894306200004762
CC	GO:0000775	chromosome, centromeric region	0.000976030699127808
CC	GO:0000776	kinetochore	0.00128550724642648
BP	GO:0048518	positive regulation of biological process	0.001543807380013
BP	GO:0048519	negative regulation of biological process	0.00185857946084141
BP	GO:0040007	growth	0.0031377498764389
CC	GO:1990904	ribonucleoprotein complex	0.00314439209426584
CC	GO:0044422	organelle part	0.00329124566461923
BP	GO:0008037	cell recognition	0.00348120570150378
MF	GO:0044877	protein-containing complex binding	0.00352571521617819
BP	GO:0051179	localization	0.00354417811864778
BP	GO:0006396	RNA processing	0.00368668275883231
CC	GO:0044420	extracellular matrix component	0.0041129060425185
BP	GO:0022610	biological adhesion	0.0041129060425185
CC	GO:0044464	cell part	0.00430490669339051
BP	GO:0016071	mRNA metabolic process	0.0043350140132846
CC	GO:0005681	spliceosomal complex	0.00440498057084788
CC	GO:0005623	cell	0.00440498057084788
CC	GO:0098687	chromosomal region	0.00440498057084788
CC	GO:0043025	neuronal cell body	0.00440498057084788
CC	GO:0044297	cell body	0.00440498057084788
BP	GO:0048869	cellular developmental process	0.00440498057084788
BP	GO:0007155	cell adhesion	0.00440498057084788
CC	GO:0045211	postsynaptic membrane	0.00464199276070527
BP	GO:0048523	negative regulation of cellular process	0.0047539824127001
CC	GO:0044459	plasma membrane part	0.0047539824127001
BP	GO:0008380	RNA splicing	0.00496168393258969
BP	GO:0051130	positive regulation of cellular component organization	0.00521665958803819
BP	GO:0048522	positive regulation of cellular process	0.00521665958803819
BP	GO:0060350	endochondral bone morphogenesis	0.00521665958803819
BP	GO:0001501	skeletal system development	0.00533456489512541
CC	GO:0005576	extracellular region	0.00589802536523935
MF	GO:0005212	structural constituent of eye lens	0.00589802536523935
CC	GO:0043005	neuron projection	0.00595926955237582
CC	GO:0033267	axon part	0.00621328907774389
BP	GO:0006260	DNA replication	0.00638405966605777
CC	GO:0099240	intrinsic component of synaptic membrane	0.00642921891814643
CC	GO:0044446	intracellular organelle part	0.00650494236094311
BP	GO:0030154	cell differentiation	0.00675743638003949
CC	GO:0005581	collagen trimer	0.00675743638003949
BP	GO:0000070	mitotic sister chromatid segregation	0.00681146616434268
BP	GO:0048589	developmental growth	0.00689711811830506
BP	GO:2000026	regulation of multicellular organismal development	0.00748996799936918
BP	GO:0051094	positive regulation of developmental process	0.00748996799936918
BP	GO:0099536	synaptic signaling	0.00748996799936918
CC	GO:0005813	centrosome	0.00769949463609775
BP	GO:0099537	trans-synaptic signaling	0.00782575401520948
BP	GO:0050793	regulation of developmental process	0.00840488550793706
BP	GO:0090304	nucleic acid metabolic process	0.00861722889352064
CC	GO:0044427	chromosomal part	0.00895270854743271
BP	GO:0043170	macromolecule metabolic process	0.00895270854743271
BP	GO:0006397	mRNA processing	0.00895270854743271
BP	GO:0060351	cartilage development involved in endochondral bone morphogenesis	0.00895270854743271
BP	GO:0006139	nucleobase-containing compound metabolic process	0.00906468479442239
CC	GO:0005694	chromosome	0.00916442086767406
BP	GO:0007268	chemical synaptic transmission	0.0103577375513611
BP	GO:0098916	anterograde trans-synaptic signaling	0.0103577375513611
BP	GO:0060348	bone development	0.0119036527263567
MF	GO:0030020	extracellular matrix structural constituent conferring tensile strength	0.0119914583909033
BP	GO:0002062	chondrocyte differentiation	0.0122259392583139
BP	GO:0048468	cell development	0.0123949149931952
BP	GO:0000245	spliceosomal complex assembly	0.0126267840558051
BP	GO:0051726	regulation of cell cycle	0.0131352957973441
BP	GO:0000819	sister chromatid segregation	0.0135137196094546
CC	GO:0098793	presynapse	0.0135137196094546
BP	GO:0000375	RNA splicing, via transesterification reactions	0.0135137196094546
BP	GO:0000377	RNA splicing, via transesterification reactions with bulged adenosine as nucleophile	0.0135137196094546
BP	GO:0000398	mRNA splicing, via spliceosome	0.0135137196094546
BP	GO:0007049	cell cycle	0.0156916265700472
BP	GO:0051128	regulation of cellular component organization	0.0173946011261695
CC	GO:0097447	dendritic tree	0.0178175562076416
CC	GO:0000777	condensed chromosome kinetochore	0.018239658686214
BP	GO:0140014	mitotic nuclear division	0.020065917581921
CC	GO:0044327	dendritic spine head	0.0208298976379717
BP	GO:0022008	neurogenesis	0.0208298976379717
BP	GO:0051983	regulation of chromosome segregation	0.0208298976379717
BP	GO:0046483	heterocycle metabolic process	0.0218921316338628
BP	GO:0031123	RNA 3'-end processing	0.0219768588185031
BP	GO:0000278	mitotic cell cycle	0.0219768588185031
BP	GO:0098655	cation transmembrane transport	0.0227450509836039
BP	GO:0030198	extracellular matrix organization	0.0227607059626085
BP	GO:0032879	regulation of localization	0.0232053246749169
BP	GO:0006261	DNA-dependent DNA replication	0.0235634496093882
BP	GO:0008150	biological_process	0.0240645471205595
BP	GO:0097435	supramolecular fiber organization	0.0243034460312205
CC	GO:0030425	dendrite	0.0248830230011818
MF	GO:0046873	metal ion transmembrane transporter activity	0.0258561713696256
BP	GO:0045597	positive regulation of cell differentiation	0.0261194790608832
BP	GO:0034641	cellular nitrogen compound metabolic process	0.0267804360974864
BP	GO:0006941	striated muscle contraction	0.0277544885050264
BP	GO:0048699	generation of neurons	0.0286083424112166
BP	GO:0007346	regulation of mitotic cell cycle	0.0295352930265565
BP	GO:0050808	synapse organization	0.0302543867515709
CC	GO:0098590	plasma membrane region	0.0312182263464564
BP	GO:0033045	regulation of sister chromatid segregation	0.0317962124235522
CC	GO:0000779	condensed chromosome, centromeric region	0.0329012288396591
BP	GO:0048167	regulation of synaptic plasticity	0.0334575980265713
BP	GO:0090068	positive regulation of cell cycle process	0.0336278027889289
BP	GO:0045595	regulation of cell differentiation	0.0336278027889289
BP	GO:0007059	chromosome segregation	0.0336278027889289
CC	GO:0099080	supramolecular complex	0.0336278027889289
CC	GO:0099081	supramolecular polymer	0.0336278027889289
CC	GO:0099699	integral component of synaptic membrane	0.0336567250498008
CC	GO:0098794	postsynapse	0.0339252039648567
BP	GO:0003418	growth plate cartilage chondrocyte differentiation	0.034557373632289
BP	GO:0048666	neuron development	0.0346296664627222
BP	GO:0030182	neuron differentiation	0.0350281006069271
BP	GO:0060349	bone morphogenesis	0.0353707186775522
BP	GO:0006403	RNA localization	0.0354215819871771
CC	GO:0099512	supramolecular fiber	0.0354215819871771
BP	GO:0051962	positive regulation of nervous system development	0.036423900021643
BP	GO:0051960	regulation of nervous system development	0.0368125777636199
BP	GO:0051310	metaphase plate congression	0.0372161649442825
BP	GO:0051216	cartilage development	0.0372161649442825
BP	GO:0006725	cellular aromatic compound metabolic process	0.0372161649442825
MF	GO:0005509	calcium ion binding	0.0372161649442825
BP	GO:0051240	positive regulation of multicellular organismal process	0.0377050181311081
BP	GO:0051716	cellular response to stimulus	0.0396105076699892
BP	GO:0007154	cell communication	0.0402538127398115
BP	GO:0006259	DNA metabolic process	0.0407292810625306
BP	GO:0098742	cell-cell adhesion via plasma-membrane adhesion molecules	0.0407292810625306
BP	GO:0043062	extracellular structure organization	0.0415140459073928
MF	GO:0016887	ATPase activity	0.04300405212833
BP	GO:0033047	regulation of mitotic sister chromatid segregation	0.043626746898537
BP	GO:0006275	regulation of DNA replication	0.0454022791457679
BP	GO:0003433	chondrocyte development involved in endochondral bone morphogenesis	0.0478607167041766
