# Supplementary material for: Dedicated transcriptomics combined with power analysis lead to functional understanding of genes with weak phenotypic changes in knockout lines
Source: PLoS Comput Biol. 2020 Nov 12;16(11):e1008354. doi: 10.1371/journal.pcbi.1008354 (PMC7685438; doi:10.1371/journal.pcbi.1008354)
Supplement: S4 File — (GZ) [file pcbi.1008354.s018.gz › S4_File/gor0.7/657.tsv]

ontology	category	term	BH
CC	GO:0032991	protein-containing complex	1.64370457558228e-10
BP	GO:0009987	cellular process	1.53640842093281e-07
MF	GO:0005198	structural molecule activity	1.71314711312849e-07
CC	GO:0031012	extracellular matrix	4.1177087101713e-07
MF	GO:0005201	extracellular matrix structural constituent	7.52041212538196e-07
BP	GO:0071840	cellular component organization or biogenesis	1.17710061411126e-05
CC	GO:0044428	nuclear part	1.17710061411126e-05
MF	GO:0005488	binding	1.17710061411126e-05
CC	GO:0062023	collagen-containing extracellular matrix	1.30389843909319e-05
MF	GO:0005515	protein binding	2.71209788610555e-05
BP	GO:0032501	multicellular organismal process	3.54842594870866e-05
CC	GO:0043228	non-membrane-bounded organelle	3.72700814822817e-05
BP	GO:0048731	system development	3.89904389662389e-05
BP	GO:0007275	multicellular organism development	6.48841175613821e-05
BP	GO:0006396	RNA processing	6.9076348700341e-05
BP	GO:0065007	biological regulation	7.86264218225778e-05
BP	GO:0032502	developmental process	8.04896196895832e-05
BP	GO:0016043	cellular component organization	8.04896196895832e-05
CC	GO:0043232	intracellular non-membrane-bounded organelle	8.7523167010147e-05
CC	GO:1990904	ribonucleoprotein complex	8.7523167010147e-05
BP	GO:0048856	anatomical structure development	0.000109426212198142
BP	GO:0008380	RNA splicing	0.00015942112309754
BP	GO:0006397	mRNA processing	0.00018454951160858
CC	GO:0045202	synapse	0.000188362945815432
CC	GO:0044421	extracellular region part	0.000239999708369057
CC	GO:0030424	axon	0.000239999708369057
CC	GO:0031981	nuclear lumen	0.000277310641432436
BP	GO:0016071	mRNA metabolic process	0.000309477445870433
CC	GO:0005634	nucleus	0.000573600795917632
BP	GO:0050789	regulation of biological process	0.000916681007130261
CC	GO:0000775	chromosome, centromeric region	0.000916681007130261
CC	GO:0005581	collagen trimer	0.000962208423554393
CC	GO:0098687	chromosomal region	0.000962208423554393
BP	GO:0000375	RNA splicing, via transesterification reactions	0.000962208423554393
BP	GO:0000377	RNA splicing, via transesterification reactions with bulged adenosine as nucleophile	0.000962208423554393
BP	GO:0000398	mRNA splicing, via spliceosome	0.000962208423554393
CC	GO:0005681	spliceosomal complex	0.000995775218374466
CC	GO:0044456	synapse part	0.00102622510935392
CC	GO:0070013	intracellular organelle lumen	0.00106352184012493
CC	GO:0031974	membrane-enclosed lumen	0.00118999535247247
CC	GO:0043233	organelle lumen	0.00118999535247247
BP	GO:0007399	nervous system development	0.00123417347570364
CC	GO:0000776	kinetochore	0.00127766177511066
CC	GO:0005615	extracellular space	0.00128347679630075
CC	GO:0030054	cell junction	0.00171497654109343
BP	GO:0051128	regulation of cellular component organization	0.00171611073299105
CC	GO:0005654	nucleoplasm	0.00171611073299105
CC	GO:0031226	intrinsic component of plasma membrane	0.00220501393263285
BP	GO:0050794	regulation of cellular process	0.00243182258655761
CC	GO:0005887	integral component of plasma membrane	0.00279673698626382
BP	GO:0060350	endochondral bone morphogenesis	0.00288300299946471
CC	GO:0097458	neuron part	0.00288300299946471
MF	GO:0003729	mRNA binding	0.00311625272923901
MF	GO:0044877	protein-containing complex binding	0.00517347088471933
CC	GO:0097060	synaptic membrane	0.00567438509322918
CC	GO:0044420	extracellular matrix component	0.00627968266009184
BP	GO:0051130	positive regulation of cellular component organization	0.00627968266009184
BP	GO:0043170	macromolecule metabolic process	0.00627968266009184
MF	GO:0030020	extracellular matrix structural constituent conferring tensile strength	0.00642301506240138
BP	GO:0048518	positive regulation of biological process	0.00659927060486257
BP	GO:0051179	localization	0.00833125118995404
CC	GO:0044459	plasma membrane part	0.00835913674771469
CC	GO:0000777	condensed chromosome kinetochore	0.00885068550727489
MF	GO:0005509	calcium ion binding	0.00885068550727489
CC	GO:0000779	condensed chromosome, centromeric region	0.00885068550727489
BP	GO:0090304	nucleic acid metabolic process	0.0114590516671472
BP	GO:0022613	ribonucleoprotein complex biogenesis	0.0114590516671472
CC	GO:0033267	axon part	0.0118433171635353
BP	GO:0060351	cartilage development involved in endochondral bone morphogenesis	0.0120576044337449
BP	GO:0006941	striated muscle contraction	0.012585223404985
BP	GO:0060349	bone morphogenesis	0.012585223404985
BP	GO:0006139	nucleobase-containing compound metabolic process	0.0128927000057282
BP	GO:0051239	regulation of multicellular organismal process	0.0140381501798024
CC	GO:0005576	extracellular region	0.0142722959304474
BP	GO:0000070	mitotic sister chromatid segregation	0.0169406073548604
BP	GO:0048519	negative regulation of biological process	0.0173271523502626
CC	GO:0005886	plasma membrane	0.0186776652279139
BP	GO:0006260	DNA replication	0.0204825601841723
CC	GO:0005813	centrosome	0.0211043055382247
CC	GO:0044422	organelle part	0.0221900919803671
CC	GO:0071944	cell periphery	0.0221900919803671
BP	GO:0099536	synaptic signaling	0.0227982437866388
BP	GO:0000245	spliceosomal complex assembly	0.0230289185285431
CC	GO:0044464	cell part	0.0233292525036343
BP	GO:0071219	cellular response to molecule of bacterial origin	0.0237141427441442
MF	GO:0003723	RNA binding	0.0240796886277854
CC	GO:0005623	cell	0.0241542862584457
BP	GO:0051094	positive regulation of developmental process	0.0241542862584457
MF	GO:0005212	structural constituent of eye lens	0.0241542862584457
BP	GO:0030154	cell differentiation	0.027383618155137
BP	GO:0048869	cellular developmental process	0.0279581544258581
BP	GO:0022610	biological adhesion	0.0286106438993322
BP	GO:0099537	trans-synaptic signaling	0.0286533040484636
BP	GO:0048468	cell development	0.0286533040484636
BP	GO:0007268	chemical synaptic transmission	0.0286533040484636
BP	GO:0098916	anterograde trans-synaptic signaling	0.0286533040484636
CC	GO:0005694	chromosome	0.0286533040484636
BP	GO:0050793	regulation of developmental process	0.0293395669688975
BP	GO:0046483	heterocycle metabolic process	0.0313164113581025
BP	GO:0048522	positive regulation of cellular process	0.0340566298518924
BP	GO:0034641	cellular nitrogen compound metabolic process	0.0340566298518924
BP	GO:0006403	RNA localization	0.0347647380780293
BP	GO:0042221	response to chemical	0.0355417051802755
CC	GO:0098978	glutamatergic synapse	0.0370146603545198
BP	GO:0007155	cell adhesion	0.0381468855679321
MF	GO:0005539	glycosaminoglycan binding	0.0386016634923751
BP	GO:0048523	negative regulation of cellular process	0.0386278249100433
BP	GO:0040007	growth	0.0393923050749042
BP	GO:0008150	biological_process	0.0398586177929731
CC	GO:0044297	cell body	0.0398586177929731
MF	GO:0005102	signaling receptor binding	0.0398586177929731
BP	GO:0050808	synapse organization	0.0399580984336142
CC	GO:0036477	somatodendritic compartment	0.0399580984336142
BP	GO:0008037	cell recognition	0.0399580984336142
MF	GO:0003697	single-stranded DNA binding	0.0401564184165603
BP	GO:0044089	positive regulation of cellular component biogenesis	0.0406348283030547
BP	GO:0003015	heart process	0.0410324271794393
BP	GO:2000026	regulation of multicellular organismal development	0.0420393925702162
BP	GO:0031123	RNA 3'-end processing	0.0420393925702162
BP	GO:0051726	regulation of cell cycle	0.0420393925702162
CC	GO:0005856	cytoskeleton	0.0420393925702162
CC	GO:0045211	postsynaptic membrane	0.0420393925702162
CC	GO:0098878	neurotransmitter receptor complex	0.0420393925702162
BP	GO:0033993	response to lipid	0.0420393925702162
CC	GO:0043005	neuron projection	0.0427345817072773
CC	GO:0043025	neuronal cell body	0.0430930509944725
BP	GO:0140014	mitotic nuclear division	0.0446825759580689
BP	GO:0048699	generation of neurons	0.0468024844604238
BP	GO:0007049	cell cycle	0.0480969526206256
BP	GO:0006261	DNA-dependent DNA replication	0.0480969526206256
BP	GO:0000819	sister chromatid segregation	0.0487059498008107
BP	GO:0022008	neurogenesis	0.0487059498008107
BP	GO:0048666	neuron development	0.0487059498008107
BP	GO:0045597	positive regulation of cell differentiation	0.0487059498008107
CC	GO:0044427	chromosomal part	0.048949613900494
BP	GO:0003417	growth plate cartilage development	0.0495129642743962
BP	GO:0051301	cell division	0.0499051259067251
CC	GO:0098794	postsynapse	0.0499516452606832
BP	GO:0002237	response to molecule of bacterial origin	0.0499527949409411
