# Supplementary material for: Dedicated transcriptomics combined with power analysis lead to functional understanding of genes with weak phenotypic changes in knockout lines
Source: PLoS Comput Biol. 2020 Nov 12;16(11):e1008354. doi: 10.1371/journal.pcbi.1008354 (PMC7685438; doi:10.1371/journal.pcbi.1008354)
Supplement: S4 File — (GZ) [file pcbi.1008354.s018.gz › S4_File/gor0.7/163.tsv]

ontology	category	term	BH
CC	GO:0032991	protein-containing complex	1.19752095116387e-08
BP	GO:0009987	cellular process	1.0171531895158e-06
MF	GO:0005515	protein binding	2.00956528538141e-06
CC	GO:0031012	extracellular matrix	3.46855149869416e-06
BP	GO:0071840	cellular component organization or biogenesis	4.52604103496133e-06
MF	GO:0005488	binding	1.01967541526243e-05
BP	GO:0032501	multicellular organismal process	1.13083833457711e-05
CC	GO:0044428	nuclear part	1.56946598487721e-05
CC	GO:0030424	axon	1.56946598487721e-05
CC	GO:0043228	non-membrane-bounded organelle	1.56946598487721e-05
BP	GO:0065007	biological regulation	1.77312624405758e-05
CC	GO:0045202	synapse	3.12557916925251e-05
CC	GO:0043232	intracellular non-membrane-bounded organelle	3.21058199694466e-05
BP	GO:0032502	developmental process	3.21058199694466e-05
BP	GO:0007275	multicellular organism development	3.24531548135569e-05
BP	GO:0016043	cellular component organization	3.25535910821134e-05
MF	GO:0005198	structural molecule activity	3.25535910821134e-05
BP	GO:0050789	regulation of biological process	3.82020461273514e-05
BP	GO:0048856	anatomical structure development	5.31218575677844e-05
BP	GO:0048519	negative regulation of biological process	5.44541425011049e-05
CC	GO:0044456	synapse part	5.52217415507643e-05
CC	GO:0062023	collagen-containing extracellular matrix	5.67360589885886e-05
BP	GO:0048523	negative regulation of cellular process	7.02348168216843e-05
BP	GO:0050794	regulation of cellular process	7.07239139144681e-05
BP	GO:0048731	system development	7.35100264327788e-05
BP	GO:0006396	RNA processing	7.35100264327788e-05
CC	GO:0031981	nuclear lumen	8.9798377396971e-05
CC	GO:0097060	synaptic membrane	9.34435615085652e-05
CC	GO:0097458	neuron part	9.34435615085652e-05
MF	GO:0005201	extracellular matrix structural constituent	0.000141119903016267
CC	GO:0005634	nucleus	0.000149326798963442
CC	GO:0000776	kinetochore	0.000188038401265587
CC	GO:0036477	somatodendritic compartment	0.000212753434658243
BP	GO:0043170	macromolecule metabolic process	0.000212753434658243
CC	GO:0000775	chromosome, centromeric region	0.000248897497202518
BP	GO:0008380	RNA splicing	0.000282864330304957
CC	GO:0005681	spliceosomal complex	0.000297502485002797
BP	GO:0016071	mRNA metabolic process	0.000364298966796193
CC	GO:0044421	extracellular region part	0.000367486864818525
BP	GO:0006397	mRNA processing	0.000393988450256394
CC	GO:0005615	extracellular space	0.00043534829796519
CC	GO:0070013	intracellular organelle lumen	0.00131986311170923
CC	GO:0031974	membrane-enclosed lumen	0.00146093888547518
CC	GO:0043233	organelle lumen	0.00146093888547518
BP	GO:0051726	regulation of cell cycle	0.0016156233685279
BP	GO:0040007	growth	0.0017234460729881
CC	GO:0005654	nucleoplasm	0.00174773958029259
CC	GO:1990904	ribonucleoprotein complex	0.00176760964291122
BP	GO:0051128	regulation of cellular component organization	0.00182400480961064
CC	GO:0030054	cell junction	0.00182400480961064
CC	GO:0033267	axon part	0.00183571477664076
BP	GO:0090304	nucleic acid metabolic process	0.00183927105793234
CC	GO:0098687	chromosomal region	0.00193645786676271
BP	GO:0051130	positive regulation of cellular component organization	0.00276253344513182
BP	GO:0007399	nervous system development	0.00293109467693958
CC	GO:0045211	postsynaptic membrane	0.00311149765843714
CC	GO:0031226	intrinsic component of plasma membrane	0.00314415644237828
BP	GO:0051239	regulation of multicellular organismal process	0.00375529193231627
BP	GO:0007049	cell cycle	0.00375529193231627
CC	GO:0043025	neuronal cell body	0.00452309976488556
MF	GO:0005212	structural constituent of eye lens	0.0045792384756881
CC	GO:0005623	cell	0.0045792384756881
CC	GO:0005576	extracellular region	0.00485462616654876
CC	GO:0044464	cell part	0.00485462616654876
CC	GO:0044297	cell body	0.00485462616654876
BP	GO:0099536	synaptic signaling	0.0048988500536496
CC	GO:0099240	intrinsic component of synaptic membrane	0.00529122740169949
CC	GO:0098793	presynapse	0.00531423415938064
CC	GO:0005887	integral component of plasma membrane	0.00620193741998812
CC	GO:0044422	organelle part	0.00620193741998812
CC	GO:0098878	neurotransmitter receptor complex	0.0064057069774942
BP	GO:0030198	extracellular matrix organization	0.0064057069774942
BP	GO:0000375	RNA splicing, via transesterification reactions	0.0064057069774942
BP	GO:0000377	RNA splicing, via transesterification reactions with bulged adenosine as nucleophile	0.0064057069774942
BP	GO:0000398	mRNA splicing, via spliceosome	0.0064057069774942
BP	GO:0099537	trans-synaptic signaling	0.0064057069774942
CC	GO:0000777	condensed chromosome kinetochore	0.0064057069774942
BP	GO:0030182	neuron differentiation	0.0073936121883344
BP	GO:0048518	positive regulation of biological process	0.00829986681717694
BP	GO:0000278	mitotic cell cycle	0.00829986681717694
MF	GO:0044877	protein-containing complex binding	0.00867416111310305
BP	GO:0007268	chemical synaptic transmission	0.00867416111310305
BP	GO:0098916	anterograde trans-synaptic signaling	0.00867416111310305
BP	GO:0006139	nucleobase-containing compound metabolic process	0.00874475206371805
BP	GO:0031123	RNA 3'-end processing	0.00879579851636111
MF	GO:0003729	mRNA binding	0.00902886602427275
CC	GO:0097447	dendritic tree	0.00910429099254112
CC	GO:0005581	collagen trimer	0.00976411972893824
BP	GO:0000070	mitotic sister chromatid segregation	0.0109218591916958
CC	GO:0043005	neuron projection	0.0113028978676654
BP	GO:0043062	extracellular structure organization	0.0113028978676654
CC	GO:0005694	chromosome	0.0113028978676654
CC	GO:0098936	intrinsic component of postsynaptic membrane	0.0113805244963385
BP	GO:0048699	generation of neurons	0.0113805244963385
BP	GO:0006260	DNA replication	0.0117154652626808
BP	GO:0048468	cell development	0.0132270785394766
CC	GO:0099634	postsynaptic specialization membrane	0.0132270785394766
CC	GO:0030425	dendrite	0.0132270785394766
BP	GO:0006807	nitrogen compound metabolic process	0.0132270785394766
CC	GO:0098794	postsynapse	0.014032707150157
MF	GO:0030020	extracellular matrix structural constituent conferring tensile strength	0.0146763995879673
BP	GO:0022008	neurogenesis	0.0146763995879673
CC	GO:0044427	chromosomal part	0.0148905863135996
BP	GO:0050793	regulation of developmental process	0.0148905863135996
BP	GO:0051983	regulation of chromosome segregation	0.0152701855742561
BP	GO:0000245	spliceosomal complex assembly	0.0152701855742561
BP	GO:0048589	developmental growth	0.0152701855742561
BP	GO:0030154	cell differentiation	0.015574815525108
BP	GO:0048666	neuron development	0.0157511779373241
CC	GO:0008328	ionotropic glutamate receptor complex	0.0163678636758007
BP	GO:0007346	regulation of mitotic cell cycle	0.0163678636758007
CC	GO:0000779	condensed chromosome, centromeric region	0.0165849200074181
BP	GO:0048869	cellular developmental process	0.0165849200074181
CC	GO:0098982	GABA-ergic synapse	0.0166610736730877
CC	GO:0099699	integral component of synaptic membrane	0.0179032491617214
BP	GO:0090068	positive regulation of cell cycle process	0.0185926450840433
CC	GO:0098590	plasma membrane region	0.0191079492947513
BP	GO:0048522	positive regulation of cellular process	0.0191079492947513
CC	GO:0000502	proteasome complex	0.0197073041890377
CC	GO:0043292	contractile fiber	0.0197073041890377
BP	GO:0046483	heterocycle metabolic process	0.0197073041890377
MF	GO:0003723	RNA binding	0.0197073041890377
BP	GO:0033045	regulation of sister chromatid segregation	0.020102205663576
BP	GO:0044260	cellular macromolecule metabolic process	0.020102205663576
BP	GO:0006403	RNA localization	0.020956570215549
BP	GO:0000819	sister chromatid segregation	0.0211470428440936
CC	GO:0044327	dendritic spine head	0.0218558575724738
CC	GO:0098978	glutamatergic synapse	0.0220751742332971
BP	GO:0022402	cell cycle process	0.0221803773124373
MF	GO:0005509	calcium ion binding	0.0225839987087499
BP	GO:0060348	bone development	0.0233501902320449
BP	GO:0006259	DNA metabolic process	0.0235911952277272
CC	GO:0099080	supramolecular complex	0.023746956474191
CC	GO:0099081	supramolecular polymer	0.023746956474191
BP	GO:2000026	regulation of multicellular organismal development	0.0241647427507367
BP	GO:0051094	positive regulation of developmental process	0.0243852457108925
BP	GO:0097435	supramolecular fiber organization	0.0252905685063657
BP	GO:0034641	cellular nitrogen compound metabolic process	0.0253570042193262
CC	GO:0099512	supramolecular fiber	0.0253570042193262
BP	GO:0033047	regulation of mitotic sister chromatid segregation	0.0265512800708794
BP	GO:0022613	ribonucleoprotein complex biogenesis	0.0265512800708794
CC	GO:0044446	intracellular organelle part	0.0265512800708794
BP	GO:0051960	regulation of nervous system development	0.0265512800708794
BP	GO:0060350	endochondral bone morphogenesis	0.0265512800708794
BP	GO:0040008	regulation of growth	0.0269824838384586
BP	GO:1903047	mitotic cell cycle process	0.0269824838384586
BP	GO:0140014	mitotic nuclear division	0.027470377396417
CC	GO:0098839	postsynaptic density membrane	0.027470377396417
BP	GO:0048168	regulation of neuronal synaptic plasticity	0.0283021124051133
BP	GO:0120035	regulation of plasma membrane bounded cell projection organization	0.0287104722299781
CC	GO:1905369	endopeptidase complex	0.0306385671013209
BP	GO:0006261	DNA-dependent DNA replication	0.0323110732955008
CC	GO:0005856	cytoskeleton	0.0348510184827495
CC	GO:0099055	integral component of postsynaptic membrane	0.0348510184827495
CC	GO:0099572	postsynaptic specialization	0.0355153277408529
BP	GO:0010499	proteasomal ubiquitin-independent protein catabolic process	0.0363786334914486
BP	GO:0008037	cell recognition	0.0363786334914486
BP	GO:0045595	regulation of cell differentiation	0.0363786334914486
CC	GO:0005813	centrosome	0.0371681318239407
CC	GO:0005839	proteasome core complex	0.0391551987754402
CC	GO:0044459	plasma membrane part	0.0412851941732894
BP	GO:0016070	RNA metabolic process	0.0422227897679427
BP	GO:0045664	regulation of neuron differentiation	0.0425928593389133
BP	GO:0007059	chromosome segregation	0.0427031737361527
CC	GO:0099146	intrinsic component of postsynaptic density membrane	0.0428958647449671
BP	GO:0031175	neuron projection development	0.0428958647449671
BP	GO:0060255	regulation of macromolecule metabolic process	0.0430703738223406
BP	GO:0003071	renal system process involved in regulation of systemic arterial blood pressure	0.0442429175295101
BP	GO:0099177	regulation of trans-synaptic signaling	0.044968375582792
BP	GO:0006725	cellular aromatic compound metabolic process	0.0453842725668403
BP	GO:0002062	chondrocyte differentiation	0.0461778115116398
BP	GO:0051179	localization	0.0461778115116398
BP	GO:0003008	system process	0.0462360466534279
CC	GO:0150034	distal axon	0.046447007771101
CC	GO:0071013	catalytic step 2 spliceosome	0.046447007771101
BP	GO:0006941	striated muscle contraction	0.047625832083751
MF	GO:0005102	signaling receptor binding	0.0483994832115365
BP	GO:0050804	modulation of chemical synaptic transmission	0.0486073248843341
BP	GO:0045597	positive regulation of cell differentiation	0.0486073248843341
BP	GO:0006974	cellular response to DNA damage stimulus	0.0489020279723386
MF	GO:0046873	metal ion transmembrane transporter activity	0.0498916125843541
