# Supplementary material for: Dedicated transcriptomics combined with power analysis lead to functional understanding of genes with weak phenotypic changes in knockout lines
Source: PLoS Comput Biol. 2020 Nov 12;16(11):e1008354. doi: 10.1371/journal.pcbi.1008354 (PMC7685438; doi:10.1371/journal.pcbi.1008354)
Supplement: S4 File — (GZ) [file pcbi.1008354.s018.gz › S4_File/gor0.7/809.tsv]

ontology	category	term	BH
CC	GO:0032991	protein-containing complex	7.75298262485068e-09
BP	GO:0009987	cellular process	6.38964935100002e-08
MF	GO:0005198	structural molecule activity	1.97440964127334e-07
BP	GO:0071840	cellular component organization or biogenesis	1.99392937136306e-07
CC	GO:0031012	extracellular matrix	2.19847096867956e-07
CC	GO:0044428	nuclear part	4.67178400057988e-07
MF	GO:0005201	extracellular matrix structural constituent	4.67178400057988e-07
MF	GO:0005515	protein binding	8.96009334716575e-07
CC	GO:0062023	collagen-containing extracellular matrix	1.37929837096406e-06
BP	GO:0016043	cellular component organization	2.97209730412656e-06
MF	GO:0005488	binding	2.97209730412656e-06
BP	GO:0006396	RNA processing	3.27511214543888e-06
BP	GO:0007275	multicellular organism development	4.69673863208632e-06
CC	GO:0030424	axon	5.00046458473599e-06
BP	GO:0048731	system development	5.00046458473599e-06
CC	GO:0031981	nuclear lumen	5.00046458473599e-06
BP	GO:0032501	multicellular organismal process	6.23556387197472e-06
BP	GO:0032502	developmental process	7.37881182255398e-06
CC	GO:0097458	neuron part	8.96202585601199e-06
BP	GO:0048856	anatomical structure development	9.65617146458273e-06
CC	GO:0070013	intracellular organelle lumen	9.65617146458273e-06
CC	GO:0043228	non-membrane-bounded organelle	9.65617146458273e-06
CC	GO:0005634	nucleus	9.65617146458273e-06
CC	GO:0031974	membrane-enclosed lumen	9.65617146458273e-06
CC	GO:0043233	organelle lumen	9.65617146458273e-06
CC	GO:0045202	synapse	1.98758200449273e-05
BP	GO:0016071	mRNA metabolic process	2.70522812661663e-05
BP	GO:0065007	biological regulation	2.70522812661663e-05
CC	GO:0043232	intracellular non-membrane-bounded organelle	2.70522812661663e-05
CC	GO:0044456	synapse part	2.92088287126335e-05
CC	GO:0005654	nucleoplasm	2.92088287126335e-05
CC	GO:0044422	organelle part	3.41709299789712e-05
CC	GO:0097060	synaptic membrane	5.72472263959207e-05
BP	GO:0090304	nucleic acid metabolic process	7.78609738283299e-05
BP	GO:0006397	mRNA processing	8.18870902484539e-05
BP	GO:0008380	RNA splicing	8.5397441867041e-05
BP	GO:0007399	nervous system development	0.000143366890624194
CC	GO:0005681	spliceosomal complex	0.000181220676041449
CC	GO:0030054	cell junction	0.000186702658037524
CC	GO:1990904	ribonucleoprotein complex	0.000242841317831203
BP	GO:0050789	regulation of biological process	0.000254490318179405
BP	GO:0000375	RNA splicing, via transesterification reactions	0.000565977228143529
BP	GO:0000377	RNA splicing, via transesterification reactions with bulged adenosine as nucleophile	0.000565977228143529
BP	GO:0000398	mRNA splicing, via spliceosome	0.000565977228143529
BP	GO:0006139	nucleobase-containing compound metabolic process	0.000697016232343666
BP	GO:0050794	regulation of cellular process	0.000840326979736129
CC	GO:0036477	somatodendritic compartment	0.00102384761997822
MF	GO:0005212	structural constituent of eye lens	0.00102384761997822
CC	GO:0044446	intracellular organelle part	0.00105904638109291
CC	GO:0033267	axon part	0.00113856830116782
CC	GO:0043005	neuron projection	0.00115807949734182
BP	GO:0048519	negative regulation of biological process	0.00194262971913801
CC	GO:0000775	chromosome, centromeric region	0.0019758796062936
MF	GO:0003729	mRNA binding	0.0019758796062936
MF	GO:0044877	protein-containing complex binding	0.00207171036512658
BP	GO:0030154	cell differentiation	0.00252241441501393
CC	GO:0044427	chromosomal part	0.00257590642242353
BP	GO:0048523	negative regulation of cellular process	0.00270881777241537
CC	GO:0000776	kinetochore	0.00274897430393459
CC	GO:0045211	postsynaptic membrane	0.00283101018432422
CC	GO:0005694	chromosome	0.00312933603591204
CC	GO:0098687	chromosomal region	0.00317950013611801
BP	GO:0048869	cellular developmental process	0.00329194633293761
BP	GO:0046483	heterocycle metabolic process	0.00385008410327702
BP	GO:0007049	cell cycle	0.00395716544312007
CC	GO:0043025	neuronal cell body	0.00422601538506402
BP	GO:0000245	spliceosomal complex assembly	0.00475116318918908
CC	GO:0005623	cell	0.00546729027661485
CC	GO:0044421	extracellular region part	0.00555772562417697
BP	GO:0022613	ribonucleoprotein complex biogenesis	0.00555772562417697
BP	GO:0034641	cellular nitrogen compound metabolic process	0.00559298265333983
CC	GO:0031226	intrinsic component of plasma membrane	0.00559298265333983
CC	GO:0044464	cell part	0.00563965243823487
BP	GO:0099536	synaptic signaling	0.00655844711701371
BP	GO:0006725	cellular aromatic compound metabolic process	0.00655844711701371
BP	GO:0051726	regulation of cell cycle	0.00681292717607471
BP	GO:0007268	chemical synaptic transmission	0.00704254215862494
BP	GO:0098916	anterograde trans-synaptic signaling	0.00704254215862494
BP	GO:0031123	RNA 3'-end processing	0.00709984619325271
CC	GO:0044297	cell body	0.00712154428747989
BP	GO:0040007	growth	0.00725619030131004
CC	GO:0098794	postsynapse	0.00733741856097212
CC	GO:0098982	GABA-ergic synapse	0.00795069284191507
BP	GO:0003009	skeletal muscle contraction	0.00801429082924166
BP	GO:0099537	trans-synaptic signaling	0.00873914316564771
BP	GO:0051239	regulation of multicellular organismal process	0.00928471089967275
BP	GO:0016070	RNA metabolic process	0.00930272718815753
BP	GO:0043170	macromolecule metabolic process	0.00947493057847693
CC	GO:0044420	extracellular matrix component	0.00947493057847693
BP	GO:0030198	extracellular matrix organization	0.0099663984428189
MF	GO:0003723	RNA binding	0.0101506099492745
BP	GO:0006403	RNA localization	0.0101506099492745
BP	GO:0051094	positive regulation of developmental process	0.0101506099492745
BP	GO:0051179	localization	0.010351467486934
BP	GO:0010467	gene expression	0.0105589420893626
CC	GO:0098793	presynapse	0.0109933367365195
BP	GO:0051130	positive regulation of cellular component organization	0.0112233085837548
MF	GO:0030020	extracellular matrix structural constituent conferring tensile strength	0.012071518237966
BP	GO:0048518	positive regulation of biological process	0.012399532118162
CC	GO:0005813	centrosome	0.0131465146825218
CC	GO:0099240	intrinsic component of synaptic membrane	0.0135400620795803
CC	GO:0005581	collagen trimer	0.0135400620795803
BP	GO:0048468	cell development	0.0136302400845344
CC	GO:0005887	integral component of plasma membrane	0.0154102652988899
BP	GO:0000278	mitotic cell cycle	0.0155322619639952
BP	GO:0022008	neurogenesis	0.0161886790070697
BP	GO:0051128	regulation of cellular component organization	0.0170759711987553
BP	GO:0044085	cellular component biogenesis	0.0178558612498369
BP	GO:0050793	regulation of developmental process	0.0178558612498369
CC	GO:0097447	dendritic tree	0.0178903380282392
BP	GO:0006260	DNA replication	0.0183368579041915
CC	GO:0099572	postsynaptic specialization	0.02039783872209
CC	GO:0098590	plasma membrane region	0.0206235013773751
BP	GO:0045597	positive regulation of cell differentiation	0.020987639212939
BP	GO:0048167	regulation of synaptic plasticity	0.0237634338623785
BP	GO:1901360	organic cyclic compound metabolic process	0.0237699239866472
BP	GO:0031175	neuron projection development	0.0238338328041519
BP	GO:2000026	regulation of multicellular organismal development	0.024163194611151
BP	GO:0000070	mitotic sister chromatid segregation	0.0247011777590635
CC	GO:0030425	dendrite	0.0260068762102349
BP	GO:0007155	cell adhesion	0.0264580541858784
BP	GO:0048666	neuron development	0.0276916570035117
BP	GO:0022610	biological adhesion	0.0278346396064758
BP	GO:0032412	regulation of ion transmembrane transporter activity	0.0284777083940985
CC	GO:0005615	extracellular space	0.0303832071581515
BP	GO:0048699	generation of neurons	0.0314125852001763
BP	GO:0050804	modulation of chemical synaptic transmission	0.0335784870913559
CC	GO:0048786	presynaptic active zone	0.0353092823336998
MF	GO:0008134	transcription factor binding	0.0361195235029052
CC	GO:0098936	intrinsic component of postsynaptic membrane	0.0362994783009302
BP	GO:0032879	regulation of localization	0.0362994783009302
BP	GO:0033045	regulation of sister chromatid segregation	0.0362994783009302
BP	GO:0051960	regulation of nervous system development	0.0362994783009302
CC	GO:0005856	cytoskeleton	0.0362994783009302
CC	GO:0000228	nuclear chromosome	0.0362994783009302
BP	GO:0003418	growth plate cartilage chondrocyte differentiation	0.0367240414854182
CC	GO:0000779	condensed chromosome, centromeric region	0.0372485649693565
CC	GO:0044459	plasma membrane part	0.0372485649693565
BP	GO:0008037	cell recognition	0.0374165239157085
BP	GO:0099177	regulation of trans-synaptic signaling	0.0374165239157085
BP	GO:0002062	chondrocyte differentiation	0.0390866766549667
BP	GO:0001501	skeletal system development	0.0391222017740079
BP	GO:0048522	positive regulation of cellular process	0.0393845386256576
BP	GO:0060341	regulation of cellular localization	0.0393845386256576
BP	GO:0048589	developmental growth	0.0394120882480916
BP	GO:1905477	positive regulation of protein localization to membrane	0.0394120882480916
BP	GO:0045595	regulation of cell differentiation	0.0400285456976866
BP	GO:0000819	sister chromatid segregation	0.0400285456976866
CC	GO:0099512	supramolecular fiber	0.0400285456976866
BP	GO:0051983	regulation of chromosome segregation	0.0405073677485289
CC	GO:0044454	nuclear chromosome part	0.0405073677485289
MF	GO:0004529	exodeoxyribonuclease activity	0.0405073677485289
BP	GO:0006941	striated muscle contraction	0.0405073677485289
BP	GO:0043062	extracellular structure organization	0.0415020629920417
CC	GO:0071013	catalytic step 2 spliceosome	0.0425095998522071
CC	GO:0044451	nucleoplasm part	0.0426554804847968
CC	GO:0098978	glutamatergic synapse	0.0432954166295264
BP	GO:0007346	regulation of mitotic cell cycle	0.0438879227194477
CC	GO:0099080	supramolecular complex	0.0438879227194477
CC	GO:0099081	supramolecular polymer	0.0438879227194477
BP	GO:0097435	supramolecular fiber organization	0.0444408495485853
CC	GO:0099699	integral component of synaptic membrane	0.0453478016650014
BP	GO:0051962	positive regulation of nervous system development	0.0464529035938423
BP	GO:0090068	positive regulation of cell cycle process	0.046506862360509
BP	GO:0140014	mitotic nuclear division	0.046506862360509
BP	GO:0006259	DNA metabolic process	0.0468277792039198
BP	GO:0003433	chondrocyte development involved in endochondral bone morphogenesis	0.0468624451298492
BP	GO:0007154	cell communication	0.0472162506189394
BP	GO:0006807	nitrogen compound metabolic process	0.047399705701547
BP	GO:0033047	regulation of mitotic sister chromatid segregation	0.04773487315923
BP	GO:0008150	biological_process	0.0493131107176846
