# Supplementary material for: Dedicated transcriptomics combined with power analysis lead to functional understanding of genes with weak phenotypic changes in knockout lines
Source: PLoS Comput Biol. 2020 Nov 12;16(11):e1008354. doi: 10.1371/journal.pcbi.1008354 (PMC7685438; doi:10.1371/journal.pcbi.1008354)
Supplement: S4 File — (GZ) [file pcbi.1008354.s018.gz › S4_File/gor0.7/773.tsv]

ontology	category	term	BH
CC	GO:0032991	protein-containing complex	9.5613031020379e-11
BP	GO:0009987	cellular process	4.02378823329228e-08
CC	GO:0031012	extracellular matrix	2.11684227888841e-07
BP	GO:0071840	cellular component organization or biogenesis	1.21029780862294e-06
CC	GO:0044428	nuclear part	2.04707503060269e-06
BP	GO:0032501	multicellular organismal process	2.60854695724683e-06
MF	GO:0005515	protein binding	4.27571278678504e-06
BP	GO:0048731	system development	4.83848927129742e-06
BP	GO:0016043	cellular component organization	6.54711564957569e-06
CC	GO:0097060	synaptic membrane	6.54711564957569e-06
CC	GO:0030424	axon	6.54711564957569e-06
BP	GO:0007275	multicellular organism development	6.54711564957569e-06
BP	GO:0032502	developmental process	8.38955985602374e-06
BP	GO:0065007	biological regulation	1.10634921285221e-05
MF	GO:0005201	extracellular matrix structural constituent	1.26743008785774e-05
MF	GO:0005488	binding	1.26743008785774e-05
MF	GO:0005198	structural molecule activity	1.37796121878763e-05
BP	GO:0048856	anatomical structure development	1.47623981589774e-05
CC	GO:0045202	synapse	1.94227199718382e-05
CC	GO:0062023	collagen-containing extracellular matrix	1.97131904096834e-05
CC	GO:0031981	nuclear lumen	2.7476661962385e-05
CC	GO:0043228	non-membrane-bounded organelle	3.52081798110511e-05
CC	GO:0097458	neuron part	3.7353218369109e-05
CC	GO:0070013	intracellular organelle lumen	3.86996198753742e-05
CC	GO:0005634	nucleus	3.86996198753742e-05
CC	GO:0036477	somatodendritic compartment	3.86996198753742e-05
CC	GO:0031974	membrane-enclosed lumen	3.86996198753742e-05
CC	GO:0043233	organelle lumen	3.86996198753742e-05
BP	GO:0006396	RNA processing	5.22649845741079e-05
BP	GO:0050789	regulation of biological process	5.22649845741079e-05
CC	GO:0031226	intrinsic component of plasma membrane	5.22649845741079e-05
CC	GO:0043232	intracellular non-membrane-bounded organelle	6.21489019392153e-05
BP	GO:0050794	regulation of cellular process	6.21489019392153e-05
CC	GO:0005887	integral component of plasma membrane	6.26299768921019e-05
CC	GO:0044456	synapse part	9.14608005110459e-05
CC	GO:0030054	cell junction	0.000114020813620186
CC	GO:0044421	extracellular region part	0.000114020813620186
BP	GO:0051239	regulation of multicellular organismal process	0.000192394288537508
CC	GO:0098878	neurotransmitter receptor complex	0.000195868562365546
CC	GO:1990904	ribonucleoprotein complex	0.000242164813836955
CC	GO:0005654	nucleoplasm	0.000242164813836955
CC	GO:0045211	postsynaptic membrane	0.00025416107107317
BP	GO:0016071	mRNA metabolic process	0.000266545507230889
BP	GO:0006397	mRNA processing	0.000306223349430507
CC	GO:0000776	kinetochore	0.000322754363484918
BP	GO:0008380	RNA splicing	0.000329933984526907
CC	GO:0033267	axon part	0.000341173805321528
MF	GO:0044877	protein-containing complex binding	0.000348746718395344
CC	GO:0000775	chromosome, centromeric region	0.000348746718395344
CC	GO:0099240	intrinsic component of synaptic membrane	0.000348869698584402
CC	GO:0098687	chromosomal region	0.000651945732638262
BP	GO:0007399	nervous system development	0.000651945732638262
CC	GO:0044297	cell body	0.000682430926301849
CC	GO:0008328	ionotropic glutamate receptor complex	0.000699442657151636
BP	GO:0099536	synaptic signaling	0.000828394760214168
CC	GO:0044422	organelle part	0.000836175656071627
CC	GO:0005681	spliceosomal complex	0.000836175656071627
CC	GO:0098590	plasma membrane region	0.000994645516128412
BP	GO:2000026	regulation of multicellular organismal development	0.00106102819719994
BP	GO:0051094	positive regulation of developmental process	0.00126700509177208
CC	GO:0098978	glutamatergic synapse	0.00145857593055964
CC	GO:0043025	neuronal cell body	0.00145857593055964
CC	GO:0005615	extracellular space	0.00153794941897711
BP	GO:0048519	negative regulation of biological process	0.00160099533001797
CC	GO:0044459	plasma membrane part	0.00173656973467187
BP	GO:0099537	trans-synaptic signaling	0.00186382574901223
BP	GO:0007268	chemical synaptic transmission	0.00186382574901223
BP	GO:0098916	anterograde trans-synaptic signaling	0.00186382574901223
BP	GO:0043170	macromolecule metabolic process	0.00213819262899359
BP	GO:0048523	negative regulation of cellular process	0.00214324932284058
BP	GO:0090304	nucleic acid metabolic process	0.00220370147233508
BP	GO:0051726	regulation of cell cycle	0.00234685595375399
CC	GO:0099699	integral component of synaptic membrane	0.00260896739412413
BP	GO:0006139	nucleobase-containing compound metabolic process	0.00281749353136251
MF	GO:0003723	RNA binding	0.00346997504549361
BP	GO:0042221	response to chemical	0.00374711132240095
BP	GO:0006260	DNA replication	0.00387856774684177
CC	GO:0043005	neuron projection	0.00427506171137271
BP	GO:0034641	cellular nitrogen compound metabolic process	0.00427506171137271
BP	GO:0048518	positive regulation of biological process	0.00427506171137271
MF	GO:0003729	mRNA binding	0.00433418954801842
BP	GO:0050793	regulation of developmental process	0.00434658263796351
BP	GO:0000245	spliceosomal complex assembly	0.00442710687049637
BP	GO:0051128	regulation of cellular component organization	0.00496093045221053
CC	GO:0098794	postsynapse	0.00500049524962354
BP	GO:0000375	RNA splicing, via transesterification reactions	0.00500049524962354
BP	GO:0000377	RNA splicing, via transesterification reactions with bulged adenosine as nucleophile	0.00500049524962354
BP	GO:0000398	mRNA splicing, via spliceosome	0.00500049524962354
BP	GO:0045597	positive regulation of cell differentiation	0.00505456218504557
CC	GO:0097447	dendritic tree	0.00517738759661499
BP	GO:0051130	positive regulation of cellular component organization	0.00532319099742899
BP	GO:0040007	growth	0.00536867139144179
CC	GO:0098936	intrinsic component of postsynaptic membrane	0.00544655959680008
BP	GO:0008037	cell recognition	0.00545804645987623
CC	GO:0005813	centrosome	0.00553950352949407
BP	GO:0046483	heterocycle metabolic process	0.00583502731960977
CC	GO:0099634	postsynaptic specialization membrane	0.00587652839443964
CC	GO:0005623	cell	0.00599597608039344
BP	GO:0006941	striated muscle contraction	0.00599635788097129
BP	GO:0048869	cellular developmental process	0.0063874383403458
CC	GO:0044464	cell part	0.00647843872030934
BP	GO:0051960	regulation of nervous system development	0.00665377652528407
CC	GO:0005576	extracellular region	0.00682247367171481
BP	GO:0051179	localization	0.00708832033894461
BP	GO:0048522	positive regulation of cellular process	0.00731289372314418
CC	GO:0030425	dendrite	0.0073535443369218
BP	GO:0007049	cell cycle	0.00805036299475424
CC	GO:0005694	chromosome	0.00805036299475424
CC	GO:0044446	intracellular organelle part	0.00805036299475424
BP	GO:0030154	cell differentiation	0.00839868710052454
BP	GO:0060350	endochondral bone morphogenesis	0.00860136378138307
BP	GO:0022610	biological adhesion	0.00860136378138307
CC	GO:0099572	postsynaptic specialization	0.00865599867596555
BP	GO:0007155	cell adhesion	0.0104981668046079
MF	GO:0046873	metal ion transmembrane transporter activity	0.0105009502157402
BP	GO:0050804	modulation of chemical synaptic transmission	0.0107558628035193
BP	GO:0006403	RNA localization	0.0107718901298247
BP	GO:0051716	cellular response to stimulus	0.011089728296387
CC	GO:0044427	chromosomal part	0.011089728296387
BP	GO:0051962	positive regulation of nervous system development	0.011089728296387
BP	GO:0048167	regulation of synaptic plasticity	0.0110936089055959
CC	GO:0005581	collagen trimer	0.0120565458954988
BP	GO:0048468	cell development	0.0122852673141546
CC	GO:0071944	cell periphery	0.0123884835767157
BP	GO:0099177	regulation of trans-synaptic signaling	0.0123884835767157
BP	GO:0007154	cell communication	0.0123884835767157
CC	GO:0032279	asymmetric synapse	0.0125676819175947
BP	GO:0023052	signaling	0.0129305645576995
BP	GO:0031123	RNA 3'-end processing	0.0129305645576995
MF	GO:0005212	structural constituent of eye lens	0.0137052834894837
BP	GO:0048699	generation of neurons	0.015232525181875
BP	GO:0006725	cellular aromatic compound metabolic process	0.015232525181875
BP	GO:0070887	cellular response to chemical stimulus	0.0155205349523086
BP	GO:0030198	extracellular matrix organization	0.0155205349523086
BP	GO:0045595	regulation of cell differentiation	0.0157174192089816
CC	GO:0005886	plasma membrane	0.0158015229902561
BP	GO:0007215	glutamate receptor signaling pathway	0.0162699618379495
BP	GO:0032879	regulation of localization	0.0168094113145929
BP	GO:0050808	synapse organization	0.016850987143894
BP	GO:0030182	neuron differentiation	0.0169277860288584
CC	GO:0000777	condensed chromosome kinetochore	0.0181599805644267
CC	GO:0099055	integral component of postsynaptic membrane	0.0188804070794096
CC	GO:0044327	dendritic spine head	0.0188804070794096
MF	GO:0005102	signaling receptor binding	0.0188804070794096
BP	GO:0006807	nitrogen compound metabolic process	0.0190668204204399
BP	GO:0003015	heart process	0.0207667981427925
CC	GO:0014069	postsynaptic density	0.0209472417254553
BP	GO:0022008	neurogenesis	0.0209472417254553
CC	GO:0042734	presynaptic membrane	0.0211353443531269
MF	GO:0005261	cation channel activity	0.0220792750479252
BP	GO:0060255	regulation of macromolecule metabolic process	0.0225115260423942
CC	GO:0044420	extracellular matrix component	0.0231749085089244
BP	GO:0048666	neuron development	0.023207911535684
BP	GO:0006259	DNA metabolic process	0.0233759635669532
BP	GO:1901700	response to oxygen-containing compound	0.0235364407400677
BP	GO:0000070	mitotic sister chromatid segregation	0.0235364407400677
CC	GO:0098984	neuron to neuron synapse	0.0235364407400677
BP	GO:0043062	extracellular structure organization	0.0239210787720983
CC	GO:0098839	postsynaptic density membrane	0.0243864351534985
BP	GO:1901360	organic cyclic compound metabolic process	0.0245102125655125
CC	GO:0098793	presynapse	0.0251471361423359
MF	GO:0008066	glutamate receptor activity	0.0267284458990442
BP	GO:0050769	positive regulation of neurogenesis	0.0267284458990442
CC	GO:0098797	plasma membrane protein complex	0.0277232522389952
BP	GO:0051240	positive regulation of multicellular organismal process	0.0278613475779835
BP	GO:0022613	ribonucleoprotein complex biogenesis	0.0297469970603715
BP	GO:0098659	inorganic cation import across plasma membrane	0.0298027835197439
BP	GO:0099587	inorganic ion import across plasma membrane	0.0298027835197439
BP	GO:0006275	regulation of DNA replication	0.0312495430752294
BP	GO:0007267	cell-cell signaling	0.0335031968705684
MF	GO:0030020	extracellular matrix structural constituent conferring tensile strength	0.0335031968705684
BP	GO:0031175	neuron projection development	0.0335031968705684
BP	GO:0050767	regulation of neurogenesis	0.0335031968705684
BP	GO:0051236	establishment of RNA localization	0.0335031968705684
BP	GO:0051241	negative regulation of multicellular organismal process	0.0335031968705684
BP	GO:0002062	chondrocyte differentiation	0.0335031968705684
CC	GO:0000779	condensed chromosome, centromeric region	0.0335031968705684
BP	GO:0010720	positive regulation of cell development	0.0335031968705684
CC	GO:0044463	cell projection part	0.0335031968705684
CC	GO:0120038	plasma membrane bounded cell projection part	0.0335031968705684
CC	GO:0048786	presynaptic active zone	0.0337610051597541
BP	GO:0060349	bone morphogenesis	0.0339110552485287
CC	GO:0043292	contractile fiber	0.0339592594528206
CC	GO:1902495	transmembrane transporter complex	0.0341748700240973
BP	GO:1901701	cellular response to oxygen-containing compound	0.0342068697758282
BP	GO:0010467	gene expression	0.0370980439045284
CC	GO:0000228	nuclear chromosome	0.0370980439045284
CC	GO:1990351	transporter complex	0.0370980439045284
BP	GO:1902749	regulation of cell cycle G2/M phase transition	0.0370980439045284
BP	GO:0003071	renal system process involved in regulation of systemic arterial blood pressure	0.0370980439045284
CC	GO:0034703	cation channel complex	0.0370980439045284
BP	GO:0001501	skeletal system development	0.0370980439045284
MF	GO:0004529	exodeoxyribonuclease activity	0.0372557940442184
BP	GO:0060351	cartilage development involved in endochondral bone morphogenesis	0.0372566818426087
BP	GO:0051983	regulation of chromosome segregation	0.0389513066958478
BP	GO:0060047	heart contraction	0.0391948446261849
BP	GO:0060348	bone development	0.0391948446261849
BP	GO:0051216	cartilage development	0.0395708143451589
BP	GO:0000819	sister chromatid segregation	0.040019429734452
BP	GO:0051093	negative regulation of developmental process	0.0417998792416999
BP	GO:0060284	regulation of cell development	0.0417998792416999
CC	GO:0098982	GABA-ergic synapse	0.0419148294960353
BP	GO:0050806	positive regulation of synaptic transmission	0.0419148294960353
BP	GO:0033993	response to lipid	0.0427075169855579
BP	GO:0090068	positive regulation of cell cycle process	0.0428867464889102
BP	GO:0044260	cellular macromolecule metabolic process	0.0428867464889102
BP	GO:0006261	DNA-dependent DNA replication	0.0431038538557116
BP	GO:0006811	ion transport	0.0442976351811074
BP	GO:0033047	regulation of mitotic sister chromatid segregation	0.0452106638530036
MF	GO:1990825	sequence-specific mRNA binding	0.0453303875663813
CC	GO:0044304	main axon	0.0464512555850367
BP	GO:0048168	regulation of neuronal synaptic plasticity	0.0464512555850367
CC	GO:0099080	supramolecular complex	0.0464512555850367
CC	GO:0099081	supramolecular polymer	0.0464512555850367
BP	GO:0051234	establishment of localization	0.0464512555850367
CC	GO:0005856	cytoskeleton	0.0472579152413944
CC	GO:0098948	intrinsic component of postsynaptic specialization membrane	0.0490868301441322
BP	GO:1900449	regulation of glutamate receptor signaling pathway	0.0495169432318871
BP	GO:0048589	developmental growth	0.0497584545396533
CC	GO:0099512	supramolecular fiber	0.0497584545396533
BP	GO:0045664	regulation of neuron differentiation	0.0497584545396533
