# Supplementary material for: Dedicated transcriptomics combined with power analysis lead to functional understanding of genes with weak phenotypic changes in knockout lines
Source: PLoS Comput Biol. 2020 Nov 12;16(11):e1008354. doi: 10.1371/journal.pcbi.1008354 (PMC7685438; doi:10.1371/journal.pcbi.1008354)
Supplement: S4 File — (GZ) [file pcbi.1008354.s018.gz › S4_File/gor0.7/286.tsv]

ontology	category	term	BH
CC	GO:0032991	protein-containing complex	1.55640097524004e-09
BP	GO:0071840	cellular component organization or biogenesis	2.05099581735603e-08
CC	GO:0031012	extracellular matrix	2.05099581735603e-08
BP	GO:0009987	cellular process	5.32329326750167e-08
BP	GO:0032501	multicellular organismal process	1.16037024636684e-07
BP	GO:0016043	cellular component organization	1.16037024636684e-07
CC	GO:0062023	collagen-containing extracellular matrix	1.25719007716903e-07
MF	GO:0005201	extracellular matrix structural constituent	3.73808838471441e-07
MF	GO:0005515	protein binding	4.99067764595488e-07
BP	GO:0048731	system development	1.02676361112597e-06
BP	GO:0007275	multicellular organism development	1.16519664652798e-06
BP	GO:0032502	developmental process	1.66865041887607e-06
MF	GO:0005488	binding	2.19585575545604e-06
CC	GO:0044428	nuclear part	2.48141795669167e-06
BP	GO:0048856	anatomical structure development	2.52625243518517e-06
MF	GO:0005198	structural molecule activity	2.5812285401411e-06
BP	GO:0065007	biological regulation	8.4414745071537e-06
CC	GO:0030424	axon	9.88857531050041e-06
CC	GO:0097458	neuron part	9.88857531050041e-06
CC	GO:0043228	non-membrane-bounded organelle	1.01859508235727e-05
CC	GO:0097060	synaptic membrane	1.01859508235727e-05
CC	GO:0070013	intracellular organelle lumen	2.05246954426871e-05
CC	GO:0043232	intracellular non-membrane-bounded organelle	2.05246954426871e-05
CC	GO:0031974	membrane-enclosed lumen	2.05246954426871e-05
CC	GO:0043233	organelle lumen	2.05246954426871e-05
CC	GO:0031981	nuclear lumen	2.42527048706174e-05
CC	GO:0045202	synapse	3.86659121290346e-05
BP	GO:0007399	nervous system development	4.78943497150288e-05
BP	GO:0006396	RNA processing	4.848181736015e-05
BP	GO:0050789	regulation of biological process	5.54799678297964e-05
CC	GO:0031226	intrinsic component of plasma membrane	0.000119365875754962
CC	GO:0000775	chromosome, centromeric region	0.00012559005947924
CC	GO:0098590	plasma membrane region	0.000159198032976692
CC	GO:0044421	extracellular region part	0.00019796479346556
BP	GO:0008380	RNA splicing	0.000205049815556104
BP	GO:0050794	regulation of cellular process	0.000216085384015176
CC	GO:0000776	kinetochore	0.000234770008077144
BP	GO:0016071	mRNA metabolic process	0.000234770008077144
BP	GO:0006397	mRNA processing	0.000237030724503609
CC	GO:0005634	nucleus	0.000365805332994952
CC	GO:0043005	neuron projection	0.000370418799802811
CC	GO:0098687	chromosomal region	0.000370418799802811
CC	GO:0005654	nucleoplasm	0.000370418799802811
CC	GO:0044456	synapse part	0.000383751030340288
BP	GO:0090304	nucleic acid metabolic process	0.00060494878805278
CC	GO:0005887	integral component of plasma membrane	0.00060494878805278
BP	GO:0048869	cellular developmental process	0.000637575781321239
BP	GO:0030154	cell differentiation	0.00067025627774941
BP	GO:0000375	RNA splicing, via transesterification reactions	0.000742655534173713
BP	GO:0000377	RNA splicing, via transesterification reactions with bulged adenosine as nucleophile	0.000742655534173713
BP	GO:0000398	mRNA splicing, via spliceosome	0.000742655534173713
BP	GO:0051179	localization	0.000868673115261078
CC	GO:0005681	spliceosomal complex	0.00112746877939369
CC	GO:0036477	somatodendritic compartment	0.00115658256491391
CC	GO:0044464	cell part	0.0014095748089646
BP	GO:0045597	positive regulation of cell differentiation	0.00142336666496294
BP	GO:0051239	regulation of multicellular organismal process	0.00142336666496294
CC	GO:0033267	axon part	0.00143833484039629
CC	GO:0005623	cell	0.00143833484039629
BP	GO:0048519	negative regulation of biological process	0.00143994053159361
CC	GO:0098878	neurotransmitter receptor complex	0.00144217555528671
BP	GO:0051726	regulation of cell cycle	0.00148245843843673
BP	GO:0048589	developmental growth	0.00148245843843673
BP	GO:0048468	cell development	0.00148245843843673
CC	GO:0030054	cell junction	0.00167736297258497
BP	GO:0040007	growth	0.00175640567895099
MF	GO:0046873	metal ion transmembrane transporter activity	0.00178506745068748
BP	GO:0006139	nucleobase-containing compound metabolic process	0.00180594113305967
BP	GO:0051094	positive regulation of developmental process	0.00191248908101391
BP	GO:0022008	neurogenesis	0.00191248908101391
CC	GO:0045211	postsynaptic membrane	0.00195242998910541
BP	GO:0006260	DNA replication	0.00201812404571261
BP	GO:0007049	cell cycle	0.0021404195760502
BP	GO:0090068	positive regulation of cell cycle process	0.0021404195760502
CC	GO:0099240	intrinsic component of synaptic membrane	0.00251714916290406
CC	GO:0044422	organelle part	0.00258200834066232
BP	GO:0048523	negative regulation of cellular process	0.00281999649511814
CC	GO:0044459	plasma membrane part	0.00304495761288055
BP	GO:0000245	spliceosomal complex assembly	0.00374938119483832
BP	GO:0046483	heterocycle metabolic process	0.00403075400046423
BP	GO:0051128	regulation of cellular component organization	0.00406904934824636
BP	GO:0007346	regulation of mitotic cell cycle	0.00407799320377764
BP	GO:0048699	generation of neurons	0.00437438799028266
CC	GO:0008328	ionotropic glutamate receptor complex	0.0046336798556637
MF	GO:0005212	structural constituent of eye lens	0.0046336798556637
BP	GO:0051983	regulation of chromosome segregation	0.00489264671757637
CC	GO:0005615	extracellular space	0.00489264671757637
BP	GO:0048518	positive regulation of biological process	0.00498595806954136
BP	GO:0031123	RNA 3'-end processing	0.00538267323007846
BP	GO:0048666	neuron development	0.00582653615818246
CC	GO:0071944	cell periphery	0.00618979886744478
BP	GO:0099536	synaptic signaling	0.00618979886744478
BP	GO:0043170	macromolecule metabolic process	0.00648932547216879
CC	GO:0044427	chromosomal part	0.00655207287262769
CC	GO:0042734	presynaptic membrane	0.00655207287262769
BP	GO:0033045	regulation of sister chromatid segregation	0.00655207287262769
BP	GO:0030182	neuron differentiation	0.00655207287262769
CC	GO:0044297	cell body	0.00673529143557873
CC	GO:0043025	neuronal cell body	0.00682313213187615
BP	GO:0060350	endochondral bone morphogenesis	0.00682313213187615
CC	GO:0005694	chromosome	0.00693753652216277
BP	GO:0034641	cellular nitrogen compound metabolic process	0.00726770172807796
BP	GO:0000278	mitotic cell cycle	0.0077477392275758
CC	GO:0044420	extracellular matrix component	0.0077477392275758
CC	GO:1990904	ribonucleoprotein complex	0.00782805085408547
BP	GO:0099537	trans-synaptic signaling	0.00809138810402449
BP	GO:0007268	chemical synaptic transmission	0.00833152733075003
BP	GO:0098916	anterograde trans-synaptic signaling	0.00833152733075003
BP	GO:0033047	regulation of mitotic sister chromatid segregation	0.00833152733075003
BP	GO:0050793	regulation of developmental process	0.00833152733075003
CC	GO:0005886	plasma membrane	0.00857063750882852
CC	GO:0005581	collagen trimer	0.00883660024003324
BP	GO:0051130	positive regulation of cellular component organization	0.0100211039118667
CC	GO:0098839	postsynaptic density membrane	0.0100211039118667
MF	GO:0030020	extracellular matrix structural constituent conferring tensile strength	0.0100211039118667
CC	GO:0098793	presynapse	0.0102918164782467
CC	GO:0034705	potassium channel complex	0.0105682404192237
BP	GO:0045595	regulation of cell differentiation	0.0105962859476873
CC	GO:0099699	integral component of synaptic membrane	0.0107756944364549
CC	GO:0000779	condensed chromosome, centromeric region	0.0112033173717114
BP	GO:0048522	positive regulation of cellular process	0.011254024130552
BP	GO:0048168	regulation of neuronal synaptic plasticity	0.0114539605024106
BP	GO:0006261	DNA-dependent DNA replication	0.0119677045214984
BP	GO:0007215	glutamate receptor signaling pathway	0.0119677045214984
MF	GO:0005261	cation channel activity	0.0119677045214984
BP	GO:0001501	skeletal system development	0.0119677045214984
BP	GO:0032879	regulation of localization	0.0120089477256953
CC	GO:0034703	cation channel complex	0.0122192249129089
BP	GO:0006275	regulation of DNA replication	0.0125803498364525
CC	GO:0005576	extracellular region	0.0128181867016308
CC	GO:0044446	intracellular organelle part	0.0130649157156424
BP	GO:0006725	cellular aromatic compound metabolic process	0.0132453127342253
CC	GO:0099634	postsynaptic specialization membrane	0.0145383136635328
BP	GO:0007088	regulation of mitotic nuclear division	0.0149887813043483
BP	GO:2000026	regulation of multicellular organismal development	0.0149887813043483
BP	GO:0045931	positive regulation of mitotic cell cycle	0.0149887813043483
CC	GO:0000777	condensed chromosome kinetochore	0.0153442855232799
CC	GO:0098936	intrinsic component of postsynaptic membrane	0.0160739068157605
BP	GO:0000070	mitotic sister chromatid segregation	0.0178705603347748
MF	GO:0003723	RNA binding	0.0184256406456141
CC	GO:1902495	transmembrane transporter complex	0.0184256406456141
BP	GO:0010564	regulation of cell cycle process	0.0184256406456141
CC	GO:0098978	glutamatergic synapse	0.0184256406456141
BP	GO:0044085	cellular component biogenesis	0.0184256406456141
BP	GO:0016070	RNA metabolic process	0.0189617562393104
BP	GO:0000819	sister chromatid segregation	0.0189997579263124
MF	GO:0005267	potassium channel activity	0.0189997579263124
BP	GO:0006403	RNA localization	0.0196947991981564
CC	GO:1990351	transporter complex	0.0196947991981564
MF	GO:0022836	gated channel activity	0.0196947991981564
CC	GO:0005813	centrosome	0.0205049904236064
BP	GO:0006259	DNA metabolic process	0.0205049904236064
CC	GO:0097447	dendritic tree	0.0205049904236064
BP	GO:0140014	mitotic nuclear division	0.0220956305020112
BP	GO:0031175	neuron projection development	0.0223690577729723
MF	GO:0003729	mRNA binding	0.0227267067204283
BP	GO:0098655	cation transmembrane transport	0.0233464696971421
BP	GO:1901989	positive regulation of cell cycle phase transition	0.0236998684559688
CC	GO:0034702	ion channel complex	0.0236998684559688
BP	GO:1901360	organic cyclic compound metabolic process	0.0251976629768116
BP	GO:0060349	bone morphogenesis	0.0253098778824134
BP	GO:0002062	chondrocyte differentiation	0.0254688342126381
MF	GO:0044877	protein-containing complex binding	0.0277679188135198
CC	GO:0000228	nuclear chromosome	0.0279478245990628
BP	GO:0007059	chromosome segregation	0.0293504973250665
CC	GO:0030425	dendrite	0.0293504973250665
BP	GO:0060348	bone development	0.0293504973250665
CC	GO:0099146	intrinsic component of postsynaptic density membrane	0.0293504973250665
BP	GO:0045787	positive regulation of cell cycle	0.0293848045425386
BP	GO:0051962	positive regulation of nervous system development	0.0305026399985899
BP	GO:0060351	cartilage development involved in endochondral bone morphogenesis	0.0329135705510896
CC	GO:0044454	nuclear chromosome part	0.0336824218226628
BP	GO:0003008	system process	0.0336824218226628
BP	GO:0051960	regulation of nervous system development	0.0338233048038791
BP	GO:0034508	centromere complex assembly	0.0338233048038791
MF	GO:0015267	channel activity	0.0338233048038791
MF	GO:0022803	passive transmembrane transporter activity	0.0338233048038791
CC	GO:0043292	contractile fiber	0.0338233048038791
BP	GO:0007154	cell communication	0.0352360571305915
BP	GO:0010467	gene expression	0.0355540715760621
BP	GO:1901701	cellular response to oxygen-containing compound	0.0360189566222506
BP	GO:0010971	positive regulation of G2/M transition of mitotic cell cycle	0.0361655152616544
BP	GO:0003015	heart process	0.0366242605958872
CC	GO:0008076	voltage-gated potassium channel complex	0.0369304289261875
CC	GO:0044304	main axon	0.0369304289261875
BP	GO:0030198	extracellular matrix organization	0.0369304289261875
MF	GO:0022839	ion gated channel activity	0.0369304289261875
BP	GO:0098659	inorganic cation import across plasma membrane	0.0371961484496275
BP	GO:0099587	inorganic ion import across plasma membrane	0.0371961484496275
CC	GO:0042995	cell projection	0.0377180939405242
BP	GO:0050769	positive regulation of neurogenesis	0.0377713843442462
BP	GO:0048167	regulation of synaptic plasticity	0.0377713843442462
BP	GO:0023052	signaling	0.0377713843442462
BP	GO:1901992	positive regulation of mitotic cell cycle phase transition	0.0377713843442462
BP	GO:0051240	positive regulation of multicellular organismal process	0.0377713843442462
CC	GO:0044463	cell projection part	0.0377713843442462
CC	GO:0120038	plasma membrane bounded cell projection part	0.0377713843442462
BP	GO:0050804	modulation of chemical synaptic transmission	0.0378741915153506
BP	GO:0051234	establishment of localization	0.0380920056175924
BP	GO:1902751	positive regulation of cell cycle G2/M phase transition	0.039127980226642
BP	GO:0051216	cartilage development	0.039127980226642
BP	GO:0022610	biological adhesion	0.0400379342787605
BP	GO:0051984	positive regulation of chromosome segregation	0.0415630546656521
MF	GO:0015079	potassium ion transmembrane transporter activity	0.0415630546656521
MF	GO:0043168	anion binding	0.0429562480206682
BP	GO:1905818	regulation of chromosome separation	0.0429562480206682
MF	GO:0022843	voltage-gated cation channel activity	0.0429562480206682
MF	GO:0022838	substrate-specific channel activity	0.0435945306844964
BP	GO:0099177	regulation of trans-synaptic signaling	0.0435945306844964
BP	GO:0008209	androgen metabolic process	0.0443863144501586
BP	GO:0003071	renal system process involved in regulation of systemic arterial blood pressure	0.0461706778981311
CC	GO:0098794	postsynapse	0.0461706778981311
BP	GO:0048513	animal organ development	0.0473759946539553
