# Supplementary material for: Dedicated transcriptomics combined with power analysis lead to functional understanding of genes with weak phenotypic changes in knockout lines
Source: PLoS Comput Biol. 2020 Nov 12;16(11):e1008354. doi: 10.1371/journal.pcbi.1008354 (PMC7685438; doi:10.1371/journal.pcbi.1008354)
Supplement: S4 File — (GZ) [file pcbi.1008354.s018.gz › S4_File/gor0.7/633.tsv]

ontology	category	term	BH
CC	GO:0032991	protein-containing complex	2.81700066634986e-09
BP	GO:0009987	cellular process	2.13150376173427e-07
MF	GO:0005201	extracellular matrix structural constituent	3.74807470913898e-07
MF	GO:0005198	structural molecule activity	2.60470293704728e-06
CC	GO:0044428	nuclear part	3.60226866152942e-06
CC	GO:0031012	extracellular matrix	3.60226866152942e-06
MF	GO:0005488	binding	3.79031563456967e-06
BP	GO:0071840	cellular component organization or biogenesis	3.79031563456967e-06
CC	GO:0043228	non-membrane-bounded organelle	4.80722629844683e-06
MF	GO:0005515	protein binding	5.06760415716987e-06
CC	GO:0030424	axon	7.83374866860259e-06
BP	GO:0032501	multicellular organismal process	8.27635174419605e-06
CC	GO:0043232	intracellular non-membrane-bounded organelle	9.72947092939752e-06
CC	GO:0031981	nuclear lumen	1.08285617966872e-05
BP	GO:0007275	multicellular organism development	1.64821779506483e-05
CC	GO:0070013	intracellular organelle lumen	1.86552553963627e-05
BP	GO:0048731	system development	1.86552553963627e-05
CC	GO:0031974	membrane-enclosed lumen	1.86552553963627e-05
CC	GO:0043233	organelle lumen	1.86552553963627e-05
BP	GO:0032502	developmental process	3.16849290675773e-05
BP	GO:0016043	cellular component organization	3.92235434934352e-05
BP	GO:0007399	nervous system development	4.49160930157246e-05
BP	GO:0048856	anatomical structure development	4.5280321198775e-05
CC	GO:0005654	nucleoplasm	5.05201644177405e-05
BP	GO:0065007	biological regulation	6.99449482580067e-05
CC	GO:0062023	collagen-containing extracellular matrix	8.67333021776836e-05
BP	GO:0006396	RNA processing	9.02678813716701e-05
CC	GO:0000775	chromosome, centromeric region	9.62799584370738e-05
CC	GO:0045202	synapse	0.000104414553528932
CC	GO:0097060	synaptic membrane	0.000104414553528932
CC	GO:0005623	cell	0.000104414553528932
CC	GO:0044464	cell part	0.000113251170525844
CC	GO:1990904	ribonucleoprotein complex	0.000350004295062422
CC	GO:0000776	kinetochore	0.000366550641634768
CC	GO:0044456	synapse part	0.000454102141971394
CC	GO:0033267	axon part	0.000549078669131966
CC	GO:0005634	nucleus	0.000549078669131966
BP	GO:0050789	regulation of biological process	0.000664408575597186
CC	GO:0097458	neuron part	0.000677697822779897
CC	GO:0098687	chromosomal region	0.00111168735642941
CC	GO:0030054	cell junction	0.00178001431599248
BP	GO:0048518	positive regulation of biological process	0.00182401932262828
CC	GO:0005694	chromosome	0.00256604310210687
BP	GO:0048666	neuron development	0.00327209065425067
BP	GO:0030182	neuron differentiation	0.00330018959470778
BP	GO:0051130	positive regulation of cellular component organization	0.00408896418341267
MF	GO:0003723	RNA binding	0.00424824757508077
CC	GO:0031226	intrinsic component of plasma membrane	0.00444453995701875
BP	GO:0016071	mRNA metabolic process	0.00459374864197137
BP	GO:0031123	RNA 3'-end processing	0.00459374864197137
CC	GO:0044427	chromosomal part	0.00459374864197137
BP	GO:0022008	neurogenesis	0.00459374864197137
CC	GO:0036477	somatodendritic compartment	0.00482551455205502
BP	GO:0050794	regulation of cellular process	0.00525578593046562
BP	GO:0051094	positive regulation of developmental process	0.00531731575532122
MF	GO:0003729	mRNA binding	0.00540133954094183
BP	GO:0090304	nucleic acid metabolic process	0.00551164038217235
CC	GO:0044422	organelle part	0.00556173124012018
BP	GO:0051962	positive regulation of nervous system development	0.00587529176277825
BP	GO:0048699	generation of neurons	0.00587529176277825
CC	GO:0005681	spliceosomal complex	0.00595639353186947
BP	GO:0006397	mRNA processing	0.00606969439494958
CC	GO:0043005	neuron projection	0.00606969439494958
BP	GO:0006139	nucleobase-containing compound metabolic process	0.00654114135356552
CC	GO:0045211	postsynaptic membrane	0.00655600461925887
BP	GO:0051128	regulation of cellular component organization	0.0069008447319864
BP	GO:0051726	regulation of cell cycle	0.00692526705027546
BP	GO:0022610	biological adhesion	0.00692526705027546
BP	GO:0051239	regulation of multicellular organismal process	0.00735216918902575
CC	GO:0005887	integral component of plasma membrane	0.00735216918902575
BP	GO:0006403	RNA localization	0.00784115608366952
BP	GO:0099536	synaptic signaling	0.00836583799862313
BP	GO:0050808	synapse organization	0.00836583799862313
BP	GO:0040007	growth	0.00836583799862313
BP	GO:0045597	positive regulation of cell differentiation	0.00836583799862313
BP	GO:0099537	trans-synaptic signaling	0.00836583799862313
BP	GO:0048519	negative regulation of biological process	0.00836583799862313
CC	GO:0098982	GABA-ergic synapse	0.00836583799862313
BP	GO:0007268	chemical synaptic transmission	0.00836583799862313
BP	GO:0098916	anterograde trans-synaptic signaling	0.00836583799862313
BP	GO:0030154	cell differentiation	0.00924159206545159
BP	GO:0007155	cell adhesion	0.00924159206545159
CC	GO:0098978	glutamatergic synapse	0.00924737304252935
BP	GO:0048522	positive regulation of cellular process	0.00930651838374903
MF	GO:0046873	metal ion transmembrane transporter activity	0.00968704743899793
BP	GO:0048468	cell development	0.00982397188333264
BP	GO:0051960	regulation of nervous system development	0.0104327607677262
BP	GO:0048869	cellular developmental process	0.0106923052295936
BP	GO:0008380	RNA splicing	0.0106923052295936
MF	GO:0044877	protein-containing complex binding	0.0111616792950515
CC	GO:0099240	intrinsic component of synaptic membrane	0.0116759782285379
BP	GO:0007049	cell cycle	0.0129110280832426
BP	GO:0046483	heterocycle metabolic process	0.0130385161545952
BP	GO:0050793	regulation of developmental process	0.0135594453001906
CC	GO:0098878	neurotransmitter receptor complex	0.0135594453001906
CC	GO:0044297	cell body	0.0138621291842963
CC	GO:0044421	extracellular region part	0.0141897924353493
BP	GO:0008037	cell recognition	0.0142104156389162
BP	GO:0000245	spliceosomal complex assembly	0.0152305718567742
BP	GO:0031175	neuron projection development	0.0154035352690873
CC	GO:0000779	condensed chromosome, centromeric region	0.0154035352690873
BP	GO:0034641	cellular nitrogen compound metabolic process	0.015501607291445
BP	GO:0043170	macromolecule metabolic process	0.015501607291445
CC	GO:0098793	presynapse	0.015501607291445
BP	GO:0045595	regulation of cell differentiation	0.015501607291445
BP	GO:0048523	negative regulation of cellular process	0.015501607291445
CC	GO:0005581	collagen trimer	0.0155399196108022
CC	GO:0043025	neuronal cell body	0.0155710078928141
BP	GO:0022613	ribonucleoprotein complex biogenesis	0.0158451651877819
BP	GO:2000026	regulation of multicellular organismal development	0.0164210407825962
BP	GO:0051179	localization	0.017599461047708
CC	GO:0044446	intracellular organelle part	0.0176915128152633
BP	GO:0000278	mitotic cell cycle	0.0184060514388319
BP	GO:0048167	regulation of synaptic plasticity	0.0184442540222819
CC	GO:0000777	condensed chromosome kinetochore	0.0206860430138635
CC	GO:0044327	dendritic spine head	0.0219326509102864
CC	GO:0097447	dendritic tree	0.0225270661963717
CC	GO:0005813	centrosome	0.0226010026269233
BP	GO:0051236	establishment of RNA localization	0.0226010026269233
MF	GO:0005509	calcium ion binding	0.0226010026269233
CC	GO:0098794	postsynapse	0.0227536267596843
CC	GO:0098936	intrinsic component of postsynaptic membrane	0.0259976389505668
CC	GO:0044420	extracellular matrix component	0.0264954586692648
BP	GO:0060350	endochondral bone morphogenesis	0.0264954586692648
CC	GO:0044459	plasma membrane part	0.030284283890027
BP	GO:0006725	cellular aromatic compound metabolic process	0.0307865086438164
CC	GO:0099512	supramolecular fiber	0.0307865086438164
BP	GO:0006260	DNA replication	0.0317642851313203
CC	GO:0005856	cytoskeleton	0.0317642851313203
CC	GO:0030425	dendrite	0.0317642851313203
CC	GO:0150034	distal axon	0.0324368659922468
CC	GO:0099080	supramolecular complex	0.034715731802828
CC	GO:0099081	supramolecular polymer	0.034715731802828
CC	GO:0000228	nuclear chromosome	0.034715731802828
BP	GO:0048589	developmental growth	0.0349736208723485
BP	GO:0006941	striated muscle contraction	0.0349736208723485
CC	GO:0008328	ionotropic glutamate receptor complex	0.0357602804285905
BP	GO:0050769	positive regulation of neurogenesis	0.0358660709754177
CC	GO:0071944	cell periphery	0.0381580361817303
MF	GO:0030020	extracellular matrix structural constituent conferring tensile strength	0.0387721965452962
BP	GO:0045664	regulation of neuron differentiation	0.0408774147300523
BP	GO:0050657	nucleic acid transport	0.0408774147300523
BP	GO:0050658	RNA transport	0.0408774147300523
BP	GO:0000375	RNA splicing, via transesterification reactions	0.0415407190919895
BP	GO:0000377	RNA splicing, via transesterification reactions with bulged adenosine as nucleophile	0.0415407190919895
BP	GO:0000398	mRNA splicing, via spliceosome	0.0415407190919895
BP	GO:0050767	regulation of neurogenesis	0.0423517126418764
BP	GO:0000070	mitotic sister chromatid segregation	0.0423908243745731
BP	GO:0040008	regulation of growth	0.0426877656615292
BP	GO:0051983	regulation of chromosome segregation	0.0453803168739829
CC	GO:0005886	plasma membrane	0.046602915541193
CC	GO:0098590	plasma membrane region	0.0467308138797407
MF	GO:0043168	anion binding	0.0479198296667205
BP	GO:0010467	gene expression	0.0483247939748104
