# Supplementary material for: Dedicated transcriptomics combined with power analysis lead to functional understanding of genes with weak phenotypic changes in knockout lines
Source: PLoS Comput Biol. 2020 Nov 12;16(11):e1008354. doi: 10.1371/journal.pcbi.1008354 (PMC7685438; doi:10.1371/journal.pcbi.1008354)
Supplement: S4 File — (GZ) [file pcbi.1008354.s018.gz › S4_File/gor0.7/192.tsv]

ontology	category	term	BH
CC	GO:0032991	protein-containing complex	6.35837831805334e-09
MF	GO:0005201	extracellular matrix structural constituent	3.32775809567735e-07
BP	GO:0009987	cellular process	7.45518640403648e-07
MF	GO:0005198	structural molecule activity	7.45518640403648e-07
BP	GO:0071840	cellular component organization or biogenesis	7.59491276544822e-07
CC	GO:0031012	extracellular matrix	2.12071956223751e-06
CC	GO:0044428	nuclear part	2.41742466764893e-06
BP	GO:0032501	multicellular organismal process	2.93427527873602e-06
BP	GO:0048731	system development	2.93427527873602e-06
BP	GO:0007275	multicellular organism development	5.12492537832036e-06
BP	GO:0016043	cellular component organization	5.12492537832036e-06
BP	GO:0032502	developmental process	7.53622355556085e-06
CC	GO:0030424	axon	7.53622355556085e-06
BP	GO:0048856	anatomical structure development	1.46204949415398e-05
CC	GO:0031981	nuclear lumen	1.76965509319627e-05
BP	GO:0007399	nervous system development	1.9348732178445e-05
CC	GO:0062023	collagen-containing extracellular matrix	1.95188759707145e-05
CC	GO:0070013	intracellular organelle lumen	2.09164245693788e-05
CC	GO:0031974	membrane-enclosed lumen	2.10283578444638e-05
CC	GO:0043233	organelle lumen	2.10283578444638e-05
CC	GO:0097060	synaptic membrane	2.97774460722558e-05
MF	GO:0005488	binding	4.41626128581579e-05
MF	GO:0005515	protein binding	4.64093238862711e-05
CC	GO:0097458	neuron part	7.17180769492009e-05
CC	GO:0043228	non-membrane-bounded organelle	7.89166463361712e-05
CC	GO:0045202	synapse	9.64023224511905e-05
MF	GO:0044877	protein-containing complex binding	0.000113317170735502
BP	GO:0045597	positive regulation of cell differentiation	0.000344519279994807
CC	GO:0044456	synapse part	0.000352292225751423
BP	GO:0065007	biological regulation	0.000375368387597933
CC	GO:0043232	intracellular non-membrane-bounded organelle	0.00041064614471436
CC	GO:0044420	extracellular matrix component	0.000510081854352316
CC	GO:0005654	nucleoplasm	0.000684919736769362
CC	GO:0005634	nucleus	0.000721645974483535
CC	GO:0005681	spliceosomal complex	0.000909316488740447
CC	GO:0036477	somatodendritic compartment	0.00101426906607635
BP	GO:0051239	regulation of multicellular organismal process	0.00105815545420857
CC	GO:0031226	intrinsic component of plasma membrane	0.00118665308608948
CC	GO:0044422	organelle part	0.00129574555006275
CC	GO:0000775	chromosome, centromeric region	0.00129574555006275
BP	GO:0051094	positive regulation of developmental process	0.00141132653885934
BP	GO:0006397	mRNA processing	0.00141132653885934
BP	GO:0099536	synaptic signaling	0.00151648031671327
BP	GO:0006396	RNA processing	0.00157900220350227
CC	GO:0033267	axon part	0.00179044863230062
BP	GO:0050789	regulation of biological process	0.00182040751813782
CC	GO:0045211	postsynaptic membrane	0.00203233728756205
BP	GO:0030182	neuron differentiation	0.00210399669463952
BP	GO:0008150	biological_process	0.00216755275809272
BP	GO:0099537	trans-synaptic signaling	0.00216755275809272
BP	GO:0007268	chemical synaptic transmission	0.00216755275809272
BP	GO:0098916	anterograde trans-synaptic signaling	0.00216755275809272
BP	GO:0022008	neurogenesis	0.00216755275809272
BP	GO:0048699	generation of neurons	0.00216755275809272
CC	GO:0000776	kinetochore	0.00218286738618826
BP	GO:0040007	growth	0.00229854907575281
BP	GO:0008380	RNA splicing	0.00232406220815592
CC	GO:0005887	integral component of plasma membrane	0.00239670721157201
BP	GO:0048666	neuron development	0.00269494013442529
BP	GO:0050794	regulation of cellular process	0.0035192529516071
BP	GO:0051130	positive regulation of cellular component organization	0.0035192529516071
CC	GO:1990904	ribonucleoprotein complex	0.0038315291653881
BP	GO:0048869	cellular developmental process	0.00399109423918383
MF	GO:0005212	structural constituent of eye lens	0.0042313135660131
CC	GO:0098687	chromosomal region	0.00429159133509073
BP	GO:0030154	cell differentiation	0.00431385394496317
BP	GO:0050808	synapse organization	0.00431385394496317
BP	GO:0051962	positive regulation of nervous system development	0.00444924209059714
BP	GO:0048468	cell development	0.00465050077796136
BP	GO:0031123	RNA 3'-end processing	0.00489474293555108
BP	GO:2000026	regulation of multicellular organismal development	0.00548594564610275
CC	GO:0043005	neuron projection	0.00559335792659291
BP	GO:0048519	negative regulation of biological process	0.00606108105972108
BP	GO:0045595	regulation of cell differentiation	0.00629185754443997
BP	GO:0051128	regulation of cellular component organization	0.00629185754443997
BP	GO:0048523	negative regulation of cellular process	0.00629185754443997
CC	GO:0044446	intracellular organelle part	0.0070332699870736
BP	GO:0031175	neuron projection development	0.0071726161361213
BP	GO:0048168	regulation of neuronal synaptic plasticity	0.00727549668397806
BP	GO:0050793	regulation of developmental process	0.00727549668397806
CC	GO:0099240	intrinsic component of synaptic membrane	0.00727549668397806
BP	GO:0016071	mRNA metabolic process	0.00727549668397806
BP	GO:0000375	RNA splicing, via transesterification reactions	0.00746050386068059
BP	GO:0000377	RNA splicing, via transesterification reactions with bulged adenosine as nucleophile	0.00746050386068059
BP	GO:0000398	mRNA splicing, via spliceosome	0.00746050386068059
CC	GO:0042734	presynaptic membrane	0.00798092960789467
CC	GO:0098793	presynapse	0.00857190552608424
CC	GO:0005623	cell	0.00900764342015435
MF	GO:0005267	potassium channel activity	0.00937849892486211
BP	GO:0006403	RNA localization	0.00961757454093508
CC	GO:0044464	cell part	0.00961757454093508
BP	GO:0051960	regulation of nervous system development	0.00966070025064202
CC	GO:0044421	extracellular region part	0.00978305789156686
CC	GO:0098982	GABA-ergic synapse	0.00989770411595595
BP	GO:0048167	regulation of synaptic plasticity	0.0102136213392237
CC	GO:0043025	neuronal cell body	0.0119588693215419
BP	GO:0000070	mitotic sister chromatid segregation	0.0119588693215419
CC	GO:0044297	cell body	0.0131341409706176
MF	GO:0005261	cation channel activity	0.0143303511693458
MF	GO:0030020	extracellular matrix structural constituent conferring tensile strength	0.0162051962598837
BP	GO:0090304	nucleic acid metabolic process	0.0164281573276222
MF	GO:0005509	calcium ion binding	0.0164281573276222
BP	GO:0000819	sister chromatid segregation	0.0164281573276222
CC	GO:0005581	collagen trimer	0.0164281573276222
BP	GO:0006139	nucleobase-containing compound metabolic process	0.0164281573276222
BP	GO:0098659	inorganic cation import across plasma membrane	0.0164281573276222
BP	GO:0099587	inorganic ion import across plasma membrane	0.0164281573276222
BP	GO:0031124	mRNA 3'-end processing	0.0164281573276222
BP	GO:0000245	spliceosomal complex assembly	0.0165752200996874
CC	GO:0030054	cell junction	0.0166797478989168
BP	GO:0051983	regulation of chromosome segregation	0.0167010949031297
CC	GO:0005694	chromosome	0.0172785070855353
CC	GO:0000779	condensed chromosome, centromeric region	0.0178291512645685
MF	GO:0015079	potassium ion transmembrane transporter activity	0.0178291512645685
BP	GO:0006813	potassium ion transport	0.0180482366653389
BP	GO:0003008	system process	0.0180482366653389
CC	GO:0044427	chromosomal part	0.0180482366653389
BP	GO:0051726	regulation of cell cycle	0.0181170929319754
MF	GO:0046873	metal ion transmembrane transporter activity	0.0184430872916686
CC	GO:0098590	plasma membrane region	0.0184430872916686
BP	GO:0050769	positive regulation of neurogenesis	0.0190081161952041
BP	GO:0008037	cell recognition	0.0191901237904196
BP	GO:0006260	DNA replication	0.0195416619828348
BP	GO:0010720	positive regulation of cell development	0.0208122200017935
MF	GO:0022836	gated channel activity	0.0210053144875382
CC	GO:0098936	intrinsic component of postsynaptic membrane	0.0211697705039768
BP	GO:0033045	regulation of sister chromatid segregation	0.0221726375982625
CC	GO:0044327	dendritic spine head	0.0223237087147589
CC	GO:0000777	condensed chromosome kinetochore	0.0223237087147589
BP	GO:0048589	developmental growth	0.0224853385173339
BP	GO:0051179	localization	0.0224853385173339
CC	GO:0098978	glutamatergic synapse	0.0224853385173339
MF	GO:0003729	mRNA binding	0.0227189244061428
BP	GO:0022610	biological adhesion	0.0233309279587049
CC	GO:0044459	plasma membrane part	0.0240659999452123
MF	GO:0022843	voltage-gated cation channel activity	0.0263416599031265
BP	GO:0046483	heterocycle metabolic process	0.0263416599031265
MF	GO:0005249	voltage-gated potassium channel activity	0.0265748671513478
BP	GO:0007155	cell adhesion	0.0269999377449913
MF	GO:0015267	channel activity	0.0269999377449913
MF	GO:0022803	passive transmembrane transporter activity	0.0269999377449913
MF	GO:0022839	ion gated channel activity	0.0269999377449913
BP	GO:0051236	establishment of RNA localization	0.0277872189034829
CC	GO:0098794	postsynapse	0.0280445800879352
BP	GO:0033047	regulation of mitotic sister chromatid segregation	0.0286203697633412
BP	GO:0050767	regulation of neurogenesis	0.0286480933821391
BP	GO:0050804	modulation of chemical synaptic transmission	0.0286480933821391
BP	GO:0034641	cellular nitrogen compound metabolic process	0.0296210916119119
CC	GO:0005615	extracellular space	0.0302148839382858
BP	GO:0120036	plasma membrane bounded cell projection organization	0.0305855374984755
CC	GO:0098878	neurotransmitter receptor complex	0.0305855374984755
BP	GO:0030030	cell projection organization	0.031079576824587
BP	GO:0040008	regulation of growth	0.0324211583821229
BP	GO:0006378	mRNA polyadenylation	0.0329484157457594
BP	GO:0022613	ribonucleoprotein complex biogenesis	0.0330585805469004
BP	GO:0044085	cellular component biogenesis	0.0330585805469004
BP	GO:0099177	regulation of trans-synaptic signaling	0.0331273403347237
BP	GO:0030001	metal ion transport	0.0333914146654916
CC	GO:0099699	integral component of synaptic membrane	0.0340432794032356
CC	GO:0005813	centrosome	0.0349968572316611
BP	GO:0071804	cellular potassium ion transport	0.0365425282466289
BP	GO:0071805	potassium ion transmembrane transport	0.0365425282466289
MF	GO:0022838	substrate-specific channel activity	0.0365425282466289
BP	GO:0035264	multicellular organism growth	0.0381606131339092
BP	GO:0032412	regulation of ion transmembrane transporter activity	0.0390968749693686
BP	GO:0007049	cell cycle	0.040114471474282
BP	GO:0060284	regulation of cell development	0.0403763822166905
BP	GO:1901701	cellular response to oxygen-containing compound	0.0405460537267538
CC	GO:0097447	dendritic tree	0.0417852808061158
CC	GO:0048786	presynaptic active zone	0.0424027694312212
BP	GO:0030198	extracellular matrix organization	0.0427505143312175
BP	GO:0051301	cell division	0.0443147243490571
BP	GO:0003071	renal system process involved in regulation of systemic arterial blood pressure	0.0444179809743602
BP	GO:0043631	RNA polyadenylation	0.0444179809743602
BP	GO:0140014	mitotic nuclear division	0.0458802379016839
CC	GO:0099080	supramolecular complex	0.0458802379016839
CC	GO:0099081	supramolecular polymer	0.0458802379016839
CC	GO:0042995	cell projection	0.0464913099782598
BP	GO:0050657	nucleic acid transport	0.0466962696622548
BP	GO:0050658	RNA transport	0.0466962696622548
BP	GO:0000278	mitotic cell cycle	0.0472902296807982
BP	GO:0006725	cellular aromatic compound metabolic process	0.048306256856707
BP	GO:0048522	positive regulation of cellular process	0.048487762392063
CC	GO:0099512	supramolecular fiber	0.048487762392063
CC	GO:0034705	potassium channel complex	0.0492543091228146
CC	GO:0005576	extracellular region	0.0492543091228146
