# Supplementary material for: Dedicated transcriptomics combined with power analysis lead to functional understanding of genes with weak phenotypic changes in knockout lines
Source: PLoS Comput Biol. 2020 Nov 12;16(11):e1008354. doi: 10.1371/journal.pcbi.1008354 (PMC7685438; doi:10.1371/journal.pcbi.1008354)
Supplement: S4 File — (GZ) [file pcbi.1008354.s018.gz › S4_File/gor0.7/975.tsv]

ontology	category	term	BH
CC	GO:0031012	extracellular matrix	1.40811585109285e-10
BP	GO:0009987	cellular process	3.02212901363452e-10
CC	GO:0032991	protein-containing complex	6.0357790627975e-09
CC	GO:0062023	collagen-containing extracellular matrix	1.0716967993264e-08
BP	GO:0071840	cellular component organization or biogenesis	1.33760490234049e-08
MF	GO:0005201	extracellular matrix structural constituent	1.57120770610704e-08
MF	GO:0005198	structural molecule activity	1.112089295775e-07
BP	GO:0007275	multicellular organism development	1.47500509566013e-07
BP	GO:0032502	developmental process	1.47500509566013e-07
BP	GO:0048731	system development	1.47500509566013e-07
BP	GO:0016043	cellular component organization	1.90266595027948e-07
BP	GO:0048856	anatomical structure development	2.19390300060837e-07
MF	GO:0005488	binding	2.23249282492144e-07
MF	GO:0005515	protein binding	2.83193523121422e-07
BP	GO:0032501	multicellular organismal process	3.44542723843294e-07
BP	GO:0050789	regulation of biological process	1.68227507063616e-06
BP	GO:0065007	biological regulation	2.59883532737725e-06
BP	GO:0050794	regulation of cellular process	3.96152968139596e-06
CC	GO:0044428	nuclear part	6.31478101832344e-06
CC	GO:0043228	non-membrane-bounded organelle	7.02394044278599e-06
BP	GO:0007399	nervous system development	9.28661571755866e-06
CC	GO:0030424	axon	1.33905041870318e-05
CC	GO:0043232	intracellular non-membrane-bounded organelle	1.41587399596925e-05
CC	GO:0044421	extracellular region part	2.7820903463755e-05
CC	GO:0097060	synaptic membrane	3.47851783495079e-05
CC	GO:0045202	synapse	4.07233385306512e-05
BP	GO:0048518	positive regulation of biological process	4.24242098694177e-05
BP	GO:0090304	nucleic acid metabolic process	4.51352254962309e-05
CC	GO:0044456	synapse part	4.51352254962309e-05
CC	GO:0031981	nuclear lumen	4.51352254962309e-05
BP	GO:0006396	RNA processing	4.5617605661041e-05
CC	GO:0097458	neuron part	5.03300904751624e-05
BP	GO:0048869	cellular developmental process	6.88134158326468e-05
BP	GO:0030154	cell differentiation	7.90440116796899e-05
BP	GO:0051239	regulation of multicellular organismal process	9.87464838990493e-05
BP	GO:0030198	extracellular matrix organization	0.000175330565957675
BP	GO:0051179	localization	0.000225107683627359
BP	GO:0048522	positive regulation of cellular process	0.000283136302674808
BP	GO:0043170	macromolecule metabolic process	0.00029632392582818
CC	GO:1990904	ribonucleoprotein complex	0.000348214766933047
BP	GO:0006139	nucleobase-containing compound metabolic process	0.000488160831218823
CC	GO:0070013	intracellular organelle lumen	0.00058545162208137
BP	GO:0051094	positive regulation of developmental process	0.00058545162208137
BP	GO:0051128	regulation of cellular component organization	0.000602317590032611
BP	GO:0006397	mRNA processing	0.000623481243237901
CC	GO:0031974	membrane-enclosed lumen	0.000646616834548066
CC	GO:0043233	organelle lumen	0.000646616834548066
CC	GO:0099240	intrinsic component of synaptic membrane	0.000653034820147919
BP	GO:0050793	regulation of developmental process	0.000658246561320418
CC	GO:0030054	cell junction	0.000724721760075191
BP	GO:0022610	biological adhesion	0.000739298222225652
CC	GO:0005634	nucleus	0.000763665742182727
BP	GO:0007154	cell communication	0.000788273693552918
BP	GO:0007155	cell adhesion	0.000788273693552918
BP	GO:0048519	negative regulation of biological process	0.00116959556014494
CC	GO:0005576	extracellular region	0.00116959556014494
BP	GO:0048666	neuron development	0.001203429966668
BP	GO:2000026	regulation of multicellular organismal development	0.001203429966668
BP	GO:0016071	mRNA metabolic process	0.001203429966668
CC	GO:0005654	nucleoplasm	0.00124821880089372
CC	GO:0005615	extracellular space	0.00124821880089372
MF	GO:0044877	protein-containing complex binding	0.00124821880089372
CC	GO:0036477	somatodendritic compartment	0.00124821880089372
BP	GO:0000245	spliceosomal complex assembly	0.00124821880089372
BP	GO:0010467	gene expression	0.00124821880089372
BP	GO:0048523	negative regulation of cellular process	0.00124821880089372
BP	GO:0023052	signaling	0.00124821880089372
BP	GO:0043062	extracellular structure organization	0.00125363262054615
BP	GO:0008380	RNA splicing	0.00125363262054615
BP	GO:0034641	cellular nitrogen compound metabolic process	0.00125363262054615
CC	GO:0044459	plasma membrane part	0.00150819883050186
BP	GO:0060350	endochondral bone morphogenesis	0.00154537070785173
CC	GO:0031226	intrinsic component of plasma membrane	0.00154849721287995
BP	GO:0046483	heterocycle metabolic process	0.00192259114760342
CC	GO:0005581	collagen trimer	0.00192259114760342
CC	GO:0044327	dendritic spine head	0.00192259114760342
CC	GO:0005813	centrosome	0.00207239810737636
CC	GO:0005887	integral component of plasma membrane	0.00215638579582103
BP	GO:0051130	positive regulation of cellular component organization	0.00215638579582103
CC	GO:0000775	chromosome, centromeric region	0.0022719820548539
BP	GO:0060349	bone morphogenesis	0.00254465841865133
CC	GO:0043005	neuron projection	0.00262292472750294
BP	GO:0022008	neurogenesis	0.00263085784310918
BP	GO:0016070	RNA metabolic process	0.00263085784310918
BP	GO:0048699	generation of neurons	0.00270306645214606
BP	GO:0048468	cell development	0.00273029666332327
MF	GO:0005509	calcium ion binding	0.00273029666332327
CC	GO:0000776	kinetochore	0.00273029666332327
MF	GO:0005102	signaling receptor binding	0.00283985987924075
MF	GO:0003729	mRNA binding	0.00283985987924075
MF	GO:0005212	structural constituent of eye lens	0.00284649340727172
CC	GO:0045211	postsynaptic membrane	0.00293799593627916
BP	GO:0000375	RNA splicing, via transesterification reactions	0.00293799593627916
BP	GO:0000377	RNA splicing, via transesterification reactions with bulged adenosine as nucleophile	0.00293799593627916
BP	GO:0000398	mRNA splicing, via spliceosome	0.00293799593627916
BP	GO:0006725	cellular aromatic compound metabolic process	0.00296449068907365
CC	GO:0098590	plasma membrane region	0.00304887696459003
CC	GO:0044420	extracellular matrix component	0.00313992413193199
BP	GO:0030182	neuron differentiation	0.00316039265051176
BP	GO:0060255	regulation of macromolecule metabolic process	0.00318469727802999
MF	GO:0030020	extracellular matrix structural constituent conferring tensile strength	0.00327257179027197
BP	GO:0006403	RNA localization	0.0037508297018461
BP	GO:0008150	biological_process	0.00385463581315362
CC	GO:0033267	axon part	0.00400432535276896
CC	GO:0098878	neurotransmitter receptor complex	0.00400432535276896
CC	GO:0044422	organelle part	0.00400432535276896
BP	GO:0051716	cellular response to stimulus	0.00417120271328206
CC	GO:0005681	spliceosomal complex	0.00451511454245455
BP	GO:0050808	synapse organization	0.00451511454245455
CC	GO:0098936	intrinsic component of postsynaptic membrane	0.00451511454245455
CC	GO:0044464	cell part	0.0049026477017602
BP	GO:0007166	cell surface receptor signaling pathway	0.00498586635234163
BP	GO:0045595	regulation of cell differentiation	0.00498662227067147
CC	GO:0005623	cell	0.0052329847520725
BP	GO:0044085	cellular component biogenesis	0.00532130836814854
BP	GO:0060351	cartilage development involved in endochondral bone morphogenesis	0.00582008742259698
CC	GO:0099699	integral component of synaptic membrane	0.00582008742259698
BP	GO:0051962	positive regulation of nervous system development	0.00584271568043852
BP	GO:0051960	regulation of nervous system development	0.00584271568043852
BP	GO:0031175	neuron projection development	0.00584271568043852
BP	GO:0032879	regulation of localization	0.00655310785629211
BP	GO:0045597	positive regulation of cell differentiation	0.00660256800303288
BP	GO:0040007	growth	0.00713505138792701
BP	GO:1901360	organic cyclic compound metabolic process	0.00781282919515601
BP	GO:0099536	synaptic signaling	0.00803091761538113
CC	GO:0044297	cell body	0.0086226833427956
BP	GO:0006807	nitrogen compound metabolic process	0.00876814477869635
CC	GO:0099634	postsynaptic specialization membrane	0.00923701171795436
CC	GO:0005856	cytoskeleton	0.00926099247329934
CC	GO:0098687	chromosomal region	0.00952122493414112
BP	GO:0010646	regulation of cell communication	0.00953223431898551
CC	GO:0098794	postsynapse	0.00953223431898551
BP	GO:0048167	regulation of synaptic plasticity	0.0102565509333487
CC	GO:0043025	neuronal cell body	0.0102565509333487
BP	GO:0099537	trans-synaptic signaling	0.0109074876814009
BP	GO:0098742	cell-cell adhesion via plasma-membrane adhesion molecules	0.0109829750117052
BP	GO:0007268	chemical synaptic transmission	0.0109829750117052
BP	GO:0098916	anterograde trans-synaptic signaling	0.0109829750117052
CC	GO:0098793	presynapse	0.0109829750117052
BP	GO:0023051	regulation of signaling	0.0112414002548328
CC	GO:0071944	cell periphery	0.011578173913938
BP	GO:0008037	cell recognition	0.011578173913938
BP	GO:0007165	signal transduction	0.0117058947891422
CC	GO:0008328	ionotropic glutamate receptor complex	0.0117058947891422
MF	GO:0003723	RNA binding	0.011741047967296
BP	GO:0022613	ribonucleoprotein complex biogenesis	0.0122442025274205
BP	GO:0051236	establishment of RNA localization	0.0122442025274205
BP	GO:0031123	RNA 3'-end processing	0.0122442025274205
CC	GO:0005886	plasma membrane	0.0122442025274205
BP	GO:0000070	mitotic sister chromatid segregation	0.0139304610480502
CC	GO:0098978	glutamatergic synapse	0.0139540580531466
BP	GO:0051234	establishment of localization	0.0141166813533127
CC	GO:0043197	dendritic spine	0.0142451406185399
BP	GO:0003418	growth plate cartilage chondrocyte differentiation	0.0145071248940028
BP	GO:0044260	cellular macromolecule metabolic process	0.0145306339890837
BP	GO:0007215	glutamate receptor signaling pathway	0.0145365162903911
BP	GO:0051171	regulation of nitrogen compound metabolic process	0.0146107365451011
BP	GO:0007049	cell cycle	0.015037199604134
BP	GO:0060348	bone development	0.0156391738719268
CC	GO:0097447	dendritic tree	0.0158210457792002
BP	GO:0048584	positive regulation of response to stimulus	0.0160890806043707
CC	GO:0099055	integral component of postsynaptic membrane	0.0163003135781243
CC	GO:0000777	condensed chromosome kinetochore	0.0164921705083029
MF	GO:0005539	glycosaminoglycan binding	0.0164921705083029
BP	GO:0009653	anatomical structure morphogenesis	0.0167323346533788
BP	GO:0120036	plasma membrane bounded cell projection organization	0.0186500651730168
BP	GO:0032412	regulation of ion transmembrane transporter activity	0.0186500651730168
BP	GO:0030030	cell projection organization	0.0186500651730168
BP	GO:0051726	regulation of cell cycle	0.0190420344399117
BP	GO:0006260	DNA replication	0.0197378274097396
BP	GO:0048589	developmental growth	0.0200157908879008
CC	GO:0044446	intracellular organelle part	0.0200560006355791
BP	GO:0120035	regulation of plasma membrane bounded cell projection organization	0.0200569381469901
BP	GO:0003433	chondrocyte development involved in endochondral bone morphogenesis	0.0202526037588626
BP	GO:0050896	response to stimulus	0.0206422751293865
CC	GO:0044427	chromosomal part	0.0206810824851548
CC	GO:0044309	neuron spine	0.0215104478097629
BP	GO:0048168	regulation of neuronal synaptic plasticity	0.0218951271316503
CC	GO:0030425	dendrite	0.0218951271316503
BP	GO:0050657	nucleic acid transport	0.0218951271316503
BP	GO:0050658	RNA transport	0.0218951271316503
CC	GO:0005694	chromosome	0.0218951271316503
BP	GO:0051240	positive regulation of multicellular organismal process	0.0241395197300791
BP	GO:0000278	mitotic cell cycle	0.0250162105641967
BP	GO:0051216	cartilage development	0.0254566460360383
BP	GO:0042221	response to chemical	0.0262071205639196
BP	GO:0007411	axon guidance	0.0266641388176862
MF	GO:0044325	ion channel binding	0.0270372016986675
BP	GO:0070887	cellular response to chemical stimulus	0.0275092446556274
BP	GO:0003422	growth plate cartilage morphogenesis	0.0287210241701298
BP	GO:0003417	growth plate cartilage development	0.0302465900121087
BP	GO:0031344	regulation of cell projection organization	0.0304210941544661
BP	GO:0016477	cell migration	0.0309130145646128
BP	GO:0090068	positive regulation of cell cycle process	0.0313154400957418
BP	GO:0002062	chondrocyte differentiation	0.0313154400957418
BP	GO:0120039	plasma membrane bounded cell projection morphogenesis	0.0313154400957418
BP	GO:0048583	regulation of response to stimulus	0.0313154400957418
CC	GO:0000779	condensed chromosome, centromeric region	0.0320119943130894
BP	GO:1901701	cellular response to oxygen-containing compound	0.0320784938521477
BP	GO:0050767	regulation of neurogenesis	0.0320784938521477
BP	GO:0061448	connective tissue development	0.0321263920117594
BP	GO:0048812	neuron projection morphogenesis	0.0324321899849408
CC	GO:0043292	contractile fiber	0.0324321899849408
BP	GO:0097485	neuron projection guidance	0.0328999769466174
CC	GO:0000502	proteasome complex	0.0328999769466174
BP	GO:0140014	mitotic nuclear division	0.0334368647297044
BP	GO:0003071	renal system process involved in regulation of systemic arterial blood pressure	0.0344720833498439
CC	GO:0099572	postsynaptic specialization	0.0344737089406461
BP	GO:0044089	positive regulation of cellular component biogenesis	0.0356222259416051
BP	GO:0010647	positive regulation of cell communication	0.035864136701434
BP	GO:0006810	transport	0.0361291620984565
BP	GO:0048858	cell projection morphogenesis	0.0369610859091749
BP	GO:0051983	regulation of chromosome segregation	0.0394784433863847
BP	GO:0022898	regulation of transmembrane transporter activity	0.0394784433863847
CC	GO:0098839	postsynaptic density membrane	0.0394784433863847
MF	GO:0046873	metal ion transmembrane transporter activity	0.0396570158004757
BP	GO:0098655	cation transmembrane transport	0.0401658519505662
BP	GO:0000819	sister chromatid segregation	0.0414243946008629
BP	GO:0045664	regulation of neuron differentiation	0.0414243946008629
BP	GO:0003413	chondrocyte differentiation involved in endochondral bone morphogenesis	0.0419874617783207
BP	GO:0050769	positive regulation of neurogenesis	0.0427582205623264
BP	GO:0007267	cell-cell signaling	0.0427582205623264
BP	GO:0001501	skeletal system development	0.0427582205623264
CC	GO:0042734	presynaptic membrane	0.0427582205623264
BP	GO:0040011	locomotion	0.0437905283433158
BP	GO:0033047	regulation of mitotic sister chromatid segregation	0.0452443291256759
CC	GO:0098948	intrinsic component of postsynaptic specialization membrane	0.0452443291256759
BP	GO:0003414	chondrocyte morphogenesis involved in endochondral bone morphogenesis	0.0453472939548154
BP	GO:0003429	growth plate cartilage chondrocyte morphogenesis	0.0453472939548154
BP	GO:0090171	chondrocyte morphogenesis	0.0453472939548154
BP	GO:1900449	regulation of glutamate receptor signaling pathway	0.0471522041299407
