# Supplementary material for: Dedicated transcriptomics combined with power analysis lead to functional understanding of genes with weak phenotypic changes in knockout lines
Source: PLoS Comput Biol. 2020 Nov 12;16(11):e1008354. doi: 10.1371/journal.pcbi.1008354 (PMC7685438; doi:10.1371/journal.pcbi.1008354)
Supplement: S4 File — (GZ) [file pcbi.1008354.s018.gz › S4_File/gor0.7/366.tsv]

ontology	category	term	BH
CC	GO:0032991	protein-containing complex	1.60224224075322e-09
BP	GO:0009987	cellular process	6.876990792223e-09
BP	GO:0071840	cellular component organization or biogenesis	8.02760421317082e-08
CC	GO:0044428	nuclear part	8.02760421317082e-08
MF	GO:0005201	extracellular matrix structural constituent	1.6011270854891e-07
CC	GO:0031012	extracellular matrix	2.79411293218942e-07
BP	GO:0032501	multicellular organismal process	2.8473935306424e-07
CC	GO:0043228	non-membrane-bounded organelle	7.29711688906788e-07
MF	GO:0005488	binding	7.29711688906788e-07
BP	GO:0048731	system development	7.29711688906788e-07
BP	GO:0007275	multicellular organism development	7.29711688906788e-07
BP	GO:0032502	developmental process	7.29711688906788e-07
BP	GO:0016043	cellular component organization	7.29711688906788e-07
MF	GO:0005198	structural molecule activity	9.28277777245691e-07
CC	GO:0062023	collagen-containing extracellular matrix	1.06718091882194e-06
MF	GO:0005515	protein binding	1.11177837202645e-06
CC	GO:0043232	intracellular non-membrane-bounded organelle	1.11177837202645e-06
BP	GO:0048856	anatomical structure development	1.45808378811873e-06
CC	GO:0031981	nuclear lumen	1.66006852468393e-06
CC	GO:0030424	axon	3.60528375806616e-06
CC	GO:0070013	intracellular organelle lumen	6.32143001706068e-06
CC	GO:0031974	membrane-enclosed lumen	6.46526411053668e-06
CC	GO:0043233	organelle lumen	6.46526411053668e-06
BP	GO:0065007	biological regulation	1.10736708066986e-05
CC	GO:0005654	nucleoplasm	1.73487515138886e-05
BP	GO:0050794	regulation of cellular process	3.24809788820457e-05
BP	GO:0006396	RNA processing	3.24809788820457e-05
BP	GO:0050789	regulation of biological process	3.27113915566751e-05
BP	GO:0016071	mRNA metabolic process	3.29730203976616e-05
BP	GO:0048519	negative regulation of biological process	3.55722425460411e-05
CC	GO:0044421	extracellular region part	4.80595332180666e-05
BP	GO:0006397	mRNA processing	5.10235278417905e-05
CC	GO:0045202	synapse	5.57709942279807e-05
CC	GO:0097458	neuron part	7.17373968263798e-05
BP	GO:0051239	regulation of multicellular organismal process	0.000105151692100503
CC	GO:0097060	synaptic membrane	0.000115111236370966
BP	GO:0051179	localization	0.000134130193635394
BP	GO:0008380	RNA splicing	0.000137044091371376
CC	GO:0005681	spliceosomal complex	0.000174040986674475
CC	GO:0005634	nucleus	0.000185496490415776
CC	GO:0044456	synapse part	0.000188133180613509
BP	GO:0040007	growth	0.000198894579699798
BP	GO:0048523	negative regulation of cellular process	0.00022864791196566
BP	GO:0048518	positive regulation of biological process	0.000614098847559785
CC	GO:0005615	extracellular space	0.000622362437490197
CC	GO:0030054	cell junction	0.000624690113974533
CC	GO:0031226	intrinsic component of plasma membrane	0.000634150746676052
CC	GO:0044422	organelle part	0.000634150746676052
CC	GO:0005887	integral component of plasma membrane	0.000634150746676052
BP	GO:0098655	cation transmembrane transport	0.000634150746676052
CC	GO:0036477	somatodendritic compartment	0.000770314220506361
BP	GO:0043170	macromolecule metabolic process	0.000879084163104071
CC	GO:1990904	ribonucleoprotein complex	0.00106199939309432
CC	GO:0033267	axon part	0.00106199939309432
CC	GO:0000776	kinetochore	0.001169865434445
BP	GO:0006139	nucleobase-containing compound metabolic process	0.00133600504169237
BP	GO:0007399	nervous system development	0.00168910058461169
CC	GO:0000775	chromosome, centromeric region	0.00172782286515106
CC	GO:0005623	cell	0.00176308396372919
CC	GO:0005694	chromosome	0.00181347445712985
CC	GO:0044464	cell part	0.00189874133034736
BP	GO:0048522	positive regulation of cellular process	0.00229169705798687
BP	GO:0090304	nucleic acid metabolic process	0.00233280424576448
CC	GO:0044446	intracellular organelle part	0.00256131435208353
BP	GO:0051094	positive regulation of developmental process	0.00284715320194405
BP	GO:0030154	cell differentiation	0.0029687466287638
BP	GO:0048869	cellular developmental process	0.00299444327203128
CC	GO:0044420	extracellular matrix component	0.00333065173853303
CC	GO:0043005	neuron projection	0.00346934058519197
CC	GO:0044427	chromosomal part	0.00346934058519197
BP	GO:0051128	regulation of cellular component organization	0.00346934058519197
CC	GO:0005576	extracellular region	0.00346934058519197
CC	GO:0043025	neuronal cell body	0.00351968559415712
BP	GO:0032879	regulation of localization	0.00351968559415712
BP	GO:0000375	RNA splicing, via transesterification reactions	0.00351968559415712
BP	GO:0000377	RNA splicing, via transesterification reactions with bulged adenosine as nucleophile	0.00351968559415712
BP	GO:0000398	mRNA splicing, via spliceosome	0.00351968559415712
BP	GO:0050793	regulation of developmental process	0.00351968559415712
BP	GO:0051726	regulation of cell cycle	0.00351968559415712
CC	GO:0044297	cell body	0.00376811751597618
CC	GO:0098878	neurotransmitter receptor complex	0.00392715697778038
CC	GO:0098687	chromosomal region	0.00422040986067901
BP	GO:0030001	metal ion transport	0.00471036895678772
BP	GO:0003015	heart process	0.00479724899215321
BP	GO:0098662	inorganic cation transmembrane transport	0.00505262859867622
BP	GO:0022610	biological adhesion	0.00505262859867622
BP	GO:0051130	positive regulation of cellular component organization	0.00517787865208712
BP	GO:0031123	RNA 3'-end processing	0.00601542651882069
BP	GO:0046483	heterocycle metabolic process	0.00616333510468154
BP	GO:0048589	developmental growth	0.0067118187564261
BP	GO:2000026	regulation of multicellular organismal development	0.00700738742020175
CC	GO:0045211	postsynaptic membrane	0.00725680547696171
CC	GO:0044304	main axon	0.00730173434150478
CC	GO:0099240	intrinsic component of synaptic membrane	0.00737336248955577
BP	GO:0007155	cell adhesion	0.00750729772266395
BP	GO:0034641	cellular nitrogen compound metabolic process	0.00867505328274124
CC	GO:0005856	cytoskeleton	0.00873327516477488
BP	GO:0072511	divalent inorganic cation transport	0.00873327516477488
BP	GO:0070838	divalent metal ion transport	0.00873327516477488
MF	GO:0046873	metal ion transmembrane transporter activity	0.00890158680714412
CC	GO:0034703	cation channel complex	0.00900379306904604
CC	GO:0098793	presynapse	0.0101159516962042
BP	GO:0006260	DNA replication	0.0105572536086248
BP	GO:0032412	regulation of ion transmembrane transporter activity	0.0107906490955808
BP	GO:0051983	regulation of chromosome segregation	0.0109816264584991
BP	GO:0007088	regulation of mitotic nuclear division	0.0109816264584991
CC	GO:0005813	centrosome	0.0110368365930401
MF	GO:0030020	extracellular matrix structural constituent conferring tensile strength	0.0111390182972527
BP	GO:0007049	cell cycle	0.0116993761486688
BP	GO:0098659	inorganic cation import across plasma membrane	0.0116993761486688
BP	GO:0099587	inorganic ion import across plasma membrane	0.0116993761486688
CC	GO:0008328	ionotropic glutamate receptor complex	0.0117026027229703
CC	GO:0044459	plasma membrane part	0.0119660514751487
BP	GO:0000245	spliceosomal complex assembly	0.0119660514751487
BP	GO:0140014	mitotic nuclear division	0.0119660514751487
MF	GO:0003729	mRNA binding	0.0127795260403224
BP	GO:0006812	cation transport	0.0133982083367515
MF	GO:0003723	RNA binding	0.0133982083367515
MF	GO:0005261	cation channel activity	0.0134140591500568
BP	GO:0090068	positive regulation of cell cycle process	0.0137285111547814
BP	GO:0006725	cellular aromatic compound metabolic process	0.0138044005849391
BP	GO:0006941	striated muscle contraction	0.0142487825189717
BP	GO:0006403	RNA localization	0.0143866765785854
BP	GO:0048468	cell development	0.0143866765785854
BP	GO:0033045	regulation of sister chromatid segregation	0.014921685829787
BP	GO:0022613	ribonucleoprotein complex biogenesis	0.014921685829787
BP	GO:0098703	calcium ion import across plasma membrane	0.0150209977164077
BP	GO:1902656	calcium ion import into cytosol	0.0150209977164077
MF	GO:0044877	protein-containing complex binding	0.0150209977164077
BP	GO:0045597	positive regulation of cell differentiation	0.015029068547743
BP	GO:0008150	biological_process	0.0151026450318411
BP	GO:0070887	cellular response to chemical stimulus	0.0153334940559375
BP	GO:0007346	regulation of mitotic cell cycle	0.0154047593855292
MF	GO:0005509	calcium ion binding	0.0154047593855292
BP	GO:0060047	heart contraction	0.0154601714135425
CC	GO:0000777	condensed chromosome kinetochore	0.0162725496630954
CC	GO:0097447	dendritic tree	0.0166782716054006
CC	GO:0098590	plasma membrane region	0.0167378852124844
CC	GO:0044327	dendritic spine head	0.0170119215482719
BP	GO:0051234	establishment of localization	0.0170383736719466
BP	GO:1901701	cellular response to oxygen-containing compound	0.0173731443600695
MF	GO:0005212	structural constituent of eye lens	0.0174512758888239
BP	GO:0000278	mitotic cell cycle	0.0178588675709984
MF	GO:0005539	glycosaminoglycan binding	0.0182015228949683
CC	GO:0071013	catalytic step 2 spliceosome	0.0183682204995504
BP	GO:0098660	inorganic ion transmembrane transport	0.0185507920470987
BP	GO:0000070	mitotic sister chromatid segregation	0.0190346353951114
MF	GO:0005102	signaling receptor binding	0.0191407641565379
BP	GO:0060351	cartilage development involved in endochondral bone morphogenesis	0.0192566089409975
BP	GO:0033047	regulation of mitotic sister chromatid segregation	0.0195079029139343
CC	GO:0034705	potassium channel complex	0.0198149986587332
BP	GO:0006807	nitrogen compound metabolic process	0.0201441849188742
BP	GO:0042221	response to chemical	0.0201441849188742
BP	GO:0000819	sister chromatid segregation	0.0205531698383436
BP	GO:0022898	regulation of transmembrane transporter activity	0.0210366015971413
BP	GO:0006816	calcium ion transport	0.0210366015971413
MF	GO:0022890	inorganic cation transmembrane transporter activity	0.0215312529299394
CC	GO:0071944	cell periphery	0.0220656998771263
CC	GO:0005581	collagen trimer	0.0220656998771263
CC	GO:0099080	supramolecular complex	0.022140060962959
CC	GO:0099081	supramolecular polymer	0.022140060962959
BP	GO:0007215	glutamate receptor signaling pathway	0.022140060962959
CC	GO:0030425	dendrite	0.022140060962959
BP	GO:0060255	regulation of macromolecule metabolic process	0.0235512909385141
CC	GO:0099699	integral component of synaptic membrane	0.0239361683009058
CC	GO:0099512	supramolecular fiber	0.0239361683009058
CC	GO:0098936	intrinsic component of postsynaptic membrane	0.0244931999743811
MF	GO:0008324	cation transmembrane transporter activity	0.0249264979482593
CC	GO:0005886	plasma membrane	0.0251933655370307
BP	GO:0008037	cell recognition	0.0256076722550655
CC	GO:1902495	transmembrane transporter complex	0.0258039972055673
BP	GO:0003008	system process	0.026079174551462
BP	GO:0030198	extracellular matrix organization	0.0272198075477596
CC	GO:1990351	transporter complex	0.0277984664536647
BP	GO:0022008	neurogenesis	0.0277984664536647
BP	GO:0003418	growth plate cartilage chondrocyte differentiation	0.0277984664536647
CC	GO:0000779	condensed chromosome, centromeric region	0.0277984664536647
BP	GO:0010564	regulation of cell cycle process	0.0277984664536647
BP	GO:0045595	regulation of cell differentiation	0.0279543559583039
BP	GO:2001257	regulation of cation channel activity	0.0279543559583039
BP	GO:0044260	cellular macromolecule metabolic process	0.0279543559583039
BP	GO:0044085	cellular component biogenesis	0.0279543559583039
BP	GO:0010467	gene expression	0.0289484337273093
BP	GO:0040008	regulation of growth	0.0291758088709843
BP	GO:0001501	skeletal system development	0.0291758088709843
BP	GO:0002062	chondrocyte differentiation	0.0295476458023338
BP	GO:0003012	muscle system process	0.0296292773010052
BP	GO:1905477	positive regulation of protein localization to membrane	0.0305023120395853
BP	GO:0051783	regulation of nuclear division	0.0317644674106448
BP	GO:0007154	cell communication	0.0317644674106448
BP	GO:1904062	regulation of cation transmembrane transport	0.0322455847049214
BP	GO:0034220	ion transmembrane transport	0.0322455847049214
CC	GO:0034702	ion channel complex	0.0322455847049214
CC	GO:0043292	contractile fiber	0.0329992649645005
BP	GO:0006261	DNA-dependent DNA replication	0.0336874522939253
BP	GO:0007268	chemical synaptic transmission	0.0339667058258533
BP	GO:0098916	anterograde trans-synaptic signaling	0.0339667058258533
BP	GO:0051240	positive regulation of multicellular organismal process	0.0344533064105302
BP	GO:0060350	endochondral bone morphogenesis	0.0344533064105302
BP	GO:0060341	regulation of cellular localization	0.0349690286441208
CC	GO:0042995	cell projection	0.0368290154702814
BP	GO:0003433	chondrocyte development involved in endochondral bone morphogenesis	0.0384406922571862
BP	GO:0070588	calcium ion transmembrane transport	0.0384406922571862
BP	GO:0099536	synaptic signaling	0.0384406922571862
BP	GO:0043062	extracellular structure organization	0.0386155269256452
BP	GO:0007169	transmembrane receptor protein tyrosine kinase signaling pathway	0.0386155269256452
CC	GO:0098797	plasma membrane protein complex	0.0393680372369571
CC	GO:0000228	nuclear chromosome	0.0397900327048618
BP	GO:1901360	organic cyclic compound metabolic process	0.0401883236877889
BP	GO:0099537	trans-synaptic signaling	0.0401883236877889
BP	GO:0016070	RNA metabolic process	0.0401938470025643
BP	GO:0051236	establishment of RNA localization	0.0401938470025643
BP	GO:0051716	cellular response to stimulus	0.0409577052275979
BP	GO:0006810	transport	0.0422005305043926
MF	GO:1990825	sequence-specific mRNA binding	0.0422005305043926
BP	GO:0048699	generation of neurons	0.0422005305043926
BP	GO:0023052	signaling	0.0423524919643114
BP	GO:0003071	renal system process involved in regulation of systemic arterial blood pressure	0.0459453558036361
BP	GO:0006928	movement of cell or subcellular component	0.0459453558036361
BP	GO:0035418	protein localization to synapse	0.0496116338179046
BP	GO:0031124	mRNA 3'-end processing	0.049770256379762
