# Supplementary material for: Dedicated transcriptomics combined with power analysis lead to functional understanding of genes with weak phenotypic changes in knockout lines
Source: PLoS Comput Biol. 2020 Nov 12;16(11):e1008354. doi: 10.1371/journal.pcbi.1008354 (PMC7685438; doi:10.1371/journal.pcbi.1008354)
Supplement: S4 File — (GZ) [file pcbi.1008354.s018.gz › S4_File/gor0.7/473.tsv]

ontology	category	term	BH
CC	GO:0032991	protein-containing complex	1.00404587192489e-09
CC	GO:0031012	extracellular matrix	8.79432805765554e-09
MF	GO:0005201	extracellular matrix structural constituent	5.22125308205931e-08
BP	GO:0009987	cellular process	6.07846955339766e-07
BP	GO:0048731	system development	8.22879923623527e-07
MF	GO:0005198	structural molecule activity	8.22879923623527e-07
CC	GO:0062023	collagen-containing extracellular matrix	8.58671423465507e-07
BP	GO:0032501	multicellular organismal process	9.56429324257789e-07
BP	GO:0071840	cellular component organization or biogenesis	9.56429324257789e-07
BP	GO:0007275	multicellular organism development	1.07434561597249e-06
BP	GO:0048856	anatomical structure development	2.44275504155819e-06
BP	GO:0032502	developmental process	2.72223661902924e-06
CC	GO:0044428	nuclear part	2.72223661902924e-06
BP	GO:0016043	cellular component organization	5.2926770291822e-06
MF	GO:0005515	protein binding	1.44547567227233e-05
CC	GO:0043228	non-membrane-bounded organelle	3.23281097754073e-05
CC	GO:0031981	nuclear lumen	5.9899604996393e-05
BP	GO:0065007	biological regulation	5.9899604996393e-05
CC	GO:0043232	intracellular non-membrane-bounded organelle	7.11528143326098e-05
BP	GO:0050789	regulation of biological process	7.11528143326098e-05
CC	GO:0005634	nucleus	7.11528143326098e-05
CC	GO:0070013	intracellular organelle lumen	7.11528143326098e-05
CC	GO:0031974	membrane-enclosed lumen	7.11528143326098e-05
CC	GO:0043233	organelle lumen	7.11528143326098e-05
CC	GO:0097458	neuron part	7.11528143326098e-05
MF	GO:0005488	binding	7.58421487478435e-05
BP	GO:0007399	nervous system development	8.36939078165363e-05
CC	GO:0030424	axon	0.000124871562667721
CC	GO:0005654	nucleoplasm	0.000151108834523409
CC	GO:0097060	synaptic membrane	0.000231440427810385
BP	GO:0051239	regulation of multicellular organismal process	0.000260768655204882
CC	GO:0000775	chromosome, centromeric region	0.000287485901016297
BP	GO:0006397	mRNA processing	0.000328960187962736
BP	GO:0006396	RNA processing	0.00036482705493712
CC	GO:0098687	chromosomal region	0.00036482705493712
CC	GO:0000776	kinetochore	0.000451142604425848
CC	GO:0045202	synapse	0.000451142604425848
BP	GO:0051094	positive regulation of developmental process	0.000788267827202881
BP	GO:0048523	negative regulation of cellular process	0.000939758936057412
BP	GO:0016071	mRNA metabolic process	0.000939758936057412
BP	GO:0051130	positive regulation of cellular component organization	0.00110426219712966
BP	GO:0050794	regulation of cellular process	0.00115451717162326
CC	GO:0005681	spliceosomal complex	0.001323717360477
CC	GO:0030054	cell junction	0.00138632542594696
BP	GO:0090304	nucleic acid metabolic process	0.00154894764781797
CC	GO:0044420	extracellular matrix component	0.00154894764781797
CC	GO:0005581	collagen trimer	0.00154894764781797
BP	GO:0048519	negative regulation of biological process	0.00156385794308978
BP	GO:0008380	RNA splicing	0.0017338149069218
CC	GO:0031226	intrinsic component of plasma membrane	0.00197944970207749
BP	GO:0006139	nucleobase-containing compound metabolic process	0.00206342972227981
CC	GO:0005887	integral component of plasma membrane	0.00255679817905022
CC	GO:1990904	ribonucleoprotein complex	0.00276976258220377
CC	GO:0045211	postsynaptic membrane	0.00303958452028191
BP	GO:0043170	macromolecule metabolic process	0.00317344517349564
CC	GO:0044422	organelle part	0.00360095035439078
BP	GO:2000026	regulation of multicellular organismal development	0.00376053388617375
CC	GO:0044456	synapse part	0.00376053388617375
CC	GO:0044421	extracellular region part	0.00437837387259492
BP	GO:0051128	regulation of cellular component organization	0.00470809254271098
BP	GO:0030154	cell differentiation	0.00470809254271098
BP	GO:0031123	RNA 3'-end processing	0.00487802292200275
BP	GO:0007049	cell cycle	0.00521393202125881
BP	GO:0048869	cellular developmental process	0.00521393202125881
BP	GO:0051726	regulation of cell cycle	0.00537620015182786
BP	GO:0050793	regulation of developmental process	0.0055623791804394
BP	GO:0000245	spliceosomal complex assembly	0.00597104910815721
CC	GO:0005623	cell	0.00629206736544103
CC	GO:0044464	cell part	0.00678154615601258
BP	GO:0000070	mitotic sister chromatid segregation	0.00678154615601258
CC	GO:0000777	condensed chromosome kinetochore	0.00704397481641199
BP	GO:0000375	RNA splicing, via transesterification reactions	0.00713222188786399
BP	GO:0000377	RNA splicing, via transesterification reactions with bulged adenosine as nucleophile	0.00713222188786399
BP	GO:0000398	mRNA splicing, via spliceosome	0.00713222188786399
BP	GO:0048468	cell development	0.00731799796120998
BP	GO:0000278	mitotic cell cycle	0.00731799796120998
BP	GO:0046483	heterocycle metabolic process	0.0074293833676107
BP	GO:0034641	cellular nitrogen compound metabolic process	0.0074293833676107
BP	GO:0040007	growth	0.00749277233815861
BP	GO:0051960	regulation of nervous system development	0.0076046057338499
BP	GO:0045597	positive regulation of cell differentiation	0.00762619917819289
CC	GO:0099240	intrinsic component of synaptic membrane	0.0088088842222838
BP	GO:0007155	cell adhesion	0.00982552432904816
CC	GO:0044446	intracellular organelle part	0.00985651687990514
BP	GO:0022610	biological adhesion	0.010035686554393
BP	GO:0048518	positive regulation of biological process	0.0102030855649552
BP	GO:0048699	generation of neurons	0.0122128169494586
BP	GO:0045595	regulation of cell differentiation	0.0127717536805634
BP	GO:0051962	positive regulation of nervous system development	0.0128282946554912
BP	GO:0006725	cellular aromatic compound metabolic process	0.0134566489565513
CC	GO:0099634	postsynaptic specialization membrane	0.0137534970012795
BP	GO:0090068	positive regulation of cell cycle process	0.0138391091968151
BP	GO:0007346	regulation of mitotic cell cycle	0.0151166091397374
CC	GO:0033267	axon part	0.0161133913768678
MF	GO:0030020	extracellular matrix structural constituent conferring tensile strength	0.0161133913768678
CC	GO:0044427	chromosomal part	0.0164549638852723
CC	GO:0043005	neuron projection	0.0166834626531638
BP	GO:0022008	neurogenesis	0.0176638265210039
MF	GO:0005212	structural constituent of eye lens	0.0179823949891342
CC	GO:0005694	chromosome	0.0184020443285445
CC	GO:0000779	condensed chromosome, centromeric region	0.0185837146263491
CC	GO:0098936	intrinsic component of postsynaptic membrane	0.0185837146263491
BP	GO:0051179	localization	0.0187815274964551
BP	GO:0048666	neuron development	0.0201438511724596
BP	GO:0048522	positive regulation of cellular process	0.0205578996101157
CC	GO:0099080	supramolecular complex	0.0205578996101157
CC	GO:0099081	supramolecular polymer	0.0205578996101157
BP	GO:0030198	extracellular matrix organization	0.0214479721299446
CC	GO:0036477	somatodendritic compartment	0.0217110972592325
BP	GO:0006941	striated muscle contraction	0.0218541496233745
CC	GO:0099512	supramolecular fiber	0.021890985013364
BP	GO:0140014	mitotic nuclear division	0.0221614345522907
BP	GO:0001501	skeletal system development	0.0230218996224856
BP	GO:0006807	nitrogen compound metabolic process	0.0230551191313137
BP	GO:0000819	sister chromatid segregation	0.0235780248301752
BP	GO:0060350	endochondral bone morphogenesis	0.0235780248301752
BP	GO:0006403	RNA localization	0.0235780248301752
BP	GO:0007059	chromosome segregation	0.0244562910218902
BP	GO:0030182	neuron differentiation	0.0244603978023125
BP	GO:0002062	chondrocyte differentiation	0.025522423343795
CC	GO:0005856	cytoskeleton	0.0255893300008897
BP	GO:0006259	DNA metabolic process	0.025797817534525
BP	GO:0032412	regulation of ion transmembrane transporter activity	0.026900573679846
CC	GO:0005615	extracellular space	0.0292471101666546
BP	GO:0051983	regulation of chromosome segregation	0.0301724068363963
BP	GO:0033047	regulation of mitotic sister chromatid segregation	0.0301724068363963
BP	GO:0098655	cation transmembrane transport	0.030202060811075
BP	GO:0045059	positive thymic T cell selection	0.030202060811075
CC	GO:0099699	integral component of synaptic membrane	0.030202060811075
BP	GO:0050808	synapse organization	0.030202060811075
BP	GO:0048589	developmental growth	0.0312758617948775
CC	GO:0098878	neurotransmitter receptor complex	0.0317933357335548
CC	GO:0005813	centrosome	0.0318360707593649
MF	GO:0003729	mRNA binding	0.0323933551769478
BP	GO:0060348	bone development	0.0323933551769478
BP	GO:0008037	cell recognition	0.0323933551769478
CC	GO:0005604	basement membrane	0.0323933551769478
BP	GO:0010467	gene expression	0.0354049284437604
BP	GO:0031124	mRNA 3'-end processing	0.0356185503993594
BP	GO:0051240	positive regulation of multicellular organismal process	0.0373099086516915
CC	GO:0008328	ionotropic glutamate receptor complex	0.0373099086516915
BP	GO:0003015	heart process	0.0389212667319141
BP	GO:0050767	regulation of neurogenesis	0.0391494978985462
CC	GO:0044459	plasma membrane part	0.0391494978985462
BP	GO:0006260	DNA replication	0.0391839286000007
BP	GO:1904062	regulation of cation transmembrane transport	0.0393412815665214
BP	GO:0051301	cell division	0.0393412815665214
MF	GO:0046873	metal ion transmembrane transporter activity	0.0393412815665214
BP	GO:0022613	ribonucleoprotein complex biogenesis	0.0398730915972311
BP	GO:1903047	mitotic cell cycle process	0.0405793793636099
BP	GO:1901360	organic cyclic compound metabolic process	0.0405951534649077
BP	GO:0033045	regulation of sister chromatid segregation	0.0415811279078044
BP	GO:1905477	positive regulation of protein localization to membrane	0.0415811279078044
BP	GO:0016070	RNA metabolic process	0.0416015210573759
BP	GO:0044260	cellular macromolecule metabolic process	0.0419937331271949
CC	GO:1902495	transmembrane transporter complex	0.0419956422154565
BP	GO:0060284	regulation of cell development	0.042031164490393
BP	GO:0007088	regulation of mitotic nuclear division	0.0422605780970459
BP	GO:0022402	cell cycle process	0.0428346419292336
BP	GO:0003071	renal system process involved in regulation of systemic arterial blood pressure	0.0449923492136553
CC	GO:1990351	transporter complex	0.0454166661593503
BP	GO:2001257	regulation of cation channel activity	0.0454166661593503
CC	GO:0005576	extracellular region	0.0457690709124986
BP	GO:1901701	cellular response to oxygen-containing compound	0.0457690709124986
BP	GO:0060351	cartilage development involved in endochondral bone morphogenesis	0.0458540129876026
BP	GO:0044085	cellular component biogenesis	0.0464848838434083
BP	GO:0051310	metaphase plate congression	0.0470353917185455
CC	GO:0098590	plasma membrane region	0.0476201887527466
