# Supplementary material for: Dedicated transcriptomics combined with power analysis lead to functional understanding of genes with weak phenotypic changes in knockout lines
Source: PLoS Comput Biol. 2020 Nov 12;16(11):e1008354. doi: 10.1371/journal.pcbi.1008354 (PMC7685438; doi:10.1371/journal.pcbi.1008354)
Supplement: S4 File — (GZ) [file pcbi.1008354.s018.gz › S4_File/gor0.7/245.tsv]

ontology	category	term	BH
BP	GO:0009987	cellular process	8.03888949573941e-09
CC	GO:0032991	protein-containing complex	1.12102304540801e-08
MF	GO:0005488	binding	1.26612657406391e-06
MF	GO:0005201	extracellular matrix structural constituent	1.26612657406391e-06
MF	GO:0005515	protein binding	1.31975900404153e-06
BP	GO:0071840	cellular component organization or biogenesis	1.78946812055379e-06
CC	GO:0031012	extracellular matrix	2.1313996374859e-06
BP	GO:0065007	biological regulation	2.1313996374859e-06
BP	GO:0032501	multicellular organismal process	2.1313996374859e-06
MF	GO:0005198	structural molecule activity	5.01059513458338e-06
CC	GO:0044428	nuclear part	6.92359569487692e-06
CC	GO:0062023	collagen-containing extracellular matrix	7.62774955776682e-06
BP	GO:0016043	cellular component organization	1.01454791414292e-05
BP	GO:0050789	regulation of biological process	1.01454791414292e-05
BP	GO:0032502	developmental process	1.17515222083487e-05
BP	GO:0048731	system development	1.50658606541101e-05
BP	GO:0007275	multicellular organism development	1.54466363700594e-05
BP	GO:0050794	regulation of cellular process	3.14603425713309e-05
BP	GO:0048856	anatomical structure development	3.29049569454033e-05
CC	GO:0031981	nuclear lumen	3.91845141414869e-05
CC	GO:0043228	non-membrane-bounded organelle	4.01285483685564e-05
BP	GO:0006396	RNA processing	8.95560711251948e-05
CC	GO:0044464	cell part	9.24438062384186e-05
CC	GO:0043232	intracellular non-membrane-bounded organelle	9.24438062384186e-05
CC	GO:0005623	cell	9.49707882881111e-05
CC	GO:0044421	extracellular region part	9.885238247811e-05
CC	GO:0070013	intracellular organelle lumen	0.000120970175999511
CC	GO:0031974	membrane-enclosed lumen	0.00012453806937436
CC	GO:0043233	organelle lumen	0.00012453806937436
CC	GO:0045202	synapse	0.000133502835749886
BP	GO:0016071	mRNA metabolic process	0.000137303177860855
CC	GO:0030424	axon	0.000138063021992517
BP	GO:0008380	RNA splicing	0.000138063021992517
BP	GO:0006397	mRNA processing	0.000214496433006377
BP	GO:0051239	regulation of multicellular organismal process	0.000356508926025269
BP	GO:0090304	nucleic acid metabolic process	0.000396005612037272
CC	GO:0005615	extracellular space	0.000489577118086486
CC	GO:0005634	nucleus	0.000652718216645341
CC	GO:1990904	ribonucleoprotein complex	0.000663814795451625
CC	GO:0000775	chromosome, centromeric region	0.000806179542592219
BP	GO:0043170	macromolecule metabolic process	0.000825690407499272
CC	GO:0000776	kinetochore	0.000825690407499272
CC	GO:0097458	neuron part	0.000915035024761202
BP	GO:0051179	localization	0.0010085682647741
BP	GO:0048518	positive regulation of biological process	0.00104541162523333
BP	GO:0006139	nucleobase-containing compound metabolic process	0.00109954309190961
CC	GO:0044456	synapse part	0.00114840179755092
CC	GO:0005654	nucleoplasm	0.00133875938254996
BP	GO:0000245	spliceosomal complex assembly	0.00146907549214081
BP	GO:0007399	nervous system development	0.00153018114494975
CC	GO:0005681	spliceosomal complex	0.00180454066455456
CC	GO:0031226	intrinsic component of plasma membrane	0.0019663618655274
CC	GO:0005887	integral component of plasma membrane	0.00202406728327126
CC	GO:0097060	synaptic membrane	0.00230275973138332
CC	GO:0030054	cell junction	0.00294713891946004
BP	GO:0000375	RNA splicing, via transesterification reactions	0.00295813134870208
BP	GO:0000377	RNA splicing, via transesterification reactions with bulged adenosine as nucleophile	0.00295813134870208
BP	GO:0000398	mRNA splicing, via spliceosome	0.00295813134870208
BP	GO:0034641	cellular nitrogen compound metabolic process	0.00308683742021562
BP	GO:0048519	negative regulation of biological process	0.00316963241308363
BP	GO:0046483	heterocycle metabolic process	0.00377125881080304
CC	GO:0005581	collagen trimer	0.00402437758718961
CC	GO:0005576	extracellular region	0.00424383226559036
BP	GO:0051726	regulation of cell cycle	0.00575289710276745
CC	GO:0000779	condensed chromosome, centromeric region	0.00673547871943899
BP	GO:0051128	regulation of cellular component organization	0.00673547871943899
CC	GO:0000777	condensed chromosome kinetochore	0.00690586509660754
CC	GO:0044422	organelle part	0.00721144035776116
BP	GO:0048523	negative regulation of cellular process	0.00773085803958979
BP	GO:0010467	gene expression	0.00801008285680549
MF	GO:0003729	mRNA binding	0.00825618973428481
BP	GO:0006725	cellular aromatic compound metabolic process	0.00914984726970589
BP	GO:0048522	positive regulation of cellular process	0.00956787520653941
CC	GO:0033267	axon part	0.0119456620202046
BP	GO:0006807	nitrogen compound metabolic process	0.0163271022761354
BP	GO:0060350	endochondral bone morphogenesis	0.0164950480500785
MF	GO:0003723	RNA binding	0.0164950480500785
CC	GO:0098878	neurotransmitter receptor complex	0.0164950480500785
BP	GO:0030198	extracellular matrix organization	0.0173331723741997
BP	GO:0051960	regulation of nervous system development	0.0180710498657541
BP	GO:0051216	cartilage development	0.0180824367645801
BP	GO:0048869	cellular developmental process	0.0180824367645801
BP	GO:0016070	RNA metabolic process	0.0180824367645801
CC	GO:0098687	chromosomal region	0.0180824367645801
BP	GO:0002062	chondrocyte differentiation	0.0188790596094802
BP	GO:0031123	RNA 3'-end processing	0.0188886435593746
BP	GO:0051130	positive regulation of cellular component organization	0.0189662878834467
BP	GO:0000070	mitotic sister chromatid segregation	0.0200913636852926
BP	GO:0030154	cell differentiation	0.0212006557940459
CC	GO:0044446	intracellular organelle part	0.0217762383320664
CC	GO:0005813	centrosome	0.022882399890921
CC	GO:0036477	somatodendritic compartment	0.022882399890921
MF	GO:0097367	carbohydrate derivative binding	0.0229327467000311
BP	GO:0007049	cell cycle	0.0231231700481774
BP	GO:0051094	positive regulation of developmental process	0.0231231700481774
BP	GO:0061448	connective tissue development	0.0242086356946971
BP	GO:2000026	regulation of multicellular organismal development	0.0253151007272855
BP	GO:0050793	regulation of developmental process	0.0253151007272855
CC	GO:0044459	plasma membrane part	0.025616092174019
CC	GO:0043005	neuron projection	0.0262654417063034
BP	GO:0090068	positive regulation of cell cycle process	0.0263320204668312
BP	GO:0008037	cell recognition	0.0263320204668312
BP	GO:0048468	cell development	0.0263320204668312
BP	GO:0044260	cellular macromolecule metabolic process	0.0264319804845551
MF	GO:0005212	structural constituent of eye lens	0.0273370743396592
BP	GO:0040007	growth	0.0287781737430107
CC	GO:0045211	postsynaptic membrane	0.0291321301315289
BP	GO:0051983	regulation of chromosome segregation	0.0300571772692733
CC	GO:0044420	extracellular matrix component	0.0300571772692733
BP	GO:0060351	cartilage development involved in endochondral bone morphogenesis	0.0303439261228965
BP	GO:0045597	positive regulation of cell differentiation	0.0304445851386511
MF	GO:0043168	anion binding	0.0318595442882113
BP	GO:1901360	organic cyclic compound metabolic process	0.0318595442882113
BP	GO:0007346	regulation of mitotic cell cycle	0.0321278657288636
BP	GO:0007155	cell adhesion	0.0321278657288636
BP	GO:0022610	biological adhesion	0.0325234393333259
BP	GO:0022008	neurogenesis	0.0325255929474661
BP	GO:0099536	synaptic signaling	0.0325255929474661
CC	GO:0098793	presynapse	0.0325255929474661
BP	GO:0048167	regulation of synaptic plasticity	0.0336116347577292
BP	GO:0099537	trans-synaptic signaling	0.033973616565873
BP	GO:0032879	regulation of localization	0.0347082446373454
BP	GO:0007268	chemical synaptic transmission	0.0347082446373454
BP	GO:0098916	anterograde trans-synaptic signaling	0.0347082446373454
BP	GO:0051716	cellular response to stimulus	0.0349708655778193
BP	GO:0043062	extracellular structure organization	0.0355208853735519
BP	GO:0001501	skeletal system development	0.0368780680077763
MF	GO:0005509	calcium ion binding	0.0368780680077763
CC	GO:0008328	ionotropic glutamate receptor complex	0.0374952888767575
BP	GO:0048168	regulation of neuronal synaptic plasticity	0.0374952888767575
CC	GO:0005886	plasma membrane	0.0387302239595968
MF	GO:0030020	extracellular matrix structural constituent conferring tensile strength	0.041336504654055
BP	GO:0003418	growth plate cartilage chondrocyte differentiation	0.041336504654055
BP	GO:0033045	regulation of sister chromatid segregation	0.041336504654055
CC	GO:0071944	cell periphery	0.0422982233368657
BP	GO:0000278	mitotic cell cycle	0.04551122452603
CC	GO:0098590	plasma membrane region	0.0464060739775279
BP	GO:0060349	bone morphogenesis	0.0496378338509227
BP	GO:0051234	establishment of localization	0.0496378338509227
