# Supplementary material for: Dedicated transcriptomics combined with power analysis lead to functional understanding of genes with weak phenotypic changes in knockout lines
Source: PLoS Comput Biol. 2020 Nov 12;16(11):e1008354. doi: 10.1371/journal.pcbi.1008354 (PMC7685438; doi:10.1371/journal.pcbi.1008354)
Supplement: S4 File — (GZ) [file pcbi.1008354.s018.gz › S4_File/gor0.7/899.tsv]

ontology	category	term	BH
BP	GO:0009987	cellular process	4.21706810209026e-08
CC	GO:0031012	extracellular matrix	4.21706810209026e-08
CC	GO:0044428	nuclear part	4.4661316705012e-07
BP	GO:0032502	developmental process	6.01473631764996e-07
MF	GO:0005488	binding	6.01473631764996e-07
MF	GO:0005201	extracellular matrix structural constituent	6.01473631764996e-07
MF	GO:0005515	protein binding	6.01473631764996e-07
CC	GO:0032991	protein-containing complex	7.70000324480621e-07
BP	GO:0071840	cellular component organization or biogenesis	7.70000324480621e-07
BP	GO:0032501	multicellular organismal process	7.70000324480621e-07
CC	GO:0062023	collagen-containing extracellular matrix	7.70000324480621e-07
BP	GO:0007275	multicellular organism development	7.70000324480621e-07
BP	GO:0048856	anatomical structure development	8.98932788982197e-07
CC	GO:0031981	nuclear lumen	3.33196347512357e-06
BP	GO:0065007	biological regulation	4.16625730185767e-06
BP	GO:0048731	system development	4.16625730185767e-06
CC	GO:0043228	non-membrane-bounded organelle	7.96410777617304e-06
BP	GO:0016043	cellular component organization	8.31060069127961e-06
CC	GO:0005654	nucleoplasm	1.04654062272452e-05
CC	GO:0070013	intracellular organelle lumen	1.10195842028484e-05
CC	GO:0031974	membrane-enclosed lumen	1.11966205902971e-05
CC	GO:0043233	organelle lumen	1.11966205902971e-05
CC	GO:0043232	intracellular non-membrane-bounded organelle	1.34118540941186e-05
CC	GO:0045202	synapse	1.34118540941186e-05
CC	GO:0097060	synaptic membrane	1.34118540941186e-05
MF	GO:0005198	structural molecule activity	1.764769065809e-05
BP	GO:0050794	regulation of cellular process	2.40047389962588e-05
CC	GO:0030424	axon	2.40047389962588e-05
BP	GO:0050789	regulation of biological process	2.79192805876448e-05
CC	GO:0044422	organelle part	2.79192805876448e-05
CC	GO:0044421	extracellular region part	4.46849240934906e-05
CC	GO:0005634	nucleus	4.95050756015675e-05
CC	GO:0097458	neuron part	0.00013150712490706
CC	GO:0044456	synapse part	0.000143524617659029
CC	GO:0005681	spliceosomal complex	0.000188506411757241
BP	GO:0008380	RNA splicing	0.000242024512163942
BP	GO:0006396	RNA processing	0.000242024512163942
BP	GO:0006397	mRNA processing	0.000302965696146552
CC	GO:0045211	postsynaptic membrane	0.000312405993337157
BP	GO:0016071	mRNA metabolic process	0.000435682227771993
BP	GO:0048869	cellular developmental process	0.00052105804103978
BP	GO:0090304	nucleic acid metabolic process	0.000526643414343479
CC	GO:0099240	intrinsic component of synaptic membrane	0.000526643414343479
BP	GO:0030154	cell differentiation	0.000778925327495173
CC	GO:0036477	somatodendritic compartment	0.00100613168782371
BP	GO:0007399	nervous system development	0.00115245118403968
CC	GO:0044446	intracellular organelle part	0.00117223125007362
BP	GO:0048519	negative regulation of biological process	0.00117764982412269
BP	GO:0006139	nucleobase-containing compound metabolic process	0.00118198047991329
BP	GO:0048523	negative regulation of cellular process	0.00128233414386024
BP	GO:0040007	growth	0.00146001435712514
CC	GO:0005576	extracellular region	0.00187145472094614
CC	GO:0000775	chromosome, centromeric region	0.00187145472094614
CC	GO:0098936	intrinsic component of postsynaptic membrane	0.00187145472094614
BP	GO:0043170	macromolecule metabolic process	0.00189573788267255
CC	GO:0005615	extracellular space	0.00189573788267255
BP	GO:0051128	regulation of cellular component organization	0.00189573788267255
CC	GO:0030054	cell junction	0.00239715981095172
BP	GO:0050793	regulation of developmental process	0.00254151465347302
CC	GO:0000776	kinetochore	0.00259240123767999
CC	GO:0098687	chromosomal region	0.00315024364725864
BP	GO:0051726	regulation of cell cycle	0.00328902058971381
BP	GO:0048518	positive regulation of biological process	0.00346804854574633
CC	GO:0044420	extracellular matrix component	0.00346804854574633
BP	GO:0000375	RNA splicing, via transesterification reactions	0.00395776765339644
BP	GO:0000377	RNA splicing, via transesterification reactions with bulged adenosine as nucleophile	0.00395776765339644
BP	GO:0000398	mRNA splicing, via spliceosome	0.00395776765339644
CC	GO:0099699	integral component of synaptic membrane	0.00403825330891124
BP	GO:0046483	heterocycle metabolic process	0.00411136764697191
CC	GO:0005694	chromosome	0.00424264703953356
CC	GO:1990904	ribonucleoprotein complex	0.00424291097372068
BP	GO:0051179	localization	0.00424291097372068
CC	GO:0033267	axon part	0.00431942073891849
BP	GO:0050808	synapse organization	0.00508415979565621
BP	GO:0051239	regulation of multicellular organismal process	0.00552672812599769
MF	GO:0003729	mRNA binding	0.00560365437875773
BP	GO:2000026	regulation of multicellular organismal development	0.00576335797016725
CC	GO:0043005	neuron projection	0.00656392462046583
CC	GO:0099634	postsynaptic specialization membrane	0.00679735619375046
CC	GO:0099055	integral component of postsynaptic membrane	0.00748519418322603
CC	GO:0097447	dendritic tree	0.00748519418322603
CC	GO:0031226	intrinsic component of plasma membrane	0.00748519418322603
CC	GO:0005813	centrosome	0.00748519418322603
CC	GO:0044427	chromosomal part	0.00748519418322603
BP	GO:0048522	positive regulation of cellular process	0.00748519418322603
BP	GO:0006725	cellular aromatic compound metabolic process	0.00757745953371247
BP	GO:0030198	extracellular matrix organization	0.00757745953371247
BP	GO:0007155	cell adhesion	0.00773520094470172
BP	GO:0048589	developmental growth	0.00773520094470172
BP	GO:0022610	biological adhesion	0.00778976856725315
CC	GO:0005623	cell	0.0080322070190342
BP	GO:0051094	positive regulation of developmental process	0.00847842478350136
BP	GO:0090068	positive regulation of cell cycle process	0.00847842478350136
CC	GO:0044464	cell part	0.00862118938133483
CC	GO:0044297	cell body	0.00992230477345706
CC	GO:0043025	neuronal cell body	0.0099583251360302
BP	GO:0048468	cell development	0.0099583251360302
BP	GO:0007346	regulation of mitotic cell cycle	0.0101505957032746
CC	GO:0030425	dendrite	0.0102787827151104
BP	GO:0060350	endochondral bone morphogenesis	0.0109573015166951
BP	GO:0007049	cell cycle	0.0109573015166951
BP	GO:0006260	DNA replication	0.0111845743781341
BP	GO:0048666	neuron development	0.0112259440357248
BP	GO:0099536	synaptic signaling	0.0112259440357248
MF	GO:0030020	extracellular matrix structural constituent conferring tensile strength	0.0114856699818086
BP	GO:0099537	trans-synaptic signaling	0.0117493398076327
BP	GO:0031123	RNA 3'-end processing	0.0118582111102004
BP	GO:0034641	cellular nitrogen compound metabolic process	0.0118582111102004
BP	GO:0007268	chemical synaptic transmission	0.0118582111102004
BP	GO:0098916	anterograde trans-synaptic signaling	0.0118582111102004
BP	GO:0000245	spliceosomal complex assembly	0.0121116277219034
CC	GO:0098982	GABA-ergic synapse	0.0122680269350116
CC	GO:0005887	integral component of plasma membrane	0.0129063474623114
CC	GO:0005581	collagen trimer	0.0129063474623114
BP	GO:0000278	mitotic cell cycle	0.0130826942172974
CC	GO:0000502	proteasome complex	0.0151467311751893
CC	GO:0098590	plasma membrane region	0.0156934042774196
BP	GO:0051130	positive regulation of cellular component organization	0.0157080456673467
MF	GO:0044877	protein-containing complex binding	0.0164775253670253
BP	GO:0010467	gene expression	0.0169359423895408
BP	GO:0043062	extracellular structure organization	0.0169359423895408
MF	GO:0003723	RNA binding	0.0172223625782982
BP	GO:0051960	regulation of nervous system development	0.0174760099546466
BP	GO:0035264	multicellular organism growth	0.0178390718054855
CC	GO:0044327	dendritic spine head	0.0190739684788286
CC	GO:0098793	presynapse	0.0190993594786663
MF	GO:0005212	structural constituent of eye lens	0.019544093644273
BP	GO:0051983	regulation of chromosome segregation	0.0206573285948025
BP	GO:0016070	RNA metabolic process	0.0206573285948025
BP	GO:0007416	synapse assembly	0.0206573285948025
BP	GO:0000070	mitotic sister chromatid segregation	0.0210947069615264
MF	GO:0046873	metal ion transmembrane transporter activity	0.0213406274212374
BP	GO:1901360	organic cyclic compound metabolic process	0.0216031553930323
BP	GO:1902749	regulation of cell cycle G2/M phase transition	0.0235638797731736
CC	GO:0098794	postsynapse	0.0235638797731736
BP	GO:0010564	regulation of cell cycle process	0.0242492951893556
CC	GO:0005856	cytoskeleton	0.0244145241705829
BP	GO:0040008	regulation of growth	0.0244145241705829
CC	GO:1905369	endopeptidase complex	0.0251496126575299
CC	GO:0098878	neurotransmitter receptor complex	0.0254008392443819
BP	GO:0007215	glutamate receptor signaling pathway	0.0279847500866019
BP	GO:0048699	generation of neurons	0.0284354494357906
CC	GO:0044451	nucleoplasm part	0.0293117543262872
BP	GO:0030182	neuron differentiation	0.0299447273524552
CC	GO:0008328	ionotropic glutamate receptor complex	0.0313238711634298
BP	GO:0033045	regulation of sister chromatid segregation	0.0320072952715927
BP	GO:0045595	regulation of cell differentiation	0.0320072952715927
BP	GO:0022008	neurogenesis	0.0326215860514981
CC	GO:0098948	intrinsic component of postsynaptic specialization membrane	0.0335354265578932
CC	GO:0098978	glutamatergic synapse	0.0335354265578932
BP	GO:0008037	cell recognition	0.0351774064860301
BP	GO:0060255	regulation of macromolecule metabolic process	0.0368567914386008
BP	GO:0000819	sister chromatid segregation	0.0369012845441752
BP	GO:0006403	RNA localization	0.0386149281780562
BP	GO:0022613	ribonucleoprotein complex biogenesis	0.0403770840764898
CC	GO:0071013	catalytic step 2 spliceosome	0.0406815536385962
BP	GO:0140014	mitotic nuclear division	0.0408627792841957
BP	GO:0042221	response to chemical	0.0427722554923971
BP	GO:0006261	DNA-dependent DNA replication	0.0429493511984648
BP	GO:0051716	cellular response to stimulus	0.0429725148789215
CC	GO:0098839	postsynaptic density membrane	0.0435046056390921
BP	GO:0065008	regulation of biological quality	0.0435217560309895
BP	GO:0006941	striated muscle contraction	0.0457698097642763
BP	GO:0033047	regulation of mitotic sister chromatid segregation	0.0476833034861315
BP	GO:0060341	regulation of cellular localization	0.0490581925361957
BP	GO:0044260	cellular macromolecule metabolic process	0.0490581925361957
CC	GO:0099512	supramolecular fiber	0.0490581925361957
BP	GO:0006807	nitrogen compound metabolic process	0.0490581925361957
BP	GO:0006259	DNA metabolic process	0.0499296959390616
