# Supplementary material for: Dedicated transcriptomics combined with power analysis lead to functional understanding of genes with weak phenotypic changes in knockout lines
Source: PLoS Comput Biol. 2020 Nov 12;16(11):e1008354. doi: 10.1371/journal.pcbi.1008354 (PMC7685438; doi:10.1371/journal.pcbi.1008354)
Supplement: S4 File — (GZ) [file pcbi.1008354.s018.gz › S4_File/gor0.7/457.tsv]

ontology	category	term	BH
CC	GO:0032991	protein-containing complex	1.11662828683832e-09
BP	GO:0009987	cellular process	2.72451800734878e-09
BP	GO:0071840	cellular component organization or biogenesis	1.48637572144176e-06
MF	GO:0005198	structural molecule activity	1.76094415150528e-06
CC	GO:0044428	nuclear part	3.6050186621954e-06
BP	GO:0032501	multicellular organismal process	5.63838807020149e-06
BP	GO:0016043	cellular component organization	6.53517949685085e-06
CC	GO:0043228	non-membrane-bounded organelle	6.53517949685085e-06
CC	GO:0031012	extracellular matrix	6.8694733522078e-06
BP	GO:0065007	biological regulation	7.47579933630711e-06
MF	GO:0005201	extracellular matrix structural constituent	7.52489782353878e-06
CC	GO:0043232	intracellular non-membrane-bounded organelle	1.2594367165381e-05
MF	GO:0005488	binding	1.26314774216813e-05
MF	GO:0005515	protein binding	1.84103610797747e-05
BP	GO:0050789	regulation of biological process	1.84103610797747e-05
CC	GO:0062023	collagen-containing extracellular matrix	1.84103610797747e-05
CC	GO:0030424	axon	2.61773316978835e-05
CC	GO:0044464	cell part	2.79568672864247e-05
CC	GO:0031981	nuclear lumen	2.79568672864247e-05
CC	GO:0005623	cell	2.79568672864247e-05
BP	GO:0048731	system development	2.79568672864247e-05
CC	GO:0070013	intracellular organelle lumen	2.79568672864247e-05
BP	GO:0032502	developmental process	2.79568672864247e-05
CC	GO:0031974	membrane-enclosed lumen	2.80526455227277e-05
CC	GO:0043233	organelle lumen	2.80526455227277e-05
BP	GO:0048856	anatomical structure development	3.01695119526418e-05
CC	GO:0005634	nucleus	3.05931950671384e-05
BP	GO:0007275	multicellular organism development	3.05931950671384e-05
BP	GO:0050794	regulation of cellular process	3.23715453542352e-05
CC	GO:0005654	nucleoplasm	4.02887768577634e-05
CC	GO:0045202	synapse	0.000122661126196753
CC	GO:0031226	intrinsic component of plasma membrane	0.000128290337188582
CC	GO:0097060	synaptic membrane	0.000150549238914206
CC	GO:0000775	chromosome, centromeric region	0.000297230341036931
CC	GO:0097458	neuron part	0.000365103977809802
CC	GO:0098687	chromosomal region	0.000708281247876757
BP	GO:0006396	RNA processing	0.00072934732581339
MF	GO:0005212	structural constituent of eye lens	0.000789052534020455
BP	GO:0051726	regulation of cell cycle	0.000838469532293517
BP	GO:0051239	regulation of multicellular organismal process	0.000908555254803061
CC	GO:0044456	synapse part	0.000954102446723795
BP	GO:0048519	negative regulation of biological process	0.000974710469213881
CC	GO:0000776	kinetochore	0.00105112297406186
BP	GO:0051130	positive regulation of cellular component organization	0.00105112297406186
BP	GO:0051128	regulation of cellular component organization	0.00108435989660896
CC	GO:1990904	ribonucleoprotein complex	0.0010969198029654
BP	GO:0048518	positive regulation of biological process	0.0011707647675752
CC	GO:0005887	integral component of plasma membrane	0.0011845343045859
CC	GO:0030054	cell junction	0.00193134350894782
BP	GO:0051179	localization	0.00201739539072474
BP	GO:0007399	nervous system development	0.00203629112549965
BP	GO:0040007	growth	0.00203629112549965
CC	GO:0005681	spliceosomal complex	0.00239474556221973
BP	GO:0048523	negative regulation of cellular process	0.00256005860381258
BP	GO:0006397	mRNA processing	0.00280385096396658
BP	GO:0008380	RNA splicing	0.0033245523345123
BP	GO:0007155	cell adhesion	0.0033245523345123
BP	GO:0022610	biological adhesion	0.00341161313969439
CC	GO:0044421	extracellular region part	0.00393545161476267
CC	GO:0099240	intrinsic component of synaptic membrane	0.00426028199532846
BP	GO:0043170	macromolecule metabolic process	0.00426028199532846
CC	GO:0005856	cytoskeleton	0.00438311356612601
BP	GO:0048522	positive regulation of cellular process	0.00491634176589097
BP	GO:0031123	RNA 3'-end processing	0.00509113733554206
BP	GO:0007049	cell cycle	0.00509113733554206
BP	GO:0000278	mitotic cell cycle	0.00517259906595156
BP	GO:0032879	regulation of localization	0.00546325255600003
CC	GO:0044459	plasma membrane part	0.00547882948210729
CC	GO:0036477	somatodendritic compartment	0.00621554264159993
CC	GO:0044422	organelle part	0.00657916862562528
BP	GO:0016071	mRNA metabolic process	0.00708289837175684
CC	GO:0000779	condensed chromosome, centromeric region	0.00714929509235622
CC	GO:0000777	condensed chromosome kinetochore	0.00714929509235622
CC	GO:0005581	collagen trimer	0.00860231350276671
BP	GO:0048869	cellular developmental process	0.00879372627861095
BP	GO:0006941	striated muscle contraction	0.00923192697191686
MF	GO:0044877	protein-containing complex binding	0.00977914932714754
CC	GO:0005813	centrosome	0.00980002447487037
BP	GO:0030154	cell differentiation	0.00980002447487037
CC	GO:0098590	plasma membrane region	0.010879278168358
MF	GO:0005509	calcium ion binding	0.0120008189454456
BP	GO:0006139	nucleobase-containing compound metabolic process	0.0129038868511959
CC	GO:0043005	neuron projection	0.0136847794171524
CC	GO:0044420	extracellular matrix component	0.0137310494580586
CC	GO:0033267	axon part	0.0137974339708017
BP	GO:0090304	nucleic acid metabolic process	0.0141005628486655
CC	GO:0005615	extracellular space	0.0143048547115299
BP	GO:0008037	cell recognition	0.0149414174875587
BP	GO:0040008	regulation of growth	0.0149414174875587
BP	GO:0048589	developmental growth	0.0149414174875587
BP	GO:0045597	positive regulation of cell differentiation	0.0149414174875587
BP	GO:0051094	positive regulation of developmental process	0.0149414174875587
BP	GO:0090068	positive regulation of cell cycle process	0.0149414174875587
BP	GO:0099536	synaptic signaling	0.0155503704512083
CC	GO:0045211	postsynaptic membrane	0.0160306481788208
CC	GO:0099512	supramolecular fiber	0.0163021474399638
BP	GO:0000245	spliceosomal complex assembly	0.0177633707550252
CC	GO:0098978	glutamatergic synapse	0.0179922600767309
BP	GO:0000375	RNA splicing, via transesterification reactions	0.0179922600767309
BP	GO:0000377	RNA splicing, via transesterification reactions with bulged adenosine as nucleophile	0.0179922600767309
BP	GO:0000398	mRNA splicing, via spliceosome	0.0179922600767309
CC	GO:0099080	supramolecular complex	0.0182283534479209
CC	GO:0099081	supramolecular polymer	0.0182283534479209
BP	GO:0048468	cell development	0.0182283534479209
CC	GO:0005886	plasma membrane	0.0188677951383575
BP	GO:0099537	trans-synaptic signaling	0.0199872055792693
BP	GO:0000070	mitotic sister chromatid segregation	0.0206579930787838
BP	GO:0006260	DNA replication	0.0206579930787838
BP	GO:0034641	cellular nitrogen compound metabolic process	0.0217936025729095
BP	GO:0007215	glutamate receptor signaling pathway	0.0229579656055867
BP	GO:0030198	extracellular matrix organization	0.0231306836482493
CC	GO:0099699	integral component of synaptic membrane	0.0234759038400477
BP	GO:0051962	positive regulation of nervous system development	0.0236370372302849
BP	GO:0006403	RNA localization	0.0253954988069141
BP	GO:0046483	heterocycle metabolic process	0.0253954988069141
BP	GO:0000819	sister chromatid segregation	0.0253954988069141
BP	GO:0007268	chemical synaptic transmission	0.0253954988069141
BP	GO:0098916	anterograde trans-synaptic signaling	0.0253954988069141
CC	GO:0071944	cell periphery	0.0267312899192016
CC	GO:0044427	chromosomal part	0.0277032852699904
BP	GO:0007346	regulation of mitotic cell cycle	0.0287460514857747
CC	GO:0044446	intracellular organelle part	0.0292963549495093
BP	GO:0098742	cell-cell adhesion via plasma-membrane adhesion molecules	0.0304586312148369
BP	GO:0097435	supramolecular fiber organization	0.0306303283216985
BP	GO:0050793	regulation of developmental process	0.0306303283216985
CC	GO:0098936	intrinsic component of postsynaptic membrane	0.0306864774745558
CC	GO:0098793	presynapse	0.0306864774745558
BP	GO:0022008	neurogenesis	0.0306864774745558
BP	GO:0051983	regulation of chromosome segregation	0.0306864774745558
BP	GO:0006807	nitrogen compound metabolic process	0.0306864774745558
CC	GO:0098878	neurotransmitter receptor complex	0.034348335205227
CC	GO:0043292	contractile fiber	0.0343612933271351
BP	GO:0044089	positive regulation of cellular component biogenesis	0.0346527006665733
MF	GO:0022836	gated channel activity	0.0360195769857173
CC	GO:0005694	chromosome	0.0360195769857173
BP	GO:0044085	cellular component biogenesis	0.0368739721025751
BP	GO:0044260	cellular macromolecule metabolic process	0.0368739721025751
BP	GO:2000026	regulation of multicellular organismal development	0.037238757337904
BP	GO:1903047	mitotic cell cycle process	0.0375962540217351
MF	GO:0003723	RNA binding	0.0395737185186316
CC	GO:0008328	ionotropic glutamate receptor complex	0.0399139116476517
CC	GO:0099634	postsynaptic specialization membrane	0.0399160621473435
BP	GO:0010499	proteasomal ubiquitin-independent protein catabolic process	0.0399160621473435
BP	GO:0006725	cellular aromatic compound metabolic process	0.0399906949507295
CC	GO:0042995	cell projection	0.0414097100432414
BP	GO:0050769	positive regulation of neurogenesis	0.0414640240212382
BP	GO:0030182	neuron differentiation	0.0420504399510234
CC	GO:0005839	proteasome core complex	0.0421866156915669
MF	GO:0030020	extracellular matrix structural constituent conferring tensile strength	0.0422092824007634
BP	GO:0050808	synapse organization	0.0438433659140512
BP	GO:0033045	regulation of sister chromatid segregation	0.0438433659140512
CC	GO:0048786	presynaptic active zone	0.0446872231519223
CC	GO:0000502	proteasome complex	0.0453009492600121
BP	GO:0051716	cellular response to stimulus	0.0453009492600121
CC	GO:0098794	postsynapse	0.0456790645102278
CC	GO:0043226	organelle	0.0456790645102278
BP	GO:0060350	endochondral bone morphogenesis	0.0468067377547982
BP	GO:0140014	mitotic nuclear division	0.0468992909497241
BP	GO:0003071	renal system process involved in regulation of systemic arterial blood pressure	0.0472984596442476
BP	GO:0042221	response to chemical	0.04889939204004
BP	GO:0048699	generation of neurons	0.04889939204004
BP	GO:0060351	cartilage development involved in endochondral bone morphogenesis	0.04889939204004
