# Supplementary material for: Dedicated transcriptomics combined with power analysis lead to functional understanding of genes with weak phenotypic changes in knockout lines
Source: PLoS Comput Biol. 2020 Nov 12;16(11):e1008354. doi: 10.1371/journal.pcbi.1008354 (PMC7685438; doi:10.1371/journal.pcbi.1008354)
Supplement: S4 File — (GZ) [file pcbi.1008354.s018.gz › S4_File/gor0.7/550.tsv]

ontology	category	term	BH
CC	GO:0032991	protein-containing complex	9.00977930096081e-08
BP	GO:0009987	cellular process	1.10978197292141e-07
BP	GO:0071840	cellular component organization or biogenesis	4.5887750964872e-07
CC	GO:0031012	extracellular matrix	1.27108036747741e-06
MF	GO:0005198	structural molecule activity	2.07852772722695e-06
BP	GO:0016043	cellular component organization	3.69810759962502e-06
CC	GO:0043228	non-membrane-bounded organelle	5.06737952378368e-06
BP	GO:0048731	system development	6.91892649359892e-06
MF	GO:0005488	binding	6.99533381500548e-06
BP	GO:0032501	multicellular organismal process	7.96190464678722e-06
CC	GO:0044428	nuclear part	7.96190464678722e-06
CC	GO:0045202	synapse	7.96190464678722e-06
CC	GO:0043232	intracellular non-membrane-bounded organelle	7.96190464678722e-06
BP	GO:0007275	multicellular organism development	1.04171458873483e-05
BP	GO:0032502	developmental process	1.1755527215102e-05
MF	GO:0005515	protein binding	1.57355973814625e-05
CC	GO:0030424	axon	1.57355973814625e-05
BP	GO:0048856	anatomical structure development	1.57355973814625e-05
BP	GO:0065007	biological regulation	1.57355973814625e-05
CC	GO:0062023	collagen-containing extracellular matrix	3.6113207937456e-05
MF	GO:0005201	extracellular matrix structural constituent	3.81646594733426e-05
CC	GO:0097458	neuron part	3.91254792259663e-05
CC	GO:0031981	nuclear lumen	3.97046195107957e-05
CC	GO:0070013	intracellular organelle lumen	5.13938343664936e-05
BP	GO:0007399	nervous system development	5.13938343664936e-05
CC	GO:0031974	membrane-enclosed lumen	5.13938343664936e-05
CC	GO:0043233	organelle lumen	5.13938343664936e-05
CC	GO:0044456	synapse part	7.85617336896239e-05
CC	GO:0097060	synaptic membrane	0.000148858451362825
CC	GO:1990904	ribonucleoprotein complex	0.000173203646684204
CC	GO:0036477	somatodendritic compartment	0.000295260793651025
CC	GO:0000775	chromosome, centromeric region	0.000343146868508956
CC	GO:0098687	chromosomal region	0.000483297724265135
CC	GO:0000776	kinetochore	0.000556977791952328
BP	GO:0050789	regulation of biological process	0.000713163187190187
CC	GO:0044421	extracellular region part	0.000822353258284774
CC	GO:0005654	nucleoplasm	0.00173946454749946
BP	GO:0048666	neuron development	0.00181443675386523
BP	GO:0006396	RNA processing	0.00191004493799837
CC	GO:0043005	neuron projection	0.00202107227296335
CC	GO:0005634	nucleus	0.00243770429522859
BP	GO:0051726	regulation of cell cycle	0.00293058322407023
CC	GO:0005681	spliceosomal complex	0.00322722468547962
BP	GO:0050794	regulation of cellular process	0.00474299628285499
BP	GO:0008037	cell recognition	0.0049131326540244
CC	GO:0030054	cell junction	0.00527099521486971
CC	GO:0005581	collagen trimer	0.0056272748609684
MF	GO:0005212	structural constituent of eye lens	0.00641771308873846
CC	GO:0097447	dendritic tree	0.00862129361876541
BP	GO:0006403	RNA localization	0.00862129361876541
CC	GO:0005576	extracellular region	0.00883365320046034
BP	GO:0031175	neuron projection development	0.00883365320046034
BP	GO:0048519	negative regulation of biological process	0.00920073245994492
BP	GO:0030154	cell differentiation	0.00924611068712455
BP	GO:0030182	neuron differentiation	0.00931871322182959
CC	GO:0005615	extracellular space	0.00931871322182959
BP	GO:0051128	regulation of cellular component organization	0.009525059987842
BP	GO:0048869	cellular developmental process	0.0104227150406371
BP	GO:0030198	extracellular matrix organization	0.0104787855029462
CC	GO:0033267	axon part	0.0105381034104923
BP	GO:0022008	neurogenesis	0.0105381034104923
BP	GO:0040007	growth	0.0105649549594683
CC	GO:0030425	dendrite	0.0110772404954397
CC	GO:0044427	chromosomal part	0.0115338704005262
BP	GO:0048523	negative regulation of cellular process	0.0119739647467278
CC	GO:0044422	organelle part	0.0121371797060769
BP	GO:0051179	localization	0.0127023815845061
CC	GO:0043025	neuronal cell body	0.0132577901872562
BP	GO:0007049	cell cycle	0.0134545827684769
CC	GO:0005694	chromosome	0.0135088728027946
BP	GO:0120036	plasma membrane bounded cell projection organization	0.0135088728027946
BP	GO:0099536	synaptic signaling	0.0135473693208337
BP	GO:0006139	nucleobase-containing compound metabolic process	0.0135473693208337
BP	GO:0007268	chemical synaptic transmission	0.0138046326362555
BP	GO:0098916	anterograde trans-synaptic signaling	0.0138046326362555
BP	GO:0048699	generation of neurons	0.0138046326362555
CC	GO:0044420	extracellular matrix component	0.0161969439015522
BP	GO:0048468	cell development	0.0167298767707738
BP	GO:0051130	positive regulation of cellular component organization	0.0168947028757101
BP	GO:0043062	extracellular structure organization	0.0173903236905207
BP	GO:0099537	trans-synaptic signaling	0.0174435202898077
CC	GO:0044297	cell body	0.0174435202898077
BP	GO:0090304	nucleic acid metabolic process	0.0174465948349127
CC	GO:0099240	intrinsic component of synaptic membrane	0.0186951938853821
BP	GO:0030030	cell projection organization	0.0186951938853821
BP	GO:0016071	mRNA metabolic process	0.0196489347743146
BP	GO:0008380	RNA splicing	0.0196489347743146
BP	GO:0051983	regulation of chromosome segregation	0.0208150629590923
BP	GO:0048589	developmental growth	0.020890778393411
BP	GO:0006397	mRNA processing	0.020890778393411
CC	GO:0045211	postsynaptic membrane	0.0209272451027415
BP	GO:0022610	biological adhesion	0.0209800164894857
BP	GO:0031123	RNA 3'-end processing	0.0212091756002637
CC	GO:0000779	condensed chromosome, centromeric region	0.0212091756002637
BP	GO:0000070	mitotic sister chromatid segregation	0.0240077804553355
BP	GO:0008150	biological_process	0.0240872085353945
BP	GO:0006260	DNA replication	0.0243440539000893
CC	GO:0031226	intrinsic component of plasma membrane	0.0249688981605891
MF	GO:0003723	RNA binding	0.0257881456366526
CC	GO:0098590	plasma membrane region	0.0265774486917813
BP	GO:0043170	macromolecule metabolic process	0.0265774486917813
BP	GO:0033045	regulation of sister chromatid segregation	0.0265774486917813
CC	GO:0005813	centrosome	0.0265774486917813
CC	GO:0098794	postsynapse	0.0265774486917813
CC	GO:0000777	condensed chromosome kinetochore	0.0265774486917813
BP	GO:0048518	positive regulation of biological process	0.0265774486917813
CC	GO:0098978	glutamatergic synapse	0.0268972776155867
CC	GO:0044327	dendritic spine head	0.0269041342346504
BP	GO:0051094	positive regulation of developmental process	0.0269041342346504
BP	GO:0007155	cell adhesion	0.0269846879190326
MF	GO:0044877	protein-containing complex binding	0.0281333865297874
BP	GO:0060350	endochondral bone morphogenesis	0.0281333865297874
BP	GO:0046483	heterocycle metabolic process	0.0286314904666706
BP	GO:0060348	bone development	0.0286608526944681
CC	GO:0099512	supramolecular fiber	0.029761815148427
BP	GO:0051239	regulation of multicellular organismal process	0.0311199937163618
CC	GO:0044446	intracellular organelle part	0.0321949047408276
BP	GO:0050808	synapse organization	0.0321949047408276
BP	GO:0001501	skeletal system development	0.0323570647203194
BP	GO:0051236	establishment of RNA localization	0.0325652328107573
BP	GO:0033047	regulation of mitotic sister chromatid segregation	0.0332536057087819
CC	GO:0099080	supramolecular complex	0.0332536057087819
CC	GO:0099081	supramolecular polymer	0.0332536057087819
MF	GO:0016895	exodeoxyribonuclease activity, producing 5'-phosphomonoesters	0.0351126165875994
CC	GO:0044464	cell part	0.0361687986358231
BP	GO:0050793	regulation of developmental process	0.0383775710573188
CC	GO:0005623	cell	0.0383775710573188
CC	GO:0098982	GABA-ergic synapse	0.0383775710573188
BP	GO:0120039	plasma membrane bounded cell projection morphogenesis	0.0383775710573188
CC	GO:0098793	presynapse	0.0383775710573188
BP	GO:0000278	mitotic cell cycle	0.0409779139510162
BP	GO:0048167	regulation of synaptic plasticity	0.0419704863643578
BP	GO:0045597	positive regulation of cell differentiation	0.0419704863643578
BP	GO:0000819	sister chromatid segregation	0.0423237798262714
BP	GO:0060349	bone morphogenesis	0.045858541546779
BP	GO:0006725	cellular aromatic compound metabolic process	0.0459141559375814
BP	GO:0007346	regulation of mitotic cell cycle	0.0462079171146738
BP	GO:0048858	cell projection morphogenesis	0.0464471492577445
BP	GO:0000245	spliceosomal complex assembly	0.047162240153148
MF	GO:0030020	extracellular matrix structural constituent conferring tensile strength	0.0479531431044146
CC	GO:0000228	nuclear chromosome	0.0489497424798932
BP	GO:0034641	cellular nitrogen compound metabolic process	0.0498762026981605
BP	GO:0048812	neuron projection morphogenesis	0.0498762026981605
