# Supplementary material for: Dedicated transcriptomics combined with power analysis lead to functional understanding of genes with weak phenotypic changes in knockout lines
Source: PLoS Comput Biol. 2020 Nov 12;16(11):e1008354. doi: 10.1371/journal.pcbi.1008354 (PMC7685438; doi:10.1371/journal.pcbi.1008354)
Supplement: S4 File — (GZ) [file pcbi.1008354.s018.gz › S4_File/gor0.7/368.tsv]

ontology	category	term	BH
CC	GO:0032991	protein-containing complex	6.6895381141214e-08
CC	GO:0031012	extracellular matrix	1.70086488431418e-07
BP	GO:0009987	cellular process	3.2857916771894e-07
CC	GO:0043228	non-membrane-bounded organelle	2.49005748048762e-06
MF	GO:0005488	binding	2.49005748048762e-06
MF	GO:0005515	protein binding	2.49005748048762e-06
MF	GO:0005198	structural molecule activity	2.49005748048762e-06
CC	GO:0062023	collagen-containing extracellular matrix	2.49005748048762e-06
BP	GO:0032501	multicellular organismal process	2.68814108387483e-06
CC	GO:0044428	nuclear part	2.68814108387483e-06
BP	GO:0007275	multicellular organism development	2.68814108387483e-06
BP	GO:0032502	developmental process	2.68814108387483e-06
CC	GO:0043232	intracellular non-membrane-bounded organelle	2.74380479795431e-06
BP	GO:0071840	cellular component organization or biogenesis	3.55448973512199e-06
BP	GO:0048731	system development	7.80978181331421e-06
BP	GO:0048856	anatomical structure development	7.88295097757093e-06
CC	GO:0045202	synapse	9.56558154532488e-06
CC	GO:0030424	axon	1.30407391802752e-05
MF	GO:0005201	extracellular matrix structural constituent	1.45238315622146e-05
CC	GO:0097060	synaptic membrane	1.45238315622146e-05
CC	GO:0031981	nuclear lumen	2.65825787664784e-05
CC	GO:0070013	intracellular organelle lumen	3.19671251141407e-05
CC	GO:0031974	membrane-enclosed lumen	3.26207483647346e-05
CC	GO:0043233	organelle lumen	3.26207483647346e-05
BP	GO:0006396	RNA processing	5.69299426364367e-05
BP	GO:0016043	cellular component organization	6.09571220565856e-05
CC	GO:0097458	neuron part	6.85303539771253e-05
BP	GO:0065007	biological regulation	7.35712548453158e-05
CC	GO:0044456	synapse part	0.000105108599142865
CC	GO:0044421	extracellular region part	0.000108332934642959
CC	GO:1990904	ribonucleoprotein complex	0.000213610623997285
CC	GO:0036477	somatodendritic compartment	0.000307991517895862
BP	GO:0008380	RNA splicing	0.000372755632624264
CC	GO:0045211	postsynaptic membrane	0.000544754747787639
CC	GO:0005681	spliceosomal complex	0.000544754747787639
BP	GO:0006397	mRNA processing	0.000740897310145108
BP	GO:0050789	regulation of biological process	0.000905869784968545
CC	GO:0098978	glutamatergic synapse	0.00111165087286053
BP	GO:0007399	nervous system development	0.00120555026642533
CC	GO:0099240	intrinsic component of synaptic membrane	0.00129535890497484
CC	GO:0005654	nucleoplasm	0.00130057201643161
CC	GO:0005615	extracellular space	0.00149507892270271
CC	GO:0000775	chromosome, centromeric region	0.00149507892270271
BP	GO:0000245	spliceosomal complex assembly	0.0015929635837244
CC	GO:0043025	neuronal cell body	0.0016906313472846
CC	GO:0000776	kinetochore	0.00170426928200102
CC	GO:0044297	cell body	0.00181859140382571
CC	GO:0005634	nucleus	0.00181859140382571
BP	GO:0051239	regulation of multicellular organismal process	0.00181859140382571
CC	GO:0031226	intrinsic component of plasma membrane	0.00184217375052368
BP	GO:0050794	regulation of cellular process	0.00184217375052368
BP	GO:0016071	mRNA metabolic process	0.00184217375052368
CC	GO:0005581	collagen trimer	0.00217877005036576
CC	GO:0044422	organelle part	0.00265250331711886
MF	GO:0005212	structural constituent of eye lens	0.00408576979761483
CC	GO:0005887	integral component of plasma membrane	0.00461950629254022
BP	GO:0048518	positive regulation of biological process	0.00462225989380863
BP	GO:0030154	cell differentiation	0.00470593672842566
BP	GO:0022613	ribonucleoprotein complex biogenesis	0.00470593672842566
BP	GO:0006403	RNA localization	0.00470593672842566
BP	GO:0051094	positive regulation of developmental process	0.00528229005864642
BP	GO:0000375	RNA splicing, via transesterification reactions	0.00528229005864642
BP	GO:0000377	RNA splicing, via transesterification reactions with bulged adenosine as nucleophile	0.00528229005864642
BP	GO:0000398	mRNA splicing, via spliceosome	0.00528229005864642
CC	GO:0005576	extracellular region	0.00528229005864642
BP	GO:0048869	cellular developmental process	0.00528229005864642
CC	GO:0043005	neuron projection	0.00528229005864642
CC	GO:0098878	neurotransmitter receptor complex	0.0052843474343406
CC	GO:0098936	intrinsic component of postsynaptic membrane	0.00537615548702367
CC	GO:0033267	axon part	0.00557932757961062
CC	GO:0098687	chromosomal region	0.00669861486823034
BP	GO:0051130	positive regulation of cellular component organization	0.00769136232142647
CC	GO:0099080	supramolecular complex	0.00887724691252872
CC	GO:0099081	supramolecular polymer	0.00887724691252872
BP	GO:0050808	synapse organization	0.00957713307470914
CC	GO:0099512	supramolecular fiber	0.00957713307470914
BP	GO:0090304	nucleic acid metabolic process	0.00957713307470914
CC	GO:0099699	integral component of synaptic membrane	0.00957713307470914
CC	GO:0098794	postsynapse	0.0096088368820695
BP	GO:0000070	mitotic sister chromatid segregation	0.00987544358779173
CC	GO:0043292	contractile fiber	0.0113569477931539
BP	GO:0043170	macromolecule metabolic process	0.0113569477931539
BP	GO:0051726	regulation of cell cycle	0.0113569477931539
BP	GO:0048522	positive regulation of cellular process	0.0113569477931539
MF	GO:0005509	calcium ion binding	0.0115877741580337
BP	GO:0051128	regulation of cellular component organization	0.012173309825798
MF	GO:0003729	mRNA binding	0.0122601924503162
BP	GO:0050793	regulation of developmental process	0.0122601924503162
CC	GO:0097447	dendritic tree	0.0124563845005703
BP	GO:0000819	sister chromatid segregation	0.0124563845005703
MF	GO:0044877	protein-containing complex binding	0.0125990965459517
CC	GO:0005694	chromosome	0.0138362014331695
BP	GO:0048519	negative regulation of biological process	0.0142106470699107
MF	GO:0030020	extracellular matrix structural constituent conferring tensile strength	0.014257669635223
BP	GO:0051983	regulation of chromosome segregation	0.014257669635223
BP	GO:0006139	nucleobase-containing compound metabolic process	0.01436636943844
BP	GO:0051236	establishment of RNA localization	0.01436636943844
BP	GO:0006260	DNA replication	0.0145084396466844
CC	GO:0008328	ionotropic glutamate receptor complex	0.014701241853814
BP	GO:0031123	RNA 3'-end processing	0.0148147327042212
CC	GO:0005856	cytoskeleton	0.0148237568462075
CC	GO:0030054	cell junction	0.0148468558560424
CC	GO:0044427	chromosomal part	0.0150875668682657
BP	GO:0008037	cell recognition	0.0160862520179088
CC	GO:0030425	dendrite	0.0172307256189033
BP	GO:0007215	glutamate receptor signaling pathway	0.0175650653379306
CC	GO:0099055	integral component of postsynaptic membrane	0.0189974904508555
MF	GO:0005102	signaling receptor binding	0.0192883991996054
BP	GO:0033045	regulation of sister chromatid segregation	0.0196578039490338
CC	GO:0044446	intracellular organelle part	0.0204538990764003
BP	GO:0048523	negative regulation of cellular process	0.0212331824113037
BP	GO:0007049	cell cycle	0.0212926033049942
CC	GO:0000777	condensed chromosome kinetochore	0.0213129070124115
CC	GO:0005813	centrosome	0.0226625021309376
BP	GO:0097435	supramolecular fiber organization	0.023484461643869
BP	GO:1902749	regulation of cell cycle G2/M phase transition	0.0237499701112816
CC	GO:0098590	plasma membrane region	0.0246559805003559
CC	GO:0071013	catalytic step 2 spliceosome	0.0251588270648438
BP	GO:0050657	nucleic acid transport	0.0258088153640316
BP	GO:0050658	RNA transport	0.0258088153640316
CC	GO:0098982	GABA-ergic synapse	0.0267048075262157
BP	GO:0033047	regulation of mitotic sister chromatid segregation	0.0267916079076392
BP	GO:0034641	cellular nitrogen compound metabolic process	0.0304092632492793
MF	GO:0003723	RNA binding	0.0304182076087604
CC	GO:0099634	postsynaptic specialization membrane	0.0314004796309511
BP	GO:0006261	DNA-dependent DNA replication	0.0315861025453481
BP	GO:0048666	neuron development	0.0329313938099385
CC	GO:0044459	plasma membrane part	0.0350721226933833
BP	GO:0140014	mitotic nuclear division	0.0390256492909282
BP	GO:0007346	regulation of mitotic cell cycle	0.0393513340558666
CC	GO:0098793	presynapse	0.0399337582494887
CC	GO:0000779	condensed chromosome, centromeric region	0.0419216108310031
BP	GO:2000026	regulation of multicellular organismal development	0.0419248194539613
MF	GO:0046873	metal ion transmembrane transporter activity	0.0419248194539613
BP	GO:0051962	positive regulation of nervous system development	0.0419248194539613
BP	GO:0060350	endochondral bone morphogenesis	0.0421269175621497
BP	GO:1901987	regulation of cell cycle phase transition	0.0421269175621497
BP	GO:0010564	regulation of cell cycle process	0.0421269175621497
BP	GO:0046483	heterocycle metabolic process	0.0430054700565679
MF	GO:0005261	cation channel activity	0.0430283168338178
BP	GO:0022008	neurogenesis	0.0436230460388806
BP	GO:0045597	positive regulation of cell differentiation	0.0441303504554077
BP	GO:0060351	cartilage development involved in endochondral bone morphogenesis	0.0455112244187347
BP	GO:0051240	positive regulation of multicellular organismal process	0.0461842182232845
BP	GO:0099536	synaptic signaling	0.0471040073767645
BP	GO:0007154	cell communication	0.0471040073767645
BP	GO:0023052	signaling	0.049008565410251
CC	GO:0042734	presynaptic membrane	0.0494252824122638
