# Supplementary material for: Dedicated transcriptomics combined with power analysis lead to functional understanding of genes with weak phenotypic changes in knockout lines
Source: PLoS Comput Biol. 2020 Nov 12;16(11):e1008354. doi: 10.1371/journal.pcbi.1008354 (PMC7685438; doi:10.1371/journal.pcbi.1008354)
Supplement: S4 File — (GZ) [file pcbi.1008354.s018.gz › S4_File/gor0.7/285.tsv]

ontology	category	term	BH
BP	GO:0009987	cellular process	1.05014314387664e-09
CC	GO:0032991	protein-containing complex	2.0285393188851e-09
BP	GO:0071840	cellular component organization or biogenesis	1.92232662127061e-07
MF	GO:0005198	structural molecule activity	7.75156902201792e-07
BP	GO:0016043	cellular component organization	7.75156902201792e-07
MF	GO:0005201	extracellular matrix structural constituent	7.75156902201792e-07
CC	GO:0043228	non-membrane-bounded organelle	3.3674808725692e-06
CC	GO:0030424	axon	3.71601304666275e-06
MF	GO:0005515	protein binding	3.71601304666275e-06
BP	GO:0065007	biological regulation	5.91988157603159e-06
BP	GO:0032502	developmental process	5.91988157603159e-06
CC	GO:0043232	intracellular non-membrane-bounded organelle	5.91988157603159e-06
CC	GO:0031012	extracellular matrix	6.19008544174496e-06
BP	GO:0032501	multicellular organismal process	6.47257665597644e-06
BP	GO:0048731	system development	6.47257665597644e-06
CC	GO:0097060	synaptic membrane	6.87705372617617e-06
BP	GO:0050789	regulation of biological process	6.87705372617617e-06
CC	GO:0044428	nuclear part	7.59250589708059e-06
CC	GO:0045202	synapse	1.02384025808985e-05
BP	GO:0007275	multicellular organism development	1.02384025808985e-05
MF	GO:0005488	binding	1.02384025808985e-05
CC	GO:0097458	neuron part	1.10683815937342e-05
BP	GO:0050794	regulation of cellular process	1.11522056954543e-05
BP	GO:0048856	anatomical structure development	1.28796932596402e-05
BP	GO:0008380	RNA splicing	1.50535504978151e-05
CC	GO:0044456	synapse part	1.59736921667712e-05
BP	GO:0006397	mRNA processing	2.9066725336206e-05
CC	GO:0062023	collagen-containing extracellular matrix	3.47860024149979e-05
BP	GO:0006396	RNA processing	4.34586904235668e-05
CC	GO:0005634	nucleus	4.55425397914463e-05
BP	GO:0016071	mRNA metabolic process	4.55425397914463e-05
CC	GO:0005681	spliceosomal complex	4.77496175684044e-05
CC	GO:0036477	somatodendritic compartment	7.4289210855428e-05
CC	GO:0030054	cell junction	0.00012697377595266
CC	GO:0099240	intrinsic component of synaptic membrane	0.000167662665745292
CC	GO:1990904	ribonucleoprotein complex	0.000334688047989971
CC	GO:0031981	nuclear lumen	0.000346514642639334
CC	GO:0000775	chromosome, centromeric region	0.000350569128152
BP	GO:0048519	negative regulation of biological process	0.000358729540034716
CC	GO:0043005	neuron projection	0.000389035993833543
CC	GO:0045211	postsynaptic membrane	0.000423823549898021
CC	GO:0031226	intrinsic component of plasma membrane	0.00058809416363108
CC	GO:0005623	cell	0.000594583417897168
CC	GO:0005887	integral component of plasma membrane	0.000606352746569546
CC	GO:0044464	cell part	0.000616456333069954
BP	GO:0000375	RNA splicing, via transesterification reactions	0.000616456333069954
BP	GO:0000377	RNA splicing, via transesterification reactions with bulged adenosine as nucleophile	0.000616456333069954
BP	GO:0000398	mRNA splicing, via spliceosome	0.000616456333069954
CC	GO:0000776	kinetochore	0.000616456333069954
CC	GO:0033267	axon part	0.000816011376127282
BP	GO:0048523	negative regulation of cellular process	0.00103238912193531
CC	GO:0099699	integral component of synaptic membrane	0.00109940478863965
CC	GO:0005654	nucleoplasm	0.00109940478863965
BP	GO:0051128	regulation of cellular component organization	0.00111517152464154
BP	GO:0007399	nervous system development	0.00136107601077659
CC	GO:0044297	cell body	0.00139600517281952
CC	GO:0044421	extracellular region part	0.00178713197436813
BP	GO:0043170	macromolecule metabolic process	0.00206380168888242
BP	GO:0050793	regulation of developmental process	0.0025333380718185
BP	GO:0051094	positive regulation of developmental process	0.00265152257185648
CC	GO:0043025	neuronal cell body	0.00265152257185648
CC	GO:0098936	intrinsic component of postsynaptic membrane	0.002896638277993
CC	GO:0099634	postsynaptic specialization membrane	0.00300210973316908
CC	GO:0070013	intracellular organelle lumen	0.0033563072622609
MF	GO:0005212	structural constituent of eye lens	0.0033879021760409
BP	GO:0006139	nucleobase-containing compound metabolic process	0.0033879021760409
CC	GO:0031974	membrane-enclosed lumen	0.00346475876618757
CC	GO:0043233	organelle lumen	0.00346475876618757
CC	GO:0098687	chromosomal region	0.00348257091363478
BP	GO:0051726	regulation of cell cycle	0.00385446005613734
CC	GO:0044422	organelle part	0.00437931710303515
BP	GO:0000278	mitotic cell cycle	0.00463034880441969
BP	GO:0000245	spliceosomal complex assembly	0.00463034880441969
BP	GO:0007049	cell cycle	0.00463034880441969
CC	GO:0098878	neurotransmitter receptor complex	0.00471343285438002
CC	GO:0097447	dendritic tree	0.00471343285438002
BP	GO:0090304	nucleic acid metabolic process	0.00471343285438002
BP	GO:0051130	positive regulation of cellular component organization	0.00502654468071128
BP	GO:0099536	synaptic signaling	0.00525097012990858
CC	GO:0005615	extracellular space	0.00525097012990858
CC	GO:0005581	collagen trimer	0.00576182019473824
BP	GO:0048869	cellular developmental process	0.00576182019473824
BP	GO:0051239	regulation of multicellular organismal process	0.00577391213727292
MF	GO:0046873	metal ion transmembrane transporter activity	0.00584335188123743
CC	GO:0098590	plasma membrane region	0.00616155354885365
CC	GO:0098978	glutamatergic synapse	0.00638791482735718
BP	GO:0046483	heterocycle metabolic process	0.00643935812134496
CC	GO:0005856	cytoskeleton	0.00663152079140951
CC	GO:0030425	dendrite	0.00686964121055067
BP	GO:0034641	cellular nitrogen compound metabolic process	0.00686964121055067
BP	GO:0030154	cell differentiation	0.00686964121055067
BP	GO:0051179	localization	0.00691922054410731
BP	GO:0007268	chemical synaptic transmission	0.00703254156660678
BP	GO:0098916	anterograde trans-synaptic signaling	0.00703254156660678
CC	GO:0098794	postsynapse	0.00721251799530073
CC	GO:0099080	supramolecular complex	0.0075474848983017
CC	GO:0099081	supramolecular polymer	0.0075474848983017
BP	GO:0008150	biological_process	0.0075474848983017
CC	GO:0005813	centrosome	0.0075474848983017
BP	GO:0048666	neuron development	0.0075474848983017
BP	GO:0007346	regulation of mitotic cell cycle	0.00781116259535359
BP	GO:0048518	positive regulation of biological process	0.00791669642859809
CC	GO:0099512	supramolecular fiber	0.00798270616243491
BP	GO:0090068	positive regulation of cell cycle process	0.00806689971690846
BP	GO:0032879	regulation of localization	0.00837229165376574
BP	GO:0099537	trans-synaptic signaling	0.00841642735485003
CC	GO:0099055	integral component of postsynaptic membrane	0.00957962305563725
BP	GO:0050808	synapse organization	0.00957962305563725
MF	GO:0003729	mRNA binding	0.00957962305563725
CC	GO:0071013	catalytic step 2 spliceosome	0.00996923737433549
BP	GO:2000026	regulation of multicellular organismal development	0.0100576541564613
CC	GO:0034705	potassium channel complex	0.0102595545369541
BP	GO:0051962	positive regulation of nervous system development	0.0115803985635671
MF	GO:0030020	extracellular matrix structural constituent conferring tensile strength	0.0116142471068389
CC	GO:0098982	GABA-ergic synapse	0.0120591515763241
BP	GO:0031123	RNA 3'-end processing	0.0122636243849782
CC	GO:0008328	ionotropic glutamate receptor complex	0.0122636243849782
CC	GO:0044427	chromosomal part	0.0126981928103372
MF	GO:0016247	channel regulator activity	0.0126981928103372
BP	GO:0045597	positive regulation of cell differentiation	0.0127326470334971
MF	GO:0003723	RNA binding	0.0130290519952349
BP	GO:0048522	positive regulation of cellular process	0.0134596342969621
CC	GO:0034703	cation channel complex	0.013561454818941
BP	GO:0003008	system process	0.0139557750062851
CC	GO:0044459	plasma membrane part	0.0141911076125743
BP	GO:0007215	glutamate receptor signaling pathway	0.014232536604455
BP	GO:0048468	cell development	0.0153505547316389
BP	GO:0006403	RNA localization	0.0160347873706202
CC	GO:0005694	chromosome	0.0160995120577775
BP	GO:0044089	positive regulation of cellular component biogenesis	0.0167919071322806
BP	GO:0035418	protein localization to synapse	0.0170138112129036
BP	GO:0006725	cellular aromatic compound metabolic process	0.0170138112129036
BP	GO:0006260	DNA replication	0.017411378668111
BP	GO:0051960	regulation of nervous system development	0.0179481092773075
BP	GO:1901987	regulation of cell cycle phase transition	0.018130560075394
CC	GO:0044327	dendritic spine head	0.018357314910755
MF	GO:0005267	potassium channel activity	0.0184800754269556
BP	GO:0008037	cell recognition	0.0184800754269556
MF	GO:0005509	calcium ion binding	0.0187996607994387
BP	GO:1902749	regulation of cell cycle G2/M phase transition	0.0190601599960557
CC	GO:0098793	presynapse	0.0194356490479623
BP	GO:2001257	regulation of cation channel activity	0.0201116776596832
CC	GO:0044446	intracellular organelle part	0.0208107986184307
BP	GO:0000070	mitotic sister chromatid segregation	0.0217319877273517
CC	GO:0044420	extracellular matrix component	0.0222020922721644
BP	GO:1900449	regulation of glutamate receptor signaling pathway	0.0222094007134427
BP	GO:0051716	cellular response to stimulus	0.0222094007134427
BP	GO:0006941	striated muscle contraction	0.0222730650464653
BP	GO:1903047	mitotic cell cycle process	0.0224362475438241
BP	GO:0040007	growth	0.0225264935176902
BP	GO:0010467	gene expression	0.0226591415342244
BP	GO:1901990	regulation of mitotic cell cycle phase transition	0.023400586536141
BP	GO:0032412	regulation of ion transmembrane transporter activity	0.023400586536141
CC	GO:0005576	extracellular region	0.023400586536141
BP	GO:0022402	cell cycle process	0.023400586536141
BP	GO:0022610	biological adhesion	0.0250536146571628
BP	GO:0007154	cell communication	0.0250536146571628
CC	GO:0098948	intrinsic component of postsynaptic specialization membrane	0.0250932963789632
CC	GO:0071944	cell periphery	0.0251173308245498
CC	GO:0005886	plasma membrane	0.0256516428069036
BP	GO:0010564	regulation of cell cycle process	0.0260872023127476
BP	GO:0099565	chemical synaptic transmission, postsynaptic	0.0260872023127476
BP	GO:0006807	nitrogen compound metabolic process	0.0261577008831818
BP	GO:1901989	positive regulation of cell cycle phase transition	0.0275545082874634
BP	GO:0016070	RNA metabolic process	0.0278106622382239
BP	GO:0097435	supramolecular fiber organization	0.0278106622382239
BP	GO:1901360	organic cyclic compound metabolic process	0.0278106622382239
BP	GO:0031175	neuron projection development	0.0278389607106725
BP	GO:0023052	signaling	0.0278389607106725
CC	GO:0043292	contractile fiber	0.0278646907210125
CC	GO:0042734	presynaptic membrane	0.0278646907210125
BP	GO:0007155	cell adhesion	0.0278646907210125
BP	GO:0007416	synapse assembly	0.0280998037540545
BP	GO:0022008	neurogenesis	0.0280998037540545
BP	GO:0048699	generation of neurons	0.0280998037540545
BP	GO:0044085	cellular component biogenesis	0.0280998037540545
MF	GO:0099106	ion channel regulator activity	0.0293760069964754
CC	GO:0042995	cell projection	0.0294720061856042
BP	GO:0042391	regulation of membrane potential	0.0295470179963214
BP	GO:0030182	neuron differentiation	0.0297647067795208
CC	GO:0000779	condensed chromosome, centromeric region	0.0297647067795208
CC	GO:0043226	organelle	0.0301495697202282
BP	GO:0003015	heart process	0.0303923233583717
CC	GO:0043229	intracellular organelle	0.0306337586085672
BP	GO:0045595	regulation of cell differentiation	0.0335226260732474
BP	GO:0003071	renal system process involved in regulation of systemic arterial blood pressure	0.033802792931478
CC	GO:0008076	voltage-gated potassium channel complex	0.0338345347678199
BP	GO:0060351	cartilage development involved in endochondral bone morphogenesis	0.034156237597877
BP	GO:0098655	cation transmembrane transport	0.0353293140528124
BP	GO:0051983	regulation of chromosome segregation	0.035365168420426
BP	GO:0035264	multicellular organism growth	0.035365168420426
BP	GO:2000311	regulation of AMPA receptor activity	0.0355031609870581
CC	GO:0098839	postsynaptic density membrane	0.0355031609870581
BP	GO:0098742	cell-cell adhesion via plasma-membrane adhesion molecules	0.0356895276893
BP	GO:0060078	regulation of postsynaptic membrane potential	0.0362104830861413
CC	GO:0099572	postsynaptic specialization	0.0373743341346528
BP	GO:0006261	DNA-dependent DNA replication	0.0378995857402091
BP	GO:1901701	cellular response to oxygen-containing compound	0.0382155514205614
BP	GO:0044839	cell cycle G2/M phase transition	0.0383239594337648
BP	GO:0044087	regulation of cellular component biogenesis	0.0383239594337648
BP	GO:0140014	mitotic nuclear division	0.0383541160611513
BP	GO:0048589	developmental growth	0.0395939644916272
BP	GO:0033047	regulation of mitotic sister chromatid segregation	0.0419771946125652
BP	GO:0010389	regulation of G2/M transition of mitotic cell cycle	0.0419771946125652
MF	GO:0015079	potassium ion transmembrane transporter activity	0.0430880060398654
MF	GO:0005261	cation channel activity	0.0438762217835211
BP	GO:0045931	positive regulation of mitotic cell cycle	0.0439746058801075
MF	GO:0022839	ion gated channel activity	0.0441976763459623
MF	GO:0022836	gated channel activity	0.0451726419110676
BP	GO:0022898	regulation of transmembrane transporter activity	0.0455889235186214
BP	GO:0051236	establishment of RNA localization	0.0455982217875048
BP	GO:0099601	regulation of neurotransmitter receptor activity	0.0461248453759785
CC	GO:0005684	U2-type spliceosomal complex	0.0461248453759785
MF	GO:0044877	protein-containing complex binding	0.0470824261745739
BP	GO:0030001	metal ion transport	0.0475704787599064
BP	GO:0030198	extracellular matrix organization	0.0476450483365188
CC	GO:0000777	condensed chromosome kinetochore	0.0476450483365188
BP	GO:0120035	regulation of plasma membrane bounded cell projection organization	0.0476450483365188
BP	GO:0060341	regulation of cellular localization	0.0483582805995815
BP	GO:0044260	cellular macromolecule metabolic process	0.048666023378346
BP	GO:0003009	skeletal muscle contraction	0.0492275354030148
CC	GO:1902495	transmembrane transporter complex	0.0496423809082457
