# Supplementary material for: Dedicated transcriptomics combined with power analysis lead to functional understanding of genes with weak phenotypic changes in knockout lines
Source: PLoS Comput Biol. 2020 Nov 12;16(11):e1008354. doi: 10.1371/journal.pcbi.1008354 (PMC7685438; doi:10.1371/journal.pcbi.1008354)
Supplement: S4 File — (GZ) [file pcbi.1008354.s018.gz › S4_File/gor0.7/789.tsv]

ontology	category	term	BH
BP	GO:0009987	cellular process	1.04200940121833e-09
BP	GO:0071840	cellular component organization or biogenesis	2.94117099762638e-09
CC	GO:0032991	protein-containing complex	2.94117099762638e-09
BP	GO:0016043	cellular component organization	3.28740375285078e-08
CC	GO:0044428	nuclear part	2.19017339847642e-07
MF	GO:0005515	protein binding	5.56873901073983e-07
CC	GO:0043228	non-membrane-bounded organelle	8.39165865675525e-07
CC	GO:0043232	intracellular non-membrane-bounded organelle	2.11120290456578e-06
MF	GO:0005488	binding	2.11120290456578e-06
BP	GO:0065007	biological regulation	2.11120290456578e-06
CC	GO:0031012	extracellular matrix	2.11120290456578e-06
MF	GO:0005201	extracellular matrix structural constituent	2.11120290456578e-06
CC	GO:0031981	nuclear lumen	2.82647692777299e-06
BP	GO:0050789	regulation of biological process	3.01840822426337e-06
BP	GO:0032502	developmental process	3.01840822426337e-06
BP	GO:0007275	multicellular organism development	3.01840822426337e-06
BP	GO:0032501	multicellular organismal process	3.15413849282995e-06
CC	GO:0070013	intracellular organelle lumen	3.15413849282995e-06
BP	GO:0050794	regulation of cellular process	3.15413849282995e-06
CC	GO:0031974	membrane-enclosed lumen	3.15413849282995e-06
CC	GO:0043233	organelle lumen	3.15413849282995e-06
BP	GO:0048731	system development	3.37748166839576e-06
CC	GO:0005654	nucleoplasm	4.58809686922573e-06
MF	GO:0005198	structural molecule activity	4.58809686922573e-06
BP	GO:0048856	anatomical structure development	4.94002841796814e-06
CC	GO:0005634	nucleus	9.31027768148735e-06
CC	GO:0062023	collagen-containing extracellular matrix	1.41914835218474e-05
CC	GO:0030424	axon	1.64204786607628e-05
BP	GO:0048518	positive regulation of biological process	2.38539258700577e-05
BP	GO:0006139	nucleobase-containing compound metabolic process	2.80156324367589e-05
BP	GO:0090304	nucleic acid metabolic process	3.6252858482792e-05
BP	GO:0051239	regulation of multicellular organismal process	5.37481066788354e-05
BP	GO:0046483	heterocycle metabolic process	5.81601791404651e-05
BP	GO:0051128	regulation of cellular component organization	8.8787118380529e-05
CC	GO:0045202	synapse	8.8787118380529e-05
CC	GO:0097060	synaptic membrane	0.000125900703185955
BP	GO:0006396	RNA processing	0.000135109271959014
BP	GO:0048522	positive regulation of cellular process	0.000153626823159646
BP	GO:0048519	negative regulation of biological process	0.000214736299666068
BP	GO:0007399	nervous system development	0.000448714217060872
CC	GO:0097458	neuron part	0.000448714217060872
BP	GO:0034641	cellular nitrogen compound metabolic process	0.000513352686314808
BP	GO:0040007	growth	0.000513640700571463
CC	GO:0098590	plasma membrane region	0.000543207286325801
BP	GO:0006397	mRNA processing	0.00057547792228221
CC	GO:0000775	chromosome, centromeric region	0.000689728396335049
CC	GO:0098687	chromosomal region	0.000747126252079435
CC	GO:0044422	organelle part	0.000748873096188025
BP	GO:0043170	macromolecule metabolic process	0.000789918618634896
BP	GO:0006725	cellular aromatic compound metabolic process	0.000864103873649152
CC	GO:0000776	kinetochore	0.00086908343656911
BP	GO:0050793	regulation of developmental process	0.00086908343656911
BP	GO:0051726	regulation of cell cycle	0.000882673445064802
CC	GO:0036477	somatodendritic compartment	0.000882673445064802
CC	GO:0044456	synapse part	0.000882673445064802
CC	GO:0030054	cell junction	0.000918292157211204
CC	GO:1990904	ribonucleoprotein complex	0.000918292157211204
BP	GO:0008380	RNA splicing	0.0011835679829371
CC	GO:0005623	cell	0.00133767752549654
BP	GO:0048523	negative regulation of cellular process	0.00133767752549654
BP	GO:0006260	DNA replication	0.00144881051454156
CC	GO:0044464	cell part	0.00149638968072306
CC	GO:0005681	spliceosomal complex	0.001616410837245
BP	GO:0051179	localization	0.00163699326468222
MF	GO:0044877	protein-containing complex binding	0.00201877920173947
BP	GO:2000026	regulation of multicellular organismal development	0.00255273328289194
BP	GO:0007049	cell cycle	0.00255273328289194
CC	GO:0044446	intracellular organelle part	0.00274837211962631
CC	GO:0044420	extracellular matrix component	0.00285321353401315
CC	GO:0031226	intrinsic component of plasma membrane	0.0028938018321003
BP	GO:1901360	organic cyclic compound metabolic process	0.0028938018321003
BP	GO:0016071	mRNA metabolic process	0.00328498429880883
BP	GO:0048589	developmental growth	0.00333683841547307
BP	GO:0051094	positive regulation of developmental process	0.00352117995110808
BP	GO:0000245	spliceosomal complex assembly	0.00362691211910546
CC	GO:0005887	integral component of plasma membrane	0.0039975019705226
CC	GO:0033267	axon part	0.0039975019705226
BP	GO:0051716	cellular response to stimulus	0.0039975019705226
BP	GO:0000375	RNA splicing, via transesterification reactions	0.00406390579379949
BP	GO:0000377	RNA splicing, via transesterification reactions with bulged adenosine as nucleophile	0.00406390579379949
BP	GO:0000398	mRNA splicing, via spliceosome	0.00406390579379949
BP	GO:0050808	synapse organization	0.00451594265011232
CC	GO:0005856	cytoskeleton	0.00451594265011232
MF	GO:0005212	structural constituent of eye lens	0.00460630620824021
BP	GO:0048468	cell development	0.00468152014516449
BP	GO:0051130	positive regulation of cellular component organization	0.00488346359801451
CC	GO:0005694	chromosome	0.00500321431108859
BP	GO:0010467	gene expression	0.00548343881860278
BP	GO:0000278	mitotic cell cycle	0.00594020545314531
BP	GO:0006261	DNA-dependent DNA replication	0.00600130181465329
BP	GO:0016070	RNA metabolic process	0.00600130181465329
CC	GO:0044459	plasma membrane part	0.00666956194135309
BP	GO:0008150	biological_process	0.006681335551144
BP	GO:0048869	cellular developmental process	0.00689392776873755
CC	GO:0043025	neuronal cell body	0.0070274284465106
CC	GO:0044297	cell body	0.0070274284465106
CC	GO:0099512	supramolecular fiber	0.0070274284465106
BP	GO:0051960	regulation of nervous system development	0.00706165006681069
BP	GO:0045597	positive regulation of cell differentiation	0.00713653332277017
CC	GO:0043005	neuron projection	0.0078943350287093
CC	GO:0099080	supramolecular complex	0.00811400108331174
CC	GO:0099081	supramolecular polymer	0.00811400108331174
CC	GO:0045211	postsynaptic membrane	0.00811400108331174
BP	GO:0051983	regulation of chromosome segregation	0.00854170995884596
BP	GO:0006807	nitrogen compound metabolic process	0.008779913969586
BP	GO:0030154	cell differentiation	0.00898357006814084
CC	GO:0043292	contractile fiber	0.00898357006814084
BP	GO:0048666	neuron development	0.00898357006814084
BP	GO:0007154	cell communication	0.00898357006814084
CC	GO:0044427	chromosomal part	0.00956855927803514
BP	GO:0045595	regulation of cell differentiation	0.00989816286841613
BP	GO:0044260	cellular macromolecule metabolic process	0.0110052796583626
BP	GO:0044085	cellular component biogenesis	0.0113706808785624
BP	GO:0023052	signaling	0.0118914748187351
BP	GO:0006259	DNA metabolic process	0.0121905320186573
CC	GO:0005813	centrosome	0.0126141756001474
BP	GO:0033045	regulation of sister chromatid segregation	0.012758715653768
BP	GO:0070887	cellular response to chemical stimulus	0.0136501259185076
CC	GO:0005886	plasma membrane	0.0139722007222496
CC	GO:0044421	extracellular region part	0.0143206166279732
BP	GO:0003008	system process	0.0143642204429914
CC	GO:0000777	condensed chromosome kinetochore	0.0152619626625257
CC	GO:0099240	intrinsic component of synaptic membrane	0.0155390997104442
BP	GO:0032879	regulation of localization	0.0155390997104442
BP	GO:0007346	regulation of mitotic cell cycle	0.0155390997104442
BP	GO:0051962	positive regulation of nervous system development	0.0155390997104442
BP	GO:0000070	mitotic sister chromatid segregation	0.0155393677209248
BP	GO:0042221	response to chemical	0.0155393677209248
CC	GO:0071944	cell periphery	0.0155393677209248
BP	GO:0048699	generation of neurons	0.01641907811834
BP	GO:0031123	RNA 3'-end processing	0.0170467052987547
BP	GO:0033047	regulation of mitotic sister chromatid segregation	0.017723083601501
BP	GO:0040008	regulation of growth	0.017723083601501
BP	GO:0022610	biological adhesion	0.017919528425138
BP	GO:0006403	RNA localization	0.017919528425138
BP	GO:0030182	neuron differentiation	0.0184384058469715
BP	GO:0060348	bone development	0.0202367791162806
BP	GO:0006941	striated muscle contraction	0.0210140102063103
BP	GO:0060255	regulation of macromolecule metabolic process	0.021045006455871
CC	GO:0098982	GABA-ergic synapse	0.0210856436588221
BP	GO:0022008	neurogenesis	0.0211699341815089
BP	GO:0006275	regulation of DNA replication	0.0212972475718192
CC	GO:0005581	collagen trimer	0.0213456018207894
MF	GO:0003729	mRNA binding	0.0219911689447025
CC	GO:0097447	dendritic tree	0.0225172205187317
CC	GO:0098794	postsynapse	0.0238253909589197
BP	GO:0009719	response to endogenous stimulus	0.0249844071962488
BP	GO:0090068	positive regulation of cell cycle process	0.0249844071962488
BP	GO:0031175	neuron projection development	0.0249844071962488
BP	GO:0007155	cell adhesion	0.0249844071962488
CC	GO:0000779	condensed chromosome, centromeric region	0.0266686067811897
BP	GO:0000819	sister chromatid segregation	0.0267788511355664
BP	GO:0009059	macromolecule biosynthetic process	0.0267788511355664
BP	GO:0033993	response to lipid	0.0271432820172061
BP	GO:0008037	cell recognition	0.0272542457728892
CC	GO:0098978	glutamatergic synapse	0.028448404818332
MF	GO:0030020	extracellular matrix structural constituent conferring tensile strength	0.0285024254407748
BP	GO:0002062	chondrocyte differentiation	0.0289401506481177
BP	GO:0051240	positive regulation of multicellular organismal process	0.0292899271117583
CC	GO:0044451	nucleoplasm part	0.0297614670379367
BP	GO:0050896	response to stimulus	0.0299773228517798
BP	GO:0022402	cell cycle process	0.0303589588573168
CC	GO:0030425	dendrite	0.031195441837037
BP	GO:0006974	cellular response to DNA damage stimulus	0.0329720044404854
BP	GO:0022613	ribonucleoprotein complex biogenesis	0.0330185073454614
BP	GO:0003015	heart process	0.0337849572696053
BP	GO:0007059	chromosome segregation	0.0345085781088934
BP	GO:0035264	multicellular organism growth	0.0347319043969464
BP	GO:0060350	endochondral bone morphogenesis	0.0361957703010272
BP	GO:0098659	inorganic cation import across plasma membrane	0.0370078475782223
BP	GO:0099587	inorganic ion import across plasma membrane	0.0370078475782223
BP	GO:1901701	cellular response to oxygen-containing compound	0.0374669960394284
BP	GO:0007416	synapse assembly	0.0401051304727033
BP	GO:0099536	synaptic signaling	0.0410855140783579
BP	GO:0044057	regulation of system process	0.0410855140783579
BP	GO:0001501	skeletal system development	0.0410855140783579
BP	GO:0051234	establishment of localization	0.041590965423478
MF	GO:0003707	steroid hormone receptor activity	0.041590965423478
CC	GO:0098793	presynapse	0.0420421220810253
MF	GO:0003723	RNA binding	0.0420421220810253
BP	GO:0060351	cartilage development involved in endochondral bone morphogenesis	0.0427817620484098
BP	GO:0120035	regulation of plasma membrane bounded cell projection organization	0.0427817620484098
CC	GO:0044304	main axon	0.0427817620484098
BP	GO:0140014	mitotic nuclear division	0.0442824152676176
BP	GO:0034645	cellular macromolecule biosynthetic process	0.0453868897903397
BP	GO:0010556	regulation of macromolecule biosynthetic process	0.0468113261407029
BP	GO:0003012	muscle system process	0.0468113261407029
BP	GO:0003071	renal system process involved in regulation of systemic arterial blood pressure	0.048459453214888
CC	GO:0044430	cytoskeletal part	0.048459453214888
BP	GO:0120039	plasma membrane bounded cell projection morphogenesis	0.0491546929718105
BP	GO:0044087	regulation of cellular component biogenesis	0.0496778333932951
