# Supplementary material for: Dedicated transcriptomics combined with power analysis lead to functional understanding of genes with weak phenotypic changes in knockout lines
Source: PLoS Comput Biol. 2020 Nov 12;16(11):e1008354. doi: 10.1371/journal.pcbi.1008354 (PMC7685438; doi:10.1371/journal.pcbi.1008354)
Supplement: S4 File — (GZ) [file pcbi.1008354.s018.gz › S4_File/gor0.7/516.tsv]

ontology	category	term	BH
CC	GO:0032991	protein-containing complex	7.57488542363665e-08
BP	GO:0009987	cellular process	2.01579358870453e-06
BP	GO:0032501	multicellular organismal process	2.19826557591837e-06
BP	GO:0071840	cellular component organization or biogenesis	2.92673318272548e-06
MF	GO:0005198	structural molecule activity	2.92751937648943e-06
CC	GO:0031012	extracellular matrix	2.92751937648943e-06
BP	GO:0007275	multicellular organism development	7.15558401209373e-06
MF	GO:0005515	protein binding	7.34078419301037e-06
MF	GO:0005201	extracellular matrix structural constituent	8.45536578176752e-06
BP	GO:0032502	developmental process	1.03014513029882e-05
BP	GO:0048731	system development	1.03014513029882e-05
BP	GO:0048856	anatomical structure development	1.12127796703355e-05
CC	GO:0097458	neuron part	2.00011499295469e-05
CC	GO:0044428	nuclear part	2.00011499295469e-05
BP	GO:0016043	cellular component organization	2.25730888912612e-05
BP	GO:0007399	nervous system development	3.32984275183452e-05
CC	GO:0043228	non-membrane-bounded organelle	3.32984275183452e-05
BP	GO:0065007	biological regulation	3.4229484707187e-05
CC	GO:0045202	synapse	3.87625795411507e-05
CC	GO:0097060	synaptic membrane	5.51184117690209e-05
CC	GO:0030424	axon	5.51184117690209e-05
CC	GO:0043232	intracellular non-membrane-bounded organelle	6.73782374230153e-05
CC	GO:0062023	collagen-containing extracellular matrix	6.73782374230153e-05
BP	GO:0050789	regulation of biological process	6.73782374230153e-05
CC	GO:0044456	synapse part	6.73782374230153e-05
CC	GO:0031981	nuclear lumen	0.000138745266513908
BP	GO:0006396	RNA processing	0.000224615448517133
MF	GO:0005488	binding	0.000224615448517133
CC	GO:0036477	somatodendritic compartment	0.000238332948689916
BP	GO:0050794	regulation of cellular process	0.000249691363133611
BP	GO:0051239	regulation of multicellular organismal process	0.000249691363133611
CC	GO:0070013	intracellular organelle lumen	0.000576035129173825
CC	GO:0000775	chromosome, centromeric region	0.000591139880664424
CC	GO:0031974	membrane-enclosed lumen	0.000665557448136058
CC	GO:0043233	organelle lumen	0.000665557448136058
CC	GO:0005581	collagen trimer	0.000665557448136058
BP	GO:0048519	negative regulation of biological process	0.000947170079079013
BP	GO:0060350	endochondral bone morphogenesis	0.000947170079079013
CC	GO:0098687	chromosomal region	0.000995800037794067
CC	GO:0000776	kinetochore	0.00102468694105023
CC	GO:0005634	nucleus	0.00146306586387206
CC	GO:0005654	nucleoplasm	0.00161523786863978
CC	GO:0044420	extracellular matrix component	0.00165385378396739
BP	GO:0048523	negative regulation of cellular process	0.0016674970232458
BP	GO:0022008	neurogenesis	0.00211834899121916
CC	GO:0031226	intrinsic component of plasma membrane	0.00218122784941441
BP	GO:0048167	regulation of synaptic plasticity	0.00222576605786798
CC	GO:0045211	postsynaptic membrane	0.00235893212075522
CC	GO:0044327	dendritic spine head	0.00300520448747235
BP	GO:0007155	cell adhesion	0.00342339649518658
BP	GO:0060351	cartilage development involved in endochondral bone morphogenesis	0.00352791596032932
BP	GO:0051094	positive regulation of developmental process	0.00363177863951157
CC	GO:0043005	neuron projection	0.0037133987236643
CC	GO:1990904	ribonucleoprotein complex	0.00386963444221565
BP	GO:0048699	generation of neurons	0.00410510631736966
CC	GO:0005681	spliceosomal complex	0.00418799705073798
BP	GO:0022610	biological adhesion	0.00421029435870522
CC	GO:0030054	cell junction	0.00425518192190778
BP	GO:0048468	cell development	0.0043541676679787
CC	GO:0005887	integral component of plasma membrane	0.00435536725279298
BP	GO:0040007	growth	0.00451785870741929
BP	GO:0008380	RNA splicing	0.00481167761041609
BP	GO:0030154	cell differentiation	0.00550452061740156
BP	GO:0048666	neuron development	0.00566184015587775
BP	GO:0006397	mRNA processing	0.00580830342236627
CC	GO:0005813	centrosome	0.00655389497242443
BP	GO:0051960	regulation of nervous system development	0.00677052890729634
CC	GO:0099240	intrinsic component of synaptic membrane	0.00677052890729634
BP	GO:0099536	synaptic signaling	0.00689580564780982
BP	GO:0030182	neuron differentiation	0.00694897586709178
CC	GO:0044427	chromosomal part	0.00694897586709178
CC	GO:0044421	extracellular region part	0.00694897586709178
BP	GO:0045597	positive regulation of cell differentiation	0.00694897586709178
BP	GO:0050793	regulation of developmental process	0.00699829799707931
BP	GO:0048168	regulation of neuronal synaptic plasticity	0.00699829799707931
BP	GO:0000278	mitotic cell cycle	0.00721962917773894
BP	GO:0048869	cellular developmental process	0.00730295185231725
BP	GO:0048518	positive regulation of biological process	0.00776334264280098
BP	GO:0043170	macromolecule metabolic process	0.00787645481412952
BP	GO:2000026	regulation of multicellular organismal development	0.00829320898498553
BP	GO:0051130	positive regulation of cellular component organization	0.00829320898498553
BP	GO:0006941	striated muscle contraction	0.00834095974935286
CC	GO:0033267	axon part	0.0084541645050989
BP	GO:0099537	trans-synaptic signaling	0.00845777025834348
CC	GO:0097447	dendritic tree	0.0089659354174883
BP	GO:0051962	positive regulation of nervous system development	0.0090257147318122
BP	GO:0051726	regulation of cell cycle	0.00934434353311814
BP	GO:0045595	regulation of cell differentiation	0.00934434353311814
BP	GO:0060348	bone development	0.00936910248754234
CC	GO:0005694	chromosome	0.00936910248754234
BP	GO:0050808	synapse organization	0.00936910248754234
BP	GO:0016071	mRNA metabolic process	0.00936910248754234
BP	GO:0048589	developmental growth	0.0104737512666937
BP	GO:0051128	regulation of cellular component organization	0.0104737512666937
BP	GO:0007268	chemical synaptic transmission	0.0107400760139566
BP	GO:0098916	anterograde trans-synaptic signaling	0.0107400760139566
BP	GO:0060349	bone morphogenesis	0.0121033523903248
BP	GO:0007049	cell cycle	0.0123115446217408
BP	GO:0031175	neuron projection development	0.0124856064137568
CC	GO:0030425	dendrite	0.0124856064137568
BP	GO:0099177	regulation of trans-synaptic signaling	0.0128699566531557
BP	GO:0003417	growth plate cartilage development	0.0132359118110129
BP	GO:0048522	positive regulation of cellular process	0.0132359118110129
BP	GO:0006403	RNA localization	0.0134845893940577
BP	GO:0050804	modulation of chemical synaptic transmission	0.0142286011808786
CC	GO:0098878	neurotransmitter receptor complex	0.0142286011808786
MF	GO:0030020	extracellular matrix structural constituent conferring tensile strength	0.0142286011808786
CC	GO:0044459	plasma membrane part	0.0147067348060981
CC	GO:0005615	extracellular space	0.0147067348060981
BP	GO:0003015	heart process	0.0152431124249886
BP	GO:0006139	nucleobase-containing compound metabolic process	0.0159868277594237
CC	GO:0000779	condensed chromosome, centromeric region	0.0163015138971926
MF	GO:0005212	structural constituent of eye lens	0.0164537824878767
CC	GO:0098794	postsynapse	0.0169708276171801
BP	GO:0001501	skeletal system development	0.0170417356640109
MF	GO:0046873	metal ion transmembrane transporter activity	0.0170417356640109
BP	GO:0000070	mitotic sister chromatid segregation	0.0170417356640109
CC	GO:0043197	dendritic spine	0.019437283496976
BP	GO:0003418	growth plate cartilage chondrocyte differentiation	0.0195490980851126
CC	GO:0098978	glutamatergic synapse	0.0195490980851126
CC	GO:0099080	supramolecular complex	0.0203601957930054
CC	GO:0099081	supramolecular polymer	0.0203601957930054
MF	GO:0003729	mRNA binding	0.0203601957930054
CC	GO:0043292	contractile fiber	0.0203601957930054
CC	GO:0099699	integral component of synaptic membrane	0.0203601957930054
BP	GO:0090304	nucleic acid metabolic process	0.0205253681534875
BP	GO:0007154	cell communication	0.0206923414477006
CC	GO:0000777	condensed chromosome kinetochore	0.0206923414477006
CC	GO:0099512	supramolecular fiber	0.0213130259959375
BP	GO:0023052	signaling	0.0213130259959375
BP	GO:0000375	RNA splicing, via transesterification reactions	0.0213130259959375
BP	GO:0000377	RNA splicing, via transesterification reactions with bulged adenosine as nucleophile	0.0213130259959375
BP	GO:0000398	mRNA splicing, via spliceosome	0.0213130259959375
CC	GO:0043025	neuronal cell body	0.0216255990381744
BP	GO:0007346	regulation of mitotic cell cycle	0.0222489588305152
BP	GO:0098742	cell-cell adhesion via plasma-membrane adhesion molecules	0.0223508922979201
BP	GO:0051179	localization	0.0242140694901017
BP	GO:0006260	DNA replication	0.0242849615446346
CC	GO:0098793	presynapse	0.0257990054119713
BP	GO:0090068	positive regulation of cell cycle process	0.0259279991616484
CC	GO:0044422	organelle part	0.0259279991616484
BP	GO:0003433	chondrocyte development involved in endochondral bone morphogenesis	0.0259279991616484
BP	GO:0051240	positive regulation of multicellular organismal process	0.0259279991616484
CC	GO:0098936	intrinsic component of postsynaptic membrane	0.02635967222354
BP	GO:0003009	skeletal muscle contraction	0.0265721301215701
CC	GO:0044297	cell body	0.027199031184536
CC	GO:0044309	neuron spine	0.027199031184536
BP	GO:0031123	RNA 3'-end processing	0.0273081229876921
BP	GO:0050767	regulation of neurogenesis	0.028621963727752
BP	GO:0003008	system process	0.0299236014030215
BP	GO:0034641	cellular nitrogen compound metabolic process	0.0310350109955572
CC	GO:0098590	plasma membrane region	0.0317691113020476
BP	GO:0000819	sister chromatid segregation	0.0317691113020476
BP	GO:0098659	inorganic cation import across plasma membrane	0.0334967638298827
BP	GO:0099587	inorganic ion import across plasma membrane	0.0334967638298827
BP	GO:0007215	glutamate receptor signaling pathway	0.035321129494803
CC	GO:0008328	ionotropic glutamate receptor complex	0.0353621800281973
BP	GO:0050806	positive regulation of synaptic transmission	0.0354079050885728
BP	GO:0022613	ribonucleoprotein complex biogenesis	0.0361789672422838
BP	GO:0003422	growth plate cartilage morphogenesis	0.0361789672422838
BP	GO:0000245	spliceosomal complex assembly	0.037578467639847
BP	GO:0046483	heterocycle metabolic process	0.037578467639847
BP	GO:0030198	extracellular matrix organization	0.038630005981852
BP	GO:0051236	establishment of RNA localization	0.0391535706532705
BP	GO:0060284	regulation of cell development	0.0391535706532705
CC	GO:0000502	proteasome complex	0.0391535706532705
CC	GO:0048786	presynaptic active zone	0.0399482164223859
BP	GO:0044089	positive regulation of cellular component biogenesis	0.0429373626136262
BP	GO:0003071	renal system process involved in regulation of systemic arterial blood pressure	0.0430449221392474
BP	GO:0120035	regulation of plasma membrane bounded cell projection organization	0.0430449221392474
BP	GO:0060047	heart contraction	0.0430449221392474
BP	GO:1902749	regulation of cell cycle G2/M phase transition	0.0430449221392474
CC	GO:0071944	cell periphery	0.0430449221392474
MF	GO:0004529	exodeoxyribonuclease activity	0.0430449221392474
BP	GO:1903047	mitotic cell cycle process	0.0459769395383088
BP	GO:0051983	regulation of chromosome segregation	0.0461115157072826
CC	GO:0000228	nuclear chromosome	0.0461115157072826
CC	GO:0005886	plasma membrane	0.0465125417863783
BP	GO:0009719	response to endogenous stimulus	0.0475072083616135
BP	GO:0120036	plasma membrane bounded cell projection organization	0.0475224119976232
MF	GO:0044877	protein-containing complex binding	0.0475224119976232
MF	GO:0005509	calcium ion binding	0.0475224119976232
CC	GO:0005576	extracellular region	0.0484919561960553
BP	GO:0006725	cellular aromatic compound metabolic process	0.0485137783383285
MF	GO:0003723	RNA binding	0.0485137783383285
