# Supplementary material for: Dedicated transcriptomics combined with power analysis lead to functional understanding of genes with weak phenotypic changes in knockout lines
Source: PLoS Comput Biol. 2020 Nov 12;16(11):e1008354. doi: 10.1371/journal.pcbi.1008354 (PMC7685438; doi:10.1371/journal.pcbi.1008354)
Supplement: S4 File — (GZ) [file pcbi.1008354.s018.gz › S4_File/gor0.7/38.tsv]

ontology	category	term	BH
CC	GO:0032991	protein-containing complex	1.95093970162413e-09
BP	GO:0009987	cellular process	2.72893793765149e-07
BP	GO:0071840	cellular component organization or biogenesis	2.93221642479196e-07
MF	GO:0005515	protein binding	5.92556284795007e-07
BP	GO:0032502	developmental process	1.34073341287743e-06
BP	GO:0016043	cellular component organization	1.72753289535345e-06
CC	GO:0044428	nuclear part	2.69169791532302e-06
MF	GO:0005488	binding	2.70631176053911e-06
BP	GO:0048731	system development	4.11226725804811e-06
BP	GO:0007275	multicellular organism development	4.34822830279677e-06
BP	GO:0048856	anatomical structure development	4.6751376777078e-06
CC	GO:0005634	nucleus	5.47141413530068e-06
CC	GO:0043228	non-membrane-bounded organelle	6.02970708246899e-06
BP	GO:0032501	multicellular organismal process	6.02970708246899e-06
CC	GO:0031012	extracellular matrix	9.25229816802327e-06
CC	GO:0031981	nuclear lumen	1.15528893440505e-05
MF	GO:0005198	structural molecule activity	1.15528893440505e-05
CC	GO:0043232	intracellular non-membrane-bounded organelle	1.28435905522817e-05
BP	GO:0065007	biological regulation	1.41504607212971e-05
CC	GO:0070013	intracellular organelle lumen	2.16217690293914e-05
CC	GO:0031974	membrane-enclosed lumen	2.19395550287497e-05
CC	GO:0043233	organelle lumen	2.19395550287497e-05
MF	GO:0005201	extracellular matrix structural constituent	2.29037369487083e-05
BP	GO:0050789	regulation of biological process	2.88485010286652e-05
CC	GO:0030424	axon	3.95042206733287e-05
BP	GO:0050794	regulation of cellular process	7.38774754109368e-05
CC	GO:0005654	nucleoplasm	8.29542199958487e-05
CC	GO:0062023	collagen-containing extracellular matrix	9.5582947490266e-05
BP	GO:0051239	regulation of multicellular organismal process	0.00011613960484904
BP	GO:0006396	RNA processing	0.000137742470188838
BP	GO:0006397	mRNA processing	0.000188339568452751
CC	GO:0000776	kinetochore	0.000188339568452751
BP	GO:0016071	mRNA metabolic process	0.000188339568452751
CC	GO:0000775	chromosome, centromeric region	0.000256701096497527
BP	GO:0048869	cellular developmental process	0.000300795880137905
BP	GO:0030154	cell differentiation	0.000427065820592982
CC	GO:0033267	axon part	0.000437556118325901
CC	GO:0098687	chromosomal region	0.000567413353072951
BP	GO:0008380	RNA splicing	0.000748893664190166
CC	GO:0031226	intrinsic component of plasma membrane	0.00111983149801886
BP	GO:0043170	macromolecule metabolic process	0.00113845530958602
BP	GO:0048519	negative regulation of biological process	0.00116904085410566
CC	GO:0097458	neuron part	0.00116904085410566
BP	GO:2000026	regulation of multicellular organismal development	0.00124762355667833
BP	GO:0050793	regulation of developmental process	0.00124762355667833
CC	GO:0044427	chromosomal part	0.00124762355667833
CC	GO:0005694	chromosome	0.00124762355667833
CC	GO:0097060	synaptic membrane	0.00130550744167756
BP	GO:0007399	nervous system development	0.00135131649350087
CC	GO:0045202	synapse	0.00181474325966288
CC	GO:0005581	collagen trimer	0.00188109069761816
CC	GO:0005681	spliceosomal complex	0.00211557606951589
BP	GO:0090304	nucleic acid metabolic process	0.00211586430082717
BP	GO:0051130	positive regulation of cellular component organization	0.00227453737340696
BP	GO:0045595	regulation of cell differentiation	0.00227453737340696
BP	GO:0051094	positive regulation of developmental process	0.0026843479227251
BP	GO:0048523	negative regulation of cellular process	0.00289818532137772
CC	GO:0005887	integral component of plasma membrane	0.00304787551427681
BP	GO:0045597	positive regulation of cell differentiation	0.00312281109698074
CC	GO:1990904	ribonucleoprotein complex	0.00312281109698074
CC	GO:0036477	somatodendritic compartment	0.00330567481414563
BP	GO:0048518	positive regulation of biological process	0.0034491911717675
MF	GO:0005212	structural constituent of eye lens	0.00374901602175203
CC	GO:0044420	extracellular matrix component	0.00431588941365788
BP	GO:0031123	RNA 3'-end processing	0.00457926733685262
CC	GO:0044422	organelle part	0.00501646715619017
BP	GO:0048522	positive regulation of cellular process	0.00501646715619017
BP	GO:0006139	nucleobase-containing compound metabolic process	0.00601158838085957
CC	GO:0030054	cell junction	0.00681970187378183
BP	GO:0051128	regulation of cellular component organization	0.00686149685481156
CC	GO:0000777	condensed chromosome kinetochore	0.00707617609164918
BP	GO:0051179	localization	0.00724098459826287
CC	GO:0044456	synapse part	0.00779418962989999
CC	GO:0044421	extracellular region part	0.00866378439452582
BP	GO:0006403	RNA localization	0.00937297215456698
MF	GO:0003729	mRNA binding	0.00956649339276652
BP	GO:0048167	regulation of synaptic plasticity	0.00956649339276652
CC	GO:0000502	proteasome complex	0.00976756639694133
BP	GO:0040007	growth	0.010943278866123
BP	GO:0000375	RNA splicing, via transesterification reactions	0.010943278866123
BP	GO:0000377	RNA splicing, via transesterification reactions with bulged adenosine as nucleophile	0.010943278866123
BP	GO:0000398	mRNA splicing, via spliceosome	0.010943278866123
CC	GO:0005623	cell	0.0119823699494359
CC	GO:0044464	cell part	0.0131087237360259
MF	GO:0003723	RNA binding	0.0156549023653172
CC	GO:0005813	centrosome	0.0159982712172235
CC	GO:0043005	neuron projection	0.0169639014962632
BP	GO:0046483	heterocycle metabolic process	0.0178921155328038
CC	GO:1905369	endopeptidase complex	0.0179685267924111
BP	GO:0000245	spliceosomal complex assembly	0.0179685267924111
BP	GO:0022610	biological adhesion	0.0179685267924111
CC	GO:0043025	neuronal cell body	0.0180433529328062
CC	GO:0099240	intrinsic component of synaptic membrane	0.0184992838960535
CC	GO:0045211	postsynaptic membrane	0.0189349730784697
BP	GO:0051726	regulation of cell cycle	0.0189349730784697
BP	GO:0098659	inorganic cation import across plasma membrane	0.0189349730784697
BP	GO:0099587	inorganic ion import across plasma membrane	0.0189349730784697
CC	GO:0000779	condensed chromosome, centromeric region	0.0189349730784697
BP	GO:0006260	DNA replication	0.0199112117099027
BP	GO:0090068	positive regulation of cell cycle process	0.0200078807786409
BP	GO:0007155	cell adhesion	0.0200885660838461
CC	GO:0044297	cell body	0.0225458603631573
BP	GO:0006941	striated muscle contraction	0.0225458603631573
BP	GO:0008037	cell recognition	0.0230178361596429
BP	GO:0051960	regulation of nervous system development	0.0230178361596429
BP	GO:0010467	gene expression	0.0230178361596429
CC	GO:0099634	postsynaptic specialization membrane	0.0230178361596429
BP	GO:0048468	cell development	0.0230649002225946
BP	GO:0034641	cellular nitrogen compound metabolic process	0.0235705097405486
BP	GO:0000819	sister chromatid segregation	0.024023449927991
CC	GO:0044327	dendritic spine head	0.0240437128515669
CC	GO:0044446	intracellular organelle part	0.0249380807116879
BP	GO:0016070	RNA metabolic process	0.0253253950257668
BP	GO:1901701	cellular response to oxygen-containing compound	0.0284890494569737
CC	GO:0097447	dendritic tree	0.028854446525796
MF	GO:0044877	protein-containing complex binding	0.028854446525796
BP	GO:0007049	cell cycle	0.0293808232002116
BP	GO:0003009	skeletal muscle contraction	0.0303567587807922
CC	GO:0005615	extracellular space	0.0303567587807922
BP	GO:0060350	endochondral bone morphogenesis	0.0305640871093081
BP	GO:0002062	chondrocyte differentiation	0.0311190635072712
BP	GO:0048168	regulation of neuronal synaptic plasticity	0.0311190635072712
BP	GO:0007154	cell communication	0.0311190635072712
BP	GO:0022008	neurogenesis	0.0319753615002895
BP	GO:0000070	mitotic sister chromatid segregation	0.0324121370115308
MF	GO:0046873	metal ion transmembrane transporter activity	0.0332024031333496
CC	GO:0044304	main axon	0.0332641431234698
BP	GO:0051962	positive regulation of nervous system development	0.0332641431234698
CC	GO:0000228	nuclear chromosome	0.0332641431234698
CC	GO:0044459	plasma membrane part	0.0332641431234698
BP	GO:0048699	generation of neurons	0.0346080213978204
BP	GO:0006725	cellular aromatic compound metabolic process	0.0350294196409575
BP	GO:0006807	nitrogen compound metabolic process	0.0350294196409575
BP	GO:0099536	synaptic signaling	0.0359468681080094
BP	GO:0007215	glutamate receptor signaling pathway	0.0371619070638501
BP	GO:0023052	signaling	0.0375931820645502
CC	GO:0030425	dendrite	0.0375931820645502
BP	GO:0044260	cellular macromolecule metabolic process	0.0375931820645502
BP	GO:0051241	negative regulation of multicellular organismal process	0.0383538395929911
BP	GO:0051216	cartilage development	0.0391051412729893
BP	GO:0030182	neuron differentiation	0.0391051412729893
BP	GO:0030198	extracellular matrix organization	0.0391548036773658
BP	GO:0060255	regulation of macromolecule metabolic process	0.0391548036773658
MF	GO:0015079	potassium ion transmembrane transporter activity	0.0391548036773658
BP	GO:0000278	mitotic cell cycle	0.0391555237293396
MF	GO:0030020	extracellular matrix structural constituent conferring tensile strength	0.0394540754792603
CC	GO:0098936	intrinsic component of postsynaptic membrane	0.0394540754792603
BP	GO:0051236	establishment of RNA localization	0.0423026156251254
BP	GO:0051093	negative regulation of developmental process	0.0423026156251254
BP	GO:0140014	mitotic nuclear division	0.0426445402568834
CC	GO:0043292	contractile fiber	0.0426445402568834
BP	GO:0098655	cation transmembrane transport	0.042999762575598
BP	GO:0099537	trans-synaptic signaling	0.0447390647507674
BP	GO:0003071	renal system process involved in regulation of systemic arterial blood pressure	0.044741966949126
BP	GO:0044085	cellular component biogenesis	0.0454735949342335
BP	GO:0007268	chemical synaptic transmission	0.0454735949342335
BP	GO:0098916	anterograde trans-synaptic signaling	0.0454735949342335
CC	GO:0044454	nuclear chromosome part	0.0457994285228685
BP	GO:0001501	skeletal system development	0.0465337979431322
BP	GO:0008150	biological_process	0.0467178163745665
BP	GO:0051983	regulation of chromosome segregation	0.049675186894365
BP	GO:0003008	system process	0.049675186894365
CC	GO:0071013	catalytic step 2 spliceosome	0.0497521079997256
