# Supplementary material for: Dedicated transcriptomics combined with power analysis lead to functional understanding of genes with weak phenotypic changes in knockout lines
Source: PLoS Comput Biol. 2020 Nov 12;16(11):e1008354. doi: 10.1371/journal.pcbi.1008354 (PMC7685438; doi:10.1371/journal.pcbi.1008354)
Supplement: S4 File — (GZ) [file pcbi.1008354.s018.gz › S4_File/gor0.7/239.tsv]

ontology	category	term	BH
BP	GO:0009987	cellular process	6.81381475746197e-09
BP	GO:0071840	cellular component organization or biogenesis	3.05896373834557e-07
CC	GO:0032991	protein-containing complex	4.09390432613641e-07
CC	GO:0031012	extracellular matrix	4.88510365379468e-07
CC	GO:0062023	collagen-containing extracellular matrix	1.38300551964378e-06
CC	GO:0043228	non-membrane-bounded organelle	1.84456520787668e-06
BP	GO:0016043	cellular component organization	2.38604284192902e-06
CC	GO:0044428	nuclear part	3.23347797350014e-06
MF	GO:0005488	binding	3.23347797350014e-06
CC	GO:0043232	intracellular non-membrane-bounded organelle	3.33302159283501e-06
BP	GO:0065007	biological regulation	3.39514426075094e-06
MF	GO:0005198	structural molecule activity	7.44425661988563e-06
BP	GO:0050789	regulation of biological process	9.71368690566257e-06
MF	GO:0005515	protein binding	9.71368690566257e-06
MF	GO:0005201	extracellular matrix structural constituent	1.19402988411802e-05
BP	GO:0032501	multicellular organismal process	1.67325437792182e-05
CC	GO:0030424	axon	2.37279708000265e-05
BP	GO:0050794	regulation of cellular process	2.37279708000265e-05
BP	GO:0048731	system development	2.41920820007408e-05
CC	GO:0031981	nuclear lumen	3.13309241441583e-05
BP	GO:0032502	developmental process	3.13309241441583e-05
BP	GO:0007275	multicellular organism development	4.44212136929136e-05
CC	GO:0005634	nucleus	0.000101104044507341
BP	GO:0048519	negative regulation of biological process	0.000102538044668446
CC	GO:0070013	intracellular organelle lumen	0.00012173945759878
CC	GO:0031974	membrane-enclosed lumen	0.000125088758866763
CC	GO:0043233	organelle lumen	0.000125088758866763
CC	GO:0097458	neuron part	0.000158401297023364
CC	GO:0045202	synapse	0.000205020008765104
BP	GO:0048856	anatomical structure development	0.000300860309654843
BP	GO:0016071	mRNA metabolic process	0.000434703590010557
CC	GO:0030054	cell junction	0.000738708639392342
BP	GO:0048518	positive regulation of biological process	0.000824695607638299
CC	GO:0044421	extracellular region part	0.000824695607638299
BP	GO:0006396	RNA processing	0.000824695607638299
CC	GO:0005681	spliceosomal complex	0.000882869360488396
CC	GO:1990904	ribonucleoprotein complex	0.000882869360488396
CC	GO:0000775	chromosome, centromeric region	0.000882869360488396
CC	GO:0000776	kinetochore	0.000955547229250822
BP	GO:0048523	negative regulation of cellular process	0.000955547229250822
CC	GO:0005654	nucleoplasm	0.00104935906387145
BP	GO:0048869	cellular developmental process	0.00131290486973578
CC	GO:0036477	somatodendritic compartment	0.00131290486973578
BP	GO:0030154	cell differentiation	0.00131290486973578
BP	GO:0008380	RNA splicing	0.00148136334789832
BP	GO:0006397	mRNA processing	0.00216273226768857
BP	GO:0051726	regulation of cell cycle	0.00217191507992641
BP	GO:0051239	regulation of multicellular organismal process	0.0033280377231321
BP	GO:0051128	regulation of cellular component organization	0.00336224787936692
CC	GO:0033267	axon part	0.00378843694963017
BP	GO:0040007	growth	0.00394551483210955
BP	GO:0007049	cell cycle	0.00403008703855641
BP	GO:0030198	extracellular matrix organization	0.00405614929804205
BP	GO:0099536	synaptic signaling	0.00420209397069087
CC	GO:0097060	synaptic membrane	0.00449814528378352
CC	GO:0005615	extracellular space	0.00477901722728408
CC	GO:0098982	GABA-ergic synapse	0.0053984617403214
BP	GO:0007399	nervous system development	0.0053984617403214
BP	GO:0043170	macromolecule metabolic process	0.0053984617403214
CC	GO:0005623	cell	0.0053984617403214
MF	GO:0044877	protein-containing complex binding	0.0053984617403214
CC	GO:0098687	chromosomal region	0.0053984617403214
BP	GO:0048522	positive regulation of cellular process	0.00551930101126432
CC	GO:0044464	cell part	0.00595237154855788
BP	GO:0051094	positive regulation of developmental process	0.00599483679657868
CC	GO:0031226	intrinsic component of plasma membrane	0.00610163967846803
BP	GO:0022610	biological adhesion	0.00637432964769699
CC	GO:0043005	neuron projection	0.00648378795497863
BP	GO:0048468	cell development	0.00648378795497863
BP	GO:0000375	RNA splicing, via transesterification reactions	0.00648378795497863
BP	GO:0000377	RNA splicing, via transesterification reactions with bulged adenosine as nucleophile	0.00648378795497863
BP	GO:0000398	mRNA splicing, via spliceosome	0.00648378795497863
BP	GO:0051130	positive regulation of cellular component organization	0.00651700826410401
BP	GO:0099537	trans-synaptic signaling	0.00655492701716623
BP	GO:0007268	chemical synaptic transmission	0.00655492701716623
BP	GO:0098916	anterograde trans-synaptic signaling	0.00655492701716623
BP	GO:0043062	extracellular structure organization	0.00655492701716623
BP	GO:0007155	cell adhesion	0.00669960044718437
CC	GO:0044422	organelle part	0.00765880752151351
BP	GO:0060351	cartilage development involved in endochondral bone morphogenesis	0.00765880752151351
CC	GO:0005887	integral component of plasma membrane	0.00775534836751529
BP	GO:0006139	nucleobase-containing compound metabolic process	0.00818826628163628
BP	GO:0048666	neuron development	0.00818826628163628
MF	GO:0003729	mRNA binding	0.00818826628163628
CC	GO:0044456	synapse part	0.00838365896328552
CC	GO:0044427	chromosomal part	0.00850359580341785
BP	GO:0090304	nucleic acid metabolic process	0.00959601384205426
CC	GO:0005694	chromosome	0.0099736588317242
CC	GO:0044297	cell body	0.0107899557518866
CC	GO:0043025	neuronal cell body	0.0114607327651305
CC	GO:0044420	extracellular matrix component	0.0115078295099086
BP	GO:0007346	regulation of mitotic cell cycle	0.0117056792210102
BP	GO:0000278	mitotic cell cycle	0.0125876097834331
BP	GO:0008037	cell recognition	0.0136084592963429
BP	GO:0045597	positive regulation of cell differentiation	0.013680542173925
CC	GO:0098590	plasma membrane region	0.013680542173925
BP	GO:0046483	heterocycle metabolic process	0.0142465231490957
BP	GO:0044085	cellular component biogenesis	0.014949256937276
BP	GO:0090068	positive regulation of cell cycle process	0.0151910227127208
CC	GO:0099240	intrinsic component of synaptic membrane	0.0154310220309916
BP	GO:0048589	developmental growth	0.016722988427584
BP	GO:0050793	regulation of developmental process	0.017961076765092
BP	GO:0034641	cellular nitrogen compound metabolic process	0.0189417575531154
BP	GO:0030182	neuron differentiation	0.0196897036715553
BP	GO:0051179	localization	0.0200110951557815
CC	GO:0005856	cytoskeleton	0.0205450043576451
BP	GO:0032879	regulation of localization	0.0214938591401608
BP	GO:0003071	renal system process involved in regulation of systemic arterial blood pressure	0.0214938591401608
BP	GO:0031175	neuron projection development	0.0221425777330113
BP	GO:0000245	spliceosomal complex assembly	0.0221425777330113
BP	GO:0006260	DNA replication	0.0230081698201136
BP	GO:0022008	neurogenesis	0.0230081698201136
CC	GO:0005576	extracellular region	0.0232420920776241
BP	GO:0006941	striated muscle contraction	0.0241232961742338
BP	GO:0003418	growth plate cartilage chondrocyte differentiation	0.0243452803445585
CC	GO:0097447	dendritic tree	0.0243452803445585
BP	GO:0060348	bone development	0.0249586232629164
BP	GO:0051716	cellular response to stimulus	0.0250410277284638
BP	GO:0007154	cell communication	0.0253086810167671
BP	GO:0022613	ribonucleoprotein complex biogenesis	0.0259384824590377
CC	GO:0005813	centrosome	0.0265374817476164
BP	GO:2000026	regulation of multicellular organismal development	0.0271584752283453
BP	GO:0031123	RNA 3'-end processing	0.0274546992165593
BP	GO:0023052	signaling	0.0274546992165593
MF	GO:0005212	structural constituent of eye lens	0.0274546992165593
BP	GO:0048699	generation of neurons	0.0280780583937463
BP	GO:0003008	system process	0.0288005601866922
CC	GO:0098936	intrinsic component of postsynaptic membrane	0.0290035448777691
CC	GO:0000777	condensed chromosome kinetochore	0.0293762557237743
BP	GO:0003433	chondrocyte development involved in endochondral bone morphogenesis	0.0325261899963993
BP	GO:0040011	locomotion	0.0325261899963993
CC	GO:0045211	postsynaptic membrane	0.0325261899963993
BP	GO:0006807	nitrogen compound metabolic process	0.0327875253164179
CC	GO:0030425	dendrite	0.0328519860696585
BP	GO:0003417	growth plate cartilage development	0.0331379126128047
BP	GO:0050896	response to stimulus	0.0348576877124847
CC	GO:0098793	presynapse	0.0348576877124847
BP	GO:0006928	movement of cell or subcellular component	0.0348576877124847
BP	GO:0051983	regulation of chromosome segregation	0.0369863420173498
BP	GO:0006725	cellular aromatic compound metabolic process	0.0370335520334147
BP	GO:0051962	positive regulation of nervous system development	0.0382550224491109
CC	GO:0044446	intracellular organelle part	0.0395233546902055
CC	GO:0005581	collagen trimer	0.0395233546902055
MF	GO:0008092	cytoskeletal protein binding	0.039749702888097
BP	GO:0003009	skeletal muscle contraction	0.039749702888097
BP	GO:0007411	axon guidance	0.039749702888097
BP	GO:0006403	RNA localization	0.0413990314495703
BP	GO:0033047	regulation of mitotic sister chromatid segregation	0.0415748686905766
BP	GO:0032989	cellular component morphogenesis	0.0419140343338056
BP	GO:0003422	growth plate cartilage morphogenesis	0.0419140343338056
BP	GO:0120039	plasma membrane bounded cell projection morphogenesis	0.0421802922670094
BP	GO:0010467	gene expression	0.0428828147994611
BP	GO:0048812	neuron projection morphogenesis	0.0428828147994611
BP	GO:0008150	biological_process	0.0429987678853928
BP	GO:0006259	DNA metabolic process	0.0459009074562084
CC	GO:0099634	postsynaptic specialization membrane	0.0461910376340262
MF	GO:0097367	carbohydrate derivative binding	0.0461910376340262
CC	GO:0048786	presynaptic active zone	0.0462571921795163
BP	GO:0045595	regulation of cell differentiation	0.0468445096155942
BP	GO:0050804	modulation of chemical synaptic transmission	0.0468445096155942
CC	GO:0099699	integral component of synaptic membrane	0.0469075282730578
BP	GO:0060350	endochondral bone morphogenesis	0.0469075282730578
CC	GO:0000228	nuclear chromosome	0.0475474881142992
BP	GO:0097485	neuron projection guidance	0.0481245673795115
CC	GO:0044459	plasma membrane part	0.0490435770819725
BP	GO:0051960	regulation of nervous system development	0.0490435770819725
BP	GO:0000070	mitotic sister chromatid segregation	0.0490435770819725
BP	GO:0048858	cell projection morphogenesis	0.0490435770819725
CC	GO:0042995	cell projection	0.0494288772825979
CC	GO:0099512	supramolecular fiber	0.0497927656130066
