# Supplementary material for: Dedicated transcriptomics combined with power analysis lead to functional understanding of genes with weak phenotypic changes in knockout lines
Source: PLoS Comput Biol. 2020 Nov 12;16(11):e1008354. doi: 10.1371/journal.pcbi.1008354 (PMC7685438; doi:10.1371/journal.pcbi.1008354)
Supplement: S4 File — (GZ) [file pcbi.1008354.s018.gz › S4_File/gor0.7/117.tsv]

ontology	category	term	BH
CC	GO:0032991	protein-containing complex	4.55531047578707e-09
BP	GO:0009987	cellular process	2.56755089595571e-08
MF	GO:0005515	protein binding	3.09075850424556e-07
MF	GO:0005488	binding	4.79398289584913e-07
BP	GO:0032501	multicellular organismal process	9.04334511445101e-07
CC	GO:0031012	extracellular matrix	1.0524967505585e-06
CC	GO:0044428	nuclear part	1.18661721784823e-06
BP	GO:0048731	system development	2.43214547341864e-06
BP	GO:0065007	biological regulation	2.43214547341864e-06
BP	GO:0007275	multicellular organism development	3.80871967116967e-06
BP	GO:0050789	regulation of biological process	5.53922659347649e-06
MF	GO:0005201	extracellular matrix structural constituent	6.28300314539939e-06
CC	GO:0005634	nucleus	7.86964738972649e-06
BP	GO:0071840	cellular component organization or biogenesis	7.86964738972649e-06
BP	GO:0032502	developmental process	7.86964738972649e-06
BP	GO:0048856	anatomical structure development	1.42356172452872e-05
BP	GO:0050794	regulation of cellular process	1.42356172452872e-05
MF	GO:0005198	structural molecule activity	1.42356172452872e-05
CC	GO:0030424	axon	1.53604814473279e-05
CC	GO:0062023	collagen-containing extracellular matrix	1.78502645025868e-05
CC	GO:0031981	nuclear lumen	2.57427409044534e-05
CC	GO:0070013	intracellular organelle lumen	3.32824999609393e-05
CC	GO:0097060	synaptic membrane	3.32824999609393e-05
BP	GO:0016043	cellular component organization	3.32824999609393e-05
CC	GO:0031974	membrane-enclosed lumen	3.32824999609393e-05
CC	GO:0043233	organelle lumen	3.32824999609393e-05
CC	GO:0043228	non-membrane-bounded organelle	3.69126105901869e-05
BP	GO:0048519	negative regulation of biological process	5.63179660029009e-05
BP	GO:0048523	negative regulation of cellular process	6.1679779788637e-05
CC	GO:0043232	intracellular non-membrane-bounded organelle	0.000104271742160035
BP	GO:0007399	nervous system development	0.000120410565331794
CC	GO:0045202	synapse	0.000198812495904154
CC	GO:0044421	extracellular region part	0.000199197760520656
BP	GO:0016071	mRNA metabolic process	0.000218753610558161
CC	GO:0005681	spliceosomal complex	0.000364534801625597
CC	GO:0099240	intrinsic component of synaptic membrane	0.000364534801625597
BP	GO:0043170	macromolecule metabolic process	0.000364534801625597
CC	GO:0031226	intrinsic component of plasma membrane	0.000379314692380023
CC	GO:0000776	kinetochore	0.000440613694417145
BP	GO:0008380	RNA splicing	0.00053574875006814
BP	GO:0006396	RNA processing	0.000553846730300288
CC	GO:0005654	nucleoplasm	0.000581488063262603
BP	GO:0048518	positive regulation of biological process	0.00065417183865382
BP	GO:0051239	regulation of multicellular organismal process	0.000660288902484706
BP	GO:0006397	mRNA processing	0.000670682404893608
CC	GO:0005615	extracellular space	0.000767178116506846
CC	GO:0044456	synapse part	0.000856249281523675
CC	GO:0044464	cell part	0.000905668943176649
CC	GO:0000775	chromosome, centromeric region	0.000909747579217579
CC	GO:1990904	ribonucleoprotein complex	0.000916846692605022
CC	GO:0033267	axon part	0.000916846692605022
CC	GO:0005623	cell	0.000916846692605022
CC	GO:0097458	neuron part	0.00111410582466601
BP	GO:0006139	nucleobase-containing compound metabolic process	0.0012107553357883
BP	GO:0048522	positive regulation of cellular process	0.0012107553357883
BP	GO:0051094	positive regulation of developmental process	0.00188057526698066
CC	GO:0098878	neurotransmitter receptor complex	0.00205445621658474
BP	GO:0003008	system process	0.00230853464356493
CC	GO:0045211	postsynaptic membrane	0.00248170703387593
BP	GO:0040007	growth	0.00249863908239889
BP	GO:0051128	regulation of cellular component organization	0.00249863908239889
BP	GO:0048168	regulation of neuronal synaptic plasticity	0.00249863908239889
CC	GO:0005887	integral component of plasma membrane	0.00258454686746947
BP	GO:0090304	nucleic acid metabolic process	0.0027598768167755
BP	GO:0048167	regulation of synaptic plasticity	0.00308886574874985
BP	GO:0032879	regulation of localization	0.00325141917790478
BP	GO:0051179	localization	0.00348835414781832
BP	GO:0046483	heterocycle metabolic process	0.00348835414781832
BP	GO:0051726	regulation of cell cycle	0.00354347180265567
MF	GO:0005212	structural constituent of eye lens	0.00354347180265567
CC	GO:0099699	integral component of synaptic membrane	0.00382520920992998
BP	GO:0034641	cellular nitrogen compound metabolic process	0.00396858469221566
BP	GO:0000375	RNA splicing, via transesterification reactions	0.0039865300495556
BP	GO:0000377	RNA splicing, via transesterification reactions with bulged adenosine as nucleophile	0.0039865300495556
BP	GO:0000398	mRNA splicing, via spliceosome	0.0039865300495556
BP	GO:0007049	cell cycle	0.00424383392243964
MF	GO:0044877	protein-containing complex binding	0.00447150355537309
BP	GO:0007268	chemical synaptic transmission	0.00453111555221899
BP	GO:0098916	anterograde trans-synaptic signaling	0.00453111555221899
CC	GO:0044422	organelle part	0.00475184365156648
BP	GO:0006403	RNA localization	0.0049176666581036
BP	GO:0051130	positive regulation of cellular component organization	0.0051602527199571
CC	GO:0098687	chromosomal region	0.0051602527199571
BP	GO:0099536	synaptic signaling	0.00561418071610611
CC	GO:0044459	plasma membrane part	0.00561418071610611
BP	GO:0099537	trans-synaptic signaling	0.00573334987470615
CC	GO:0000777	condensed chromosome kinetochore	0.00573334987470615
CC	GO:0008328	ionotropic glutamate receptor complex	0.00573334987470615
BP	GO:0030154	cell differentiation	0.00658254833912826
BP	GO:0032412	regulation of ion transmembrane transporter activity	0.00663332276069348
BP	GO:0048869	cellular developmental process	0.00730006160312712
BP	GO:0006725	cellular aromatic compound metabolic process	0.00737836367842346
BP	GO:0050793	regulation of developmental process	0.0074525285149759
BP	GO:0006807	nitrogen compound metabolic process	0.00754409869706257
CC	GO:0098793	presynapse	0.00754409869706257
CC	GO:0005576	extracellular region	0.00774137083148489
BP	GO:0010467	gene expression	0.00774137083148489
CC	GO:0098936	intrinsic component of postsynaptic membrane	0.00932491572801216
BP	GO:0045597	positive regulation of cell differentiation	0.00932491572801216
MF	GO:0003729	mRNA binding	0.00975868027778615
CC	GO:0036477	somatodendritic compartment	0.0103368777578481
CC	GO:0098590	plasma membrane region	0.010350465747805
CC	GO:0030054	cell junction	0.0103551415634067
BP	GO:0050804	modulation of chemical synaptic transmission	0.0109476685318155
BP	GO:0006941	striated muscle contraction	0.0110696931427879
BP	GO:0050808	synapse organization	0.0113114923872918
BP	GO:0060255	regulation of macromolecule metabolic process	0.0117863006784873
CC	GO:0005694	chromosome	0.0122174550965173
CC	GO:0098978	glutamatergic synapse	0.0122174550965173
BP	GO:0044260	cellular macromolecule metabolic process	0.0122174550965173
BP	GO:0022610	biological adhesion	0.0122174550965173
MF	GO:0003723	RNA binding	0.0124896604071469
BP	GO:0007346	regulation of mitotic cell cycle	0.0124896604071469
BP	GO:0099177	regulation of trans-synaptic signaling	0.0124896604071469
BP	GO:0048589	developmental growth	0.0130964848332202
CC	GO:0043005	neuron projection	0.0132849994767381
BP	GO:0022008	neurogenesis	0.0132849994767381
BP	GO:0007155	cell adhesion	0.0140964178972946
BP	GO:0000245	spliceosomal complex assembly	0.0148506433172892
CC	GO:0042734	presynaptic membrane	0.0148603789121507
BP	GO:0031123	RNA 3'-end processing	0.0150526760926867
BP	GO:0051236	establishment of RNA localization	0.0153165430235705
BP	GO:0022898	regulation of transmembrane transporter activity	0.0153165430235705
CC	GO:0000779	condensed chromosome, centromeric region	0.0153165430235705
CC	GO:0044427	chromosomal part	0.0158557876290662
BP	GO:0000278	mitotic cell cycle	0.0159463296285615
BP	GO:0030182	neuron differentiation	0.0159463296285615
CC	GO:0005581	collagen trimer	0.0164190498183503
BP	GO:0000070	mitotic sister chromatid segregation	0.0165428998470753
BP	GO:0030001	metal ion transport	0.0182623547450073
BP	GO:2000026	regulation of multicellular organismal development	0.0182623547450073
BP	GO:1901360	organic cyclic compound metabolic process	0.0182623547450073
CC	GO:1902495	transmembrane transporter complex	0.0188909687143507
BP	GO:0048169	regulation of long-term neuronal synaptic plasticity	0.0188909687143507
BP	GO:0003015	heart process	0.0192406372881591
MF	GO:0044325	ion channel binding	0.0194550550144795
BP	GO:0048699	generation of neurons	0.0194550550144795
CC	GO:0044327	dendritic spine head	0.0198531773169893
CC	GO:1990351	transporter complex	0.02061973915949
CC	GO:0044446	intracellular organelle part	0.0208050836996854
BP	GO:0001501	skeletal system development	0.0208516685759783
BP	GO:0045595	regulation of cell differentiation	0.0215691819052728
BP	GO:0003071	renal system process involved in regulation of systemic arterial blood pressure	0.0242552802497937
BP	GO:0070887	cellular response to chemical stimulus	0.0248515970484939
CC	GO:0071013	catalytic step 2 spliceosome	0.0259354750576093
BP	GO:0098655	cation transmembrane transport	0.0259354750576093
CC	GO:0098982	GABA-ergic synapse	0.0259354750576093
BP	GO:0033047	regulation of mitotic sister chromatid segregation	0.0259354750576093
CC	GO:0044420	extracellular matrix component	0.0259354750576093
MF	GO:0046873	metal ion transmembrane transporter activity	0.0259354750576093
BP	GO:0051983	regulation of chromosome segregation	0.0259354750576093
BP	GO:0006811	ion transport	0.0259354750576093
BP	GO:0048666	neuron development	0.0263535529083678
BP	GO:0050657	nucleic acid transport	0.0264771139157513
BP	GO:0050658	RNA transport	0.0264771139157513
BP	GO:0032409	regulation of transporter activity	0.0270902199965618
BP	GO:0140014	mitotic nuclear division	0.0272536204117996
BP	GO:0006936	muscle contraction	0.0277364367881542
CC	GO:0099512	supramolecular fiber	0.0277364367881542
CC	GO:0043025	neuronal cell body	0.0287020125559588
CC	GO:0099055	integral component of postsynaptic membrane	0.0289731721693455
BP	GO:0051962	positive regulation of nervous system development	0.0290325682989403
BP	GO:0048468	cell development	0.0290325682989403
BP	GO:0016070	RNA metabolic process	0.0293233611142806
CC	GO:0099080	supramolecular complex	0.0316376115288309
CC	GO:0099081	supramolecular polymer	0.0316376115288309
BP	GO:0044089	positive regulation of cellular component biogenesis	0.0320796595900711
CC	GO:0034702	ion channel complex	0.0324830660915918
BP	GO:0051960	regulation of nervous system development	0.0332347934513411
MF	GO:0005102	signaling receptor binding	0.0338932803966222
BP	GO:0044057	regulation of system process	0.0346728025698965
BP	GO:0051171	regulation of nitrogen compound metabolic process	0.0353563550843142
BP	GO:0003012	muscle system process	0.0353563550843142
BP	GO:0090068	positive regulation of cell cycle process	0.0357907093714317
BP	GO:0033045	regulation of sister chromatid segregation	0.0373240279086627
CC	GO:0000502	proteasome complex	0.0385145056368759
CC	GO:0005886	plasma membrane	0.0385145056368759
BP	GO:0040008	regulation of growth	0.0386109271256031
CC	GO:0098889	intrinsic component of presynaptic membrane	0.0387464628050841
CC	GO:0071944	cell periphery	0.0403682422949833
CC	GO:0034703	cation channel complex	0.0409038223223256
BP	GO:1901701	cellular response to oxygen-containing compound	0.0436446352614753
CC	GO:0044297	cell body	0.0438301240433941
BP	GO:0050877	nervous system process	0.0438301240433941
CC	GO:0150034	distal axon	0.0438301240433941
BP	GO:0034765	regulation of ion transmembrane transport	0.0443833794336225
BP	GO:0050806	positive regulation of synaptic transmission	0.0455944146986929
MF	GO:0005261	cation channel activity	0.0455944146986929
BP	GO:0034220	ion transmembrane transport	0.0457747982655238
MF	GO:0005509	calcium ion binding	0.0463743749833556
BP	GO:0042221	response to chemical	0.0464010431039139
CC	GO:0097447	dendritic tree	0.0465197517281169
BP	GO:0035264	multicellular organism growth	0.0472182294711991
CC	GO:0099634	postsynaptic specialization membrane	0.0472182294711991
BP	GO:0000819	sister chromatid segregation	0.0472182294711991
BP	GO:0060350	endochondral bone morphogenesis	0.0472182294711991
BP	GO:0051216	cartilage development	0.0479044198303528
