# Supplementary material for: Dedicated transcriptomics combined with power analysis lead to functional understanding of genes with weak phenotypic changes in knockout lines
Source: PLoS Comput Biol. 2020 Nov 12;16(11):e1008354. doi: 10.1371/journal.pcbi.1008354 (PMC7685438; doi:10.1371/journal.pcbi.1008354)
Supplement: S4 File — (GZ) [file pcbi.1008354.s018.gz › S4_File/gor0.7/8.tsv]

ontology	category	term	BH
BP	GO:0009987	cellular process	1.76688795929546e-07
CC	GO:0032991	protein-containing complex	1.76688795929546e-07
CC	GO:0031012	extracellular matrix	4.68319220602899e-06
MF	GO:0005201	extracellular matrix structural constituent	4.68319220602899e-06
CC	GO:0044428	nuclear part	5.02440156759756e-06
BP	GO:0071840	cellular component organization or biogenesis	9.02680346702801e-06
CC	GO:0062023	collagen-containing extracellular matrix	9.02680346702801e-06
BP	GO:0032502	developmental process	1.3951409607162e-05
BP	GO:0048731	system development	2.14795573628251e-05
MF	GO:0005515	protein binding	2.14795573628251e-05
MF	GO:0005198	structural molecule activity	2.36169381715284e-05
BP	GO:0048856	anatomical structure development	2.64168233312428e-05
BP	GO:0007275	multicellular organism development	3.21175604006486e-05
BP	GO:0065007	biological regulation	3.65474974359484e-05
BP	GO:0032501	multicellular organismal process	3.88123223414009e-05
CC	GO:0030424	axon	5.15439855099357e-05
CC	GO:0031981	nuclear lumen	5.15439855099357e-05
BP	GO:0016043	cellular component organization	6.13042867827875e-05
BP	GO:0050789	regulation of biological process	8.62324493078329e-05
CC	GO:0005634	nucleus	0.00011288727071751
CC	GO:0070013	intracellular organelle lumen	0.000147352395860087
CC	GO:0097060	synaptic membrane	0.000251284416677763
MF	GO:0005488	binding	0.000251284416677763
CC	GO:0031974	membrane-enclosed lumen	0.000251284416677763
CC	GO:0043233	organelle lumen	0.000251284416677763
CC	GO:0000775	chromosome, centromeric region	0.000268610635858369
CC	GO:0043228	non-membrane-bounded organelle	0.000268610635858369
BP	GO:0050794	regulation of cellular process	0.000268610635858369
CC	GO:0005654	nucleoplasm	0.000799902084481048
CC	GO:1990904	ribonucleoprotein complex	0.000908157806502609
BP	GO:0048523	negative regulation of cellular process	0.000971483123228626
BP	GO:0048519	negative regulation of biological process	0.000995249017254072
CC	GO:0000776	kinetochore	0.00126975773004956
CC	GO:0030054	cell junction	0.00130805191812006
CC	GO:0043232	intracellular non-membrane-bounded organelle	0.00133223792251252
BP	GO:0043170	macromolecule metabolic process	0.00180041718734709
CC	GO:0044421	extracellular region part	0.00240699508253654
CC	GO:0098687	chromosomal region	0.00254170270657835
BP	GO:0090068	positive regulation of cell cycle process	0.00262559967814414
CC	GO:0005681	spliceosomal complex	0.00280645416237973
CC	GO:0045202	synapse	0.0028742006092434
CC	GO:0044420	extracellular matrix component	0.00383717758228472
BP	GO:0040007	growth	0.00426441667207991
CC	GO:0097458	neuron part	0.00493543172479745
BP	GO:0006396	RNA processing	0.00502989305489682
BP	GO:0007399	nervous system development	0.00502989305489682
BP	GO:0048869	cellular developmental process	0.00502989305489682
BP	GO:0016071	mRNA metabolic process	0.00600328182339775
BP	GO:0008380	RNA splicing	0.00600328182339775
CC	GO:0044456	synapse part	0.00865929064715694
BP	GO:0007215	glutamate receptor signaling pathway	0.0087831953216727
BP	GO:0051239	regulation of multicellular organismal process	0.0100119257345614
CC	GO:0033267	axon part	0.0100119257345614
BP	GO:0030154	cell differentiation	0.0106660515050644
BP	GO:0048518	positive regulation of biological process	0.0107535206423958
CC	GO:0031226	intrinsic component of plasma membrane	0.0135258912913499
CC	GO:0045211	postsynaptic membrane	0.0144558913759283
CC	GO:0044422	organelle part	0.0145672991571003
CC	GO:0005615	extracellular space	0.0148808489861367
BP	GO:0051130	positive regulation of cellular component organization	0.0148808489861367
BP	GO:0006397	mRNA processing	0.0158610859057525
MF	GO:0044877	protein-containing complex binding	0.016473143513149
BP	GO:0051128	regulation of cellular component organization	0.016473143513149
BP	GO:0060350	endochondral bone morphogenesis	0.016622045168214
CC	GO:0036477	somatodendritic compartment	0.0170484492029467
BP	GO:0008037	cell recognition	0.0170484492029467
BP	GO:0007155	cell adhesion	0.0170484492029467
BP	GO:0048522	positive regulation of cellular process	0.0170484492029467
BP	GO:0051726	regulation of cell cycle	0.0170484492029467
CC	GO:0043292	contractile fiber	0.0180010053033487
CC	GO:0005581	collagen trimer	0.0181162559045264
BP	GO:0030198	extracellular matrix organization	0.0191804616065658
BP	GO:0051094	positive regulation of developmental process	0.01976113692263
BP	GO:0090304	nucleic acid metabolic process	0.0200074554565463
BP	GO:0050793	regulation of developmental process	0.0201227804891633
BP	GO:0022610	biological adhesion	0.0201227804891633
CC	GO:0098878	neurotransmitter receptor complex	0.0201227804891633
BP	GO:0000245	spliceosomal complex assembly	0.0201227804891633
BP	GO:0099536	synaptic signaling	0.0201227804891633
BP	GO:0000375	RNA splicing, via transesterification reactions	0.0201227804891633
BP	GO:0000377	RNA splicing, via transesterification reactions with bulged adenosine as nucleophile	0.0201227804891633
BP	GO:0000398	mRNA splicing, via spliceosome	0.0201227804891633
BP	GO:0006807	nitrogen compound metabolic process	0.0204195278510904
CC	GO:0043005	neuron projection	0.0204195278510904
BP	GO:0099537	trans-synaptic signaling	0.0204297370832066
BP	GO:0022613	ribonucleoprotein complex biogenesis	0.0204297370832066
BP	GO:0007268	chemical synaptic transmission	0.0204297370832066
BP	GO:0098916	anterograde trans-synaptic signaling	0.0204297370832066
BP	GO:0006139	nucleobase-containing compound metabolic process	0.0204297370832066
CC	GO:0005576	extracellular region	0.0204297370832066
CC	GO:0000779	condensed chromosome, centromeric region	0.0212618431459369
BP	GO:0098655	cation transmembrane transport	0.0212618431459369
CC	GO:0099240	intrinsic component of synaptic membrane	0.0219112284545641
BP	GO:0043062	extracellular structure organization	0.0226437937084334
MF	GO:0005212	structural constituent of eye lens	0.0228870969848117
BP	GO:2000026	regulation of multicellular organismal development	0.0230479384923577
BP	GO:0032412	regulation of ion transmembrane transporter activity	0.0244478751167322
CC	GO:0005887	integral component of plasma membrane	0.0261804589471841
CC	GO:0000777	condensed chromosome kinetochore	0.0271312272282464
BP	GO:0006403	RNA localization	0.0271312272282464
CC	GO:0044464	cell part	0.0312640911149867
BP	GO:0048468	cell development	0.0316951811038763
BP	GO:0006941	striated muscle contraction	0.0316951811038763
CC	GO:0005623	cell	0.0328155979708781
CC	GO:0098982	GABA-ergic synapse	0.0339668411635139
BP	GO:0034641	cellular nitrogen compound metabolic process	0.0345522296082759
CC	GO:0044446	intracellular organelle part	0.0345803547364389
BP	GO:0007049	cell cycle	0.0351573981929136
MF	GO:0003729	mRNA binding	0.0380711912201403
BP	GO:0060348	bone development	0.0396448287414369
CC	GO:0098590	plasma membrane region	0.0396448287414369
BP	GO:0003009	skeletal muscle contraction	0.0442965600282608
BP	GO:0006260	DNA replication	0.0451878120957268
BP	GO:0046483	heterocycle metabolic process	0.0457455964868417
CC	GO:0005694	chromosome	0.0484522037702837
CC	GO:0008328	ionotropic glutamate receptor complex	0.0484522037702837
BP	GO:0060255	regulation of macromolecule metabolic process	0.0485063542982508
BP	GO:0045931	positive regulation of mitotic cell cycle	0.0485492607574144
BP	GO:0001501	skeletal system development	0.0485492607574144
CC	GO:0099634	postsynaptic specialization membrane	0.0485492607574144
