# Supplementary material for: Dedicated transcriptomics combined with power analysis lead to functional understanding of genes with weak phenotypic changes in knockout lines
Source: PLoS Comput Biol. 2020 Nov 12;16(11):e1008354. doi: 10.1371/journal.pcbi.1008354 (PMC7685438; doi:10.1371/journal.pcbi.1008354)
Supplement: S4 File — (GZ) [file pcbi.1008354.s018.gz › S4_File/gor0.7/771.tsv]

ontology	category	term	BH
BP	GO:0009987	cellular process	1.07433373168178e-09
CC	GO:0032991	protein-containing complex	1.43307781924893e-08
MF	GO:0005201	extracellular matrix structural constituent	2.61939275443373e-07
BP	GO:0071840	cellular component organization or biogenesis	2.61939275443373e-07
MF	GO:0005488	binding	2.61939275443373e-07
MF	GO:0005515	protein binding	2.61939275443373e-07
BP	GO:0065007	biological regulation	6.18782168170129e-07
CC	GO:0031012	extracellular matrix	9.03316794091131e-07
BP	GO:0050794	regulation of cellular process	1.09182918458801e-06
BP	GO:0032502	developmental process	1.31381525832626e-06
BP	GO:0016043	cellular component organization	1.32666347442816e-06
BP	GO:0050789	regulation of biological process	1.32666347442816e-06
BP	GO:0048856	anatomical structure development	1.72290687095332e-06
CC	GO:0044428	nuclear part	1.72290687095332e-06
BP	GO:0007275	multicellular organism development	2.01821333607331e-06
BP	GO:0032501	multicellular organismal process	2.01821333607331e-06
BP	GO:0048731	system development	5.07469594345692e-06
CC	GO:0043228	non-membrane-bounded organelle	5.17081616691784e-06
CC	GO:0030424	axon	5.99686167012049e-06
CC	GO:0097458	neuron part	7.89353393137015e-06
MF	GO:0005198	structural molecule activity	8.53483517736633e-06
CC	GO:0062023	collagen-containing extracellular matrix	9.41999513898328e-06
CC	GO:0070013	intracellular organelle lumen	1.09992658208003e-05
CC	GO:0043232	intracellular non-membrane-bounded organelle	1.09992658208003e-05
CC	GO:0031974	membrane-enclosed lumen	1.09992658208003e-05
CC	GO:0043233	organelle lumen	1.09992658208003e-05
CC	GO:0031981	nuclear lumen	1.20439675626287e-05
BP	GO:0007399	nervous system development	1.90677759623019e-05
BP	GO:0048519	negative regulation of biological process	2.16602621371214e-05
CC	GO:0036477	somatodendritic compartment	3.10322529530737e-05
CC	GO:0097060	synaptic membrane	3.29359059507878e-05
BP	GO:0006396	RNA processing	3.6135122511571e-05
BP	GO:0048523	negative regulation of cellular process	3.68447993822291e-05
CC	GO:0005654	nucleoplasm	4.09663404808621e-05
CC	GO:0005623	cell	4.35472421026835e-05
CC	GO:0005634	nucleus	4.46961079795259e-05
CC	GO:0045202	synapse	4.46961079795259e-05
CC	GO:0044464	cell part	4.5115261397181e-05
BP	GO:0048869	cellular developmental process	7.3064198792178e-05
CC	GO:0044422	organelle part	0.000112747938076449
BP	GO:0051128	regulation of cellular component organization	0.000122775283171602
BP	GO:0051130	positive regulation of cellular component organization	0.00012778235469143
CC	GO:0044456	synapse part	0.000199964611963826
CC	GO:0000776	kinetochore	0.000286474268919247
CC	GO:1990904	ribonucleoprotein complex	0.000286903859517987
BP	GO:0006139	nucleobase-containing compound metabolic process	0.000286903859517987
CC	GO:0000775	chromosome, centromeric region	0.00029738523279385
BP	GO:0090304	nucleic acid metabolic process	0.000335714259205508
BP	GO:0006397	mRNA processing	0.00035029884677929
BP	GO:0048518	positive regulation of biological process	0.000364499875385415
CC	GO:0045211	postsynaptic membrane	0.00040233803764993
BP	GO:0030154	cell differentiation	0.000419296168380872
CC	GO:0044297	cell body	0.000466777631377845
CC	GO:0098687	chromosomal region	0.000484151547492154
BP	GO:0099536	synaptic signaling	0.000626413129824219
BP	GO:0008380	RNA splicing	0.000626413129824219
BP	GO:0051239	regulation of multicellular organismal process	0.000632405597283559
BP	GO:0099537	trans-synaptic signaling	0.000636866012494611
BP	GO:0050793	regulation of developmental process	0.000781533972682911
CC	GO:0043005	neuron projection	0.000804234507565088
CC	GO:0043025	neuronal cell body	0.000804234507565088
CC	GO:0031226	intrinsic component of plasma membrane	0.000804234507565088
BP	GO:0016071	mRNA metabolic process	0.00105210967446475
BP	GO:0007268	chemical synaptic transmission	0.00108068730266843
BP	GO:0098916	anterograde trans-synaptic signaling	0.00108068730266843
BP	GO:0034641	cellular nitrogen compound metabolic process	0.00108086690930524
CC	GO:0005681	spliceosomal complex	0.00131029102405177
CC	GO:0005813	centrosome	0.00134956203029883
BP	GO:0046483	heterocycle metabolic process	0.00154616524172417
BP	GO:2000026	regulation of multicellular organismal development	0.00159172467155058
CC	GO:0097447	dendritic tree	0.00165909043321254
CC	GO:0044421	extracellular region part	0.00178602291400724
CC	GO:0044446	intracellular organelle part	0.00198889729174123
BP	GO:0040007	growth	0.00204108589272192
CC	GO:0005694	chromosome	0.00218909030985264
BP	GO:0007049	cell cycle	0.00238311539698075
BP	GO:0051094	positive regulation of developmental process	0.00242713783086019
CC	GO:0030425	dendrite	0.00290311513715111
CC	GO:0033267	axon part	0.00292587659604288
BP	GO:0006725	cellular aromatic compound metabolic process	0.00292587659604288
CC	GO:0044427	chromosomal part	0.00295506166627691
CC	GO:0005581	collagen trimer	0.0030611355508682
CC	GO:0005887	integral component of plasma membrane	0.0030611355508682
BP	GO:0006403	RNA localization	0.00338610286058526
BP	GO:0022008	neurogenesis	0.00350972950066601
BP	GO:0048522	positive regulation of cellular process	0.00363099478300791
MF	GO:0044877	protein-containing complex binding	0.00369658504012725
BP	GO:0000245	spliceosomal complex assembly	0.00397916137583784
BP	GO:0007155	cell adhesion	0.00403457348727881
BP	GO:0022610	biological adhesion	0.00421733063520132
CC	GO:0098878	neurotransmitter receptor complex	0.00444890416619371
BP	GO:0043170	macromolecule metabolic process	0.00444890416619371
BP	GO:0045595	regulation of cell differentiation	0.00444890416619371
BP	GO:0051726	regulation of cell cycle	0.00444890416619371
MF	GO:0005509	calcium ion binding	0.00485904378416858
BP	GO:0048468	cell development	0.00546553961990822
BP	GO:0000278	mitotic cell cycle	0.00565227269915752
BP	GO:0051179	localization	0.00592428765843043
BP	GO:0048589	developmental growth	0.00613896537859558
BP	GO:0000375	RNA splicing, via transesterification reactions	0.0065675770747708
BP	GO:0000377	RNA splicing, via transesterification reactions with bulged adenosine as nucleophile	0.0065675770747708
BP	GO:0000398	mRNA splicing, via spliceosome	0.0065675770747708
BP	GO:0010467	gene expression	0.00661660418399433
CC	GO:0098590	plasma membrane region	0.00663362512522806
CC	GO:0099240	intrinsic component of synaptic membrane	0.00721227597280126
BP	GO:0000070	mitotic sister chromatid segregation	0.00741949390495639
BP	GO:0044089	positive regulation of cellular component biogenesis	0.00741949390495639
BP	GO:0045597	positive regulation of cell differentiation	0.00741949390495639
CC	GO:0044459	plasma membrane part	0.00741949390495639
BP	GO:0048699	generation of neurons	0.00788666128697141
BP	GO:0007154	cell communication	0.00788666128697141
BP	GO:0097435	supramolecular fiber organization	0.00797437349039947
CC	GO:0005615	extracellular space	0.00823408518712171
CC	GO:0044420	extracellular matrix component	0.00855815955935011
BP	GO:0032879	regulation of localization	0.00856400012715162
BP	GO:0099177	regulation of trans-synaptic signaling	0.00863004340723383
BP	GO:1901360	organic cyclic compound metabolic process	0.00891439616418051
BP	GO:0030198	extracellular matrix organization	0.00895327124278875
BP	GO:0051960	regulation of nervous system development	0.00895327124278875
BP	GO:0050804	modulation of chemical synaptic transmission	0.00966816527134723
CC	GO:0098936	intrinsic component of postsynaptic membrane	0.0097156393581666
BP	GO:0023052	signaling	0.0108145871440862
MF	GO:0030020	extracellular matrix structural constituent conferring tensile strength	0.0109801936693413
BP	GO:0051236	establishment of RNA localization	0.0112858353733618
BP	GO:0006260	DNA replication	0.0115129674521747
CC	GO:0071944	cell periphery	0.0115189249112212
CC	GO:0000779	condensed chromosome, centromeric region	0.0127418008220432
CC	GO:0008328	ionotropic glutamate receptor complex	0.0128451818535654
MF	GO:0005102	signaling receptor binding	0.0138291752737895
MF	GO:0003729	mRNA binding	0.0142376688506155
BP	GO:0048666	neuron development	0.0143983086696992
CC	GO:0098793	presynapse	0.014488628693973
CC	GO:0005886	plasma membrane	0.014488628693973
BP	GO:0016070	RNA metabolic process	0.014488628693973
BP	GO:0030182	neuron differentiation	0.0147028978031395
BP	GO:0007215	glutamate receptor signaling pathway	0.0147998542978256
CC	GO:0098982	GABA-ergic synapse	0.0147998542978256
CC	GO:0030054	cell junction	0.0147998542978256
BP	GO:0032412	regulation of ion transmembrane transporter activity	0.0147998542978256
BP	GO:0000819	sister chromatid segregation	0.0149607347449713
BP	GO:0007267	cell-cell signaling	0.015072785831423
MF	GO:0003723	RNA binding	0.0162808910581116
CC	GO:0098794	postsynapse	0.0163054996381841
BP	GO:0048167	regulation of synaptic plasticity	0.0163695064369699
BP	GO:0007346	regulation of mitotic cell cycle	0.0164811144853635
CC	GO:0000777	condensed chromosome kinetochore	0.0165072119810953
BP	GO:0010646	regulation of cell communication	0.0166105540783936
CC	GO:0005576	extracellular region	0.018616757909069
BP	GO:0060341	regulation of cellular localization	0.0191208134184984
BP	GO:1901701	cellular response to oxygen-containing compound	0.0191208134184984
BP	GO:0006259	DNA metabolic process	0.0197279555001205
BP	GO:0050657	nucleic acid transport	0.0202326989402259
BP	GO:0050658	RNA transport	0.0202326989402259
BP	GO:0051716	cellular response to stimulus	0.0202326989402259
BP	GO:0051983	regulation of chromosome segregation	0.0202326989402259
BP	GO:1905477	positive regulation of protein localization to membrane	0.0203691552135985
CC	GO:0099634	postsynaptic specialization membrane	0.0212357159695522
BP	GO:0008150	biological_process	0.0215229604674476
BP	GO:0031123	RNA 3'-end processing	0.0220213284294036
BP	GO:0023051	regulation of signaling	0.0220509066608574
BP	GO:0090068	positive regulation of cell cycle process	0.022805244073034
BP	GO:1902749	regulation of cell cycle G2/M phase transition	0.023099994304781
BP	GO:2001257	regulation of cation channel activity	0.0246822687663711
BP	GO:0051962	positive regulation of nervous system development	0.0250912458205335
CC	GO:0099699	integral component of synaptic membrane	0.0252588967794703
BP	GO:0060255	regulation of macromolecule metabolic process	0.0263858044585569
BP	GO:0006807	nitrogen compound metabolic process	0.0265987279927886
CC	GO:0043226	organelle	0.0266407513305086
CC	GO:0042995	cell projection	0.026646916580138
CC	GO:0098839	postsynaptic density membrane	0.026771736407603
BP	GO:0044085	cellular component biogenesis	0.026771736407603
BP	GO:0031175	neuron projection development	0.0271105565381109
BP	GO:0048168	regulation of neuronal synaptic plasticity	0.0282879344274706
BP	GO:0060284	regulation of cell development	0.0290316177668053
BP	GO:0050806	positive regulation of synaptic transmission	0.0293171316272182
BP	GO:0033045	regulation of sister chromatid segregation	0.0305206230089411
CC	GO:0098978	glutamatergic synapse	0.030557716935895
BP	GO:0022898	regulation of transmembrane transporter activity	0.0322468499086906
CC	GO:0044424	intracellular part	0.0322800231208192
BP	GO:0140014	mitotic nuclear division	0.0322800231208192
BP	GO:0044087	regulation of cellular component biogenesis	0.0322800231208192
CC	GO:0099055	integral component of postsynaptic membrane	0.0322800231208192
BP	GO:1903047	mitotic cell cycle process	0.0335262517291562
BP	GO:0022613	ribonucleoprotein complex biogenesis	0.0345951264411578
CC	GO:0000228	nuclear chromosome	0.0345951264411578
MF	GO:0004529	exodeoxyribonuclease activity	0.0364541174600608
CC	GO:0005856	cytoskeleton	0.0364541174600608
CC	GO:0043229	intracellular organelle	0.0375190719976873
BP	GO:0040008	regulation of growth	0.0375190719976873
CC	GO:0005622	intracellular	0.0377329126807642
BP	GO:1901990	regulation of mitotic cell cycle phase transition	0.0377977471045228
BP	GO:0051234	establishment of localization	0.0383085407578257
BP	GO:1901987	regulation of cell cycle phase transition	0.0400448341393815
BP	GO:0120035	regulation of plasma membrane bounded cell projection organization	0.0407165235002861
BP	GO:0035773	insulin secretion involved in cellular response to glucose stimulus	0.0408979687884742
CC	GO:0099146	intrinsic component of postsynaptic density membrane	0.041751194180597
BP	GO:0060350	endochondral bone morphogenesis	0.041751194180597
BP	GO:0006941	striated muscle contraction	0.0429391475030934
BP	GO:0035264	multicellular organism growth	0.043034918924374
BP	GO:0033047	regulation of mitotic sister chromatid segregation	0.0440529784691649
BP	GO:0009653	anatomical structure morphogenesis	0.0493088102986468
BP	GO:0006275	regulation of DNA replication	0.0493088102986468
BP	GO:0051240	positive regulation of multicellular organismal process	0.0493088102986468
BP	GO:0051093	negative regulation of developmental process	0.0499779532776052
