# Supplementary material for: Dedicated transcriptomics combined with power analysis lead to functional understanding of genes with weak phenotypic changes in knockout lines
Source: PLoS Comput Biol. 2020 Nov 12;16(11):e1008354. doi: 10.1371/journal.pcbi.1008354 (PMC7685438; doi:10.1371/journal.pcbi.1008354)
Supplement: S4 File — (GZ) [file pcbi.1008354.s018.gz › S4_File/gor0.7/319.tsv]

ontology	category	term	BH
CC	GO:0032991	protein-containing complex	8.96793036241704e-10
BP	GO:0009987	cellular process	1.1865258072544e-09
BP	GO:0071840	cellular component organization or biogenesis	1.29225227246873e-08
BP	GO:0016043	cellular component organization	1.20683166101322e-07
CC	GO:0043228	non-membrane-bounded organelle	1.20683166101322e-07
MF	GO:0005488	binding	1.20683166101322e-07
MF	GO:0005515	protein binding	1.20683166101322e-07
BP	GO:0032501	multicellular organismal process	2.60763889478602e-07
CC	GO:0044428	nuclear part	2.60763889478602e-07
CC	GO:0043232	intracellular non-membrane-bounded organelle	3.15107048605836e-07
MF	GO:0005198	structural molecule activity	1.01483147283665e-06
BP	GO:0032502	developmental process	2.07747157973878e-06
BP	GO:0007275	multicellular organism development	4.38677362727443e-06
CC	GO:0031012	extracellular matrix	4.92002572805182e-06
BP	GO:0048856	anatomical structure development	4.92002572805182e-06
BP	GO:0048731	system development	6.75374849000894e-06
CC	GO:0031981	nuclear lumen	1.04948715127315e-05
CC	GO:0070013	intracellular organelle lumen	1.30432825720888e-05
CC	GO:0031974	membrane-enclosed lumen	1.311656607905e-05
CC	GO:0043233	organelle lumen	1.311656607905e-05
MF	GO:0005201	extracellular matrix structural constituent	1.72513501160653e-05
BP	GO:0065007	biological regulation	2.04949370418461e-05
CC	GO:0045202	synapse	2.71355509124003e-05
CC	GO:0044422	organelle part	3.00967585028237e-05
CC	GO:0005634	nucleus	3.00967585028237e-05
CC	GO:1990904	ribonucleoprotein complex	3.61115266774871e-05
CC	GO:0044464	cell part	4.30039212104474e-05
CC	GO:0030424	axon	4.30039212104474e-05
CC	GO:0005623	cell	4.50659803752401e-05
CC	GO:0005654	nucleoplasm	4.94874202958994e-05
CC	GO:0097458	neuron part	7.12848038662095e-05
CC	GO:0062023	collagen-containing extracellular matrix	7.81189143062624e-05
BP	GO:0007399	nervous system development	9.06226151846514e-05
BP	GO:0006396	RNA processing	0.000105601301308595
CC	GO:0044456	synapse part	0.000133292970237112
CC	GO:0000775	chromosome, centromeric region	0.000146841535539357
CC	GO:0097060	synaptic membrane	0.000160398139962951
BP	GO:0008380	RNA splicing	0.000281381395831492
CC	GO:0000776	kinetochore	0.000281381395831492
BP	GO:0051179	localization	0.000329724824084816
BP	GO:0006397	mRNA processing	0.000340053309021462
BP	GO:0016071	mRNA metabolic process	0.000341517182691195
BP	GO:0006139	nucleobase-containing compound metabolic process	0.000421152384266288
CC	GO:0030054	cell junction	0.000440434426413761
BP	GO:0050789	regulation of biological process	0.000441465084375752
CC	GO:0098687	chromosomal region	0.00046544826330189
BP	GO:0051239	regulation of multicellular organismal process	0.000596998373346238
CC	GO:0044446	intracellular organelle part	0.000752436014036258
CC	GO:0005681	spliceosomal complex	0.000768903484595764
BP	GO:0048519	negative regulation of biological process	0.00110249772032659
BP	GO:0050794	regulation of cellular process	0.00110249772032659
BP	GO:0048518	positive regulation of biological process	0.00150162559324134
CC	GO:0033267	axon part	0.00153438994503306
BP	GO:0051128	regulation of cellular component organization	0.00153438994503306
BP	GO:0051726	regulation of cell cycle	0.00153438994503306
MF	GO:0044877	protein-containing complex binding	0.00153438994503306
BP	GO:0022610	biological adhesion	0.00182614314606518
BP	GO:0090304	nucleic acid metabolic process	0.00182614314606518
BP	GO:0048523	negative regulation of cellular process	0.0021771171698253
BP	GO:0007155	cell adhesion	0.0021771171698253
CC	GO:0031226	intrinsic component of plasma membrane	0.0021771171698253
BP	GO:0007049	cell cycle	0.00246045042212976
BP	GO:0050793	regulation of developmental process	0.00265713356135599
BP	GO:0034641	cellular nitrogen compound metabolic process	0.00265713356135599
CC	GO:0098590	plasma membrane region	0.00265713356135599
BP	GO:0043170	macromolecule metabolic process	0.00265713356135599
BP	GO:0046483	heterocycle metabolic process	0.00265713356135599
CC	GO:0005694	chromosome	0.00283337733233663
CC	GO:0036477	somatodendritic compartment	0.00327632450389725
BP	GO:0090068	positive regulation of cell cycle process	0.00357336573704751
CC	GO:0005887	integral component of plasma membrane	0.00358104826810318
CC	GO:0044427	chromosomal part	0.00410355979705584
BP	GO:0048522	positive regulation of cellular process	0.00485839133413756
BP	GO:0006725	cellular aromatic compound metabolic process	0.00498587531233785
CC	GO:0005856	cytoskeleton	0.00518812495029071
BP	GO:0044085	cellular component biogenesis	0.00523988253690724
MF	GO:0005212	structural constituent of eye lens	0.00558720811206153
CC	GO:0005813	centrosome	0.00558720811206153
BP	GO:0048869	cellular developmental process	0.00584710855150244
BP	GO:0051094	positive regulation of developmental process	0.00636320974546657
MF	GO:0003729	mRNA binding	0.00668047096376347
CC	GO:0045211	postsynaptic membrane	0.00668047096376347
BP	GO:0000375	RNA splicing, via transesterification reactions	0.00707924057766768
BP	GO:0000377	RNA splicing, via transesterification reactions with bulged adenosine as nucleophile	0.00707924057766768
BP	GO:0000398	mRNA splicing, via spliceosome	0.00707924057766768
BP	GO:0000070	mitotic sister chromatid segregation	0.00798747009085944
BP	GO:2000026	regulation of multicellular organismal development	0.00798747009085944
CC	GO:0044297	cell body	0.00798747009085944
CC	GO:0099240	intrinsic component of synaptic membrane	0.0102320116982942
CC	GO:0043025	neuronal cell body	0.0105698961433506
BP	GO:0030154	cell differentiation	0.0108300344629486
BP	GO:0006403	RNA localization	0.0108910134722322
BP	GO:0006807	nitrogen compound metabolic process	0.0108910134722322
CC	GO:0098794	postsynapse	0.011405685097717
BP	GO:0048468	cell development	0.0120316946124668
BP	GO:0050808	synapse organization	0.0121438493745417
BP	GO:0030198	extracellular matrix organization	0.012792301439015
BP	GO:0099536	synaptic signaling	0.0127925375802887
BP	GO:0000278	mitotic cell cycle	0.0130005284215142
MF	GO:0030020	extracellular matrix structural constituent conferring tensile strength	0.0130607674260911
CC	GO:0043226	organelle	0.0132401289435816
CC	GO:0044459	plasma membrane part	0.0132401289435816
CC	GO:0098982	GABA-ergic synapse	0.0132401289435816
BP	GO:0007268	chemical synaptic transmission	0.0133171358477522
BP	GO:0098916	anterograde trans-synaptic signaling	0.0133171358477522
CC	GO:0043229	intracellular organelle	0.0135741257233034
CC	GO:0000779	condensed chromosome, centromeric region	0.0135741257233034
BP	GO:0008150	biological_process	0.0135741257233034
BP	GO:0051960	regulation of nervous system development	0.0135741257233034
BP	GO:0051234	establishment of localization	0.0141947442734872
BP	GO:0022008	neurogenesis	0.0141947442734872
BP	GO:0007346	regulation of mitotic cell cycle	0.0147490307266165
BP	GO:0032879	regulation of localization	0.0147490307266165
BP	GO:0051130	positive regulation of cellular component organization	0.0151359275897878
BP	GO:0007215	glutamate receptor signaling pathway	0.0151359275897878
BP	GO:0006941	striated muscle contraction	0.0152945439621038
BP	GO:0048167	regulation of synaptic plasticity	0.0155392136631305
BP	GO:0099537	trans-synaptic signaling	0.0156351699867484
CC	GO:0098978	glutamatergic synapse	0.0160445325791246
BP	GO:0098703	calcium ion import across plasma membrane	0.0163771763616008
BP	GO:1902656	calcium ion import into cytosol	0.0163771763616008
BP	GO:0006260	DNA replication	0.0170113938947737
CC	GO:0043005	neuron projection	0.0173919649599881
BP	GO:0048699	generation of neurons	0.0180151663237407
CC	GO:0000777	condensed chromosome kinetochore	0.0180151663237407
BP	GO:1901360	organic cyclic compound metabolic process	0.0181818234605248
BP	GO:1901701	cellular response to oxygen-containing compound	0.0186900391825941
CC	GO:0044327	dendritic spine head	0.0193073626102524
BP	GO:0140014	mitotic nuclear division	0.0199246499832143
BP	GO:0010564	regulation of cell cycle process	0.0206498500572261
BP	GO:0010467	gene expression	0.0211909666336972
BP	GO:0008037	cell recognition	0.0212608588021527
BP	GO:1905477	positive regulation of protein localization to membrane	0.0213197379704316
CC	GO:0099512	supramolecular fiber	0.0213197379704316
BP	GO:0051983	regulation of chromosome segregation	0.0213197379704316
BP	GO:0030182	neuron differentiation	0.0220302549675161
BP	GO:0042221	response to chemical	0.0223553371357949
BP	GO:0031123	RNA 3'-end processing	0.0223553371357949
CC	GO:0044420	extracellular matrix component	0.0227190810736975
MF	GO:0097367	carbohydrate derivative binding	0.0228160929409049
BP	GO:0000819	sister chromatid segregation	0.0239005170986258
CC	GO:0099080	supramolecular complex	0.0239005170986258
CC	GO:0099081	supramolecular polymer	0.0239005170986258
MF	GO:0003723	RNA binding	0.0241026748989604
CC	GO:0098878	neurotransmitter receptor complex	0.0241026748989604
BP	GO:0043062	extracellular structure organization	0.0241026748989604
CC	GO:0044421	extracellular region part	0.0243202603442378
MF	GO:0016887	ATPase activity	0.0256195836943762
BP	GO:0001501	skeletal system development	0.0256195836943762
BP	GO:0022607	cellular component assembly	0.0256195836943762
CC	GO:0005581	collagen trimer	0.0257051457720767
CC	GO:0098793	presynapse	0.0259942739418747
BP	GO:0048666	neuron development	0.0263980411491861
MF	GO:0046873	metal ion transmembrane transporter activity	0.0281957533182032
BP	GO:0040007	growth	0.0281982836723889
BP	GO:0051641	cellular localization	0.0285746372682554
CC	GO:0008328	ionotropic glutamate receptor complex	0.0285746372682554
BP	GO:0045597	positive regulation of cell differentiation	0.0287856694901144
MF	GO:0043168	anion binding	0.0290239902495832
CC	GO:0099634	postsynaptic specialization membrane	0.0296419208553262
BP	GO:0051236	establishment of RNA localization	0.0299983744602247
MF	GO:0016817	hydrolase activity, acting on acid anhydrides	0.0299983744602247
MF	GO:0016818	hydrolase activity, acting on acid anhydrides, in phosphorus-containing anhydrides	0.0299983744602247
CC	GO:0099699	integral component of synaptic membrane	0.0300310750379892
BP	GO:0033045	regulation of sister chromatid segregation	0.0302277402523262
CC	GO:0098936	intrinsic component of postsynaptic membrane	0.0302277402523262
MF	GO:0008092	cytoskeletal protein binding	0.0303261468670788
BP	GO:0000245	spliceosomal complex assembly	0.0318766774817328
BP	GO:0060341	regulation of cellular localization	0.0326536014021696
MF	GO:0016462	pyrophosphatase activity	0.0335589323555238
BP	GO:0033036	macromolecule localization	0.0396532336644631
BP	GO:0016070	RNA metabolic process	0.0407755492794834
BP	GO:0006259	DNA metabolic process	0.0423219230586817
BP	GO:0045595	regulation of cell differentiation	0.0423613267796088
BP	GO:0050804	modulation of chemical synaptic transmission	0.0423613267796088
CC	GO:0043292	contractile fiber	0.0440396938301346
MF	GO:0043167	ion binding	0.0442432835616367
BP	GO:0098659	inorganic cation import across plasma membrane	0.0442432835616367
BP	GO:0099587	inorganic ion import across plasma membrane	0.0442432835616367
CC	GO:0099572	postsynaptic specialization	0.0445134954707047
CC	GO:0097447	dendritic tree	0.0445134954707047
BP	GO:0033047	regulation of mitotic sister chromatid segregation	0.0451575040315987
CC	GO:0071944	cell periphery	0.0454863081883979
BP	GO:0006974	cellular response to DNA damage stimulus	0.0455789515633953
CC	GO:0042995	cell projection	0.0467062584453144
BP	GO:0070887	cellular response to chemical stimulus	0.0467062584453144
BP	GO:0043933	protein-containing complex subunit organization	0.0471754494276692
BP	GO:0099177	regulation of trans-synaptic signaling	0.0479589145395625
