# Supplementary material for: Dedicated transcriptomics combined with power analysis lead to functional understanding of genes with weak phenotypic changes in knockout lines
Source: PLoS Comput Biol. 2020 Nov 12;16(11):e1008354. doi: 10.1371/journal.pcbi.1008354 (PMC7685438; doi:10.1371/journal.pcbi.1008354)
Supplement: S4 File — (GZ) [file pcbi.1008354.s018.gz › S4_File/gor0.7/618.tsv]

ontology	category	term	BH
CC	GO:0032991	protein-containing complex	3.08562678456239e-10
BP	GO:0009987	cellular process	4.12319594487115e-09
BP	GO:0071840	cellular component organization or biogenesis	4.8482932772672e-08
BP	GO:0032501	multicellular organismal process	8.36318459975267e-08
MF	GO:0005515	protein binding	2.94285467887852e-07
BP	GO:0007275	multicellular organism development	3.70276515688273e-07
BP	GO:0016043	cellular component organization	4.10768503467742e-07
BP	GO:0032502	developmental process	4.10768503467742e-07
BP	GO:0048856	anatomical structure development	7.54181784567632e-07
BP	GO:0048731	system development	8.19445522694609e-07
BP	GO:0065007	biological regulation	2.16210840350117e-06
BP	GO:0050794	regulation of cellular process	2.20531429063931e-06
CC	GO:0030424	axon	2.35444084368863e-06
BP	GO:0050789	regulation of biological process	2.35444084368863e-06
CC	GO:0097458	neuron part	2.949392676143e-06
CC	GO:0043228	non-membrane-bounded organelle	2.949392676143e-06
CC	GO:0031012	extracellular matrix	5.46265195108752e-06
CC	GO:0043232	intracellular non-membrane-bounded organelle	7.65350526133157e-06
CC	GO:0044428	nuclear part	9.55462737422811e-06
CC	GO:0097060	synaptic membrane	1.00622796966594e-05
CC	GO:0045202	synapse	1.00622796966594e-05
MF	GO:0005488	binding	1.70930605395646e-05
BP	GO:0048518	positive regulation of biological process	1.9910060699081e-05
BP	GO:0007399	nervous system development	3.01637360191077e-05
CC	GO:0044456	synapse part	3.70246024204241e-05
MF	GO:0005201	extracellular matrix structural constituent	5.73128569301701e-05
CC	GO:0036477	somatodendritic compartment	5.7869781794593e-05
BP	GO:0048522	positive regulation of cellular process	6.58815505406531e-05
MF	GO:0005198	structural molecule activity	7.27324534152955e-05
BP	GO:0006396	RNA processing	7.64271991836546e-05
CC	GO:0031981	nuclear lumen	8.75230096712894e-05
CC	GO:0062023	collagen-containing extracellular matrix	8.78471825171169e-05
CC	GO:0043005	neuron projection	8.78471825171169e-05
BP	GO:0048869	cellular developmental process	9.02335205247158e-05
CC	GO:0031226	intrinsic component of plasma membrane	0.000126125153237361
BP	GO:0040007	growth	0.000132943525664907
BP	GO:0051726	regulation of cell cycle	0.000231990335372992
CC	GO:1990904	ribonucleoprotein complex	0.000267456371673049
BP	GO:0051094	positive regulation of developmental process	0.000410636376830212
BP	GO:0051128	regulation of cellular component organization	0.000609467789537265
CC	GO:0005654	nucleoplasm	0.000609467789537265
BP	GO:0048519	negative regulation of biological process	0.000609467789537265
CC	GO:0045211	postsynaptic membrane	0.000685630888455542
BP	GO:0030154	cell differentiation	0.000685630888455542
CC	GO:0043025	neuronal cell body	0.000686660565237005
CC	GO:0098687	chromosomal region	0.000735712747104233
CC	GO:0000776	kinetochore	0.000774357887558461
CC	GO:0000775	chromosome, centromeric region	0.000774357887558461
CC	GO:0030054	cell junction	0.000832597982495548
BP	GO:0048523	negative regulation of cellular process	0.000954143359859159
CC	GO:0044297	cell body	0.000954143359859159
CC	GO:0005887	integral component of plasma membrane	0.000954709972540125
BP	GO:0090068	positive regulation of cell cycle process	0.000997924968029474
CC	GO:0044459	plasma membrane part	0.000998874978609446
CC	GO:0005694	chromosome	0.00109206705248756
CC	GO:0033267	axon part	0.00147488520199869
CC	GO:0070013	intracellular organelle lumen	0.00150055558115763
BP	GO:0051130	positive regulation of cellular component organization	0.00150055558115763
BP	GO:0051239	regulation of multicellular organismal process	0.00150055558115763
BP	GO:0090304	nucleic acid metabolic process	0.00150055558115763
BP	GO:0050793	regulation of developmental process	0.00150055558115763
CC	GO:0098590	plasma membrane region	0.00150055558115763
CC	GO:0031974	membrane-enclosed lumen	0.00155535859621033
CC	GO:0043233	organelle lumen	0.00155535859621033
CC	GO:0005681	spliceosomal complex	0.0015617889235925
BP	GO:0006397	mRNA processing	0.0016816380716635
BP	GO:0006139	nucleobase-containing compound metabolic process	0.00186439584536205
CC	GO:0044421	extracellular region part	0.00186439584536205
BP	GO:0048666	neuron development	0.0022145852614651
BP	GO:0007155	cell adhesion	0.0022145852614651
BP	GO:0051179	localization	0.00225876770527059
BP	GO:0022610	biological adhesion	0.00234661123555336
CC	GO:0044422	organelle part	0.00283473876790407
CC	GO:0097447	dendritic tree	0.00304501577907215
BP	GO:0048699	generation of neurons	0.00333785997927935
BP	GO:0008380	RNA splicing	0.00333785997927935
CC	GO:0044427	chromosomal part	0.00343314877779304
MF	GO:0005212	structural constituent of eye lens	0.00343314877779304
BP	GO:0007049	cell cycle	0.00343314877779304
BP	GO:0050808	synapse organization	0.00354737496568848
BP	GO:0022008	neurogenesis	0.00368051675303075
BP	GO:0006260	DNA replication	0.00369349071191285
BP	GO:1901701	cellular response to oxygen-containing compound	0.00379084413659529
BP	GO:0048468	cell development	0.00383777065609747
CC	GO:0005634	nucleus	0.00405997015656692
BP	GO:0030182	neuron differentiation	0.00405997015656692
BP	GO:0046483	heterocycle metabolic process	0.00414415776212921
CC	GO:0099240	intrinsic component of synaptic membrane	0.00429200628026895
CC	GO:0030425	dendrite	0.00444086401076927
BP	GO:0040008	regulation of growth	0.00477225654895961
MF	GO:0044877	protein-containing complex binding	0.00477225654895961
CC	GO:0005886	plasma membrane	0.00503602565159078
CC	GO:0098793	presynapse	0.00509137083882747
CC	GO:0005615	extracellular space	0.00608460883653442
CC	GO:0005581	collagen trimer	0.00608460883653442
BP	GO:0051716	cellular response to stimulus	0.00617083309850479
BP	GO:2000026	regulation of multicellular organismal development	0.00638727674965477
BP	GO:0008150	biological_process	0.00640103163748481
BP	GO:0006725	cellular aromatic compound metabolic process	0.00683656239934944
BP	GO:0016071	mRNA metabolic process	0.00715713064192897
BP	GO:0048589	developmental growth	0.00720444276682996
BP	GO:0007154	cell communication	0.00755135153336881
BP	GO:0010564	regulation of cell cycle process	0.0077079511242234
CC	GO:0005813	centrosome	0.00780301700163486
BP	GO:0045597	positive regulation of cell differentiation	0.00784753860407863
CC	GO:0071944	cell periphery	0.00784753860407863
BP	GO:0034641	cellular nitrogen compound metabolic process	0.00784753860407863
BP	GO:0000278	mitotic cell cycle	0.00784753860407863
CC	GO:0042995	cell projection	0.0080414999113759
BP	GO:0000070	mitotic sister chromatid segregation	0.00820117063663412
BP	GO:0043170	macromolecule metabolic process	0.00861521799041854
BP	GO:0060350	endochondral bone morphogenesis	0.00861521799041854
BP	GO:0003008	system process	0.00982546368069787
BP	GO:0070887	cellular response to chemical stimulus	0.00982546368069787
BP	GO:0051962	positive regulation of nervous system development	0.00989812069995842
BP	GO:0007346	regulation of mitotic cell cycle	0.0104139175485958
BP	GO:0042221	response to chemical	0.0104844848612637
BP	GO:0023052	signaling	0.0106346345096918
BP	GO:0030198	extracellular matrix organization	0.0106346345096918
BP	GO:0006403	RNA localization	0.0106758098103334
BP	GO:0031175	neuron projection development	0.0109311984761972
BP	GO:0032879	regulation of localization	0.0119003787259035
BP	GO:0051983	regulation of chromosome segregation	0.0123529579477105
BP	GO:0035264	multicellular organism growth	0.0123529579477105
BP	GO:0000245	spliceosomal complex assembly	0.0125970947623095
CC	GO:0098794	postsynapse	0.0130820504125975
CC	GO:0044446	intracellular organelle part	0.0130820504125975
BP	GO:0051240	positive regulation of multicellular organismal process	0.0130820504125975
BP	GO:0031123	RNA 3'-end processing	0.0130820504125975
CC	GO:0000228	nuclear chromosome	0.0133324775823452
CC	GO:0098982	GABA-ergic synapse	0.0136688370145573
CC	GO:0098978	glutamatergic synapse	0.0147008132148894
BP	GO:0045787	positive regulation of cell cycle	0.0159264566451325
MF	GO:0003729	mRNA binding	0.0163789824754936
CC	GO:0099699	integral component of synaptic membrane	0.0163789824754936
BP	GO:0099536	synaptic signaling	0.0163789824754936
BP	GO:0006261	DNA-dependent DNA replication	0.0165909916549788
BP	GO:0045595	regulation of cell differentiation	0.0170634195874874
BP	GO:0033045	regulation of sister chromatid segregation	0.0170634195874874
BP	GO:0000819	sister chromatid segregation	0.0176459031760157
BP	GO:0060255	regulation of macromolecule metabolic process	0.0179688462819815
CC	GO:0000777	condensed chromosome kinetochore	0.0180721497028515
CC	GO:0099512	supramolecular fiber	0.0182415691183279
BP	GO:0006259	DNA metabolic process	0.0182512969971924
BP	GO:0051216	cartilage development	0.0182512969971924
BP	GO:0098742	cell-cell adhesion via plasma-membrane adhesion molecules	0.0183679569752507
CC	GO:0044327	dendritic spine head	0.0183679569752507
BP	GO:0097435	supramolecular fiber organization	0.0183679569752507
MF	GO:0005509	calcium ion binding	0.0197164326733469
CC	GO:0044454	nuclear chromosome part	0.0197264307448576
CC	GO:0099080	supramolecular complex	0.0203758091757564
CC	GO:0099081	supramolecular polymer	0.0203758091757564
BP	GO:1902749	regulation of cell cycle G2/M phase transition	0.0203758091757564
CC	GO:0120025	plasma membrane bounded cell projection	0.0203758091757564
BP	GO:1901360	organic cyclic compound metabolic process	0.0203758091757564
BP	GO:0099537	trans-synaptic signaling	0.0203758091757564
CC	GO:0042734	presynaptic membrane	0.0203758091757564
CC	GO:0044463	cell projection part	0.0203758091757564
CC	GO:0120038	plasma membrane bounded cell projection part	0.0203758091757564
BP	GO:0050896	response to stimulus	0.0205959817324493
BP	GO:0007268	chemical synaptic transmission	0.0206563085365296
BP	GO:0098916	anterograde trans-synaptic signaling	0.0206563085365296
CC	GO:0098936	intrinsic component of postsynaptic membrane	0.020656390523906
CC	GO:0005856	cytoskeleton	0.0213606195256361
BP	GO:0033047	regulation of mitotic sister chromatid segregation	0.0213606195256361
BP	GO:0003009	skeletal muscle contraction	0.0213606195256361
CC	GO:0044420	extracellular matrix component	0.0213606195256361
BP	GO:0010467	gene expression	0.0215303401103386
BP	GO:0140014	mitotic nuclear division	0.0218486356173348
BP	GO:0043062	extracellular structure organization	0.0227083337793164
BP	GO:0061448	connective tissue development	0.022957118462552
BP	GO:0048168	regulation of neuronal synaptic plasticity	0.0230918371213076
BP	GO:0060348	bone development	0.0233774459072687
BP	GO:1901700	response to oxygen-containing compound	0.0233774459072687
BP	GO:0051234	establishment of localization	0.0233774459072687
BP	GO:0009653	anatomical structure morphogenesis	0.0233774459072687
CC	GO:0098878	neurotransmitter receptor complex	0.0233774459072687
BP	GO:0044085	cellular component biogenesis	0.0233774459072687
BP	GO:0033993	response to lipid	0.0233774459072687
BP	GO:0000375	RNA splicing, via transesterification reactions	0.0233774459072687
BP	GO:0000377	RNA splicing, via transesterification reactions with bulged adenosine as nucleophile	0.0233774459072687
BP	GO:0000398	mRNA splicing, via spliceosome	0.0233774459072687
BP	GO:0051052	regulation of DNA metabolic process	0.0262806675968801
BP	GO:0022402	cell cycle process	0.0264743550714662
BP	GO:0051960	regulation of nervous system development	0.0264743550714662
BP	GO:0006941	striated muscle contraction	0.0279479574470899
BP	GO:0008037	cell recognition	0.028278785834406
BP	GO:0006275	regulation of DNA replication	0.0285810186006524
MF	GO:0003723	RNA binding	0.0297840739477868
CC	GO:0005576	extracellular region	0.0298553657537633
BP	GO:0050769	positive regulation of neurogenesis	0.0298553657537633
MF	GO:0030020	extracellular matrix structural constituent conferring tensile strength	0.0304611834633939
BP	GO:0002062	chondrocyte differentiation	0.0304611834633939
BP	GO:0030030	cell projection organization	0.0304611834633939
BP	GO:0051236	establishment of RNA localization	0.0304611834633939
CC	GO:0000779	condensed chromosome, centromeric region	0.0304611834633939
CC	GO:0048786	presynaptic active zone	0.0314420530662392
BP	GO:0001501	skeletal system development	0.0334863088563844
BP	GO:0016070	RNA metabolic process	0.0338601853419356
BP	GO:0120036	plasma membrane bounded cell projection organization	0.0362169537650498
MF	GO:0046873	metal ion transmembrane transporter activity	0.0387806296243558
BP	GO:0050877	nervous system process	0.0398083852831911
BP	GO:0071219	cellular response to molecule of bacterial origin	0.0401936254676433
BP	GO:0051171	regulation of nitrogen compound metabolic process	0.0401936254676433
BP	GO:0098655	cation transmembrane transport	0.0411018875371707
MF	GO:0005261	cation channel activity	0.0411018875371707
BP	GO:0006807	nitrogen compound metabolic process	0.0423812213599527
BP	GO:1903047	mitotic cell cycle process	0.0449649572037259
BP	GO:0071310	cellular response to organic substance	0.0452168419936881
BP	GO:0044260	cellular macromolecule metabolic process	0.0453470961417508
BP	GO:0007059	chromosome segregation	0.0460445866530242
BP	GO:0010389	regulation of G2/M transition of mitotic cell cycle	0.0463853248747926
BP	GO:0051246	regulation of protein metabolic process	0.0469177636525096
BP	GO:0060349	bone morphogenesis	0.0469177636525096
MF	GO:0005102	signaling receptor binding	0.0469177636525096
BP	GO:0006974	cellular response to DNA damage stimulus	0.0469177636525096
BP	GO:0010720	positive regulation of cell development	0.0474497334774271
BP	GO:0048513	animal organ development	0.0474497334774271
CC	GO:0043292	contractile fiber	0.047841681874699
BP	GO:0022613	ribonucleoprotein complex biogenesis	0.0481214111469106
MF	GO:0016887	ATPase activity	0.0498912320852448
