# Supplementary material for: Dedicated transcriptomics combined with power analysis lead to functional understanding of genes with weak phenotypic changes in knockout lines
Source: PLoS Comput Biol. 2020 Nov 12;16(11):e1008354. doi: 10.1371/journal.pcbi.1008354 (PMC7685438; doi:10.1371/journal.pcbi.1008354)
Supplement: S4 File — (GZ) [file pcbi.1008354.s018.gz › S4_File/gor0.7/617.tsv]

ontology	category	term	BH
BP	GO:0009987	cellular process	1.34101573303742e-09
CC	GO:0032991	protein-containing complex	3.55000533048611e-09
MF	GO:0005515	protein binding	4.00784406021327e-07
CC	GO:0031012	extracellular matrix	4.00784406021327e-07
MF	GO:0005488	binding	4.00784406021327e-07
BP	GO:0071840	cellular component organization or biogenesis	4.62902976830849e-07
BP	GO:0032501	multicellular organismal process	7.99519568556967e-07
MF	GO:0005198	structural molecule activity	1.71254476159056e-06
BP	GO:0016043	cellular component organization	2.03637839429688e-06
BP	GO:0032502	developmental process	2.55342079885548e-06
BP	GO:0065007	biological regulation	4.44457844989873e-06
CC	GO:0062023	collagen-containing extracellular matrix	4.44457844989873e-06
BP	GO:0007275	multicellular organism development	6.39949628873324e-06
BP	GO:0048731	system development	1.05559929453992e-05
BP	GO:0048856	anatomical structure development	1.08178716278401e-05
CC	GO:0044428	nuclear part	1.33222402631012e-05
CC	GO:0045202	synapse	1.34191034344645e-05
CC	GO:0043228	non-membrane-bounded organelle	1.35374549759481e-05
BP	GO:0050789	regulation of biological process	1.79405121515208e-05
CC	GO:0030424	axon	1.79599614533672e-05
BP	GO:0050794	regulation of cellular process	2.17614194877452e-05
CC	GO:0044456	synapse part	2.50133059650748e-05
CC	GO:0043232	intracellular non-membrane-bounded organelle	2.93239215022724e-05
CC	GO:0097458	neuron part	4.81285847017333e-05
CC	GO:0097060	synaptic membrane	5.12898075546894e-05
MF	GO:0005201	extracellular matrix structural constituent	5.27988939377492e-05
BP	GO:0006396	RNA processing	7.69036038336089e-05
CC	GO:0070013	intracellular organelle lumen	8.21231900657738e-05
CC	GO:0031974	membrane-enclosed lumen	8.33751045263784e-05
CC	GO:0043233	organelle lumen	8.33751045263784e-05
CC	GO:0031981	nuclear lumen	8.33751045263784e-05
BP	GO:0016071	mRNA metabolic process	0.000104155344246477
CC	GO:1990904	ribonucleoprotein complex	0.000199485512564542
BP	GO:0006397	mRNA processing	0.000246556805357045
BP	GO:0048518	positive regulation of biological process	0.000384148359192576
CC	GO:0000776	kinetochore	0.000403755642730901
BP	GO:0008380	RNA splicing	0.000404527809368401
CC	GO:0005634	nucleus	0.000446079126144883
CC	GO:0005654	nucleoplasm	0.000464160512095849
BP	GO:0051239	regulation of multicellular organismal process	0.000497748511025551
BP	GO:0048519	negative regulation of biological process	0.000497748511025551
CC	GO:0030054	cell junction	0.000563200218977565
CC	GO:0098590	plasma membrane region	0.000649902557527262
MF	GO:0005212	structural constituent of eye lens	0.000649902557527262
BP	GO:0043170	macromolecule metabolic process	0.000776273025262881
CC	GO:0044464	cell part	0.000776273025262881
CC	GO:0000775	chromosome, centromeric region	0.000776273025262881
CC	GO:0005623	cell	0.000915236962132267
CC	GO:0005681	spliceosomal complex	0.000968871259557648
BP	GO:0090304	nucleic acid metabolic process	0.00114917748506897
BP	GO:0048522	positive regulation of cellular process	0.00118357217692321
BP	GO:0040007	growth	0.00118357217692321
CC	GO:0045211	postsynaptic membrane	0.00121853210886432
BP	GO:0034641	cellular nitrogen compound metabolic process	0.00123397610019385
CC	GO:0044421	extracellular region part	0.00126092227932285
MF	GO:0044877	protein-containing complex binding	0.00126092227932285
CC	GO:0033267	axon part	0.00126092227932285
BP	GO:0006139	nucleobase-containing compound metabolic process	0.00135890759803602
BP	GO:0007399	nervous system development	0.00138462280633939
BP	GO:0048167	regulation of synaptic plasticity	0.00138462280633939
CC	GO:0098687	chromosomal region	0.00145418422431033
CC	GO:0044422	organelle part	0.00151963948469195
BP	GO:0051726	regulation of cell cycle	0.00189665726814792
CC	GO:0031226	intrinsic component of plasma membrane	0.00193685244682603
CC	GO:0044459	plasma membrane part	0.00195182484010541
BP	GO:0048523	negative regulation of cellular process	0.00195182484010541
BP	GO:0090068	positive regulation of cell cycle process	0.00214580120351403
BP	GO:0099536	synaptic signaling	0.00226135731551965
BP	GO:0007268	chemical synaptic transmission	0.00239518519727448
BP	GO:0098916	anterograde trans-synaptic signaling	0.00239518519727448
BP	GO:0051179	localization	0.00244393677072478
BP	GO:0051094	positive regulation of developmental process	0.00244393677072478
MF	GO:0005102	signaling receptor binding	0.00321109504314439
BP	GO:0099537	trans-synaptic signaling	0.00328768395863181
CC	GO:0098982	GABA-ergic synapse	0.00379585093157004
BP	GO:0046483	heterocycle metabolic process	0.0042398281967842
CC	GO:0005887	integral component of plasma membrane	0.00433198503517507
BP	GO:0030154	cell differentiation	0.00470943813687774
CC	GO:0098878	neurotransmitter receptor complex	0.00492182328147552
BP	GO:0007049	cell cycle	0.00492182328147552
BP	GO:0048869	cellular developmental process	0.00504022672344188
BP	GO:0045597	positive regulation of cell differentiation	0.00541256971820294
BP	GO:0006725	cellular aromatic compound metabolic process	0.0055628284729688
CC	GO:0000777	condensed chromosome kinetochore	0.00569585731096791
BP	GO:0048468	cell development	0.00599690592580614
CC	GO:0005615	extracellular space	0.00599690592580614
CC	GO:0098794	postsynapse	0.00604966173040724
BP	GO:0051130	positive regulation of cellular component organization	0.00613535666985334
CC	GO:0036477	somatodendritic compartment	0.00665739636849076
CC	GO:0043005	neuron projection	0.00684664411575726
BP	GO:0006807	nitrogen compound metabolic process	0.00707041620520909
CC	GO:0005813	centrosome	0.00806136101566205
BP	GO:0000375	RNA splicing, via transesterification reactions	0.00854192663290528
BP	GO:0000377	RNA splicing, via transesterification reactions with bulged adenosine as nucleophile	0.00854192663290528
BP	GO:0000398	mRNA splicing, via spliceosome	0.00854192663290528
BP	GO:0000070	mitotic sister chromatid segregation	0.00950907971183676
BP	GO:0008150	biological_process	0.00952646787595136
BP	GO:0050793	regulation of developmental process	0.00978081937313872
CC	GO:0044446	intracellular organelle part	0.0102088744744718
BP	GO:0048589	developmental growth	0.0103212272183403
CC	GO:0099240	intrinsic component of synaptic membrane	0.0103212272183403
CC	GO:0005694	chromosome	0.0115709613094403
MF	GO:0003729	mRNA binding	0.0116170449084257
BP	GO:0051128	regulation of cellular component organization	0.0116170449084257
BP	GO:0050804	modulation of chemical synaptic transmission	0.0116170449084257
BP	GO:0006403	RNA localization	0.0120806217976402
CC	GO:0098793	presynapse	0.0126626055170637
BP	GO:0048168	regulation of neuronal synaptic plasticity	0.0128064807528602
CC	GO:0005581	collagen trimer	0.0131954775797761
BP	GO:0051962	positive regulation of nervous system development	0.0137199890844515
BP	GO:2000026	regulation of multicellular organismal development	0.0137199890844515
BP	GO:0099177	regulation of trans-synaptic signaling	0.0137199890844515
BP	GO:0000245	spliceosomal complex assembly	0.013727396427635
CC	GO:0008328	ionotropic glutamate receptor complex	0.013727396427635
BP	GO:0044260	cellular macromolecule metabolic process	0.0152091340891189
CC	GO:0000779	condensed chromosome, centromeric region	0.0155638467581756
BP	GO:0000278	mitotic cell cycle	0.0170202941279215
BP	GO:0051240	positive regulation of multicellular organismal process	0.0170202941279215
BP	GO:0022008	neurogenesis	0.0175469204190594
BP	GO:0007215	glutamate receptor signaling pathway	0.017621682902074
BP	GO:0098703	calcium ion import across plasma membrane	0.0181107626156695
BP	GO:1902656	calcium ion import into cytosol	0.0181107626156695
BP	GO:0045595	regulation of cell differentiation	0.0183744237958004
BP	GO:0030182	neuron differentiation	0.018779150018416
BP	GO:0048699	generation of neurons	0.018779150018416
CC	GO:0044427	chromosomal part	0.018779150018416
CC	GO:0098978	glutamatergic synapse	0.018779150018416
MF	GO:0003723	RNA binding	0.018779150018416
BP	GO:1901701	cellular response to oxygen-containing compound	0.018779150018416
CC	GO:0048786	presynaptic active zone	0.0187978793642018
BP	GO:0060350	endochondral bone morphogenesis	0.018814914778269
BP	GO:0033993	response to lipid	0.0190167774710824
BP	GO:0035418	protein localization to synapse	0.0190288637683865
BP	GO:1905477	positive regulation of protein localization to membrane	0.0192965997366262
BP	GO:0007154	cell communication	0.0195055050285678
BP	GO:0002062	chondrocyte differentiation	0.0198435845753397
BP	GO:0003015	heart process	0.0198435845753397
CC	GO:0044297	cell body	0.0201349325579622
BP	GO:0044085	cellular component biogenesis	0.0207853561696329
CC	GO:0098936	intrinsic component of postsynaptic membrane	0.02102497575064
BP	GO:0006260	DNA replication	0.02102497575064
BP	GO:0051234	establishment of localization	0.021114962055257
CC	GO:0071944	cell periphery	0.0214174489548505
BP	GO:0010467	gene expression	0.0214174489548505
CC	GO:0005856	cytoskeleton	0.0237943987004664
BP	GO:0023052	signaling	0.0242119046676095
BP	GO:0007346	regulation of mitotic cell cycle	0.0242119046676095
BP	GO:0140014	mitotic nuclear division	0.0247281668398225
CC	GO:0043025	neuronal cell body	0.0251288234442801
BP	GO:0060255	regulation of macromolecule metabolic process	0.025148428082821
BP	GO:0031123	RNA 3'-end processing	0.0258486762766618
CC	GO:0005886	plasma membrane	0.0264385153795894
BP	GO:0051960	regulation of nervous system development	0.0269111662979917
BP	GO:0008037	cell recognition	0.0270445274710019
BP	GO:1901700	response to oxygen-containing compound	0.0275643707239768
CC	GO:0099634	postsynaptic specialization membrane	0.028087112748246
BP	GO:0001501	skeletal system development	0.0282145913273678
BP	GO:0016070	RNA metabolic process	0.0282145913273678
BP	GO:1901360	organic cyclic compound metabolic process	0.0282145913273678
BP	GO:0003008	system process	0.0292609538454404
BP	GO:0048666	neuron development	0.0307118825272362
CC	GO:0005576	extracellular region	0.031163322006212
BP	GO:0051716	cellular response to stimulus	0.0331014758981087
BP	GO:0050806	positive regulation of synaptic transmission	0.0331014758981087
BP	GO:0045787	positive regulation of cell cycle	0.0331014758981087
CC	GO:0099699	integral component of synaptic membrane	0.0331014758981087
BP	GO:0050769	positive regulation of neurogenesis	0.0331014758981087
BP	GO:0007155	cell adhesion	0.0331014758981087
CC	GO:0043292	contractile fiber	0.0334643834053865
BP	GO:0022610	biological adhesion	0.0334643834053865
MF	GO:0030020	extracellular matrix structural constituent conferring tensile strength	0.0334728416386688
BP	GO:0051236	establishment of RNA localization	0.0347950002569901
CC	GO:0043226	organelle	0.0357842849708106
MF	GO:0016462	pyrophosphatase activity	0.0358908793738326
MF	GO:0016887	ATPase activity	0.0359623991922396
BP	GO:0032879	regulation of localization	0.0365045893633104
BP	GO:0098659	inorganic cation import across plasma membrane	0.0383599965467036
BP	GO:0099587	inorganic ion import across plasma membrane	0.0383599965467036
MF	GO:0003697	single-stranded DNA binding	0.0383599965467036
BP	GO:0006941	striated muscle contraction	0.0383599965467036
MF	GO:0016817	hydrolase activity, acting on acid anhydrides	0.0383599965467036
MF	GO:0016818	hydrolase activity, acting on acid anhydrides, in phosphorus-containing anhydrides	0.0383599965467036
BP	GO:0060351	cartilage development involved in endochondral bone morphogenesis	0.0386016202150448
BP	GO:0051216	cartilage development	0.0386016202150448
BP	GO:0032412	regulation of ion transmembrane transporter activity	0.0400606575295108
BP	GO:0042221	response to chemical	0.0403461115438539
BP	GO:0051983	regulation of chromosome segregation	0.0407572543614394
MF	GO:0005509	calcium ion binding	0.0410129227271823
CC	GO:0071013	catalytic step 2 spliceosome	0.0415159937693716
BP	GO:0000819	sister chromatid segregation	0.0424174418197888
CC	GO:0099512	supramolecular fiber	0.042666850850765
BP	GO:0030198	extracellular matrix organization	0.0433451002514017
BP	GO:0098742	cell-cell adhesion via plasma-membrane adhesion molecules	0.0433451002514017
BP	GO:0010564	regulation of cell cycle process	0.0437248711254239
CC	GO:0043229	intracellular organelle	0.0446063460060631
CC	GO:0099572	postsynaptic specialization	0.0473046290947086
MF	GO:0046873	metal ion transmembrane transporter activity	0.0479205917802506
BP	GO:0033047	regulation of mitotic sister chromatid segregation	0.0479205917802506
CC	GO:0099080	supramolecular complex	0.0479205917802506
CC	GO:0099081	supramolecular polymer	0.0479205917802506
BP	GO:0010720	positive regulation of cell development	0.049189806285683
