# Supplementary material for: Dedicated transcriptomics combined with power analysis lead to functional understanding of genes with weak phenotypic changes in knockout lines
Source: PLoS Comput Biol. 2020 Nov 12;16(11):e1008354. doi: 10.1371/journal.pcbi.1008354 (PMC7685438; doi:10.1371/journal.pcbi.1008354)
Supplement: S4 File — (GZ) [file pcbi.1008354.s018.gz › S4_File/gor0.7/674.tsv]

ontology	category	term	BH
CC	GO:0032991	protein-containing complex	2.80786041179686e-09
BP	GO:0009987	cellular process	5.14444124778414e-08
CC	GO:0031012	extracellular matrix	6.47446768312011e-07
BP	GO:0071840	cellular component organization or biogenesis	6.7981759078601e-07
MF	GO:0005515	protein binding	6.7981759078601e-07
CC	GO:0044428	nuclear part	1.48500327249465e-06
MF	GO:0005488	binding	1.48500327249465e-06
MF	GO:0005198	structural molecule activity	1.86440546658738e-06
MF	GO:0005201	extracellular matrix structural constituent	1.91578244707301e-06
CC	GO:0043228	non-membrane-bounded organelle	4.20608397394304e-06
BP	GO:0032501	multicellular organismal process	5.10850455324357e-06
BP	GO:0016043	cellular component organization	6.35405317177392e-06
CC	GO:0043232	intracellular non-membrane-bounded organelle	9.47504169055501e-06
CC	GO:0031981	nuclear lumen	1.30794785292724e-05
CC	GO:0062023	collagen-containing extracellular matrix	1.30794785292724e-05
CC	GO:0070013	intracellular organelle lumen	1.30794785292724e-05
BP	GO:0065007	biological regulation	1.30794785292724e-05
CC	GO:0031974	membrane-enclosed lumen	1.30794785292724e-05
CC	GO:0043233	organelle lumen	1.30794785292724e-05
BP	GO:0007275	multicellular organism development	1.73114317226258e-05
BP	GO:0032502	developmental process	2.0503020264639e-05
BP	GO:0048731	system development	2.12691824732512e-05
CC	GO:0005634	nucleus	2.53004006598332e-05
CC	GO:0030424	axon	2.53004006598332e-05
BP	GO:0048856	anatomical structure development	2.64494240904245e-05
BP	GO:0050789	regulation of biological process	3.88250138662125e-05
BP	GO:0006396	RNA processing	8.34511416265341e-05
CC	GO:0045202	synapse	0.000128393273100293
CC	GO:0005654	nucleoplasm	0.000139356870007384
BP	GO:0007155	cell adhesion	0.000163121479183314
BP	GO:0022610	biological adhesion	0.000165415735887042
CC	GO:0044422	organelle part	0.000253829086634547
CC	GO:1990904	ribonucleoprotein complex	0.000315274571091951
CC	GO:0044464	cell part	0.00070029924182299
CC	GO:0005623	cell	0.000746542497010008
BP	GO:0050794	regulation of cellular process	0.000805164587589385
CC	GO:0097458	neuron part	0.000805164587589385
CC	GO:0000775	chromosome, centromeric region	0.000870509535063321
BP	GO:0007399	nervous system development	0.00106197792853534
BP	GO:0060350	endochondral bone morphogenesis	0.00116336911244471
CC	GO:0098687	chromosomal region	0.00121213172540736
CC	GO:0044456	synapse part	0.00121213172540736
BP	GO:0048519	negative regulation of biological process	0.00130705544446289
BP	GO:0048518	positive regulation of biological process	0.00130705544446289
BP	GO:0000245	spliceosomal complex assembly	0.00158950380257713
BP	GO:0048523	negative regulation of cellular process	0.00158950380257713
BP	GO:0008380	RNA splicing	0.00158950380257713
CC	GO:0044446	intracellular organelle part	0.00158950380257713
BP	GO:0016071	mRNA metabolic process	0.00158950380257713
BP	GO:0006139	nucleobase-containing compound metabolic process	0.00164397797674635
CC	GO:0000776	kinetochore	0.00164397797674635
BP	GO:0043170	macromolecule metabolic process	0.00164397797674635
CC	GO:0097060	synaptic membrane	0.00164397797674635
BP	GO:0051239	regulation of multicellular organismal process	0.00177577620156033
CC	GO:0030054	cell junction	0.00195391243735937
CC	GO:0044421	extracellular region part	0.00202724613787045
BP	GO:0040007	growth	0.00202724613787045
BP	GO:0006397	mRNA processing	0.00227428280998307
CC	GO:0005681	spliceosomal complex	0.00347303963520896
BP	GO:0051128	regulation of cellular component organization	0.0034928511925518
BP	GO:0051726	regulation of cell cycle	0.00353170360166784
MF	GO:0044877	protein-containing complex binding	0.00375814283974834
BP	GO:0007346	regulation of mitotic cell cycle	0.00461920318651969
BP	GO:0090304	nucleic acid metabolic process	0.00477800920579707
BP	GO:0048522	positive regulation of cellular process	0.00549662595908453
CC	GO:0033267	axon part	0.0055521739049783
CC	GO:0036477	somatodendritic compartment	0.0055733774660705
BP	GO:0046483	heterocycle metabolic process	0.00576510204359674
BP	GO:0007049	cell cycle	0.00580733429915257
BP	GO:0000070	mitotic sister chromatid segregation	0.00580733429915257
BP	GO:0051130	positive regulation of cellular component organization	0.00719046314659184
CC	GO:0005615	extracellular space	0.00728801084292882
BP	GO:0060348	bone development	0.00757186204477018
BP	GO:0034641	cellular nitrogen compound metabolic process	0.0076142393592753
BP	GO:0051179	localization	0.00764794701852463
BP	GO:0060349	bone morphogenesis	0.00904732997931401
BP	GO:0002062	chondrocyte differentiation	0.00926465557592984
BP	GO:0006725	cellular aromatic compound metabolic process	0.00980668491449453
CC	GO:0043005	neuron projection	0.0104293023651244
BP	GO:0006260	DNA replication	0.0108123437601241
BP	GO:0060351	cartilage development involved in endochondral bone morphogenesis	0.0122600998459189
BP	GO:0032879	regulation of localization	0.01252251917997
BP	GO:0033047	regulation of mitotic sister chromatid segregation	0.014360473309881
BP	GO:0006807	nitrogen compound metabolic process	0.0145052979246918
BP	GO:0048167	regulation of synaptic plasticity	0.0145612352698825
BP	GO:0051094	positive regulation of developmental process	0.0149545239066868
BP	GO:0051983	regulation of chromosome segregation	0.016615049391104
BP	GO:0031123	RNA 3'-end processing	0.0182300474997723
CC	GO:0000779	condensed chromosome, centromeric region	0.0184400033120807
BP	GO:0000375	RNA splicing, via transesterification reactions	0.0184400033120807
BP	GO:0000377	RNA splicing, via transesterification reactions with bulged adenosine as nucleophile	0.0184400033120807
BP	GO:0000398	mRNA splicing, via spliceosome	0.0184400033120807
CC	GO:0005694	chromosome	0.0184400033120807
BP	GO:0048168	regulation of neuronal synaptic plasticity	0.0184400033120807
CC	GO:0005581	collagen trimer	0.0184400033120807
BP	GO:1901701	cellular response to oxygen-containing compound	0.0184866214526013
BP	GO:0097435	supramolecular fiber organization	0.0184866214526013
CC	GO:0005856	cytoskeleton	0.0188931944736288
BP	GO:0000278	mitotic cell cycle	0.0200131586193828
CC	GO:0099512	supramolecular fiber	0.0202837557290437
MF	GO:0003729	mRNA binding	0.0211455727006027
BP	GO:0050808	synapse organization	0.0211634277771557
BP	GO:0001501	skeletal system development	0.0211634277771557
BP	GO:0044085	cellular component biogenesis	0.0214637616391526
BP	GO:0033045	regulation of sister chromatid segregation	0.0214637616391526
BP	GO:0099536	synaptic signaling	0.0214637616391526
BP	GO:1901360	organic cyclic compound metabolic process	0.0214637616391526
BP	GO:0006941	striated muscle contraction	0.0214637616391526
MF	GO:0005509	calcium ion binding	0.0215644220372748
BP	GO:0006403	RNA localization	0.0216261815904207
CC	GO:0099080	supramolecular complex	0.0218509674137914
CC	GO:0099081	supramolecular polymer	0.0218509674137914
CC	GO:0000777	condensed chromosome kinetochore	0.0220252076392254
CC	GO:0031226	intrinsic component of plasma membrane	0.0220252076392254
CC	GO:0045211	postsynaptic membrane	0.0220252076392254
BP	GO:0042221	response to chemical	0.0220252076392254
CC	GO:0044427	chromosomal part	0.0220252076392254
MF	GO:0005212	structural constituent of eye lens	0.0237419936673413
CC	GO:0005813	centrosome	0.024668215146629
BP	GO:0048589	developmental growth	0.0247725435068367
BP	GO:0099537	trans-synaptic signaling	0.0277254769915441
CC	GO:0044420	extracellular matrix component	0.0281896258167572
BP	GO:0007268	chemical synaptic transmission	0.0283380068802788
BP	GO:0098916	anterograde trans-synaptic signaling	0.0283380068802788
BP	GO:0030154	cell differentiation	0.0299584331717917
BP	GO:0098659	inorganic cation import across plasma membrane	0.0299584331717917
BP	GO:0099587	inorganic ion import across plasma membrane	0.0299584331717917
BP	GO:1902749	regulation of cell cycle G2/M phase transition	0.0299584331717917
BP	GO:0048468	cell development	0.0303084818879932
BP	GO:0048869	cellular developmental process	0.0303084818879932
CC	GO:0097447	dendritic tree	0.031538584842099
BP	GO:0000819	sister chromatid segregation	0.031538584842099
BP	GO:2000026	regulation of multicellular organismal development	0.0315495667681102
MF	GO:0003723	RNA binding	0.03185379634921
BP	GO:0022613	ribonucleoprotein complex biogenesis	0.0325210809086687
BP	GO:0051216	cartilage development	0.0330041004050764
MF	GO:0008092	cytoskeletal protein binding	0.0334621118442769
BP	GO:0000075	cell cycle checkpoint	0.0339662984925079
BP	GO:0006275	regulation of DNA replication	0.0355282324150615
BP	GO:0044089	positive regulation of cellular component biogenesis	0.0355282324150615
BP	GO:0045930	negative regulation of mitotic cell cycle	0.0360617572510112
BP	GO:1901987	regulation of cell cycle phase transition	0.0360617572510112
BP	GO:0006259	DNA metabolic process	0.0368700054151173
CC	GO:0043025	neuronal cell body	0.0368700054151173
CC	GO:0005887	integral component of plasma membrane	0.0372606492437355
CC	GO:0044297	cell body	0.0372606492437355
BP	GO:0050793	regulation of developmental process	0.037291012857882
BP	GO:0090068	positive regulation of cell cycle process	0.037321618827873
MF	GO:0030020	extracellular matrix structural constituent conferring tensile strength	0.0376756380534535
BP	GO:0044260	cellular macromolecule metabolic process	0.0403901774358885
MF	GO:0005539	glycosaminoglycan binding	0.0410869458607552
BP	GO:0045597	positive regulation of cell differentiation	0.0410869458607552
BP	GO:0098655	cation transmembrane transport	0.0410869458607552
CC	GO:0030425	dendrite	0.0416600491617285
BP	GO:0051240	positive regulation of multicellular organismal process	0.0417700591051923
BP	GO:0007093	mitotic cell cycle checkpoint	0.042087520124904
CC	GO:0043229	intracellular organelle	0.042087520124904
BP	GO:0030198	extracellular matrix organization	0.042087520124904
BP	GO:0008037	cell recognition	0.042087520124904
CC	GO:0098793	presynapse	0.0436259028770689
CC	GO:0098794	postsynapse	0.0436259028770689
BP	GO:0051960	regulation of nervous system development	0.0437630843110406
BP	GO:0048584	positive regulation of response to stimulus	0.0452454979928631
BP	GO:0051962	positive regulation of nervous system development	0.0461309141024234
BP	GO:1901990	regulation of mitotic cell cycle phase transition	0.0461309141024234
BP	GO:0007059	chromosome segregation	0.0487352454452533
BP	GO:0006261	DNA-dependent DNA replication	0.0495592827988406
BP	GO:0009719	response to endogenous stimulus	0.0496504020743157
