# Supplementary material for: Dedicated transcriptomics combined with power analysis lead to functional understanding of genes with weak phenotypic changes in knockout lines
Source: PLoS Comput Biol. 2020 Nov 12;16(11):e1008354. doi: 10.1371/journal.pcbi.1008354 (PMC7685438; doi:10.1371/journal.pcbi.1008354)
Supplement: S4 File — (GZ) [file pcbi.1008354.s018.gz › S4_File/gor0.7/357.tsv]

ontology	category	term	BH
CC	GO:0032991	protein-containing complex	2.31309805995149e-09
BP	GO:0009987	cellular process	9.03748368059581e-08
CC	GO:0031012	extracellular matrix	2.91411725433742e-07
CC	GO:0044428	nuclear part	3.19239775889434e-07
MF	GO:0005488	binding	3.63256553159324e-07
BP	GO:0071840	cellular component organization or biogenesis	4.18092229845519e-07
MF	GO:0005515	protein binding	5.74586485078709e-07
CC	GO:0062023	collagen-containing extracellular matrix	2.79771883260305e-06
BP	GO:0032501	multicellular organismal process	2.79923403925311e-06
CC	GO:0030424	axon	2.79923403925311e-06
CC	GO:0031981	nuclear lumen	2.79923403925311e-06
BP	GO:0065007	biological regulation	2.79923403925311e-06
BP	GO:0016043	cellular component organization	3.10616881895718e-06
CC	GO:0043228	non-membrane-bounded organelle	4.07239497541947e-06
CC	GO:0070013	intracellular organelle lumen	4.07239497541947e-06
MF	GO:0005201	extracellular matrix structural constituent	4.07239497541947e-06
CC	GO:0031974	membrane-enclosed lumen	4.07239497541947e-06
CC	GO:0043233	organelle lumen	4.07239497541947e-06
MF	GO:0005198	structural molecule activity	8.31670495362811e-06
CC	GO:0005634	nucleus	8.31670495362811e-06
CC	GO:0043232	intracellular non-membrane-bounded organelle	9.01635114190811e-06
BP	GO:0032502	developmental process	9.01635114190811e-06
BP	GO:0050789	regulation of biological process	1.20824449818999e-05
BP	GO:0048731	system development	1.81675251456414e-05
BP	GO:0006139	nucleobase-containing compound metabolic process	2.52103717019888e-05
CC	GO:0097060	synaptic membrane	2.52103717019888e-05
BP	GO:0007275	multicellular organism development	2.52103717019888e-05
BP	GO:0048856	anatomical structure development	2.57606212975214e-05
BP	GO:0090304	nucleic acid metabolic process	2.78462248638934e-05
CC	GO:0045202	synapse	2.86352419653419e-05
BP	GO:0050794	regulation of cellular process	3.0012915167129e-05
BP	GO:0006396	RNA processing	3.01874109145481e-05
CC	GO:0044421	extracellular region part	3.1865692529693e-05
CC	GO:0005654	nucleoplasm	3.33451042456975e-05
CC	GO:0030054	cell junction	0.000100930798390669
CC	GO:0044456	synapse part	0.000186704091281668
BP	GO:0048518	positive regulation of biological process	0.000231443732246623
BP	GO:0046483	heterocycle metabolic process	0.000231443732246623
BP	GO:0016071	mRNA metabolic process	0.000243098623866088
CC	GO:0000775	chromosome, centromeric region	0.000405783081235266
BP	GO:0006397	mRNA processing	0.000436588850445247
CC	GO:0045211	postsynaptic membrane	0.000455205903860354
CC	GO:0000776	kinetochore	0.000462612681286901
BP	GO:0034641	cellular nitrogen compound metabolic process	0.000537436501727463
CC	GO:0099240	intrinsic component of synaptic membrane	0.000605728968404656
BP	GO:0043170	macromolecule metabolic process	0.000605728968404656
BP	GO:0048519	negative regulation of biological process	0.000605728968404656
CC	GO:0044422	organelle part	0.000719758852006297
CC	GO:0097458	neuron part	0.000774312955397977
CC	GO:0099634	postsynaptic specialization membrane	0.000795382833651941
BP	GO:0007399	nervous system development	0.000804290335340309
BP	GO:0006725	cellular aromatic compound metabolic process	0.000877777333677107
CC	GO:0005681	spliceosomal complex	0.000949148630384969
CC	GO:0005615	extracellular space	0.00108313207419741
BP	GO:0031123	RNA 3'-end processing	0.00108971222486233
BP	GO:0048523	negative regulation of cellular process	0.0011596535140826
BP	GO:0040007	growth	0.00117179878669995
CC	GO:0098936	intrinsic component of postsynaptic membrane	0.00130115202857806
BP	GO:0051239	regulation of multicellular organismal process	0.00141714980759312
CC	GO:0033267	axon part	0.00154479609483845
BP	GO:0006260	DNA replication	0.00166941687054385
BP	GO:1901360	organic cyclic compound metabolic process	0.00167850771215414
CC	GO:0098687	chromosomal region	0.00168743098564687
BP	GO:0008380	RNA splicing	0.00228729764993271
BP	GO:0051094	positive regulation of developmental process	0.0030536966623682
CC	GO:0098878	neurotransmitter receptor complex	0.00430469098532014
BP	GO:0048522	positive regulation of cellular process	0.00436675874971837
CC	GO:0044446	intracellular organelle part	0.00514175722765938
CC	GO:0000777	condensed chromosome kinetochore	0.00514175722765938
CC	GO:0008328	ionotropic glutamate receptor complex	0.00514175722765938
CC	GO:0036477	somatodendritic compartment	0.00515965078823973
BP	GO:0010467	gene expression	0.00529400013212017
CC	GO:0044464	cell part	0.00530327340139907
BP	GO:0051128	regulation of cellular component organization	0.00554913669056154
CC	GO:0098948	intrinsic component of postsynaptic specialization membrane	0.00554913669056154
CC	GO:0005623	cell	0.00554913669056154
CC	GO:0099572	postsynaptic specialization	0.00556244460090493
BP	GO:0051130	positive regulation of cellular component organization	0.00568922104670217
CC	GO:0099055	integral component of postsynaptic membrane	0.00581810588279124
BP	GO:0048589	developmental growth	0.00603143564845682
CC	GO:0005694	chromosome	0.00605726208816
BP	GO:0060255	regulation of macromolecule metabolic process	0.00638738605270995
CC	GO:0098839	postsynaptic density membrane	0.00660644860123088
CC	GO:0005576	extracellular region	0.00693638670344414
BP	GO:0050808	synapse organization	0.00693638670344414
CC	GO:0099699	integral component of synaptic membrane	0.00733424298081789
BP	GO:0016070	RNA metabolic process	0.00733424298081789
BP	GO:0048869	cellular developmental process	0.00733424298081789
BP	GO:0051962	positive regulation of nervous system development	0.00800357791126092
BP	GO:0045597	positive regulation of cell differentiation	0.00825720968230306
BP	GO:0008150	biological_process	0.00837756246720674
BP	GO:0051179	localization	0.00837756246720674
BP	GO:0006807	nitrogen compound metabolic process	0.00837756246720674
CC	GO:1990904	ribonucleoprotein complex	0.00837756246720674
CC	GO:0098590	plasma membrane region	0.00875253066328124
CC	GO:0044427	chromosomal part	0.00875253066328124
CC	GO:0099146	intrinsic component of postsynaptic density membrane	0.00948382964010923
CC	GO:0043005	neuron projection	0.0095506935088955
BP	GO:0030154	cell differentiation	0.0095506935088955
CC	GO:0098794	postsynapse	0.00989136228927539
CC	GO:0031226	intrinsic component of plasma membrane	0.0102357179904837
BP	GO:0050793	regulation of developmental process	0.0103363908702427
CC	GO:0043025	neuronal cell body	0.0106730106424024
BP	GO:0007155	cell adhesion	0.011615320071718
BP	GO:0022610	biological adhesion	0.011615320071718
CC	GO:0000779	condensed chromosome, centromeric region	0.011615320071718
BP	GO:0006941	striated muscle contraction	0.011615320071718
BP	GO:0044260	cellular macromolecule metabolic process	0.0119759339782403
CC	GO:0098982	GABA-ergic synapse	0.0119759339782403
BP	GO:0006261	DNA-dependent DNA replication	0.0119759339782403
BP	GO:0007049	cell cycle	0.0122861236332051
MF	GO:0044877	protein-containing complex binding	0.0152758830892458
BP	GO:2000026	regulation of multicellular organismal development	0.0170068210118429
CC	GO:0044297	cell body	0.0171125506553872
MF	GO:0005212	structural constituent of eye lens	0.0171125506553872
BP	GO:0000375	RNA splicing, via transesterification reactions	0.0177265937504307
BP	GO:0000377	RNA splicing, via transesterification reactions with bulged adenosine as nucleophile	0.0177265937504307
BP	GO:0000398	mRNA splicing, via spliceosome	0.0177265937504307
BP	GO:0051726	regulation of cell cycle	0.0179103436493603
BP	GO:0000070	mitotic sister chromatid segregation	0.0182151611676333
CC	GO:0098978	glutamatergic synapse	0.0185032382577012
MF	GO:0003723	RNA binding	0.0185032382577012
BP	GO:0060350	endochondral bone morphogenesis	0.0192341914096553
BP	GO:0000819	sister chromatid segregation	0.0192341914096553
CC	GO:0032279	asymmetric synapse	0.0197195427078775
CC	GO:0044420	extracellular matrix component	0.0199104505022193
BP	GO:0051960	regulation of nervous system development	0.0201099919564949
BP	GO:0030182	neuron differentiation	0.0206994761033669
CC	GO:0005581	collagen trimer	0.0220860529725283
CC	GO:0099060	integral component of postsynaptic specialization membrane	0.0220860529725283
MF	GO:0003729	mRNA binding	0.0223733007373626
BP	GO:0006275	regulation of DNA replication	0.024366078405653
CC	GO:0005887	integral component of plasma membrane	0.024366078405653
BP	GO:0031124	mRNA 3'-end processing	0.024366078405653
BP	GO:0044085	cellular component biogenesis	0.0251520167324604
BP	GO:0030198	extracellular matrix organization	0.0251520167324604
CC	GO:0005813	centrosome	0.0256292721939296
CC	GO:0098984	neuron to neuron synapse	0.0257344814277127
BP	GO:0099536	synaptic signaling	0.0268532799275196
BP	GO:0022008	neurogenesis	0.0269509405247195
CC	GO:0000228	nuclear chromosome	0.0269509405247195
BP	GO:0051240	positive regulation of multicellular organismal process	0.0271035386157815
BP	GO:0099537	trans-synaptic signaling	0.0281390784099021
BP	GO:0048699	generation of neurons	0.0286830248716482
BP	GO:0007268	chemical synaptic transmission	0.0292086821768579
BP	GO:0098916	anterograde trans-synaptic signaling	0.0292086821768579
BP	GO:0045595	regulation of cell differentiation	0.0294025050829766
MF	GO:0030020	extracellular matrix structural constituent conferring tensile strength	0.0294907141536253
BP	GO:0048666	neuron development	0.0297071542996352
BP	GO:0000245	spliceosomal complex assembly	0.0297071542996352
BP	GO:0006403	RNA localization	0.0307538114902518
CC	GO:0014069	postsynaptic density	0.0309429233213346
BP	GO:1905477	positive regulation of protein localization to membrane	0.0311079530893954
BP	GO:0051983	regulation of chromosome segregation	0.0318817970745429
BP	GO:0000278	mitotic cell cycle	0.0320574548384364
MF	GO:0005509	calcium ion binding	0.0328140045310707
BP	GO:0140014	mitotic nuclear division	0.0339500707023616
BP	GO:0050769	positive regulation of neurogenesis	0.0345072110998382
CC	GO:0044459	plasma membrane part	0.0352452608834731
CC	GO:0044304	main axon	0.0377115708626183
BP	GO:0007059	chromosome segregation	0.0378078362063643
BP	GO:0090068	positive regulation of cell cycle process	0.0385374542325037
BP	GO:0006259	DNA metabolic process	0.0387318831208805
BP	GO:0051171	regulation of nitrogen compound metabolic process	0.0393379490328761
BP	GO:0008037	cell recognition	0.0402261011475237
BP	GO:0007215	glutamate receptor signaling pathway	0.0402261011475237
CC	GO:0044454	nuclear chromosome part	0.040929405080474
BP	GO:0048468	cell development	0.0424359082778516
BP	GO:0042221	response to chemical	0.0424359082778516
MF	GO:0005102	signaling receptor binding	0.0424359082778516
BP	GO:0044089	positive regulation of cellular component biogenesis	0.0442817895491853
BP	GO:0060351	cartilage development involved in endochondral bone morphogenesis	0.0442817895491853
CC	GO:0099061	integral component of postsynaptic density membrane	0.0446608879689893
BP	GO:0043062	extracellular structure organization	0.0452932724350421
BP	GO:0003015	heart process	0.046083204262621
CC	GO:0042734	presynaptic membrane	0.0484596404705908
BP	GO:1901701	cellular response to oxygen-containing compound	0.0489781464567303
