# Supplementary material for: Dedicated transcriptomics combined with power analysis lead to functional understanding of genes with weak phenotypic changes in knockout lines
Source: PLoS Comput Biol. 2020 Nov 12;16(11):e1008354. doi: 10.1371/journal.pcbi.1008354 (PMC7685438; doi:10.1371/journal.pcbi.1008354)
Supplement: S4 File — (GZ) [file pcbi.1008354.s018.gz › S4_File/gor0.7/946.tsv]

ontology	category	term	BH
CC	GO:0032991	protein-containing complex	8.77660418868017e-12
BP	GO:0009987	cellular process	4.83395591136136e-10
MF	GO:0005488	binding	6.51109935184646e-08
MF	GO:0005515	protein binding	6.51109935184646e-08
BP	GO:0071840	cellular component organization or biogenesis	1.09112876654264e-07
BP	GO:0032501	multicellular organismal process	3.23741790479721e-07
MF	GO:0005198	structural molecule activity	3.67576625838237e-07
CC	GO:0043228	non-membrane-bounded organelle	6.30512689847118e-07
CC	GO:0031012	extracellular matrix	9.61639606602501e-07
CC	GO:0044428	nuclear part	1.06210905328403e-06
CC	GO:0043232	intracellular non-membrane-bounded organelle	1.18558930274909e-06
BP	GO:0016043	cellular component organization	1.47958365531717e-06
BP	GO:0065007	biological regulation	1.74632346782184e-06
BP	GO:0007275	multicellular organism development	2.31370220127785e-06
CC	GO:0030424	axon	2.98858021188895e-06
BP	GO:0048731	system development	2.98858021188895e-06
BP	GO:0032502	developmental process	2.98858021188895e-06
CC	GO:0031981	nuclear lumen	5.74608180808448e-06
BP	GO:0048856	anatomical structure development	7.82749383348383e-06
CC	GO:0097060	synaptic membrane	7.82749383348383e-06
CC	GO:0070013	intracellular organelle lumen	8.43062950342642e-06
BP	GO:0050789	regulation of biological process	8.43062950342642e-06
CC	GO:0031974	membrane-enclosed lumen	8.53556978354916e-06
CC	GO:0043233	organelle lumen	8.53556978354916e-06
MF	GO:0005201	extracellular matrix structural constituent	8.62011768124215e-06
CC	GO:0045202	synapse	1.03761914238154e-05
BP	GO:0050794	regulation of cellular process	2.08151667975695e-05
CC	GO:0005634	nucleus	2.59252889908944e-05
BP	GO:0048519	negative regulation of biological process	2.59252889908944e-05
CC	GO:0062023	collagen-containing extracellular matrix	2.64706109759046e-05
BP	GO:0006396	RNA processing	2.75137374844876e-05
CC	GO:0031226	intrinsic component of plasma membrane	2.79594395753726e-05
BP	GO:0048523	negative regulation of cellular process	2.86146767130406e-05
CC	GO:1990904	ribonucleoprotein complex	3.02018197724629e-05
CC	GO:0005654	nucleoplasm	3.95962158963776e-05
BP	GO:0043170	macromolecule metabolic process	6.08580165254648e-05
BP	GO:0051239	regulation of multicellular organismal process	6.66234013085117e-05
BP	GO:0090304	nucleic acid metabolic process	6.66234013085117e-05
CC	GO:0044456	synapse part	6.66234013085117e-05
CC	GO:0036477	somatodendritic compartment	7.36466631638411e-05
BP	GO:0007399	nervous system development	7.36466631638411e-05
CC	GO:0097458	neuron part	7.39838704209421e-05
CC	GO:0005887	integral component of plasma membrane	0.000127029521535709
MF	GO:0044877	protein-containing complex binding	0.000190556255360956
BP	GO:0006139	nucleobase-containing compound metabolic process	0.000217030453867592
CC	GO:0005681	spliceosomal complex	0.00022545168591491
CC	GO:0045211	postsynaptic membrane	0.000251683571792326
CC	GO:0044422	organelle part	0.000251683571792326
BP	GO:0016071	mRNA metabolic process	0.000273968461359878
CC	GO:0099240	intrinsic component of synaptic membrane	0.000309837309827726
CC	GO:0000775	chromosome, centromeric region	0.000309837309827726
BP	GO:0006397	mRNA processing	0.000332697323005936
CC	GO:0000776	kinetochore	0.00035778069758444
CC	GO:0033267	axon part	0.00035778069758444
CC	GO:0098687	chromosomal region	0.000389231914669197
BP	GO:0034641	cellular nitrogen compound metabolic process	0.000436954390355116
BP	GO:0008380	RNA splicing	0.000460319456333512
CC	GO:0098590	plasma membrane region	0.000649841855263142
BP	GO:0051726	regulation of cell cycle	0.000654246193883243
BP	GO:0051179	localization	0.000828677018378911
MF	GO:0005212	structural constituent of eye lens	0.000828677018378911
CC	GO:0030054	cell junction	0.000898407602390162
CC	GO:0044464	cell part	0.000915526212941943
CC	GO:0005623	cell	0.00098687450795886
CC	GO:0044459	plasma membrane part	0.000999671795104112
CC	GO:0044421	extracellular region part	0.00107173021025085
BP	GO:0046483	heterocycle metabolic process	0.00132899093808621
CC	GO:0044297	cell body	0.00140338130168808
BP	GO:0060350	endochondral bone morphogenesis	0.00143626064893638
BP	GO:2000026	regulation of multicellular organismal development	0.00145975342091015
CC	GO:0043005	neuron projection	0.00154425381166508
CC	GO:0043025	neuronal cell body	0.00172844476431385
BP	GO:0040007	growth	0.00187380795846767
BP	GO:0030154	cell differentiation	0.00187380795846767
BP	GO:0003008	system process	0.00191513534045774
BP	GO:0050793	regulation of developmental process	0.00202752490578566
CC	GO:0097447	dendritic tree	0.00202752490578566
BP	GO:0010467	gene expression	0.00227556454151645
CC	GO:0099699	integral component of synaptic membrane	0.00227556454151645
CC	GO:0044446	intracellular organelle part	0.00227556454151645
BP	GO:0007049	cell cycle	0.00229204716950787
BP	GO:0008037	cell recognition	0.00229204716950787
BP	GO:0048518	positive regulation of biological process	0.00235057565476482
BP	GO:0051094	positive regulation of developmental process	0.00240037905975661
BP	GO:0051128	regulation of cellular component organization	0.00286619565135226
BP	GO:0006725	cellular aromatic compound metabolic process	0.00295507404174054
BP	GO:0048869	cellular developmental process	0.0029999412141589
BP	GO:0051960	regulation of nervous system development	0.00304064156010444
CC	GO:0030425	dendrite	0.00321453701601279
BP	GO:0008150	biological_process	0.00344200990801309
CC	GO:0098936	intrinsic component of postsynaptic membrane	0.00344200990801309
CC	GO:0005856	cytoskeleton	0.00351344002313366
BP	GO:0051130	positive regulation of cellular component organization	0.00377346479833927
CC	GO:0099512	supramolecular fiber	0.00411373803890797
BP	GO:1901360	organic cyclic compound metabolic process	0.00422820927566611
CC	GO:0005694	chromosome	0.00422820927566611
BP	GO:0031123	RNA 3'-end processing	0.00429171179085623
BP	GO:0007154	cell communication	0.00455315288500338
CC	GO:0099080	supramolecular complex	0.00478691602393773
CC	GO:0099081	supramolecular polymer	0.00478691602393773
CC	GO:0044427	chromosomal part	0.00508694576834111
BP	GO:0023052	signaling	0.00525649926890507
BP	GO:0042221	response to chemical	0.00531232963931788
BP	GO:0050808	synapse organization	0.00531232963931788
BP	GO:0099536	synaptic signaling	0.00554504548977407
BP	GO:0099537	trans-synaptic signaling	0.00591879954824928
BP	GO:0048468	cell development	0.00598839298522046
BP	GO:0051962	positive regulation of nervous system development	0.00648240880247756
BP	GO:0060351	cartilage development involved in endochondral bone morphogenesis	0.0067380045642459
CC	GO:0044420	extracellular matrix component	0.0067822593341602
BP	GO:0006260	DNA replication	0.0067822593341602
BP	GO:0051716	cellular response to stimulus	0.00725203576919675
BP	GO:0006807	nitrogen compound metabolic process	0.00761308766774132
BP	GO:0048589	developmental growth	0.00848595034764887
CC	GO:0098794	postsynapse	0.00848595034764887
BP	GO:0022008	neurogenesis	0.00924464099616643
CC	GO:0044304	main axon	0.00924464099616643
BP	GO:0044085	cellular component biogenesis	0.00968608089522234
BP	GO:0000245	spliceosomal complex assembly	0.00986539809891283
BP	GO:0045597	positive regulation of cell differentiation	0.0101365241250178
BP	GO:0010646	regulation of cell communication	0.0101365241250178
CC	GO:0000779	condensed chromosome, centromeric region	0.0101365241250178
CC	GO:0005615	extracellular space	0.0103456283025406
BP	GO:0007268	chemical synaptic transmission	0.0103456283025406
BP	GO:0098916	anterograde trans-synaptic signaling	0.0103456283025406
BP	GO:0030182	neuron differentiation	0.0103456283025406
BP	GO:0048522	positive regulation of cellular process	0.0103919289066835
BP	GO:0048699	generation of neurons	0.0110816357317589
BP	GO:0007346	regulation of mitotic cell cycle	0.0110919916638576
BP	GO:0023051	regulation of signaling	0.0116717993731404
BP	GO:0044260	cellular macromolecule metabolic process	0.0117516866473874
BP	GO:0016070	RNA metabolic process	0.0117516866473874
CC	GO:0005813	centrosome	0.0118775660847377
CC	GO:0043292	contractile fiber	0.0125065510568414
CC	GO:0042734	presynaptic membrane	0.0128060009883338
CC	GO:0099055	integral component of postsynaptic membrane	0.0129484912177014
MF	GO:0003729	mRNA binding	0.0129647833270624
BP	GO:0007155	cell adhesion	0.0137132471337167
CC	GO:0043226	organelle	0.0137132471337167
CC	GO:0043229	intracellular organelle	0.0137199190460098
CC	GO:0000777	condensed chromosome kinetochore	0.0138324019836781
CC	GO:0099634	postsynaptic specialization membrane	0.0139121927784245
BP	GO:0000375	RNA splicing, via transesterification reactions	0.0141579111681867
BP	GO:0000377	RNA splicing, via transesterification reactions with bulged adenosine as nucleophile	0.0141579111681867
BP	GO:0000398	mRNA splicing, via spliceosome	0.0141579111681867
BP	GO:0048167	regulation of synaptic plasticity	0.014267346266194
BP	GO:0060349	bone morphogenesis	0.0143569094745415
BP	GO:0007416	synapse assembly	0.0143569094745415
BP	GO:0048666	neuron development	0.0143569094745415
MF	GO:0003723	RNA binding	0.0148792862821445
BP	GO:0045595	regulation of cell differentiation	0.0159751339884457
BP	GO:0022610	biological adhesion	0.0159751339884457
CC	GO:0005576	extracellular region	0.0159751339884457
CC	GO:0098793	presynapse	0.0161441356894843
BP	GO:0006403	RNA localization	0.0161441356894843
BP	GO:0070887	cellular response to chemical stimulus	0.0169701517488713
BP	GO:0022613	ribonucleoprotein complex biogenesis	0.0170979507677589
BP	GO:0098659	inorganic cation import across plasma membrane	0.0171738781759659
BP	GO:0099587	inorganic ion import across plasma membrane	0.0171738781759659
CC	GO:0098878	neurotransmitter receptor complex	0.0171738781759659
BP	GO:0060255	regulation of macromolecule metabolic process	0.0176952358368214
CC	GO:0098978	glutamatergic synapse	0.018749209119046
CC	GO:0099572	postsynaptic specialization	0.0201029720998067
BP	GO:0048168	regulation of neuronal synaptic plasticity	0.0204055602626018
BP	GO:0000278	mitotic cell cycle	0.0205034578423893
BP	GO:0051234	establishment of localization	0.0209763315227389
CC	GO:0008328	ionotropic glutamate receptor complex	0.0210100331065213
BP	GO:0050896	response to stimulus	0.0216313093796087
BP	GO:0071495	cellular response to endogenous stimulus	0.0218688770547536
BP	GO:0009719	response to endogenous stimulus	0.0222265436535711
BP	GO:0050769	positive regulation of neurogenesis	0.0226347013655679
BP	GO:0031175	neuron projection development	0.0227381048963622
BP	GO:0000070	mitotic sister chromatid segregation	0.0244139049552022
BP	GO:0006941	striated muscle contraction	0.0244139049552022
BP	GO:1901701	cellular response to oxygen-containing compound	0.0273184221660707
BP	GO:0051983	regulation of chromosome segregation	0.0276279435367931
BP	GO:0098655	cation transmembrane transport	0.0276279435367931
CC	GO:0005886	plasma membrane	0.0283467176423332
BP	GO:0001501	skeletal system development	0.0283467176423332
BP	GO:0009966	regulation of signal transduction	0.0287102904250076
BP	GO:0006261	DNA-dependent DNA replication	0.0287657746341935
BP	GO:0007166	cell surface receptor signaling pathway	0.0291053229375304
BP	GO:0050767	regulation of neurogenesis	0.0291071088967219
CC	GO:0044430	cytoskeletal part	0.0291071088967219
CC	GO:0071013	catalytic step 2 spliceosome	0.0297920407980251
BP	GO:0120036	plasma membrane bounded cell projection organization	0.0299383023114529
MF	GO:0004529	exodeoxyribonuclease activity	0.0300540617537283
BP	GO:0007169	transmembrane receptor protein tyrosine kinase signaling pathway	0.0303253551103632
BP	GO:0006259	DNA metabolic process	0.030585675465053
BP	GO:1902749	regulation of cell cycle G2/M phase transition	0.0305878030099467
BP	GO:0098742	cell-cell adhesion via plasma-membrane adhesion molecules	0.0305878030099467
CC	GO:0042995	cell projection	0.0305878030099467
CC	GO:0071944	cell periphery	0.0307808459334583
CC	GO:0098982	GABA-ergic synapse	0.0316453226021084
BP	GO:0030030	cell projection organization	0.0324319762345619
BP	GO:0007267	cell-cell signaling	0.0324319762345619
BP	GO:0090068	positive regulation of cell cycle process	0.0324319762345619
MF	GO:0005509	calcium ion binding	0.0325217364101027
BP	GO:0060284	regulation of cell development	0.0332617252236162
BP	GO:0010720	positive regulation of cell development	0.0332617252236162
BP	GO:0033047	regulation of mitotic sister chromatid segregation	0.0332779630473488
BP	GO:0050877	nervous system process	0.033316341445607
BP	GO:0007215	glutamate receptor signaling pathway	0.0336505483875179
CC	GO:0005581	collagen trimer	0.0346513065328097
BP	GO:0003417	growth plate cartilage development	0.03517484331181
BP	GO:0051216	cartilage development	0.0366139814817858
CC	GO:0032279	asymmetric synapse	0.0371812916760889
BP	GO:0000819	sister chromatid segregation	0.0372347485052004
BP	GO:0032879	regulation of localization	0.0376265739068956
BP	GO:0003015	heart process	0.0380990294164461
BP	GO:0008038	neuron recognition	0.0380990294164461
CC	GO:0000228	nuclear chromosome	0.0396354551672987
BP	GO:0033554	cellular response to stress	0.0408282007213936
BP	GO:0051093	negative regulation of developmental process	0.0408282007213936
BP	GO:0002062	chondrocyte differentiation	0.0421232010265079
BP	GO:0003071	renal system process involved in regulation of systemic arterial blood pressure	0.0424738047523427
BP	GO:0033045	regulation of sister chromatid segregation	0.043171829485445
MF	GO:0046873	metal ion transmembrane transporter activity	0.043339937218355
BP	GO:0099177	regulation of trans-synaptic signaling	0.043381939361026
BP	GO:0007165	signal transduction	0.0443008418378609
CC	GO:0030016	myofibril	0.0443008418378609
BP	GO:0051240	positive regulation of multicellular organismal process	0.0444790315572422
BP	GO:0048583	regulation of response to stimulus	0.0478716136524668
BP	GO:0040008	regulation of growth	0.0478716136524668
BP	GO:0050804	modulation of chemical synaptic transmission	0.0482097714991313
MF	GO:0016887	ATPase activity	0.0482918391234904
