# Supplementary material for: Dedicated transcriptomics combined with power analysis lead to functional understanding of genes with weak phenotypic changes in knockout lines
Source: PLoS Comput Biol. 2020 Nov 12;16(11):e1008354. doi: 10.1371/journal.pcbi.1008354 (PMC7685438; doi:10.1371/journal.pcbi.1008354)
Supplement: S4 File — (GZ) [file pcbi.1008354.s018.gz › S4_File/gor0.7/327.tsv]

ontology	category	term	BH
CC	GO:0032991	protein-containing complex	2.56383424607554e-08
CC	GO:0031012	extracellular matrix	4.18734669698643e-08
BP	GO:0009987	cellular process	1.34209343749097e-07
BP	GO:0032501	multicellular organismal process	1.34209343749097e-07
BP	GO:0071840	cellular component organization or biogenesis	5.81111463871709e-07
CC	GO:0062023	collagen-containing extracellular matrix	7.39715405180077e-07
BP	GO:0048731	system development	1.18381591518142e-06
BP	GO:0032502	developmental process	1.71420076225405e-06
BP	GO:0016043	cellular component organization	2.08020303481914e-06
BP	GO:0048856	anatomical structure development	2.08020303481914e-06
BP	GO:0007275	multicellular organism development	2.75145339012847e-06
MF	GO:0005515	protein binding	4.02887942596621e-06
CC	GO:0030424	axon	6.97341558991453e-06
BP	GO:0065007	biological regulation	9.82735471610176e-06
MF	GO:0005201	extracellular matrix structural constituent	1.86115155870877e-05
MF	GO:0005198	structural molecule activity	1.8761188121803e-05
MF	GO:0005488	binding	1.8761188121803e-05
CC	GO:0097060	synaptic membrane	3.43049970508431e-05
CC	GO:0030054	cell junction	4.32716208678874e-05
BP	GO:0050789	regulation of biological process	4.32716208678874e-05
BP	GO:0007399	nervous system development	5.64388026117575e-05
CC	GO:0044428	nuclear part	5.8932988667363e-05
CC	GO:0031226	intrinsic component of plasma membrane	8.75722086434173e-05
BP	GO:0050794	regulation of cellular process	9.25190766986639e-05
CC	GO:0005887	integral component of plasma membrane	0.000201853078891143
BP	GO:0016071	mRNA metabolic process	0.000305365831163181
BP	GO:0051239	regulation of multicellular organismal process	0.000466023210800989
BP	GO:0006396	RNA processing	0.000466023210800989
BP	GO:0051094	positive regulation of developmental process	0.000494966000629786
BP	GO:0008380	RNA splicing	0.000735226878813041
BP	GO:0006397	mRNA processing	0.000746777872456447
CC	GO:0097458	neuron part	0.000848878454015813
BP	GO:0048519	negative regulation of biological process	0.0009617127426358
BP	GO:0048523	negative regulation of cellular process	0.00104776009977705
BP	GO:0048869	cellular developmental process	0.00130960937121124
BP	GO:0030154	cell differentiation	0.00174351360720956
CC	GO:0045202	synapse	0.00194816923881939
CC	GO:0045211	postsynaptic membrane	0.00194816923881939
CC	GO:0005681	spliceosomal complex	0.00233289197648811
BP	GO:0051128	regulation of cellular component organization	0.00235487050315872
CC	GO:0044421	extracellular region part	0.00246932742005439
BP	GO:0051130	positive regulation of cellular component organization	0.00246932742005439
BP	GO:0048518	positive regulation of biological process	0.00252112630993914
CC	GO:0031981	nuclear lumen	0.00252675268134675
CC	GO:0000775	chromosome, centromeric region	0.00258343599827206
BP	GO:0050793	regulation of developmental process	0.00302478710070044
BP	GO:0048468	cell development	0.00323258691965907
BP	GO:0006139	nucleobase-containing compound metabolic process	0.00323258691965907
CC	GO:0098878	neurotransmitter receptor complex	0.00336974891934268
CC	GO:0070013	intracellular organelle lumen	0.0033969693840877
CC	GO:0044456	synapse part	0.0033969693840877
CC	GO:0043228	non-membrane-bounded organelle	0.00352084847891452
CC	GO:0031974	membrane-enclosed lumen	0.00352084847891452
CC	GO:0043233	organelle lumen	0.00352084847891452
CC	GO:0008328	ionotropic glutamate receptor complex	0.00352084847891452
BP	GO:0045597	positive regulation of cell differentiation	0.0036805257354156
CC	GO:0005581	collagen trimer	0.00382427192301029
MF	GO:0003729	mRNA binding	0.00403594768215086
BP	GO:0043170	macromolecule metabolic process	0.00403594768215086
BP	GO:0090304	nucleic acid metabolic process	0.00403594768215086
CC	GO:1990904	ribonucleoprotein complex	0.00403594768215086
BP	GO:0006260	DNA replication	0.00403594768215086
BP	GO:0048522	positive regulation of cellular process	0.00460961834539939
CC	GO:0005634	nucleus	0.00460961834539939
CC	GO:0099240	intrinsic component of synaptic membrane	0.00460961834539939
CC	GO:0033267	axon part	0.00477170595289803
CC	GO:0036477	somatodendritic compartment	0.0051082606117149
CC	GO:0000776	kinetochore	0.00514483159933762
MF	GO:0005212	structural constituent of eye lens	0.00521820477666374
BP	GO:0006941	striated muscle contraction	0.00522506642046805
CC	GO:0005654	nucleoplasm	0.00533230794517037
BP	GO:0048666	neuron development	0.00540947610484908
BP	GO:2000026	regulation of multicellular organismal development	0.00550620426287068
CC	GO:0043232	intracellular non-membrane-bounded organelle	0.00603129681756532
CC	GO:0044459	plasma membrane part	0.00616489486398418
BP	GO:0003008	system process	0.00616489486398418
BP	GO:0040007	growth	0.00616489486398418
BP	GO:0000375	RNA splicing, via transesterification reactions	0.00616489486398418
BP	GO:0000377	RNA splicing, via transesterification reactions with bulged adenosine as nucleophile	0.00616489486398418
BP	GO:0000398	mRNA splicing, via spliceosome	0.00616489486398418
CC	GO:0098590	plasma membrane region	0.00668740753187801
BP	GO:0030182	neuron differentiation	0.00684464616348608
CC	GO:0005615	extracellular space	0.00738478961572555
BP	GO:0008037	cell recognition	0.00795760032809539
BP	GO:0046483	heterocycle metabolic process	0.00800153235298908
BP	GO:0051962	positive regulation of nervous system development	0.00887285921310411
CC	GO:0043005	neuron projection	0.00887285921310411
BP	GO:0048699	generation of neurons	0.00887285921310411
MF	GO:0005102	signaling receptor binding	0.00887285921310411
CC	GO:0044420	extracellular matrix component	0.00909288057961835
BP	GO:0003015	heart process	0.0091210379470598
BP	GO:0022008	neurogenesis	0.0091210379470598
CC	GO:0099634	postsynaptic specialization membrane	0.00953326123909138
BP	GO:0050808	synapse organization	0.0101702275026529
BP	GO:0051960	regulation of nervous system development	0.0104080834388973
BP	GO:0099536	synaptic signaling	0.0104970700121613
BP	GO:0031123	RNA 3'-end processing	0.0106907874579329
BP	GO:0034641	cellular nitrogen compound metabolic process	0.0133686076289748
CC	GO:0044464	cell part	0.0141278191800943
CC	GO:0071944	cell periphery	0.0142333562276138
BP	GO:0099537	trans-synaptic signaling	0.0145114176362934
BP	GO:0007268	chemical synaptic transmission	0.0145479365502537
BP	GO:0098916	anterograde trans-synaptic signaling	0.0145479365502537
CC	GO:0005623	cell	0.0145928051399206
BP	GO:0007155	cell adhesion	0.0151958560023106
BP	GO:0003012	muscle system process	0.0151958560023106
BP	GO:0051726	regulation of cell cycle	0.0151958560023106
BP	GO:0051983	regulation of chromosome segregation	0.0151958560023106
BP	GO:0022610	biological adhesion	0.0155562975616198
CC	GO:0005886	plasma membrane	0.0168468143098588
BP	GO:0090068	positive regulation of cell cycle process	0.0168468143098588
CC	GO:0098687	chromosomal region	0.0169532953755176
BP	GO:0045595	regulation of cell differentiation	0.0169532953755176
BP	GO:0000245	spliceosomal complex assembly	0.0176579448493425
CC	GO:0098982	GABA-ergic synapse	0.0176579448493425
BP	GO:0031175	neuron projection development	0.0181097562772194
BP	GO:0051240	positive regulation of multicellular organismal process	0.0186807854716592
BP	GO:0006725	cellular aromatic compound metabolic process	0.0192495892527804
BP	GO:0006936	muscle contraction	0.0192495892527804
BP	GO:0003009	skeletal muscle contraction	0.0209074204851288
BP	GO:0007049	cell cycle	0.0209074204851288
CC	GO:0098936	intrinsic component of postsynaptic membrane	0.0212566433881702
BP	GO:0048589	developmental growth	0.021335614088858
MF	GO:0003723	RNA binding	0.0217156250450919
CC	GO:0043025	neuronal cell body	0.0218943224851067
BP	GO:0006275	regulation of DNA replication	0.0221375168868857
CC	GO:0044422	organelle part	0.0225910607866183
CC	GO:0099699	integral component of synaptic membrane	0.0228262487611887
BP	GO:0000070	mitotic sister chromatid segregation	0.0228262487611887
BP	GO:0042221	response to chemical	0.0238836820693675
CC	GO:0044327	dendritic spine head	0.0239246905138176
CC	GO:0044297	cell body	0.0240504786230172
BP	GO:0098742	cell-cell adhesion via plasma-membrane adhesion molecules	0.0244865319504357
BP	GO:0007215	glutamate receptor signaling pathway	0.0246816470100798
BP	GO:0033045	regulation of sister chromatid segregation	0.0249400748039629
MF	GO:0044877	protein-containing complex binding	0.0249939950320046
CC	GO:0044304	main axon	0.0249939950320046
BP	GO:0010720	positive regulation of cell development	0.0255544624832009
BP	GO:0006261	DNA-dependent DNA replication	0.0256330134478731
BP	GO:0050769	positive regulation of neurogenesis	0.0256840008242232
CC	GO:0098978	glutamatergic synapse	0.0259288967490916
BP	GO:0009653	anatomical structure morphogenesis	0.0270921509757056
BP	GO:1905477	positive regulation of protein localization to membrane	0.0270921509757056
CC	GO:0099572	postsynaptic specialization	0.0270988100348998
BP	GO:0060047	heart contraction	0.0275185866895243
CC	GO:1990351	transporter complex	0.0288768486020347
BP	GO:0003071	renal system process involved in regulation of systemic arterial blood pressure	0.030938866515037
BP	GO:0033047	regulation of mitotic sister chromatid segregation	0.0325348856521109
BP	GO:0000819	sister chromatid segregation	0.0338947419649903
BP	GO:0120039	plasma membrane bounded cell projection morphogenesis	0.0353444207928497
CC	GO:0098839	postsynaptic density membrane	0.0358844131478728
BP	GO:0007154	cell communication	0.0358844131478728
BP	GO:0048812	neuron projection morphogenesis	0.0362947282484038
CC	GO:1902495	transmembrane transporter complex	0.0374229262916098
CC	GO:0032279	asymmetric synapse	0.0389524835951661
BP	GO:0048167	regulation of synaptic plasticity	0.0396587528739505
CC	GO:0048786	presynaptic active zone	0.0403381262520813
BP	GO:0051716	cellular response to stimulus	0.0403381262520813
BP	GO:0023052	signaling	0.0403381262520813
BP	GO:0044057	regulation of system process	0.0403381262520813
CC	GO:0097447	dendritic tree	0.0403381262520813
BP	GO:0009719	response to endogenous stimulus	0.0418887706236533
BP	GO:0048858	cell projection morphogenesis	0.0418948870879946
CC	GO:0005694	chromosome	0.042863803170217
BP	GO:0060255	regulation of macromolecule metabolic process	0.0428788674804138
BP	GO:0010467	gene expression	0.0433620292869332
BP	GO:0099565	chemical synaptic transmission, postsynaptic	0.0433620292869332
MF	GO:0030020	extracellular matrix structural constituent conferring tensile strength	0.0444707843348035
CC	GO:0044427	chromosomal part	0.0451880934073065
CC	GO:0000779	condensed chromosome, centromeric region	0.0460906818159704
BP	GO:0001941	postsynaptic membrane organization	0.0476720500023928
BP	GO:0000278	mitotic cell cycle	0.0477967619640412
BP	GO:0001501	skeletal system development	0.0479888308835781
BP	GO:0016070	RNA metabolic process	0.0489553921643854
BP	GO:0007416	synapse assembly	0.0490620243140765
BP	GO:0035418	protein localization to synapse	0.0490620243140765
BP	GO:0006807	nitrogen compound metabolic process	0.0493855006537048
