# Supplementary material for: Dedicated transcriptomics combined with power analysis lead to functional understanding of genes with weak phenotypic changes in knockout lines
Source: PLoS Comput Biol. 2020 Nov 12;16(11):e1008354. doi: 10.1371/journal.pcbi.1008354 (PMC7685438; doi:10.1371/journal.pcbi.1008354)
Supplement: S4 File — (GZ) [file pcbi.1008354.s018.gz › S4_File/gor0.7/12.tsv]

ontology	category	term	BH
CC	GO:0032991	protein-containing complex	1.90153803585395e-08
BP	GO:0009987	cellular process	3.37555659392619e-08
BP	GO:0071840	cellular component organization or biogenesis	2.65538951083414e-07
MF	GO:0005515	protein binding	2.26455834411963e-06
BP	GO:0016043	cellular component organization	2.77113905303613e-06
MF	GO:0005488	binding	2.77113905303613e-06
CC	GO:0031012	extracellular matrix	3.13185806881725e-06
BP	GO:0007275	multicellular organism development	4.29673219018581e-06
BP	GO:0048731	system development	5.14816075798048e-06
BP	GO:0032501	multicellular organismal process	6.1333264536269e-06
CC	GO:0044428	nuclear part	6.14261072749639e-06
BP	GO:0048856	anatomical structure development	6.14261072749639e-06
BP	GO:0032502	developmental process	6.46673020128779e-06
CC	GO:0043228	non-membrane-bounded organelle	8.48436818872267e-06
CC	GO:0062023	collagen-containing extracellular matrix	1.13751252372673e-05
BP	GO:0007399	nervous system development	1.45694941365589e-05
MF	GO:0005201	extracellular matrix structural constituent	1.45694941365589e-05
BP	GO:0065007	biological regulation	2.12536508824561e-05
CC	GO:0043232	intracellular non-membrane-bounded organelle	2.12536508824561e-05
MF	GO:0005198	structural molecule activity	2.24313689507449e-05
CC	GO:0031981	nuclear lumen	2.31355102828127e-05
CC	GO:0030424	axon	3.1477500447635e-05
CC	GO:0031226	intrinsic component of plasma membrane	3.9479928795677e-05
CC	GO:0005654	nucleoplasm	7.93155293221368e-05
CC	GO:0005887	integral component of plasma membrane	7.93155293221368e-05
CC	GO:0045202	synapse	8.97235964401731e-05
CC	GO:0070013	intracellular organelle lumen	0.000133332300625368
CC	GO:0097060	synaptic membrane	0.0001473094882213
BP	GO:0090304	nucleic acid metabolic process	0.000202738528050595
CC	GO:0030054	cell junction	0.000202738528050595
BP	GO:0006396	RNA processing	0.000208334608364612
CC	GO:0031974	membrane-enclosed lumen	0.00022148875113007
CC	GO:0043233	organelle lumen	0.00022148875113007
BP	GO:0050789	regulation of biological process	0.000242942849597547
CC	GO:0005634	nucleus	0.000585210809125441
CC	GO:0097458	neuron part	0.000954639184747975
BP	GO:0048519	negative regulation of biological process	0.00111566822172036
CC	GO:0044464	cell part	0.00129571238273937
CC	GO:0005623	cell	0.00145893155071972
BP	GO:0043170	macromolecule metabolic process	0.00145893155071972
BP	GO:0016071	mRNA metabolic process	0.00149100090599718
BP	GO:0006139	nucleobase-containing compound metabolic process	0.00149100090599718
BP	GO:0050794	regulation of cellular process	0.00194015696048608
CC	GO:0000775	chromosome, centromeric region	0.00234593926236171
CC	GO:0000776	kinetochore	0.00252359605224223
BP	GO:0022008	neurogenesis	0.00252359605224223
BP	GO:0051726	regulation of cell cycle	0.00252359605224223
BP	GO:0048523	negative regulation of cellular process	0.00274834249840393
CC	GO:0044456	synapse part	0.00277725737126292
BP	GO:0051239	regulation of multicellular organismal process	0.00319776751756644
BP	GO:0030154	cell differentiation	0.00324598035325987
BP	GO:0048869	cellular developmental process	0.0033672623902279
BP	GO:0006397	mRNA processing	0.00346384866227446
BP	GO:0048468	cell development	0.00346384866227446
BP	GO:0008380	RNA splicing	0.00361854260370568
CC	GO:1990904	ribonucleoprotein complex	0.00362561123263458
BP	GO:0051128	regulation of cellular component organization	0.00362561123263458
BP	GO:0048666	neuron development	0.00387532524680258
CC	GO:0044421	extracellular region part	0.00387532524680258
CC	GO:0005581	collagen trimer	0.00387532524680258
BP	GO:0046483	heterocycle metabolic process	0.00387532524680258
CC	GO:0043005	neuron projection	0.00412585618574153
CC	GO:0098687	chromosomal region	0.00428209136103225
BP	GO:0031123	RNA 3'-end processing	0.00530329155145059
CC	GO:0044459	plasma membrane part	0.00543585480279017
BP	GO:0048699	generation of neurons	0.00544296493369942
BP	GO:0051130	positive regulation of cellular component organization	0.00561113071632366
BP	GO:0034641	cellular nitrogen compound metabolic process	0.0057587854267312
BP	GO:0030182	neuron differentiation	0.00657556992194599
MF	GO:0044877	protein-containing complex binding	0.00657556992194599
BP	GO:0040007	growth	0.00657556992194599
BP	GO:0007346	regulation of mitotic cell cycle	0.00659742008146494
CC	GO:0099240	intrinsic component of synaptic membrane	0.00712632296566176
MF	GO:0005212	structural constituent of eye lens	0.00777309102202647
BP	GO:0031175	neuron projection development	0.00783094701519035
BP	GO:0007049	cell cycle	0.00802944368687755
CC	GO:0005615	extracellular space	0.00880606379268996
CC	GO:0071944	cell periphery	0.0110990049608641
MF	GO:0003729	mRNA binding	0.0112899933635237
BP	GO:0022610	biological adhesion	0.0112899933635237
BP	GO:0051094	positive regulation of developmental process	0.0112899933635237
BP	GO:0000278	mitotic cell cycle	0.0117024396469763
CC	GO:0098590	plasma membrane region	0.0121137142598671
CC	GO:0005681	spliceosomal complex	0.0121611287613848
BP	GO:0050808	synapse organization	0.0124288746138633
CC	GO:0045211	postsynaptic membrane	0.0124288746138633
BP	GO:0050793	regulation of developmental process	0.0127000826312469
BP	GO:0007155	cell adhesion	0.0127699025282525
CC	GO:0005694	chromosome	0.0127699025282525
BP	GO:0006725	cellular aromatic compound metabolic process	0.0127761305085983
BP	GO:0010467	gene expression	0.0130946580361067
CC	GO:0033267	axon part	0.0139596020265894
CC	GO:0005886	plasma membrane	0.0139596020265894
BP	GO:0051179	localization	0.0141527714742331
CC	GO:0099080	supramolecular complex	0.01499584351022
CC	GO:0099081	supramolecular polymer	0.01499584351022
BP	GO:0090068	positive regulation of cell cycle process	0.0150080404615567
BP	GO:0120036	plasma membrane bounded cell projection organization	0.0155893697100975
MF	GO:0030020	extracellular matrix structural constituent conferring tensile strength	0.0157240439298157
BP	GO:0030030	cell projection organization	0.0157240439298157
CC	GO:0099512	supramolecular fiber	0.0157240439298157
BP	GO:0016070	RNA metabolic process	0.0157240439298157
BP	GO:2000026	regulation of multicellular organismal development	0.0158262374150386
BP	GO:0000245	spliceosomal complex assembly	0.0168436328037028
BP	GO:0051983	regulation of chromosome segregation	0.0169941433211144
BP	GO:0000375	RNA splicing, via transesterification reactions	0.0175444843667418
BP	GO:0000377	RNA splicing, via transesterification reactions with bulged adenosine as nucleophile	0.0175444843667418
BP	GO:0000398	mRNA splicing, via spliceosome	0.0175444843667418
CC	GO:0044422	organelle part	0.0179346022162208
MF	GO:0005509	calcium ion binding	0.0179346022162208
BP	GO:0048589	developmental growth	0.0186262110866923
CC	GO:0044427	chromosomal part	0.0190960170979569
BP	GO:0000070	mitotic sister chromatid segregation	0.0204496632265756
CC	GO:0005576	extracellular region	0.0206361429692115
BP	GO:0051960	regulation of nervous system development	0.0216388724920937
MF	GO:0003723	RNA binding	0.023173837755203
BP	GO:0051962	positive regulation of nervous system development	0.0232082165917405
BP	GO:0033045	regulation of sister chromatid segregation	0.0232169193436455
BP	GO:0044260	cellular macromolecule metabolic process	0.0234407773609043
CC	GO:0044327	dendritic spine head	0.0234407773609043
BP	GO:0140014	mitotic nuclear division	0.0235106128883642
CC	GO:0000777	condensed chromosome kinetochore	0.0235106128883642
BP	GO:0006275	regulation of DNA replication	0.0235331709630303
BP	GO:0000819	sister chromatid segregation	0.0247807365142154
BP	GO:1901360	organic cyclic compound metabolic process	0.0251281387816174
CC	GO:0036477	somatodendritic compartment	0.0281576344614605
BP	GO:1902749	regulation of cell cycle G2/M phase transition	0.0290685613930205
CC	GO:0044420	extracellular matrix component	0.0300267799342382
CC	GO:0005813	centrosome	0.0304338623159223
BP	GO:0006260	DNA replication	0.0310445558827294
BP	GO:0033047	regulation of mitotic sister chromatid segregation	0.0310512453493879
CC	GO:0098978	glutamatergic synapse	0.0312846298768175
CC	GO:0098936	intrinsic component of postsynaptic membrane	0.0312846298768175
BP	GO:0006259	DNA metabolic process	0.0326307995661682
CC	GO:0098878	neurotransmitter receptor complex	0.0351611779044771
CC	GO:0099699	integral component of synaptic membrane	0.0352321426871246
BP	GO:0045595	regulation of cell differentiation	0.0363688477900745
BP	GO:0048518	positive regulation of biological process	0.0373658044729851
BP	GO:0008150	biological_process	0.0373658044729851
BP	GO:0031124	mRNA 3'-end processing	0.0375500024375761
BP	GO:0042221	response to chemical	0.0385299236033649
BP	GO:0006941	striated muscle contraction	0.0385299236033649
CC	GO:0042995	cell projection	0.0388035022787985
BP	GO:0006807	nitrogen compound metabolic process	0.0391032155638142
CC	GO:0005856	cytoskeleton	0.0391340978622188
CC	GO:0008328	ionotropic glutamate receptor complex	0.0406501227595468
BP	GO:0010564	regulation of cell cycle process	0.0411156333740475
CC	GO:0099634	postsynaptic specialization membrane	0.0412189665394095
BP	GO:0060255	regulation of macromolecule metabolic process	0.0415647979593476
BP	GO:0044085	cellular component biogenesis	0.0424204224634751
CC	GO:0000779	condensed chromosome, centromeric region	0.0442420411152442
CC	GO:0097447	dendritic tree	0.0450011329498284
BP	GO:1905477	positive regulation of protein localization to membrane	0.0459832048778463
BP	GO:0022613	ribonucleoprotein complex biogenesis	0.0468524763324911
BP	GO:0007088	regulation of mitotic nuclear division	0.0471173843775719
BP	GO:0045931	positive regulation of mitotic cell cycle	0.0471173843775719
