# Supplementary material for: Dedicated transcriptomics combined with power analysis lead to functional understanding of genes with weak phenotypic changes in knockout lines
Source: PLoS Comput Biol. 2020 Nov 12;16(11):e1008354. doi: 10.1371/journal.pcbi.1008354 (PMC7685438; doi:10.1371/journal.pcbi.1008354)
Supplement: S4 File — (GZ) [file pcbi.1008354.s018.gz › S4_File/gor0.7/252.tsv]

ontology	category	term	BH
CC	GO:0032991	protein-containing complex	2.6680914078976e-07
BP	GO:0009987	cellular process	4.85530463083578e-07
BP	GO:0032501	multicellular organismal process	3.42195659935939e-06
BP	GO:0071840	cellular component organization or biogenesis	4.15370369873732e-06
CC	GO:0031012	extracellular matrix	6.58766245622733e-06
BP	GO:0007275	multicellular organism development	7.72620957491531e-06
BP	GO:0032502	developmental process	1.0012896247679e-05
CC	GO:0043228	non-membrane-bounded organelle	1.0012896247679e-05
BP	GO:0048856	anatomical structure development	1.29839898286242e-05
MF	GO:0005515	protein binding	1.29839898286242e-05
CC	GO:0044428	nuclear part	1.56248594102142e-05
CC	GO:0030424	axon	1.73181338986539e-05
BP	GO:0016043	cellular component organization	1.83965071952255e-05
CC	GO:0043232	intracellular non-membrane-bounded organelle	2.41979264534136e-05
BP	GO:0048731	system development	3.39774617468665e-05
MF	GO:0005201	extracellular matrix structural constituent	3.39774617468665e-05
BP	GO:0065007	biological regulation	3.39774617468665e-05
CC	GO:0062023	collagen-containing extracellular matrix	5.34024778398628e-05
MF	GO:0005488	binding	5.61187295566032e-05
MF	GO:0005198	structural molecule activity	6.06512391946729e-05
CC	GO:0097060	synaptic membrane	7.41881041869263e-05
CC	GO:0097458	neuron part	7.41881041869263e-05
BP	GO:0050789	regulation of biological process	9.40958877056059e-05
CC	GO:0031981	nuclear lumen	0.000100697259722794
CC	GO:0070013	intracellular organelle lumen	0.000113381569248461
CC	GO:0031974	membrane-enclosed lumen	0.000116190965291553
CC	GO:0043233	organelle lumen	0.000116190965291553
CC	GO:0045202	synapse	0.000157736601921436
CC	GO:0005634	nucleus	0.000171740421452209
BP	GO:0016071	mRNA metabolic process	0.000177826805503232
CC	GO:0044456	synapse part	0.000221033113515422
BP	GO:0006396	RNA processing	0.000221033113515422
BP	GO:0050794	regulation of cellular process	0.000464739965663919
BP	GO:0006139	nucleobase-containing compound metabolic process	0.000464739965663919
BP	GO:0006397	mRNA processing	0.000619072201889851
BP	GO:0048518	positive regulation of biological process	0.000619072201889851
BP	GO:0008380	RNA splicing	0.000701469059004388
CC	GO:0000775	chromosome, centromeric region	0.000981594699339136
CC	GO:0005681	spliceosomal complex	0.00123447827746878
CC	GO:0031226	intrinsic component of plasma membrane	0.00211747497505687
CC	GO:0033267	axon part	0.00211747497505687
CC	GO:0000776	kinetochore	0.00217352841241018
CC	GO:0098687	chromosomal region	0.0021766601809517
BP	GO:0046483	heterocycle metabolic process	0.00223008705802592
BP	GO:0051128	regulation of cellular component organization	0.00223588164810105
BP	GO:0040007	growth	0.00223588164810105
CC	GO:1990904	ribonucleoprotein complex	0.00236924818446799
BP	GO:0051239	regulation of multicellular organismal process	0.00266880334674673
BP	GO:0051094	positive regulation of developmental process	0.00270911746952871
BP	GO:0007399	nervous system development	0.00274270998150525
CC	GO:0005694	chromosome	0.003015908592763
BP	GO:0051130	positive regulation of cellular component organization	0.00312773785911963
CC	GO:0005887	integral component of plasma membrane	0.00312773785911963
CC	GO:0045211	postsynaptic membrane	0.00312773785911963
BP	GO:0090304	nucleic acid metabolic process	0.00323490158809279
CC	GO:0005654	nucleoplasm	0.00396334626313527
BP	GO:0006725	cellular aromatic compound metabolic process	0.00396626037555157
BP	GO:0007049	cell cycle	0.00429372652530555
BP	GO:0034641	cellular nitrogen compound metabolic process	0.00429372652530555
CC	GO:0044421	extracellular region part	0.00429372652530555
MF	GO:0005212	structural constituent of eye lens	0.0043932831746527
BP	GO:0043170	macromolecule metabolic process	0.00440559954964118
BP	GO:0048589	developmental growth	0.00440559954964118
CC	GO:0036477	somatodendritic compartment	0.00465370638351615
BP	GO:0006260	DNA replication	0.00474155260041312
BP	GO:0051726	regulation of cell cycle	0.00508724365414412
CC	GO:0099240	intrinsic component of synaptic membrane	0.00613965917256678
BP	GO:0000070	mitotic sister chromatid segregation	0.00613965917256678
CC	GO:0044464	cell part	0.00613965917256678
BP	GO:0000375	RNA splicing, via transesterification reactions	0.00613965917256678
BP	GO:0000377	RNA splicing, via transesterification reactions with bulged adenosine as nucleophile	0.00613965917256678
BP	GO:0000398	mRNA splicing, via spliceosome	0.00613965917256678
CC	GO:0044427	chromosomal part	0.00613965917256678
CC	GO:0005623	cell	0.00648808947317579
BP	GO:0048519	negative regulation of biological process	0.00654184379374896
BP	GO:0008037	cell recognition	0.00709631359366509
BP	GO:0045597	positive regulation of cell differentiation	0.00735340239583061
CC	GO:0043005	neuron projection	0.00788385675488163
BP	GO:0006403	RNA localization	0.00824316684063087
CC	GO:0044422	organelle part	0.00874052541732644
BP	GO:0048522	positive regulation of cellular process	0.00950720474127782
BP	GO:0001501	skeletal system development	0.00990733509298212
BP	GO:0035264	multicellular organism growth	0.0101178547969671
BP	GO:1901360	organic cyclic compound metabolic process	0.0110516792180771
BP	GO:0090068	positive regulation of cell cycle process	0.0110689928171568
BP	GO:0048523	negative regulation of cellular process	0.0112864681466384
MF	GO:0004529	exodeoxyribonuclease activity	0.0115483281812186
CC	GO:0005615	extracellular space	0.0122334415904727
BP	GO:0007346	regulation of mitotic cell cycle	0.0138749930284786
CC	GO:0043025	neuronal cell body	0.0138749930284786
CC	GO:0099634	postsynaptic specialization membrane	0.0144752047809834
CC	GO:0044297	cell body	0.0144910047734486
CC	GO:0005581	collagen trimer	0.0165240828766675
MF	GO:0044877	protein-containing complex binding	0.0165240828766675
BP	GO:0000245	spliceosomal complex assembly	0.0165240828766675
BP	GO:0000278	mitotic cell cycle	0.0169834972732445
CC	GO:0030054	cell junction	0.0172005805167213
BP	GO:0031123	RNA 3'-end processing	0.0172005805167213
CC	GO:0000779	condensed chromosome, centromeric region	0.0177631433523295
CC	GO:0098794	postsynapse	0.0177631433523295
BP	GO:0006259	DNA metabolic process	0.0179379977460783
CC	GO:0005813	centrosome	0.0183115169753637
CC	GO:0098982	GABA-ergic synapse	0.0184635710266434
BP	GO:0099536	synaptic signaling	0.0186363857898225
BP	GO:0048869	cellular developmental process	0.0186363857898225
CC	GO:0098936	intrinsic component of postsynaptic membrane	0.0189424442457232
BP	GO:0030154	cell differentiation	0.019221785675453
CC	GO:0098978	glutamatergic synapse	0.019221785675453
CC	GO:0000228	nuclear chromosome	0.0209377301581851
BP	GO:0007215	glutamate receptor signaling pathway	0.021554354621091
CC	GO:0099699	integral component of synaptic membrane	0.0216985241590133
BP	GO:0000819	sister chromatid segregation	0.0216985241590133
BP	GO:0060348	bone development	0.0216985241590133
CC	GO:0005576	extracellular region	0.0216985241590133
BP	GO:0050808	synapse organization	0.0216985241590133
BP	GO:0048468	cell development	0.0218061447505174
CC	GO:0000777	condensed chromosome kinetochore	0.0219898376519378
MF	GO:0046873	metal ion transmembrane transporter activity	0.0222388616472266
BP	GO:0051179	localization	0.0222388616472266
CC	GO:0044327	dendritic spine head	0.0225243576541353
BP	GO:0006807	nitrogen compound metabolic process	0.0225243576541353
BP	GO:0050793	regulation of developmental process	0.0225243576541353
BP	GO:1905477	positive regulation of protein localization to membrane	0.0225243576541353
BP	GO:0099537	trans-synaptic signaling	0.0227291290570584
BP	GO:0007268	chemical synaptic transmission	0.0232391123856795
BP	GO:0098916	anterograde trans-synaptic signaling	0.0232391123856795
BP	GO:0051236	establishment of RNA localization	0.02426259168691
BP	GO:1902749	regulation of cell cycle G2/M phase transition	0.0249329157409018
BP	GO:0051983	regulation of chromosome segregation	0.0268640480428824
BP	GO:0033047	regulation of mitotic sister chromatid segregation	0.0271602453123134
BP	GO:0010467	gene expression	0.0273659157168217
MF	GO:0003729	mRNA binding	0.0273659157168217
BP	GO:0048666	neuron development	0.0280388428578545
CC	GO:0044454	nuclear chromosome part	0.0290556503519808
MF	GO:0016895	exodeoxyribonuclease activity, producing 5'-phosphomonoesters	0.0300546736863297
BP	GO:0048168	regulation of neuronal synaptic plasticity	0.0300546736863297
CC	GO:0000793	condensed chromosome	0.0300546736863297
CC	GO:0098878	neurotransmitter receptor complex	0.031524471818182
BP	GO:0051962	positive regulation of nervous system development	0.0320487285905353
CC	GO:0098793	presynapse	0.0322525144465121
BP	GO:2000026	regulation of multicellular organismal development	0.0324886378745929
CC	GO:0005856	cytoskeleton	0.0326102507724024
BP	GO:0006261	DNA-dependent DNA replication	0.0326102507724024
BP	GO:0051960	regulation of nervous system development	0.0346187958870756
CC	GO:0044446	intracellular organelle part	0.0346584500988253
BP	GO:1901701	cellular response to oxygen-containing compound	0.0349493198727182
BP	GO:0051240	positive regulation of multicellular organismal process	0.0355539033297114
CC	GO:0099572	postsynaptic specialization	0.0355539033297114
BP	GO:0006275	regulation of DNA replication	0.0359846735820693
BP	GO:0008150	biological_process	0.0360568207054071
CC	GO:0044459	plasma membrane part	0.0382713168169841
BP	GO:0033045	regulation of sister chromatid segregation	0.0382713168169841
BP	GO:0030198	extracellular matrix organization	0.0382713168169841
MF	GO:0030020	extracellular matrix structural constituent conferring tensile strength	0.0382713168169841
BP	GO:0140014	mitotic nuclear division	0.0389847384402961
BP	GO:0050657	nucleic acid transport	0.0420009472566997
BP	GO:0050658	RNA transport	0.0420009472566997
CC	GO:0043292	contractile fiber	0.0420009472566997
BP	GO:0060350	endochondral bone morphogenesis	0.0426794605425488
CC	GO:0099080	supramolecular complex	0.0428598092779101
CC	GO:0099081	supramolecular polymer	0.0428598092779101
BP	GO:0030182	neuron differentiation	0.0433506768012666
BP	GO:0048167	regulation of synaptic plasticity	0.0448287958725912
BP	GO:0060351	cartilage development involved in endochondral bone morphogenesis	0.044857620411026
BP	GO:0022613	ribonucleoprotein complex biogenesis	0.0448838060892287
CC	GO:0099512	supramolecular fiber	0.0458588954324329
CC	GO:0071013	catalytic step 2 spliceosome	0.0464455056309481
BP	GO:0010564	regulation of cell cycle process	0.0485522647811772
