# Supplementary material for: Dedicated transcriptomics combined with power analysis lead to functional understanding of genes with weak phenotypic changes in knockout lines
Source: PLoS Comput Biol. 2020 Nov 12;16(11):e1008354. doi: 10.1371/journal.pcbi.1008354 (PMC7685438; doi:10.1371/journal.pcbi.1008354)
Supplement: S4 File — (GZ) [file pcbi.1008354.s018.gz › S4_File/gor0.7/574.tsv]

ontology	category	term	BH
CC	GO:0032991	protein-containing complex	2.94632976425264e-07
BP	GO:0009987	cellular process	4.22885393030167e-07
BP	GO:0071840	cellular component organization or biogenesis	1.12217092166957e-06
MF	GO:0005201	extracellular matrix structural constituent	3.17291297080805e-06
MF	GO:0005515	protein binding	3.17291297080805e-06
BP	GO:0032502	developmental process	3.17291297080805e-06
BP	GO:0048731	system development	5.20241123967744e-06
BP	GO:0016043	cellular component organization	5.20241123967744e-06
BP	GO:0032501	multicellular organismal process	5.20241123967744e-06
CC	GO:0031012	extracellular matrix	5.20241123967744e-06
BP	GO:0007275	multicellular organism development	5.61885559313047e-06
CC	GO:0030424	axon	7.603829177328e-06
CC	GO:0044428	nuclear part	7.68570920111858e-06
MF	GO:0005488	binding	7.98651058879924e-06
BP	GO:0048856	anatomical structure development	1.1026422751e-05
MF	GO:0005198	structural molecule activity	1.88113757265624e-05
CC	GO:0036477	somatodendritic compartment	2.83341180632146e-05
BP	GO:0007399	nervous system development	3.45046889059105e-05
CC	GO:0043228	non-membrane-bounded organelle	3.45046889059105e-05
BP	GO:0065007	biological regulation	3.45046889059105e-05
CC	GO:0031226	intrinsic component of plasma membrane	3.73328910603263e-05
CC	GO:0005887	integral component of plasma membrane	4.51579620186966e-05
BP	GO:0050789	regulation of biological process	5.00007309876129e-05
CC	GO:0031981	nuclear lumen	5.87357022212825e-05
CC	GO:0043232	intracellular non-membrane-bounded organelle	8.53253860434156e-05
CC	GO:0062023	collagen-containing extracellular matrix	0.000104514668847975
CC	GO:0045202	synapse	0.00014118783754289
CC	GO:0097458	neuron part	0.000148376324151908
CC	GO:0097060	synaptic membrane	0.000149164596878293
CC	GO:0005634	nucleus	0.00024637076770654
CC	GO:0005654	nucleoplasm	0.000340755925978824
CC	GO:0070013	intracellular organelle lumen	0.000576624019881956
BP	GO:0050794	regulation of cellular process	0.000586212067182542
CC	GO:0031974	membrane-enclosed lumen	0.000673527301361745
CC	GO:0043233	organelle lumen	0.000673527301361745
BP	GO:0048518	positive regulation of biological process	0.00146873936935878
CC	GO:0044456	synapse part	0.00184667115935442
CC	GO:0045211	postsynaptic membrane	0.00214683139878886
CC	GO:0000775	chromosome, centromeric region	0.00214683139878886
CC	GO:0044297	cell body	0.00228750674494928
BP	GO:0043170	macromolecule metabolic process	0.00228750674494928
CC	GO:0000776	kinetochore	0.00228750674494928
CC	GO:0043025	neuronal cell body	0.00273968818920692
BP	GO:0007268	chemical synaptic transmission	0.00289424532958244
BP	GO:0098916	anterograde trans-synaptic signaling	0.00289424532958244
BP	GO:0048869	cellular developmental process	0.00338352094241744
CC	GO:0033267	axon part	0.00338352094241744
BP	GO:0051239	regulation of multicellular organismal process	0.00338352094241744
CC	GO:0044421	extracellular region part	0.00338352094241744
BP	GO:0099536	synaptic signaling	0.00362547120451475
BP	GO:0099537	trans-synaptic signaling	0.00371204715655794
BP	GO:0006396	RNA processing	0.00371204715655794
BP	GO:0090304	nucleic acid metabolic process	0.00371204715655794
BP	GO:0051128	regulation of cellular component organization	0.00371204715655794
BP	GO:0051130	positive regulation of cellular component organization	0.00371204715655794
BP	GO:0048519	negative regulation of biological process	0.00407756544744743
BP	GO:0006139	nucleobase-containing compound metabolic process	0.00407756544744743
BP	GO:0048523	negative regulation of cellular process	0.0041157052968839
BP	GO:0022008	neurogenesis	0.00438243371713388
BP	GO:0030154	cell differentiation	0.00453495520294466
BP	GO:0022610	biological adhesion	0.00513323998369117
CC	GO:0044459	plasma membrane part	0.00530051353764281
BP	GO:0050793	regulation of developmental process	0.00545286699242474
CC	GO:0097447	dendritic tree	0.00584780457455655
BP	GO:0098655	cation transmembrane transport	0.00586035679788182
BP	GO:0048522	positive regulation of cellular process	0.00614257970468626
BP	GO:0048699	generation of neurons	0.00672380895978046
CC	GO:0005681	spliceosomal complex	0.00672380895978046
BP	GO:2000026	regulation of multicellular organismal development	0.00674206309728204
BP	GO:0007155	cell adhesion	0.00742126632761166
CC	GO:0098936	intrinsic component of postsynaptic membrane	0.00742126632761166
CC	GO:0043005	neuron projection	0.00801704250333758
BP	GO:0006260	DNA replication	0.0081173809783861
BP	GO:0051726	regulation of cell cycle	0.0081173809783861
CC	GO:0030425	dendrite	0.00849977737868296
BP	GO:0098659	inorganic cation import across plasma membrane	0.00852569340329329
BP	GO:0099587	inorganic ion import across plasma membrane	0.00852569340329329
BP	GO:0008150	biological_process	0.00863427367728312
CC	GO:0098687	chromosomal region	0.00863427367728312
BP	GO:0000278	mitotic cell cycle	0.00866435625122174
CC	GO:0099240	intrinsic component of synaptic membrane	0.00878943341322168
BP	GO:0006259	DNA metabolic process	0.00878943341322168
BP	GO:0046483	heterocycle metabolic process	0.0100904206842203
CC	GO:0030054	cell junction	0.0104797150166705
BP	GO:0048666	neuron development	0.0104797150166705
CC	GO:0044422	organelle part	0.0104797150166705
MF	GO:0005509	calcium ion binding	0.0106760145556757
BP	GO:0060350	endochondral bone morphogenesis	0.0112487706288626
BP	GO:0030182	neuron differentiation	0.0112487706288626
BP	GO:0048468	cell development	0.0112487706288626
CC	GO:0044420	extracellular matrix component	0.0123164107907349
BP	GO:0001501	skeletal system development	0.0128842214158102
BP	GO:0051094	positive regulation of developmental process	0.0132893400121846
CC	GO:0005615	extracellular space	0.0135043898231608
CC	GO:0098794	postsynapse	0.0143996221333233
CC	GO:0098878	neurotransmitter receptor complex	0.0144501098122735
CC	GO:0005576	extracellular region	0.0144501098122735
BP	GO:0051179	localization	0.0144501098122735
CC	GO:0043197	dendritic spine	0.0146142610929566
MF	GO:0044877	protein-containing complex binding	0.0158814188941189
BP	GO:0000245	spliceosomal complex assembly	0.016388714173628
BP	GO:0030001	metal ion transport	0.0166165117841781
CC	GO:0008328	ionotropic glutamate receptor complex	0.016759431273773
BP	GO:0007049	cell cycle	0.0171357673275058
MF	GO:0005212	structural constituent of eye lens	0.0176932282776376
MF	GO:0046873	metal ion transmembrane transporter activity	0.0176932282776376
CC	GO:0005813	centrosome	0.0176932282776376
BP	GO:0000070	mitotic sister chromatid segregation	0.0181973063079092
BP	GO:0032412	regulation of ion transmembrane transporter activity	0.0182866510630401
CC	GO:0044427	chromosomal part	0.020819993839831
BP	GO:0140014	mitotic nuclear division	0.0210953845865845
BP	GO:0060351	cartilage development involved in endochondral bone morphogenesis	0.0210953845865845
BP	GO:0098662	inorganic cation transmembrane transport	0.0215768674556605
BP	GO:0060348	bone development	0.0215768674556605
CC	GO:0099634	postsynaptic specialization membrane	0.0215768674556605
CC	GO:0005694	chromosome	0.0215768674556605
CC	GO:0044464	cell part	0.0215768674556605
BP	GO:0050808	synapse organization	0.0215768674556605
CC	GO:0044309	neuron spine	0.0215768674556605
BP	GO:0006725	cellular aromatic compound metabolic process	0.0220065347853103
BP	GO:0008037	cell recognition	0.0220863052657085
BP	GO:0051716	cellular response to stimulus	0.0220863052657085
CC	GO:0005623	cell	0.0223175290400634
CC	GO:0044327	dendritic spine head	0.0223175290400634
CC	GO:0099055	integral component of postsynaptic membrane	0.0223175290400634
BP	GO:1905477	positive regulation of protein localization to membrane	0.0224113843627959
BP	GO:0007346	regulation of mitotic cell cycle	0.0224113843627959
CC	GO:0005581	collagen trimer	0.0228437164390016
CC	GO:0098978	glutamatergic synapse	0.0232210860961217
BP	GO:0034765	regulation of ion transmembrane transport	0.0232862808523607
BP	GO:0044260	cellular macromolecule metabolic process	0.0235999545960523
BP	GO:0006397	mRNA processing	0.0236364866625651
BP	GO:0008380	RNA splicing	0.024141781769712
BP	GO:0016071	mRNA metabolic process	0.024141781769712
BP	GO:0034641	cellular nitrogen compound metabolic process	0.0244181859224072
CC	GO:1990904	ribonucleoprotein complex	0.0249916663849595
BP	GO:0098660	inorganic ion transmembrane transport	0.026229258446308
CC	GO:0044446	intracellular organelle part	0.0263140480758024
BP	GO:0045597	positive regulation of cell differentiation	0.0263140480758024
BP	GO:0051983	regulation of chromosome segregation	0.0263140480758024
BP	GO:0050804	modulation of chemical synaptic transmission	0.0263140480758024
BP	GO:0007154	cell communication	0.0266156168958217
CC	GO:0099699	integral component of synaptic membrane	0.0273962904572662
BP	GO:0031123	RNA 3'-end processing	0.02758968943097
CC	GO:0098982	GABA-ergic synapse	0.0278583031063145
BP	GO:2001257	regulation of cation channel activity	0.0278583031063145
BP	GO:0048168	regulation of neuronal synaptic plasticity	0.0278583031063145
BP	GO:0090068	positive regulation of cell cycle process	0.0283404738409553
CC	GO:0099512	supramolecular fiber	0.0296790062706082
BP	GO:0099177	regulation of trans-synaptic signaling	0.0304263709700703
BP	GO:1901701	cellular response to oxygen-containing compound	0.0315476352940672
BP	GO:0006807	nitrogen compound metabolic process	0.0319248337350869
BP	GO:0006403	RNA localization	0.0319248337350869
BP	GO:0023052	signaling	0.0325395739909059
BP	GO:0051960	regulation of nervous system development	0.0329508564512764
BP	GO:0060349	bone morphogenesis	0.0329508564512764
BP	GO:0035264	multicellular organism growth	0.0329508564512764
CC	GO:0099080	supramolecular complex	0.0330382002458438
CC	GO:0099081	supramolecular polymer	0.0330382002458438
BP	GO:0040007	growth	0.0349554344876757
BP	GO:0022898	regulation of transmembrane transporter activity	0.0349554344876757
BP	GO:1904062	regulation of cation transmembrane transport	0.0360131653383008
BP	GO:0030198	extracellular matrix organization	0.0368855162570412
BP	GO:0097435	supramolecular fiber organization	0.0368855162570412
MF	GO:0030020	extracellular matrix structural constituent conferring tensile strength	0.0372290696102827
BP	GO:0033045	regulation of sister chromatid segregation	0.0372290696102827
BP	GO:0007088	regulation of mitotic nuclear division	0.0391955653060351
CC	GO:0043292	contractile fiber	0.0396394034268339
CC	GO:0044451	nucleoplasm part	0.0398858343144714
BP	GO:0060255	regulation of macromolecule metabolic process	0.0410511205981059
MF	GO:0003729	mRNA binding	0.0410718861411973
BP	GO:0032879	regulation of localization	0.0414411062121517
CC	GO:0071944	cell periphery	0.0416234495805713
BP	GO:0044089	positive regulation of cellular component biogenesis	0.0416234495805713
BP	GO:0003071	renal system process involved in regulation of systemic arterial blood pressure	0.0416234495805713
BP	GO:0034220	ion transmembrane transport	0.0416234495805713
CC	GO:0005856	cytoskeleton	0.0417385852912981
BP	GO:1901360	organic cyclic compound metabolic process	0.0421714241772827
BP	GO:0045595	regulation of cell differentiation	0.0421714241772827
BP	GO:0006352	DNA-templated transcription, initiation	0.0424098418798112
BP	GO:1903047	mitotic cell cycle process	0.0424098418798112
BP	GO:0098742	cell-cell adhesion via plasma-membrane adhesion molecules	0.0450643798874084
CC	GO:0034705	potassium channel complex	0.0457529766272041
BP	GO:0000819	sister chromatid segregation	0.0468159468339186
BP	GO:0022613	ribonucleoprotein complex biogenesis	0.0478631911176339
BP	GO:0010646	regulation of cell communication	0.0478631911176339
CC	GO:0098590	plasma membrane region	0.0490367772259874
BP	GO:0006261	DNA-dependent DNA replication	0.0490919275725843
