# Supplementary material for: Dedicated transcriptomics combined with power analysis lead to functional understanding of genes with weak phenotypic changes in knockout lines
Source: PLoS Comput Biol. 2020 Nov 12;16(11):e1008354. doi: 10.1371/journal.pcbi.1008354 (PMC7685438; doi:10.1371/journal.pcbi.1008354)
Supplement: S4 File — (GZ) [file pcbi.1008354.s018.gz › S4_File/gor0.7/528.tsv]

ontology	category	term	BH
CC	GO:0032991	protein-containing complex	1.63348988931361e-09
BP	GO:0009987	cellular process	3.73130860324705e-09
MF	GO:0005515	protein binding	2.08444214511918e-08
MF	GO:0005488	binding	1.08909705430498e-07
BP	GO:0071840	cellular component organization or biogenesis	4.05620185673844e-07
MF	GO:0005201	extracellular matrix structural constituent	5.55238515078594e-07
CC	GO:0031012	extracellular matrix	5.55238515078594e-07
BP	GO:0016043	cellular component organization	3.78076802153234e-06
MF	GO:0005198	structural molecule activity	3.78076802153234e-06
CC	GO:0044428	nuclear part	5.36688507543026e-06
BP	GO:0032501	multicellular organismal process	6.19729172175882e-06
BP	GO:0048731	system development	9.08343532493689e-06
CC	GO:0062023	collagen-containing extracellular matrix	9.08343532493689e-06
BP	GO:0065007	biological regulation	9.08343532493689e-06
BP	GO:0032502	developmental process	2.08092493491135e-05
BP	GO:0007275	multicellular organism development	2.29293793906093e-05
CC	GO:0030424	axon	2.5173354173058e-05
CC	GO:0070013	intracellular organelle lumen	2.5173354173058e-05
CC	GO:0045202	synapse	2.5173354173058e-05
CC	GO:0031974	membrane-enclosed lumen	2.5173354173058e-05
CC	GO:0043233	organelle lumen	2.5173354173058e-05
CC	GO:0005634	nucleus	2.52571191829461e-05
CC	GO:0031981	nuclear lumen	3.0791311618738e-05
BP	GO:0007399	nervous system development	3.52219123892367e-05
CC	GO:0043228	non-membrane-bounded organelle	4.47915708768385e-05
BP	GO:0006396	RNA processing	4.80068161773064e-05
CC	GO:0097060	synaptic membrane	5.16400384240342e-05
BP	GO:0048856	anatomical structure development	5.4411715538942e-05
CC	GO:0097458	neuron part	6.26606932573725e-05
BP	GO:0050789	regulation of biological process	6.82387158504866e-05
CC	GO:0044456	synapse part	9.18680790489593e-05
CC	GO:0043232	intracellular non-membrane-bounded organelle	9.18680790489593e-05
BP	GO:0016071	mRNA metabolic process	9.51050998362249e-05
CC	GO:1990904	ribonucleoprotein complex	0.000254100646089458
BP	GO:0006397	mRNA processing	0.00029900367093727
BP	GO:0008380	RNA splicing	0.000385916971674797
CC	GO:0000775	chromosome, centromeric region	0.000579609225319939
CC	GO:0044464	cell part	0.000671143330791076
CC	GO:0098878	neurotransmitter receptor complex	0.000673360873394431
CC	GO:0005623	cell	0.000699770436812407
CC	GO:0005681	spliceosomal complex	0.000741901067708707
CC	GO:0005654	nucleoplasm	0.000780182110902774
BP	GO:0048519	negative regulation of biological process	0.000940233989074392
BP	GO:0050794	regulation of cellular process	0.001004827142534
BP	GO:0043170	macromolecule metabolic process	0.00112576941895653
CC	GO:0044420	extracellular matrix component	0.00112576941895653
CC	GO:0000776	kinetochore	0.00129275868385682
BP	GO:0048523	negative regulation of cellular process	0.00134186572413127
CC	GO:0005581	collagen trimer	0.00144483355406698
BP	GO:0051179	localization	0.00152808919632964
CC	GO:0044422	organelle part	0.00158060428723247
BP	GO:0051094	positive regulation of developmental process	0.00161833468479652
BP	GO:0048869	cellular developmental process	0.00183637303314681
BP	GO:0045597	positive regulation of cell differentiation	0.00184206692860259
BP	GO:0051239	regulation of multicellular organismal process	0.00186644854384589
CC	GO:0045211	postsynaptic membrane	0.00186644854384589
BP	GO:0022008	neurogenesis	0.00189474409535773
BP	GO:0030154	cell differentiation	0.001905597841817
CC	GO:0008328	ionotropic glutamate receptor complex	0.00211372396982879
BP	GO:0048518	positive regulation of biological process	0.00241549122124307
BP	GO:0040007	growth	0.00270901920684961
CC	GO:0098687	chromosomal region	0.002875201238987
BP	GO:0031123	RNA 3'-end processing	0.00306543155924621
CC	GO:0036477	somatodendritic compartment	0.00336403263591833
BP	GO:0048699	generation of neurons	0.00350906579956372
BP	GO:0048666	neuron development	0.0037092885654953
BP	GO:0048522	positive regulation of cellular process	0.00394911796410852
BP	GO:0030182	neuron differentiation	0.00394911796410852
CC	GO:0031226	intrinsic component of plasma membrane	0.00394911796410852
CC	GO:0030054	cell junction	0.00394911796410852
BP	GO:0048468	cell development	0.00400446738438574
BP	GO:0000245	spliceosomal complex assembly	0.00426340674869087
BP	GO:0051130	positive regulation of cellular component organization	0.00443833497351873
CC	GO:0034703	cation channel complex	0.0046833702320577
CC	GO:0000779	condensed chromosome, centromeric region	0.00475743690536952
CC	GO:0044421	extracellular region part	0.00475743690536952
CC	GO:0000777	condensed chromosome kinetochore	0.00507431174889543
BP	GO:0032879	regulation of localization	0.00524899564161483
BP	GO:0006139	nucleobase-containing compound metabolic process	0.00526890702049135
MF	GO:0003729	mRNA binding	0.00526890702049135
MF	GO:0005212	structural constituent of eye lens	0.00546821394013351
BP	GO:0000375	RNA splicing, via transesterification reactions	0.00578859913792735
BP	GO:0000377	RNA splicing, via transesterification reactions with bulged adenosine as nucleophile	0.00578859913792735
BP	GO:0000398	mRNA splicing, via spliceosome	0.00578859913792735
CC	GO:0099240	intrinsic component of synaptic membrane	0.00594192458574635
BP	GO:0051726	regulation of cell cycle	0.00656788246475508
BP	GO:0000070	mitotic sister chromatid segregation	0.00698475764560657
CC	GO:0044446	intracellular organelle part	0.00699773285815531
CC	GO:0034705	potassium channel complex	0.00699773285815531
MF	GO:0046873	metal ion transmembrane transporter activity	0.00754989746840356
CC	GO:0005887	integral component of plasma membrane	0.00759843367004977
BP	GO:0090304	nucleic acid metabolic process	0.00778727981964309
BP	GO:0030198	extracellular matrix organization	0.00808282317640173
CC	GO:0033267	axon part	0.00815762164542445
CC	GO:0005694	chromosome	0.00856589696286266
CC	GO:0005813	centrosome	0.00868504038294006
BP	GO:2000026	regulation of multicellular organismal development	0.00892431414088474
CC	GO:0043005	neuron projection	0.0089295616572489
CC	GO:1990351	transporter complex	0.00983628222444503
BP	GO:0006807	nitrogen compound metabolic process	0.0106374661334577
BP	GO:0007049	cell cycle	0.0108278600206871
BP	GO:0048589	developmental growth	0.0114165067551957
BP	GO:0034641	cellular nitrogen compound metabolic process	0.0115370112739216
MF	GO:0030020	extracellular matrix structural constituent conferring tensile strength	0.0115370112739216
BP	GO:0045595	regulation of cell differentiation	0.0117163747911255
BP	GO:0051128	regulation of cellular component organization	0.0117697070157605
BP	GO:0051960	regulation of nervous system development	0.0117697070157605
CC	GO:0098793	presynapse	0.0117697070157605
CC	GO:0044427	chromosomal part	0.012037417628776
BP	GO:0050793	regulation of developmental process	0.0123756108421616
CC	GO:1902495	transmembrane transporter complex	0.0124485088000293
CC	GO:0005615	extracellular space	0.0128127350994239
MF	GO:0044877	protein-containing complex binding	0.0129202015407956
BP	GO:0031175	neuron projection development	0.0132669528802827
BP	GO:0046483	heterocycle metabolic process	0.013408511735892
BP	GO:0000819	sister chromatid segregation	0.0135700313615937
BP	GO:0006403	RNA localization	0.0140750839063273
BP	GO:0044260	cellular macromolecule metabolic process	0.0146357104962566
BP	GO:0033045	regulation of sister chromatid segregation	0.0150828517118494
MF	GO:0005261	cation channel activity	0.0163234265369322
CC	GO:0034702	ion channel complex	0.0163389597049577
BP	GO:0051962	positive regulation of nervous system development	0.0168959455167298
CC	GO:0098590	plasma membrane region	0.0168959455167298
BP	GO:0001501	skeletal system development	0.0179778525166647
BP	GO:0098655	cation transmembrane transport	0.0189572621834003
MF	GO:0003723	RNA binding	0.0198468310859828
BP	GO:0140014	mitotic nuclear division	0.0200191525932647
BP	GO:0051983	regulation of chromosome segregation	0.0200191525932647
CC	GO:0098936	intrinsic component of postsynaptic membrane	0.0213415823024946
BP	GO:0033047	regulation of mitotic sister chromatid segregation	0.0213415823024946
BP	GO:0002062	chondrocyte differentiation	0.0216254400332638
CC	GO:0099699	integral component of synaptic membrane	0.0218794808024791
CC	GO:0044459	plasma membrane part	0.022714241030011
MF	GO:0005267	potassium channel activity	0.0227338963187489
CC	GO:0097447	dendritic tree	0.0229231695268222
BP	GO:0090068	positive regulation of cell cycle process	0.02295656627744
BP	GO:0006260	DNA replication	0.0231186768387577
BP	GO:0035264	multicellular organism growth	0.0235496547789578
CC	GO:0008076	voltage-gated potassium channel complex	0.0248024770671318
BP	GO:0022613	ribonucleoprotein complex biogenesis	0.0250559374196542
BP	GO:0043062	extracellular structure organization	0.0255880160231435
BP	GO:0006725	cellular aromatic compound metabolic process	0.0255880160231435
MF	GO:0097367	carbohydrate derivative binding	0.0274501700209473
BP	GO:0048168	regulation of neuronal synaptic plasticity	0.0284576416616725
CC	GO:0099080	supramolecular complex	0.0290785709085857
CC	GO:0099081	supramolecular polymer	0.0290785709085857
BP	GO:0008037	cell recognition	0.0295251862571584
CC	GO:0098794	postsynapse	0.0299380903636703
BP	GO:0007155	cell adhesion	0.0300408905578883
BP	GO:0022610	biological adhesion	0.0304328200300231
CC	GO:0099634	postsynaptic specialization membrane	0.030784866951552
CC	GO:0099512	supramolecular fiber	0.0310018678066791
CC	GO:0030425	dendrite	0.0314422691888433
CC	GO:0098978	glutamatergic synapse	0.0314422691888433
CC	GO:0043292	contractile fiber	0.0321038730344217
MF	GO:0015079	potassium ion transmembrane transporter activity	0.0324223430723628
BP	GO:0050808	synapse organization	0.0330715128188842
BP	GO:0050769	positive regulation of neurogenesis	0.0330969345324059
CC	GO:0071944	cell periphery	0.0345260829414074
BP	GO:0099536	synaptic signaling	0.0345260829414074
BP	GO:0044085	cellular component biogenesis	0.0366419426408899
BP	GO:0060255	regulation of macromolecule metabolic process	0.0381508502825044
BP	GO:0060348	bone development	0.0402196588039887
MF	GO:0043168	anion binding	0.0402196588039887
CC	GO:0005886	plasma membrane	0.0402196588039887
BP	GO:0007346	regulation of mitotic cell cycle	0.0403059725920338
CC	GO:0098839	postsynaptic density membrane	0.0407549228580287
BP	GO:0050767	regulation of neurogenesis	0.0407549228580287
BP	GO:1902749	regulation of cell cycle G2/M phase transition	0.0407549228580287
BP	GO:0010467	gene expression	0.0424551648987562
BP	GO:0060350	endochondral bone morphogenesis	0.0426232182979926
BP	GO:0007154	cell communication	0.0426455770017229
BP	GO:0008150	biological_process	0.0447837045923769
BP	GO:0099537	trans-synaptic signaling	0.0454208168724127
BP	GO:0000278	mitotic cell cycle	0.0470516830073669
BP	GO:0007268	chemical synaptic transmission	0.0470687000180967
BP	GO:0098916	anterograde trans-synaptic signaling	0.0470687000180967
MF	GO:0022836	gated channel activity	0.0494833533452011
