# Supplementary material for: Dedicated transcriptomics combined with power analysis lead to functional understanding of genes with weak phenotypic changes in knockout lines
Source: PLoS Comput Biol. 2020 Nov 12;16(11):e1008354. doi: 10.1371/journal.pcbi.1008354 (PMC7685438; doi:10.1371/journal.pcbi.1008354)
Supplement: S4 File — (GZ) [file pcbi.1008354.s018.gz › S4_File/gor0.7/768.tsv]

ontology	category	term	BH
BP	GO:0009987	cellular process	2.61627526660786e-10
CC	GO:0032991	protein-containing complex	4.26750832602534e-09
BP	GO:0071840	cellular component organization or biogenesis	3.69291295975411e-08
MF	GO:0005198	structural molecule activity	5.38833489994329e-07
BP	GO:0016043	cellular component organization	5.38833489994329e-07
CC	GO:0043228	non-membrane-bounded organelle	5.38833489994329e-07
BP	GO:0007275	multicellular organism development	7.11298493589923e-07
CC	GO:0030424	axon	8.27932319323827e-07
MF	GO:0005515	protein binding	8.27932319323827e-07
BP	GO:0032502	developmental process	8.27932319323827e-07
BP	GO:0048731	system development	8.27932319323827e-07
CC	GO:0043232	intracellular non-membrane-bounded organelle	8.72124037548271e-07
BP	GO:0032501	multicellular organismal process	9.95007480495377e-07
MF	GO:0005488	binding	1.28887928499884e-06
BP	GO:0048856	anatomical structure development	1.37039351288597e-06
MF	GO:0005201	extracellular matrix structural constituent	1.63198290192758e-06
CC	GO:0044428	nuclear part	1.97175328615572e-06
CC	GO:0031012	extracellular matrix	2.29150813673281e-06
CC	GO:0005623	cell	4.10978977875429e-06
CC	GO:0044464	cell part	4.45789262425398e-06
CC	GO:0062023	collagen-containing extracellular matrix	1.62963311517035e-05
CC	GO:0070013	intracellular organelle lumen	1.72720217973109e-05
CC	GO:0031974	membrane-enclosed lumen	1.76435703746736e-05
CC	GO:0043233	organelle lumen	1.76435703746736e-05
CC	GO:0031981	nuclear lumen	2.15051862619386e-05
CC	GO:0097458	neuron part	2.15051862619386e-05
BP	GO:0006396	RNA processing	2.15051862619386e-05
CC	GO:0097060	synaptic membrane	2.62139891315129e-05
BP	GO:0065007	biological regulation	2.82438177683648e-05
CC	GO:0045202	synapse	2.82438177683648e-05
CC	GO:0005634	nucleus	2.82438177683648e-05
CC	GO:0033267	axon part	5.2764846814373e-05
CC	GO:0044456	synapse part	0.000109394597000445
BP	GO:0050794	regulation of cellular process	0.000128212284291721
BP	GO:0007399	nervous system development	0.000139211918156737
CC	GO:0000775	chromosome, centromeric region	0.000195607341097506
BP	GO:0051239	regulation of multicellular organismal process	0.000226938024316998
BP	GO:0016071	mRNA metabolic process	0.000226938024316998
CC	GO:1990904	ribonucleoprotein complex	0.000226938024316998
BP	GO:0008380	RNA splicing	0.000228680602950518
BP	GO:0043170	macromolecule metabolic process	0.000259626508807696
CC	GO:0044422	organelle part	0.000296495628183729
BP	GO:0051128	regulation of cellular component organization	0.000354942575147867
BP	GO:0050789	regulation of biological process	0.000354942575147867
CC	GO:0000776	kinetochore	0.000413187070253553
CC	GO:0005654	nucleoplasm	0.000557086801604886
BP	GO:0006397	mRNA processing	0.000565262764671943
MF	GO:0046873	metal ion transmembrane transporter activity	0.000574935994995041
BP	GO:0051130	positive regulation of cellular component organization	0.000665389538048207
CC	GO:0043005	neuron projection	0.000778101463910147
BP	GO:0051726	regulation of cell cycle	0.000904106103687421
CC	GO:0036477	somatodendritic compartment	0.000908260761989915
BP	GO:0048519	negative regulation of biological process	0.00125776053023712
BP	GO:0090304	nucleic acid metabolic process	0.00129799956404531
BP	GO:0006139	nucleobase-containing compound metabolic process	0.00139128213860157
BP	GO:0048869	cellular developmental process	0.00139128213860157
CC	GO:0099240	intrinsic component of synaptic membrane	0.00140218238840687
BP	GO:0007049	cell cycle	0.00168455679344821
CC	GO:0098687	chromosomal region	0.00169490105726145
CC	GO:0005681	spliceosomal complex	0.00169490105726145
CC	GO:0045211	postsynaptic membrane	0.00173104387283756
BP	GO:0050793	regulation of developmental process	0.00182481763851341
BP	GO:0000375	RNA splicing, via transesterification reactions	0.00236776556407287
BP	GO:0000377	RNA splicing, via transesterification reactions with bulged adenosine as nucleophile	0.00236776556407287
BP	GO:0000398	mRNA splicing, via spliceosome	0.00236776556407287
CC	GO:0098590	plasma membrane region	0.00248524196315619
BP	GO:0030154	cell differentiation	0.00263157506137897
BP	GO:0048523	negative regulation of cellular process	0.00263162692012252
BP	GO:0040007	growth	0.00313768024425339
BP	GO:2000026	regulation of multicellular organismal development	0.00334815096179326
BP	GO:0034641	cellular nitrogen compound metabolic process	0.00349835033919313
CC	GO:0030054	cell junction	0.00349835033919313
BP	GO:0048518	positive regulation of biological process	0.00349835033919313
BP	GO:0000245	spliceosomal complex assembly	0.00358948053078905
BP	GO:0032879	regulation of localization	0.00358948053078905
BP	GO:0051179	localization	0.00358948053078905
MF	GO:0044877	protein-containing complex binding	0.0036247558175132
CC	GO:0098793	presynapse	0.00375493742459561
BP	GO:0046483	heterocycle metabolic process	0.00375493742459561
CC	GO:0044446	intracellular organelle part	0.00384828603572278
BP	GO:0048468	cell development	0.00462632273695401
BP	GO:0006807	nitrogen compound metabolic process	0.00478887069030545
MF	GO:0005212	structural constituent of eye lens	0.00478887069030545
BP	GO:0006260	DNA replication	0.00478887069030545
BP	GO:0099536	synaptic signaling	0.00518495572976727
CC	GO:0098982	GABA-ergic synapse	0.00523640326074893
CC	GO:0044297	cell body	0.00527595142302358
CC	GO:0005694	chromosome	0.00533633100029136
CC	GO:0005581	collagen trimer	0.00536993985788428
BP	GO:0051094	positive regulation of developmental process	0.00544475610343279
BP	GO:0060348	bone development	0.00573908013059448
CC	GO:0005856	cytoskeleton	0.00573908013059448
BP	GO:0007215	glutamate receptor signaling pathway	0.00610307527891831
CC	GO:0098936	intrinsic component of postsynaptic membrane	0.00616910959878073
CC	GO:0031226	intrinsic component of plasma membrane	0.00640716910862698
CC	GO:0099699	integral component of synaptic membrane	0.00685795689690759
BP	GO:0099537	trans-synaptic signaling	0.00691047395125311
CC	GO:0043025	neuronal cell body	0.00691047395125311
BP	GO:0007268	chemical synaptic transmission	0.00709719802553378
BP	GO:0098916	anterograde trans-synaptic signaling	0.00709719802553378
CC	GO:0044420	extracellular matrix component	0.00735097543020354
BP	GO:0006725	cellular aromatic compound metabolic process	0.00769294369732423
CC	GO:0099634	postsynaptic specialization membrane	0.00845985279554284
BP	GO:0051983	regulation of chromosome segregation	0.00871488994381525
BP	GO:0048666	neuron development	0.00872347671276303
CC	GO:0098878	neurotransmitter receptor complex	0.00926296995390478
BP	GO:0048522	positive regulation of cellular process	0.0092688262336928
CC	GO:0099080	supramolecular complex	0.00956546702476061
CC	GO:0099081	supramolecular polymer	0.00956546702476061
CC	GO:0098839	postsynaptic density membrane	0.00972697573418606
MF	GO:0030020	extracellular matrix structural constituent conferring tensile strength	0.00982646830947515
CC	GO:0044304	main axon	0.010006372549387
BP	GO:0097435	supramolecular fiber organization	0.0100272015755101
CC	GO:0005887	integral component of plasma membrane	0.0100681970006881
CC	GO:0099512	supramolecular fiber	0.0102280260593932
CC	GO:0000779	condensed chromosome, centromeric region	0.0104041412741859
BP	GO:0001501	skeletal system development	0.011237818347404
CC	GO:0044424	intracellular part	0.0125303342374565
BP	GO:0033045	regulation of sister chromatid segregation	0.0127799535598942
BP	GO:0022008	neurogenesis	0.0127946447011491
BP	GO:0098655	cation transmembrane transport	0.0127946447011491
BP	GO:0051301	cell division	0.0127946447011491
BP	GO:0006941	striated muscle contraction	0.0127946447011491
CC	GO:0044459	plasma membrane part	0.0132209286841745
CC	GO:0042995	cell projection	0.0133726849924472
BP	GO:0090068	positive regulation of cell cycle process	0.0133726849924472
BP	GO:0044260	cellular macromolecule metabolic process	0.0135148956652657
BP	GO:0022613	ribonucleoprotein complex biogenesis	0.0136348515135585
MF	GO:0003729	mRNA binding	0.0136348515135585
BP	GO:0045595	regulation of cell differentiation	0.0136348515135585
CC	GO:0099146	intrinsic component of postsynaptic density membrane	0.0142568097259238
CC	GO:0000777	condensed chromosome kinetochore	0.0145248233488766
CC	GO:0044427	chromosomal part	0.0145331689087664
BP	GO:0000070	mitotic sister chromatid segregation	0.0153464601840695
BP	GO:0006259	DNA metabolic process	0.0153464601840695
CC	GO:0005622	intracellular	0.0153736733451324
CC	GO:0044327	dendritic spine head	0.0163084312602067
CC	GO:0097447	dendritic tree	0.0163392285309468
BP	GO:0000819	sister chromatid segregation	0.0165351904451159
BP	GO:0031123	RNA 3'-end processing	0.016680228509266
CC	GO:0005813	centrosome	0.016680228509266
BP	GO:0048589	developmental growth	0.0167706725149831
BP	GO:0033047	regulation of mitotic sister chromatid segregation	0.0167706725149831
BP	GO:0060350	endochondral bone morphogenesis	0.0167912791292301
BP	GO:1901360	organic cyclic compound metabolic process	0.0168742699626016
BP	GO:0007059	chromosome segregation	0.0168742699626016
BP	GO:0006261	DNA-dependent DNA replication	0.0174144710357509
BP	GO:0051960	regulation of nervous system development	0.0174144710357509
BP	GO:0030001	metal ion transport	0.0179925128006452
CC	GO:0043226	organelle	0.0183437389708228
MF	GO:0003723	RNA binding	0.0192222449081225
BP	GO:0030182	neuron differentiation	0.019963809306831
CC	GO:0098978	glutamatergic synapse	0.019963809306831
BP	GO:0048699	generation of neurons	0.019963809306831
CC	GO:0099055	integral component of postsynaptic membrane	0.0202112024311218
CC	GO:0043229	intracellular organelle	0.020467143131763
CC	GO:0098794	postsynapse	0.0205933048669526
CC	GO:0042734	presynaptic membrane	0.0209815693691563
MF	GO:0005261	cation channel activity	0.0211974116404816
MF	GO:0022890	inorganic cation transmembrane transporter activity	0.0219094840038288
CC	GO:0030425	dendrite	0.0220526816532065
CC	GO:0008328	ionotropic glutamate receptor complex	0.0234013309033797
BP	GO:0045597	positive regulation of cell differentiation	0.0234013309033797
BP	GO:0010564	regulation of cell cycle process	0.0234495222572605
BP	GO:0007155	cell adhesion	0.0239190273228471
BP	GO:0022610	biological adhesion	0.0241327612336309
BP	GO:0000278	mitotic cell cycle	0.0250648928139004
CC	GO:0000502	proteasome complex	0.0251472855247071
CC	GO:0044430	cytoskeletal part	0.0251472855247071
BP	GO:0050804	modulation of chemical synaptic transmission	0.0260025332801729
CC	GO:0150034	distal axon	0.0261862657125179
BP	GO:0006403	RNA localization	0.0261894270049166
BP	GO:0009653	anatomical structure morphogenesis	0.0277928119145528
BP	GO:1901701	cellular response to oxygen-containing compound	0.0283179420128213
CC	GO:0043292	contractile fiber	0.0303025480889365
BP	GO:0099177	regulation of trans-synaptic signaling	0.0307949616857914
BP	GO:0016070	RNA metabolic process	0.0311786836150443
BP	GO:0031175	neuron projection development	0.0316272206222086
BP	GO:0007346	regulation of mitotic cell cycle	0.0320932125133973
MF	GO:0008324	cation transmembrane transporter activity	0.0324241443653913
CC	GO:0120025	plasma membrane bounded cell projection	0.0326296961594463
BP	GO:0051240	positive regulation of multicellular organismal process	0.0352072839072442
BP	GO:0048167	regulation of synaptic plasticity	0.0352072839072442
BP	GO:0098659	inorganic cation import across plasma membrane	0.0360370495718971
BP	GO:0099587	inorganic ion import across plasma membrane	0.0360370495718971
CC	GO:0034705	potassium channel complex	0.0363998055099409
BP	GO:0003015	heart process	0.0363998055099409
CC	GO:0044463	cell projection part	0.037753384890006
CC	GO:0120038	plasma membrane bounded cell projection part	0.037753384890006
MF	GO:0015079	potassium ion transmembrane transporter activity	0.037753384890006
BP	GO:0032412	regulation of ion transmembrane transporter activity	0.0380487352955855
CC	GO:0032279	asymmetric synapse	0.0382820985908824
BP	GO:0140014	mitotic nuclear division	0.0382820985908824
CC	GO:0034703	cation channel complex	0.0390096493356902
CC	GO:0071944	cell periphery	0.0391352676825985
BP	GO:0060351	cartilage development involved in endochondral bone morphogenesis	0.0395889085800151
CC	GO:1905369	endopeptidase complex	0.0405547409346409
BP	GO:0030199	collagen fibril organization	0.0410476384949025
BP	GO:0044238	primary metabolic process	0.041328474145602
CC	GO:0098948	intrinsic component of postsynaptic specialization membrane	0.0416202180400443
CC	GO:0005886	plasma membrane	0.0419182656567364
BP	GO:0060284	regulation of cell development	0.0421140414167457
MF	GO:1990825	sequence-specific mRNA binding	0.0423957322778519
BP	GO:0008037	cell recognition	0.0431372036103334
BP	GO:0044085	cellular component biogenesis	0.0436518380339741
CC	GO:0048786	presynaptic active zone	0.043832379737624
MF	GO:0005102	signaling receptor binding	0.043832379737624
CC	GO:0044421	extracellular region part	0.0445107687894027
BP	GO:0002062	chondrocyte differentiation	0.0449732993780485
BP	GO:0003071	renal system process involved in regulation of systemic arterial blood pressure	0.0449732993780485
CC	GO:0099572	postsynaptic specialization	0.0462400820877953
BP	GO:0008150	biological_process	0.0462400820877953
BP	GO:0003009	skeletal muscle contraction	0.0463115609632134
BP	GO:0051962	positive regulation of nervous system development	0.0463192431364263
