# Supplementary material for: Dedicated transcriptomics combined with power analysis lead to functional understanding of genes with weak phenotypic changes in knockout lines
Source: PLoS Comput Biol. 2020 Nov 12;16(11):e1008354. doi: 10.1371/journal.pcbi.1008354 (PMC7685438; doi:10.1371/journal.pcbi.1008354)
Supplement: S4 File — (GZ) [file pcbi.1008354.s018.gz › S4_File/gor0.7/312.tsv]

ontology	category	term	BH
CC	GO:0032991	protein-containing complex	7.32795353139932e-10
BP	GO:0009987	cellular process	4.44371008784021e-07
CC	GO:0031012	extracellular matrix	3.16995199992107e-06
BP	GO:0071840	cellular component organization or biogenesis	1.11434433170331e-05
CC	GO:0044428	nuclear part	1.95104100756522e-05
CC	GO:0062023	collagen-containing extracellular matrix	2.20317069827597e-05
MF	GO:0005198	structural molecule activity	2.20317069827597e-05
CC	GO:0097060	synaptic membrane	2.84624654121786e-05
CC	GO:0043228	non-membrane-bounded organelle	5.36422846491359e-05
BP	GO:0006396	RNA processing	5.36422846491359e-05
MF	GO:0005201	extracellular matrix structural constituent	5.36422846491359e-05
BP	GO:0048731	system development	5.36422846491359e-05
BP	GO:0032502	developmental process	5.36422846491359e-05
BP	GO:0007275	multicellular organism development	5.38580028396214e-05
BP	GO:0016043	cellular component organization	5.48879364090302e-05
MF	GO:0005515	protein binding	5.85787436071714e-05
CC	GO:0070013	intracellular organelle lumen	6.47830163270859e-05
CC	GO:0031981	nuclear lumen	6.47830163270859e-05
CC	GO:0043232	intracellular non-membrane-bounded organelle	6.47830163270859e-05
BP	GO:0048856	anatomical structure development	6.47830163270859e-05
CC	GO:0031974	membrane-enclosed lumen	6.47830163270859e-05
CC	GO:0043233	organelle lumen	6.47830163270859e-05
BP	GO:0032501	multicellular organismal process	8.8454722471386e-05
CC	GO:0030424	axon	9.92055730911186e-05
MF	GO:0005488	binding	0.000106551921857726
BP	GO:0065007	biological regulation	0.00019057095687753
BP	GO:0006397	mRNA processing	0.000377123551093479
CC	GO:1990904	ribonucleoprotein complex	0.00045028097189245
BP	GO:0016071	mRNA metabolic process	0.00048735500019553
BP	GO:0008380	RNA splicing	0.000598263175917458
CC	GO:0036477	somatodendritic compartment	0.000673573083545807
CC	GO:0097458	neuron part	0.000720139031233405
CC	GO:0005654	nucleoplasm	0.000774621572626388
BP	GO:0051726	regulation of cell cycle	0.000805647486088912
CC	GO:0045202	synapse	0.000897617439021544
CC	GO:0045211	postsynaptic membrane	0.000898735709125995
BP	GO:0006139	nucleobase-containing compound metabolic process	0.00100271456412668
CC	GO:0000776	kinetochore	0.00105975117152393
BP	GO:0090304	nucleic acid metabolic process	0.00206601417307064
CC	GO:0099240	intrinsic component of synaptic membrane	0.00206601417307064
CC	GO:0000775	chromosome, centromeric region	0.00209070828034625
CC	GO:0098687	chromosomal region	0.00244250458340637
MF	GO:0003729	mRNA binding	0.00255529205507478
CC	GO:0005681	spliceosomal complex	0.00257453953266374
CC	GO:0030054	cell junction	0.00284239898703105
CC	GO:0044456	synapse part	0.00284239898703105
CC	GO:0005634	nucleus	0.0031858631721729
BP	GO:0040007	growth	0.00322291077234198
CC	GO:0044422	organelle part	0.00340711365545564
BP	GO:0000278	mitotic cell cycle	0.00340861168568557
BP	GO:0051130	positive regulation of cellular component organization	0.00340861168568557
BP	GO:0007346	regulation of mitotic cell cycle	0.00470365540339462
BP	GO:0000375	RNA splicing, via transesterification reactions	0.00470365540339462
BP	GO:0000377	RNA splicing, via transesterification reactions with bulged adenosine as nucleophile	0.00470365540339462
BP	GO:0000398	mRNA splicing, via spliceosome	0.00470365540339462
BP	GO:0046483	heterocycle metabolic process	0.00470365540339462
CC	GO:0005887	integral component of plasma membrane	0.00484073489913402
BP	GO:0007399	nervous system development	0.00528576298161251
BP	GO:0050789	regulation of biological process	0.00528906954165142
BP	GO:0006260	DNA replication	0.00550271541440496
CC	GO:0031226	intrinsic component of plasma membrane	0.00588663538376505
BP	GO:0034641	cellular nitrogen compound metabolic process	0.00588663538376505
BP	GO:0000245	spliceosomal complex assembly	0.00620890056772398
CC	GO:0097447	dendritic tree	0.00779408420683034
BP	GO:0006725	cellular aromatic compound metabolic process	0.00779408420683034
MF	GO:0003723	RNA binding	0.00779408420683034
BP	GO:0006261	DNA-dependent DNA replication	0.00802861757809428
CC	GO:0099699	integral component of synaptic membrane	0.00878469851344349
CC	GO:0044297	cell body	0.00878469851344349
BP	GO:0051128	regulation of cellular component organization	0.00878469851344349
MF	GO:0046873	metal ion transmembrane transporter activity	0.00878469851344349
BP	GO:0060351	cartilage development involved in endochondral bone morphogenesis	0.00954518777591558
BP	GO:0048869	cellular developmental process	0.0100869307239964
BP	GO:0031123	RNA 3'-end processing	0.0101049600229063
CC	GO:0043025	neuronal cell body	0.0102395414367722
CC	GO:0098982	GABA-ergic synapse	0.0104268370661901
CC	GO:0044421	extracellular region part	0.0104268370661901
CC	GO:0030425	dendrite	0.0108390445926378
CC	GO:0043005	neuron projection	0.0110330337140013
BP	GO:0007049	cell cycle	0.0110330337140013
BP	GO:0030154	cell differentiation	0.0110330337140013
CC	GO:0044464	cell part	0.0117097096166266
BP	GO:0000070	mitotic sister chromatid segregation	0.0117885610087111
BP	GO:0008037	cell recognition	0.0118226820595964
BP	GO:0060350	endochondral bone morphogenesis	0.0118226820595964
CC	GO:0005623	cell	0.0120498227128219
BP	GO:0050794	regulation of cellular process	0.0120498227128219
BP	GO:0048523	negative regulation of cellular process	0.0121824248771342
BP	GO:0022613	ribonucleoprotein complex biogenesis	0.0123995866171059
BP	GO:0090068	positive regulation of cell cycle process	0.0138535942779381
CC	GO:0044446	intracellular organelle part	0.0138535942779381
CC	GO:0005813	centrosome	0.0146950412489544
CC	GO:0098878	neurotransmitter receptor complex	0.0149345750643728
BP	GO:0006403	RNA localization	0.0149345750643728
BP	GO:0043170	macromolecule metabolic process	0.0149345750643728
BP	GO:0000819	sister chromatid segregation	0.0149345750643728
CC	GO:0098590	plasma membrane region	0.0152560662163141
CC	GO:0033267	axon part	0.0157240575582284
MF	GO:0044877	protein-containing complex binding	0.0158364417990942
BP	GO:0051983	regulation of chromosome segregation	0.0162362085903458
BP	GO:1901360	organic cyclic compound metabolic process	0.0166898549947129
CC	GO:0008328	ionotropic glutamate receptor complex	0.017023600381519
BP	GO:0051094	positive regulation of developmental process	0.017023600381519
BP	GO:0048519	negative regulation of biological process	0.0171896240530852
MF	GO:0005212	structural constituent of eye lens	0.0181025760716421
CC	GO:0098936	intrinsic component of postsynaptic membrane	0.0181025760716421
CC	GO:0005694	chromosome	0.0181025760716421
BP	GO:0048589	developmental growth	0.0190315954057903
BP	GO:0003418	growth plate cartilage chondrocyte differentiation	0.0208066690107663
BP	GO:0098703	calcium ion import across plasma membrane	0.021261377545883
BP	GO:1902656	calcium ion import into cytosol	0.021261377545883
BP	GO:0051239	regulation of multicellular organismal process	0.021261377545883
BP	GO:0048518	positive regulation of biological process	0.0218935779575325
BP	GO:0033045	regulation of sister chromatid segregation	0.0219428217696458
CC	GO:0099634	postsynaptic specialization membrane	0.0220435024719092
BP	GO:0060348	bone development	0.0220435024719092
BP	GO:0048167	regulation of synaptic plasticity	0.0220435024719092
CC	GO:0000777	condensed chromosome kinetochore	0.0224470847197748
BP	GO:0048522	positive regulation of cellular process	0.0225228568712202
BP	GO:0006259	DNA metabolic process	0.0256018668931077
BP	GO:0097435	supramolecular fiber organization	0.0282002077611381
BP	GO:0003433	chondrocyte development involved in endochondral bone morphogenesis	0.0291344512963667
BP	GO:0048468	cell development	0.0296578561699089
BP	GO:0033047	regulation of mitotic sister chromatid segregation	0.0301042129984085
MF	GO:0005261	cation channel activity	0.0301042129984085
BP	GO:0044085	cellular component biogenesis	0.0301042129984085
BP	GO:0010564	regulation of cell cycle process	0.0301756385522634
CC	GO:0044427	chromosomal part	0.0301756385522634
BP	GO:0045597	positive regulation of cell differentiation	0.0303857350484655
CC	GO:0005581	collagen trimer	0.030402795490881
BP	GO:0140014	mitotic nuclear division	0.0311557708004784
CC	GO:0005615	extracellular space	0.0319736474592158
BP	GO:0007059	chromosome segregation	0.0339153273937842
BP	GO:0051216	cartilage development	0.0357537278910511
CC	GO:0099512	supramolecular fiber	0.0361265158875115
BP	GO:0050793	regulation of developmental process	0.0371163612038368
BP	GO:0051179	localization	0.0380904874286623
CC	GO:0034703	cation channel complex	0.038231040651559
BP	GO:0044089	positive regulation of cellular component biogenesis	0.0385235431715595
BP	GO:0007215	glutamate receptor signaling pathway	0.0385235431715595
BP	GO:0050808	synapse organization	0.0389129250202332
BP	GO:0003422	growth plate cartilage morphogenesis	0.0389129250202332
CC	GO:0005856	cytoskeleton	0.0389129250202332
BP	GO:0006275	regulation of DNA replication	0.0395693656597768
CC	GO:0099080	supramolecular complex	0.0395693656597768
CC	GO:0099081	supramolecular polymer	0.0395693656597768
CC	GO:0098794	postsynapse	0.0395693656597768
BP	GO:1903047	mitotic cell cycle process	0.0395693656597768
BP	GO:0003417	growth plate cartilage development	0.0395693656597768
MF	GO:0030020	extracellular matrix structural constituent conferring tensile strength	0.0406293503573445
BP	GO:0002062	chondrocyte differentiation	0.0407324834684332
CC	GO:0000779	condensed chromosome, centromeric region	0.0411633548580423
BP	GO:0051236	establishment of RNA localization	0.0424004728315713
BP	GO:0061448	connective tissue development	0.0430886572001012
BP	GO:0022402	cell cycle process	0.0430979309401416
CC	GO:0043292	contractile fiber	0.0430979309401416
BP	GO:0010467	gene expression	0.0443148285434632
CC	GO:1990351	transporter complex	0.0444426278699367
BP	GO:0040008	regulation of growth	0.0444426278699367
BP	GO:0034508	centromere complex assembly	0.0452439950320494
MF	GO:0004529	exodeoxyribonuclease activity	0.0452439950320494
BP	GO:0003071	renal system process involved in regulation of systemic arterial blood pressure	0.0458101875086755
BP	GO:0051962	positive regulation of nervous system development	0.0467977211306409
BP	GO:0022610	biological adhesion	0.0486733091778452
MF	GO:0016247	channel regulator activity	0.0490792061218862
BP	GO:0006941	striated muscle contraction	0.0492009443219935
BP	GO:2000026	regulation of multicellular organismal development	0.0496232714225315
BP	GO:0044786	cell cycle DNA replication	0.0496232714225315
CC	GO:0034705	potassium channel complex	0.0496232714225315
