# Supplementary material for: Dedicated transcriptomics combined with power analysis lead to functional understanding of genes with weak phenotypic changes in knockout lines
Source: PLoS Comput Biol. 2020 Nov 12;16(11):e1008354. doi: 10.1371/journal.pcbi.1008354 (PMC7685438; doi:10.1371/journal.pcbi.1008354)
Supplement: S4 File — (GZ) [file pcbi.1008354.s018.gz › S4_File/gor0.7/10.tsv]

ontology	category	term	BH
CC	GO:0032991	protein-containing complex	4.86072396773778e-10
BP	GO:0009987	cellular process	2.81976179077808e-09
BP	GO:0071840	cellular component organization or biogenesis	3.95136730849621e-08
CC	GO:0044428	nuclear part	3.95136730849621e-08
BP	GO:0016043	cellular component organization	7.42877615338979e-07
CC	GO:0031981	nuclear lumen	1.41345601133659e-06
BP	GO:0048731	system development	1.41345601133659e-06
BP	GO:0065007	biological regulation	1.41345601133659e-06
BP	GO:0032502	developmental process	1.81414785661604e-06
MF	GO:0005515	protein binding	1.81414785661604e-06
BP	GO:0007275	multicellular organism development	1.83142024548936e-06
CC	GO:0031012	extracellular matrix	1.83142024548936e-06
BP	GO:0050789	regulation of biological process	1.87813859362268e-06
CC	GO:0043228	non-membrane-bounded organelle	1.87813859362268e-06
CC	GO:0005634	nucleus	1.87813859362268e-06
BP	GO:0032501	multicellular organismal process	1.87813859362268e-06
CC	GO:0043232	intracellular non-membrane-bounded organelle	4.84226629181275e-06
BP	GO:0048856	anatomical structure development	4.84226629181275e-06
MF	GO:0005488	binding	4.84226629181275e-06
CC	GO:0045202	synapse	4.84226629181275e-06
CC	GO:0062023	collagen-containing extracellular matrix	6.82427444693816e-06
CC	GO:0070013	intracellular organelle lumen	9.01749740166094e-06
CC	GO:0031974	membrane-enclosed lumen	9.15737491846932e-06
CC	GO:0043233	organelle lumen	9.15737491846932e-06
BP	GO:0007399	nervous system development	9.15737491846932e-06
CC	GO:0005654	nucleoplasm	9.47375084032038e-06
CC	GO:0044422	organelle part	1.07516079685745e-05
MF	GO:0005201	extracellular matrix structural constituent	1.15693689094106e-05
CC	GO:0097060	synaptic membrane	1.55926795293457e-05
CC	GO:0030424	axon	1.82027429608686e-05
BP	GO:0048519	negative regulation of biological process	2.22233541828079e-05
BP	GO:0006396	RNA processing	2.32313726600265e-05
BP	GO:0050794	regulation of cellular process	2.32486148700865e-05
CC	GO:0097458	neuron part	3.35745756101818e-05
CC	GO:0044456	synapse part	3.84162664064519e-05
CC	GO:0044464	cell part	3.84162664064519e-05
CC	GO:0005623	cell	4.12321501171169e-05
CC	GO:0044446	intracellular organelle part	5.4357126695917e-05
CC	GO:0031226	intrinsic component of plasma membrane	5.89886760091393e-05
BP	GO:0048523	negative regulation of cellular process	7.16514300809909e-05
MF	GO:0005198	structural molecule activity	7.51649893136225e-05
CC	GO:0000775	chromosome, centromeric region	0.000125673453812789
CC	GO:0005887	integral component of plasma membrane	0.000129897950450502
CC	GO:1990904	ribonucleoprotein complex	0.000136202916014381
BP	GO:0016071	mRNA metabolic process	0.000141713638260948
BP	GO:0008380	RNA splicing	0.000233492632293748
CC	GO:0098687	chromosomal region	0.000444262915072545
BP	GO:0090304	nucleic acid metabolic process	0.000452306779072668
BP	GO:0006397	mRNA processing	0.000457603276965085
MF	GO:0044877	protein-containing complex binding	0.000504470677990272
CC	GO:0000776	kinetochore	0.00055556488765227
CC	GO:0099240	intrinsic component of synaptic membrane	0.000723116388443452
BP	GO:0051239	regulation of multicellular organismal process	0.00085026055941132
BP	GO:0006139	nucleobase-containing compound metabolic process	0.00085026055941132
BP	GO:0040007	growth	0.00114942837029167
BP	GO:0043170	macromolecule metabolic process	0.00114942837029167
BP	GO:0048518	positive regulation of biological process	0.00118213169331497
CC	GO:0005694	chromosome	0.00118213169331497
CC	GO:0044427	chromosomal part	0.00124049368686416
BP	GO:0048869	cellular developmental process	0.00125714491033193
CC	GO:0005681	spliceosomal complex	0.00132132805346515
BP	GO:0051128	regulation of cellular component organization	0.0013852140865384
BP	GO:0008150	biological_process	0.00188466710659524
BP	GO:0030154	cell differentiation	0.00197824601734718
CC	GO:0044421	extracellular region part	0.00209927067863041
CC	GO:0033267	axon part	0.00252149295303219
BP	GO:0046483	heterocycle metabolic process	0.00289089103992736
BP	GO:0031123	RNA 3'-end processing	0.00319558245472703
BP	GO:0048589	developmental growth	0.00378651460574096
BP	GO:0022610	biological adhesion	0.00378651460574096
MF	GO:0003729	mRNA binding	0.00391901223033935
BP	GO:0034641	cellular nitrogen compound metabolic process	0.00391901223033935
CC	GO:0045211	postsynaptic membrane	0.00391901223033935
BP	GO:0050793	regulation of developmental process	0.00391901223033935
CC	GO:0005615	extracellular space	0.00423889527262585
BP	GO:0007155	cell adhesion	0.00437914974317873
BP	GO:0000245	spliceosomal complex assembly	0.00442682235972216
BP	GO:1905477	positive regulation of protein localization to membrane	0.00453950210269808
CC	GO:0036477	somatodendritic compartment	0.0046139740274362
BP	GO:0060350	endochondral bone morphogenesis	0.00466255838685645
CC	GO:0005813	centrosome	0.00483930472503912
MF	GO:0005212	structural constituent of eye lens	0.00484917844349428
BP	GO:0030198	extracellular matrix organization	0.00484917844349428
CC	GO:0044459	plasma membrane part	0.00537472002721176
CC	GO:0043005	neuron projection	0.00537472002721176
BP	GO:0098659	inorganic cation import across plasma membrane	0.00537472002721176
BP	GO:0099587	inorganic ion import across plasma membrane	0.00537472002721176
BP	GO:2000026	regulation of multicellular organismal development	0.00537472002721176
BP	GO:0099536	synaptic signaling	0.00560099824436882
CC	GO:0005581	collagen trimer	0.00602343564982124
BP	GO:0007268	chemical synaptic transmission	0.00602343564982124
BP	GO:0098916	anterograde trans-synaptic signaling	0.00602343564982124
BP	GO:0051130	positive regulation of cellular component organization	0.00602343564982124
BP	GO:0002062	chondrocyte differentiation	0.0061124286658643
BP	GO:0006725	cellular aromatic compound metabolic process	0.00614379299464537
CC	GO:0030054	cell junction	0.00646187786074959
BP	GO:0001501	skeletal system development	0.00646187786074959
CC	GO:0098982	GABA-ergic synapse	0.00648589149223271
BP	GO:0048699	generation of neurons	0.00648589149223271
MF	GO:0003723	RNA binding	0.00648589149223271
BP	GO:0006260	DNA replication	0.00648589149223271
CC	GO:0098793	presynapse	0.00659762651989081
BP	GO:0051094	positive regulation of developmental process	0.00665523704384786
BP	GO:0099537	trans-synaptic signaling	0.00727191176194313
BP	GO:0097435	supramolecular fiber organization	0.00733510696911495
BP	GO:0043062	extracellular structure organization	0.00768305300387056
BP	GO:0022008	neurogenesis	0.0077939392901737
MF	GO:0005509	calcium ion binding	0.00783058511772783
CC	GO:0099699	integral component of synaptic membrane	0.00790585397750634
BP	GO:0051960	regulation of nervous system development	0.00841532824875362
BP	GO:0044085	cellular component biogenesis	0.00848407227100836
BP	GO:0006403	RNA localization	0.00908780862027429
BP	GO:0030182	neuron differentiation	0.00934731888573702
BP	GO:0000375	RNA splicing, via transesterification reactions	0.00957103966568724
BP	GO:0000377	RNA splicing, via transesterification reactions with bulged adenosine as nucleophile	0.00957103966568724
BP	GO:0000398	mRNA splicing, via spliceosome	0.00957103966568724
BP	GO:0051983	regulation of chromosome segregation	0.0106571953099069
BP	GO:0048522	positive regulation of cellular process	0.0108145436364346
BP	GO:0060348	bone development	0.010815315638795
BP	GO:0051962	positive regulation of nervous system development	0.0111274578808756
BP	GO:0032879	regulation of localization	0.0111725973836432
CC	GO:0043226	organelle	0.0111725973836432
CC	GO:0043229	intracellular organelle	0.0111725973836432
CC	GO:0098936	intrinsic component of postsynaptic membrane	0.0113880176737034
BP	GO:1901360	organic cyclic compound metabolic process	0.0113880176737034
BP	GO:0000070	mitotic sister chromatid segregation	0.0118167107458262
CC	GO:0000779	condensed chromosome, centromeric region	0.0118553621179562
CC	GO:0043025	neuronal cell body	0.0121088126351272
BP	GO:0048167	regulation of synaptic plasticity	0.0121738171118936
CC	GO:0098590	plasma membrane region	0.0137165903154041
BP	GO:0098703	calcium ion import across plasma membrane	0.0137683896900603
BP	GO:1902656	calcium ion import into cytosol	0.0137683896900603
BP	GO:0000819	sister chromatid segregation	0.0138318851799786
CC	GO:0000502	proteasome complex	0.0140365811874002
CC	GO:0098794	postsynapse	0.0140671835490475
BP	GO:0050808	synapse organization	0.0140671835490475
CC	GO:0097447	dendritic tree	0.0156178425945368
CC	GO:0042734	presynaptic membrane	0.015903992595776
BP	GO:0048468	cell development	0.015903992595776
CC	GO:0000777	condensed chromosome kinetochore	0.0162863325209209
BP	GO:0010467	gene expression	0.0165857227774611
BP	GO:0051179	localization	0.0166915791562946
CC	GO:0099634	postsynaptic specialization membrane	0.0167511494443578
BP	GO:0051726	regulation of cell cycle	0.017200833183844
CC	GO:0098978	glutamatergic synapse	0.0173250845207528
CC	GO:0005576	extracellular region	0.0179440125174677
BP	GO:0060349	bone morphogenesis	0.0179440125174677
CC	GO:0000228	nuclear chromosome	0.0179440125174677
BP	GO:0060351	cartilage development involved in endochondral bone morphogenesis	0.0192362595521325
BP	GO:0007049	cell cycle	0.0192362595521325
CC	GO:0044297	cell body	0.0192362595521325
BP	GO:0050804	modulation of chemical synaptic transmission	0.0199184288540791
BP	GO:0006259	DNA metabolic process	0.0199324084478059
BP	GO:0016070	RNA metabolic process	0.0199324084478059
CC	GO:0098878	neurotransmitter receptor complex	0.0199682367466818
CC	GO:0044420	extracellular matrix component	0.0199682367466818
CC	GO:0005856	cytoskeleton	0.0212075087918642
CC	GO:0030425	dendrite	0.0213582631759432
BP	GO:0006807	nitrogen compound metabolic process	0.0213582631759432
BP	GO:0051216	cartilage development	0.0215016103274606
CC	GO:1905369	endopeptidase complex	0.0231028171778917
BP	GO:0099177	regulation of trans-synaptic signaling	0.0231028171778917
MF	GO:0046873	metal ion transmembrane transporter activity	0.0233033322955138
BP	GO:0048666	neuron development	0.0233033322955138
BP	GO:0048168	regulation of neuronal synaptic plasticity	0.0233033322955138
BP	GO:0060255	regulation of macromolecule metabolic process	0.0237063407572141
CC	GO:0008328	ionotropic glutamate receptor complex	0.0237063407572141
BP	GO:0061448	connective tissue development	0.025019129342559
BP	GO:0060341	regulation of cellular localization	0.0258394771527064
CC	GO:0044451	nucleoplasm part	0.026581262452764
MF	GO:0005539	glycosaminoglycan binding	0.0267523862143926
CC	GO:0044454	nuclear chromosome part	0.0267523862143926
BP	GO:0050769	positive regulation of neurogenesis	0.0282550068441573
BP	GO:0003418	growth plate cartilage chondrocyte differentiation	0.0282550068441573
BP	GO:0051716	cellular response to stimulus	0.0282550068441573
CC	GO:0099512	supramolecular fiber	0.0282550068441573
BP	GO:0033045	regulation of sister chromatid segregation	0.0282550068441573
BP	GO:2001257	regulation of cation channel activity	0.0282550068441573
BP	GO:1901701	cellular response to oxygen-containing compound	0.0283748127591089
BP	GO:0098655	cation transmembrane transport	0.0284455028615738
MF	GO:0030020	extracellular matrix structural constituent conferring tensile strength	0.028532131939201
BP	GO:0008037	cell recognition	0.0295873085038641
BP	GO:0045597	positive regulation of cell differentiation	0.0295873085038641
BP	GO:0000278	mitotic cell cycle	0.0302537556743907
CC	GO:0099080	supramolecular complex	0.0317192921842736
CC	GO:0099081	supramolecular polymer	0.0317192921842736
BP	GO:0032412	regulation of ion transmembrane transporter activity	0.0319624531706827
BP	GO:0006941	striated muscle contraction	0.0332860984009716
BP	GO:0030030	cell projection organization	0.0336953699160321
BP	GO:0007154	cell communication	0.0336953699160321
BP	GO:0006261	DNA-dependent DNA replication	0.0358058056576072
BP	GO:0022613	ribonucleoprotein complex biogenesis	0.0358058056576072
CC	GO:0044424	intracellular part	0.036027587966577
CC	GO:0099055	integral component of postsynaptic membrane	0.0364584365927558
BP	GO:0003015	heart process	0.0365152448345241
CC	GO:0071944	cell periphery	0.0377700489455239
BP	GO:0045595	regulation of cell differentiation	0.0377700489455239
BP	GO:0023052	signaling	0.0381599398672742
BP	GO:0048705	skeletal system morphogenesis	0.0393185406717022
BP	GO:0003433	chondrocyte development involved in endochondral bone morphogenesis	0.0395088477497804
BP	GO:0007215	glutamate receptor signaling pathway	0.0395088477497804
BP	GO:0140014	mitotic nuclear division	0.0395088477497804
BP	GO:0120036	plasma membrane bounded cell projection organization	0.0404869313442887
BP	GO:0033047	regulation of mitotic sister chromatid segregation	0.0407081908660895
BP	GO:0031175	neuron projection development	0.0407081908660895
CC	GO:0005622	intracellular	0.040831949418787
BP	GO:0044260	cellular macromolecule metabolic process	0.0412162928600313
BP	GO:0050767	regulation of neurogenesis	0.042697917352069
BP	GO:0006275	regulation of DNA replication	0.0430523184477972
BP	GO:0051236	establishment of RNA localization	0.0440374298762139
BP	GO:0051240	positive regulation of multicellular organismal process	0.0441640157556924
BP	GO:0003071	renal system process involved in regulation of systemic arterial blood pressure	0.0457098722007086
BP	GO:0050896	response to stimulus	0.0475618553221068
CC	GO:0043197	dendritic spine	0.0479988370897354
MF	GO:0005102	signaling receptor binding	0.0481601661520673
BP	GO:0040008	regulation of growth	0.0487238844597103
