# Supplementary material for: Dedicated transcriptomics combined with power analysis lead to functional understanding of genes with weak phenotypic changes in knockout lines
Source: PLoS Comput Biol. 2020 Nov 12;16(11):e1008354. doi: 10.1371/journal.pcbi.1008354 (PMC7685438; doi:10.1371/journal.pcbi.1008354)
Supplement: S4 File — (GZ) [file pcbi.1008354.s018.gz › S4_File/gor0.7/260.tsv]

ontology	category	term	BH
CC	GO:0032991	protein-containing complex	1.50339126003667e-07
BP	GO:0009987	cellular process	1.50339126003667e-07
CC	GO:0031012	extracellular matrix	2.14941765113983e-06
CC	GO:0044428	nuclear part	4.16996252041294e-06
BP	GO:0071840	cellular component organization or biogenesis	4.16996252041294e-06
CC	GO:0062023	collagen-containing extracellular matrix	7.23457110358278e-06
BP	GO:0065007	biological regulation	1.08903047160848e-05
MF	GO:0005515	protein binding	1.46645607870402e-05
CC	GO:0043228	non-membrane-bounded organelle	1.53283947606724e-05
BP	GO:0016043	cellular component organization	1.53283947606724e-05
CC	GO:0031981	nuclear lumen	1.53283947606724e-05
MF	GO:0005201	extracellular matrix structural constituent	1.53283947606724e-05
MF	GO:0005198	structural molecule activity	1.61810372499908e-05
MF	GO:0005488	binding	1.92267154487897e-05
CC	GO:0030424	axon	2.11451958724956e-05
CC	GO:0070013	intracellular organelle lumen	2.72553201926418e-05
CC	GO:0043232	intracellular non-membrane-bounded organelle	2.72553201926418e-05
CC	GO:0031974	membrane-enclosed lumen	2.72553201926418e-05
CC	GO:0043233	organelle lumen	2.72553201926418e-05
CC	GO:0005654	nucleoplasm	3.06933160718694e-05
BP	GO:0050789	regulation of biological process	3.06933160718694e-05
BP	GO:0032502	developmental process	4.22205492904672e-05
BP	GO:0048731	system development	4.54443446579829e-05
BP	GO:0050794	regulation of cellular process	6.7445377172897e-05
CC	GO:0005634	nucleus	7.85455990074797e-05
BP	GO:0032501	multicellular organismal process	8.05609375465865e-05
CC	GO:0045202	synapse	0.000137958316433965
BP	GO:0007275	multicellular organism development	0.000180850325563388
BP	GO:0048856	anatomical structure development	0.000202238745937035
CC	GO:0044456	synapse part	0.000287689416765076
CC	GO:0097458	neuron part	0.00039527331424125
BP	GO:0048519	negative regulation of biological process	0.000637825021900614
CC	GO:0030054	cell junction	0.000647708636087291
BP	GO:0007399	nervous system development	0.000747324514420196
CC	GO:0097060	synaptic membrane	0.00097020578870133
BP	GO:0008380	RNA splicing	0.00112463924195148
CC	GO:0000776	kinetochore	0.0012740892403995
CC	GO:0098687	chromosomal region	0.0012740892403995
CC	GO:0000775	chromosome, centromeric region	0.00129685207801535
BP	GO:0048523	negative regulation of cellular process	0.00136885694420695
BP	GO:0006139	nucleobase-containing compound metabolic process	0.00237678566970267
CC	GO:1990904	ribonucleoprotein complex	0.00261280709016933
BP	GO:0006396	RNA processing	0.0034786798903123
CC	GO:0044421	extracellular region part	0.00375596822102002
CC	GO:0031226	intrinsic component of plasma membrane	0.00384709162644074
CC	GO:0044422	organelle part	0.00527529357409667
BP	GO:0051130	positive regulation of cellular component organization	0.00528988684125109
BP	GO:0090304	nucleic acid metabolic process	0.00528988684125109
MF	GO:0005212	structural constituent of eye lens	0.00562365510138052
CC	GO:0005681	spliceosomal complex	0.00562365510138052
MF	GO:0044877	protein-containing complex binding	0.00562365510138052
BP	GO:0040007	growth	0.00576611648799351
BP	GO:0043170	macromolecule metabolic process	0.0065417119992701
CC	GO:0043005	neuron projection	0.00713555167410355
BP	GO:0034641	cellular nitrogen compound metabolic process	0.00811197088941662
BP	GO:0046483	heterocycle metabolic process	0.00837387630850993
MF	GO:0003729	mRNA binding	0.00988357376183724
CC	GO:0033267	axon part	0.00988357376183724
BP	GO:0048869	cellular developmental process	0.00988357376183724
BP	GO:0051239	regulation of multicellular organismal process	0.0101668935221487
BP	GO:0051128	regulation of cellular component organization	0.0103009613138139
BP	GO:0048518	positive regulation of biological process	0.0108522418085086
BP	GO:0006260	DNA replication	0.011869214330291
BP	GO:0030154	cell differentiation	0.0123756536242562
BP	GO:0006397	mRNA processing	0.012527152720124
BP	GO:0016071	mRNA metabolic process	0.0125380059822407
BP	GO:0051094	positive regulation of developmental process	0.0127070896486981
CC	GO:0036477	somatodendritic compartment	0.0127734213953225
BP	GO:0006725	cellular aromatic compound metabolic process	0.0142561436288495
BP	GO:0030198	extracellular matrix organization	0.0142561436288495
CC	GO:0044464	cell part	0.0144588671833351
CC	GO:0005623	cell	0.0154269866331914
BP	GO:0000070	mitotic sister chromatid segregation	0.0154269866331914
BP	GO:0060348	bone development	0.0159443387269493
BP	GO:0051179	localization	0.0160867657129884
CC	GO:0044420	extracellular matrix component	0.0160867657129884
CC	GO:0005887	integral component of plasma membrane	0.0160867657129884
CC	GO:0005581	collagen trimer	0.0166149534423413
BP	GO:0048468	cell development	0.0186745278513676
BP	GO:0099536	synaptic signaling	0.0193407932179746
BP	GO:0022008	neurogenesis	0.0193407932179746
BP	GO:0022610	biological adhesion	0.0194014314944273
BP	GO:0050808	synapse organization	0.0195472767109467
BP	GO:0006403	RNA localization	0.0197511369834777
BP	GO:0048589	developmental growth	0.0209042032941667
BP	GO:0000245	spliceosomal complex assembly	0.0209042032941667
BP	GO:0051983	regulation of chromosome segregation	0.0209042032941667
BP	GO:0051962	positive regulation of nervous system development	0.0209042032941667
CC	GO:0005615	extracellular space	0.0212536280582793
BP	GO:0048666	neuron development	0.0212536280582793
BP	GO:0007155	cell adhesion	0.0212536280582793
CC	GO:0000779	condensed chromosome, centromeric region	0.0212536280582793
BP	GO:0000375	RNA splicing, via transesterification reactions	0.0212536280582793
BP	GO:0000377	RNA splicing, via transesterification reactions with bulged adenosine as nucleophile	0.0212536280582793
BP	GO:0000398	mRNA splicing, via spliceosome	0.0212536280582793
BP	GO:0043062	extracellular structure organization	0.0215294042189045
MF	GO:0005509	calcium ion binding	0.0215294042189045
CC	GO:0098982	GABA-ergic synapse	0.0217463028484074
BP	GO:0099537	trans-synaptic signaling	0.0225341378505905
BP	GO:0050793	regulation of developmental process	0.0225341378505905
CC	GO:0044446	intracellular organelle part	0.0226550276312763
CC	GO:0045211	postsynaptic membrane	0.0250677386609877
BP	GO:0006261	DNA-dependent DNA replication	0.0263736583689251
BP	GO:0033045	regulation of sister chromatid segregation	0.0263736583689251
BP	GO:0030182	neuron differentiation	0.0263736583689251
CC	GO:0099512	supramolecular fiber	0.0263736583689251
CC	GO:0000777	condensed chromosome kinetochore	0.0263736583689251
BP	GO:0006807	nitrogen compound metabolic process	0.0272484727540115
BP	GO:0060350	endochondral bone morphogenesis	0.0272484727540115
CC	GO:0098590	plasma membrane region	0.0272484727540115
BP	GO:0045597	positive regulation of cell differentiation	0.0272484727540115
CC	GO:0098793	presynapse	0.0272484727540115
BP	GO:1901360	organic cyclic compound metabolic process	0.0272484727540115
CC	GO:0005694	chromosome	0.0272484727540115
BP	GO:0007268	chemical synaptic transmission	0.0272484727540115
BP	GO:0098916	anterograde trans-synaptic signaling	0.0272484727540115
BP	GO:0048522	positive regulation of cellular process	0.0272484727540115
CC	GO:0099080	supramolecular complex	0.0280519775980282
CC	GO:0099081	supramolecular polymer	0.0280519775980282
BP	GO:1901701	cellular response to oxygen-containing compound	0.0280519775980282
CC	GO:0044459	plasma membrane part	0.0280519775980282
CC	GO:0005576	extracellular region	0.0280519775980282
BP	GO:0002062	chondrocyte differentiation	0.0281554751651824
CC	GO:0044427	chromosomal part	0.0288721765052068
CC	GO:0005813	centrosome	0.0298435067432655
BP	GO:0031175	neuron projection development	0.0298435067432655
CC	GO:0005856	cytoskeleton	0.0298435067432655
MF	GO:0046873	metal ion transmembrane transporter activity	0.0298435067432655
BP	GO:0001501	skeletal system development	0.0298435067432655
BP	GO:0048699	generation of neurons	0.0299075631029648
BP	GO:0008037	cell recognition	0.030155378526984
BP	GO:0033047	regulation of mitotic sister chromatid segregation	0.031009852473162
CC	GO:0099240	intrinsic component of synaptic membrane	0.0338792904069077
BP	GO:0051726	regulation of cell cycle	0.0341098558229634
CC	GO:0098878	neurotransmitter receptor complex	0.034127206166222
BP	GO:0044260	cellular macromolecule metabolic process	0.0354112466332925
CC	GO:0043292	contractile fiber	0.0357911465627279
BP	GO:0007049	cell cycle	0.0374117869231449
BP	GO:2000026	regulation of multicellular organismal development	0.0403333479949426
BP	GO:0000819	sister chromatid segregation	0.0403333479949426
BP	GO:0042221	response to chemical	0.0403333479949426
BP	GO:0060255	regulation of macromolecule metabolic process	0.0406645827098997
BP	GO:0007215	glutamate receptor signaling pathway	0.0416555022908065
BP	GO:0070887	cellular response to chemical stimulus	0.0416555022908065
CC	GO:0099634	postsynaptic specialization membrane	0.0416555022908065
CC	GO:0005886	plasma membrane	0.0443690253330395
BP	GO:0006259	DNA metabolic process	0.0444331261320284
BP	GO:1905477	positive regulation of protein localization to membrane	0.0474373808247084
BP	GO:0007154	cell communication	0.0474373808247084
BP	GO:0090068	positive regulation of cell cycle process	0.0474373808247084
BP	GO:0051716	cellular response to stimulus	0.0474373808247084
BP	GO:0051236	establishment of RNA localization	0.0488811442416043
BP	GO:0045595	regulation of cell differentiation	0.0497701808558188
