# Supplementary material for: Dedicated transcriptomics combined with power analysis lead to functional understanding of genes with weak phenotypic changes in knockout lines
Source: PLoS Comput Biol. 2020 Nov 12;16(11):e1008354. doi: 10.1371/journal.pcbi.1008354 (PMC7685438; doi:10.1371/journal.pcbi.1008354)
Supplement: S4 File — (GZ) [file pcbi.1008354.s018.gz › S4_File/gor0.7/656.tsv]

ontology	category	term	BH
CC	GO:0032991	protein-containing complex	7.82120501714998e-09
BP	GO:0009987	cellular process	9.53770798854124e-09
CC	GO:0044428	nuclear part	1.6992173673267e-07
BP	GO:0071840	cellular component organization or biogenesis	2.48471023300788e-07
BP	GO:0032501	multicellular organismal process	2.71012936082256e-07
CC	GO:0031012	extracellular matrix	4.46183896687615e-07
BP	GO:0032502	developmental process	4.46183896687615e-07
CC	GO:0043228	non-membrane-bounded organelle	6.15635569539555e-07
BP	GO:0007275	multicellular organism development	9.84008839348079e-07
CC	GO:0031981	nuclear lumen	9.84008839348079e-07
MF	GO:0005488	binding	9.84008839348079e-07
BP	GO:0048856	anatomical structure development	9.84008839348079e-07
BP	GO:0016043	cellular component organization	9.84008839348079e-07
CC	GO:0005634	nucleus	9.84008839348079e-07
CC	GO:0043232	intracellular non-membrane-bounded organelle	1.03827330737863e-06
BP	GO:0048731	system development	1.8774384733302e-06
MF	GO:0005515	protein binding	3.47644091383341e-06
CC	GO:0070013	intracellular organelle lumen	5.31157489510833e-06
CC	GO:0031974	membrane-enclosed lumen	5.36051159486309e-06
CC	GO:0043233	organelle lumen	5.36051159486309e-06
CC	GO:0062023	collagen-containing extracellular matrix	6.14795133504091e-06
BP	GO:0065007	biological regulation	6.39577158480632e-06
MF	GO:0005201	extracellular matrix structural constituent	1.27851480917621e-05
CC	GO:0005654	nucleoplasm	1.27851480917621e-05
BP	GO:0006139	nucleobase-containing compound metabolic process	1.75815574011226e-05
BP	GO:0050789	regulation of biological process	2.76524180155362e-05
BP	GO:0007399	nervous system development	2.91463288389535e-05
CC	GO:0030424	axon	2.91463288389535e-05
BP	GO:0048518	positive regulation of biological process	3.49683087517997e-05
BP	GO:0090304	nucleic acid metabolic process	3.63681995059302e-05
CC	GO:0097060	synaptic membrane	3.63681995059302e-05
BP	GO:0050794	regulation of cellular process	4.58263298353143e-05
BP	GO:0046483	heterocycle metabolic process	6.43415932130206e-05
BP	GO:0034641	cellular nitrogen compound metabolic process	7.65394545924413e-05
BP	GO:0048869	cellular developmental process	7.65394545924413e-05
BP	GO:0006396	RNA processing	7.65394545924413e-05
MF	GO:0005198	structural molecule activity	8.00424457537954e-05
BP	GO:0030154	cell differentiation	8.00424457537954e-05
CC	GO:0045202	synapse	0.0001166416319047
CC	GO:0044456	synapse part	0.000131041916136514
BP	GO:0051130	positive regulation of cellular component organization	0.000139590460952987
BP	GO:0048519	negative regulation of biological process	0.000218222867486775
BP	GO:0048522	positive regulation of cellular process	0.000218222867486775
BP	GO:0051128	regulation of cellular component organization	0.000248932660490053
CC	GO:1990904	ribonucleoprotein complex	0.000251183485748239
BP	GO:0048523	negative regulation of cellular process	0.000284369899747094
CC	GO:0044422	organelle part	0.000403836707303351
CC	GO:0000775	chromosome, centromeric region	0.000458300452247258
BP	GO:0008380	RNA splicing	0.000492661751300351
BP	GO:0006725	cellular aromatic compound metabolic process	0.000508710178541717
BP	GO:0051094	positive regulation of developmental process	0.000518363715346071
BP	GO:0051239	regulation of multicellular organismal process	0.000590903993998069
CC	GO:0005681	spliceosomal complex	0.000592981517898869
CC	GO:0097458	neuron part	0.000731452250986388
BP	GO:0016071	mRNA metabolic process	0.000731452250986388
CC	GO:0044421	extracellular region part	0.000766549028212238
CC	GO:0000776	kinetochore	0.00110650542219576
CC	GO:0005694	chromosome	0.00114348930133972
BP	GO:0006397	mRNA processing	0.00118392022504811
CC	GO:0044427	chromosomal part	0.00118392022504811
CC	GO:0036477	somatodendritic compartment	0.00118392022504811
CC	GO:0098687	chromosomal region	0.00139646111735398
CC	GO:0045211	postsynaptic membrane	0.00139646111735398
BP	GO:0051962	positive regulation of nervous system development	0.00184851226479825
MF	GO:0044877	protein-containing complex binding	0.00184851226479825
BP	GO:0045597	positive regulation of cell differentiation	0.00213702597760688
BP	GO:1901360	organic cyclic compound metabolic process	0.00213702597760688
BP	GO:0050793	regulation of developmental process	0.00227436938957797
BP	GO:0007049	cell cycle	0.00227436938957797
BP	GO:0043170	macromolecule metabolic process	0.00230008717446002
BP	GO:0048468	cell development	0.00266856715133242
CC	GO:0005581	collagen trimer	0.00266856715133242
CC	GO:0044446	intracellular organelle part	0.00293124552049189
BP	GO:0051726	regulation of cell cycle	0.00334526121864752
CC	GO:0005623	cell	0.00356443988206863
CC	GO:0044464	cell part	0.00395635261413048
BP	GO:0048699	generation of neurons	0.00407531397377515
BP	GO:0099536	synaptic signaling	0.00415927436860726
BP	GO:0022008	neurogenesis	0.00417080418406866
BP	GO:0050808	synapse organization	0.00421922906428688
CC	GO:0030054	cell junction	0.00428414971451764
CC	GO:0005813	centrosome	0.00428414971451764
CC	GO:0031226	intrinsic component of plasma membrane	0.00448138884555126
CC	GO:0005615	extracellular space	0.00460355990513235
BP	GO:0040007	growth	0.00498816615181934
CC	GO:0033267	axon part	0.00513661384064012
BP	GO:0000278	mitotic cell cycle	0.00540906124311119
BP	GO:0099537	trans-synaptic signaling	0.00544783205135705
BP	GO:2000026	regulation of multicellular organismal development	0.00544783205135705
BP	GO:0000375	RNA splicing, via transesterification reactions	0.00544783205135705
BP	GO:0000377	RNA splicing, via transesterification reactions with bulged adenosine as nucleophile	0.00544783205135705
BP	GO:0000398	mRNA splicing, via spliceosome	0.00544783205135705
BP	GO:0008037	cell recognition	0.00547543222708622
BP	GO:0007268	chemical synaptic transmission	0.00547543222708622
BP	GO:0098916	anterograde trans-synaptic signaling	0.00547543222708622
BP	GO:0048666	neuron development	0.00554508670948262
CC	GO:0098982	GABA-ergic synapse	0.0055487531280945
BP	GO:0007346	regulation of mitotic cell cycle	0.0061767978338188
BP	GO:0016070	RNA metabolic process	0.0069915015828248
CC	GO:0005887	integral component of plasma membrane	0.00704908365947828
CC	GO:0099240	intrinsic component of synaptic membrane	0.00731642974593193
BP	GO:0060341	regulation of cellular localization	0.00747695494724186
BP	GO:0051960	regulation of nervous system development	0.00775988929313318
CC	GO:0043005	neuron projection	0.00824796468310449
CC	GO:0097447	dendritic tree	0.00989113914893274
CC	GO:0098878	neurotransmitter receptor complex	0.0101834980175043
CC	GO:0098794	postsynapse	0.0101834980175043
BP	GO:0030182	neuron differentiation	0.0102476642183588
BP	GO:0045595	regulation of cell differentiation	0.0114809414880205
BP	GO:0002062	chondrocyte differentiation	0.0116321685150654
CC	GO:0098936	intrinsic component of postsynaptic membrane	0.0117301088344147
BP	GO:0090068	positive regulation of cell cycle process	0.0117301088344147
BP	GO:0000070	mitotic sister chromatid segregation	0.0117316464485825
BP	GO:0000245	spliceosomal complex assembly	0.0117316464485825
CC	GO:0044297	cell body	0.0118252486972031
CC	GO:0000228	nuclear chromosome	0.0123182279092305
CC	GO:0043025	neuronal cell body	0.0123182279092305
CC	GO:0098590	plasma membrane region	0.0131745933557821
BP	GO:0048589	developmental growth	0.0131745933557821
BP	GO:0010467	gene expression	0.0135858080246266
CC	GO:0030425	dendrite	0.0139093253861162
CC	GO:0005856	cytoskeleton	0.0140439157699655
CC	GO:0000502	proteasome complex	0.0140653037415975
CC	GO:0044454	nuclear chromosome part	0.0144845879002798
MF	GO:0005509	calcium ion binding	0.0150468347207966
BP	GO:0006807	nitrogen compound metabolic process	0.0151841662065018
BP	GO:0006941	striated muscle contraction	0.0152044840958767
BP	GO:0032412	regulation of ion transmembrane transporter activity	0.0154187015218276
BP	GO:1905477	positive regulation of protein localization to membrane	0.0155502118817194
CC	GO:0099572	postsynaptic specialization	0.016009010161696
CC	GO:0099634	postsynaptic specialization membrane	0.0162592333858979
CC	GO:0098978	glutamatergic synapse	0.0167149982099596
BP	GO:0140014	mitotic nuclear division	0.0167149982099596
BP	GO:0050769	positive regulation of neurogenesis	0.0167763346193229
MF	GO:0005212	structural constituent of eye lens	0.0167763346193229
BP	GO:0032879	regulation of localization	0.0167763346193229
BP	GO:0007416	synapse assembly	0.0179332750931228
CC	GO:0005576	extracellular region	0.0181966872496235
BP	GO:0051983	regulation of chromosome segregation	0.0187371532393164
BP	GO:0001501	skeletal system development	0.0188741508473964
CC	GO:0043229	intracellular organelle	0.0190088928760855
BP	GO:0007155	cell adhesion	0.0192073475683291
BP	GO:0048167	regulation of synaptic plasticity	0.0192073475683291
BP	GO:0022610	biological adhesion	0.0193688350670891
BP	GO:0060350	endochondral bone morphogenesis	0.0193698664306822
BP	GO:0030198	extracellular matrix organization	0.0197488332930974
BP	GO:0043062	extracellular structure organization	0.0199000973344084
BP	GO:0010564	regulation of cell cycle process	0.0202043742588405
BP	GO:0050804	modulation of chemical synaptic transmission	0.0202043742588405
BP	GO:0051179	localization	0.0202043742588405
BP	GO:1902749	regulation of cell cycle G2/M phase transition	0.0202043742588405
BP	GO:0006403	RNA localization	0.0208870119117148
BP	GO:0060255	regulation of macromolecule metabolic process	0.020932290022163
BP	GO:0006260	DNA replication	0.020932290022163
BP	GO:1901990	regulation of mitotic cell cycle phase transition	0.0209927192608482
CC	GO:1905369	endopeptidase complex	0.0220662960258633
CC	GO:0043226	organelle	0.0221552011056194
BP	GO:1901987	regulation of cell cycle phase transition	0.0221552011056194
BP	GO:0051216	cartilage development	0.0221552011056194
BP	GO:0006259	DNA metabolic process	0.0225627366137868
MF	GO:0003723	RNA binding	0.0226163028385269
BP	GO:0099177	regulation of trans-synaptic signaling	0.023062838061762
BP	GO:0044085	cellular component biogenesis	0.0242388378374161
CC	GO:0008328	ionotropic glutamate receptor complex	0.0256155710792462
BP	GO:0010389	regulation of G2/M transition of mitotic cell cycle	0.0256155710792462
BP	GO:0010720	positive regulation of cell development	0.0258965171551228
BP	GO:0031175	neuron projection development	0.0262152832489981
BP	GO:0007267	cell-cell signaling	0.0263505736979156
BP	GO:0033045	regulation of sister chromatid segregation	0.0272059926156911
BP	GO:1901016	regulation of potassium ion transmembrane transporter activity	0.0274158664341641
BP	GO:2000144	positive regulation of DNA-templated transcription, initiation	0.0274158664341641
CC	GO:0000779	condensed chromosome, centromeric region	0.0277330664738735
BP	GO:1903047	mitotic cell cycle process	0.0277330664738735
MF	GO:0030020	extracellular matrix structural constituent conferring tensile strength	0.027808629555496
BP	GO:0003418	growth plate cartilage chondrocyte differentiation	0.0286391771804836
CC	GO:0044459	plasma membrane part	0.0286391771804836
BP	GO:2001257	regulation of cation channel activity	0.0297108210406752
BP	GO:0007059	chromosome segregation	0.0301144717242173
BP	GO:0060348	bone development	0.0301144717242173
MF	GO:0003697	single-stranded DNA binding	0.0301144717242173
BP	GO:0022898	regulation of transmembrane transporter activity	0.0301144717242173
BP	GO:0000819	sister chromatid segregation	0.0301144717242173
CC	GO:0098793	presynapse	0.0306595547771424
BP	GO:0044089	positive regulation of cellular component biogenesis	0.032942891041672
BP	GO:0042221	response to chemical	0.0333002021136246
BP	GO:0051716	cellular response to stimulus	0.0340330878100943
MF	GO:0003729	mRNA binding	0.0344807311964756
BP	GO:0031123	RNA 3'-end processing	0.0345605841116567
CC	GO:0099055	integral component of postsynaptic membrane	0.0347086794393225
CC	GO:0099512	supramolecular fiber	0.0354103327012369
BP	GO:0061448	connective tissue development	0.0358251726898633
BP	GO:0009891	positive regulation of biosynthetic process	0.0361695620296097
CC	GO:0099699	integral component of synaptic membrane	0.0362452093052614
CC	GO:0034705	potassium channel complex	0.0373546044551012
BP	GO:0003015	heart process	0.0373546044551012
BP	GO:0007088	regulation of mitotic nuclear division	0.0386321561973649
BP	GO:0009653	anatomical structure morphogenesis	0.0388252615439238
BP	GO:0033047	regulation of mitotic sister chromatid segregation	0.0389362917305751
CC	GO:0099080	supramolecular complex	0.0394812586277325
CC	GO:0099081	supramolecular polymer	0.0394812586277325
BP	GO:0003433	chondrocyte development involved in endochondral bone morphogenesis	0.0396193159652146
MF	GO:0043168	anion binding	0.0396193159652146
BP	GO:0007215	glutamate receptor signaling pathway	0.0398550286225068
BP	GO:0008150	biological_process	0.0402460375337045
BP	GO:0031328	positive regulation of cellular biosynthetic process	0.0411632629707972
BP	GO:0060351	cartilage development involved in endochondral bone morphogenesis	0.0420478377903706
BP	GO:0044260	cellular macromolecule metabolic process	0.0453315999072951
BP	GO:0051301	cell division	0.045861419942587
BP	GO:0003071	renal system process involved in regulation of systemic arterial blood pressure	0.0463763040490166
CC	GO:0000777	condensed chromosome kinetochore	0.0463763040490166
BP	GO:0003008	system process	0.0471076266394352
CC	GO:0032279	asymmetric synapse	0.048167063667788
BP	GO:0051240	positive regulation of multicellular organismal process	0.0483682140118772
