# Supplementary material for: Dedicated transcriptomics combined with power analysis lead to functional understanding of genes with weak phenotypic changes in knockout lines
Source: PLoS Comput Biol. 2020 Nov 12;16(11):e1008354. doi: 10.1371/journal.pcbi.1008354 (PMC7685438; doi:10.1371/journal.pcbi.1008354)
Supplement: S4 File — (GZ) [file pcbi.1008354.s018.gz › S4_File/gor0.7/307.tsv]

ontology	category	term	BH
CC	GO:0032991	protein-containing complex	6.72800155052966e-10
BP	GO:0009987	cellular process	2.53257671677811e-07
BP	GO:0071840	cellular component organization or biogenesis	2.94713206903598e-07
CC	GO:0044428	nuclear part	4.81013456049911e-07
MF	GO:0005515	protein binding	3.18670635183366e-06
BP	GO:0032501	multicellular organismal process	3.18670635183366e-06
BP	GO:0016043	cellular component organization	3.89122871024541e-06
MF	GO:0005198	structural molecule activity	4.26182961708763e-06
CC	GO:0043228	non-membrane-bounded organelle	6.05736935183707e-06
CC	GO:0031012	extracellular matrix	6.93573727408117e-06
BP	GO:0032502	developmental process	7.44631496203004e-06
CC	GO:0031981	nuclear lumen	7.55786135132931e-06
BP	GO:0048731	system development	7.55786135132931e-06
MF	GO:0005488	binding	7.55786135132931e-06
CC	GO:0062023	collagen-containing extracellular matrix	7.55786135132931e-06
BP	GO:0007275	multicellular organism development	8.00149143040027e-06
CC	GO:0043232	intracellular non-membrane-bounded organelle	9.30717908430137e-06
BP	GO:0065007	biological regulation	1.06572214042817e-05
BP	GO:0048856	anatomical structure development	1.06572214042817e-05
CC	GO:0005634	nucleus	1.76814007405793e-05
MF	GO:0005201	extracellular matrix structural constituent	1.76814007405793e-05
CC	GO:0070013	intracellular organelle lumen	1.94570726746458e-05
CC	GO:0031974	membrane-enclosed lumen	1.99062472405044e-05
CC	GO:0043233	organelle lumen	1.99062472405044e-05
BP	GO:0007399	nervous system development	2.17316783036716e-05
CC	GO:0005654	nucleoplasm	3.93580497858078e-05
BP	GO:0050789	regulation of biological process	4.8753791252837e-05
BP	GO:0048519	negative regulation of biological process	4.92248096209495e-05
CC	GO:0045202	synapse	0.000128530383292285
CC	GO:1990904	ribonucleoprotein complex	0.000204108705270486
BP	GO:0048523	negative regulation of cellular process	0.000212346295951106
CC	GO:0030424	axon	0.000213686901786533
CC	GO:0097060	synaptic membrane	0.000214303052449046
BP	GO:0006396	RNA processing	0.000242475905334898
BP	GO:0016071	mRNA metabolic process	0.00026988875321892
BP	GO:0008380	RNA splicing	0.000502242899103065
BP	GO:0043170	macromolecule metabolic process	0.000707640824339661
BP	GO:0050794	regulation of cellular process	0.000779001314582581
CC	GO:0044421	extracellular region part	0.000943679789586473
CC	GO:0000775	chromosome, centromeric region	0.00102629873759262
CC	GO:0044456	synapse part	0.00104856880017614
BP	GO:0090304	nucleic acid metabolic process	0.00126528382310165
CC	GO:0005681	spliceosomal complex	0.00126528382310165
BP	GO:0040007	growth	0.00137446769319619
BP	GO:0006397	mRNA processing	0.00147061758542524
BP	GO:0051239	regulation of multicellular organismal process	0.00159504649079132
CC	GO:0044422	organelle part	0.00169903329388069
CC	GO:0097458	neuron part	0.00178184026774001
CC	GO:0031226	intrinsic component of plasma membrane	0.00187973212560096
BP	GO:0006139	nucleobase-containing compound metabolic process	0.00190278651586851
CC	GO:0000776	kinetochore	0.0019660817547383
BP	GO:0048518	positive regulation of biological process	0.00273526088920523
BP	GO:0050793	regulation of developmental process	0.00280970556771872
CC	GO:0030054	cell junction	0.00298834184046276
CC	GO:0005615	extracellular space	0.00298834184046276
CC	GO:0098687	chromosomal region	0.00380325593689582
BP	GO:0051094	positive regulation of developmental process	0.00382120513196086
CC	GO:0045211	postsynaptic membrane	0.00426637305123723
BP	GO:0000375	RNA splicing, via transesterification reactions	0.00426637305123723
BP	GO:0000377	RNA splicing, via transesterification reactions with bulged adenosine as nucleophile	0.00426637305123723
BP	GO:0000398	mRNA splicing, via spliceosome	0.00426637305123723
BP	GO:0048666	neuron development	0.00430775628067139
BP	GO:0030182	neuron differentiation	0.00430775628067139
MF	GO:0044877	protein-containing complex binding	0.00430775628067139
BP	GO:0022008	neurogenesis	0.00466845453212962
BP	GO:0048869	cellular developmental process	0.00474656465667423
BP	GO:0030154	cell differentiation	0.00478402123425949
BP	GO:0022610	biological adhesion	0.00478402123425949
BP	GO:0048699	generation of neurons	0.00478402123425949
BP	GO:2000026	regulation of multicellular organismal development	0.00478644134241034
BP	GO:0045595	regulation of cell differentiation	0.00488757791943939
BP	GO:0048468	cell development	0.00502645632817751
BP	GO:0045597	positive regulation of cell differentiation	0.00502645632817751
BP	GO:0051128	regulation of cellular component organization	0.00502645632817751
BP	GO:0051960	regulation of nervous system development	0.00507954008108429
CC	GO:0005581	collagen trimer	0.0050845140404877
BP	GO:0000245	spliceosomal complex assembly	0.0050845140404877
BP	GO:0007155	cell adhesion	0.00531398734238636
BP	GO:0010467	gene expression	0.00564040149882508
CC	GO:0036477	somatodendritic compartment	0.00633846164704465
BP	GO:0051726	regulation of cell cycle	0.00640888319882524
CC	GO:0005887	integral component of plasma membrane	0.00692350728324123
BP	GO:0034641	cellular nitrogen compound metabolic process	0.00692350728324123
BP	GO:0031175	neuron projection development	0.00692350728324123
BP	GO:0046483	heterocycle metabolic process	0.00701726013590388
CC	GO:0044446	intracellular organelle part	0.0081154232613331
BP	GO:0022613	ribonucleoprotein complex biogenesis	0.00828247312958268
CC	GO:0044464	cell part	0.0100272237203124
BP	GO:0051130	positive regulation of cellular component organization	0.0100272237203124
BP	GO:0051093	negative regulation of developmental process	0.010382895270922
BP	GO:0120036	plasma membrane bounded cell projection organization	0.010382895270922
CC	GO:0005623	cell	0.010382895270922
BP	GO:0006807	nitrogen compound metabolic process	0.010382895270922
CC	GO:0044420	extracellular matrix component	0.0114198246224174
CC	GO:0098878	neurotransmitter receptor complex	0.0140919249189479
MF	GO:0003729	mRNA binding	0.0146721483659593
BP	GO:0048522	positive regulation of cellular process	0.0149447760886276
BP	GO:0050767	regulation of neurogenesis	0.0158434636948054
CC	GO:0005694	chromosome	0.0162928116717501
BP	GO:0016070	RNA metabolic process	0.0162928116717501
MF	GO:0005212	structural constituent of eye lens	0.0162928116717501
CC	GO:0043005	neuron projection	0.0169967454548982
BP	GO:0031123	RNA 3'-end processing	0.0172389506373812
BP	GO:0040008	regulation of growth	0.0176595830397319
CC	GO:0000779	condensed chromosome, centromeric region	0.0176595830397319
BP	GO:0030030	cell projection organization	0.0180370823228145
BP	GO:0007049	cell cycle	0.018549051288003
BP	GO:0045664	regulation of neuron differentiation	0.0186625058838379
BP	GO:0000070	mitotic sister chromatid segregation	0.0186847509296346
BP	GO:0006725	cellular aromatic compound metabolic process	0.0190877766860206
BP	GO:0099536	synaptic signaling	0.0194435304118184
BP	GO:0060255	regulation of macromolecule metabolic process	0.0194435304118184
CC	GO:0043292	contractile fiber	0.0194435304118184
BP	GO:0006941	striated muscle contraction	0.0194435304118184
CC	GO:0043025	neuronal cell body	0.0194435304118184
BP	GO:0060284	regulation of cell development	0.0201554607356515
BP	GO:0044260	cellular macromolecule metabolic process	0.0201554607356515
BP	GO:0000278	mitotic cell cycle	0.0202969294666695
BP	GO:0044085	cellular component biogenesis	0.0202969294666695
BP	GO:0008037	cell recognition	0.0202969294666695
BP	GO:0048589	developmental growth	0.0202969294666695
CC	GO:0044459	plasma membrane part	0.0214443617687845
CC	GO:0044327	dendritic spine head	0.0214443617687845
BP	GO:0006403	RNA localization	0.0214443617687845
CC	GO:0000777	condensed chromosome kinetochore	0.0214443617687845
CC	GO:0005813	centrosome	0.0221491846338995
MF	GO:0097367	carbohydrate derivative binding	0.0221491846338995
CC	GO:0099512	supramolecular fiber	0.0233199590550515
CC	GO:0044297	cell body	0.023764493541462
BP	GO:0051179	localization	0.023764493541462
BP	GO:0099537	trans-synaptic signaling	0.023764493541462
CC	GO:0098794	postsynapse	0.023764493541462
CC	GO:0044427	chromosomal part	0.0241533931821903
BP	GO:0007268	chemical synaptic transmission	0.0241533931821903
BP	GO:0098916	anterograde trans-synaptic signaling	0.0241533931821903
BP	GO:0051962	positive regulation of nervous system development	0.0250527970619624
BP	GO:1901701	cellular response to oxygen-containing compound	0.0254767303502255
CC	GO:0099080	supramolecular complex	0.0257602221502548
CC	GO:0099081	supramolecular polymer	0.0257602221502548
BP	GO:0051983	regulation of chromosome segregation	0.0264014230526478
BP	GO:0051241	negative regulation of multicellular organismal process	0.0264936083809221
MF	GO:0003723	RNA binding	0.0276827070830916
CC	GO:0098590	plasma membrane region	0.0276827070830916
BP	GO:0007346	regulation of mitotic cell cycle	0.0276827070830916
BP	GO:1901360	organic cyclic compound metabolic process	0.0276827070830916
BP	GO:0043062	extracellular structure organization	0.0291329466129082
CC	GO:0033267	axon part	0.0291329466129082
BP	GO:0003015	heart process	0.0293321091811742
CC	GO:0099240	intrinsic component of synaptic membrane	0.0313724557167839
BP	GO:0032412	regulation of ion transmembrane transporter activity	0.0318434628312595
BP	GO:0120035	regulation of plasma membrane bounded cell projection organization	0.0320417219259844
BP	GO:0000819	sister chromatid segregation	0.0320417219259844
MF	GO:0043168	anion binding	0.0324964197440186
CC	GO:0008328	ionotropic glutamate receptor complex	0.0324964197440186
BP	GO:0035264	multicellular organism growth	0.0325980446383758
CC	GO:0098978	glutamatergic synapse	0.0334185606969879
BP	GO:0006260	DNA replication	0.0351212903354566
CC	GO:0005856	cytoskeleton	0.035908577455533
MF	GO:0030020	extracellular matrix structural constituent conferring tensile strength	0.0372755559301419
CC	GO:0097447	dendritic tree	0.0372813830254765
BP	GO:0002062	chondrocyte differentiation	0.0375799921863844
BP	GO:0033045	regulation of sister chromatid segregation	0.0382140466230329
BP	GO:0030198	extracellular matrix organization	0.0388956481743274
BP	GO:0098655	cation transmembrane transport	0.0400028969265767
BP	GO:0001501	skeletal system development	0.0400028969265767
BP	GO:0048167	regulation of synaptic plasticity	0.0400028969265767
BP	GO:0003071	renal system process involved in regulation of systemic arterial blood pressure	0.0417004553138823
BP	GO:1902749	regulation of cell cycle G2/M phase transition	0.0436729267205433
CC	GO:0034705	potassium channel complex	0.0439610049448387
BP	GO:0050808	synapse organization	0.0440379121963705
CC	GO:0071013	catalytic step 2 spliceosome	0.0490472869292792
CC	GO:0005576	extracellular region	0.0495508667870483
