# Supplementary material for: Dedicated transcriptomics combined with power analysis lead to functional understanding of genes with weak phenotypic changes in knockout lines
Source: PLoS Comput Biol. 2020 Nov 12;16(11):e1008354. doi: 10.1371/journal.pcbi.1008354 (PMC7685438; doi:10.1371/journal.pcbi.1008354)
Supplement: S4 File — (GZ) [file pcbi.1008354.s018.gz › S4_File/gor0.7/386.tsv]

ontology	category	term	BH
CC	GO:0032991	protein-containing complex	4.9463463415591e-09
BP	GO:0071840	cellular component organization or biogenesis	3.19619153109002e-07
BP	GO:0009987	cellular process	3.19619153109002e-07
MF	GO:0005515	protein binding	3.19619153109002e-07
MF	GO:0005488	binding	1.69170497575189e-06
CC	GO:0031012	extracellular matrix	1.69170497575189e-06
BP	GO:0016043	cellular component organization	1.69170497575189e-06
CC	GO:0043228	non-membrane-bounded organelle	1.69170497575189e-06
CC	GO:0030424	axon	2.26213899806988e-06
CC	GO:0044428	nuclear part	2.40940891735622e-06
CC	GO:0043232	intracellular non-membrane-bounded organelle	3.01244711195236e-06
BP	GO:0048731	system development	3.29781402287569e-06
CC	GO:0062023	collagen-containing extracellular matrix	3.70651267711515e-06
BP	GO:0007275	multicellular organism development	4.82647783143942e-06
BP	GO:0065007	biological regulation	5.11097120297658e-06
BP	GO:0032502	developmental process	5.54044492014302e-06
BP	GO:0032501	multicellular organismal process	8.09264088416603e-06
MF	GO:0005198	structural molecule activity	8.2588787397398e-06
BP	GO:0048856	anatomical structure development	1.74232516132384e-05
CC	GO:0031981	nuclear lumen	2.24811484394102e-05
BP	GO:0007399	nervous system development	2.24811484394102e-05
MF	GO:0005201	extracellular matrix structural constituent	2.24811484394102e-05
BP	GO:0050789	regulation of biological process	2.27867193822087e-05
CC	GO:0045202	synapse	3.25774262482547e-05
CC	GO:0097060	synaptic membrane	4.50240993937066e-05
BP	GO:0050794	regulation of cellular process	5.91611008489968e-05
CC	GO:0044456	synapse part	5.95534146114016e-05
CC	GO:0070013	intracellular organelle lumen	6.93459065602713e-05
CC	GO:0031974	membrane-enclosed lumen	7.17946993644986e-05
CC	GO:0043233	organelle lumen	7.17946993644986e-05
CC	GO:0097458	neuron part	7.40990520127826e-05
CC	GO:0005623	cell	7.4930826886965e-05
CC	GO:0044464	cell part	8.16962072209084e-05
CC	GO:0030054	cell junction	8.49164289105452e-05
CC	GO:0031226	intrinsic component of plasma membrane	0.000121043101987945
CC	GO:0036477	somatodendritic compartment	0.00018705752750818
BP	GO:0006396	RNA processing	0.000268466560568801
CC	GO:0033267	axon part	0.000400132372610717
BP	GO:0006397	mRNA processing	0.000573138821158119
CC	GO:0005654	nucleoplasm	0.000581855336001812
BP	GO:0008380	RNA splicing	0.000581855336001812
CC	GO:0005887	integral component of plasma membrane	0.000702549627865168
CC	GO:0098878	neurotransmitter receptor complex	0.000829824805009392
BP	GO:0048523	negative regulation of cellular process	0.000957659485552648
CC	GO:0000776	kinetochore	0.0010822041019588
CC	GO:0000775	chromosome, centromeric region	0.00110700802021579
BP	GO:0051726	regulation of cell cycle	0.00113221096346281
BP	GO:0048518	positive regulation of biological process	0.00128516173728995
BP	GO:0016071	mRNA metabolic process	0.00132144143344868
BP	GO:0040007	growth	0.00159413986687983
CC	GO:0005634	nucleus	0.00160478898574194
BP	GO:0048519	negative regulation of biological process	0.00173423370605445
CC	GO:0044422	organelle part	0.00173423370605445
BP	GO:0051239	regulation of multicellular organismal process	0.00199755944132003
CC	GO:0045211	postsynaptic membrane	0.0022703634164138
BP	GO:0051128	regulation of cellular component organization	0.00277026151724577
BP	GO:0051130	positive regulation of cellular component organization	0.00277026151724577
CC	GO:0008328	ionotropic glutamate receptor complex	0.00277026151724577
BP	GO:0048589	developmental growth	0.00277026151724577
CC	GO:0043005	neuron projection	0.00277026151724577
BP	GO:0007155	cell adhesion	0.00302280471911854
BP	GO:0022610	biological adhesion	0.00320933647864967
CC	GO:0005813	centrosome	0.00347141915073478
BP	GO:0051179	localization	0.0036858011700664
BP	GO:0006139	nucleobase-containing compound metabolic process	0.00377436865434839
BP	GO:0090068	positive regulation of cell cycle process	0.00429210364646619
CC	GO:0099512	supramolecular fiber	0.00429210364646619
CC	GO:0043025	neuronal cell body	0.00455010637337394
BP	GO:0000375	RNA splicing, via transesterification reactions	0.00455010637337394
BP	GO:0000377	RNA splicing, via transesterification reactions with bulged adenosine as nucleophile	0.00455010637337394
BP	GO:0000398	mRNA splicing, via spliceosome	0.00455010637337394
BP	GO:0031123	RNA 3'-end processing	0.00472837712825044
CC	GO:0099080	supramolecular complex	0.0047852844750013
CC	GO:0099081	supramolecular polymer	0.0047852844750013
BP	GO:0048869	cellular developmental process	0.00488611724773972
CC	GO:0005856	cytoskeleton	0.0049772955007628
CC	GO:0044421	extracellular region part	0.00500959921528094
CC	GO:0099240	intrinsic component of synaptic membrane	0.00500959921528094
BP	GO:0030154	cell differentiation	0.00535884092213192
BP	GO:0000245	spliceosomal complex assembly	0.00535884092213192
CC	GO:0044446	intracellular organelle part	0.00637679845628394
CC	GO:0000777	condensed chromosome kinetochore	0.00654038680017692
CC	GO:0005681	spliceosomal complex	0.0066871879263647
BP	GO:0043170	macromolecule metabolic process	0.00689531971523165
CC	GO:0044459	plasma membrane part	0.00689531971523165
MF	GO:0005212	structural constituent of eye lens	0.00690976899079749
MF	GO:0044877	protein-containing complex binding	0.00731368449169537
BP	GO:0050808	synapse organization	0.00732331540239345
BP	GO:0034641	cellular nitrogen compound metabolic process	0.00825928284513115
CC	GO:0044297	cell body	0.00834544051044748
BP	GO:0051983	regulation of chromosome segregation	0.00846939176598929
BP	GO:0022008	neurogenesis	0.00851249112920323
BP	GO:0048522	positive regulation of cellular process	0.00851249112920323
BP	GO:0051094	positive regulation of developmental process	0.00854595084535945
BP	GO:0090304	nucleic acid metabolic process	0.00861638254085781
CC	GO:1990904	ribonucleoprotein complex	0.0086949487632693
BP	GO:0008037	cell recognition	0.0086949487632693
BP	GO:0048468	cell development	0.00880563443403896
BP	GO:2000026	regulation of multicellular organismal development	0.00882852853833603
CC	GO:0098687	chromosomal region	0.00882852853833603
CC	GO:0098590	plasma membrane region	0.00882852853833603
BP	GO:0048666	neuron development	0.00897729412290366
BP	GO:0050793	regulation of developmental process	0.00950952439888427
BP	GO:0007049	cell cycle	0.00982511049732329
BP	GO:0033045	regulation of sister chromatid segregation	0.0100935706265164
BP	GO:0007215	glutamate receptor signaling pathway	0.0100935706265164
BP	GO:0000070	mitotic sister chromatid segregation	0.0108363200681269
BP	GO:0046483	heterocycle metabolic process	0.011119545325325
CC	GO:0005581	collagen trimer	0.0113282188813054
MF	GO:0046873	metal ion transmembrane transporter activity	0.0129302930569252
BP	GO:0033047	regulation of mitotic sister chromatid segregation	0.0130397322131485
CC	GO:0043292	contractile fiber	0.0139192581584889
BP	GO:0002062	chondrocyte differentiation	0.0139192581584889
MF	GO:0030020	extracellular matrix structural constituent conferring tensile strength	0.0141895810534726
CC	GO:0098793	presynapse	0.0161220582392293
CC	GO:0098794	postsynapse	0.0161220582392293
BP	GO:0007346	regulation of mitotic cell cycle	0.0170827552775463
CC	GO:0000779	condensed chromosome, centromeric region	0.0172926884143689
BP	GO:0032879	regulation of localization	0.0175775578130377
BP	GO:0048699	generation of neurons	0.0176354657188622
BP	GO:0044085	cellular component biogenesis	0.0176354657188622
BP	GO:0006725	cellular aromatic compound metabolic process	0.0176354657188622
BP	GO:0032412	regulation of ion transmembrane transporter activity	0.0184394588271131
BP	GO:0006807	nitrogen compound metabolic process	0.0185082431564329
CC	GO:0044427	chromosomal part	0.0189778269683976
CC	GO:0005615	extracellular space	0.0203356067673396
BP	GO:0030001	metal ion transport	0.0221938698402917
CC	GO:0044327	dendritic spine head	0.0221938698402917
BP	GO:0000278	mitotic cell cycle	0.0222281960325175
BP	GO:0030182	neuron differentiation	0.0223577569648171
BP	GO:0060350	endochondral bone morphogenesis	0.0223716134878581
BP	GO:0140014	mitotic nuclear division	0.0223716134878581
BP	GO:0003008	system process	0.0224790208145547
BP	GO:0098742	cell-cell adhesion via plasma-membrane adhesion molecules	0.0238360333243332
BP	GO:0045597	positive regulation of cell differentiation	0.0254112391890398
CC	GO:1902495	transmembrane transporter complex	0.0254112391890398
CC	GO:0005694	chromosome	0.0263841984916101
CC	GO:0005886	plasma membrane	0.0266784618305016
BP	GO:0031175	neuron projection development	0.02741579422361
CC	GO:0099699	integral component of synaptic membrane	0.02741579422361
BP	GO:0010564	regulation of cell cycle process	0.02741579422361
CC	GO:0098936	intrinsic component of postsynaptic membrane	0.02741579422361
CC	GO:1990351	transporter complex	0.02741579422361
BP	GO:0006260	DNA replication	0.027624275049186
CC	GO:0044420	extracellular matrix component	0.027624275049186
BP	GO:0007088	regulation of mitotic nuclear division	0.0279438978293013
CC	GO:0071944	cell periphery	0.0284851138915063
CC	GO:0043229	intracellular organelle	0.0291457675075845
BP	GO:0009653	anatomical structure morphogenesis	0.0291812017582456
BP	GO:0048168	regulation of neuronal synaptic plasticity	0.0292606475971671
BP	GO:0030198	extracellular matrix organization	0.0293563426546984
CC	GO:0034702	ion channel complex	0.030576800564121
BP	GO:0120036	plasma membrane bounded cell projection organization	0.030576800564121
BP	GO:0042391	regulation of membrane potential	0.030576800564121
CC	GO:0044304	main axon	0.0317465511637852
MF	GO:0003729	mRNA binding	0.0318522449934885
BP	GO:0006941	striated muscle contraction	0.031907695573028
CC	GO:0098978	glutamatergic synapse	0.0320220647170731
BP	GO:0098655	cation transmembrane transport	0.0328285680410013
MF	GO:0005539	glycosaminoglycan binding	0.0340463925509797
MF	GO:0022890	inorganic cation transmembrane transporter activity	0.0340463925509797
BP	GO:0098659	inorganic cation import across plasma membrane	0.0340463925509797
BP	GO:0099587	inorganic ion import across plasma membrane	0.0340463925509797
MF	GO:0005044	scavenger receptor activity	0.0341487671118846
BP	GO:0051960	regulation of nervous system development	0.0341960057855151
CC	GO:0034703	cation channel complex	0.0342763878726013
BP	GO:0000819	sister chromatid segregation	0.0344425749814972
BP	GO:0006403	RNA localization	0.0344594664599696
CC	GO:0043226	organelle	0.0354630294679132
CC	GO:0097447	dendritic tree	0.0362567371893483
BP	GO:0022898	regulation of transmembrane transporter activity	0.0371333388899346
BP	GO:0007268	chemical synaptic transmission	0.0387149236039103
BP	GO:0098916	anterograde trans-synaptic signaling	0.0387149236039103
CC	GO:0005576	extracellular region	0.0389526264951454
BP	GO:0044089	positive regulation of cellular component biogenesis	0.0392395491939121
BP	GO:1905477	positive regulation of protein localization to membrane	0.0392395491939121
BP	GO:0051962	positive regulation of nervous system development	0.0409061082576219
BP	GO:0060255	regulation of macromolecule metabolic process	0.0416672029888186
BP	GO:0045931	positive regulation of mitotic cell cycle	0.0419837363856575
BP	GO:0003071	renal system process involved in regulation of systemic arterial blood pressure	0.0419837363856575
BP	GO:0045595	regulation of cell differentiation	0.0419837363856575
MF	GO:0005102	signaling receptor binding	0.0419837363856575
MF	GO:0003723	RNA binding	0.0419837363856575
BP	GO:0045787	positive regulation of cell cycle	0.0419837363856575
BP	GO:0060351	cartilage development involved in endochondral bone morphogenesis	0.0431679939137086
BP	GO:0099536	synaptic signaling	0.0437826210738039
BP	GO:1901360	organic cyclic compound metabolic process	0.0439019691572989
BP	GO:0032409	regulation of transporter activity	0.0443478617825829
BP	GO:0099537	trans-synaptic signaling	0.0456411936416256
BP	GO:0030030	cell projection organization	0.04606953115659
CC	GO:0034705	potassium channel complex	0.0461165427128588
BP	GO:0006812	cation transport	0.0469306495262586
CC	GO:0030425	dendrite	0.0486606692424648
CC	GO:0098982	GABA-ergic synapse	0.0486905799814885
CC	GO:0150034	distal axon	0.0495314207068959
BP	GO:0044260	cellular macromolecule metabolic process	0.0495314207068959
BP	GO:0001501	skeletal system development	0.0496045101673621
BP	GO:0040008	regulation of growth	0.0496045101673621
