# Supplementary material for: Dedicated transcriptomics combined with power analysis lead to functional understanding of genes with weak phenotypic changes in knockout lines
Source: PLoS Comput Biol. 2020 Nov 12;16(11):e1008354. doi: 10.1371/journal.pcbi.1008354 (PMC7685438; doi:10.1371/journal.pcbi.1008354)
Supplement: S4 File — (GZ) [file pcbi.1008354.s018.gz › S4_File/gor0.7/754.tsv]

ontology	category	term	BH
BP	GO:0009987	cellular process	6.56015654957286e-09
CC	GO:0032991	protein-containing complex	6.56015654957286e-09
BP	GO:0071840	cellular component organization or biogenesis	8.11453563486148e-09
BP	GO:0016043	cellular component organization	1.22889470438311e-07
CC	GO:0031012	extracellular matrix	1.3703230582903e-07
MF	GO:0005515	protein binding	1.3703230582903e-07
MF	GO:0005488	binding	7.84271701099318e-07
CC	GO:0043228	non-membrane-bounded organelle	7.84271701099318e-07
CC	GO:0044428	nuclear part	7.84271701099318e-07
BP	GO:0032501	multicellular organismal process	1.01188399667519e-06
CC	GO:0062023	collagen-containing extracellular matrix	1.43220399339812e-06
BP	GO:0032502	developmental process	1.75005682503786e-06
CC	GO:0043232	intracellular non-membrane-bounded organelle	2.03393129052794e-06
MF	GO:0005201	extracellular matrix structural constituent	2.44045367749101e-06
BP	GO:0048731	system development	4.8504293126857e-06
BP	GO:0007275	multicellular organism development	4.8504293126857e-06
BP	GO:0065007	biological regulation	5.31723663636984e-06
CC	GO:0031981	nuclear lumen	5.9666268146879e-06
BP	GO:0050789	regulation of biological process	6.06747805971257e-06
BP	GO:0048856	anatomical structure development	9.76292319474315e-06
MF	GO:0005198	structural molecule activity	9.76292319474315e-06
CC	GO:0005634	nucleus	1.17172371730478e-05
CC	GO:0070013	intracellular organelle lumen	2.7750643562175e-05
CC	GO:0097458	neuron part	2.7750643562175e-05
CC	GO:0031974	membrane-enclosed lumen	2.83948033149887e-05
CC	GO:0043233	organelle lumen	2.83948033149887e-05
CC	GO:0030424	axon	3.25169427103788e-05
CC	GO:0045202	synapse	3.35857029317715e-05
BP	GO:0050794	regulation of cellular process	3.35857029317715e-05
BP	GO:0043170	macromolecule metabolic process	4.25737547628832e-05
BP	GO:0048518	positive regulation of biological process	4.25737547628832e-05
BP	GO:0006396	RNA processing	4.25737547628832e-05
BP	GO:0048519	negative regulation of biological process	6.10314077221382e-05
CC	GO:0000775	chromosome, centromeric region	7.34127919914514e-05
BP	GO:0048523	negative regulation of cellular process	7.78210868301099e-05
CC	GO:0044464	cell part	0.000100250048012551
CC	GO:0005623	cell	0.000107422341337865
CC	GO:0005654	nucleoplasm	0.000110927546655198
CC	GO:0044456	synapse part	0.00011960123182702
BP	GO:0016071	mRNA metabolic process	0.000134310030318983
CC	GO:0097060	synaptic membrane	0.000149314170644985
CC	GO:0005887	integral component of plasma membrane	0.000149314170644985
CC	GO:0031226	intrinsic component of plasma membrane	0.000150366229452609
BP	GO:0006397	mRNA processing	0.00015226926667553
CC	GO:0000776	kinetochore	0.000184706028636288
CC	GO:0098687	chromosomal region	0.000401566421840496
BP	GO:0008380	RNA splicing	0.000627074242987141
CC	GO:0005694	chromosome	0.000795271169103081
CC	GO:0036477	somatodendritic compartment	0.000832977006136865
BP	GO:0048869	cellular developmental process	0.000876059666471653
CC	GO:0030054	cell junction	0.00112976624583948
BP	GO:0030154	cell differentiation	0.00116704490464798
BP	GO:0006139	nucleobase-containing compound metabolic process	0.0012281663846037
BP	GO:0090304	nucleic acid metabolic process	0.0012281663846037
CC	GO:0044421	extracellular region part	0.0012567608508084
BP	GO:0034641	cellular nitrogen compound metabolic process	0.00132888685154005
CC	GO:0044427	chromosomal part	0.00134501541370841
MF	GO:0003723	RNA binding	0.0013959199347553
CC	GO:1990904	ribonucleoprotein complex	0.00159877942578293
BP	GO:0051239	regulation of multicellular organismal process	0.00192147372159177
CC	GO:0044422	organelle part	0.00214596881431688
BP	GO:0046483	heterocycle metabolic process	0.00214596881431688
BP	GO:0031123	RNA 3'-end processing	0.00219611844490919
CC	GO:0098878	neurotransmitter receptor complex	0.00224109671729571
BP	GO:0051179	localization	0.00244623849628607
CC	GO:0005681	spliceosomal complex	0.00244623849628607
BP	GO:0051128	regulation of cellular component organization	0.00244623849628607
BP	GO:0051130	positive regulation of cellular component organization	0.00244623849628607
BP	GO:0048522	positive regulation of cellular process	0.00251122450201975
MF	GO:0005509	calcium ion binding	0.0026455741953864
CC	GO:0043025	neuronal cell body	0.00295714055179736
BP	GO:0006807	nitrogen compound metabolic process	0.00318907211029817
CC	GO:0044297	cell body	0.00374490393079627
BP	GO:0008150	biological_process	0.00404278915552874
MF	GO:0003729	mRNA binding	0.00460483519364431
BP	GO:0051726	regulation of cell cycle	0.00460799589791211
BP	GO:0007399	nervous system development	0.00473228265710107
BP	GO:0000375	RNA splicing, via transesterification reactions	0.00473228265710107
BP	GO:0000377	RNA splicing, via transesterification reactions with bulged adenosine as nucleophile	0.00473228265710107
BP	GO:0000398	mRNA splicing, via spliceosome	0.00473228265710107
BP	GO:0097435	supramolecular fiber organization	0.00480601953540917
BP	GO:0006725	cellular aromatic compound metabolic process	0.00615388983827575
BP	GO:0040007	growth	0.00621261663050884
CC	GO:0000777	condensed chromosome kinetochore	0.00663157948098875
CC	GO:0000779	condensed chromosome, centromeric region	0.00666804944833052
CC	GO:0044459	plasma membrane part	0.00693879819566258
CC	GO:0008328	ionotropic glutamate receptor complex	0.00701982172067292
BP	GO:0044085	cellular component biogenesis	0.00717689766480254
CC	GO:0005615	extracellular space	0.00742438296370629
BP	GO:0098659	inorganic cation import across plasma membrane	0.0074360520807632
BP	GO:0099587	inorganic ion import across plasma membrane	0.0074360520807632
CC	GO:0043005	neuron projection	0.0074360520807632
BP	GO:0098655	cation transmembrane transport	0.00961146499372096
CC	GO:0044446	intracellular organelle part	0.00978579964052098
BP	GO:0051094	positive regulation of developmental process	0.00978579964052098
BP	GO:0006403	RNA localization	0.0100421714002994
BP	GO:1901360	organic cyclic compound metabolic process	0.0100421714002994
BP	GO:0007049	cell cycle	0.0112488097700641
BP	GO:0022610	biological adhesion	0.0112488097700641
CC	GO:0045211	postsynaptic membrane	0.0113258498386426
BP	GO:2000026	regulation of multicellular organismal development	0.0113258498386426
BP	GO:0008037	cell recognition	0.0113258498386426
BP	GO:0050793	regulation of developmental process	0.0114214946548893
BP	GO:0060350	endochondral bone morphogenesis	0.0115724941658005
BP	GO:0032879	regulation of localization	0.0119097266369058
CC	GO:0044420	extracellular matrix component	0.0121746643330011
BP	GO:0007155	cell adhesion	0.012732980699699
BP	GO:0003071	renal system process involved in regulation of systemic arterial blood pressure	0.0129671341448863
CC	GO:0099240	intrinsic component of synaptic membrane	0.0130748301738185
CC	GO:0098978	glutamatergic synapse	0.0130748301738185
CC	GO:0098590	plasma membrane region	0.0130748301738185
BP	GO:1905477	positive regulation of protein localization to membrane	0.0132884144586717
CC	GO:0033267	axon part	0.013306502726731
BP	GO:0006260	DNA replication	0.013306502726731
BP	GO:0010467	gene expression	0.0146598300109735
CC	GO:0098793	presynapse	0.0149061619155251
CC	GO:0005581	collagen trimer	0.0155018327110397
MF	GO:0044877	protein-containing complex binding	0.0155018327110397
MF	GO:0005212	structural constituent of eye lens	0.0156653292222495
BP	GO:0030001	metal ion transport	0.0156763401472909
MF	GO:0046873	metal ion transmembrane transporter activity	0.0156763401472909
BP	GO:0044260	cellular macromolecule metabolic process	0.0156763401472909
BP	GO:0000245	spliceosomal complex assembly	0.0157493832767769
MF	GO:0003697	single-stranded DNA binding	0.0164830317650836
BP	GO:0007346	regulation of mitotic cell cycle	0.0168830251633619
BP	GO:0007059	chromosome segregation	0.0168830251633619
CC	GO:0098982	GABA-ergic synapse	0.0173837775980328
BP	GO:0060348	bone development	0.0176678165245925
BP	GO:0003418	growth plate cartilage chondrocyte differentiation	0.0192465859033759
BP	GO:0099536	synaptic signaling	0.0194855955903067
BP	GO:0000070	mitotic sister chromatid segregation	0.0195905002704724
BP	GO:0060351	cartilage development involved in endochondral bone morphogenesis	0.0207971080777654
BP	GO:0000819	sister chromatid segregation	0.0213082847771297
BP	GO:0090068	positive regulation of cell cycle process	0.0215476752049801
CC	GO:0044327	dendritic spine head	0.0217042254935738
BP	GO:0045597	positive regulation of cell differentiation	0.022624028572877
CC	GO:0005813	centrosome	0.022624028572877
CC	GO:0098794	postsynapse	0.0231933623738573
BP	GO:0044089	positive regulation of cellular component biogenesis	0.0231933623738573
CC	GO:0005856	cytoskeleton	0.0245256777825693
BP	GO:0099537	trans-synaptic signaling	0.0257205585065832
BP	GO:0007268	chemical synaptic transmission	0.0261789593121458
BP	GO:0098916	anterograde trans-synaptic signaling	0.0261789593121458
BP	GO:0006259	DNA metabolic process	0.0261953084368672
BP	GO:0003433	chondrocyte development involved in endochondral bone morphogenesis	0.0270269770342737
BP	GO:0050808	synapse organization	0.0270269770342737
BP	GO:0006811	ion transport	0.0270269770342737
BP	GO:0003009	skeletal muscle contraction	0.0273365446363261
BP	GO:0048589	developmental growth	0.0284619883598633
CC	GO:0000228	nuclear chromosome	0.0286524735559821
BP	GO:0051983	regulation of chromosome segregation	0.0301408582958086
BP	GO:0045595	regulation of cell differentiation	0.0321469715762591
BP	GO:0030198	extracellular matrix organization	0.0321469715762591
CC	GO:0005576	extracellular region	0.0338042839271272
CC	GO:1902495	transmembrane transporter complex	0.0338084083354089
BP	GO:0140014	mitotic nuclear division	0.0347899509951087
BP	GO:0048167	regulation of synaptic plasticity	0.0347899509951087
BP	GO:0043062	extracellular structure organization	0.0347899509951087
BP	GO:0051234	establishment of localization	0.0347899509951087
BP	GO:0031124	mRNA 3'-end processing	0.0347899509951087
CC	GO:0043229	intracellular organelle	0.0358294293024347
BP	GO:0022613	ribonucleoprotein complex biogenesis	0.0358294293024347
CC	GO:1990351	transporter complex	0.0358294293024347
MF	GO:0005539	glycosaminoglycan binding	0.0358294293024347
CC	GO:0005886	plasma membrane	0.0358294293024347
BP	GO:0016070	RNA metabolic process	0.0358294293024347
BP	GO:0003422	growth plate cartilage morphogenesis	0.0358294293024347
CC	GO:0071944	cell periphery	0.0358294293024347
BP	GO:0006261	DNA-dependent DNA replication	0.0358294293024347
MF	GO:0044325	ion channel binding	0.0375241690179291
BP	GO:0060255	regulation of macromolecule metabolic process	0.0378921053998955
CC	GO:0043226	organelle	0.037978662261088
BP	GO:0032412	regulation of ion transmembrane transporter activity	0.0394908772507959
MF	GO:0030020	extracellular matrix structural constituent conferring tensile strength	0.0394908772507959
CC	GO:0044454	nuclear chromosome part	0.0400245430254749
CC	GO:0099699	integral component of synaptic membrane	0.0405786652362678
BP	GO:0033045	regulation of sister chromatid segregation	0.041820484092347
BP	GO:0022607	cellular component assembly	0.0423343734040773
BP	GO:0002062	chondrocyte differentiation	0.0423343734040773
BP	GO:0000278	mitotic cell cycle	0.0423343734040773
CC	GO:0034703	cation channel complex	0.0428617634030029
MF	GO:0004529	exodeoxyribonuclease activity	0.0428868759408117
BP	GO:0007154	cell communication	0.0428868759408117
BP	GO:0060349	bone morphogenesis	0.0428868759408117
CC	GO:0097447	dendritic tree	0.0437216683781458
CC	GO:0099572	postsynaptic specialization	0.0437216683781458
BP	GO:0051236	establishment of RNA localization	0.044104162474469
BP	GO:0098739	import across plasma membrane	0.0452938294697911
BP	GO:1902749	regulation of cell cycle G2/M phase transition	0.0465576975183787
BP	GO:0048666	neuron development	0.047604891208223
MF	GO:0043168	anion binding	0.0476264632395284
BP	GO:0034220	ion transmembrane transport	0.0485055876195511
