# Supplementary material for: Dedicated transcriptomics combined with power analysis lead to functional understanding of genes with weak phenotypic changes in knockout lines
Source: PLoS Comput Biol. 2020 Nov 12;16(11):e1008354. doi: 10.1371/journal.pcbi.1008354 (PMC7685438; doi:10.1371/journal.pcbi.1008354)
Supplement: S4 File — (GZ) [file pcbi.1008354.s018.gz › S4_File/gor0.7/654.tsv]

ontology	category	term	BH
CC	GO:0032991	protein-containing complex	1.70724830620307e-08
BP	GO:0009987	cellular process	1.70724830620307e-08
BP	GO:0071840	cellular component organization or biogenesis	8.73544065375076e-07
MF	GO:0005515	protein binding	1.19676445803209e-06
MF	GO:0005488	binding	1.1979998315429e-06
BP	GO:0032501	multicellular organismal process	1.41763212050218e-06
BP	GO:0016043	cellular component organization	2.30269734226959e-06
BP	GO:0032502	developmental process	2.30269734226959e-06
BP	GO:0007275	multicellular organism development	3.62731987437391e-06
BP	GO:0048731	system development	4.14659644130462e-06
CC	GO:0031012	extracellular matrix	5.08183008357927e-06
BP	GO:0065007	biological regulation	5.60947118603476e-06
BP	GO:0048856	anatomical structure development	5.60947118603476e-06
MF	GO:0005201	extracellular matrix structural constituent	5.60947118603476e-06
CC	GO:0030424	axon	9.39695397179218e-06
CC	GO:0044428	nuclear part	1.27035291172655e-05
MF	GO:0005198	structural molecule activity	2.2065499658496e-05
BP	GO:0050789	regulation of biological process	2.93430243279938e-05
BP	GO:0048518	positive regulation of biological process	3.30686556103338e-05
CC	GO:0097060	synaptic membrane	3.7126518152924e-05
CC	GO:0045202	synapse	3.80685459370428e-05
CC	GO:0097458	neuron part	3.80685459370428e-05
CC	GO:0031981	nuclear lumen	4.37193673084037e-05
BP	GO:0050794	regulation of cellular process	6.35527528267521e-05
BP	GO:0007399	nervous system development	6.35527528267521e-05
CC	GO:0044421	extracellular region part	7.96449465456875e-05
CC	GO:0005634	nucleus	7.96449465456875e-05
CC	GO:0031226	intrinsic component of plasma membrane	8.63783414649746e-05
CC	GO:0044456	synapse part	9.04250855193044e-05
CC	GO:0062023	collagen-containing extracellular matrix	9.51162155722278e-05
CC	GO:0043228	non-membrane-bounded organelle	9.51162155722278e-05
CC	GO:0005615	extracellular space	0.00019327438017977
CC	GO:0070013	intracellular organelle lumen	0.00020137704458864
CC	GO:0031974	membrane-enclosed lumen	0.000207556083277011
CC	GO:0043233	organelle lumen	0.000207556083277011
CC	GO:0005887	integral component of plasma membrane	0.000207556083277011
CC	GO:0030054	cell junction	0.000219653771063721
CC	GO:0000775	chromosome, centromeric region	0.000244096193749427
CC	GO:0000776	kinetochore	0.00042766632094532
CC	GO:0005654	nucleoplasm	0.000456507517810402
CC	GO:0036477	somatodendritic compartment	0.000582948727059105
BP	GO:0040007	growth	0.00060771715469996
CC	GO:0043232	intracellular non-membrane-bounded organelle	0.000699944639729802
CC	GO:0044459	plasma membrane part	0.00075003981937877
BP	GO:0051239	regulation of multicellular organismal process	0.000777537883127724
CC	GO:0098687	chromosomal region	0.000871528888837036
BP	GO:0048523	negative regulation of cellular process	0.00122178477653794
BP	GO:0048522	positive regulation of cellular process	0.00137834430619025
CC	GO:0043005	neuron projection	0.00143762063959413
CC	GO:0005623	cell	0.00148105120715468
BP	GO:0051128	regulation of cellular component organization	0.00155777768699093
BP	GO:0000245	spliceosomal complex assembly	0.00155935417828519
CC	GO:0044464	cell part	0.00155935417828519
BP	GO:0008380	RNA splicing	0.00158995474839335
CC	GO:0045211	postsynaptic membrane	0.00158995474839335
BP	GO:0048519	negative regulation of biological process	0.00165831860655905
CC	GO:0033267	axon part	0.00165831860655905
BP	GO:0048869	cellular developmental process	0.00165831860655905
CC	GO:0099240	intrinsic component of synaptic membrane	0.00165831860655905
CC	GO:0098590	plasma membrane region	0.00165831860655905
BP	GO:0090304	nucleic acid metabolic process	0.00165831860655905
BP	GO:0051094	positive regulation of developmental process	0.00188141641426829
CC	GO:0044327	dendritic spine head	0.00235522713913814
BP	GO:0043170	macromolecule metabolic process	0.00248701754392188
CC	GO:0044427	chromosomal part	0.00254503199566579
BP	GO:0050793	regulation of developmental process	0.00260983862847555
BP	GO:0006396	RNA processing	0.00324694962080877
BP	GO:0006139	nucleobase-containing compound metabolic process	0.00353835739418476
BP	GO:0022008	neurogenesis	0.00356404799631011
BP	GO:0051983	regulation of chromosome segregation	0.0039320376931925
BP	GO:0030154	cell differentiation	0.00410604918104766
BP	GO:0051962	positive regulation of nervous system development	0.00435753735006565
CC	GO:0044422	organelle part	0.00435753735006565
CC	GO:0005694	chromosome	0.00435753735006565
BP	GO:0048699	generation of neurons	0.00446707511154846
BP	GO:0033045	regulation of sister chromatid segregation	0.00457559619753093
CC	GO:0005576	extracellular region	0.00501351353030249
BP	GO:0006397	mRNA processing	0.00514879926440768
BP	GO:0033047	regulation of mitotic sister chromatid segregation	0.00537272143428343
BP	GO:0016071	mRNA metabolic process	0.00539078967986345
BP	GO:0030182	neuron differentiation	0.00552642500616011
CC	GO:0044297	cell body	0.00556119559749838
CC	GO:0005681	spliceosomal complex	0.00582094060760675
BP	GO:2000026	regulation of multicellular organismal development	0.00621107462156286
BP	GO:0051130	positive regulation of cellular component organization	0.00631094761289247
CC	GO:0098936	intrinsic component of postsynaptic membrane	0.00641170489405814
CC	GO:0043025	neuronal cell body	0.00647697675733564
BP	GO:0048666	neuron development	0.00647697675733564
BP	GO:0048589	developmental growth	0.00681874046762677
CC	GO:0099634	postsynaptic specialization membrane	0.00681874046762677
BP	GO:0099536	synaptic signaling	0.00711885898308589
BP	GO:0099537	trans-synaptic signaling	0.00742183630571561
BP	GO:0007268	chemical synaptic transmission	0.00746671389093
BP	GO:0098916	anterograde trans-synaptic signaling	0.00746671389093
BP	GO:0045597	positive regulation of cell differentiation	0.00746671389093
CC	GO:0042995	cell projection	0.00779785702960271
MF	GO:0044877	protein-containing complex binding	0.00837701210103305
BP	GO:0050808	synapse organization	0.00837701210103305
CC	GO:0097447	dendritic tree	0.00837701210103305
BP	GO:0051179	localization	0.00930563465846729
CC	GO:0071944	cell periphery	0.00930563465846729
BP	GO:0051960	regulation of nervous system development	0.00930563465846729
BP	GO:0000375	RNA splicing, via transesterification reactions	0.00930563465846729
BP	GO:0000377	RNA splicing, via transesterification reactions with bulged adenosine as nucleophile	0.00930563465846729
BP	GO:0000398	mRNA splicing, via spliceosome	0.00930563465846729
BP	GO:0032879	regulation of localization	0.00946900250514498
BP	GO:0000070	mitotic sister chromatid segregation	0.00947405595445117
BP	GO:0060350	endochondral bone morphogenesis	0.00950014881008259
CC	GO:0044420	extracellular matrix component	0.0103731574141455
BP	GO:0048468	cell development	0.0103731574141455
BP	GO:0046483	heterocycle metabolic process	0.0103861658010843
BP	GO:0007416	synapse assembly	0.0103861658010843
BP	GO:0007155	cell adhesion	0.0103861658010843
BP	GO:0032412	regulation of ion transmembrane transporter activity	0.0105473717999842
BP	GO:0022610	biological adhesion	0.0105916115230875
CC	GO:0098793	presynapse	0.0112612465280845
CC	GO:0030425	dendrite	0.0115860155676823
CC	GO:0099699	integral component of synaptic membrane	0.0117834227076344
CC	GO:0098878	neurotransmitter receptor complex	0.0121053499306142
CC	GO:0005886	plasma membrane	0.0122177957068129
BP	GO:0000819	sister chromatid segregation	0.0122632754112161
CC	GO:0098794	postsynapse	0.0123983720611744
CC	GO:0008328	ionotropic glutamate receptor complex	0.0144710463466479
BP	GO:0008150	biological_process	0.0147916220121291
MF	GO:0005212	structural constituent of eye lens	0.0147916220121291
CC	GO:0000779	condensed chromosome, centromeric region	0.0149105458783149
MF	GO:0046873	metal ion transmembrane transporter activity	0.0149105458783149
BP	GO:0098742	cell-cell adhesion via plasma-membrane adhesion molecules	0.0150043766413313
BP	GO:0007049	cell cycle	0.0153892210716716
BP	GO:0034641	cellular nitrogen compound metabolic process	0.0159600886294288
CC	GO:0005813	centrosome	0.0160930062481903
CC	GO:1990904	ribonucleoprotein complex	0.0162463691956222
BP	GO:0008037	cell recognition	0.0162463691956222
BP	GO:0003418	growth plate cartilage chondrocyte differentiation	0.0172438981815375
BP	GO:0007215	glutamate receptor signaling pathway	0.0177333710644159
BP	GO:0060351	cartilage development involved in endochondral bone morphogenesis	0.0177966876974367
BP	GO:0006261	DNA-dependent DNA replication	0.0180803777083372
BP	GO:0045595	regulation of cell differentiation	0.0180803777083372
BP	GO:0006725	cellular aromatic compound metabolic process	0.0189715997679729
BP	GO:0007154	cell communication	0.0189746642793645
BP	GO:0060341	regulation of cellular localization	0.0189746642793645
CC	GO:0000777	condensed chromosome kinetochore	0.0189753303505076
BP	GO:0006403	RNA localization	0.0194352481171966
BP	GO:0048584	positive regulation of response to stimulus	0.0195375230722473
BP	GO:0006259	DNA metabolic process	0.0196791411424277
CC	GO:0099055	integral component of postsynaptic membrane	0.0196791411424277
BP	GO:1905477	positive regulation of protein localization to membrane	0.0196791411424277
BP	GO:0006376	mRNA splice site selection	0.0196791411424277
BP	GO:0035264	multicellular organism growth	0.02035602135087
BP	GO:0060348	bone development	0.02035602135087
BP	GO:0002062	chondrocyte differentiation	0.02035602135087
BP	GO:0023052	signaling	0.0204197558116376
BP	GO:0031175	neuron projection development	0.0210350129505795
CC	GO:0099512	supramolecular fiber	0.0210943038317119
CC	GO:0098978	glutamatergic synapse	0.0211635615027125
BP	GO:0006260	DNA replication	0.0219415013138626
BP	GO:0022898	regulation of transmembrane transporter activity	0.0226401127899922
BP	GO:0098655	cation transmembrane transport	0.0228349687397954
BP	GO:0003433	chondrocyte development involved in endochondral bone morphogenesis	0.0228349687397954
MF	GO:0022836	gated channel activity	0.0228349687397954
MF	GO:0003697	single-stranded DNA binding	0.0230424852621302
BP	GO:0003009	skeletal muscle contraction	0.0230424852621302
CC	GO:0099080	supramolecular complex	0.0236368347187847
CC	GO:0099081	supramolecular polymer	0.0236368347187847
CC	GO:0044446	intracellular organelle part	0.0237052457540134
BP	GO:0048168	regulation of neuronal synaptic plasticity	0.0247579262131977
BP	GO:0031123	RNA 3'-end processing	0.0247579262131977
CC	GO:0098982	GABA-ergic synapse	0.0247579262131977
BP	GO:2001257	regulation of cation channel activity	0.0247579262131977
BP	GO:0120035	regulation of plasma membrane bounded cell projection organization	0.0247579262131977
BP	GO:0048167	regulation of synaptic plasticity	0.0260040940636637
BP	GO:0050769	positive regulation of neurogenesis	0.0261213269453376
BP	GO:1905818	regulation of chromosome separation	0.0261235111136788
BP	GO:0007059	chromosome segregation	0.0266889109025986
BP	GO:0006941	striated muscle contraction	0.0269185231659463
CC	GO:0043197	dendritic spine	0.0273449085077567
BP	GO:0051093	negative regulation of developmental process	0.0275371785593927
BP	GO:0040008	regulation of growth	0.0286082226686573
MF	GO:0005261	cation channel activity	0.0288324599082857
CC	GO:0000228	nuclear chromosome	0.0291683278212345
CC	GO:0120025	plasma membrane bounded cell projection	0.0291683278212345
BP	GO:0031344	regulation of cell projection organization	0.0291683278212345
MF	GO:0022839	ion gated channel activity	0.0291683278212345
CC	GO:0098948	intrinsic component of postsynaptic specialization membrane	0.0291683278212345
BP	GO:0044085	cellular component biogenesis	0.030222542985249
BP	GO:0010499	proteasomal ubiquitin-independent protein catabolic process	0.0304301008800393
BP	GO:0003422	growth plate cartilage morphogenesis	0.0304301008800393
BP	GO:0042391	regulation of membrane potential	0.0319828648088171
BP	GO:0044260	cellular macromolecule metabolic process	0.0321631488752571
MF	GO:0005267	potassium channel activity	0.0321631488752571
BP	GO:0051726	regulation of cell cycle	0.0324946549326672
CC	GO:0005839	proteasome core complex	0.0324946549326672
BP	GO:0010720	positive regulation of cell development	0.0324946549326672
CC	GO:0044454	nuclear chromosome part	0.0324946549326672
BP	GO:0000278	mitotic cell cycle	0.0326653595888553
CC	GO:0048786	presynaptic active zone	0.0329871978568138
BP	GO:1901360	organic cyclic compound metabolic process	0.033817884560654
CC	GO:0000502	proteasome complex	0.0340612862406797
BP	GO:0030030	cell projection organization	0.0347272158655843
CC	GO:0042734	presynaptic membrane	0.0350112150771602
BP	GO:0010467	gene expression	0.0353003475062005
MF	GO:0003729	mRNA binding	0.035853119884148
BP	GO:0099177	regulation of trans-synaptic signaling	0.0368845132154005
BP	GO:1901701	cellular response to oxygen-containing compound	0.0371903944439686
BP	GO:0010965	regulation of mitotic sister chromatid separation	0.0371903944439686
CC	GO:0044309	neuron spine	0.0390365674359551
BP	GO:0051716	cellular response to stimulus	0.0390365674359551
BP	GO:0097435	supramolecular fiber organization	0.0393152405692394
BP	GO:0060255	regulation of macromolecule metabolic process	0.0393152405692394
BP	GO:0001501	skeletal system development	0.0393608397247609
BP	GO:0120036	plasma membrane bounded cell projection organization	0.039514480901429
BP	GO:0050767	regulation of neurogenesis	0.039514480901429
BP	GO:0030001	metal ion transport	0.039514480901429
CC	GO:0099572	postsynaptic specialization	0.039514480901429
BP	GO:0050804	modulation of chemical synaptic transmission	0.0397031838303373
CC	GO:1902495	transmembrane transporter complex	0.0397031838303373
BP	GO:0022613	ribonucleoprotein complex biogenesis	0.0400161065316997
CC	GO:0044430	cytoskeletal part	0.0402426948849227
BP	GO:0006807	nitrogen compound metabolic process	0.0409994028174972
CC	GO:0005581	collagen trimer	0.0427834592901614
BP	GO:0003413	chondrocyte differentiation involved in endochondral bone morphogenesis	0.0427834592901614
CC	GO:1990351	transporter complex	0.0430214157644329
BP	GO:0060284	regulation of cell development	0.0433949440422274
CC	GO:0044463	cell projection part	0.0433949440422274
CC	GO:0120038	plasma membrane bounded cell projection part	0.0433949440422274
CC	GO:0034703	cation channel complex	0.0436755906081177
MF	GO:1990825	sequence-specific mRNA binding	0.043829222239753
BP	GO:0030198	extracellular matrix organization	0.043829222239753
BP	GO:0034765	regulation of ion transmembrane transport	0.043829222239753
BP	GO:0090068	positive regulation of cell cycle process	0.0440338033024312
BP	GO:0051984	positive regulation of chromosome segregation	0.0443461100842782
MF	GO:0016817	hydrolase activity, acting on acid anhydrides	0.0443461100842782
MF	GO:0016818	hydrolase activity, acting on acid anhydrides, in phosphorus-containing anhydrides	0.0443461100842782
MF	GO:0015079	potassium ion transmembrane transporter activity	0.0456489214884034
BP	GO:0003414	chondrocyte morphogenesis involved in endochondral bone morphogenesis	0.0456489214884034
BP	GO:0003429	growth plate cartilage chondrocyte morphogenesis	0.0456489214884034
BP	GO:0090171	chondrocyte morphogenesis	0.0456489214884034
BP	GO:0070887	cellular response to chemical stimulus	0.0456489214884034
BP	GO:0051301	cell division	0.0469145338744418
BP	GO:1900449	regulation of glutamate receptor signaling pathway	0.0471888182328207
BP	GO:0008630	intrinsic apoptotic signaling pathway in response to DNA damage	0.0471888182328207
BP	GO:0007091	metaphase/anaphase transition of mitotic cell cycle	0.0471888182328207
CC	GO:0034702	ion channel complex	0.0478882234605951
BP	GO:0003008	system process	0.0488833197054087
MF	GO:0016462	pyrophosphatase activity	0.0488833197054087
BP	GO:1905475	regulation of protein localization to membrane	0.0490080191917842
BP	GO:0006974	cellular response to DNA damage stimulus	0.0496652764056303
