# Supplementary material for: Dedicated transcriptomics combined with power analysis lead to functional understanding of genes with weak phenotypic changes in knockout lines
Source: PLoS Comput Biol. 2020 Nov 12;16(11):e1008354. doi: 10.1371/journal.pcbi.1008354 (PMC7685438; doi:10.1371/journal.pcbi.1008354)
Supplement: S4 File — (GZ) [file pcbi.1008354.s018.gz › S4_File/gor0.7/853.tsv]

ontology	category	term	BH
CC	GO:0032991	protein-containing complex	6.61778654703716e-10
BP	GO:0009987	cellular process	7.85439412001531e-09
BP	GO:0071840	cellular component organization or biogenesis	2.59744976753512e-08
BP	GO:0032501	multicellular organismal process	2.72851439005347e-07
BP	GO:0048731	system development	4.14513559861688e-07
CC	GO:0043228	non-membrane-bounded organelle	4.14513559861688e-07
BP	GO:0016043	cellular component organization	4.14513559861688e-07
CC	GO:0031012	extracellular matrix	7.10459838795166e-07
BP	GO:0007275	multicellular organism development	8.93846067686843e-07
MF	GO:0005515	protein binding	8.93846067686843e-07
CC	GO:0043232	intracellular non-membrane-bounded organelle	9.53986602014334e-07
CC	GO:0030424	axon	9.53986602014334e-07
BP	GO:0032502	developmental process	1.30866179240193e-06
BP	GO:0048856	anatomical structure development	1.60007472117781e-06
MF	GO:0005488	binding	1.64497379848522e-06
CC	GO:0044428	nuclear part	2.46806023092925e-06
BP	GO:0065007	biological regulation	6.00415509904136e-06
CC	GO:0045202	synapse	7.38379339635454e-06
MF	GO:0005198	structural molecule activity	7.85831141765628e-06
CC	GO:0097458	neuron part	1.28933610801727e-05
CC	GO:0031981	nuclear lumen	1.81458218931616e-05
BP	GO:0007399	nervous system development	1.81458218931616e-05
CC	GO:0062023	collagen-containing extracellular matrix	2.2279124187412e-05
BP	GO:0050789	regulation of biological process	2.27619094223743e-05
MF	GO:0005201	extracellular matrix structural constituent	2.58052360530607e-05
BP	GO:0006396	RNA processing	2.84768883534562e-05
CC	GO:0070013	intracellular organelle lumen	3.33289876207808e-05
CC	GO:0031974	membrane-enclosed lumen	3.45277753700555e-05
CC	GO:0043233	organelle lumen	3.45277753700555e-05
CC	GO:0030054	cell junction	3.88537684786986e-05
CC	GO:0097060	synaptic membrane	3.96516055697662e-05
CC	GO:0044456	synapse part	4.17782559381073e-05
BP	GO:0050794	regulation of cellular process	5.68155040039042e-05
CC	GO:0033267	axon part	9.11924020697449e-05
BP	GO:0051128	regulation of cellular component organization	9.11924020697449e-05
CC	GO:0031226	intrinsic component of plasma membrane	0.000104906897543326
CC	GO:0036477	somatodendritic compartment	0.000105556241323853
CC	GO:0043005	neuron projection	0.000161458337111371
BP	GO:0016071	mRNA metabolic process	0.000191735269151581
BP	GO:0048519	negative regulation of biological process	0.000260016836619873
BP	GO:0040007	growth	0.000578354112252641
BP	GO:0051239	regulation of multicellular organismal process	0.000619012071348005
CC	GO:0005887	integral component of plasma membrane	0.000619012071348005
BP	GO:0048523	negative regulation of cellular process	0.000619012071348005
BP	GO:0006397	mRNA processing	0.000653808372292634
CC	GO:0044421	extracellular region part	0.000658123677708725
BP	GO:0008380	RNA splicing	0.000722953249786676
CC	GO:0005654	nucleoplasm	0.000724337534534516
BP	GO:0030154	cell differentiation	0.000724359324683922
BP	GO:0048869	cellular developmental process	0.000724359324683922
BP	GO:0051130	positive regulation of cellular component organization	0.000953424192452315
BP	GO:0048468	cell development	0.00103839533193345
CC	GO:0005634	nucleus	0.0010785054244613
BP	GO:0007155	cell adhesion	0.0013116104359484
CC	GO:1990904	ribonucleoprotein complex	0.00137890125549112
BP	GO:0048666	neuron development	0.00140018329568484
BP	GO:0022610	biological adhesion	0.0014098402843822
CC	GO:0005615	extracellular space	0.00175228291122085
CC	GO:0005623	cell	0.00175228291122085
BP	GO:0043170	macromolecule metabolic process	0.00192716840088065
CC	GO:0044464	cell part	0.0019554666312334
CC	GO:0005681	spliceosomal complex	0.00199822222253384
BP	GO:0048699	generation of neurons	0.00201512474185023
BP	GO:0051094	positive regulation of developmental process	0.00243279285019221
BP	GO:0090304	nucleic acid metabolic process	0.00247690109102292
BP	GO:0045597	positive regulation of cell differentiation	0.00272281805537728
CC	GO:0000775	chromosome, centromeric region	0.00280722842887681
BP	GO:0048518	positive regulation of biological process	0.00302868833595095
CC	GO:0000776	kinetochore	0.0035407111825723
BP	GO:0022008	neurogenesis	0.0035407111825723
CC	GO:0097447	dendritic tree	0.003748314475777
MF	GO:0005212	structural constituent of eye lens	0.003748314475777
BP	GO:0030182	neuron differentiation	0.0037599870399458
BP	GO:0000375	RNA splicing, via transesterification reactions	0.0037599870399458
BP	GO:0000377	RNA splicing, via transesterification reactions with bulged adenosine as nucleophile	0.0037599870399458
BP	GO:0000398	mRNA splicing, via spliceosome	0.0037599870399458
BP	GO:0031123	RNA 3'-end processing	0.00402892142861215
BP	GO:0044085	cellular component biogenesis	0.00432590040321929
CC	GO:0044422	organelle part	0.00449472244017245
CC	GO:0043292	contractile fiber	0.00526935419881475
CC	GO:0098878	neurotransmitter receptor complex	0.00556405055273681
BP	GO:2000026	regulation of multicellular organismal development	0.00556405055273681
CC	GO:0030425	dendrite	0.00563990052068824
BP	GO:0006139	nucleobase-containing compound metabolic process	0.00563990052068824
BP	GO:0050793	regulation of developmental process	0.00563990052068824
BP	GO:0051726	regulation of cell cycle	0.00613364652035989
CC	GO:0045211	postsynaptic membrane	0.00629002480002097
BP	GO:0045595	regulation of cell differentiation	0.00629002480002097
BP	GO:0006259	DNA metabolic process	0.00629002480002097
BP	GO:0051960	regulation of nervous system development	0.00686919046018438
CC	GO:0005694	chromosome	0.00686919046018438
BP	GO:0006941	striated muscle contraction	0.00686919046018438
CC	GO:0005886	plasma membrane	0.00686919046018438
BP	GO:0048589	developmental growth	0.00742463809247131
BP	GO:0031175	neuron projection development	0.00790254890971867
CC	GO:0099240	intrinsic component of synaptic membrane	0.00790254890971867
CC	GO:0098687	chromosomal region	0.00791772990511586
BP	GO:0006403	RNA localization	0.00798927217579651
BP	GO:0051179	localization	0.00808024100148687
BP	GO:0022613	ribonucleoprotein complex biogenesis	0.00810907643388292
CC	GO:0098982	GABA-ergic synapse	0.00810907643388292
CC	GO:0044427	chromosomal part	0.00889494028026814
CC	GO:0071944	cell periphery	0.00971566205558817
CC	GO:0005813	centrosome	0.00975524145850736
BP	GO:0008037	cell recognition	0.00975524145850736
BP	GO:0000070	mitotic sister chromatid segregation	0.00986617557175991
MF	GO:0044877	protein-containing complex binding	0.00996200730838761
CC	GO:0098590	plasma membrane region	0.00996200730838761
CC	GO:0098978	glutamatergic synapse	0.0101637348837909
CC	GO:0044459	plasma membrane part	0.0101637348837909
BP	GO:0006260	DNA replication	0.0106966551958329
CC	GO:0044297	cell body	0.0113644554830479
CC	GO:0005856	cytoskeleton	0.0116785808284229
BP	GO:0099536	synaptic signaling	0.0116785808284229
CC	GO:0098793	presynapse	0.0116888052774404
CC	GO:0099512	supramolecular fiber	0.0122504295447172
CC	GO:0098794	postsynapse	0.0123003802041971
CC	GO:0005576	extracellular region	0.0134658238133099
CC	GO:0043025	neuronal cell body	0.0134658238133099
BP	GO:0003015	heart process	0.0136937562235069
CC	GO:0099080	supramolecular complex	0.0139206535399874
CC	GO:0099081	supramolecular polymer	0.0139206535399874
BP	GO:0000245	spliceosomal complex assembly	0.0139206535399874
MF	GO:0005509	calcium ion binding	0.0139206535399874
BP	GO:0048522	positive regulation of cellular process	0.0141891268491681
CC	GO:0008328	ionotropic glutamate receptor complex	0.0141891268491681
BP	GO:0030030	cell projection organization	0.0141891268491681
CC	GO:0042995	cell projection	0.0143539799724174
BP	GO:0046483	heterocycle metabolic process	0.0143539799724174
BP	GO:0099537	trans-synaptic signaling	0.0149081580573467
CC	GO:0044304	main axon	0.0149259593010439
BP	GO:0007268	chemical synaptic transmission	0.0150163785270428
BP	GO:0098916	anterograde trans-synaptic signaling	0.0150163785270428
BP	GO:0051962	positive regulation of nervous system development	0.0150163785270428
BP	GO:0000278	mitotic cell cycle	0.0157094585470639
BP	GO:0003008	system process	0.0161176706232803
BP	GO:0060284	regulation of cell development	0.0174583345655205
BP	GO:0042221	response to chemical	0.0180455584741841
BP	GO:0120035	regulation of plasma membrane bounded cell projection organization	0.019218640301356
BP	GO:0120036	plasma membrane bounded cell projection organization	0.0193079786458156
MF	GO:0044325	ion channel binding	0.0193079786458156
MF	GO:0042623	ATPase activity, coupled	0.0196278655311805
BP	GO:0050808	synapse organization	0.0201455188552354
BP	GO:0002062	chondrocyte differentiation	0.0217108273011805
BP	GO:0050767	regulation of neurogenesis	0.0217492720582198
BP	GO:0007346	regulation of mitotic cell cycle	0.0219682233766818
BP	GO:0007049	cell cycle	0.0231526367181941
BP	GO:0031344	regulation of cell projection organization	0.0231526367181941
BP	GO:0097435	supramolecular fiber organization	0.0233408485607569
BP	GO:0051236	establishment of RNA localization	0.0241977813656511
CC	GO:0099572	postsynaptic specialization	0.0244590135391332
BP	GO:0033047	regulation of mitotic sister chromatid segregation	0.0255037167620961
BP	GO:0051983	regulation of chromosome segregation	0.0255037167620961
CC	GO:0150034	distal axon	0.0255751660055378
MF	GO:0016887	ATPase activity	0.025783839864328
CC	GO:0005581	collagen trimer	0.025783839864328
BP	GO:0034641	cellular nitrogen compound metabolic process	0.0259785753889666
CC	GO:0044446	intracellular organelle part	0.0259785753889666
CC	GO:0099699	integral component of synaptic membrane	0.0259914755026158
BP	GO:0140014	mitotic nuclear division	0.0273052273779008
MF	GO:0003729	mRNA binding	0.0283266935083979
BP	GO:0008150	biological_process	0.0289049570681985
CC	GO:0030016	myofibril	0.0289049570681985
MF	GO:0046873	metal ion transmembrane transporter activity	0.0289049570681985
BP	GO:0044087	regulation of cellular component biogenesis	0.0304012521535905
BP	GO:0031124	mRNA 3'-end processing	0.0304012521535905
BP	GO:0000819	sister chromatid segregation	0.0312779888270983
CC	GO:0099634	postsynaptic specialization membrane	0.0316429237881796
BP	GO:0006725	cellular aromatic compound metabolic process	0.0316811737847661
BP	GO:0007215	glutamate receptor signaling pathway	0.032138384194382
BP	GO:0022607	cellular component assembly	0.0325996740201732
BP	GO:0044089	positive regulation of cellular component biogenesis	0.0340651686191052
BP	GO:0051716	cellular response to stimulus	0.0340651686191052
BP	GO:0032879	regulation of localization	0.0342065353122883
BP	GO:0050877	nervous system process	0.0342891426715016
MF	GO:0030020	extracellular matrix structural constituent conferring tensile strength	0.0356016265087294
BP	GO:0090068	positive regulation of cell cycle process	0.0356016265087294
BP	GO:1905477	positive regulation of protein localization to membrane	0.0356016265087294
CC	GO:0000779	condensed chromosome, centromeric region	0.0356016265087294
CC	GO:0098936	intrinsic component of postsynaptic membrane	0.0356016265087294
CC	GO:0048786	presynaptic active zone	0.0356016265087294
BP	GO:0033045	regulation of sister chromatid segregation	0.0356016265087294
CC	GO:0044449	contractile fiber part	0.0377173531064721
CC	GO:0044463	cell projection part	0.0377173531064721
CC	GO:0120038	plasma membrane bounded cell projection part	0.0377173531064721
BP	GO:0060350	endochondral bone morphogenesis	0.0377173531064721
CC	GO:1902495	transmembrane transporter complex	0.0377173531064721
CC	GO:0042734	presynaptic membrane	0.0377173531064721
BP	GO:0060047	heart contraction	0.0386503318740717
CC	GO:0120025	plasma membrane bounded cell projection	0.0394086477690135
BP	GO:0060351	cartilage development involved in endochondral bone morphogenesis	0.0398040630200563
BP	GO:0060348	bone development	0.0398040630200563
BP	GO:0050657	nucleic acid transport	0.0398040630200563
BP	GO:0050658	RNA transport	0.0398040630200563
CC	GO:0034703	cation channel complex	0.0399751084501232
BP	GO:0051240	positive regulation of multicellular organismal process	0.0399751084501232
CC	GO:1990351	transporter complex	0.0399751084501232
MF	GO:0003723	RNA binding	0.0399751084501232
CC	GO:0030017	sarcomere	0.0400975192254524
CC	GO:0034705	potassium channel complex	0.0420985199572
CC	GO:0032279	asymmetric synapse	0.0432852623288503
CC	GO:0071013	catalytic step 2 spliceosome	0.0435945469808214
MF	GO:0005261	cation channel activity	0.0442861589522247
BP	GO:0045664	regulation of neuron differentiation	0.0461022314677492
BP	GO:0010720	positive regulation of cell development	0.0462685404636357
BP	GO:0050769	positive regulation of neurogenesis	0.0466666375742022
MF	GO:1990825	sequence-specific mRNA binding	0.0475087882514935
BP	GO:0044260	cellular macromolecule metabolic process	0.0475087882514935
BP	GO:0006261	DNA-dependent DNA replication	0.0475087882514935
BP	GO:0098742	cell-cell adhesion via plasma-membrane adhesion molecules	0.0483521687354692
BP	GO:0040008	regulation of growth	0.0483521687354692
CC	GO:0000228	nuclear chromosome	0.049061800897998
BP	GO:0010467	gene expression	0.0494224385149568
