# Supplementary material for: Dedicated transcriptomics combined with power analysis lead to functional understanding of genes with weak phenotypic changes in knockout lines
Source: PLoS Comput Biol. 2020 Nov 12;16(11):e1008354. doi: 10.1371/journal.pcbi.1008354 (PMC7685438; doi:10.1371/journal.pcbi.1008354)
Supplement: S4 File — (GZ) [file pcbi.1008354.s018.gz › S4_File/gor0.7/79.tsv]

ontology	category	term	BH
CC	GO:0032991	protein-containing complex	2.04159146202594e-09
BP	GO:0009987	cellular process	2.04159146202594e-09
CC	GO:0044428	nuclear part	5.59324870348281e-07
MF	GO:0005201	extracellular matrix structural constituent	5.59324870348281e-07
CC	GO:0070013	intracellular organelle lumen	9.01147961369673e-07
CC	GO:0031974	membrane-enclosed lumen	9.01147961369673e-07
CC	GO:0043233	organelle lumen	9.01147961369673e-07
BP	GO:0071840	cellular component organization or biogenesis	9.01147961369673e-07
CC	GO:0031012	extracellular matrix	9.01147961369673e-07
CC	GO:0031981	nuclear lumen	9.01147961369673e-07
CC	GO:0097060	synaptic membrane	9.06539501098207e-07
BP	GO:0032501	multicellular organismal process	1.29161786734363e-06
CC	GO:0043228	non-membrane-bounded organelle	1.47463153492088e-06
MF	GO:0005515	protein binding	1.77814969820846e-06
CC	GO:0045202	synapse	1.85410370007236e-06
BP	GO:0065007	biological regulation	2.7831117325808e-06
CC	GO:0062023	collagen-containing extracellular matrix	3.44854349752823e-06
CC	GO:0005654	nucleoplasm	3.85755580526524e-06
BP	GO:0016043	cellular component organization	4.06808571422615e-06
CC	GO:0043232	intracellular non-membrane-bounded organelle	4.38547552417357e-06
BP	GO:0007275	multicellular organism development	4.82829777663027e-06
MF	GO:0005198	structural molecule activity	5.54019022479701e-06
MF	GO:0005488	binding	5.78159367799817e-06
BP	GO:0032502	developmental process	6.57527365753809e-06
BP	GO:0048731	system development	7.90660064101191e-06
BP	GO:0048856	anatomical structure development	9.73726239638575e-06
CC	GO:0044456	synapse part	1.08858821158348e-05
CC	GO:0097458	neuron part	1.25182609073608e-05
CC	GO:0030424	axon	1.43262856660244e-05
BP	GO:0050789	regulation of biological process	1.72195608977527e-05
BP	GO:0006396	RNA processing	4.69568886064971e-05
BP	GO:0006139	nucleobase-containing compound metabolic process	5.26548465001642e-05
CC	GO:0005634	nucleus	5.47809007941908e-05
BP	GO:0090304	nucleic acid metabolic process	5.47809007941908e-05
CC	GO:0030054	cell junction	6.23200656770803e-05
CC	GO:0031226	intrinsic component of plasma membrane	8.49489757660601e-05
CC	GO:0045211	postsynaptic membrane	9.22863037347752e-05
BP	GO:0007399	nervous system development	0.000125270240328706
CC	GO:0044464	cell part	0.000130535385734099
CC	GO:0005623	cell	0.000253415952263211
BP	GO:0008380	RNA splicing	0.000339297478665006
CC	GO:0098687	chromosomal region	0.000358234107605785
CC	GO:0000776	kinetochore	0.000513323906569887
BP	GO:0046483	heterocycle metabolic process	0.000588938000122112
BP	GO:0016071	mRNA metabolic process	0.000765733544332425
CC	GO:0099240	intrinsic component of synaptic membrane	0.000783008341909793
BP	GO:0050794	regulation of cellular process	0.000783008341909793
BP	GO:0048518	positive regulation of biological process	0.000783008341909793
CC	GO:0000775	chromosome, centromeric region	0.000818063314908443
BP	GO:0006397	mRNA processing	0.000837165459339862
BP	GO:0043170	macromolecule metabolic process	0.000931612940747803
CC	GO:0005887	integral component of plasma membrane	0.000980679363594952
CC	GO:0005681	spliceosomal complex	0.00109551982525444
CC	GO:0044422	organelle part	0.0011862483543851
BP	GO:0034641	cellular nitrogen compound metabolic process	0.00157568776959211
CC	GO:0036477	somatodendritic compartment	0.00157568776959211
CC	GO:0044421	extracellular region part	0.00164004999333266
BP	GO:0006725	cellular aromatic compound metabolic process	0.0017051803668911
BP	GO:0051726	regulation of cell cycle	0.00196084106260271
BP	GO:0051130	positive regulation of cellular component organization	0.00238107307570845
CC	GO:1990904	ribonucleoprotein complex	0.00245069107212993
BP	GO:0040007	growth	0.00263746140426718
CC	GO:0005581	collagen trimer	0.00285326691885183
CC	GO:0044420	extracellular matrix component	0.00325372519983818
MF	GO:0046873	metal ion transmembrane transporter activity	0.00331822655462813
BP	GO:0051239	regulation of multicellular organismal process	0.00331822655462813
CC	GO:0044459	plasma membrane part	0.00337552871273211
CC	GO:0005694	chromosome	0.00337552871273211
CC	GO:0033267	axon part	0.00340591002650759
BP	GO:0048519	negative regulation of biological process	0.00368852088081137
BP	GO:0000245	spliceosomal complex assembly	0.00412714149339403
CC	GO:0098878	neurotransmitter receptor complex	0.00432493116120899
CC	GO:0005615	extracellular space	0.00449689610753574
BP	GO:1901360	organic cyclic compound metabolic process	0.00449689610753574
CC	GO:0044446	intracellular organelle part	0.00453739784327123
BP	GO:0048523	negative regulation of cellular process	0.00478277544752223
BP	GO:0048869	cellular developmental process	0.00479154432685255
CC	GO:0044427	chromosomal part	0.00485722854901637
BP	GO:0048522	positive regulation of cellular process	0.00485722854901637
CC	GO:0043005	neuron projection	0.00547686001678682
BP	GO:0030154	cell differentiation	0.00547995562594283
BP	GO:0098659	inorganic cation import across plasma membrane	0.00547995562594283
BP	GO:0099587	inorganic ion import across plasma membrane	0.00547995562594283
BP	GO:0031123	RNA 3'-end processing	0.00547995562594283
CC	GO:0098794	postsynapse	0.00547995562594283
BP	GO:0099536	synaptic signaling	0.00678961220461334
BP	GO:0051094	positive regulation of developmental process	0.00690070246011786
BP	GO:0007049	cell cycle	0.00696127647679633
BP	GO:0008150	biological_process	0.00701495693406339
CC	GO:0098982	GABA-ergic synapse	0.00701495693406339
BP	GO:0000278	mitotic cell cycle	0.00701495693406339
CC	GO:0005813	centrosome	0.00701495693406339
BP	GO:0006807	nitrogen compound metabolic process	0.00757640702641157
CC	GO:0098590	plasma membrane region	0.00782387771195974
BP	GO:0030198	extracellular matrix organization	0.00827918588751041
CC	GO:0098793	presynapse	0.00827918588751041
CC	GO:0099699	integral component of synaptic membrane	0.00841794147364151
BP	GO:0051128	regulation of cellular component organization	0.00854421267051234
BP	GO:0010467	gene expression	0.00925973825477332
BP	GO:0048468	cell development	0.00959033022187717
BP	GO:0060350	endochondral bone morphogenesis	0.00960034453323656
MF	GO:0005261	cation channel activity	0.0108531416814597
CC	GO:0042734	presynaptic membrane	0.0108531416814597
MF	GO:0030020	extracellular matrix structural constituent conferring tensile strength	0.0108531416814597
BP	GO:0022008	neurogenesis	0.0108531416814597
BP	GO:0050793	regulation of developmental process	0.0111105425995356
CC	GO:0044297	cell body	0.0111727133786947
BP	GO:0099537	trans-synaptic signaling	0.011351013296315
BP	GO:0051179	localization	0.0114468707599835
CC	GO:0008328	ionotropic glutamate receptor complex	0.0117893095995426
BP	GO:0048589	developmental growth	0.0120788878605703
BP	GO:0051962	positive regulation of nervous system development	0.0120788878605703
BP	GO:0007346	regulation of mitotic cell cycle	0.0120788878605703
BP	GO:0030182	neuron differentiation	0.0138948318318005
BP	GO:0043062	extracellular structure organization	0.0140204590134263
BP	GO:0000375	RNA splicing, via transesterification reactions	0.0144077382163756
BP	GO:0000377	RNA splicing, via transesterification reactions with bulged adenosine as nucleophile	0.0144077382163756
BP	GO:0000398	mRNA splicing, via spliceosome	0.0144077382163756
BP	GO:0007268	chemical synaptic transmission	0.0148877409036254
BP	GO:0098916	anterograde trans-synaptic signaling	0.0148877409036254
BP	GO:0090068	positive regulation of cell cycle process	0.0154276116081676
BP	GO:0016070	RNA metabolic process	0.0159452203907112
CC	GO:0000777	condensed chromosome kinetochore	0.016798443674672
MF	GO:0044877	protein-containing complex binding	0.0176499499854421
BP	GO:1901701	cellular response to oxygen-containing compound	0.0181893894382065
MF	GO:0005212	structural constituent of eye lens	0.0187262192419913
BP	GO:0051983	regulation of chromosome segregation	0.0187262192419913
BP	GO:0000070	mitotic sister chromatid segregation	0.0187262192419913
MF	GO:0022890	inorganic cation transmembrane transporter activity	0.0197979969111445
CC	GO:0098936	intrinsic component of postsynaptic membrane	0.0198322199282467
BP	GO:0048699	generation of neurons	0.0207791269754769
BP	GO:0006260	DNA replication	0.0207791269754769
BP	GO:0006259	DNA metabolic process	0.0207791269754769
BP	GO:0048666	neuron development	0.0225474931410728
BP	GO:0045597	positive regulation of cell differentiation	0.0237085776426292
BP	GO:0060348	bone development	0.0239544857900006
BP	GO:1903047	mitotic cell cycle process	0.0239544857900006
BP	GO:0007155	cell adhesion	0.0243891261726103
BP	GO:0022610	biological adhesion	0.0246492988009173
MF	GO:0022836	gated channel activity	0.0247938583398372
BP	GO:2000026	regulation of multicellular organismal development	0.0268455782283273
CC	GO:0000228	nuclear chromosome	0.0278876969706354
BP	GO:0050808	synapse organization	0.0280875499908864
CC	GO:0097447	dendritic tree	0.0281435185094888
CC	GO:0043292	contractile fiber	0.0281435185094888
MF	GO:0005267	potassium channel activity	0.0286390244687942
BP	GO:0033045	regulation of sister chromatid segregation	0.0290071666978935
CC	GO:0043025	neuronal cell body	0.0296842140571531
CC	GO:0000779	condensed chromosome, centromeric region	0.0303749134779078
BP	GO:0032879	regulation of localization	0.0308230140008348
CC	GO:0099634	postsynaptic specialization membrane	0.0309570058373816
BP	GO:0044260	cellular macromolecule metabolic process	0.030977322052405
BP	GO:0008037	cell recognition	0.0314054226179306
MF	GO:0003697	single-stranded DNA binding	0.0324697742877165
CC	GO:0071944	cell periphery	0.0331025263558178
BP	GO:0098739	import across plasma membrane	0.0331025263558178
MF	GO:0003723	RNA binding	0.0331025263558178
BP	GO:0006403	RNA localization	0.0331025263558178
BP	GO:0060255	regulation of macromolecule metabolic process	0.033979738842283
BP	GO:0098655	cation transmembrane transport	0.033979738842283
CC	GO:0005576	extracellular region	0.033979738842283
MF	GO:0003729	mRNA binding	0.0358580955013392
CC	GO:0071013	catalytic step 2 spliceosome	0.0366143711165994
CC	GO:0099572	postsynaptic specialization	0.0371922524421301
CC	GO:0030425	dendrite	0.0381554965627567
BP	GO:1902749	regulation of cell cycle G2/M phase transition	0.0382453472634488
BP	GO:0001501	skeletal system development	0.0393473070323461
MF	GO:0022838	substrate-specific channel activity	0.0394007385316577
BP	GO:0031175	neuron projection development	0.0395431751021977
CC	GO:0044454	nuclear chromosome part	0.041173574980099
CC	GO:0034703	cation channel complex	0.0412522904250952
BP	GO:0033047	regulation of mitotic sister chromatid segregation	0.0418795349277616
CC	GO:0098978	glutamatergic synapse	0.0455144372904254
CC	GO:0005856	cytoskeleton	0.0455144372904254
BP	GO:0003008	system process	0.0455144372904254
MF	GO:0022839	ion gated channel activity	0.0459780624915497
BP	GO:0060351	cartilage development involved in endochondral bone morphogenesis	0.046270568298684
MF	GO:0008324	cation transmembrane transporter activity	0.0463662719198714
CC	GO:0005886	plasma membrane	0.0464706935256122
BP	GO:0045595	regulation of cell differentiation	0.0471587830548381
BP	GO:0000819	sister chromatid segregation	0.0481517733482729
CC	GO:1902495	transmembrane transporter complex	0.0495597701917796
