# Supplementary material for: Dedicated transcriptomics combined with power analysis lead to functional understanding of genes with weak phenotypic changes in knockout lines
Source: PLoS Comput Biol. 2020 Nov 12;16(11):e1008354. doi: 10.1371/journal.pcbi.1008354 (PMC7685438; doi:10.1371/journal.pcbi.1008354)
Supplement: S4 File — (GZ) [file pcbi.1008354.s018.gz › S4_File/gor0.7/592.tsv]

ontology	category	term	BH
CC	GO:0032991	protein-containing complex	4.73530650090477e-09
BP	GO:0009987	cellular process	6.7485142479308e-08
BP	GO:0071840	cellular component organization or biogenesis	4.53077765352871e-07
MF	GO:0005515	protein binding	6.47309351743797e-07
CC	GO:0044428	nuclear part	6.47309351743797e-07
CC	GO:0031012	extracellular matrix	9.41941918391707e-07
MF	GO:0005488	binding	1.26153192346394e-06
BP	GO:0032501	multicellular organismal process	2.47389806061063e-06
BP	GO:0016043	cellular component organization	2.47389806061063e-06
MF	GO:0005201	extracellular matrix structural constituent	2.82682822273446e-06
BP	GO:0032502	developmental process	5.2752171071118e-06
CC	GO:0031981	nuclear lumen	5.70768612065625e-06
BP	GO:0048731	system development	6.78045064160681e-06
BP	GO:0007275	multicellular organism development	7.81400235836737e-06
CC	GO:0070013	intracellular organelle lumen	8.05316883613733e-06
CC	GO:0031974	membrane-enclosed lumen	8.05316883613733e-06
CC	GO:0043233	organelle lumen	8.05316883613733e-06
BP	GO:0048856	anatomical structure development	1.57587698902616e-05
CC	GO:0043228	non-membrane-bounded organelle	1.6739598236183e-05
BP	GO:0065007	biological regulation	1.77962941820883e-05
BP	GO:0006396	RNA processing	2.62712359643605e-05
CC	GO:0043232	intracellular non-membrane-bounded organelle	3.97950094861156e-05
CC	GO:0030424	axon	3.97950094861156e-05
CC	GO:0062023	collagen-containing extracellular matrix	6.09463127654366e-05
CC	GO:0000775	chromosome, centromeric region	6.09463127654366e-05
MF	GO:0005198	structural molecule activity	6.09463127654366e-05
BP	GO:0050789	regulation of biological process	6.31903540202224e-05
BP	GO:0008380	RNA splicing	7.13959361850448e-05
BP	GO:0090304	nucleic acid metabolic process	9.68465356756796e-05
CC	GO:0005654	nucleoplasm	0.000119186989945696
BP	GO:0007399	nervous system development	0.000119186989945696
CC	GO:0045202	synapse	0.000131401586425273
BP	GO:0016071	mRNA metabolic process	0.00016558616613986
CC	GO:0097060	synaptic membrane	0.000175188039031371
BP	GO:0006397	mRNA processing	0.000216036348001023
CC	GO:0098687	chromosomal region	0.000216036348001023
CC	GO:0000776	kinetochore	0.000218191844790873
BP	GO:0006139	nucleobase-containing compound metabolic process	0.000259670101634632
CC	GO:0005634	nucleus	0.000270832932633243
BP	GO:0051239	regulation of multicellular organismal process	0.000311027095661651
CC	GO:0031226	intrinsic component of plasma membrane	0.000388942487109383
BP	GO:0048519	negative regulation of biological process	0.000421860325631823
BP	GO:0050794	regulation of cellular process	0.00046424108589038
CC	GO:0005681	spliceosomal complex	0.000561196340860907
CC	GO:0044422	organelle part	0.000796552907152146
CC	GO:1990904	ribonucleoprotein complex	0.000796552907152146
CC	GO:0030054	cell junction	0.00100176844956601
BP	GO:0000375	RNA splicing, via transesterification reactions	0.00120417317897028
BP	GO:0000377	RNA splicing, via transesterification reactions with bulged adenosine as nucleophile	0.00120417317897028
BP	GO:0000398	mRNA splicing, via spliceosome	0.00120417317897028
BP	GO:0048523	negative regulation of cellular process	0.00126260352007016
BP	GO:0099536	synaptic signaling	0.00143245080525276
CC	GO:0045211	postsynaptic membrane	0.00147347849036027
CC	GO:0097458	neuron part	0.00147347849036027
BP	GO:0048518	positive regulation of biological process	0.00147347849036027
CC	GO:0005887	integral component of plasma membrane	0.00176748326068677
CC	GO:0036477	somatodendritic compartment	0.00186965127023324
BP	GO:0006260	DNA replication	0.00192024341583881
BP	GO:0060350	endochondral bone morphogenesis	0.00192024341583881
BP	GO:0050793	regulation of developmental process	0.00202835309235362
BP	GO:0099537	trans-synaptic signaling	0.00202835309235362
BP	GO:0007268	chemical synaptic transmission	0.00205465390735869
BP	GO:0098916	anterograde trans-synaptic signaling	0.00205465390735869
BP	GO:0046483	heterocycle metabolic process	0.00206382657953402
CC	GO:0044456	synapse part	0.00208897256945259
BP	GO:0034641	cellular nitrogen compound metabolic process	0.00213520863066624
BP	GO:0045597	positive regulation of cell differentiation	0.00221449186551869
CC	GO:0044421	extracellular region part	0.00221914838770371
BP	GO:0043170	macromolecule metabolic process	0.00259170400614529
CC	GO:0005694	chromosome	0.00268789256721778
BP	GO:0051094	positive regulation of developmental process	0.00284762749236423
BP	GO:0040007	growth	0.00298646615953708
BP	GO:0048167	regulation of synaptic plasticity	0.00298646615953708
CC	GO:0044427	chromosomal part	0.00300585737983599
CC	GO:0033267	axon part	0.00300950117278905
CC	GO:0044446	intracellular organelle part	0.00315617289476169
BP	GO:2000026	regulation of multicellular organismal development	0.00363705047844376
BP	GO:0051128	regulation of cellular component organization	0.00416413709233064
BP	GO:0048869	cellular developmental process	0.00428391595405563
BP	GO:0030154	cell differentiation	0.00432774669702783
BP	GO:0048522	positive regulation of cellular process	0.00524583603806276
BP	GO:0006259	DNA metabolic process	0.00548991857083286
CC	GO:0005581	collagen trimer	0.00587255597281982
MF	GO:0003723	RNA binding	0.00587255597281982
BP	GO:0002062	chondrocyte differentiation	0.00611629940979776
BP	GO:0000070	mitotic sister chromatid segregation	0.00613120227274542
CC	GO:0005615	extracellular space	0.00613943940465944
BP	GO:0048699	generation of neurons	0.00640947163192033
MF	GO:0003729	mRNA binding	0.00646374435721503
BP	GO:0045595	regulation of cell differentiation	0.0064907100007169
CC	GO:0043025	neuronal cell body	0.0064907100007169
BP	GO:0051130	positive regulation of cellular component organization	0.0066926990693292
BP	GO:0048468	cell development	0.00717958899579233
BP	GO:0006725	cellular aromatic compound metabolic process	0.00731212602672604
BP	GO:0006403	RNA localization	0.00750222844650019
BP	GO:0060351	cartilage development involved in endochondral bone morphogenesis	0.00822217386053543
BP	GO:0048589	developmental growth	0.00880288144608027
BP	GO:0022008	neurogenesis	0.00892696968015106
BP	GO:0051983	regulation of chromosome segregation	0.00973126458373346
MF	GO:0005509	calcium ion binding	0.0103315008722136
CC	GO:0044297	cell body	0.0105060097279723
BP	GO:0060348	bone development	0.0105060097279723
BP	GO:0031123	RNA 3'-end processing	0.0105060097279723
MF	GO:0030020	extracellular matrix structural constituent conferring tensile strength	0.0105060097279723
BP	GO:0060349	bone morphogenesis	0.0105650721805969
BP	GO:0001501	skeletal system development	0.0108827444314467
BP	GO:0007155	cell adhesion	0.0108827444314467
BP	GO:0022610	biological adhesion	0.0109445122120499
CC	GO:0098982	GABA-ergic synapse	0.0109445122120499
BP	GO:0000245	spliceosomal complex assembly	0.0109445122120499
CC	GO:0098936	intrinsic component of postsynaptic membrane	0.0112427822795431
CC	GO:0000779	condensed chromosome, centromeric region	0.0113061876763045
BP	GO:0030198	extracellular matrix organization	0.0117162782046309
BP	GO:0000819	sister chromatid segregation	0.0117477728904937
BP	GO:0048168	regulation of neuronal synaptic plasticity	0.0119549693120977
BP	GO:0006261	DNA-dependent DNA replication	0.0119549693120977
BP	GO:0043062	extracellular structure organization	0.0119549693120977
BP	GO:0030182	neuron differentiation	0.0132665535863196
CC	GO:0005623	cell	0.0132665535863196
BP	GO:0051960	regulation of nervous system development	0.0132665535863196
BP	GO:0033045	regulation of sister chromatid segregation	0.0133224682462258
BP	GO:0051179	localization	0.0138677745356131
MF	GO:0046873	metal ion transmembrane transporter activity	0.0138680422691891
CC	GO:0098793	presynapse	0.0138680422691891
CC	GO:0044464	cell part	0.0139923303558692
CC	GO:0098978	glutamatergic synapse	0.0143687405912001
BP	GO:1901360	organic cyclic compound metabolic process	0.0150948466093255
CC	GO:0048786	presynaptic active zone	0.0150948466093255
CC	GO:0000777	condensed chromosome kinetochore	0.0156781454574915
BP	GO:0051726	regulation of cell cycle	0.01610335716527
CC	GO:0099240	intrinsic component of synaptic membrane	0.01610335716527
CC	GO:0071013	catalytic step 2 spliceosome	0.0166431077807949
MF	GO:0005212	structural constituent of eye lens	0.0170480123173292
BP	GO:0010467	gene expression	0.0173252012692848
BP	GO:0007049	cell cycle	0.0176371515295434
BP	GO:0050804	modulation of chemical synaptic transmission	0.0179302610770143
MF	GO:0044877	protein-containing complex binding	0.0181400549150092
CC	GO:0044459	plasma membrane part	0.0182045714799424
BP	GO:0033047	regulation of mitotic sister chromatid segregation	0.0182306261495079
CC	GO:0044420	extracellular matrix component	0.0185489460658055
CC	GO:0043005	neuron projection	0.0187701407169278
BP	GO:0048666	neuron development	0.0207046658050659
BP	GO:0099177	regulation of trans-synaptic signaling	0.0210370390225801
BP	GO:0016070	RNA metabolic process	0.0221108198016045
BP	GO:0006941	striated muscle contraction	0.0237823864218773
CC	GO:0099080	supramolecular complex	0.0239448471642223
CC	GO:0099081	supramolecular polymer	0.0239448471642223
BP	GO:0051962	positive regulation of nervous system development	0.0241685166909285
BP	GO:0051236	establishment of RNA localization	0.0241685166909285
BP	GO:0098742	cell-cell adhesion via plasma-membrane adhesion molecules	0.0242736371470827
CC	GO:0099512	supramolecular fiber	0.0259545334400583
CC	GO:0097447	dendritic tree	0.0260428722751078
CC	GO:0099634	postsynaptic specialization membrane	0.0266319400263908
CC	GO:0005813	centrosome	0.0270445555027569
BP	GO:0006807	nitrogen compound metabolic process	0.0271300937969852
BP	GO:0022613	ribonucleoprotein complex biogenesis	0.0292249670159232
BP	GO:0003418	growth plate cartilage chondrocyte differentiation	0.0308609891814316
CC	GO:0098794	postsynapse	0.0333852167403035
BP	GO:0051216	cartilage development	0.0344577989507555
CC	GO:0043292	contractile fiber	0.0378028278625261
CC	GO:0030425	dendrite	0.038160016217027
CC	GO:0099055	integral component of postsynaptic membrane	0.0389952968145579
CC	GO:0000228	nuclear chromosome	0.039077116735249
BP	GO:0097435	supramolecular fiber organization	0.0407803169728816
BP	GO:0044085	cellular component biogenesis	0.0416932859355556
BP	GO:0003417	growth plate cartilage development	0.0455148843867193
BP	GO:0003433	chondrocyte development involved in endochondral bone morphogenesis	0.0455263996821076
CC	GO:0005576	extracellular region	0.0455263996821076
BP	GO:0050657	nucleic acid transport	0.0455263996821076
BP	GO:0050658	RNA transport	0.0455263996821076
BP	GO:0007215	glutamate receptor signaling pathway	0.0457270989710567
CC	GO:0099572	postsynaptic specialization	0.0457270989710567
BP	GO:0008150	biological_process	0.0457270989710567
BP	GO:0140014	mitotic nuclear division	0.0467765746630981
BP	GO:0060284	regulation of cell development	0.0492401257285598
MF	GO:1990825	sequence-specific mRNA binding	0.0492401257285598
BP	GO:0070887	cellular response to chemical stimulus	0.0498599143030209
BP	GO:0050767	regulation of neurogenesis	0.0499184119450452
