# Supplementary material for: Dedicated transcriptomics combined with power analysis lead to functional understanding of genes with weak phenotypic changes in knockout lines
Source: PLoS Comput Biol. 2020 Nov 12;16(11):e1008354. doi: 10.1371/journal.pcbi.1008354 (PMC7685438; doi:10.1371/journal.pcbi.1008354)
Supplement: S4 File — (GZ) [file pcbi.1008354.s018.gz › S4_File/gor0.7/715.tsv]

ontology	category	term	BH
CC	GO:0032991	protein-containing complex	6.10487844126842e-09
BP	GO:0009987	cellular process	6.10487844126842e-09
BP	GO:0071840	cellular component organization or biogenesis	1.36703747777595e-06
CC	GO:0031012	extracellular matrix	5.3177477425907e-06
MF	GO:0005198	structural molecule activity	5.3177477425907e-06
BP	GO:0016043	cellular component organization	1.61927814347948e-05
MF	GO:0005488	binding	1.68773206866824e-05
CC	GO:0044428	nuclear part	1.68773206866824e-05
BP	GO:0065007	biological regulation	1.70841180670032e-05
MF	GO:0005201	extracellular matrix structural constituent	1.70841180670032e-05
MF	GO:0005515	protein binding	1.92923615653311e-05
CC	GO:0097060	synaptic membrane	1.92923615653311e-05
CC	GO:0043228	non-membrane-bounded organelle	2.20423027466659e-05
CC	GO:0045202	synapse	2.40821612591966e-05
BP	GO:0032501	multicellular organismal process	2.40821612591966e-05
BP	GO:0048731	system development	2.54088547836531e-05
BP	GO:0032502	developmental process	2.62197248474498e-05
BP	GO:0007275	multicellular organism development	3.25522638018775e-05
CC	GO:0030424	axon	3.25522638018775e-05
CC	GO:0043232	intracellular non-membrane-bounded organelle	3.27992080198906e-05
CC	GO:0031981	nuclear lumen	3.79837727521528e-05
BP	GO:0048856	anatomical structure development	5.32358516301699e-05
CC	GO:0044456	synapse part	5.32358516301699e-05
BP	GO:0006396	RNA processing	6.31103702758299e-05
CC	GO:0062023	collagen-containing extracellular matrix	0.000112557721590838
CC	GO:0070013	intracellular organelle lumen	0.00011595002450241
CC	GO:0031974	membrane-enclosed lumen	0.000118887995665413
CC	GO:0043233	organelle lumen	0.000118887995665413
CC	GO:0097458	neuron part	0.000118887995665413
CC	GO:0045211	postsynaptic membrane	0.000146657135533977
BP	GO:0050789	regulation of biological process	0.000164886754078185
CC	GO:0099240	intrinsic component of synaptic membrane	0.000202241935331272
CC	GO:0005634	nucleus	0.000318283873123475
CC	GO:0000776	kinetochore	0.000422475643742557
CC	GO:0031226	intrinsic component of plasma membrane	0.000474030092015117
BP	GO:0008380	RNA splicing	0.000733930019419867
CC	GO:0030054	cell junction	0.000844150202631938
CC	GO:1990904	ribonucleoprotein complex	0.000844150202631938
CC	GO:0000775	chromosome, centromeric region	0.000919947831111413
BP	GO:0050794	regulation of cellular process	0.000919947831111413
CC	GO:0098936	intrinsic component of postsynaptic membrane	0.0011190127515902
CC	GO:0005681	spliceosomal complex	0.00118389889259325
CC	GO:0005654	nucleoplasm	0.00118389889259325
BP	GO:0006397	mRNA processing	0.00128245073098463
BP	GO:0007399	nervous system development	0.00132788005866918
CC	GO:0099699	integral component of synaptic membrane	0.00136052388028373
CC	GO:0005887	integral component of plasma membrane	0.00213923591425987
BP	GO:0016071	mRNA metabolic process	0.00265043029287666
CC	GO:0036477	somatodendritic compartment	0.00273154099455994
CC	GO:0044327	dendritic spine head	0.00273154099455994
CC	GO:0098687	chromosomal region	0.00352890179000087
BP	GO:0007155	cell adhesion	0.00381504846806088
BP	GO:0022610	biological adhesion	0.00400864724470714
BP	GO:0040007	growth	0.00417092631764179
CC	GO:0098982	GABA-ergic synapse	0.00473033353053941
CC	GO:0099055	integral component of postsynaptic membrane	0.00509374635858944
CC	GO:0033267	axon part	0.00510033044516104
CC	GO:0098794	postsynapse	0.00569023395890489
CC	GO:0098878	neurotransmitter receptor complex	0.00618648859793942
BP	GO:0000245	spliceosomal complex assembly	0.00632740552376023
MF	GO:0003729	mRNA binding	0.0068402388497335
CC	GO:0043005	neuron projection	0.00721582999262086
BP	GO:0051094	positive regulation of developmental process	0.00790223056899406
BP	GO:0099536	synaptic signaling	0.00838840303908864
CC	GO:0005694	chromosome	0.00864798442224305
CC	GO:0044422	organelle part	0.00864798442224305
BP	GO:0007268	chemical synaptic transmission	0.00869805016496394
BP	GO:0098916	anterograde trans-synaptic signaling	0.00869805016496394
BP	GO:0031123	RNA 3'-end processing	0.00974924044616093
BP	GO:0048519	negative regulation of biological process	0.0104929341082474
MF	GO:0044877	protein-containing complex binding	0.0104929341082474
BP	GO:0060348	bone development	0.0105916455732855
BP	GO:0045597	positive regulation of cell differentiation	0.0106984117611961
BP	GO:0048869	cellular developmental process	0.0106984117611961
BP	GO:0099537	trans-synaptic signaling	0.0106984117611961
CC	GO:0098590	plasma membrane region	0.0108331273513697
BP	GO:0050808	synapse organization	0.0110879885015569
CC	GO:0044427	chromosomal part	0.0111073499287634
BP	GO:0051179	localization	0.0112668285153556
BP	GO:0006260	DNA replication	0.0116521408602182
BP	GO:0006941	striated muscle contraction	0.0116521408602182
CC	GO:0099634	postsynaptic specialization membrane	0.0117436026751277
BP	GO:0044085	cellular component biogenesis	0.0118389151247944
CC	GO:0044459	plasma membrane part	0.0118389151247944
BP	GO:0030154	cell differentiation	0.0119717741937122
CC	GO:0044464	cell part	0.0123523849189362
MF	GO:0003723	RNA binding	0.0123523849189362
CC	GO:0005623	cell	0.0131816063720021
BP	GO:0090068	positive regulation of cell cycle process	0.0136524463700612
CC	GO:0043025	neuronal cell body	0.0139454807012082
BP	GO:0048523	negative regulation of cellular process	0.0139454807012082
BP	GO:0050793	regulation of developmental process	0.0151232450761872
BP	GO:0008037	cell recognition	0.0152060264045098
BP	GO:0051726	regulation of cell cycle	0.0155357158070664
CC	GO:0008328	ionotropic glutamate receptor complex	0.0155357158070664
MF	GO:0005212	structural constituent of eye lens	0.0163235477927459
MF	GO:0046873	metal ion transmembrane transporter activity	0.0170515140347397
CC	GO:0044297	cell body	0.0181739937543598
CC	GO:0043292	contractile fiber	0.0185530665681295
CC	GO:0097447	dendritic tree	0.0187898500125761
BP	GO:0051130	positive regulation of cellular component organization	0.0189032290682283
BP	GO:0007215	glutamate receptor signaling pathway	0.0189032290682283
BP	GO:0098703	calcium ion import across plasma membrane	0.0196506663763905
BP	GO:1902656	calcium ion import into cytosol	0.0196506663763905
BP	GO:0043170	macromolecule metabolic process	0.0210801229471814
BP	GO:0090304	nucleic acid metabolic process	0.0215521902969359
BP	GO:0006403	RNA localization	0.0228002455500088
BP	GO:0035264	multicellular organism growth	0.0228002455500088
BP	GO:0048666	neuron development	0.0228002455500088
CC	GO:0000777	condensed chromosome kinetochore	0.0228002455500088
BP	GO:0000375	RNA splicing, via transesterification reactions	0.0228002455500088
BP	GO:0000377	RNA splicing, via transesterification reactions with bulged adenosine as nucleophile	0.0228002455500088
BP	GO:0000398	mRNA splicing, via spliceosome	0.0228002455500088
BP	GO:0034641	cellular nitrogen compound metabolic process	0.0228002455500088
BP	GO:0006139	nucleobase-containing compound metabolic process	0.0232374351349309
BP	GO:0051239	regulation of multicellular organismal process	0.0254681758871083
CC	GO:0030425	dendrite	0.0254681758871083
CC	GO:0005813	centrosome	0.0259819777337762
BP	GO:0003009	skeletal muscle contraction	0.0262879799752532
BP	GO:0051128	regulation of cellular component organization	0.0266871125439486
CC	GO:0098793	presynapse	0.0275907506759735
CC	GO:0005581	collagen trimer	0.0278839000546852
BP	GO:0051983	regulation of chromosome segregation	0.0282281369294107
BP	GO:0045595	regulation of cell differentiation	0.0282281369294107
CC	GO:0044420	extracellular matrix component	0.0282281369294107
BP	GO:0033047	regulation of mitotic sister chromatid segregation	0.0282281369294107
BP	GO:0022613	ribonucleoprotein complex biogenesis	0.0289289437642003
BP	GO:0022008	neurogenesis	0.0291425907148286
MF	GO:0005261	cation channel activity	0.0303706515452809
BP	GO:0032412	regulation of ion transmembrane transporter activity	0.0308696521678757
CC	GO:0044421	extracellular region part	0.0309292797837048
BP	GO:0048468	cell development	0.0318769503498862
BP	GO:0048589	developmental growth	0.0319174502779596
BP	GO:0050804	modulation of chemical synaptic transmission	0.0319774109697806
BP	GO:0048699	generation of neurons	0.032734793422936
BP	GO:0030182	neuron differentiation	0.0336649515325194
BP	GO:0098655	cation transmembrane transport	0.0336649515325194
BP	GO:0048518	positive regulation of biological process	0.0346067972440369
MF	GO:0022836	gated channel activity	0.0346067972440369
BP	GO:0099177	regulation of trans-synaptic signaling	0.0376911468547734
BP	GO:0007049	cell cycle	0.0376911468547734
CC	GO:0044446	intracellular organelle part	0.0386601067697626
CC	GO:1902495	transmembrane transporter complex	0.0390500242135708
MF	GO:0030020	extracellular matrix structural constituent conferring tensile strength	0.0404139896199396
BP	GO:0033045	regulation of sister chromatid segregation	0.0404139896199396
CC	GO:0000779	condensed chromosome, centromeric region	0.0404139896199396
BP	GO:0046483	heterocycle metabolic process	0.0404139896199396
BP	GO:0060350	endochondral bone morphogenesis	0.0404139896199396
MF	GO:0015267	channel activity	0.0404139896199396
MF	GO:0022803	passive transmembrane transporter activity	0.0404139896199396
BP	GO:0003015	heart process	0.0405743795088072
CC	GO:1990351	transporter complex	0.0405743795088072
CC	GO:0099572	postsynaptic specialization	0.0405743795088072
BP	GO:0003071	renal system process involved in regulation of systemic arterial blood pressure	0.0428792046894034
BP	GO:0030001	metal ion transport	0.0432333654055201
BP	GO:0031175	neuron projection development	0.0450793670860098
MF	GO:0022839	ion gated channel activity	0.0450793670860098
BP	GO:0000070	mitotic sister chromatid segregation	0.0450793670860098
MF	GO:0022838	substrate-specific channel activity	0.0450793670860098
BP	GO:2000026	regulation of multicellular organismal development	0.0450793670860098
BP	GO:0010467	gene expression	0.0468850670722485
CC	GO:0034702	ion channel complex	0.0473956870364461
BP	GO:0001501	skeletal system development	0.0477323093780659
BP	GO:0051234	establishment of localization	0.0488373395578716
BP	GO:0034220	ion transmembrane transport	0.0499006883565078
