# Supplementary material for: Dedicated transcriptomics combined with power analysis lead to functional understanding of genes with weak phenotypic changes in knockout lines
Source: PLoS Comput Biol. 2020 Nov 12;16(11):e1008354. doi: 10.1371/journal.pcbi.1008354 (PMC7685438; doi:10.1371/journal.pcbi.1008354)
Supplement: S4 File — (GZ) [file pcbi.1008354.s018.gz › S4_File/gor0.7/716.tsv]

ontology	category	term	BH
CC	GO:0032991	protein-containing complex	8.80760388453993e-10
BP	GO:0009987	cellular process	1.93732570323624e-08
MF	GO:0005515	protein binding	1.60741738628774e-07
BP	GO:0071840	cellular component organization or biogenesis	3.10108260845534e-07
CC	GO:0031012	extracellular matrix	6.36072895978521e-07
CC	GO:0043228	non-membrane-bounded organelle	8.90525136416148e-07
MF	GO:0005198	structural molecule activity	1.17505600129653e-06
MF	GO:0005488	binding	1.42767886901119e-06
CC	GO:0044428	nuclear part	1.42767886901119e-06
CC	GO:0043232	intracellular non-membrane-bounded organelle	1.68764093879821e-06
BP	GO:0016043	cellular component organization	1.76680893827521e-06
CC	GO:0062023	collagen-containing extracellular matrix	4.96657894580949e-06
MF	GO:0005201	extracellular matrix structural constituent	7.5156085851618e-06
CC	GO:0030424	axon	7.5156085851618e-06
BP	GO:0065007	biological regulation	7.66047265309403e-06
BP	GO:0050789	regulation of biological process	1.18302218088435e-05
CC	GO:0031981	nuclear lumen	1.94823709823769e-05
CC	GO:0070013	intracellular organelle lumen	1.94823709823769e-05
BP	GO:0048731	system development	1.94823709823769e-05
BP	GO:0032501	multicellular organismal process	1.94823709823769e-05
CC	GO:0031974	membrane-enclosed lumen	1.94823709823769e-05
CC	GO:0043233	organelle lumen	1.94823709823769e-05
CC	GO:0097060	synaptic membrane	1.95543818450567e-05
BP	GO:0050794	regulation of cellular process	2.00575175419836e-05
BP	GO:0007275	multicellular organism development	2.72233403749677e-05
BP	GO:0032502	developmental process	3.04280227318534e-05
CC	GO:0097458	neuron part	4.16608177545447e-05
CC	GO:0045202	synapse	4.16608177545447e-05
BP	GO:0048856	anatomical structure development	4.98429362648603e-05
BP	GO:0007399	nervous system development	7.60392778625925e-05
CC	GO:0036477	somatodendritic compartment	9.08267865313201e-05
CC	GO:0044456	synapse part	9.12923091615138e-05
CC	GO:0098687	chromosomal region	9.52477838201039e-05
BP	GO:0008380	RNA splicing	0.000101087900779396
BP	GO:0016071	mRNA metabolic process	0.000108775978492352
CC	GO:0030054	cell junction	0.000117453811008109
BP	GO:0006396	RNA processing	0.000121052317734586
CC	GO:0005634	nucleus	0.000121052317734586
CC	GO:1990904	ribonucleoprotein complex	0.000164144918636373
CC	GO:0005681	spliceosomal complex	0.000164144918636373
CC	GO:0044422	organelle part	0.0001941115187513
BP	GO:0006397	mRNA processing	0.0001941115187513
CC	GO:0000775	chromosome, centromeric region	0.000241676817557141
CC	GO:0033267	axon part	0.000293016174181177
BP	GO:0051130	positive regulation of cellular component organization	0.000454947513490101
BP	GO:0048518	positive regulation of biological process	0.000497440802183037
CC	GO:0005654	nucleoplasm	0.000503153550721308
BP	GO:0051128	regulation of cellular component organization	0.000519791092729919
CC	GO:0000776	kinetochore	0.000530601235541668
BP	GO:0048519	negative regulation of biological process	0.00100869010296801
BP	GO:0048522	positive regulation of cellular process	0.00103923275676139
BP	GO:0040007	growth	0.00113126597750059
CC	GO:0044297	cell body	0.00136239134724216
BP	GO:0000375	RNA splicing, via transesterification reactions	0.00145631477154611
BP	GO:0000377	RNA splicing, via transesterification reactions with bulged adenosine as nucleophile	0.00145631477154611
BP	GO:0000398	mRNA splicing, via spliceosome	0.00145631477154611
CC	GO:0098982	GABA-ergic synapse	0.00148346329440167
CC	GO:0043005	neuron projection	0.00153187286679668
BP	GO:0048523	negative regulation of cellular process	0.00154520024473817
CC	GO:0043025	neuronal cell body	0.0015914711799704
CC	GO:0005694	chromosome	0.00163286157625951
BP	GO:0051094	positive regulation of developmental process	0.00173447421518788
MF	GO:0044877	protein-containing complex binding	0.00176702920293956
BP	GO:0045597	positive regulation of cell differentiation	0.0017934203639488
CC	GO:0044427	chromosomal part	0.00244411003487567
CC	GO:0044446	intracellular organelle part	0.00244708926419642
CC	GO:0045211	postsynaptic membrane	0.00244708926419642
BP	GO:0006139	nucleobase-containing compound metabolic process	0.00265991042700416
BP	GO:0051179	localization	0.00265991042700416
CC	GO:0005581	collagen trimer	0.00278028455954086
CC	GO:0044420	extracellular matrix component	0.00309574957493981
BP	GO:0051239	regulation of multicellular organismal process	0.0033177820501217
CC	GO:0005813	centrosome	0.0033177820501217
BP	GO:0050808	synapse organization	0.00333900861700429
BP	GO:0034641	cellular nitrogen compound metabolic process	0.00345425906749349
BP	GO:0043170	macromolecule metabolic process	0.00372868388020134
BP	GO:0000070	mitotic sister chromatid segregation	0.00393452946110927
CC	GO:0098590	plasma membrane region	0.00417720772860047
BP	GO:0050793	regulation of developmental process	0.00417720772860047
BP	GO:0006260	DNA replication	0.00417720772860047
BP	GO:0051726	regulation of cell cycle	0.00444184439680807
CC	GO:0000779	condensed chromosome, centromeric region	0.00453688963447417
BP	GO:0030154	cell differentiation	0.00465779526759383
BP	GO:0048869	cellular developmental process	0.00470404310537445
CC	GO:0000777	condensed chromosome kinetochore	0.00472093543095776
MF	GO:0005212	structural constituent of eye lens	0.00472093543095776
CC	GO:0099240	intrinsic component of synaptic membrane	0.00475296050658331
BP	GO:0048468	cell development	0.00482776110926865
BP	GO:0001501	skeletal system development	0.00482776110926865
BP	GO:0000819	sister chromatid segregation	0.00495850708844426
BP	GO:0007049	cell cycle	0.00511195828188682
CC	GO:0044421	extracellular region part	0.00559971310017769
BP	GO:0090304	nucleic acid metabolic process	0.0058666506935183
BP	GO:0048666	neuron development	0.00594176181739912
BP	GO:0022008	neurogenesis	0.00613851913357013
BP	GO:0051960	regulation of nervous system development	0.00613851913357013
BP	GO:0048589	developmental growth	0.00648646103767092
BP	GO:0046483	heterocycle metabolic process	0.00652487041115252
BP	GO:0048699	generation of neurons	0.00724016663207603
BP	GO:0090068	positive regulation of cell cycle process	0.00758849571619915
CC	GO:0097447	dendritic tree	0.00758849571619915
CC	GO:0031226	intrinsic component of plasma membrane	0.00762485745984985
BP	GO:0033047	regulation of mitotic sister chromatid segregation	0.00953964040467999
BP	GO:0045595	regulation of cell differentiation	0.00968799296546001
BP	GO:2000026	regulation of multicellular organismal development	0.00974419333088424
BP	GO:0051983	regulation of chromosome segregation	0.0106658812407642
BP	GO:0030182	neuron differentiation	0.0107759732562804
BP	GO:0008037	cell recognition	0.0111592249299966
BP	GO:0030198	extracellular matrix organization	0.0112632029928511
CC	GO:0030425	dendrite	0.0114396187786288
BP	GO:0051962	positive regulation of nervous system development	0.0114587890990881
BP	GO:0031175	neuron projection development	0.0114587890990881
CC	GO:0005623	cell	0.0115882558828588
BP	GO:0000245	spliceosomal complex assembly	0.0117560442452589
BP	GO:0099536	synaptic signaling	0.0119019181199383
CC	GO:0005856	cytoskeleton	0.0121045264986913
CC	GO:0044464	cell part	0.0123131645830233
CC	GO:0098793	presynapse	0.0124398849703349
BP	GO:0044085	cellular component biogenesis	0.0127134316827883
BP	GO:0006725	cellular aromatic compound metabolic process	0.0134320515619848
BP	GO:0006403	RNA localization	0.0142339741518796
BP	GO:0008150	biological_process	0.014704544065741
CC	GO:0005887	integral component of plasma membrane	0.014704544065741
BP	GO:0033045	regulation of sister chromatid segregation	0.014877225403524
BP	GO:0032879	regulation of localization	0.0153048045389202
BP	GO:0099537	trans-synaptic signaling	0.0159643255790391
BP	GO:1901701	cellular response to oxygen-containing compound	0.0159643255790391
CC	GO:0098794	postsynapse	0.0163035301864897
BP	GO:0007268	chemical synaptic transmission	0.0163035301864897
BP	GO:0098916	anterograde trans-synaptic signaling	0.0163035301864897
BP	GO:0043062	extracellular structure organization	0.0165096134796168
BP	GO:0007059	chromosome segregation	0.0169353787825333
CC	GO:0042734	presynaptic membrane	0.0171355459980033
BP	GO:0140014	mitotic nuclear division	0.0171355459980033
BP	GO:0051716	cellular response to stimulus	0.0173624487889009
MF	GO:0003729	mRNA binding	0.0173967715741278
CC	GO:0099699	integral component of synaptic membrane	0.0183434719995089
BP	GO:0006807	nitrogen compound metabolic process	0.0194762768744253
CC	GO:0000228	nuclear chromosome	0.0201794806917433
BP	GO:0048167	regulation of synaptic plasticity	0.0202492382140032
BP	GO:0031123	RNA 3'-end processing	0.021385270231455
BP	GO:0000278	mitotic cell cycle	0.0223423282139688
CC	GO:0005615	extracellular space	0.0228428835779747
CC	GO:0098878	neurotransmitter receptor complex	0.0228983441503277
MF	GO:0003723	RNA binding	0.0231805573614781
BP	GO:0006261	DNA-dependent DNA replication	0.0231805573614781
BP	GO:0051301	cell division	0.0254341696636619
BP	GO:0007215	glutamate receptor signaling pathway	0.0254341696636619
BP	GO:0120039	plasma membrane bounded cell projection morphogenesis	0.0254733210683937
BP	GO:0035264	multicellular organism growth	0.0254733210683937
BP	GO:0048168	regulation of neuronal synaptic plasticity	0.0261245874722342
BP	GO:0051234	establishment of localization	0.0268734877369644
BP	GO:0048812	neuron projection morphogenesis	0.0269515257432468
BP	GO:0022613	ribonucleoprotein complex biogenesis	0.0269515257432468
BP	GO:0040008	regulation of growth	0.0269515257432468
BP	GO:1901360	organic cyclic compound metabolic process	0.0270316422854082
CC	GO:0099634	postsynaptic specialization membrane	0.0270316422854082
BP	GO:0007346	regulation of mitotic cell cycle	0.0273643272057179
CC	GO:0098936	intrinsic component of postsynaptic membrane	0.0275485697905538
BP	GO:0010564	regulation of cell cycle process	0.0275485697905538
BP	GO:0007154	cell communication	0.0275485697905538
CC	GO:0044459	plasma membrane part	0.0278816215360616
BP	GO:0050769	positive regulation of neurogenesis	0.0282520702685454
CC	GO:0042995	cell projection	0.0292751683457706
MF	GO:0030020	extracellular matrix structural constituent conferring tensile strength	0.0292751683457706
BP	GO:0048858	cell projection morphogenesis	0.0293221967167293
CC	GO:0044454	nuclear chromosome part	0.0295233000850677
BP	GO:0003418	growth plate cartilage chondrocyte differentiation	0.029910939925886
CC	GO:0099512	supramolecular fiber	0.0299995242615812
CC	GO:0005576	extracellular region	0.0312856129125678
BP	GO:0120036	plasma membrane bounded cell projection organization	0.0312856129125678
BP	GO:0120035	regulation of plasma membrane bounded cell projection organization	0.0338599075566603
BP	GO:0023052	signaling	0.0338599075566603
CC	GO:0043229	intracellular organelle	0.033892968457301
CC	GO:0099080	supramolecular complex	0.033892968457301
CC	GO:0099081	supramolecular polymer	0.033892968457301
BP	GO:0030030	cell projection organization	0.0354617224456532
BP	GO:0060348	bone development	0.0356442086254632
CC	GO:0098978	glutamatergic synapse	0.0356442086254632
CC	GO:0071013	catalytic step 2 spliceosome	0.0356442086254632
CC	GO:0043292	contractile fiber	0.0374154987718489
CC	GO:0150034	distal axon	0.0374154987718489
BP	GO:0003008	system process	0.0374154987718489
BP	GO:0060350	endochondral bone morphogenesis	0.0381776011434022
CC	GO:0043226	organelle	0.0385283067956767
MF	GO:0016887	ATPase activity	0.0388053766822538
CC	GO:0044304	main axon	0.0393959096159905
BP	GO:0050767	regulation of neurogenesis	0.0393959096159905
BP	GO:0099177	regulation of trans-synaptic signaling	0.0404607771989526
CC	GO:0000793	condensed chromosome	0.0407574268134175
BP	GO:0007088	regulation of mitotic nuclear division	0.0407574268134175
BP	GO:0003433	chondrocyte development involved in endochondral bone morphogenesis	0.0412830882065614
BP	GO:0006259	DNA metabolic process	0.04257239012791
BP	GO:0051236	establishment of RNA localization	0.0425840281758109
BP	GO:0006275	regulation of DNA replication	0.0434231488214266
BP	GO:0060351	cartilage development involved in endochondral bone morphogenesis	0.0443204556019135
BP	GO:0050804	modulation of chemical synaptic transmission	0.0443204556019135
MF	GO:1990825	sequence-specific mRNA binding	0.0457692900716138
BP	GO:0044089	positive regulation of cellular component biogenesis	0.0470386008182148
BP	GO:0044260	cellular macromolecule metabolic process	0.0470386008182148
BP	GO:1905818	regulation of chromosome separation	0.0470386008182148
BP	GO:0031344	regulation of cell projection organization	0.0470386008182148
BP	GO:0098813	nuclear chromosome segregation	0.0487104986506798
BP	GO:0003071	renal system process involved in regulation of systemic arterial blood pressure	0.0489372626091754
