# Supplementary material for: Dedicated transcriptomics combined with power analysis lead to functional understanding of genes with weak phenotypic changes in knockout lines
Source: PLoS Comput Biol. 2020 Nov 12;16(11):e1008354. doi: 10.1371/journal.pcbi.1008354 (PMC7685438; doi:10.1371/journal.pcbi.1008354)
Supplement: S4 File — (GZ) [file pcbi.1008354.s018.gz › S4_File/gor0.7/293.tsv]

ontology	category	term	BH
CC	GO:0032991	protein-containing complex	5.68252018430635e-10
BP	GO:0009987	cellular process	1.45790845574663e-08
BP	GO:0071840	cellular component organization or biogenesis	3.77180966963762e-08
CC	GO:0044428	nuclear part	5.16519135257235e-07
MF	GO:0005515	protein binding	5.16519135257235e-07
MF	GO:0005198	structural molecule activity	7.52584730004387e-07
BP	GO:0016043	cellular component organization	1.19983730358108e-06
CC	GO:0031012	extracellular matrix	1.56079496419045e-06
BP	GO:0006396	RNA processing	2.19764552618642e-06
MF	GO:0005201	extracellular matrix structural constituent	3.2773885293955e-06
CC	GO:0030424	axon	3.4336048112398e-06
MF	GO:0005488	binding	3.46168444647014e-06
CC	GO:0031981	nuclear lumen	3.91314689381274e-06
BP	GO:0032501	multicellular organismal process	4.52602141045453e-06
CC	GO:0043228	non-membrane-bounded organelle	4.52602141045453e-06
BP	GO:0032502	developmental process	4.52602141045453e-06
CC	GO:0070013	intracellular organelle lumen	4.52602141045453e-06
CC	GO:0031974	membrane-enclosed lumen	4.54379327779192e-06
CC	GO:0043233	organelle lumen	4.54379327779192e-06
CC	GO:0005634	nucleus	7.26890161789966e-06
CC	GO:0062023	collagen-containing extracellular matrix	7.6080633361392e-06
CC	GO:0043232	intracellular non-membrane-bounded organelle	9.89987714577856e-06
CC	GO:0097458	neuron part	1.1140147957188e-05
BP	GO:0048856	anatomical structure development	1.23123487977273e-05
CC	GO:0097060	synaptic membrane	1.24239570125479e-05
BP	GO:0048731	system development	1.48319729751711e-05
BP	GO:0065007	biological regulation	1.57072158751109e-05
CC	GO:0045202	synapse	1.57072158751109e-05
CC	GO:0005654	nucleoplasm	1.57072158751109e-05
BP	GO:0007275	multicellular organism development	1.57072158751109e-05
BP	GO:0006397	mRNA processing	2.71979638131571e-05
CC	GO:0031226	intrinsic component of plasma membrane	3.10732970283338e-05
BP	GO:0016071	mRNA metabolic process	3.76500084830264e-05
CC	GO:0030054	cell junction	4.51797227368744e-05
CC	GO:1990904	ribonucleoprotein complex	5.55031584659437e-05
BP	GO:0008380	RNA splicing	7.48640548444536e-05
CC	GO:0043005	neuron projection	7.48640548444536e-05
CC	GO:0044456	synapse part	9.9980709200842e-05
BP	GO:0040007	growth	0.000107602967191316
CC	GO:0036477	somatodendritic compartment	0.000107602967191316
BP	GO:0090304	nucleic acid metabolic process	0.000146211643592984
CC	GO:0005887	integral component of plasma membrane	0.000149571013695172
BP	GO:0050794	regulation of cellular process	0.000179722662069685
BP	GO:0050789	regulation of biological process	0.000181514734898904
CC	GO:0000775	chromosome, centromeric region	0.000197068981428298
BP	GO:0006139	nucleobase-containing compound metabolic process	0.000197068981428298
CC	GO:0033267	axon part	0.000248393250873518
CC	GO:0005681	spliceosomal complex	0.000257196234069319
CC	GO:0098687	chromosomal region	0.000327156898409283
BP	GO:0048523	negative regulation of cellular process	0.000409461552150738
CC	GO:0000776	kinetochore	0.000451225928906841
BP	GO:0048519	negative regulation of biological process	0.000767840076012705
BP	GO:0007399	nervous system development	0.000956637978848817
CC	GO:0045211	postsynaptic membrane	0.000956637978848817
BP	GO:0000375	RNA splicing, via transesterification reactions	0.00119868163431997
BP	GO:0000377	RNA splicing, via transesterification reactions with bulged adenosine as nucleophile	0.00119868163431997
BP	GO:0000398	mRNA splicing, via spliceosome	0.00119868163431997
BP	GO:0051726	regulation of cell cycle	0.0012243684947822
CC	GO:0005623	cell	0.00144082427579041
BP	GO:0046483	heterocycle metabolic process	0.00144082427579041
CC	GO:0044464	cell part	0.00163477078001335
BP	GO:0034641	cellular nitrogen compound metabolic process	0.00167164315161023
BP	GO:0048518	positive regulation of biological process	0.00176605056843414
BP	GO:0043170	macromolecule metabolic process	0.00252246950919435
CC	GO:0044422	organelle part	0.00252246950919435
CC	GO:0044459	plasma membrane part	0.00252644692744897
CC	GO:0097447	dendritic tree	0.00252644692744897
BP	GO:0051128	regulation of cellular component organization	0.00256430171449131
BP	GO:0051094	positive regulation of developmental process	0.00271966556699292
BP	GO:0006403	RNA localization	0.00272285201537364
CC	GO:0098590	plasma membrane region	0.00312205013234481
BP	GO:0099536	synaptic signaling	0.0034346096434998
BP	GO:0051239	regulation of multicellular organismal process	0.0034346096434998
BP	GO:0051130	positive regulation of cellular component organization	0.00393079332825765
BP	GO:0007049	cell cycle	0.00405637384776115
CC	GO:0030425	dendrite	0.00405637384776115
MF	GO:0003729	mRNA binding	0.00425370195558581
CC	GO:0000779	condensed chromosome, centromeric region	0.00438728644833375
BP	GO:0010467	gene expression	0.00438728644833375
BP	GO:0051179	localization	0.00450441095707761
CC	GO:0000777	condensed chromosome kinetochore	0.00463142994011712
CC	GO:0043292	contractile fiber	0.00463142994011712
BP	GO:0099537	trans-synaptic signaling	0.00463142994011712
CC	GO:0071944	cell periphery	0.00463142994011712
MF	GO:0005212	structural constituent of eye lens	0.00463142994011712
BP	GO:0007268	chemical synaptic transmission	0.00463142994011712
BP	GO:0098916	anterograde trans-synaptic signaling	0.00463142994011712
BP	GO:0051983	regulation of chromosome segregation	0.00468501936789269
BP	GO:0006725	cellular aromatic compound metabolic process	0.00468501936789269
CC	GO:0044421	extracellular region part	0.00497326521306106
CC	GO:0042995	cell projection	0.0054428006734291
BP	GO:0048168	regulation of neuronal synaptic plasticity	0.005487921469842
CC	GO:0099240	intrinsic component of synaptic membrane	0.00560711690460111
BP	GO:0048522	positive regulation of cellular process	0.0058073549638297
BP	GO:0006260	DNA replication	0.0058073549638297
BP	GO:0048869	cellular developmental process	0.00581724706492163
CC	GO:0005886	plasma membrane	0.00594077469492904
BP	GO:0022613	ribonucleoprotein complex biogenesis	0.00608831140706424
BP	GO:0033045	regulation of sister chromatid segregation	0.00636838055380751
BP	GO:0030154	cell differentiation	0.00772894718273248
BP	GO:0048589	developmental growth	0.00790644398445867
MF	GO:0044877	protein-containing complex binding	0.00790644398445867
BP	GO:0033047	regulation of mitotic sister chromatid segregation	0.00867500820644901
BP	GO:0007346	regulation of mitotic cell cycle	0.00867500820644901
CC	GO:0044297	cell body	0.00899820299850487
BP	GO:0051236	establishment of RNA localization	0.00925526829232697
CC	GO:0043025	neuronal cell body	0.00925526829232697
BP	GO:0016070	RNA metabolic process	0.00929642235306431
BP	GO:0050793	regulation of developmental process	0.00979401201173044
BP	GO:0008037	cell recognition	0.00993559231855441
BP	GO:0098655	cation transmembrane transport	0.00993559231855441
BP	GO:2000026	regulation of multicellular organismal development	0.00993559231855441
CC	GO:0098878	neurotransmitter receptor complex	0.00993559231855441
BP	GO:0000245	spliceosomal complex assembly	0.0109860102453486
BP	GO:0050808	synapse organization	0.0113422881026697
CC	GO:0120025	plasma membrane bounded cell projection	0.0118484858474625
CC	GO:0008328	ionotropic glutamate receptor complex	0.0121960780115529
CC	GO:0098794	postsynapse	0.0125170217394579
CC	GO:0044446	intracellular organelle part	0.0135506829812061
CC	GO:0000502	proteasome complex	0.0135506829812061
BP	GO:0000278	mitotic cell cycle	0.0137891613777072
CC	GO:0044463	cell projection part	0.0137891613777072
CC	GO:0120038	plasma membrane bounded cell projection part	0.0137891613777072
BP	GO:0006941	striated muscle contraction	0.0157156912764716
MF	GO:0046873	metal ion transmembrane transporter activity	0.0159183243455432
MF	GO:0003723	RNA binding	0.0159183243455432
BP	GO:0048468	cell development	0.0161193125858932
BP	GO:1901360	organic cyclic compound metabolic process	0.0163783682200601
BP	GO:0040008	regulation of growth	0.0164671972476785
BP	GO:0050657	nucleic acid transport	0.0170094069146115
BP	GO:0050658	RNA transport	0.0170094069146115
BP	GO:0032412	regulation of ion transmembrane transporter activity	0.0175429311035869
CC	GO:0005813	centrosome	0.0180354166730948
BP	GO:0044085	cellular component biogenesis	0.0180650906698535
BP	GO:0000070	mitotic sister chromatid segregation	0.0180839778038849
BP	GO:0003015	heart process	0.0185482514753356
MF	GO:0005509	calcium ion binding	0.018872054334483
CC	GO:0044309	neuron spine	0.018872054334483
BP	GO:0098742	cell-cell adhesion via plasma-membrane adhesion molecules	0.018872054334483
CC	GO:0043197	dendritic spine	0.0191195675424942
CC	GO:0044420	extracellular matrix component	0.0191195675424942
BP	GO:0000819	sister chromatid segregation	0.0191195675424942
BP	GO:0031123	RNA 3'-end processing	0.0191195675424942
CC	GO:0005615	extracellular space	0.0198071714012939
CC	GO:0099512	supramolecular fiber	0.0200899841805702
BP	GO:2001257	regulation of cation channel activity	0.0201591277064303
CC	GO:0098936	intrinsic component of postsynaptic membrane	0.020199424813357
BP	GO:0003009	skeletal muscle contraction	0.0206268148236787
BP	GO:0006261	DNA-dependent DNA replication	0.0208721706757874
CC	GO:0044304	main axon	0.0208721706757874
CC	GO:1905369	endopeptidase complex	0.0214831427186363
CC	GO:0005581	collagen trimer	0.0220513922179446
CC	GO:0099080	supramolecular complex	0.0224655673336905
CC	GO:0099081	supramolecular polymer	0.0224655673336905
CC	GO:0098982	GABA-ergic synapse	0.0237194058264887
BP	GO:0022610	biological adhesion	0.0248513659318863
BP	GO:0022008	neurogenesis	0.027037470256634
CC	GO:0005694	chromosome	0.0270931914055488
CC	GO:0044427	chromosomal part	0.0270931914055488
BP	GO:1905477	positive regulation of protein localization to membrane	0.0272584765721648
BP	GO:0048699	generation of neurons	0.0273661330083288
CC	GO:0030016	myofibril	0.0278213873228458
BP	GO:1901701	cellular response to oxygen-containing compound	0.0278947490174665
CC	GO:0099572	postsynaptic specialization	0.0283018735309861
MF	GO:0030020	extracellular matrix structural constituent conferring tensile strength	0.0283018735309861
BP	GO:0045597	positive regulation of cell differentiation	0.0284476634072543
BP	GO:0051960	regulation of nervous system development	0.0284822070190587
BP	GO:0007155	cell adhesion	0.0284822070190587
CC	GO:0099699	integral component of synaptic membrane	0.0297964066407937
BP	GO:0060255	regulation of macromolecule metabolic process	0.0305799453595876
BP	GO:0034220	ion transmembrane transport	0.0307212660597385
CC	GO:0099634	postsynaptic specialization membrane	0.0307212660597385
CC	GO:1990351	transporter complex	0.0312001273696504
CC	GO:0098793	presynapse	0.0319687887529105
BP	GO:0001501	skeletal system development	0.0319893608575038
BP	GO:0010564	regulation of cell cycle process	0.0320539349504641
BP	GO:0042221	response to chemical	0.0320554133837015
BP	GO:0051962	positive regulation of nervous system development	0.0320554133837015
BP	GO:0032879	regulation of localization	0.0328307056578664
BP	GO:0048666	neuron development	0.0328307056578664
BP	GO:0007154	cell communication	0.0336237663387387
BP	GO:0022898	regulation of transmembrane transporter activity	0.0345142114992477
BP	GO:0030198	extracellular matrix organization	0.0355746970730788
BP	GO:0034765	regulation of ion transmembrane transport	0.035607333147439
BP	GO:0070887	cellular response to chemical stimulus	0.035607333147439
BP	GO:0090068	positive regulation of cell cycle process	0.035850254532195
CC	GO:0044449	contractile fiber part	0.036291798366207
CC	GO:0043229	intracellular organelle	0.0365254406234706
BP	GO:0060350	endochondral bone morphogenesis	0.0365254406234706
BP	GO:1904062	regulation of cation transmembrane transport	0.0379044854629983
BP	GO:0045595	regulation of cell differentiation	0.0384937808936473
BP	GO:0030182	neuron differentiation	0.0384937808936473
CC	GO:1902495	transmembrane transporter complex	0.0392340266769668
BP	GO:0006275	regulation of DNA replication	0.0399069294557099
BP	GO:0048167	regulation of synaptic plasticity	0.0402831478839188
CC	GO:0043226	organelle	0.0402831478839188
BP	GO:0071495	cellular response to endogenous stimulus	0.0419971075384263
BP	GO:0007215	glutamate receptor signaling pathway	0.0419971075384263
CC	GO:0005856	cytoskeleton	0.0423377767363757
BP	GO:0060351	cartilage development involved in endochondral bone morphogenesis	0.0423464440804838
MF	GO:1990825	sequence-specific mRNA binding	0.0439805173215239
BP	GO:1905818	regulation of chromosome separation	0.0439805173215239
CC	GO:0034703	cation channel complex	0.0445206749116848
CC	GO:0098978	glutamatergic synapse	0.0445206749116848
BP	GO:0023052	signaling	0.0445206749116848
CC	GO:0150034	distal axon	0.0454654397153862
MF	GO:0015267	channel activity	0.0457616193567968
MF	GO:0022803	passive transmembrane transporter activity	0.0457616193567968
BP	GO:0030001	metal ion transport	0.0462165644506028
BP	GO:0003071	renal system process involved in regulation of systemic arterial blood pressure	0.0465300076525322
BP	GO:0031175	neuron projection development	0.0474789104171483
BP	GO:0022402	cell cycle process	0.0476006241070562
BP	GO:0140014	mitotic nuclear division	0.047800083925506
BP	GO:0098662	inorganic cation transmembrane transport	0.0485747840045998
BP	GO:0060341	regulation of cellular localization	0.0485747840045998
BP	GO:0098660	inorganic ion transmembrane transport	0.0487210459724001
CC	GO:0034702	ion channel complex	0.0496852514399001
