# Supplementary material for: Dedicated transcriptomics combined with power analysis lead to functional understanding of genes with weak phenotypic changes in knockout lines
Source: PLoS Comput Biol. 2020 Nov 12;16(11):e1008354. doi: 10.1371/journal.pcbi.1008354 (PMC7685438; doi:10.1371/journal.pcbi.1008354)
Supplement: S4 File — (GZ) [file pcbi.1008354.s018.gz › S4_File/gor0.7/185.tsv]

ontology	category	term	BH
BP	GO:0009987	cellular process	1.96116512886239e-08
CC	GO:0032991	protein-containing complex	2.25664243709511e-08
BP	GO:0071840	cellular component organization or biogenesis	9.87894451420221e-08
CC	GO:0044428	nuclear part	2.08420447955624e-06
BP	GO:0016043	cellular component organization	2.08420447955624e-06
CC	GO:0031012	extracellular matrix	2.08420447955624e-06
BP	GO:0032501	multicellular organismal process	3.70170940129078e-06
MF	GO:0005488	binding	5.51257940441788e-06
BP	GO:0032502	developmental process	1.06563094659193e-05
MF	GO:0005515	protein binding	1.06563094659193e-05
BP	GO:0007275	multicellular organism development	1.13498591348502e-05
CC	GO:0043228	non-membrane-bounded organelle	1.3883660023537e-05
BP	GO:0048731	system development	1.4005247444845e-05
BP	GO:0006396	RNA processing	1.41237110298915e-05
CC	GO:0030424	axon	2.19192630078449e-05
BP	GO:0048856	anatomical structure development	2.32180821075644e-05
CC	GO:0045202	synapse	2.85508521829986e-05
CC	GO:0031981	nuclear lumen	2.85508521829986e-05
CC	GO:0043232	intracellular non-membrane-bounded organelle	2.973873151207e-05
BP	GO:0065007	biological regulation	3.70803707238409e-05
MF	GO:0005201	extracellular matrix structural constituent	4.16213653167266e-05
CC	GO:0070013	intracellular organelle lumen	4.16213653167266e-05
CC	GO:0062023	collagen-containing extracellular matrix	4.16213653167266e-05
CC	GO:0031974	membrane-enclosed lumen	4.25360219660434e-05
CC	GO:0043233	organelle lumen	4.25360219660434e-05
CC	GO:0044422	organelle part	4.90256491033103e-05
BP	GO:0051239	regulation of multicellular organismal process	4.90256491033103e-05
CC	GO:0097060	synaptic membrane	4.90256491033103e-05
BP	GO:0051128	regulation of cellular component organization	4.90256491033103e-05
BP	GO:0050789	regulation of biological process	4.90256491033103e-05
CC	GO:0005634	nucleus	5.28020077238841e-05
CC	GO:0044456	synapse part	5.28020077238841e-05
CC	GO:0031226	intrinsic component of plasma membrane	5.5952477335122e-05
CC	GO:0000775	chromosome, centromeric region	6.90896891421513e-05
CC	GO:0005887	integral component of plasma membrane	9.47447262391146e-05
CC	GO:0030054	cell junction	9.47447262391146e-05
CC	GO:0000776	kinetochore	0.000115933991836541
MF	GO:0005198	structural molecule activity	0.000123063069129525
BP	GO:0016071	mRNA metabolic process	0.000123063069129525
BP	GO:0006397	mRNA processing	0.000150387863839821
BP	GO:0008380	RNA splicing	0.000170942530065111
CC	GO:0005681	spliceosomal complex	0.000177161190733498
CC	GO:0005654	nucleoplasm	0.000212957104148969
CC	GO:0098687	chromosomal region	0.000281515652693312
BP	GO:0006139	nucleobase-containing compound metabolic process	0.000315581134152118
BP	GO:0050794	regulation of cellular process	0.000512424177320005
CC	GO:0097458	neuron part	0.000549958173125217
BP	GO:0007399	nervous system development	0.000618258868957642
BP	GO:0048519	negative regulation of biological process	0.000618258868957642
CC	GO:0005623	cell	0.000721301933013655
CC	GO:0033267	axon part	0.000773514258427796
CC	GO:0044464	cell part	0.000773514258427796
BP	GO:0050793	regulation of developmental process	0.00092084069622964
BP	GO:0051130	positive regulation of cellular component organization	0.000968380633819211
CC	GO:0045211	postsynaptic membrane	0.000968380633819211
BP	GO:0048869	cellular developmental process	0.00114935157611683
BP	GO:0051094	positive regulation of developmental process	0.00129793584423739
BP	GO:0090304	nucleic acid metabolic process	0.00129879568730681
BP	GO:0048523	negative regulation of cellular process	0.00135025044062992
CC	GO:0044446	intracellular organelle part	0.0013957249361905
BP	GO:0030154	cell differentiation	0.001424607354746
BP	GO:0046483	heterocycle metabolic process	0.00175283682682006
BP	GO:0034641	cellular nitrogen compound metabolic process	0.00199786715386775
BP	GO:0022610	biological adhesion	0.00234055386240574
BP	GO:0007155	cell adhesion	0.00287594373201208
BP	GO:0006725	cellular aromatic compound metabolic process	0.00287594373201208
BP	GO:0099536	synaptic signaling	0.00304977207581108
CC	GO:0036477	somatodendritic compartment	0.00304977207581108
BP	GO:0099537	trans-synaptic signaling	0.00314654046063553
CC	GO:0098982	GABA-ergic synapse	0.00343596774173964
BP	GO:2000026	regulation of multicellular organismal development	0.00348674354666912
CC	GO:0099240	intrinsic component of synaptic membrane	0.00365781392382951
CC	GO:0005813	centrosome	0.0041498040100332
BP	GO:0050808	synapse organization	0.00421312089283285
CC	GO:0044459	plasma membrane part	0.00424492774290841
BP	GO:0043170	macromolecule metabolic process	0.00424492774290841
BP	GO:0007268	chemical synaptic transmission	0.00424492774290841
BP	GO:0098916	anterograde trans-synaptic signaling	0.00424492774290841
BP	GO:0045597	positive regulation of cell differentiation	0.00470193731750762
CC	GO:0000779	condensed chromosome, centromeric region	0.0048657939478152
CC	GO:0098936	intrinsic component of postsynaptic membrane	0.0048657939478152
BP	GO:0040007	growth	0.00497200453041036
CC	GO:0000777	condensed chromosome kinetochore	0.005150896235951
MF	GO:0044877	protein-containing complex binding	0.00535718791115138
BP	GO:0048518	positive regulation of biological process	0.00542012259947743
CC	GO:0099634	postsynaptic specialization membrane	0.0061570729762888
CC	GO:0005581	collagen trimer	0.00647827729993822
BP	GO:0031123	RNA 3'-end processing	0.00653043336646745
CC	GO:0098978	glutamatergic synapse	0.00653337098479539
BP	GO:0045595	regulation of cell differentiation	0.00653337098479539
CC	GO:0098793	presynapse	0.00689808550231392
CC	GO:1990904	ribonucleoprotein complex	0.00725289343022673
BP	GO:0000375	RNA splicing, via transesterification reactions	0.00736466911456282
BP	GO:0000377	RNA splicing, via transesterification reactions with bulged adenosine as nucleophile	0.00736466911456282
BP	GO:0000398	mRNA splicing, via spliceosome	0.00736466911456282
CC	GO:0098794	postsynapse	0.00736466911456282
BP	GO:0006260	DNA replication	0.00736466911456282
BP	GO:1901360	organic cyclic compound metabolic process	0.00760315317920002
CC	GO:0044421	extracellular region part	0.00838004498842423
MF	GO:0003729	mRNA binding	0.00847256403356179
CC	GO:0098590	plasma membrane region	0.00860031243302499
BP	GO:0048167	regulation of synaptic plasticity	0.00987204994925372
CC	GO:0099572	postsynaptic specialization	0.0105020223836893
BP	GO:0032412	regulation of ion transmembrane transporter activity	0.0111454299491543
CC	GO:0044427	chromosomal part	0.0111454299491543
CC	GO:0098878	neurotransmitter receptor complex	0.0111618223680948
CC	GO:0043005	neuron projection	0.0126256185365761
BP	GO:0000245	spliceosomal complex assembly	0.0129325857306324
CC	GO:0099699	integral component of synaptic membrane	0.0147566647216571
BP	GO:0007215	glutamate receptor signaling pathway	0.0156357608362057
CC	GO:0005694	chromosome	0.0157271850878947
BP	GO:0051179	localization	0.0163937837772021
BP	GO:0006807	nitrogen compound metabolic process	0.0172974654121253
BP	GO:0048522	positive regulation of cellular process	0.0174700580999021
BP	GO:0030198	extracellular matrix organization	0.0174700580999021
MF	GO:0043168	anion binding	0.0177699766759778
CC	GO:0099055	integral component of postsynaptic membrane	0.018249731029163
BP	GO:0051726	regulation of cell cycle	0.018249731029163
BP	GO:0022008	neurogenesis	0.0183182396445319
BP	GO:0051960	regulation of nervous system development	0.0186956653026869
BP	GO:0120035	regulation of plasma membrane bounded cell projection organization	0.0186983877556031
MF	GO:0097367	carbohydrate derivative binding	0.018723913631561
CC	GO:0043025	neuronal cell body	0.018723913631561
BP	GO:0010467	gene expression	0.0188719426379241
MF	GO:0005212	structural constituent of eye lens	0.0188719426379241
BP	GO:0048666	neuron development	0.0196108817295817
BP	GO:0008037	cell recognition	0.0205448727407066
BP	GO:0048699	generation of neurons	0.0207459640444643
BP	GO:2001257	regulation of cation channel activity	0.0210651935143806
BP	GO:0007049	cell cycle	0.0212625551653773
BP	GO:0031344	regulation of cell projection organization	0.0217801467864553
CC	GO:0044297	cell body	0.0221322781235313
BP	GO:0060351	cartilage development involved in endochondral bone morphogenesis	0.0225231438144671
CC	GO:0097447	dendritic tree	0.0235965762280577
BP	GO:0031175	neuron projection development	0.0245763015617899
BP	GO:0048589	developmental growth	0.0245763015617899
BP	GO:0022898	regulation of transmembrane transporter activity	0.0245763015617899
BP	GO:0006941	striated muscle contraction	0.0245763015617899
BP	GO:0016070	RNA metabolic process	0.0245763015617899
BP	GO:0050804	modulation of chemical synaptic transmission	0.0262884333554068
BP	GO:0048468	cell development	0.0266895572504065
CC	GO:0005856	cytoskeleton	0.0266895572504065
BP	GO:0043062	extracellular structure organization	0.0267349622916389
BP	GO:0051962	positive regulation of nervous system development	0.0280460371908962
BP	GO:0048168	regulation of neuronal synaptic plasticity	0.0283982907180607
BP	GO:0099565	chemical synaptic transmission, postsynaptic	0.0301355001798622
BP	GO:0099177	regulation of trans-synaptic signaling	0.0306865009395414
CC	GO:0008328	ionotropic glutamate receptor complex	0.0306865009395414
BP	GO:0051240	positive regulation of multicellular organismal process	0.0311787200650469
BP	GO:0050806	positive regulation of synaptic transmission	0.0311787200650469
MF	GO:0003723	RNA binding	0.0311787200650469
CC	GO:0098948	intrinsic component of postsynaptic specialization membrane	0.0321237239019264
CC	GO:0030425	dendrite	0.0321237239019264
BP	GO:0044085	cellular component biogenesis	0.0324389945325865
MF	GO:0030020	extracellular matrix structural constituent conferring tensile strength	0.0324389945325865
BP	GO:0007346	regulation of mitotic cell cycle	0.0324409673611423
CC	GO:0048786	presynaptic active zone	0.0324993147481843
CC	GO:0005576	extracellular region	0.0324993147481843
BP	GO:0044089	positive regulation of cellular component biogenesis	0.0330185703298137
CC	GO:0000502	proteasome complex	0.0333626849180619
BP	GO:0030182	neuron differentiation	0.0339815994582744
CC	GO:0032279	asymmetric synapse	0.0346377021057317
CC	GO:0005615	extracellular space	0.0364452117549043
BP	GO:0035264	multicellular organism growth	0.0375687359384367
BP	GO:0098655	cation transmembrane transport	0.0375687359384367
BP	GO:0008150	biological_process	0.0375687359384367
BP	GO:0051983	regulation of chromosome segregation	0.0377420389192243
BP	GO:0022613	ribonucleoprotein complex biogenesis	0.0379501296048086
BP	GO:0006403	RNA localization	0.0379501296048086
MF	GO:0005261	cation channel activity	0.0384794303130475
CC	GO:0071013	catalytic step 2 spliceosome	0.0394571528128846
MF	GO:0005509	calcium ion binding	0.0402593692361821
CC	GO:0098839	postsynaptic density membrane	0.0402593692361821
BP	GO:0042391	regulation of membrane potential	0.0403914787092897
BP	GO:0032409	regulation of transporter activity	0.0405252663643837
BP	GO:0032879	regulation of localization	0.0415670674776268
BP	GO:0060350	endochondral bone morphogenesis	0.0415670674776268
CC	GO:0042734	presynaptic membrane	0.0415670674776268
BP	GO:0000278	mitotic cell cycle	0.0415670674776268
BP	GO:0098659	inorganic cation import across plasma membrane	0.0415670674776268
BP	GO:0099587	inorganic ion import across plasma membrane	0.0415670674776268
CC	GO:0150034	distal axon	0.0425341275861451
BP	GO:0090068	positive regulation of cell cycle process	0.044538436131873
BP	GO:0033047	regulation of mitotic sister chromatid segregation	0.0450327506120472
BP	GO:0040008	regulation of growth	0.0480286977636494
CC	GO:0099512	supramolecular fiber	0.0480286977636494
BP	GO:1900449	regulation of glutamate receptor signaling pathway	0.0480286977636494
CC	GO:0043226	organelle	0.0480286977636494
CC	GO:0043229	intracellular organelle	0.0480286977636494
MF	GO:1990825	sequence-specific mRNA binding	0.0480508420975301
CC	GO:0044420	extracellular matrix component	0.0480508420975301
