# Supplementary material for: Dedicated transcriptomics combined with power analysis lead to functional understanding of genes with weak phenotypic changes in knockout lines
Source: PLoS Comput Biol. 2020 Nov 12;16(11):e1008354. doi: 10.1371/journal.pcbi.1008354 (PMC7685438; doi:10.1371/journal.pcbi.1008354)
Supplement: S4 File — (GZ) [file pcbi.1008354.s018.gz › S4_File/gor0.7/410.tsv]

ontology	category	term	BH
CC	GO:0032991	protein-containing complex	2.2442966998211e-08
BP	GO:0071840	cellular component organization or biogenesis	9.58559944475398e-08
BP	GO:0009987	cellular process	9.58559944475398e-08
CC	GO:0044428	nuclear part	1.67470164473296e-06
BP	GO:0016043	cellular component organization	1.73013470499462e-06
BP	GO:0048731	system development	2.46068055045862e-06
MF	GO:0005198	structural molecule activity	2.46068055045862e-06
BP	GO:0032502	developmental process	2.46068055045862e-06
BP	GO:0032501	multicellular organismal process	2.46068055045862e-06
BP	GO:0007275	multicellular organism development	2.46068055045862e-06
CC	GO:0043228	non-membrane-bounded organelle	2.83488477886717e-06
BP	GO:0048856	anatomical structure development	3.76233024701314e-06
MF	GO:0005201	extracellular matrix structural constituent	5.85714585753354e-06
CC	GO:0043232	intracellular non-membrane-bounded organelle	6.69443084761385e-06
CC	GO:0031981	nuclear lumen	9.40001056529636e-06
MF	GO:0005488	binding	9.40001056529636e-06
CC	GO:0031012	extracellular matrix	1.01259140341115e-05
BP	GO:0006396	RNA processing	1.14133771998134e-05
CC	GO:0070013	intracellular organelle lumen	1.44424146456556e-05
CC	GO:0030424	axon	1.44424146456556e-05
CC	GO:0031974	membrane-enclosed lumen	1.44424146456556e-05
CC	GO:0043233	organelle lumen	1.44424146456556e-05
BP	GO:0065007	biological regulation	1.84593539346145e-05
MF	GO:0005515	protein binding	2.02323143622899e-05
CC	GO:0005634	nucleus	2.02323143622899e-05
CC	GO:1990904	ribonucleoprotein complex	3.35603044839946e-05
BP	GO:0007399	nervous system development	3.83185564782787e-05
BP	GO:0008380	RNA splicing	3.83185564782787e-05
BP	GO:0050789	regulation of biological process	6.06944983065011e-05
CC	GO:0005681	spliceosomal complex	6.99160668682911e-05
CC	GO:0005654	nucleoplasm	0.000119081969401768
CC	GO:0045202	synapse	0.000132876620410952
BP	GO:0006397	mRNA processing	0.000133582636893386
CC	GO:0062023	collagen-containing extracellular matrix	0.000153956196504943
BP	GO:0050794	regulation of cellular process	0.000206517335611372
CC	GO:0000775	chromosome, centromeric region	0.000206517335611372
CC	GO:0097060	synaptic membrane	0.000211963468958902
BP	GO:0016071	mRNA metabolic process	0.000259099785695058
CC	GO:0044422	organelle part	0.000267421794426694
CC	GO:0098687	chromosomal region	0.000319680628844269
BP	GO:0090304	nucleic acid metabolic process	0.000351014279224916
BP	GO:0000375	RNA splicing, via transesterification reactions	0.000385412430581875
BP	GO:0000377	RNA splicing, via transesterification reactions with bulged adenosine as nucleophile	0.000385412430581875
BP	GO:0000398	mRNA splicing, via spliceosome	0.000385412430581875
CC	GO:0044464	cell part	0.000385412430581875
CC	GO:0000776	kinetochore	0.000429573418094111
CC	GO:0005623	cell	0.00049314568954884
CC	GO:0044456	synapse part	0.0010122678073845
BP	GO:0006139	nucleobase-containing compound metabolic process	0.0010168250099081
BP	GO:0051130	positive regulation of cellular component organization	0.00173590523511485
CC	GO:0044446	intracellular organelle part	0.00355839089959249
BP	GO:0043170	macromolecule metabolic process	0.00382894733580723
BP	GO:0051239	regulation of multicellular organismal process	0.00382894733580723
BP	GO:0051128	regulation of cellular component organization	0.00411109726275121
BP	GO:0046483	heterocycle metabolic process	0.00431320326837198
BP	GO:0048523	negative regulation of cellular process	0.00481191884438602
BP	GO:0000245	spliceosomal complex assembly	0.00490676083843882
CC	GO:0033267	axon part	0.00510051178342047
CC	GO:0031226	intrinsic component of plasma membrane	0.00523855284778927
BP	GO:0099536	synaptic signaling	0.00523855284778927
BP	GO:0040007	growth	0.00523855284778927
CC	GO:0045211	postsynaptic membrane	0.00556304549639456
MF	GO:0005212	structural constituent of eye lens	0.00556304549639456
BP	GO:0048869	cellular developmental process	0.00588764445112419
BP	GO:0048519	negative regulation of biological process	0.00600752060226271
CC	GO:0005694	chromosome	0.00624898781307144
BP	GO:0022008	neurogenesis	0.00631720974324111
BP	GO:0030154	cell differentiation	0.00684962142629643
CC	GO:0036477	somatodendritic compartment	0.00684962142629643
BP	GO:0099537	trans-synaptic signaling	0.00693696129421485
BP	GO:0007268	chemical synaptic transmission	0.00705937493698919
BP	GO:0098916	anterograde trans-synaptic signaling	0.00705937493698919
BP	GO:0034641	cellular nitrogen compound metabolic process	0.00705937493698919
BP	GO:2000026	regulation of multicellular organismal development	0.0078926109895992
BP	GO:0050793	regulation of developmental process	0.00827249564205075
CC	GO:0097458	neuron part	0.00830840934243304
CC	GO:0044427	chromosomal part	0.00918975935233332
BP	GO:0048518	positive regulation of biological process	0.00928317000808492
CC	GO:0044420	extracellular matrix component	0.00945537138494808
BP	GO:0051726	regulation of cell cycle	0.00966829028564226
CC	GO:0005813	centrosome	0.00972162015058089
BP	GO:0022613	ribonucleoprotein complex biogenesis	0.00994767713764774
BP	GO:0033047	regulation of mitotic sister chromatid segregation	0.0100144042224483
BP	GO:0048699	generation of neurons	0.0102595967413476
BP	GO:0051983	regulation of chromosome segregation	0.0110010130003969
BP	GO:0006725	cellular aromatic compound metabolic process	0.0117720773043013
CC	GO:0005887	integral component of plasma membrane	0.0119290865036116
BP	GO:0000070	mitotic sister chromatid segregation	0.0120230574323415
MF	GO:0003723	RNA binding	0.0120841638367452
BP	GO:0048666	neuron development	0.0120841638367452
BP	GO:0030182	neuron differentiation	0.0126580950669178
CC	GO:0099240	intrinsic component of synaptic membrane	0.0126954925351165
CC	GO:0000779	condensed chromosome, centromeric region	0.0131727397537333
CC	GO:0044421	extracellular region part	0.0134336148119721
BP	GO:0044085	cellular component biogenesis	0.0138197428202703
BP	GO:0022610	biological adhesion	0.0140184270606119
BP	GO:0006260	DNA replication	0.0143282580914849
BP	GO:0051960	regulation of nervous system development	0.0143282580914849
BP	GO:0048522	positive regulation of cellular process	0.0155906949120034
BP	GO:0033045	regulation of sister chromatid segregation	0.0155906949120034
BP	GO:0007155	cell adhesion	0.01592017498418
CC	GO:0098978	glutamatergic synapse	0.0164986120704696
MF	GO:0003729	mRNA binding	0.0178139189418255
BP	GO:0048589	developmental growth	0.0185391041574079
CC	GO:0098794	postsynapse	0.0185391041574079
CC	GO:0000777	condensed chromosome kinetochore	0.018585150095027
BP	GO:0010467	gene expression	0.0189456425647135
CC	GO:0030054	cell junction	0.0202441595379883
CC	GO:0044327	dendritic spine head	0.0206512427408798
BP	GO:0051094	positive regulation of developmental process	0.0214527892575101
BP	GO:0031123	RNA 3'-end processing	0.0219129745963402
BP	GO:0016070	RNA metabolic process	0.0221217046041878
BP	GO:0031175	neuron projection development	0.0221217046041878
BP	GO:0006403	RNA localization	0.0224065467204536
BP	GO:0003009	skeletal muscle contraction	0.0236865582319437
BP	GO:0007049	cell cycle	0.0250801703686393
CC	GO:0005581	collagen trimer	0.0256665979828792
BP	GO:0006941	striated muscle contraction	0.0258050812173079
MF	GO:0005509	calcium ion binding	0.0259960950348584
BP	GO:0000278	mitotic cell cycle	0.0260645865244993
CC	GO:0097447	dendritic tree	0.0273349967735676
BP	GO:0050808	synapse organization	0.0286868576980082
BP	GO:0140014	mitotic nuclear division	0.0306774698638409
BP	GO:0008037	cell recognition	0.0339522639629454
BP	GO:0000819	sister chromatid segregation	0.0350037571053415
BP	GO:0048468	cell development	0.0353701118872851
BP	GO:1901360	organic cyclic compound metabolic process	0.0353701118872851
BP	GO:0007088	regulation of mitotic nuclear division	0.0374563654185833
BP	GO:0051179	localization	0.0375189572669819
BP	GO:1905477	positive regulation of protein localization to membrane	0.0380224369869592
CC	GO:0043025	neuronal cell body	0.0382830983892213
CC	GO:0030425	dendrite	0.0391017849855616
CC	GO:0043005	neuron projection	0.039856207016732
CC	GO:0043292	contractile fiber	0.039856207016732
CC	GO:0044459	plasma membrane part	0.039856207016732
CC	GO:0071013	catalytic step 2 spliceosome	0.0410154954436918
BP	GO:0001501	skeletal system development	0.0410154954436918
BP	GO:0048167	regulation of synaptic plasticity	0.045453011945532
BP	GO:0045595	regulation of cell differentiation	0.045453011945532
CC	GO:0099699	integral component of synaptic membrane	0.045453011945532
BP	GO:1901701	cellular response to oxygen-containing compound	0.045453011945532
CC	GO:0098982	GABA-ergic synapse	0.0466401113947839
BP	GO:0007346	regulation of mitotic cell cycle	0.0490663405071077
BP	GO:0006807	nitrogen compound metabolic process	0.0490663405071077
