# Supplementary material for: Dedicated transcriptomics combined with power analysis lead to functional understanding of genes with weak phenotypic changes in knockout lines
Source: PLoS Comput Biol. 2020 Nov 12;16(11):e1008354. doi: 10.1371/journal.pcbi.1008354 (PMC7685438; doi:10.1371/journal.pcbi.1008354)
Supplement: S4 File — (GZ) [file pcbi.1008354.s018.gz › S4_File/gor0.7/199.tsv]

ontology	category	term	BH
CC	GO:0032991	protein-containing complex	7.1169116917995e-10
BP	GO:0009987	cellular process	1.96283355716052e-08
MF	GO:0005201	extracellular matrix structural constituent	1.87900579063526e-07
CC	GO:0031012	extracellular matrix	1.99526928916408e-07
CC	GO:0062023	collagen-containing extracellular matrix	1.01984002799604e-06
MF	GO:0005515	protein binding	1.29067950556034e-06
MF	GO:0005198	structural molecule activity	3.32464874789863e-06
BP	GO:0071840	cellular component organization or biogenesis	9.21443970917792e-06
BP	GO:0032501	multicellular organismal process	2.0664759961969e-05
CC	GO:0043228	non-membrane-bounded organelle	2.0664759961969e-05
CC	GO:0044428	nuclear part	2.0664759961969e-05
BP	GO:0032502	developmental process	3.31950946643698e-05
BP	GO:0048731	system development	3.31950946643698e-05
CC	GO:0045202	synapse	3.31950946643698e-05
CC	GO:0043232	intracellular non-membrane-bounded organelle	4.76800164654533e-05
MF	GO:0005488	binding	4.97889235223009e-05
BP	GO:0050789	regulation of biological process	5.28504632116772e-05
BP	GO:0007275	multicellular organism development	6.56239824885075e-05
BP	GO:0065007	biological regulation	6.59674144204517e-05
CC	GO:0097458	neuron part	6.65584084777999e-05
BP	GO:0016043	cellular component organization	6.99545786384959e-05
BP	GO:0050794	regulation of cellular process	7.56252909799592e-05
CC	GO:0097060	synaptic membrane	7.90759040742445e-05
BP	GO:0048856	anatomical structure development	7.90759040742445e-05
CC	GO:0031981	nuclear lumen	9.37294877231524e-05
CC	GO:0030424	axon	0.000111456319275134
CC	GO:0044456	synapse part	0.000130894129717606
CC	GO:1990904	ribonucleoprotein complex	0.000209193009637275
CC	GO:0000776	kinetochore	0.000241478691529798
CC	GO:0070013	intracellular organelle lumen	0.000244266957504752
BP	GO:0006396	RNA processing	0.000252800539088312
CC	GO:0030054	cell junction	0.000262967455721773
CC	GO:0000775	chromosome, centromeric region	0.000308354979381616
CC	GO:0031974	membrane-enclosed lumen	0.000319616240035339
CC	GO:0043233	organelle lumen	0.000319616240035339
CC	GO:0031226	intrinsic component of plasma membrane	0.000367967306452296
CC	GO:0098687	chromosomal region	0.000387184926118993
CC	GO:0045211	postsynaptic membrane	0.00086508386132365
CC	GO:0005694	chromosome	0.00100271384666811
CC	GO:0005887	integral component of plasma membrane	0.00131328982166652
BP	GO:0006139	nucleobase-containing compound metabolic process	0.00166782809661987
BP	GO:0040007	growth	0.00183933699152637
BP	GO:0007399	nervous system development	0.00187843221344593
CC	GO:0044427	chromosomal part	0.00187843221344593
BP	GO:0006260	DNA replication	0.00199228462883462
BP	GO:0008380	RNA splicing	0.00209348253048231
BP	GO:0090304	nucleic acid metabolic process	0.00213732783831558
CC	GO:0005654	nucleoplasm	0.00225611652984094
CC	GO:0005634	nucleus	0.00258974636722059
CC	GO:0005681	spliceosomal complex	0.00259951719883145
BP	GO:0016071	mRNA metabolic process	0.00287194234506107
BP	GO:0048523	negative regulation of cellular process	0.00287194234506107
BP	GO:0048518	positive regulation of biological process	0.00287194234506107
CC	GO:0043005	neuron projection	0.00287194234506107
BP	GO:0006397	mRNA processing	0.00287194234506107
BP	GO:0043170	macromolecule metabolic process	0.00343973926809285
BP	GO:0051726	regulation of cell cycle	0.00358137596566814
CC	GO:0099240	intrinsic component of synaptic membrane	0.00360213323306501
CC	GO:0036477	somatodendritic compartment	0.00446760931722191
BP	GO:0006261	DNA-dependent DNA replication	0.00451902612200196
MF	GO:0030020	extracellular matrix structural constituent conferring tensile strength	0.00539407162556749
CC	GO:0044421	extracellular region part	0.00549962875548915
BP	GO:0034641	cellular nitrogen compound metabolic process	0.0060805640190773
BP	GO:0048519	negative regulation of biological process	0.00635408576424891
BP	GO:0000245	spliceosomal complex assembly	0.00638730624413605
BP	GO:0051128	regulation of cellular component organization	0.00638730624413605
MF	GO:0044877	protein-containing complex binding	0.00671189235391421
BP	GO:0046483	heterocycle metabolic process	0.00716835179268243
BP	GO:0000070	mitotic sister chromatid segregation	0.00753118241871244
CC	GO:0098936	intrinsic component of postsynaptic membrane	0.00769050415602067
CC	GO:0098794	postsynapse	0.0077028237768696
CC	GO:0044459	plasma membrane part	0.00808947898264394
CC	GO:0005581	collagen trimer	0.00814299750808735
CC	GO:0044422	organelle part	0.00944030754732164
CC	GO:0005623	cell	0.01084790047318
CC	GO:0098590	plasma membrane region	0.01084790047318
CC	GO:0098982	GABA-ergic synapse	0.0108875916741367
BP	GO:0099536	synaptic signaling	0.0113581756863702
BP	GO:0048589	developmental growth	0.0113581756863702
CC	GO:0044464	cell part	0.0113581756863702
MF	GO:0005518	collagen binding	0.0126420481950813
BP	GO:0000375	RNA splicing, via transesterification reactions	0.0126420481950813
BP	GO:0000377	RNA splicing, via transesterification reactions with bulged adenosine as nucleophile	0.0126420481950813
BP	GO:0000398	mRNA splicing, via spliceosome	0.0126420481950813
CC	GO:0033267	axon part	0.012659092611601
CC	GO:0044420	extracellular matrix component	0.0132974404301174
CC	GO:0098978	glutamatergic synapse	0.0133408477685762
CC	GO:0099634	postsynaptic specialization membrane	0.0146089050102189
BP	GO:1905477	positive regulation of protein localization to membrane	0.0146089050102189
CC	GO:0099699	integral component of synaptic membrane	0.014820869040691
BP	GO:0048522	positive regulation of cellular process	0.0150615612452313
BP	GO:0006807	nitrogen compound metabolic process	0.0151665586647271
BP	GO:0022610	biological adhesion	0.0165662432411154
BP	GO:0006725	cellular aromatic compound metabolic process	0.0167252727185611
BP	GO:0000819	sister chromatid segregation	0.0167252727185611
MF	GO:0003729	mRNA binding	0.0167252727185611
MF	GO:0005212	structural constituent of eye lens	0.0169432630060528
BP	GO:0007154	cell communication	0.0170503031495195
CC	GO:0099572	postsynaptic specialization	0.0174829654897945
BP	GO:0099537	trans-synaptic signaling	0.0180181760494939
BP	GO:0007268	chemical synaptic transmission	0.0182777890490115
BP	GO:0098916	anterograde trans-synaptic signaling	0.0182777890490115
BP	GO:0007155	cell adhesion	0.0184975808894507
BP	GO:0023052	signaling	0.0188430411974005
BP	GO:0051094	positive regulation of developmental process	0.0188729748211438
BP	GO:0050793	regulation of developmental process	0.0195127405386331
BP	GO:0007049	cell cycle	0.021034976651647
BP	GO:0007346	regulation of mitotic cell cycle	0.0213730906055834
CC	GO:0005615	extracellular space	0.0220043148708594
BP	GO:0051239	regulation of multicellular organismal process	0.0220043148708594
BP	GO:0060351	cartilage development involved in endochondral bone morphogenesis	0.0220408505759017
BP	GO:0051130	positive regulation of cellular component organization	0.0229373315334389
CC	GO:0044327	dendritic spine head	0.0239182820963072
BP	GO:0060350	endochondral bone morphogenesis	0.0239182820963072
CC	GO:0000777	condensed chromosome kinetochore	0.0239182820963072
CC	GO:0099055	integral component of postsynaptic membrane	0.0239182820963072
CC	GO:0043025	neuronal cell body	0.0239182820963072
CC	GO:0097447	dendritic tree	0.0239182820963072
CC	GO:0000228	nuclear chromosome	0.0239182820963072
CC	GO:0044297	cell body	0.0243630017490904
BP	GO:0006403	RNA localization	0.0243630017490904
MF	GO:0003723	RNA binding	0.0254934961382105
BP	GO:0008150	biological_process	0.0255162665687551
BP	GO:0051301	cell division	0.027304356896359
BP	GO:1902749	regulation of cell cycle G2/M phase transition	0.0280514354677067
BP	GO:0051983	regulation of chromosome segregation	0.0315013348023637
BP	GO:0033047	regulation of mitotic sister chromatid segregation	0.0315013348023637
BP	GO:0006259	DNA metabolic process	0.0317923972202341
BP	GO:0050808	synapse organization	0.0331032258897423
BP	GO:0031123	RNA 3'-end processing	0.0338853679294035
CC	GO:0030425	dendrite	0.0338853679294035
BP	GO:0048869	cellular developmental process	0.0340855040012038
MF	GO:0005539	glycosaminoglycan binding	0.0353958512016023
CC	GO:0044454	nuclear chromosome part	0.0353958512016023
BP	GO:0048666	neuron development	0.0358133363714057
BP	GO:0051179	localization	0.0358133363714057
BP	GO:1901360	organic cyclic compound metabolic process	0.0386468444174731
BP	GO:0051716	cellular response to stimulus	0.0437793791408357
BP	GO:0006275	regulation of DNA replication	0.0437793791408357
BP	GO:0030154	cell differentiation	0.0440454170027734
BP	GO:2000026	regulation of multicellular organismal development	0.0440454170027734
BP	GO:0044260	cellular macromolecule metabolic process	0.0452834154304488
BP	GO:0090068	positive regulation of cell cycle process	0.0452834154304488
CC	GO:0000779	condensed chromosome, centromeric region	0.0452834154304488
BP	GO:0002062	chondrocyte differentiation	0.0452834154304488
BP	GO:0033045	regulation of sister chromatid segregation	0.0452834154304488
BP	GO:0003008	system process	0.0452834154304488
CC	GO:0005813	centrosome	0.0455588855517953
BP	GO:0010467	gene expression	0.0477480150769365
BP	GO:0000278	mitotic cell cycle	0.0477480150769365
BP	GO:0140014	mitotic nuclear division	0.0485724511869587
BP	GO:0008037	cell recognition	0.0485724511869587
BP	GO:0007059	chromosome segregation	0.0498637874557895
BP	GO:0034508	centromere complex assembly	0.0499284952459603
