# Supplementary material for: Dedicated transcriptomics combined with power analysis lead to functional understanding of genes with weak phenotypic changes in knockout lines
Source: PLoS Comput Biol. 2020 Nov 12;16(11):e1008354. doi: 10.1371/journal.pcbi.1008354 (PMC7685438; doi:10.1371/journal.pcbi.1008354)
Supplement: S4 File — (GZ) [file pcbi.1008354.s018.gz › S4_File/gor0.7/722.tsv]

ontology	category	term	BH
CC	GO:0032991	protein-containing complex	3.32448537264345e-09
CC	GO:0031012	extracellular matrix	1.45234133318205e-07
BP	GO:0071840	cellular component organization or biogenesis	4.09745650446369e-07
BP	GO:0009987	cellular process	4.20832031346699e-07
MF	GO:0005201	extracellular matrix structural constituent	1.24659340946502e-06
MF	GO:0005198	structural molecule activity	1.27055787116236e-06
CC	GO:0062023	collagen-containing extracellular matrix	2.08710522116302e-06
CC	GO:0043228	non-membrane-bounded organelle	4.70642015837052e-06
BP	GO:0016043	cellular component organization	5.10639751860493e-06
CC	GO:0043232	intracellular non-membrane-bounded organelle	1.11006339417992e-05
BP	GO:0032501	multicellular organismal process	1.31189331951368e-05
MF	GO:0005515	protein binding	1.47819147256196e-05
CC	GO:0044428	nuclear part	1.47819147256196e-05
BP	GO:0048731	system development	3.48648419953073e-05
BP	GO:0032502	developmental process	3.64399289412654e-05
MF	GO:0005488	binding	3.91088308848241e-05
BP	GO:0007275	multicellular organism development	6.68501831198898e-05
BP	GO:0048856	anatomical structure development	8.71312527581747e-05
CC	GO:0030424	axon	8.96131192760203e-05
BP	GO:0065007	biological regulation	9.08160882171446e-05
CC	GO:0031981	nuclear lumen	0.000133745935700366
BP	GO:0006396	RNA processing	0.00016032634235186
CC	GO:1990904	ribonucleoprotein complex	0.000218227245040593
CC	GO:0033267	axon part	0.000616636513558714
CC	GO:0045202	synapse	0.000714572778447988
MF	GO:0005212	structural constituent of eye lens	0.00105958464164648
CC	GO:0070013	intracellular organelle lumen	0.00105958464164648
CC	GO:0044421	extracellular region part	0.00105958464164648
CC	GO:0097060	synaptic membrane	0.00105958464164648
CC	GO:0031974	membrane-enclosed lumen	0.00105958464164648
CC	GO:0043233	organelle lumen	0.00105958464164648
CC	GO:0000775	chromosome, centromeric region	0.00113437817789671
CC	GO:0000776	kinetochore	0.00113437817789671
CC	GO:0005634	nucleus	0.00203547196102048
BP	GO:0022610	biological adhesion	0.00219362642951216
BP	GO:0007399	nervous system development	0.00219362642951216
BP	GO:0050789	regulation of biological process	0.00224105066031676
CC	GO:0097458	neuron part	0.00335595239680519
BP	GO:0007155	cell adhesion	0.00348640937989591
CC	GO:0044422	organelle part	0.00377800965525473
CC	GO:0030054	cell junction	0.00389219010526567
BP	GO:0050794	regulation of cellular process	0.00401056753725801
CC	GO:0044456	synapse part	0.00457146752528458
CC	GO:0005654	nucleoplasm	0.00507576789369363
CC	GO:0005581	collagen trimer	0.00615106684947121
CC	GO:0044420	extracellular matrix component	0.00615106684947121
BP	GO:0048519	negative regulation of biological process	0.00674282925368998
BP	GO:0006397	mRNA processing	0.00684086780041442
BP	GO:0016071	mRNA metabolic process	0.00687285005523614
CC	GO:0098687	chromosomal region	0.00707755658395766
BP	GO:0000245	spliceosomal complex assembly	0.00731526659857577
BP	GO:0051128	regulation of cellular component organization	0.00731526659857577
BP	GO:0030198	extracellular matrix organization	0.00731526659857577
BP	GO:0008380	RNA splicing	0.00806092537149952
BP	GO:0090304	nucleic acid metabolic process	0.00806092537149952
CC	GO:0036477	somatodendritic compartment	0.00806092537149952
BP	GO:0040007	growth	0.00806092537149952
BP	GO:0048523	negative regulation of cellular process	0.00837064706325795
BP	GO:0008037	cell recognition	0.00883219588372965
BP	GO:0043170	macromolecule metabolic process	0.0108661670793344
BP	GO:0006403	RNA localization	0.0108661670793344
CC	GO:0005615	extracellular space	0.0108661670793344
BP	GO:0048468	cell development	0.0124500136303318
CC	GO:0005681	spliceosomal complex	0.0128659799393854
CC	GO:0005694	chromosome	0.0132964497423018
CC	GO:0044464	cell part	0.0147598042977649
BP	GO:0051239	regulation of multicellular organismal process	0.0149395218193911
CC	GO:0045211	postsynaptic membrane	0.0152377764986026
CC	GO:0005623	cell	0.0153864100543281
BP	GO:0006139	nucleobase-containing compound metabolic process	0.0161116023412263
BP	GO:0048666	neuron development	0.0169686057604291
BP	GO:0007049	cell cycle	0.0169686057604291
CC	GO:0031226	intrinsic component of plasma membrane	0.0169686057604291
BP	GO:0051726	regulation of cell cycle	0.0170389897040006
CC	GO:0044446	intracellular organelle part	0.0170389897040006
CC	GO:0098878	neurotransmitter receptor complex	0.0170389897040006
MF	GO:0003729	mRNA binding	0.0170389897040006
BP	GO:0051130	positive regulation of cellular component organization	0.0170389897040006
BP	GO:0098742	cell-cell adhesion via plasma-membrane adhesion molecules	0.0170389897040006
BP	GO:0051094	positive regulation of developmental process	0.0170389897040006
MF	GO:0030020	extracellular matrix structural constituent conferring tensile strength	0.0178413236519387
CC	GO:0008328	ionotropic glutamate receptor complex	0.0195968377613909
CC	GO:0044427	chromosomal part	0.0195968377613909
BP	GO:0031123	RNA 3'-end processing	0.0201246123695572
BP	GO:0048699	generation of neurons	0.0201246123695572
MF	GO:0044877	protein-containing complex binding	0.0201246123695572
CC	GO:0000779	condensed chromosome, centromeric region	0.0206312899055806
CC	GO:0099240	intrinsic component of synaptic membrane	0.0206416820779104
BP	GO:0022008	neurogenesis	0.0209610455673741
CC	GO:0043005	neuron projection	0.0211840718158723
BP	GO:0048518	positive regulation of biological process	0.0229922149101688
CC	GO:0044297	cell body	0.0229922149101688
BP	GO:0098703	calcium ion import across plasma membrane	0.0234199436754017
BP	GO:1902656	calcium ion import into cytosol	0.0234199436754017
BP	GO:0043062	extracellular structure organization	0.0234500017158436
CC	GO:0000502	proteasome complex	0.0234500017158436
CC	GO:0000777	condensed chromosome kinetochore	0.0266144180805689
CC	GO:0005576	extracellular region	0.0266833334164975
CC	GO:0044327	dendritic spine head	0.0267606219286731
BP	GO:0048869	cellular developmental process	0.0289683449860403
CC	GO:0098936	intrinsic component of postsynaptic membrane	0.0293256135633694
BP	GO:0006260	DNA replication	0.0293256135633694
BP	GO:0060348	bone development	0.0301565274852562
BP	GO:0030154	cell differentiation	0.0302614245158565
BP	GO:0051236	establishment of RNA localization	0.0303832544781468
BP	GO:0051179	localization	0.0312480339738914
CC	GO:0099080	supramolecular complex	0.0312480339738914
CC	GO:0099081	supramolecular polymer	0.0312480339738914
BP	GO:0099536	synaptic signaling	0.0312480339738914
CC	GO:0005813	centrosome	0.0312480339738914
BP	GO:0060350	endochondral bone morphogenesis	0.0317645714883965
BP	GO:0060351	cartilage development involved in endochondral bone morphogenesis	0.0317645714883965
BP	GO:0006259	DNA metabolic process	0.0317729834022319
BP	GO:0045597	positive regulation of cell differentiation	0.0317729834022319
CC	GO:0005887	integral component of plasma membrane	0.0317729834022319
BP	GO:0048168	regulation of neuronal synaptic plasticity	0.0317729834022319
BP	GO:0000070	mitotic sister chromatid segregation	0.0317729834022319
CC	GO:0099512	supramolecular fiber	0.0317729834022319
CC	GO:0043025	neuronal cell body	0.0317729834022319
BP	GO:0022613	ribonucleoprotein complex biogenesis	0.0317729834022319
BP	GO:0050793	regulation of developmental process	0.0322312036760558
BP	GO:0030182	neuron differentiation	0.0322312036760558
BP	GO:0000278	mitotic cell cycle	0.0322312036760558
CC	GO:0005856	cytoskeleton	0.0328117862212988
CC	GO:0044304	main axon	0.0333757314512748
BP	GO:0048589	developmental growth	0.0336394959265527
BP	GO:0000375	RNA splicing, via transesterification reactions	0.0336394959265527
BP	GO:0000377	RNA splicing, via transesterification reactions with bulged adenosine as nucleophile	0.0336394959265527
BP	GO:0000398	mRNA splicing, via spliceosome	0.0336394959265527
CC	GO:1905369	endopeptidase complex	0.0341369238349677
BP	GO:0046483	heterocycle metabolic process	0.0342462861111034
BP	GO:1901701	cellular response to oxygen-containing compound	0.036153776990107
MF	GO:0046873	metal ion transmembrane transporter activity	0.0362350312403327
BP	GO:0099537	trans-synaptic signaling	0.036729757505299
BP	GO:0001501	skeletal system development	0.0370835394668028
BP	GO:0008150	biological_process	0.0385896445912318
BP	GO:0034641	cellular nitrogen compound metabolic process	0.0391354873881449
BP	GO:0031175	neuron projection development	0.0391354873881449
CC	GO:0098793	presynapse	0.0392727607448898
CC	GO:0098590	plasma membrane region	0.0399711310384017
BP	GO:0007346	regulation of mitotic cell cycle	0.0400800249118343
BP	GO:0003418	growth plate cartilage chondrocyte differentiation	0.0400800249118343
BP	GO:0048167	regulation of synaptic plasticity	0.044363073828685
CC	GO:0044459	plasma membrane part	0.0445575655522874
BP	GO:0050657	nucleic acid transport	0.0460888444661511
BP	GO:0050658	RNA transport	0.0460888444661511
CC	GO:0150034	distal axon	0.0460888444661511
BP	GO:0007268	chemical synaptic transmission	0.0460888444661511
BP	GO:0098916	anterograde trans-synaptic signaling	0.0460888444661511
MF	GO:0004529	exodeoxyribonuclease activity	0.0460888444661511
MF	GO:0003723	RNA binding	0.0463047765281122
CC	GO:0098978	glutamatergic synapse	0.0469660884522824
CC	GO:0097447	dendritic tree	0.0471579559754216
BP	GO:0006941	striated muscle contraction	0.0472231241816871
MF	GO:0005539	glycosaminoglycan binding	0.0475250635150931
BP	GO:0010212	response to ionizing radiation	0.048155725369159
BP	GO:0051983	regulation of chromosome segregation	0.049390743595297
