# Supplementary material for: Dedicated transcriptomics combined with power analysis lead to functional understanding of genes with weak phenotypic changes in knockout lines
Source: PLoS Comput Biol. 2020 Nov 12;16(11):e1008354. doi: 10.1371/journal.pcbi.1008354 (PMC7685438; doi:10.1371/journal.pcbi.1008354)
Supplement: S4 File — (GZ) [file pcbi.1008354.s018.gz › S4_File/gor0.7/28.tsv]

ontology	category	term	BH
CC	GO:0032991	protein-containing complex	1.74105388657348e-09
BP	GO:0009987	cellular process	5.05327881550486e-08
BP	GO:0071840	cellular component organization or biogenesis	5.05327881550486e-08
CC	GO:0044428	nuclear part	2.01277670425849e-07
CC	GO:0043228	non-membrane-bounded organelle	3.18519947377593e-07
CC	GO:0043232	intracellular non-membrane-bounded organelle	8.57913028002795e-07
BP	GO:0016043	cellular component organization	8.98573082932583e-07
CC	GO:0031012	extracellular matrix	1.17293042447761e-06
BP	GO:0032502	developmental process	1.46095884275063e-06
MF	GO:0005515	protein binding	2.86770676710265e-06
CC	GO:0030424	axon	3.43700328417999e-06
BP	GO:0007275	multicellular organism development	3.43700328417999e-06
BP	GO:0032501	multicellular organismal process	3.48359968212517e-06
CC	GO:0031981	nuclear lumen	3.48359968212517e-06
MF	GO:0005488	binding	3.49006135488979e-06
BP	GO:0048856	anatomical structure development	4.79499599773904e-06
MF	GO:0005201	extracellular matrix structural constituent	4.90325799766226e-06
BP	GO:0048731	system development	7.74161001526631e-06
MF	GO:0005198	structural molecule activity	7.74161001526631e-06
CC	GO:0044422	organelle part	9.12098752376562e-06
CC	GO:0070013	intracellular organelle lumen	9.20608928700422e-06
CC	GO:0031974	membrane-enclosed lumen	9.41584879463955e-06
CC	GO:0043233	organelle lumen	9.41584879463955e-06
BP	GO:0006396	RNA processing	1.28196016946288e-05
CC	GO:0005634	nucleus	1.45265136876168e-05
BP	GO:0065007	biological regulation	3.23624277951671e-05
CC	GO:0062023	collagen-containing extracellular matrix	3.47262340323476e-05
CC	GO:0005654	nucleoplasm	3.95449502867547e-05
CC	GO:0097458	neuron part	4.64388236624901e-05
BP	GO:0048519	negative regulation of biological process	5.52220748036229e-05
CC	GO:0044446	intracellular organelle part	5.88633381211843e-05
BP	GO:0090304	nucleic acid metabolic process	6.09526189881262e-05
BP	GO:0050789	regulation of biological process	6.42084104440539e-05
CC	GO:0044464	cell part	9.25466217741734e-05
CC	GO:0005623	cell	9.89896224444606e-05
BP	GO:0008380	RNA splicing	0.000146528022915512
BP	GO:0016071	mRNA metabolic process	0.000175719470986634
BP	GO:0050794	regulation of cellular process	0.000203788392217294
BP	GO:0006397	mRNA processing	0.000238402963192251
BP	GO:0048523	negative regulation of cellular process	0.000244898900448058
CC	GO:1990904	ribonucleoprotein complex	0.000250840538059497
BP	GO:0006139	nucleobase-containing compound metabolic process	0.000250840538059497
CC	GO:0097060	synaptic membrane	0.000344878563392119
BP	GO:0007399	nervous system development	0.000385336856611413
CC	GO:0045202	synapse	0.000439961728435212
CC	GO:0036477	somatodendritic compartment	0.000542944933583696
BP	GO:0030154	cell differentiation	0.000662347382045047
CC	GO:0005681	spliceosomal complex	0.000707481656096081
CC	GO:0044456	synapse part	0.000783748390140629
CC	GO:0000776	kinetochore	0.000992284354438843
CC	GO:0000775	chromosome, centromeric region	0.00101795042276276
BP	GO:0048869	cellular developmental process	0.00105398342900689
BP	GO:0046483	heterocycle metabolic process	0.0016247151480387
CC	GO:0043005	neuron projection	0.00284310478511134
BP	GO:0034641	cellular nitrogen compound metabolic process	0.00324464460832491
CC	GO:0033267	axon part	0.00325967741225115
BP	GO:0051239	regulation of multicellular organismal process	0.0033746826915094
CC	GO:0005813	centrosome	0.00346291608885356
BP	GO:0006260	DNA replication	0.0034699911920994
BP	GO:1905477	positive regulation of protein localization to membrane	0.00358007761487022
BP	GO:0007049	cell cycle	0.00380356483764357
BP	GO:0006725	cellular aromatic compound metabolic process	0.00406011265502229
BP	GO:0051726	regulation of cell cycle	0.00418312149041039
CC	GO:0030054	cell junction	0.00418312149041039
CC	GO:0098687	chromosomal region	0.00418312149041039
CC	GO:0099512	supramolecular fiber	0.00439680390032398
MF	GO:0003729	mRNA binding	0.00476047388823488
BP	GO:0008037	cell recognition	0.00482073347326572
BP	GO:0043170	macromolecule metabolic process	0.00482073347326572
BP	GO:0000375	RNA splicing, via transesterification reactions	0.00482073347326572
BP	GO:0000377	RNA splicing, via transesterification reactions with bulged adenosine as nucleophile	0.00482073347326572
BP	GO:0000398	mRNA splicing, via spliceosome	0.00482073347326572
CC	GO:0099080	supramolecular complex	0.00483447339119087
CC	GO:0099081	supramolecular polymer	0.00483447339119087
CC	GO:0044421	extracellular region part	0.00517477441058234
CC	GO:0031226	intrinsic component of plasma membrane	0.00517477441058234
BP	GO:0048468	cell development	0.0053837953502439
BP	GO:0050793	regulation of developmental process	0.00598464429806766
CC	GO:0005694	chromosome	0.00652643208260199
CC	GO:0000777	condensed chromosome kinetochore	0.00670397654910614
BP	GO:0051179	localization	0.00707415810527795
CC	GO:0005581	collagen trimer	0.00747195164044813
MF	GO:0003723	RNA binding	0.00747195164044813
CC	GO:0044297	cell body	0.0078486258588939
CC	GO:0044427	chromosomal part	0.00853062245039576
BP	GO:0048518	positive regulation of biological process	0.00909315136719728
CC	GO:0045211	postsynaptic membrane	0.00914442042973119
CC	GO:0043025	neuronal cell body	0.00914442042973119
CC	GO:0000502	proteasome complex	0.0096242564814458
BP	GO:2000026	regulation of multicellular organismal development	0.00970582524869378
MF	GO:0046873	metal ion transmembrane transporter activity	0.0107649839313215
BP	GO:1901360	organic cyclic compound metabolic process	0.0108580116857465
CC	GO:0005887	integral component of plasma membrane	0.0128718044775915
CC	GO:0099240	intrinsic component of synaptic membrane	0.0129226688185883
CC	GO:0005856	cytoskeleton	0.0129226688185883
CC	GO:0097447	dendritic tree	0.0130542433177566
BP	GO:0000278	mitotic cell cycle	0.013054743626535
BP	GO:0051094	positive regulation of developmental process	0.0131867382242307
BP	GO:0006261	DNA-dependent DNA replication	0.0133912664793291
BP	GO:0010467	gene expression	0.0138270041764786
BP	GO:0050808	synapse organization	0.0138270041764786
CC	GO:0043292	contractile fiber	0.0142352150095131
MF	GO:0030020	extracellular matrix structural constituent conferring tensile strength	0.0159608276428245
CC	GO:1905369	endopeptidase complex	0.0172069979453977
CC	GO:0098936	intrinsic component of postsynaptic membrane	0.0174860160307629
BP	GO:0000245	spliceosomal complex assembly	0.017502687320946
BP	GO:0051130	positive regulation of cellular component organization	0.017502687320946
BP	GO:0051128	regulation of cellular component organization	0.0175342846382357
CC	GO:0030425	dendrite	0.018079902253504
BP	GO:0031123	RNA 3'-end processing	0.018079902253504
MF	GO:0044877	protein-containing complex binding	0.018079902253504
CC	GO:0000779	condensed chromosome, centromeric region	0.018079902253504
BP	GO:0016070	RNA metabolic process	0.018079902253504
CC	GO:0098590	plasma membrane region	0.0183671220308673
BP	GO:0006259	DNA metabolic process	0.0191392168199884
BP	GO:0007346	regulation of mitotic cell cycle	0.0191392168199884
CC	GO:0044459	plasma membrane part	0.0194152971918555
BP	GO:0000070	mitotic sister chromatid segregation	0.0203175745462517
BP	GO:0030198	extracellular matrix organization	0.0205705564023956
BP	GO:0006974	cellular response to DNA damage stimulus	0.021024700106304
BP	GO:0040007	growth	0.0216505206200209
CC	GO:0005886	plasma membrane	0.0216780162503931
CC	GO:0005615	extracellular space	0.0222331281633739
CC	GO:0044327	dendritic spine head	0.0223056209209681
BP	GO:0140014	mitotic nuclear division	0.023293045696196
BP	GO:0006275	regulation of DNA replication	0.023293045696196
BP	GO:0000819	sister chromatid segregation	0.0251526638944191
BP	GO:0006403	RNA localization	0.0256613756537018
BP	GO:0022613	ribonucleoprotein complex biogenesis	0.0269469909669989
BP	GO:0044085	cellular component biogenesis	0.0270927908485462
CC	GO:0071944	cell periphery	0.0270927908485462
BP	GO:0048699	generation of neurons	0.0279868272013915
BP	GO:0022008	neurogenesis	0.0286278215640082
BP	GO:0008038	neuron recognition	0.0286278215640082
CC	GO:0044420	extracellular matrix component	0.0304281066427787
BP	GO:0045595	regulation of cell differentiation	0.0309449665988834
CC	GO:0043229	intracellular organelle	0.0309449665988834
BP	GO:0051960	regulation of nervous system development	0.0309449665988834
BP	GO:0051983	regulation of chromosome segregation	0.0309449665988834
BP	GO:0048522	positive regulation of cellular process	0.0337759773885774
BP	GO:0006281	DNA repair	0.0339197557141181
BP	GO:0022610	biological adhesion	0.0345843503785059
BP	GO:0097435	supramolecular fiber organization	0.0362203475051065
CC	GO:0043226	organelle	0.0364362458209891
BP	GO:0060348	bone development	0.0372865327149907
BP	GO:0006941	striated muscle contraction	0.0376322480334671
BP	GO:0010499	proteasomal ubiquitin-independent protein catabolic process	0.0398728570305226
BP	GO:1901701	cellular response to oxygen-containing compound	0.0412164103360503
CC	GO:0005839	proteasome core complex	0.0427807541808142
CC	GO:0005815	microtubule organizing center	0.0442797612095773
CC	GO:0098793	presynapse	0.044305351768802
BP	GO:0043062	extracellular structure organization	0.04526910929754
BP	GO:0033045	regulation of sister chromatid segregation	0.0460080396604686
BP	GO:0045597	positive regulation of cell differentiation	0.0461752563506964
CC	GO:0098978	glutamatergic synapse	0.0461779129266913
BP	GO:0007155	cell adhesion	0.0473622092219245
BP	GO:0007088	regulation of mitotic nuclear division	0.0473622092219245
BP	GO:0030001	metal ion transport	0.0473622092219245
CC	GO:0098794	postsynapse	0.0473622092219245
CC	GO:0000228	nuclear chromosome	0.0473622092219245
BP	GO:0060351	cartilage development involved in endochondral bone morphogenesis	0.0484181259198237
BP	GO:0030182	neuron differentiation	0.0495006819595478
