# Supplementary material for: Dedicated transcriptomics combined with power analysis lead to functional understanding of genes with weak phenotypic changes in knockout lines
Source: PLoS Comput Biol. 2020 Nov 12;16(11):e1008354. doi: 10.1371/journal.pcbi.1008354 (PMC7685438; doi:10.1371/journal.pcbi.1008354)
Supplement: S4 File — (GZ) [file pcbi.1008354.s018.gz › S4_File/gor0.7/729.tsv]

ontology	category	term	BH
CC	GO:0032991	protein-containing complex	9.29446647459474e-10
BP	GO:0009987	cellular process	2.16835095983034e-08
CC	GO:0044428	nuclear part	7.36629693636583e-08
CC	GO:0031012	extracellular matrix	5.43865387242538e-07
MF	GO:0005201	extracellular matrix structural constituent	6.58234326518256e-07
CC	GO:0043228	non-membrane-bounded organelle	7.32035472015905e-07
CC	GO:0031981	nuclear lumen	1.18443600620429e-06
BP	GO:0071840	cellular component organization or biogenesis	1.18443600620429e-06
CC	GO:0070013	intracellular organelle lumen	1.18443600620429e-06
CC	GO:0043232	intracellular non-membrane-bounded organelle	1.18443600620429e-06
CC	GO:0031974	membrane-enclosed lumen	1.18443600620429e-06
CC	GO:0043233	organelle lumen	1.18443600620429e-06
BP	GO:0032501	multicellular organismal process	2.43653118053435e-06
MF	GO:0005515	protein binding	5.46779131565153e-06
CC	GO:0062023	collagen-containing extracellular matrix	6.02426871677096e-06
MF	GO:0005488	binding	6.55804296394484e-06
BP	GO:0065007	biological regulation	1.00671952407442e-05
CC	GO:0005654	nucleoplasm	2.76339697978896e-05
CC	GO:0005634	nucleus	2.76339697978896e-05
MF	GO:0005198	structural molecule activity	2.91001442499841e-05
BP	GO:0016043	cellular component organization	2.91001442499841e-05
BP	GO:0007275	multicellular organism development	3.33755686831891e-05
BP	GO:0032502	developmental process	3.53148905649576e-05
BP	GO:0050789	regulation of biological process	4.9180518176422e-05
BP	GO:0006396	RNA processing	4.93530061508575e-05
BP	GO:0048856	anatomical structure development	6.7490406692548e-05
BP	GO:0090304	nucleic acid metabolic process	6.7490406692548e-05
BP	GO:0048731	system development	7.89791828893304e-05
CC	GO:0030424	axon	9.12249659473245e-05
CC	GO:0000775	chromosome, centromeric region	0.000135848113592551
CC	GO:0000776	kinetochore	0.000288661867402264
BP	GO:0006139	nucleobase-containing compound metabolic process	0.000297197387773276
BP	GO:0016071	mRNA metabolic process	0.000476806829960715
CC	GO:0098687	chromosomal region	0.000484215845950172
CC	GO:0031226	intrinsic component of plasma membrane	0.000729319490084018
CC	GO:0044422	organelle part	0.000807583453829497
BP	GO:0006397	mRNA processing	0.00124102990164866
BP	GO:0043170	macromolecule metabolic process	0.0012442367697869
CC	GO:1990904	ribonucleoprotein complex	0.0012442367697869
CC	GO:0005581	collagen trimer	0.0016126529764642
BP	GO:0046483	heterocycle metabolic process	0.00180183041765825
CC	GO:0097458	neuron part	0.00194386924316372
BP	GO:0050794	regulation of cellular process	0.00245306642099306
CC	GO:0005694	chromosome	0.00245306642099306
BP	GO:0008380	RNA splicing	0.00254033200766866
CC	GO:0044427	chromosomal part	0.00267813042660247
BP	GO:0048518	positive regulation of biological process	0.00330284156619284
BP	GO:0034641	cellular nitrogen compound metabolic process	0.00330284156619284
BP	GO:0031123	RNA 3'-end processing	0.00363634878584335
CC	GO:0005887	integral component of plasma membrane	0.00363634878584335
CC	GO:0005813	centrosome	0.0037909030716702
CC	GO:0030054	cell junction	0.0037909030716702
BP	GO:0006403	RNA localization	0.0037909030716702
CC	GO:0044446	intracellular organelle part	0.0042429249159428
BP	GO:0048519	negative regulation of biological process	0.0042429249159428
CC	GO:0044421	extracellular region part	0.00428403264096381
MF	GO:0030020	extracellular matrix structural constituent conferring tensile strength	0.00434473725298222
CC	GO:0005681	spliceosomal complex	0.00453476087019883
CC	GO:0044464	cell part	0.00453476087019883
BP	GO:0006725	cellular aromatic compound metabolic process	0.00458217546553178
BP	GO:0006260	DNA replication	0.00471410927950812
CC	GO:0005623	cell	0.00478040973675966
CC	GO:0000779	condensed chromosome, centromeric region	0.00531671981504543
CC	GO:0098878	neurotransmitter receptor complex	0.00543343737488035
CC	GO:0000777	condensed chromosome kinetochore	0.00577664998078091
CC	GO:0097060	synaptic membrane	0.00585893879586144
BP	GO:0007399	nervous system development	0.00626118182361907
BP	GO:0048523	negative regulation of cellular process	0.00784362123633569
BP	GO:0040007	growth	0.00806879384409087
CC	GO:0036477	somatodendritic compartment	0.00826428709483445
CC	GO:0045202	synapse	0.00853653059706826
CC	GO:0033267	axon part	0.00942284973433759
BP	GO:1901360	organic cyclic compound metabolic process	0.00957171124992174
MF	GO:0003729	mRNA binding	0.0104839367552545
MF	GO:0046873	metal ion transmembrane transporter activity	0.0105095078755804
BP	GO:0007049	cell cycle	0.0107638767312024
CC	GO:0044420	extracellular matrix component	0.0107638767312024
BP	GO:0051236	establishment of RNA localization	0.0132330395345776
BP	GO:0051983	regulation of chromosome segregation	0.0133023189570971
MF	GO:0005261	cation channel activity	0.0133023189570971
CC	GO:0044297	cell body	0.0133493121718496
BP	GO:0051726	regulation of cell cycle	0.0135053721067477
CC	GO:0043025	neuronal cell body	0.0135995953024722
BP	GO:0048589	developmental growth	0.0138659039926325
BP	GO:0000070	mitotic sister chromatid segregation	0.0138659039926325
BP	GO:0006807	nitrogen compound metabolic process	0.0138659039926325
MF	GO:0003723	RNA binding	0.0161488582340408
CC	GO:0008328	ionotropic glutamate receptor complex	0.0163762611372905
BP	GO:0000819	sister chromatid segregation	0.0163762611372905
BP	GO:0006261	DNA-dependent DNA replication	0.0163762611372905
BP	GO:0051130	positive regulation of cellular component organization	0.0165720236883717
BP	GO:0051179	localization	0.0168137264211902
CC	GO:0005615	extracellular space	0.0172411136850471
BP	GO:0016070	RNA metabolic process	0.0188866357120804
CC	GO:1902495	transmembrane transporter complex	0.0195101950353533
BP	GO:0006259	DNA metabolic process	0.0195101950353533
BP	GO:0048522	positive regulation of cellular process	0.0200480516548911
BP	GO:0006941	striated muscle contraction	0.0213997055370416
CC	GO:1990351	transporter complex	0.0213997055370416
BP	GO:0010467	gene expression	0.0226103254658664
MF	GO:0005212	structural constituent of eye lens	0.0226103254658664
BP	GO:0050657	nucleic acid transport	0.0226103254658664
BP	GO:0050658	RNA transport	0.0226103254658664
CC	GO:0044327	dendritic spine head	0.0226103254658664
BP	GO:0048468	cell development	0.0238214958995962
CC	GO:0044456	synapse part	0.0238214958995962
BP	GO:0033047	regulation of mitotic sister chromatid segregation	0.0248954857734639
CC	GO:0034702	ion channel complex	0.0248954857734639
BP	GO:0060350	endochondral bone morphogenesis	0.0262724044848597
CC	GO:0045211	postsynaptic membrane	0.0271581852658963
BP	GO:0003015	heart process	0.0271581852658963
BP	GO:0030154	cell differentiation	0.0271581852658963
BP	GO:0007059	chromosome segregation	0.0271800615374751
CC	GO:0044304	main axon	0.0273245210703145
CC	GO:0034703	cation channel complex	0.0274130995885877
BP	GO:0051239	regulation of multicellular organismal process	0.0289051180884581
CC	GO:0005856	cytoskeleton	0.0289051180884581
BP	GO:0048869	cellular developmental process	0.0289051180884581
BP	GO:0022613	ribonucleoprotein complex biogenesis	0.0307830514125166
BP	GO:0051128	regulation of cellular component organization	0.0321776839574079
BP	GO:0008150	biological_process	0.0336694600132547
BP	GO:0035264	multicellular organism growth	0.0342344842635682
BP	GO:0033045	regulation of sister chromatid segregation	0.0357392831205694
CC	GO:0000502	proteasome complex	0.0369877518942582
BP	GO:0090068	positive regulation of cell cycle process	0.0376974069602042
BP	GO:0003418	growth plate cartilage chondrocyte differentiation	0.040457485834974
CC	GO:0043005	neuron projection	0.040457485834974
BP	GO:0006974	cellular response to DNA damage stimulus	0.0409529014725548
BP	GO:0000278	mitotic cell cycle	0.0426022473169707
MF	GO:0044877	protein-containing complex binding	0.0429651425661121
BP	GO:0044260	cellular macromolecule metabolic process	0.047576081074999
BP	GO:0099536	synaptic signaling	0.0480863164076576
BP	GO:0060255	regulation of macromolecule metabolic process	0.0480863164076576
BP	GO:0044085	cellular component biogenesis	0.0480863164076576
MF	GO:0015267	channel activity	0.0480863164076576
MF	GO:0022803	passive transmembrane transporter activity	0.0480863164076576
