# Supplementary material for: Dedicated transcriptomics combined with power analysis lead to functional understanding of genes with weak phenotypic changes in knockout lines
Source: PLoS Comput Biol. 2020 Nov 12;16(11):e1008354. doi: 10.1371/journal.pcbi.1008354 (PMC7685438; doi:10.1371/journal.pcbi.1008354)
Supplement: S4 File — (GZ) [file pcbi.1008354.s018.gz › S4_File/gor0.7/621.tsv]

ontology	category	term	BH
CC	GO:0032991	protein-containing complex	3.46056769728378e-09
BP	GO:0009987	cellular process	2.19807153172778e-08
MF	GO:0005515	protein binding	5.79660903748064e-08
BP	GO:0071840	cellular component organization or biogenesis	2.04950414089343e-07
MF	GO:0005488	binding	4.21833075662508e-07
CC	GO:0044428	nuclear part	1.27199591572173e-06
BP	GO:0016043	cellular component organization	3.770806995773e-06
MF	GO:0005201	extracellular matrix structural constituent	8.06281185438241e-06
CC	GO:0031012	extracellular matrix	8.36144042900477e-06
CC	GO:0031981	nuclear lumen	8.36144042900477e-06
BP	GO:0065007	biological regulation	1.06103298049594e-05
CC	GO:0043228	non-membrane-bounded organelle	1.06103298049594e-05
MF	GO:0005198	structural molecule activity	1.45682865099917e-05
CC	GO:0070013	intracellular organelle lumen	1.59333691896251e-05
CC	GO:0031974	membrane-enclosed lumen	1.59333691896251e-05
CC	GO:0043233	organelle lumen	1.59333691896251e-05
CC	GO:0097060	synaptic membrane	1.87416797337556e-05
CC	GO:0043232	intracellular non-membrane-bounded organelle	2.42950249277454e-05
BP	GO:0032502	developmental process	3.72482893610138e-05
BP	GO:0032501	multicellular organismal process	3.93613529235755e-05
CC	GO:0062023	collagen-containing extracellular matrix	3.93613529235755e-05
CC	GO:0005654	nucleoplasm	4.36296621022141e-05
BP	GO:0048731	system development	4.67718142482043e-05
BP	GO:0048856	anatomical structure development	5.27337693478463e-05
BP	GO:0050789	regulation of biological process	5.46935977713833e-05
BP	GO:0006396	RNA processing	5.8506990290594e-05
BP	GO:0007275	multicellular organism development	7.31968055931482e-05
CC	GO:0005634	nucleus	7.51268334913204e-05
CC	GO:0030424	axon	0.000100843725441019
CC	GO:0045202	synapse	0.000116638833204134
BP	GO:0016071	mRNA metabolic process	0.000259680836044633
CC	GO:0030054	cell junction	0.000274395529343909
CC	GO:0045211	postsynaptic membrane	0.000288381352104947
BP	GO:0006397	mRNA processing	0.000417359594646676
CC	GO:0044422	organelle part	0.00048185529780087
CC	GO:0005681	spliceosomal complex	0.000634187998360383
BP	GO:0008380	RNA splicing	0.000698804644832988
BP	GO:0051726	regulation of cell cycle	0.000698804644832988
BP	GO:0050794	regulation of cellular process	0.000786995811670459
CC	GO:0098687	chromosomal region	0.000840347198010554
CC	GO:0000775	chromosome, centromeric region	0.000896377384426656
CC	GO:0000776	kinetochore	0.000896377384426656
CC	GO:0031226	intrinsic component of plasma membrane	0.00107937831467774
CC	GO:0044420	extracellular matrix component	0.00151210390035143
BP	GO:0007399	nervous system development	0.00176182114574481
CC	GO:1990904	ribonucleoprotein complex	0.00213596709498358
CC	GO:0044456	synapse part	0.00214116253196176
CC	GO:0097458	neuron part	0.00218821583019485
BP	GO:0051128	regulation of cellular component organization	0.00228864180901638
BP	GO:0007155	cell adhesion	0.00240654937998126
BP	GO:0048869	cellular developmental process	0.00296298860020453
CC	GO:0044464	cell part	0.00296359681255259
CC	GO:0005623	cell	0.00313691031719096
BP	GO:0022610	biological adhesion	0.00313691031719096
CC	GO:0099240	intrinsic component of synaptic membrane	0.00313691031719096
BP	GO:0051130	positive regulation of cellular component organization	0.00315603784524793
CC	GO:0044446	intracellular organelle part	0.00350496421216581
CC	GO:0033267	axon part	0.00374582400779142
BP	GO:0099536	synaptic signaling	0.00374582400779142
BP	GO:0030154	cell differentiation	0.00377458852237514
CC	GO:0098936	intrinsic component of postsynaptic membrane	0.00380569295377672
MF	GO:0044877	protein-containing complex binding	0.00451314351043613
BP	GO:0007049	cell cycle	0.00489481162178364
CC	GO:0044421	extracellular region part	0.00492432785807589
CC	GO:0005887	integral component of plasma membrane	0.00508851748605633
BP	GO:0006403	RNA localization	0.00508851748605633
BP	GO:0099537	trans-synaptic signaling	0.00510192686345016
BP	GO:0007268	chemical synaptic transmission	0.00512693477082401
BP	GO:0098916	anterograde trans-synaptic signaling	0.00512693477082401
BP	GO:0008037	cell recognition	0.00571007610334219
CC	GO:0005615	extracellular space	0.00669062830849037
BP	GO:0006139	nucleobase-containing compound metabolic process	0.00722287598660471
CC	GO:0005694	chromosome	0.00722287598660471
BP	GO:0090068	positive regulation of cell cycle process	0.00809901599978275
BP	GO:0048519	negative regulation of biological process	0.00809901599978275
BP	GO:0051094	positive regulation of developmental process	0.00812716501477211
BP	GO:0090304	nucleic acid metabolic process	0.00823409542681825
BP	GO:0048523	negative regulation of cellular process	0.00823409542681825
BP	GO:0040007	growth	0.00843889992130539
BP	GO:0048518	positive regulation of biological process	0.00848350603715862
CC	GO:0098982	GABA-ergic synapse	0.00882731118191354
BP	GO:0000278	mitotic cell cycle	0.00918569800168594
BP	GO:0051239	regulation of multicellular organismal process	0.00918569800168594
CC	GO:0036477	somatodendritic compartment	0.00942664370669455
BP	GO:0000070	mitotic sister chromatid segregation	0.0108836959873157
BP	GO:0007346	regulation of mitotic cell cycle	0.0122796490750607
CC	GO:0044427	chromosomal part	0.0123438688979305
CC	GO:0005813	centrosome	0.0129577034421701
MF	GO:0003723	RNA binding	0.0130310980018088
BP	GO:0003071	renal system process involved in regulation of systemic arterial blood pressure	0.0138435829543213
MF	GO:0003729	mRNA binding	0.0141594651302557
CC	GO:0099055	integral component of postsynaptic membrane	0.0141594651302557
BP	GO:0048168	regulation of neuronal synaptic plasticity	0.0151401842783391
BP	GO:0000375	RNA splicing, via transesterification reactions	0.0153231480292484
BP	GO:0000377	RNA splicing, via transesterification reactions with bulged adenosine as nucleophile	0.0153231480292484
BP	GO:0000398	mRNA splicing, via spliceosome	0.0153231480292484
BP	GO:0022613	ribonucleoprotein complex biogenesis	0.0153231480292484
CC	GO:0098794	postsynapse	0.0153231480292484
BP	GO:0000245	spliceosomal complex assembly	0.0159658234985224
BP	GO:0048666	neuron development	0.0160160278725105
BP	GO:0051236	establishment of RNA localization	0.0160160278725105
BP	GO:0046483	heterocycle metabolic process	0.0167398471722725
BP	GO:0031123	RNA 3'-end processing	0.0167398471722725
MF	GO:0005212	structural constituent of eye lens	0.0170413155173583
BP	GO:0034641	cellular nitrogen compound metabolic process	0.0171127065053093
CC	GO:0000779	condensed chromosome, centromeric region	0.0171127065053093
BP	GO:0022008	neurogenesis	0.0171843214545532
BP	GO:0044085	cellular component biogenesis	0.0175030929505895
CC	GO:0098590	plasma membrane region	0.0176545574908684
CC	GO:0099699	integral component of synaptic membrane	0.0180669323516752
CC	GO:0043005	neuron projection	0.018198016390367
BP	GO:0043170	macromolecule metabolic process	0.018725912807871
BP	GO:0006725	cellular aromatic compound metabolic process	0.0194250586887548
BP	GO:0140014	mitotic nuclear division	0.0194250586887548
BP	GO:0048167	regulation of synaptic plasticity	0.0195197662218022
CC	GO:0099634	postsynaptic specialization membrane	0.0195529414919602
CC	GO:0005856	cytoskeleton	0.0199462903932109
BP	GO:0051179	localization	0.0203192717476344
CC	GO:0044459	plasma membrane part	0.0203192717476344
BP	GO:0030182	neuron differentiation	0.0209187355447872
CC	GO:0000777	condensed chromosome kinetochore	0.0214578599396928
CC	GO:0044327	dendritic spine head	0.0219793247050502
BP	GO:0048589	developmental growth	0.0224912689215687
BP	GO:0050793	regulation of developmental process	0.0233747965708243
BP	GO:0010564	regulation of cell cycle process	0.0238255817890673
CC	GO:0071013	catalytic step 2 spliceosome	0.0256436865037429
BP	GO:1903047	mitotic cell cycle process	0.0263534590998275
BP	GO:0048468	cell development	0.0263534590998275
BP	GO:0045597	positive regulation of cell differentiation	0.0269912371393935
BP	GO:0051983	regulation of chromosome segregation	0.0269912371393935
BP	GO:0050657	nucleic acid transport	0.0269912371393935
BP	GO:0050658	RNA transport	0.0269912371393935
BP	GO:0033047	regulation of mitotic sister chromatid segregation	0.0270284441769199
CC	GO:0098978	glutamatergic synapse	0.0270330844751847
CC	GO:0005581	collagen trimer	0.027345034443818
BP	GO:0048699	generation of neurons	0.0286849539240068
BP	GO:0006259	DNA metabolic process	0.0287654587218942
BP	GO:0048522	positive regulation of cellular process	0.0321395081932214
BP	GO:1901987	regulation of cell cycle phase transition	0.0327559758109716
BP	GO:0000819	sister chromatid segregation	0.032764758695469
BP	GO:0050808	synapse organization	0.0328122023747383
BP	GO:0097435	supramolecular fiber organization	0.0334722975951243
MF	GO:0030020	extracellular matrix structural constituent conferring tensile strength	0.0407674648890893
MF	GO:0005509	calcium ion binding	0.0407674648890893
BP	GO:0033045	regulation of sister chromatid segregation	0.0407674648890893
CC	GO:0042734	presynaptic membrane	0.0417924375075517
BP	GO:0007088	regulation of mitotic nuclear division	0.0422009616661795
BP	GO:1901990	regulation of mitotic cell cycle phase transition	0.0443978959928245
BP	GO:0050804	modulation of chemical synaptic transmission	0.0459222857932736
CC	GO:0097447	dendritic tree	0.0463182789255734
MF	GO:0004529	exodeoxyribonuclease activity	0.0466234843917714
BP	GO:1902749	regulation of cell cycle G2/M phase transition	0.0470847084675181
BP	GO:1901361	organic cyclic compound catabolic process	0.0472092662819441
CC	GO:0034705	potassium channel complex	0.048586278538291
CC	GO:0000228	nuclear chromosome	0.0490400702705291
