# Supplementary material for: Dedicated transcriptomics combined with power analysis lead to functional understanding of genes with weak phenotypic changes in knockout lines
Source: PLoS Comput Biol. 2020 Nov 12;16(11):e1008354. doi: 10.1371/journal.pcbi.1008354 (PMC7685438; doi:10.1371/journal.pcbi.1008354)
Supplement: S4 File — (GZ) [file pcbi.1008354.s018.gz › S4_File/gor0.7/14.tsv]

ontology	category	term	BH
CC	GO:0032991	protein-containing complex	5.14731682968475e-09
BP	GO:0009987	cellular process	1.60867748378188e-08
MF	GO:0005515	protein binding	2.67338537091858e-08
BP	GO:0071840	cellular component organization or biogenesis	1.68512313790275e-07
BP	GO:0032501	multicellular organismal process	1.98562385815886e-07
CC	GO:0031012	extracellular matrix	1.98562385815886e-07
BP	GO:0032502	developmental process	5.56718213777543e-07
MF	GO:0005488	binding	6.64267080338736e-07
BP	GO:0048731	system development	8.29299414960239e-07
BP	GO:0016043	cellular component organization	9.1160887152834e-07
BP	GO:0007275	multicellular organism development	9.1160887152834e-07
CC	GO:0044428	nuclear part	9.20665423521142e-07
CC	GO:0097060	synaptic membrane	1.66167945329596e-06
BP	GO:0065007	biological regulation	2.88570058642267e-06
CC	GO:0062023	collagen-containing extracellular matrix	3.03585911427638e-06
BP	GO:0048856	anatomical structure development	3.57480872070277e-06
CC	GO:0030424	axon	4.26910145025655e-06
MF	GO:0005198	structural molecule activity	4.67659161148861e-06
CC	GO:0005634	nucleus	6.53446690216701e-06
CC	GO:0043228	non-membrane-bounded organelle	6.55920894874703e-06
BP	GO:0050789	regulation of biological process	1.10895036170801e-05
CC	GO:0045202	synapse	1.2779376939383e-05
CC	GO:0031981	nuclear lumen	1.2779376939383e-05
MF	GO:0005201	extracellular matrix structural constituent	1.33494710359151e-05
CC	GO:0043232	intracellular non-membrane-bounded organelle	1.49480439021834e-05
BP	GO:0051239	regulation of multicellular organismal process	1.60505169711576e-05
BP	GO:0007399	nervous system development	2.64907176354046e-05
BP	GO:0050794	regulation of cellular process	2.83004341629951e-05
BP	GO:0051094	positive regulation of developmental process	3.11956632154541e-05
CC	GO:0097458	neuron part	3.34697349319263e-05
CC	GO:0044456	synapse part	3.86203538637838e-05
BP	GO:0048518	positive regulation of biological process	4.28449076757963e-05
CC	GO:0031226	intrinsic component of plasma membrane	4.91632840144929e-05
CC	GO:0005654	nucleoplasm	6.28675343277773e-05
CC	GO:0045211	postsynaptic membrane	6.30759864647551e-05
CC	GO:0070013	intracellular organelle lumen	6.30759864647551e-05
BP	GO:0040007	growth	6.30759864647551e-05
CC	GO:0005623	cell	6.30759864647551e-05
CC	GO:0031974	membrane-enclosed lumen	6.30759864647551e-05
CC	GO:0043233	organelle lumen	6.30759864647551e-05
BP	GO:0090304	nucleic acid metabolic process	6.30759864647551e-05
BP	GO:0006396	RNA processing	6.30759864647551e-05
CC	GO:0044464	cell part	6.46983637340468e-05
BP	GO:0030154	cell differentiation	6.46983637340468e-05
CC	GO:0005681	spliceosomal complex	6.46983637340468e-05
BP	GO:0008380	RNA splicing	0.000111900526942731
CC	GO:0044421	extracellular region part	0.000117853484790752
CC	GO:0030054	cell junction	0.000119411158989034
BP	GO:0048869	cellular developmental process	0.000136327600379675
BP	GO:0006397	mRNA processing	0.000138756303338641
BP	GO:0006139	nucleobase-containing compound metabolic process	0.000180362594888777
CC	GO:0098590	plasma membrane region	0.000187506873949035
BP	GO:0045597	positive regulation of cell differentiation	0.000190767455958625
CC	GO:0099240	intrinsic component of synaptic membrane	0.00020757851985966
CC	GO:0005887	integral component of plasma membrane	0.000292647973059409
BP	GO:0016071	mRNA metabolic process	0.0002937820349019
BP	GO:0006260	DNA replication	0.00044402351582485
BP	GO:0050793	regulation of developmental process	0.00044402351582485
BP	GO:2000026	regulation of multicellular organismal development	0.000514696108835922
CC	GO:1990904	ribonucleoprotein complex	0.000524185406419226
BP	GO:0000375	RNA splicing, via transesterification reactions	0.000704846833086572
BP	GO:0000377	RNA splicing, via transesterification reactions with bulged adenosine as nucleophile	0.000704846833086572
BP	GO:0000398	mRNA splicing, via spliceosome	0.000704846833086572
CC	GO:0000775	chromosome, centromeric region	0.000726320085976658
BP	GO:0001501	skeletal system development	0.000828494197489277
BP	GO:0043170	macromolecule metabolic process	0.000849004118812677
BP	GO:0048519	negative regulation of biological process	0.00102211090285654
BP	GO:0048523	negative regulation of cellular process	0.00108507370164616
BP	GO:0048522	positive regulation of cellular process	0.00110234473812922
BP	GO:0046483	heterocycle metabolic process	0.00126123646277967
CC	GO:0005615	extracellular space	0.00129740064536417
CC	GO:0044459	plasma membrane part	0.00129975420673616
BP	GO:0034641	cellular nitrogen compound metabolic process	0.00130968384698906
BP	GO:0051128	regulation of cellular component organization	0.00149995403483395
CC	GO:0044422	organelle part	0.00166907546759739
CC	GO:0044327	dendritic spine head	0.00166907546759739
CC	GO:0099699	integral component of synaptic membrane	0.00166907546759739
CC	GO:0036477	somatodendritic compartment	0.00184116542579927
CC	GO:0000776	kinetochore	0.00185579010702093
CC	GO:0043005	neuron projection	0.0018972831206148
BP	GO:0050808	synapse organization	0.001929592163582
BP	GO:0099536	synaptic signaling	0.00200899613205533
BP	GO:0022610	biological adhesion	0.00210101330761017
CC	GO:0033267	axon part	0.0021992919226062
BP	GO:0006725	cellular aromatic compound metabolic process	0.0021992919226062
CC	GO:0098936	intrinsic component of postsynaptic membrane	0.00223160516345718
BP	GO:0060348	bone development	0.00223160516345718
CC	GO:0098978	glutamatergic synapse	0.0023446204579293
BP	GO:0051962	positive regulation of nervous system development	0.00238234738109698
CC	GO:0098982	GABA-ergic synapse	0.00242608465132479
BP	GO:0007155	cell adhesion	0.00247251702774993
BP	GO:0099537	trans-synaptic signaling	0.00285958626625256
BP	GO:0051130	positive regulation of cellular component organization	0.00286629157654709
BP	GO:0051179	localization	0.00337660221505398
BP	GO:0048589	developmental growth	0.00337660221505398
BP	GO:0048468	cell development	0.00343404920117364
CC	GO:0098687	chromosomal region	0.00346237424729153
CC	GO:0098878	neurotransmitter receptor complex	0.0034881293259092
BP	GO:0030182	neuron differentiation	0.00349426853651442
BP	GO:0022008	neurogenesis	0.00352455843545473
BP	GO:0060350	endochondral bone morphogenesis	0.00377801323862329
BP	GO:0007268	chemical synaptic transmission	0.00387639201998705
BP	GO:0098916	anterograde trans-synaptic signaling	0.00387639201998705
BP	GO:0045595	regulation of cell differentiation	0.00387639201998705
CC	GO:0005886	plasma membrane	0.00387639201998705
MF	GO:0005212	structural constituent of eye lens	0.00400249936312692
BP	GO:0051240	positive regulation of multicellular organismal process	0.00400249936312692
CC	GO:0098794	postsynapse	0.00400249936312692
BP	GO:0048167	regulation of synaptic plasticity	0.00454150292669784
MF	GO:0044877	protein-containing complex binding	0.00471213590672391
BP	GO:0048699	generation of neurons	0.00489688029995288
BP	GO:0051960	regulation of nervous system development	0.00538038821983332
BP	GO:1901360	organic cyclic compound metabolic process	0.00541938335002826
BP	GO:0048666	neuron development	0.00680797637756479
BP	GO:0007154	cell communication	0.00717162861849403
BP	GO:0023052	signaling	0.00719130272816312
CC	GO:0044297	cell body	0.00719130272816312
CC	GO:0071944	cell periphery	0.00723195333934386
MF	GO:0003729	mRNA binding	0.00724842136229607
BP	GO:0060351	cartilage development involved in endochondral bone morphogenesis	0.0072562309226786
MF	GO:0003723	RNA binding	0.00751992144485754
BP	GO:0051716	cellular response to stimulus	0.00779787670882394
BP	GO:1901701	cellular response to oxygen-containing compound	0.00829691350626974
CC	GO:0099634	postsynaptic specialization membrane	0.00859793933591528
CC	GO:0099055	integral component of postsynaptic membrane	0.00879841033930332
BP	GO:0016070	RNA metabolic process	0.00879841033930332
CC	GO:0043025	neuronal cell body	0.00928863674397505
BP	GO:0060349	bone morphogenesis	0.00964493629350669
MF	GO:0030020	extracellular matrix structural constituent conferring tensile strength	0.00964493629350669
CC	GO:0042734	presynaptic membrane	0.0103436936702082
BP	GO:0010467	gene expression	0.0103613237415337
BP	GO:0000245	spliceosomal complex assembly	0.0103613237415337
BP	GO:0006807	nitrogen compound metabolic process	0.0105136766076982
CC	GO:0008328	ionotropic glutamate receptor complex	0.0105136766076982
CC	GO:0005576	extracellular region	0.0107286053717543
CC	GO:0005581	collagen trimer	0.0109933706691121
BP	GO:0040008	regulation of growth	0.0111093389950379
CC	GO:0044446	intracellular organelle part	0.0111093389950379
BP	GO:0070887	cellular response to chemical stimulus	0.0111093389950379
BP	GO:0010720	positive regulation of cell development	0.0115928494090446
BP	GO:0050769	positive regulation of neurogenesis	0.0120554150676124
BP	GO:0006275	regulation of DNA replication	0.0120886269220779
BP	GO:0007049	cell cycle	0.0122472255403911
CC	GO:0044427	chromosomal part	0.012338410728295
CC	GO:0005694	chromosome	0.0129168912571868
BP	GO:0051726	regulation of cell cycle	0.0138573768078426
BP	GO:0051216	cartilage development	0.0138573768078426
CC	GO:0099080	supramolecular complex	0.0138573768078426
CC	GO:0099081	supramolecular polymer	0.0138573768078426
CC	GO:0098793	presynapse	0.0142849261631861
BP	GO:0031175	neuron projection development	0.0142849261631861
BP	GO:0032879	regulation of localization	0.0143679230726121
CC	GO:0099512	supramolecular fiber	0.0150745291333687
BP	GO:0042221	response to chemical	0.0156850566902047
BP	GO:0008150	biological_process	0.0157091250749266
BP	GO:0060255	regulation of macromolecule metabolic process	0.0174290256786408
BP	GO:0007416	synapse assembly	0.0185465556151346
CC	GO:0044420	extracellular matrix component	0.0189847794073729
MF	GO:0005102	signaling receptor binding	0.0190538771378768
BP	GO:0000278	mitotic cell cycle	0.0192488380437349
BP	GO:0006261	DNA-dependent DNA replication	0.0198203438139539
MF	GO:0046873	metal ion transmembrane transporter activity	0.0200333021406332
BP	GO:0098659	inorganic cation import across plasma membrane	0.0202138758539466
BP	GO:0099587	inorganic ion import across plasma membrane	0.0202138758539466
BP	GO:0007169	transmembrane receptor protein tyrosine kinase signaling pathway	0.0209694246134894
BP	GO:0006259	DNA metabolic process	0.0223942232753648
BP	GO:0007215	glutamate receptor signaling pathway	0.0227311627877149
BP	GO:0048168	regulation of neuronal synaptic plasticity	0.0237053611200513
BP	GO:0120036	plasma membrane bounded cell projection organization	0.0243762876913209
BP	GO:0061448	connective tissue development	0.0260568002221065
BP	GO:0050804	modulation of chemical synaptic transmission	0.0267707370430911
BP	GO:0033045	regulation of sister chromatid segregation	0.026884605475048
CC	GO:0000779	condensed chromosome, centromeric region	0.027325478661944
CC	GO:0048786	presynaptic active zone	0.0273439296748184
BP	GO:0048705	skeletal system morphogenesis	0.0290145174074797
CC	GO:0005813	centrosome	0.0290145174074797
BP	GO:0000070	mitotic sister chromatid segregation	0.0291464935945819
CC	GO:0005856	cytoskeleton	0.0291727981097505
BP	GO:0008037	cell recognition	0.0301089735320331
BP	GO:0099177	regulation of trans-synaptic signaling	0.0312025838267227
BP	GO:0009653	anatomical structure morphogenesis	0.0312448165144663
BP	GO:0002062	chondrocyte differentiation	0.0312509189904754
BP	GO:0048513	animal organ development	0.0312509189904754
CC	GO:0097447	dendritic tree	0.0314967560745077
CC	GO:0042995	cell projection	0.0314967560745077
BP	GO:0051983	regulation of chromosome segregation	0.0315728044688725
BP	GO:0006403	RNA localization	0.0315728044688725
BP	GO:0030030	cell projection organization	0.0316195414467357
BP	GO:0007346	regulation of mitotic cell cycle	0.0321360671442552
MF	GO:0005509	calcium ion binding	0.0322986779460707
BP	GO:0031123	RNA 3'-end processing	0.0329740215430863
BP	GO:0071310	cellular response to organic substance	0.0337852072766382
BP	GO:0090068	positive regulation of cell cycle process	0.0338203243864411
CC	GO:0098839	postsynaptic density membrane	0.0340734800875873
BP	GO:0051234	establishment of localization	0.0345793156353258
BP	GO:0050896	response to stimulus	0.0346650736881719
BP	GO:0006941	striated muscle contraction	0.0351287309754465
BP	GO:0003008	system process	0.0373567200825623
BP	GO:0016049	cell growth	0.0379053959119203
BP	GO:0033047	regulation of mitotic sister chromatid segregation	0.0383121599296969
CC	GO:0120025	plasma membrane bounded cell projection	0.0393734438679206
MF	GO:0042623	ATPase activity, coupled	0.0395150640364558
MF	GO:0016887	ATPase activity	0.0395150640364558
BP	GO:0003417	growth plate cartilage development	0.0395150640364558
BP	GO:0098655	cation transmembrane transport	0.0408568746813405
CC	GO:0030425	dendrite	0.0431414305428783
BP	GO:0044260	cellular macromolecule metabolic process	0.0431414305428783
BP	GO:0060284	regulation of cell development	0.0445301499849655
BP	GO:0032412	regulation of ion transmembrane transporter activity	0.0447356650214775
CC	GO:0000777	condensed chromosome kinetochore	0.0453596270581082
CC	GO:0044463	cell projection part	0.0453702508786512
CC	GO:0120038	plasma membrane bounded cell projection part	0.0453702508786512
BP	GO:0050767	regulation of neurogenesis	0.0453902900157701
BP	GO:0003071	renal system process involved in regulation of systemic arterial blood pressure	0.0478161607281375
