# Supplementary material for: Dedicated transcriptomics combined with power analysis lead to functional understanding of genes with weak phenotypic changes in knockout lines
Source: PLoS Comput Biol. 2020 Nov 12;16(11):e1008354. doi: 10.1371/journal.pcbi.1008354 (PMC7685438; doi:10.1371/journal.pcbi.1008354)
Supplement: S4 File — (GZ) [file pcbi.1008354.s018.gz › S4_File/gor0.7/276.tsv]

ontology	category	term	BH
CC	GO:0032991	protein-containing complex	2.94085177076709e-08
BP	GO:0009987	cellular process	6.57578945472477e-07
CC	GO:0030424	axon	6.57578945472477e-07
BP	GO:0071840	cellular component organization or biogenesis	6.57578945472477e-07
BP	GO:0032501	multicellular organismal process	6.57578945472477e-07
MF	GO:0005198	structural molecule activity	3.40146389437408e-06
MF	GO:0005515	protein binding	5.1006880794013e-06
BP	GO:0016043	cellular component organization	5.1006880794013e-06
BP	GO:0007275	multicellular organism development	1.13621303223356e-05
BP	GO:0032502	developmental process	1.13621303223356e-05
CC	GO:0043228	non-membrane-bounded organelle	1.13621303223356e-05
BP	GO:0048731	system development	1.13621303223356e-05
CC	GO:0097060	synaptic membrane	1.13621303223356e-05
CC	GO:0044428	nuclear part	1.13621303223356e-05
CC	GO:0031012	extracellular matrix	1.13621303223356e-05
CC	GO:0045202	synapse	1.13621303223356e-05
CC	GO:0097458	neuron part	1.13621303223356e-05
BP	GO:0048856	anatomical structure development	1.24031270183294e-05
CC	GO:0043232	intracellular non-membrane-bounded organelle	2.19168685755102e-05
MF	GO:0005488	binding	2.52449829666262e-05
MF	GO:0005201	extracellular matrix structural constituent	2.67410931516284e-05
CC	GO:0031226	intrinsic component of plasma membrane	3.03599571514284e-05
CC	GO:0030054	cell junction	3.45077232763879e-05
CC	GO:0044456	synapse part	4.41362889049547e-05
BP	GO:0065007	biological regulation	6.43427832147125e-05
CC	GO:0062023	collagen-containing extracellular matrix	6.43427832147125e-05
CC	GO:0045211	postsynaptic membrane	6.55942532132959e-05
CC	GO:0033267	axon part	8.3098682641403e-05
CC	GO:0005887	integral component of plasma membrane	9.07490504029518e-05
CC	GO:0005886	plasma membrane	9.58590793765611e-05
CC	GO:0031981	nuclear lumen	0.000103470068619099
CC	GO:0099240	intrinsic component of synaptic membrane	0.000114106116567528
CC	GO:0098590	plasma membrane region	0.000168715988105154
CC	GO:0036477	somatodendritic compartment	0.000168715988105154
CC	GO:0043005	neuron projection	0.000168715988105154
CC	GO:0070013	intracellular organelle lumen	0.000185387400987971
BP	GO:0006396	RNA processing	0.000189460587855604
CC	GO:0031974	membrane-enclosed lumen	0.000189460587855604
CC	GO:0043233	organelle lumen	0.000189460587855604
CC	GO:0000775	chromosome, centromeric region	0.000227029639452889
CC	GO:0044459	plasma membrane part	0.000246351284321357
CC	GO:0098936	intrinsic component of postsynaptic membrane	0.000253772394232136
BP	GO:0007399	nervous system development	0.000367974379485069
CC	GO:0000776	kinetochore	0.000459163980178549
CC	GO:0071944	cell periphery	0.000461225320723804
BP	GO:0050789	regulation of biological process	0.000461225320723804
BP	GO:0051130	positive regulation of cellular component organization	0.000466632027995986
CC	GO:0099699	integral component of synaptic membrane	0.000477865929956336
BP	GO:0050794	regulation of cellular process	0.000833832912206013
BP	GO:0051179	localization	0.000954094549190491
BP	GO:0006397	mRNA processing	0.00124646682164399
CC	GO:0005681	spliceosomal complex	0.00134180501579324
CC	GO:0099055	integral component of postsynaptic membrane	0.00134180501579324
CC	GO:0044464	cell part	0.00138333750019086
CC	GO:0005623	cell	0.00140041066461584
CC	GO:0044421	extracellular region part	0.00140041066461584
CC	GO:0005654	nucleoplasm	0.00206218106658416
BP	GO:0051239	regulation of multicellular organismal process	0.00206218106658416
CC	GO:0098687	chromosomal region	0.00206218106658416
CC	GO:0099634	postsynaptic specialization membrane	0.0022344437401698
CC	GO:0098878	neurotransmitter receptor complex	0.0022355829959134
BP	GO:0008380	RNA splicing	0.0022355829959134
CC	GO:0044327	dendritic spine head	0.00244956856215353
BP	GO:0051128	regulation of cellular component organization	0.00274418707837852
MF	GO:0044877	protein-containing complex binding	0.00277486835322319
CC	GO:0044297	cell body	0.00277486835322319
BP	GO:0007155	cell adhesion	0.00277486835322319
CC	GO:0005634	nucleus	0.00277486835322319
CC	GO:0098978	glutamatergic synapse	0.00277486835322319
BP	GO:0032412	regulation of ion transmembrane transporter activity	0.00286163649207243
CC	GO:0043025	neuronal cell body	0.00291327502171009
CC	GO:1990904	ribonucleoprotein complex	0.00300567325624686
BP	GO:0008037	cell recognition	0.00309513750966692
CC	GO:0005615	extracellular space	0.0032673631531189
BP	GO:0099536	synaptic signaling	0.0034644385102565
BP	GO:0022610	biological adhesion	0.00348631263028869
CC	GO:0044427	chromosomal part	0.00354135120317953
BP	GO:0051726	regulation of cell cycle	0.00365770873299021
BP	GO:0016071	mRNA metabolic process	0.00373728747203074
CC	GO:0098793	presynapse	0.00440917369318837
CC	GO:0005694	chromosome	0.00469515323474804
BP	GO:0007268	chemical synaptic transmission	0.00469515323474804
BP	GO:0098916	anterograde trans-synaptic signaling	0.00469515323474804
BP	GO:0099537	trans-synaptic signaling	0.00469515323474804
BP	GO:0007049	cell cycle	0.00481432307606291
CC	GO:0097447	dendritic tree	0.0048928601477809
CC	GO:0005581	collagen trimer	0.00584985416996246
BP	GO:0048869	cellular developmental process	0.00584985416996246
BP	GO:0050793	regulation of developmental process	0.00584985416996246
BP	GO:0090068	positive regulation of cell cycle process	0.00607101594901456
CC	GO:0008328	ionotropic glutamate receptor complex	0.00625572760015292
CC	GO:0098794	postsynapse	0.00669954774885818
BP	GO:0048519	negative regulation of biological process	0.00671331651981033
BP	GO:0098655	cation transmembrane transport	0.00679556934821674
BP	GO:0000278	mitotic cell cycle	0.00712453833805859
BP	GO:0030001	metal ion transport	0.00712453833805859
CC	GO:0030425	dendrite	0.00737461534269275
BP	GO:0022898	regulation of transmembrane transporter activity	0.00762276042016953
BP	GO:0031123	RNA 3'-end processing	0.00879459077049503
BP	GO:0051094	positive regulation of developmental process	0.00879459077049503
BP	GO:0034765	regulation of ion transmembrane transport	0.00879459077049503
CC	GO:0042734	presynaptic membrane	0.00879459077049503
CC	GO:0044422	organelle part	0.00879459077049503
BP	GO:0006403	RNA localization	0.00884069143815237
BP	GO:2000026	regulation of multicellular organismal development	0.00911404892480351
BP	GO:0007346	regulation of mitotic cell cycle	0.00911404892480351
BP	GO:0030154	cell differentiation	0.00943081755879959
BP	GO:0003008	system process	0.00985040201445138
BP	GO:0048523	negative regulation of cellular process	0.0103744728954838
BP	GO:0048168	regulation of neuronal synaptic plasticity	0.0107457203852927
BP	GO:0000375	RNA splicing, via transesterification reactions	0.0107457203852927
BP	GO:0000377	RNA splicing, via transesterification reactions with bulged adenosine as nucleophile	0.0107457203852927
BP	GO:0000398	mRNA splicing, via spliceosome	0.0107457203852927
BP	GO:0048518	positive regulation of biological process	0.0111130172096364
MF	GO:0046873	metal ion transmembrane transporter activity	0.0114328950567926
MF	GO:0005509	calcium ion binding	0.0115563250040369
BP	GO:0048167	regulation of synaptic plasticity	0.0130273030083219
BP	GO:0022008	neurogenesis	0.0131915507151711
CC	GO:0098982	GABA-ergic synapse	0.0131915507151711
CC	GO:0150034	distal axon	0.0131915507151711
BP	GO:0040007	growth	0.0141578503483982
CC	GO:0042995	cell projection	0.0143268268478849
BP	GO:0000245	spliceosomal complex assembly	0.0148353781972738
BP	GO:0032409	regulation of transporter activity	0.0148612016342946
CC	GO:0098839	postsynaptic density membrane	0.0152233313139541
BP	GO:0048666	neuron development	0.0152233313139541
MF	GO:0003729	mRNA binding	0.0152715773631765
BP	GO:0060348	bone development	0.0154395081038217
BP	GO:0007154	cell communication	0.0154395081038217
BP	GO:0050808	synapse organization	0.0154395081038217
BP	GO:0048589	developmental growth	0.0154395081038217
MF	GO:0005212	structural constituent of eye lens	0.0154395081038217
BP	GO:0006260	DNA replication	0.0154395081038217
BP	GO:0006812	cation transport	0.0154395081038217
BP	GO:0060350	endochondral bone morphogenesis	0.0154395081038217
BP	GO:0032879	regulation of localization	0.0154395081038217
BP	GO:0045597	positive regulation of cell differentiation	0.0154395081038217
CC	GO:0000779	condensed chromosome, centromeric region	0.0154395081038217
BP	GO:0042391	regulation of membrane potential	0.0154395081038217
BP	GO:1904062	regulation of cation transmembrane transport	0.0154395081038217
BP	GO:0048468	cell development	0.0169388962906225
BP	GO:0000070	mitotic sister chromatid segregation	0.0173217731346214
MF	GO:0005102	signaling receptor binding	0.0175227186600356
CC	GO:0044420	extracellular matrix component	0.017972765220009
CC	GO:0099572	postsynaptic specialization	0.0181195734771359
BP	GO:0007215	glutamate receptor signaling pathway	0.0183441214204247
CC	GO:0098948	intrinsic component of postsynaptic specialization membrane	0.0183441214204247
CC	GO:0044304	main axon	0.0193369034750566
CC	GO:0000777	condensed chromosome kinetochore	0.0196266355801567
BP	GO:0051962	positive regulation of nervous system development	0.0201005437773504
CC	GO:0005576	extracellular region	0.0201399546224435
BP	GO:0023052	signaling	0.0210013183263977
CC	GO:0044463	cell projection part	0.0210300431367852
CC	GO:0120038	plasma membrane bounded cell projection part	0.0210300431367852
BP	GO:0051983	regulation of chromosome segregation	0.0210300431367852
BP	GO:1901701	cellular response to oxygen-containing compound	0.0225322959768612
BP	GO:0048699	generation of neurons	0.0236709598247587
CC	GO:0071013	catalytic step 2 spliceosome	0.0246850113856532
CC	GO:0032809	neuronal cell body membrane	0.0246850113856532
BP	GO:0098660	inorganic ion transmembrane transport	0.0246850113856532
BP	GO:2001257	regulation of cation channel activity	0.0246850113856532
BP	GO:0055085	transmembrane transport	0.0246850113856532
BP	GO:0030182	neuron differentiation	0.0249193824942038
BP	GO:0003071	renal system process involved in regulation of systemic arterial blood pressure	0.0249193824942038
BP	GO:0051234	establishment of localization	0.0251384349677903
BP	GO:0051236	establishment of RNA localization	0.0251384349677903
BP	GO:0044089	positive regulation of cellular component biogenesis	0.0251907962873757
BP	GO:0034220	ion transmembrane transport	0.0251907962873757
BP	GO:0033047	regulation of mitotic sister chromatid segregation	0.0252554140535971
BP	GO:0070838	divalent metal ion transport	0.026356560321584
BP	GO:0006811	ion transport	0.0264548029168266
BP	GO:0072511	divalent inorganic cation transport	0.0264548029168266
BP	GO:0008150	biological_process	0.0267931636764356
BP	GO:0090304	nucleic acid metabolic process	0.0288192835290802
CC	GO:0034703	cation channel complex	0.0294454507811961
BP	GO:0001501	skeletal system development	0.0299215806378721
CC	GO:1902495	transmembrane transporter complex	0.0299215806378721
BP	GO:0060351	cartilage development involved in endochondral bone morphogenesis	0.0299215806378721
BP	GO:0071248	cellular response to metal ion	0.0309922287759685
MF	GO:0005261	cation channel activity	0.0317511298269406
CC	GO:1990351	transporter complex	0.0332197871073979
MF	GO:0050780	dopamine receptor binding	0.033387733202093
CC	GO:0099512	supramolecular fiber	0.0339335915928231
BP	GO:0042771	intrinsic apoptotic signaling pathway in response to DNA damage by p53 class mediator	0.0339335915928231
BP	GO:0050804	modulation of chemical synaptic transmission	0.0351933162005028
BP	GO:0035264	multicellular organism growth	0.0352112089473561
MF	GO:0030020	extracellular matrix structural constituent conferring tensile strength	0.0361534700585943
BP	GO:0002062	chondrocyte differentiation	0.0361534700585943
BP	GO:0098659	inorganic cation import across plasma membrane	0.0366843496757726
BP	GO:0099587	inorganic ion import across plasma membrane	0.0366843496757726
CC	GO:0098889	intrinsic component of presynaptic membrane	0.0368171829737815
CC	GO:0120025	plasma membrane bounded cell projection	0.037001864822439
BP	GO:0098742	cell-cell adhesion via plasma-membrane adhesion molecules	0.037001864822439
BP	GO:0033045	regulation of sister chromatid segregation	0.037001864822439
BP	GO:0098662	inorganic cation transmembrane transport	0.0370767713007589
CC	GO:0005813	centrosome	0.0370767713007589
BP	GO:0051960	regulation of nervous system development	0.0370767713007589
CC	GO:0099080	supramolecular complex	0.0370767713007589
CC	GO:0099081	supramolecular polymer	0.0370767713007589
BP	GO:0000819	sister chromatid segregation	0.0370767713007589
CC	GO:0099146	intrinsic component of postsynaptic density membrane	0.0370767713007589
BP	GO:0071241	cellular response to inorganic substance	0.0370767713007589
BP	GO:0007059	chromosome segregation	0.0376094163569716
BP	GO:0022613	ribonucleoprotein complex biogenesis	0.0378094876465163
CC	GO:0000228	nuclear chromosome	0.0378094876465163
CC	GO:0000793	condensed chromosome	0.0378094876465163
BP	GO:0044085	cellular component biogenesis	0.037915386493709
CC	GO:0034702	ion channel complex	0.0380766064385268
BP	GO:0099177	regulation of trans-synaptic signaling	0.0380766064385268
CC	GO:0043292	contractile fiber	0.0380766064385268
BP	GO:0031175	neuron projection development	0.0380766064385268
BP	GO:0003009	skeletal muscle contraction	0.0384790569319243
BP	GO:0140014	mitotic nuclear division	0.0405624963378611
BP	GO:0050657	nucleic acid transport	0.0408632707839416
BP	GO:0050658	RNA transport	0.0408632707839416
BP	GO:0045595	regulation of cell differentiation	0.0408632707839416
BP	GO:0010564	regulation of cell cycle process	0.040941875593229
CC	GO:0044454	nuclear chromosome part	0.0418059229965551
BP	GO:0065008	regulation of biological quality	0.0418115639250236
MF	GO:0015267	channel activity	0.0418115639250236
MF	GO:0022803	passive transmembrane transporter activity	0.0418115639250236
CC	GO:0044446	intracellular organelle part	0.0424332951879944
CC	GO:0005856	cytoskeleton	0.0425877665586476
CC	GO:0099056	integral component of presynaptic membrane	0.0425877665586476
BP	GO:0060349	bone morphogenesis	0.043029463783909
MF	GO:1990825	sequence-specific mRNA binding	0.0442993946025495
MF	GO:0022836	gated channel activity	0.0470436473980919
MF	GO:0022838	substrate-specific channel activity	0.0473421198753553
BP	GO:0006816	calcium ion transport	0.0476387712578838
BP	GO:0006139	nucleobase-containing compound metabolic process	0.0484263239865684
BP	GO:0051716	cellular response to stimulus	0.0484263239865684
CC	GO:0048786	presynaptic active zone	0.0489072703807363
