# Supplementary material for: Dedicated transcriptomics combined with power analysis lead to functional understanding of genes with weak phenotypic changes in knockout lines
Source: PLoS Comput Biol. 2020 Nov 12;16(11):e1008354. doi: 10.1371/journal.pcbi.1008354 (PMC7685438; doi:10.1371/journal.pcbi.1008354)
Supplement: S4 File — (GZ) [file pcbi.1008354.s018.gz › S4_File/gor0.7/21.tsv]

ontology	category	term	BH
CC	GO:0032991	protein-containing complex	1.25105825596579e-08
BP	GO:0009987	cellular process	2.41171021188059e-08
BP	GO:0071840	cellular component organization or biogenesis	2.93700963294921e-07
MF	GO:0005515	protein binding	2.93700963294921e-07
CC	GO:0031012	extracellular matrix	2.93700963294921e-07
CC	GO:0044428	nuclear part	4.21228331833569e-07
MF	GO:0005201	extracellular matrix structural constituent	4.21228331833569e-07
MF	GO:0005488	binding	9.18660700833234e-07
BP	GO:0048731	system development	1.8862607588953e-06
BP	GO:0016043	cellular component organization	1.8862607588953e-06
BP	GO:0032501	multicellular organismal process	1.8862607588953e-06
BP	GO:0007275	multicellular organism development	2.07279633216819e-06
BP	GO:0032502	developmental process	2.48056399599686e-06
CC	GO:0043228	non-membrane-bounded organelle	2.93386661543888e-06
BP	GO:0048856	anatomical structure development	3.42290104536663e-06
CC	GO:0062023	collagen-containing extracellular matrix	3.55937639584331e-06
BP	GO:0065007	biological regulation	3.73455656529429e-06
MF	GO:0005198	structural molecule activity	3.73455656529429e-06
CC	GO:0043232	intracellular non-membrane-bounded organelle	6.40628136518242e-06
CC	GO:0031981	nuclear lumen	6.71114568424775e-06
BP	GO:0050789	regulation of biological process	1.35336016584493e-05
CC	GO:0005654	nucleoplasm	2.4862808479142e-05
CC	GO:0005634	nucleus	2.4862808479142e-05
CC	GO:0070013	intracellular organelle lumen	3.13299736918795e-05
BP	GO:0006396	RNA processing	3.13299736918795e-05
CC	GO:0031974	membrane-enclosed lumen	3.13299736918795e-05
CC	GO:0043233	organelle lumen	3.13299736918795e-05
BP	GO:0007399	nervous system development	3.44768112473472e-05
BP	GO:0090304	nucleic acid metabolic process	5.26977889991772e-05
BP	GO:0006139	nucleobase-containing compound metabolic process	5.39526664509859e-05
CC	GO:0000775	chromosome, centromeric region	6.25556018063586e-05
CC	GO:0030424	axon	7.00142556356017e-05
BP	GO:0008380	RNA splicing	7.95396243027444e-05
CC	GO:0044421	extracellular region part	9.46042152478733e-05
CC	GO:0000776	kinetochore	0.00010501379866995
CC	GO:0045202	synapse	0.000132146216535563
CC	GO:0005681	spliceosomal complex	0.000166182079091457
BP	GO:0050794	regulation of cellular process	0.000195641930312011
CC	GO:1990904	ribonucleoprotein complex	0.000195641930312011
BP	GO:0051726	regulation of cell cycle	0.000195641930312011
CC	GO:0097060	synaptic membrane	0.00021395186463234
BP	GO:0016071	mRNA metabolic process	0.00024326010145839
BP	GO:0006397	mRNA processing	0.00024326010145839
CC	GO:0030054	cell junction	0.00038901209801252
CC	GO:0098687	chromosomal region	0.000390529427222232
BP	GO:0000375	RNA splicing, via transesterification reactions	0.000458298762911419
BP	GO:0000377	RNA splicing, via transesterification reactions with bulged adenosine as nucleophile	0.000458298762911419
BP	GO:0000398	mRNA splicing, via spliceosome	0.000458298762911419
BP	GO:0048519	negative regulation of biological process	0.000679463860809156
BP	GO:0046483	heterocycle metabolic process	0.000776980398290179
BP	GO:0043170	macromolecule metabolic process	0.000779024712268215
CC	GO:0097458	neuron part	0.00079512274392927
MF	GO:0005212	structural constituent of eye lens	0.000867656118886026
BP	GO:0040007	growth	0.00104804344368044
BP	GO:0048518	positive regulation of biological process	0.00130858759836469
BP	GO:0034641	cellular nitrogen compound metabolic process	0.00130858759836469
CC	GO:0031226	intrinsic component of plasma membrane	0.00135250687988725
BP	GO:0051239	regulation of multicellular organismal process	0.00147717659766349
BP	GO:0048523	negative regulation of cellular process	0.00169496513408369
CC	GO:0005813	centrosome	0.00197112978941937
BP	GO:0007049	cell cycle	0.00225826434499302
BP	GO:0006260	DNA replication	0.00262047540797812
BP	GO:0051128	regulation of cellular component organization	0.00262047540797812
CC	GO:0005615	extracellular space	0.00269777433813619
CC	GO:0005576	extracellular region	0.00287047114863396
CC	GO:0044420	extracellular matrix component	0.00314702080329259
CC	GO:0005887	integral component of plasma membrane	0.00314702080329259
CC	GO:0033267	axon part	0.00360355359075682
BP	GO:0006725	cellular aromatic compound metabolic process	0.00369687146049513
BP	GO:0022008	neurogenesis	0.00369687146049513
CC	GO:0044456	synapse part	0.00383952868675886
BP	GO:0000245	spliceosomal complex assembly	0.00422553681009725
BP	GO:0048869	cellular developmental process	0.00428346332654109
BP	GO:0048699	generation of neurons	0.00428346332654109
BP	GO:0022610	biological adhesion	0.00451169856192453
BP	GO:0048666	neuron development	0.00451169856192453
BP	GO:0006261	DNA-dependent DNA replication	0.00451169856192453
BP	GO:0007346	regulation of mitotic cell cycle	0.00456243344902572
BP	GO:0048468	cell development	0.00456243344902572
BP	GO:0099536	synaptic signaling	0.00456243344902572
BP	GO:0030154	cell differentiation	0.00456243344902572
CC	GO:0045211	postsynaptic membrane	0.00457559291007422
MF	GO:0044877	protein-containing complex binding	0.00457805572342063
CC	GO:0044427	chromosomal part	0.00475971602089253
BP	GO:0007268	chemical synaptic transmission	0.00489315215675442
BP	GO:0098916	anterograde trans-synaptic signaling	0.00489315215675442
BP	GO:0007155	cell adhesion	0.00496893623856496
CC	GO:0044459	plasma membrane part	0.00496893623856496
CC	GO:0005694	chromosome	0.0052578283648437
BP	GO:0030198	extracellular matrix organization	0.00591972885338042
BP	GO:0030182	neuron differentiation	0.00620898495700974
BP	GO:0099537	trans-synaptic signaling	0.0062136439674051
CC	GO:0005623	cell	0.00631682293305024
BP	GO:0000278	mitotic cell cycle	0.00638498006102759
BP	GO:0043062	extracellular structure organization	0.00644197198387323
CC	GO:0044464	cell part	0.00680821102478345
MF	GO:0003729	mRNA binding	0.00697417172054163
BP	GO:0051962	positive regulation of nervous system development	0.00748675242402013
BP	GO:0048167	regulation of synaptic plasticity	0.00797983434958754
CC	GO:0036477	somatodendritic compartment	0.00889833188989709
BP	GO:0051094	positive regulation of developmental process	0.00955340601461552
BP	GO:0060350	endochondral bone morphogenesis	0.00958162424846916
CC	GO:0098878	neurotransmitter receptor complex	0.00965747540923122
CC	GO:0044422	organelle part	0.00965747540923122
BP	GO:0048522	positive regulation of cellular process	0.00965747540923122
BP	GO:0016070	RNA metabolic process	0.00965747540923122
BP	GO:2000026	regulation of multicellular organismal development	0.00975114352502688
MF	GO:0003723	RNA binding	0.00975114352502688
BP	GO:0010467	gene expression	0.0100202361299806
MF	GO:0030020	extracellular matrix structural constituent conferring tensile strength	0.0103352642796939
BP	GO:0022613	ribonucleoprotein complex biogenesis	0.0104325517877136
BP	GO:1901360	organic cyclic compound metabolic process	0.010638691216816
BP	GO:0050793	regulation of developmental process	0.0108304809512365
BP	GO:0031123	RNA 3'-end processing	0.0111565552204462
BP	GO:0051130	positive regulation of cellular component organization	0.0113228294099752
BP	GO:0000070	mitotic sister chromatid segregation	0.011572680837857
BP	GO:0031175	neuron projection development	0.011572680837857
BP	GO:0040008	regulation of growth	0.011572680837857
CC	GO:0000779	condensed chromosome, centromeric region	0.0119541379201324
CC	GO:0043005	neuron projection	0.0121006425753131
BP	GO:0000819	sister chromatid segregation	0.0132909126455986
BP	GO:0044085	cellular component biogenesis	0.0132909126455986
BP	GO:0003008	system process	0.0138168022625123
BP	GO:0001501	skeletal system development	0.0138386981025599
CC	GO:0098590	plasma membrane region	0.0140181547417823
BP	GO:0098703	calcium ion import across plasma membrane	0.0140806820959081
BP	GO:1902656	calcium ion import into cytosol	0.0140806820959081
BP	GO:0051179	localization	0.014567716461157
BP	GO:0032879	regulation of localization	0.014567716461157
CC	GO:0005856	cytoskeleton	0.0168745413683923
CC	GO:0000777	condensed chromosome kinetochore	0.0169230016081007
BP	GO:0051960	regulation of nervous system development	0.0186350928155101
MF	GO:0005267	potassium channel activity	0.0190084907513679
BP	GO:0051983	regulation of chromosome segregation	0.0191226060642655
BP	GO:0045597	positive regulation of cell differentiation	0.0196520759025386
BP	GO:0060351	cartilage development involved in endochondral bone morphogenesis	0.0200115867275181
BP	GO:0006807	nitrogen compound metabolic process	0.0203137434001455
CC	GO:0034705	potassium channel complex	0.0203137434001455
BP	GO:1902749	regulation of cell cycle G2/M phase transition	0.0213584375672951
BP	GO:0006403	RNA localization	0.0221777482201
BP	GO:0051216	cartilage development	0.0224331365988391
BP	GO:0006941	striated muscle contraction	0.0225304590344824
CC	GO:0005581	collagen trimer	0.0225583977847693
BP	GO:0048168	regulation of neuronal synaptic plasticity	0.0256639837579739
BP	GO:0006259	DNA metabolic process	0.0263087822302018
BP	GO:0045595	regulation of cell differentiation	0.0263087822302018
BP	GO:0006275	regulation of DNA replication	0.0263087822302018
CC	GO:0008328	ionotropic glutamate receptor complex	0.0263087822302018
CC	GO:0099080	supramolecular complex	0.0263087822302018
CC	GO:0099081	supramolecular polymer	0.0263087822302018
MF	GO:0015079	potassium ion transmembrane transporter activity	0.0274614905476963
BP	GO:0048589	developmental growth	0.0274614905476963
BP	GO:0060255	regulation of macromolecule metabolic process	0.0280285846135476
CC	GO:0099512	supramolecular fiber	0.0282822919687771
CC	GO:0043025	neuronal cell body	0.0282822919687771
BP	GO:0033045	regulation of sister chromatid segregation	0.0290462149834473
BP	GO:0032412	regulation of ion transmembrane transporter activity	0.0301732103799866
CC	GO:0000502	proteasome complex	0.0316865627321941
BP	GO:0060349	bone morphogenesis	0.0319160887459438
CC	GO:0044297	cell body	0.0319846848701743
BP	GO:1901990	regulation of mitotic cell cycle phase transition	0.0319846848701743
BP	GO:0007059	chromosome segregation	0.0321337862287774
BP	GO:0035264	multicellular organism growth	0.0321337862287774
CC	GO:0099240	intrinsic component of synaptic membrane	0.0321337862287774
BP	GO:0002062	chondrocyte differentiation	0.0321337862287774
BP	GO:0050769	positive regulation of neurogenesis	0.0326520977739396
BP	GO:0044260	cellular macromolecule metabolic process	0.0329360277313201
BP	GO:0050808	synapse organization	0.0330735052056322
BP	GO:0060348	bone development	0.0339870486514968
BP	GO:0034508	centromere complex assembly	0.0355032938631097
BP	GO:1901987	regulation of cell cycle phase transition	0.0355032938631097
CC	GO:0071013	catalytic step 2 spliceosome	0.0361704371926761
BP	GO:0120036	plasma membrane bounded cell projection organization	0.03632300330696
BP	GO:0003015	heart process	0.0374822584040672
BP	GO:0090068	positive regulation of cell cycle process	0.0394721923689837
BP	GO:0030030	cell projection organization	0.0408938214054564
CC	GO:0034703	cation channel complex	0.0408938214054564
CC	GO:0044446	intracellular organelle part	0.0408938214054564
BP	GO:0050804	modulation of chemical synaptic transmission	0.0408938214054564
BP	GO:0007215	glutamate receptor signaling pathway	0.0425275348359652
BP	GO:0033047	regulation of mitotic sister chromatid segregation	0.0426396582878173
BP	GO:0008037	cell recognition	0.0439589203555225
CC	GO:0097447	dendritic tree	0.0441386575574931
BP	GO:0010564	regulation of cell cycle process	0.0446842456885125
BP	GO:1903047	mitotic cell cycle process	0.0451589962329408
BP	GO:0099177	regulation of trans-synaptic signaling	0.0477906127702758
MF	GO:1990825	sequence-specific mRNA binding	0.0477906127702758
CC	GO:1902495	transmembrane transporter complex	0.0477906127702758
CC	GO:0098793	presynapse	0.0486719789125528
MF	GO:0044325	ion channel binding	0.0486719789125528
BP	GO:0010720	positive regulation of cell development	0.0486719789125528
CC	GO:1905369	endopeptidase complex	0.0489069449337607
BP	GO:0061448	connective tissue development	0.0494249242736437
BP	GO:0140014	mitotic nuclear division	0.0495482296241259
CC	GO:1990351	transporter complex	0.0495482296241259
BP	GO:0071804	cellular potassium ion transport	0.0495482296241259
BP	GO:0071805	potassium ion transmembrane transport	0.0495482296241259
CC	GO:0000228	nuclear chromosome	0.0495482296241259
BP	GO:0010389	regulation of G2/M transition of mitotic cell cycle	0.0496618906171497
BP	GO:0016049	cell growth	0.0496618906171497
BP	GO:0003009	skeletal muscle contraction	0.0497140546313389
