# Supplementary material for: Dedicated transcriptomics combined with power analysis lead to functional understanding of genes with weak phenotypic changes in knockout lines
Source: PLoS Comput Biol. 2020 Nov 12;16(11):e1008354. doi: 10.1371/journal.pcbi.1008354 (PMC7685438; doi:10.1371/journal.pcbi.1008354)
Supplement: S4 File — (GZ) [file pcbi.1008354.s018.gz › S4_File/gor0.7/281.tsv]

ontology	category	term	BH
CC	GO:0032991	protein-containing complex	9.3426761914152e-09
BP	GO:0009987	cellular process	9.3426761914152e-09
BP	GO:0071840	cellular component organization or biogenesis	2.53601305307239e-08
MF	GO:0005488	binding	2.67494282937424e-07
BP	GO:0016043	cellular component organization	3.6475140305172e-07
MF	GO:0005515	protein binding	9.75079694311951e-07
CC	GO:0031012	extracellular matrix	9.75079694311951e-07
CC	GO:0062023	collagen-containing extracellular matrix	6.13828954904497e-06
MF	GO:0005198	structural molecule activity	7.07806821448321e-06
BP	GO:0007275	multicellular organism development	7.07806821448321e-06
BP	GO:0032502	developmental process	7.07806821448321e-06
CC	GO:0043228	non-membrane-bounded organelle	1.06611820786294e-05
CC	GO:0044428	nuclear part	1.06611820786294e-05
BP	GO:0048856	anatomical structure development	1.06611820786294e-05
BP	GO:0032501	multicellular organismal process	1.13024296457999e-05
MF	GO:0005201	extracellular matrix structural constituent	1.61497630106913e-05
CC	GO:0043232	intracellular non-membrane-bounded organelle	2.13359467773612e-05
BP	GO:0048731	system development	2.49320226757433e-05
BP	GO:0065007	biological regulation	2.70546711844242e-05
BP	GO:0050789	regulation of biological process	4.50375107976542e-05
CC	GO:0005634	nucleus	7.88011812541319e-05
CC	GO:0031981	nuclear lumen	7.88011812541319e-05
BP	GO:0006396	RNA processing	9.2366957539105e-05
BP	GO:0007399	nervous system development	0.000111299419492723
CC	GO:0030424	axon	0.000146619010655616
CC	GO:0045202	synapse	0.000177449785871988
BP	GO:0051094	positive regulation of developmental process	0.000177449785871988
BP	GO:0051726	regulation of cell cycle	0.000212091574098372
CC	GO:0070013	intracellular organelle lumen	0.000248344019473634
BP	GO:0050794	regulation of cellular process	0.00025849623190712
BP	GO:0008380	RNA splicing	0.000270447630245603
BP	GO:0016071	mRNA metabolic process	0.000291968496548962
CC	GO:0031974	membrane-enclosed lumen	0.000323374361001394
CC	GO:0043233	organelle lumen	0.000323374361001394
CC	GO:0097060	synaptic membrane	0.000351710865149972
BP	GO:0006397	mRNA processing	0.000388580201489176
CC	GO:0044456	synapse part	0.000532623743792106
CC	GO:0044421	extracellular region part	0.000640339129689188
CC	GO:0098687	chromosomal region	0.000713224526430202
MF	GO:0005212	structural constituent of eye lens	0.000765423914663404
BP	GO:0006139	nucleobase-containing compound metabolic process	0.000898539105423218
CC	GO:0000776	kinetochore	0.0011588508719429
CC	GO:0000775	chromosome, centromeric region	0.0011818784736529
BP	GO:0090304	nucleic acid metabolic process	0.00142251010202057
BP	GO:0048869	cellular developmental process	0.00153968975428234
CC	GO:0033267	axon part	0.00166541900855623
BP	GO:0030154	cell differentiation	0.001666042772942
BP	GO:0051128	regulation of cellular component organization	0.001666042772942
CC	GO:0005654	nucleoplasm	0.001666042772942
CC	GO:0030054	cell junction	0.0017193570511732
BP	GO:0000245	spliceosomal complex assembly	0.0017193570511732
CC	GO:0044422	organelle part	0.0021719060480481
BP	GO:0045597	positive regulation of cell differentiation	0.00244339023316286
BP	GO:0043170	macromolecule metabolic process	0.00244339023316286
CC	GO:0031226	intrinsic component of plasma membrane	0.00244339023316286
CC	GO:0097458	neuron part	0.00250949967977057
BP	GO:0000375	RNA splicing, via transesterification reactions	0.00250949967977057
BP	GO:0000377	RNA splicing, via transesterification reactions with bulged adenosine as nucleophile	0.00250949967977057
BP	GO:0000398	mRNA splicing, via spliceosome	0.00250949967977057
BP	GO:0051239	regulation of multicellular organismal process	0.00250949967977057
CC	GO:0044327	dendritic spine head	0.00250949967977057
BP	GO:0040007	growth	0.00326107630347125
BP	GO:0048518	positive regulation of biological process	0.00326107630347125
CC	GO:1990904	ribonucleoprotein complex	0.00338864394351655
CC	GO:0098793	presynapse	0.00338864394351655
BP	GO:0000070	mitotic sister chromatid segregation	0.0037828027332525
CC	GO:0099240	intrinsic component of synaptic membrane	0.00388486094278034
BP	GO:0046483	heterocycle metabolic process	0.00389469317227777
CC	GO:0005681	spliceosomal complex	0.00408979673283651
BP	GO:0007049	cell cycle	0.00412725949649254
CC	GO:0044420	extracellular matrix component	0.00457807981968255
CC	GO:0005615	extracellular space	0.00476839514278776
BP	GO:0048589	developmental growth	0.00487507303401801
BP	GO:0034641	cellular nitrogen compound metabolic process	0.00495833232860839
CC	GO:0005623	cell	0.00619275326145127
BP	GO:0048523	negative regulation of cellular process	0.0064871452846135
BP	GO:0006725	cellular aromatic compound metabolic process	0.00662151940108166
CC	GO:0044464	cell part	0.00664813806710867
CC	GO:0005694	chromosome	0.00672514162891486
MF	GO:0003729	mRNA binding	0.00694718752361907
MF	GO:0044877	protein-containing complex binding	0.0072946206451416
CC	GO:0005887	integral component of plasma membrane	0.00738793250745914
BP	GO:0008037	cell recognition	0.00742916903939542
BP	GO:0051130	positive regulation of cellular component organization	0.00742916903939542
BP	GO:0050793	regulation of developmental process	0.00742916903939542
BP	GO:2000026	regulation of multicellular organismal development	0.00742916903939542
BP	GO:0048666	neuron development	0.00754676548189511
BP	GO:0000278	mitotic cell cycle	0.00787290985954465
BP	GO:0000819	sister chromatid segregation	0.00792116803570692
BP	GO:0048522	positive regulation of cellular process	0.00798596740735254
CC	GO:0044446	intracellular organelle part	0.00798596740735254
CC	GO:0044427	chromosomal part	0.0080208625592723
BP	GO:0051983	regulation of chromosome segregation	0.00824900991750374
BP	GO:0044085	cellular component biogenesis	0.00922370366103762
CC	GO:0098590	plasma membrane region	0.00929436126829556
BP	GO:0048519	negative regulation of biological process	0.00983274845718609
MF	GO:0003723	RNA binding	0.0101276307887654
BP	GO:0140014	mitotic nuclear division	0.0102102142020973
BP	GO:0045595	regulation of cell differentiation	0.0106311157965161
BP	GO:0033045	regulation of sister chromatid segregation	0.0106468054806615
BP	GO:0022008	neurogenesis	0.0114186221212288
BP	GO:0051179	localization	0.0115428401451491
BP	GO:0048468	cell development	0.0126675615161278
CC	GO:0044459	plasma membrane part	0.0126675615161278
BP	GO:0033047	regulation of mitotic sister chromatid segregation	0.0136741682619611
BP	GO:1901360	organic cyclic compound metabolic process	0.0140170493395226
CC	GO:0099699	integral component of synaptic membrane	0.0142561270927389
BP	GO:0048168	regulation of neuronal synaptic plasticity	0.0150961819772096
CC	GO:0005581	collagen trimer	0.0158411345116878
BP	GO:0048699	generation of neurons	0.0173112868070646
CC	GO:0000779	condensed chromosome, centromeric region	0.0182253774668541
CC	GO:0098982	GABA-ergic synapse	0.0182253774668541
BP	GO:0031175	neuron projection development	0.0191759685658093
BP	GO:0022613	ribonucleoprotein complex biogenesis	0.0197235427437966
BP	GO:0007346	regulation of mitotic cell cycle	0.0197669105268823
BP	GO:0006260	DNA replication	0.0197669105268823
BP	GO:0098703	calcium ion import across plasma membrane	0.0197669105268823
BP	GO:1902656	calcium ion import into cytosol	0.0197669105268823
BP	GO:0006807	nitrogen compound metabolic process	0.0197669105268823
BP	GO:0003418	growth plate cartilage chondrocyte differentiation	0.0197669105268823
BP	GO:0042221	response to chemical	0.0200580669013799
BP	GO:0008150	biological_process	0.0202911519148174
CC	GO:0036477	somatodendritic compartment	0.0204159883604469
BP	GO:0090068	positive regulation of cell cycle process	0.0204159883604469
BP	GO:0030182	neuron differentiation	0.0204159883604469
BP	GO:0098655	cation transmembrane transport	0.0204159883604469
CC	GO:0005813	centrosome	0.0204159883604469
BP	GO:0099565	chemical synaptic transmission, postsynaptic	0.0208795505315434
CC	GO:0000777	condensed chromosome kinetochore	0.0221728344708912
BP	GO:0120039	plasma membrane bounded cell projection morphogenesis	0.0255156707264859
BP	GO:0002062	chondrocyte differentiation	0.0260413138240406
BP	GO:0051960	regulation of nervous system development	0.0274802222343249
BP	GO:0099536	synaptic signaling	0.0274802222343249
BP	GO:0051716	cellular response to stimulus	0.0277191857112912
BP	GO:0003433	chondrocyte development involved in endochondral bone morphogenesis	0.0277191857112912
CC	GO:0098936	intrinsic component of postsynaptic membrane	0.0286916677970068
BP	GO:0030001	metal ion transport	0.0288687573139134
BP	GO:0010467	gene expression	0.0292824997620723
BP	GO:0051240	positive regulation of multicellular organismal process	0.0292824997620723
CC	GO:0043005	neuron projection	0.0292824997620723
BP	GO:0048858	cell projection morphogenesis	0.0302698041637475
BP	GO:0006812	cation transport	0.0302698041637475
CC	GO:0042734	presynaptic membrane	0.0310890117397033
BP	GO:0051962	positive regulation of nervous system development	0.0315288559518667
BP	GO:0031123	RNA 3'-end processing	0.0315288559518667
BP	GO:0016070	RNA metabolic process	0.0315288559518667
BP	GO:0048812	neuron projection morphogenesis	0.0324066807844141
CC	GO:0045211	postsynaptic membrane	0.0330971213715076
BP	GO:0048167	regulation of synaptic plasticity	0.0334145822320273
BP	GO:0032879	regulation of localization	0.0336049519854461
MF	GO:0046873	metal ion transmembrane transporter activity	0.0336049519854461
BP	GO:0099537	trans-synaptic signaling	0.0342365673041145
BP	GO:0007268	chemical synaptic transmission	0.0350598505539238
BP	GO:0098916	anterograde trans-synaptic signaling	0.0350598505539238
CC	GO:0005576	extracellular region	0.0355341799156183
CC	GO:0098978	glutamatergic synapse	0.0355735701238546
BP	GO:0006403	RNA localization	0.0366614008284908
BP	GO:0003422	growth plate cartilage morphogenesis	0.0366614008284908
CC	GO:0005856	cytoskeleton	0.0366856008205241
BP	GO:0010564	regulation of cell cycle process	0.0386218932305364
CC	GO:0043025	neuronal cell body	0.0393813227406215
BP	GO:0022610	biological adhesion	0.0393813227406215
BP	GO:0060255	regulation of macromolecule metabolic process	0.0395502293270782
CC	GO:0044297	cell body	0.0395502293270782
MF	GO:0030020	extracellular matrix structural constituent conferring tensile strength	0.0395713646076806
CC	GO:0048786	presynaptic active zone	0.0412276001765295
BP	GO:0001501	skeletal system development	0.0423384925429843
BP	GO:1903047	mitotic cell cycle process	0.0425333682406159
CC	GO:0000502	proteasome complex	0.0425566225724651
BP	GO:0032990	cell part morphogenesis	0.0425566225724651
BP	GO:0007059	chromosome segregation	0.0432586973040547
BP	GO:0060350	endochondral bone morphogenesis	0.0432872345091977
BP	GO:0007088	regulation of mitotic nuclear division	0.0432872345091977
BP	GO:0003071	renal system process involved in regulation of systemic arterial blood pressure	0.0432872345091977
BP	GO:0007155	cell adhesion	0.0440386058524445
BP	GO:0044087	regulation of cellular component biogenesis	0.0449799764132683
BP	GO:0060351	cartilage development involved in endochondral bone morphogenesis	0.0452218400738974
BP	GO:0044260	cellular macromolecule metabolic process	0.0478070219788833
BP	GO:0060341	regulation of cellular localization	0.0478070219788833
