# Supplementary material for: Dedicated transcriptomics combined with power analysis lead to functional understanding of genes with weak phenotypic changes in knockout lines
Source: PLoS Comput Biol. 2020 Nov 12;16(11):e1008354. doi: 10.1371/journal.pcbi.1008354 (PMC7685438; doi:10.1371/journal.pcbi.1008354)
Supplement: S4 File — (GZ) [file pcbi.1008354.s018.gz › S4_File/gor0.7/81.tsv]

ontology	category	term	BH
CC	GO:0032991	protein-containing complex	4.51508008511377e-08
CC	GO:0031012	extracellular matrix	6.04310307587941e-07
BP	GO:0009987	cellular process	7.68084264256258e-07
MF	GO:0005201	extracellular matrix structural constituent	2.0839209975007e-06
MF	GO:0005515	protein binding	2.0839209975007e-06
BP	GO:0071840	cellular component organization or biogenesis	4.94274219218331e-06
CC	GO:0062023	collagen-containing extracellular matrix	7.32545565153994e-06
CC	GO:0044428	nuclear part	7.32545565153994e-06
MF	GO:0005198	structural molecule activity	9.17298043288187e-06
MF	GO:0005488	binding	1.93462554295845e-05
BP	GO:0032502	developmental process	2.96564471964711e-05
CC	GO:0043228	non-membrane-bounded organelle	2.96564471964711e-05
BP	GO:0016043	cellular component organization	2.96564471964711e-05
CC	GO:0005654	nucleoplasm	3.09674167176381e-05
CC	GO:0030424	axon	3.16387571506575e-05
BP	GO:0032501	multicellular organismal process	3.34085497359731e-05
CC	GO:0031981	nuclear lumen	3.54613558266046e-05
CC	GO:0070013	intracellular organelle lumen	3.73961472488691e-05
BP	GO:0007275	multicellular organism development	3.73961472488691e-05
CC	GO:0031974	membrane-enclosed lumen	3.73961472488691e-05
CC	GO:0043233	organelle lumen	3.73961472488691e-05
BP	GO:0048856	anatomical structure development	4.28630547439547e-05
CC	GO:0043232	intracellular non-membrane-bounded organelle	4.28630547439547e-05
BP	GO:0048731	system development	4.57318008956574e-05
BP	GO:0065007	biological regulation	5.53260605911028e-05
BP	GO:0050789	regulation of biological process	7.42275249965406e-05
CC	GO:0045202	synapse	0.00011994894311347
CC	GO:0097458	neuron part	0.000141702579126085
BP	GO:0006396	RNA processing	0.000295530428745971
CC	GO:0044456	synapse part	0.000338115642120938
CC	GO:0097060	synaptic membrane	0.000503170095613225
CC	GO:0000775	chromosome, centromeric region	0.000713956404478881
CC	GO:0000776	kinetochore	0.00140030348256205
BP	GO:0050794	regulation of cellular process	0.00142702393166952
BP	GO:0048523	negative regulation of cellular process	0.00154934012579002
BP	GO:0048519	negative regulation of biological process	0.00173695886290536
CC	GO:0005681	spliceosomal complex	0.0017516769342345
BP	GO:0051239	regulation of multicellular organismal process	0.00181853303193656
CC	GO:0044422	organelle part	0.00232539448616083
MF	GO:0044877	protein-containing complex binding	0.00232539448616083
BP	GO:0051130	positive regulation of cellular component organization	0.00253242846592545
CC	GO:0033267	axon part	0.00334286808714255
CC	GO:0044421	extracellular region part	0.00385565394526841
BP	GO:0006397	mRNA processing	0.00416134911226006
BP	GO:0051128	regulation of cellular component organization	0.00416134911226006
CC	GO:0036477	somatodendritic compartment	0.00475904988482246
CC	GO:0098687	chromosomal region	0.00553688741546486
CC	GO:0031226	intrinsic component of plasma membrane	0.00631098968171046
CC	GO:0044420	extracellular matrix component	0.00659726623044061
BP	GO:0007399	nervous system development	0.00667942554167818
BP	GO:0040007	growth	0.00667942554167818
BP	GO:0051726	regulation of cell cycle	0.00667942554167818
CC	GO:0030054	cell junction	0.00667942554167818
BP	GO:0008380	RNA splicing	0.00667942554167818
BP	GO:0016071	mRNA metabolic process	0.00667942554167818
BP	GO:0006260	DNA replication	0.00699892283537317
CC	GO:0045211	postsynaptic membrane	0.00735702903434492
BP	GO:0051094	positive regulation of developmental process	0.00838765817979489
CC	GO:0005634	nucleus	0.00924054509418066
BP	GO:0001501	skeletal system development	0.00976081677770713
BP	GO:0007049	cell cycle	0.0106006817684842
BP	GO:0048518	positive regulation of biological process	0.0107484041416968
CC	GO:0005581	collagen trimer	0.010753533771029
CC	GO:0043005	neuron projection	0.0114171622694824
BP	GO:0060351	cartilage development involved in endochondral bone morphogenesis	0.0114171622694824
BP	GO:0006941	striated muscle contraction	0.0114171622694824
CC	GO:0043025	neuronal cell body	0.0114171622694824
CC	GO:0044446	intracellular organelle part	0.0114171622694824
BP	GO:0070887	cellular response to chemical stimulus	0.0115568456595142
BP	GO:0048589	developmental growth	0.0115872163594295
BP	GO:1901701	cellular response to oxygen-containing compound	0.01162899418176
CC	GO:0005887	integral component of plasma membrane	0.0131462907402484
CC	GO:0099240	intrinsic component of synaptic membrane	0.0131462907402484
BP	GO:0090304	nucleic acid metabolic process	0.0136808804728464
BP	GO:0051216	cartilage development	0.0141898725849339
CC	GO:1990904	ribonucleoprotein complex	0.0147011673420689
BP	GO:0060350	endochondral bone morphogenesis	0.0147844712496458
BP	GO:2000026	regulation of multicellular organismal development	0.0151698949188044
CC	GO:0044297	cell body	0.0151698949188044
BP	GO:0006139	nucleobase-containing compound metabolic process	0.0155505240990596
BP	GO:0050793	regulation of developmental process	0.0166785831418901
CC	GO:0005615	extracellular space	0.0177068967488613
CC	GO:0044427	chromosomal part	0.018871262537926
CC	GO:0098878	neurotransmitter receptor complex	0.0190631243496853
BP	GO:0002062	chondrocyte differentiation	0.0190635702333364
MF	GO:0030020	extracellular matrix structural constituent conferring tensile strength	0.0191327435111863
BP	GO:0007346	regulation of mitotic cell cycle	0.019939823356864
BP	GO:0000245	spliceosomal complex assembly	0.0201882752534503
CC	GO:0005694	chromosome	0.0210260549956677
BP	GO:0031123	RNA 3'-end processing	0.0211661742163033
MF	GO:0005212	structural constituent of eye lens	0.0211661742163033
CC	GO:0000779	condensed chromosome, centromeric region	0.0211661742163033
CC	GO:0098982	GABA-ergic synapse	0.0232253346316392
BP	GO:0000070	mitotic sister chromatid segregation	0.0235488576536235
BP	GO:0003418	growth plate cartilage chondrocyte differentiation	0.0255082693299406
BP	GO:0032412	regulation of ion transmembrane transporter activity	0.0255872245557487
CC	GO:0000502	proteasome complex	0.0255872245557487
BP	GO:0000278	mitotic cell cycle	0.0256025448916088
BP	GO:0008150	biological_process	0.0265723316732286
BP	GO:0006261	DNA-dependent DNA replication	0.0269515536621663
CC	GO:0000777	condensed chromosome kinetochore	0.0274605066364474
CC	GO:0044327	dendritic spine head	0.0279238903010647
MF	GO:0003729	mRNA binding	0.0291710956245282
CC	GO:0099634	postsynaptic specialization membrane	0.0300421246463266
BP	GO:0051716	cellular response to stimulus	0.0300421246463266
BP	GO:0061448	connective tissue development	0.0309164455810229
BP	GO:0046483	heterocycle metabolic process	0.0310867951659865
CC	GO:0098793	presynapse	0.0318971073887342
BP	GO:0045597	positive regulation of cell differentiation	0.0318971073887342
BP	GO:0060348	bone development	0.0320345525923234
CC	GO:0098794	postsynapse	0.0333137095951349
BP	GO:0051962	positive regulation of nervous system development	0.0334157167447226
CC	GO:0044459	plasma membrane part	0.0334157167447226
BP	GO:0003433	chondrocyte development involved in endochondral bone morphogenesis	0.0335411945306702
CC	GO:0005856	cytoskeleton	0.0335411945306702
BP	GO:0003015	heart process	0.033722678363179
BP	GO:0051983	regulation of chromosome segregation	0.0346920289835836
CC	GO:0005623	cell	0.0346920289835836
BP	GO:0090068	positive regulation of cell cycle process	0.0354369809291504
BP	GO:0022610	biological adhesion	0.0354731312626008
CC	GO:0098936	intrinsic component of postsynaptic membrane	0.0354731312626008
CC	GO:0044464	cell part	0.0367291957997699
BP	GO:0071310	cellular response to organic substance	0.0373743662814961
CC	GO:1905369	endopeptidase complex	0.0393280693639072
CC	GO:0099699	integral component of synaptic membrane	0.0397048865087397
BP	GO:0051179	localization	0.040209206195641
BP	GO:0007155	cell adhesion	0.0405882453744061
BP	GO:1901700	response to oxygen-containing compound	0.0406835677817277
CC	GO:0005576	extracellular region	0.0411441909738702
CC	GO:0071944	cell periphery	0.0411441909738702
BP	GO:0006403	RNA localization	0.0423896570221969
BP	GO:0006259	DNA metabolic process	0.0423896570221969
BP	GO:0003012	muscle system process	0.0434148367349157
CC	GO:0008328	ionotropic glutamate receptor complex	0.0436341476551381
BP	GO:0048468	cell development	0.0436341476551381
BP	GO:0003422	growth plate cartilage morphogenesis	0.0439203922766887
BP	GO:0042221	response to chemical	0.0440057013529264
BP	GO:0006936	muscle contraction	0.0442897200847951
BP	GO:0006275	regulation of DNA replication	0.0442897200847951
BP	GO:0003417	growth plate cartilage development	0.0446793667198425
BP	GO:0007154	cell communication	0.04697749994202
BP	GO:0048522	positive regulation of cellular process	0.0470260140071004
BP	GO:0033045	regulation of sister chromatid segregation	0.0472740513333148
BP	GO:0022898	regulation of transmembrane transporter activity	0.0476781243096697
BP	GO:1905477	positive regulation of protein localization to membrane	0.0479109401743276
BP	GO:0071495	cellular response to endogenous stimulus	0.0480387841446863
BP	GO:0046626	regulation of insulin receptor signaling pathway	0.0480387841446863
BP	GO:0009719	response to endogenous stimulus	0.0480387841446863
BP	GO:0048869	cellular developmental process	0.0480387841446863
MF	GO:0008134	transcription factor binding	0.0483602575852399
BP	GO:0050808	synapse organization	0.0483602575852399
BP	GO:0030154	cell differentiation	0.0483602575852399
BP	GO:0060349	bone morphogenesis	0.0483629651668038
BP	GO:0023052	signaling	0.0495526489494175
