# Supplementary material for: Dedicated transcriptomics combined with power analysis lead to functional understanding of genes with weak phenotypic changes in knockout lines
Source: PLoS Comput Biol. 2020 Nov 12;16(11):e1008354. doi: 10.1371/journal.pcbi.1008354 (PMC7685438; doi:10.1371/journal.pcbi.1008354)
Supplement: S4 File — (GZ) [file pcbi.1008354.s018.gz › S4_File/gor0.7/667.tsv]

ontology	category	term	BH
CC	GO:0032991	protein-containing complex	5.06066738042694e-09
BP	GO:0009987	cellular process	4.91075173467114e-07
CC	GO:0031012	extracellular matrix	1.6987173952537e-06
BP	GO:0071840	cellular component organization or biogenesis	1.6987173952537e-06
CC	GO:0062023	collagen-containing extracellular matrix	5.06716853377462e-06
MF	GO:0005515	protein binding	5.06716853377462e-06
MF	GO:0005201	extracellular matrix structural constituent	5.638005519878e-06
CC	GO:0044428	nuclear part	5.638005519878e-06
BP	GO:0032501	multicellular organismal process	1.35265321782264e-05
CC	GO:0043228	non-membrane-bounded organelle	1.39706496730027e-05
BP	GO:0032502	developmental process	1.39706496730027e-05
BP	GO:0016043	cellular component organization	1.39706496730027e-05
BP	GO:0007275	multicellular organism development	2.21299550714851e-05
BP	GO:0048731	system development	2.21299550714851e-05
CC	GO:0043232	intracellular non-membrane-bounded organelle	2.82007875374489e-05
MF	GO:0005488	binding	2.89995694905437e-05
MF	GO:0005198	structural molecule activity	2.89995694905437e-05
BP	GO:0048856	anatomical structure development	3.0097273652446e-05
CC	GO:0031981	nuclear lumen	3.32418888137825e-05
CC	GO:0005634	nucleus	6.53060762103759e-05
CC	GO:0030424	axon	7.46498467968042e-05
BP	GO:0065007	biological regulation	8.92113683676561e-05
CC	GO:0097060	synaptic membrane	9.56568765186155e-05
CC	GO:0070013	intracellular organelle lumen	0.000104041958142477
CC	GO:0031974	membrane-enclosed lumen	0.000105317082407132
CC	GO:0043233	organelle lumen	0.000105317082407132
CC	GO:0045202	synapse	0.000105317082407132
CC	GO:0031226	intrinsic component of plasma membrane	0.000105317082407132
CC	GO:0005654	nucleoplasm	0.000124238992059407
BP	GO:0006396	RNA processing	0.00018432434472675
CC	GO:0005887	integral component of plasma membrane	0.000243162044194806
BP	GO:0016071	mRNA metabolic process	0.000260489173033985
CC	GO:0044421	extracellular region part	0.000738179735548495
BP	GO:0006397	mRNA processing	0.000905593973485809
CC	GO:0005681	spliceosomal complex	0.000958106212693927
BP	GO:0050789	regulation of biological process	0.00102284624810552
CC	GO:0044464	cell part	0.00111038255666447
CC	GO:0005623	cell	0.0013069844509031
CC	GO:0000775	chromosome, centromeric region	0.0013307960731183
BP	GO:0007399	nervous system development	0.00159908749859594
CC	GO:0000776	kinetochore	0.00159908749859594
BP	GO:0008380	RNA splicing	0.00165249153095397
BP	GO:0050794	regulation of cellular process	0.00171003893980386
CC	GO:1990904	ribonucleoprotein complex	0.00189994698590385
CC	GO:0044456	synapse part	0.00261400327737017
BP	GO:0051128	regulation of cellular component organization	0.00304950681915426
CC	GO:0005615	extracellular space	0.00338215686092386
BP	GO:0048869	cellular developmental process	0.00364726750580228
CC	GO:0099240	intrinsic component of synaptic membrane	0.00391845376381137
CC	GO:0098687	chromosomal region	0.00401090307919644
MF	GO:0005212	structural constituent of eye lens	0.00411785971149987
CC	GO:0045211	postsynaptic membrane	0.00414577323012363
MF	GO:0003729	mRNA binding	0.00468510610598349
BP	GO:0051130	positive regulation of cellular component organization	0.00591772029415842
BP	GO:0030154	cell differentiation	0.00621185952982258
CC	GO:0000777	condensed chromosome kinetochore	0.00718874664087482
CC	GO:0044459	plasma membrane part	0.00718874664087482
CC	GO:0005581	collagen trimer	0.00738743034850073
CC	GO:0033267	axon part	0.00754387467868812
CC	GO:0030054	cell junction	0.00794155453586732
BP	GO:0090304	nucleic acid metabolic process	0.00853156364148603
BP	GO:0031123	RNA 3'-end processing	0.00855950833841767
CC	GO:0036477	somatodendritic compartment	0.00912307987692132
BP	GO:0006139	nucleobase-containing compound metabolic process	0.00992847325504903
BP	GO:0000070	mitotic sister chromatid segregation	0.0103060755812603
BP	GO:0043170	macromolecule metabolic process	0.0105631882958579
CC	GO:0005694	chromosome	0.0105631882958579
BP	GO:0051726	regulation of cell cycle	0.0119322479098088
BP	GO:0051239	regulation of multicellular organismal process	0.0119322479098088
CC	GO:0044422	organelle part	0.0119322479098088
BP	GO:0048468	cell development	0.0133162031038252
BP	GO:0000375	RNA splicing, via transesterification reactions	0.0134411509420434
BP	GO:0000377	RNA splicing, via transesterification reactions with bulged adenosine as nucleophile	0.0134411509420434
BP	GO:0000398	mRNA splicing, via spliceosome	0.0134411509420434
BP	GO:0033047	regulation of mitotic sister chromatid segregation	0.0134434461812931
BP	GO:0051179	localization	0.0135165735819971
CC	GO:0098878	neurotransmitter receptor complex	0.0137243133236481
CC	GO:0097458	neuron part	0.013864703178064
MF	GO:0003723	RNA binding	0.0141102802496507
CC	GO:0098936	intrinsic component of postsynaptic membrane	0.0143811360278151
BP	GO:0051983	regulation of chromosome segregation	0.0144994232623444
CC	GO:0044427	chromosomal part	0.0144994232623444
BP	GO:0007049	cell cycle	0.0149505006301
MF	GO:0030020	extracellular matrix structural constituent conferring tensile strength	0.0149505006301
CC	GO:0008328	ionotropic glutamate receptor complex	0.0155302604003141
BP	GO:0000245	spliceosomal complex assembly	0.0158598213688536
CC	GO:0043025	neuronal cell body	0.0161495572950972
MF	GO:0044877	protein-containing complex binding	0.0161811927107476
BP	GO:0046483	heterocycle metabolic process	0.0161811927107476
BP	GO:0008037	cell recognition	0.0161811927107476
CC	GO:0000779	condensed chromosome, centromeric region	0.0165128198447154
BP	GO:0048519	negative regulation of biological process	0.0169427701972124
BP	GO:0099536	synaptic signaling	0.0169844921221905
CC	GO:0005576	extracellular region	0.0179277809304871
BP	GO:0007268	chemical synaptic transmission	0.018515033725553
BP	GO:0098916	anterograde trans-synaptic signaling	0.018515033725553
BP	GO:0006403	RNA localization	0.0185841089903705
BP	GO:0022008	neurogenesis	0.0193094983127681
BP	GO:0033045	regulation of sister chromatid segregation	0.0193102014554061
BP	GO:0006260	DNA replication	0.0201213610839168
BP	GO:0048523	negative regulation of cellular process	0.0214767115716971
CC	GO:0071944	cell periphery	0.0221191739555331
CC	GO:0099699	integral component of synaptic membrane	0.022181934866266
BP	GO:0099537	trans-synaptic signaling	0.0223380645136197
BP	GO:0048666	neuron development	0.0225501814685377
CC	GO:0005886	plasma membrane	0.0229955694604034
CC	GO:0044297	cell body	0.0231280487534267
BP	GO:0048518	positive regulation of biological process	0.0243987748059486
CC	GO:0005813	centrosome	0.0254183062452088
BP	GO:0006259	DNA metabolic process	0.0264428886799126
BP	GO:0007155	cell adhesion	0.0265589845947609
BP	GO:0007346	regulation of mitotic cell cycle	0.0265589845947609
BP	GO:2000026	regulation of multicellular organismal development	0.0265589845947609
CC	GO:0044420	extracellular matrix component	0.0265589845947609
BP	GO:0034641	cellular nitrogen compound metabolic process	0.0265589845947609
BP	GO:0051960	regulation of nervous system development	0.0268417824053508
BP	GO:0051094	positive regulation of developmental process	0.0272255124795209
BP	GO:0000278	mitotic cell cycle	0.0272255124795209
BP	GO:0050793	regulation of developmental process	0.0272255124795209
BP	GO:0048699	generation of neurons	0.0294010881425122
CC	GO:0044446	intracellular organelle part	0.0303061071986071
BP	GO:0022610	biological adhesion	0.0311315981345439
BP	GO:0007215	glutamate receptor signaling pathway	0.0311315981345439
BP	GO:0030182	neuron differentiation	0.0316675351864641
BP	GO:0050808	synapse organization	0.031787985023399
CC	GO:0043292	contractile fiber	0.032333411697983
BP	GO:0140014	mitotic nuclear division	0.032333411697983
BP	GO:0006281	DNA repair	0.032333411697983
CC	GO:0098978	glutamatergic synapse	0.032333411697983
BP	GO:0006725	cellular aromatic compound metabolic process	0.0324901679468622
CC	GO:0098590	plasma membrane region	0.0338690105357688
BP	GO:0007088	regulation of mitotic nuclear division	0.0344134280751255
CC	GO:0005856	cytoskeleton	0.0371926205067769
BP	GO:0032412	regulation of ion transmembrane transporter activity	0.0380303595459103
BP	GO:0040007	growth	0.0389040282883081
CC	GO:0000502	proteasome complex	0.0389040282883081
MF	GO:0003697	single-stranded DNA binding	0.0412082573488656
CC	GO:0099055	integral component of postsynaptic membrane	0.0425783561819399
BP	GO:0000819	sister chromatid segregation	0.0429365465987136
BP	GO:0060351	cartilage development involved in endochondral bone morphogenesis	0.0429365465987136
CC	GO:0098794	postsynapse	0.0438153484477729
CC	GO:0042734	presynaptic membrane	0.0438153484477729
BP	GO:0043062	extracellular structure organization	0.0445347223996184
BP	GO:0044089	positive regulation of cellular component biogenesis	0.0445347223996184
BP	GO:0006974	cellular response to DNA damage stimulus	0.0449222171052496
BP	GO:0030198	extracellular matrix organization	0.0449451573695111
BP	GO:0022613	ribonucleoprotein complex biogenesis	0.0449451573695111
CC	GO:0099634	postsynaptic specialization membrane	0.0453989356414605
BP	GO:0003008	system process	0.0456246898594133
BP	GO:0001501	skeletal system development	0.0481249591364337
BP	GO:0048167	regulation of synaptic plasticity	0.0487175892803302
BP	GO:0050804	modulation of chemical synaptic transmission	0.0492213166837631
BP	GO:0051962	positive regulation of nervous system development	0.0498976192512893
