# Supplementary material for: Dedicated transcriptomics combined with power analysis lead to functional understanding of genes with weak phenotypic changes in knockout lines
Source: PLoS Comput Biol. 2020 Nov 12;16(11):e1008354. doi: 10.1371/journal.pcbi.1008354 (PMC7685438; doi:10.1371/journal.pcbi.1008354)
Supplement: S4 File — (GZ) [file pcbi.1008354.s018.gz › S4_File/gor0.7/343.tsv]

ontology	category	term	BH
CC	GO:0032991	protein-containing complex	5.27319648886033e-09
BP	GO:0009987	cellular process	4.24361917805832e-08
BP	GO:0071840	cellular component organization or biogenesis	1.04114090738962e-07
MF	GO:0005515	protein binding	9.74202580046952e-07
BP	GO:0016043	cellular component organization	1.2642511220373e-06
CC	GO:0044428	nuclear part	1.91268699912285e-06
CC	GO:0043228	non-membrane-bounded organelle	2.12388434168681e-06
MF	GO:0005201	extracellular matrix structural constituent	2.18966433442747e-06
BP	GO:0032501	multicellular organismal process	3.41986527666982e-06
MF	GO:0005198	structural molecule activity	3.41986527666982e-06
BP	GO:0007275	multicellular organism development	3.41986527666982e-06
CC	GO:0031012	extracellular matrix	3.85570504809356e-06
CC	GO:0045202	synapse	3.85570504809356e-06
CC	GO:0043232	intracellular non-membrane-bounded organelle	3.85570504809356e-06
BP	GO:0048731	system development	3.85570504809356e-06
BP	GO:0032502	developmental process	4.8517045536503e-06
CC	GO:0030424	axon	5.09453346182196e-06
MF	GO:0005488	binding	6.01507191200307e-06
BP	GO:0065007	biological regulation	7.63358678452204e-06
BP	GO:0048856	anatomical structure development	7.63358678452204e-06
CC	GO:0044456	synapse part	1.19589199760789e-05
CC	GO:0031981	nuclear lumen	1.19589199760789e-05
CC	GO:0097060	synaptic membrane	1.61619224013232e-05
CC	GO:0005634	nucleus	2.35793691586604e-05
CC	GO:0097458	neuron part	2.79407200348211e-05
CC	GO:0070013	intracellular organelle lumen	2.8463288803653e-05
CC	GO:0031974	membrane-enclosed lumen	2.94204344664686e-05
CC	GO:0043233	organelle lumen	2.94204344664686e-05
CC	GO:0062023	collagen-containing extracellular matrix	3.35398665934263e-05
BP	GO:0007399	nervous system development	4.28036940043721e-05
BP	GO:0050789	regulation of biological process	4.28036940043721e-05
BP	GO:0008380	RNA splicing	4.48072091928383e-05
CC	GO:0005654	nucleoplasm	4.48130941070007e-05
BP	GO:0051128	regulation of cellular component organization	4.92124363183425e-05
BP	GO:0006396	RNA processing	6.6794276841553e-05
CC	GO:0098687	chromosomal region	7.25617477499554e-05
BP	GO:0048519	negative regulation of biological process	7.56775818543718e-05
CC	GO:0005681	spliceosomal complex	0.00010406555038283
CC	GO:1990904	ribonucleoprotein complex	0.000191129293357321
CC	GO:0033267	axon part	0.000255940062312696
BP	GO:0051130	positive regulation of cellular component organization	0.000354492983834125
CC	GO:0000775	chromosome, centromeric region	0.000354492983834125
BP	GO:0006397	mRNA processing	0.000420657431571898
CC	GO:0045211	postsynaptic membrane	0.000448114494717259
BP	GO:0050794	regulation of cellular process	0.000448114494717259
BP	GO:0048523	negative regulation of cellular process	0.000448114494717259
CC	GO:0044422	organelle part	0.000472680654911422
CC	GO:0044421	extracellular region part	0.000500342686879546
BP	GO:0040007	growth	0.000513694904474337
CC	GO:0000776	kinetochore	0.00065165741507791
BP	GO:0016071	mRNA metabolic process	0.00065165741507791
BP	GO:0051726	regulation of cell cycle	0.000864148306456285
CC	GO:0030054	cell junction	0.00116139647662883
BP	GO:0022008	neurogenesis	0.00116139647662883
CC	GO:0005615	extracellular space	0.00122869327814801
BP	GO:0090304	nucleic acid metabolic process	0.00162966030666787
BP	GO:0051094	positive regulation of developmental process	0.00165849101220581
CC	GO:0036477	somatodendritic compartment	0.00165849101220581
CC	GO:0043005	neuron projection	0.00181600341824052
CC	GO:0031226	intrinsic component of plasma membrane	0.00185435445339855
CC	GO:0044327	dendritic spine head	0.00222522238105244
BP	GO:0048699	generation of neurons	0.00229621954747205
BP	GO:0006139	nucleobase-containing compound metabolic process	0.00243831088267258
BP	GO:0000375	RNA splicing, via transesterification reactions	0.00259129222999013
BP	GO:0000377	RNA splicing, via transesterification reactions with bulged adenosine as nucleophile	0.00259129222999013
BP	GO:0000398	mRNA splicing, via spliceosome	0.00259129222999013
BP	GO:0030182	neuron differentiation	0.00310788726392601
CC	GO:0044464	cell part	0.00315244604899904
MF	GO:0044877	protein-containing complex binding	0.00319765089330561
MF	GO:0005212	structural constituent of eye lens	0.00324161309795367
CC	GO:0005623	cell	0.00329652308622466
BP	GO:0048869	cellular developmental process	0.00334246896672559
CC	GO:0044446	intracellular organelle part	0.00336697425014788
BP	GO:0030154	cell differentiation	0.00354222743136766
CC	GO:0099240	intrinsic component of synaptic membrane	0.00366438894024817
BP	GO:0048666	neuron development	0.00434825422961553
BP	GO:0046483	heterocycle metabolic process	0.00446288513912331
BP	GO:0051179	localization	0.00450827929484608
BP	GO:0000245	spliceosomal complex assembly	0.00450827929484608
CC	GO:0098878	neurotransmitter receptor complex	0.00468785875778298
CC	GO:0098794	postsynapse	0.00475950607560258
CC	GO:0005887	integral component of plasma membrane	0.00503498518763407
BP	GO:0050793	regulation of developmental process	0.00507502030220651
CC	GO:0044427	chromosomal part	0.00525124161329517
BP	GO:0051239	regulation of multicellular organismal process	0.00544716186616872
BP	GO:0099536	synaptic signaling	0.0054725540190902
BP	GO:0034641	cellular nitrogen compound metabolic process	0.00547604418894649
CC	GO:0043025	neuronal cell body	0.00558323744302044
CC	GO:0005581	collagen trimer	0.00563812693293754
CC	GO:0005694	chromosome	0.00584576468196255
CC	GO:0044297	cell body	0.00588746059410659
BP	GO:0051983	regulation of chromosome segregation	0.00623109220183687
BP	GO:0007049	cell cycle	0.00682655085720137
CC	GO:0098982	GABA-ergic synapse	0.00682655085720137
CC	GO:0098793	presynapse	0.00714285377471912
BP	GO:0048518	positive regulation of biological process	0.00723299822590815
BP	GO:0099537	trans-synaptic signaling	0.00731023019724619
BP	GO:0007268	chemical synaptic transmission	0.00744638566083959
BP	GO:0098916	anterograde trans-synaptic signaling	0.00744638566083959
BP	GO:0050808	synapse organization	0.00782945808950595
BP	GO:0000070	mitotic sister chromatid segregation	0.00807976576389012
BP	GO:0033045	regulation of sister chromatid segregation	0.00809579116209766
BP	GO:0043170	macromolecule metabolic process	0.00810703283371494
BP	GO:0048168	regulation of neuronal synaptic plasticity	0.00847347167759467
BP	GO:0044085	cellular component biogenesis	0.00893150546996025
CC	GO:0098978	glutamatergic synapse	0.00917077026417525
BP	GO:2000026	regulation of multicellular organismal development	0.0101564955443443
BP	GO:0006725	cellular aromatic compound metabolic process	0.0102174042602751
CC	GO:0071013	catalytic step 2 spliceosome	0.0104306016953036
BP	GO:0033047	regulation of mitotic sister chromatid segregation	0.0104306016953036
BP	GO:0003071	renal system process involved in regulation of systemic arterial blood pressure	0.0105632339833103
BP	GO:0048589	developmental growth	0.0118794441368633
BP	GO:0007346	regulation of mitotic cell cycle	0.0120974816790383
MF	GO:0030020	extracellular matrix structural constituent conferring tensile strength	0.0120974816790383
CC	GO:0098936	intrinsic component of postsynaptic membrane	0.0124466140336315
BP	GO:0006260	DNA replication	0.0127761424091988
BP	GO:0045597	positive regulation of cell differentiation	0.0127761424091988
CC	GO:0008328	ionotropic glutamate receptor complex	0.0128290102159515
BP	GO:0006941	striated muscle contraction	0.0128290102159515
CC	GO:0099699	integral component of synaptic membrane	0.0139675887247329
BP	GO:0040008	regulation of growth	0.0145452261047864
CC	GO:0005856	cytoskeleton	0.0153109296463721
BP	GO:0022613	ribonucleoprotein complex biogenesis	0.0154977756738684
CC	GO:0005813	centrosome	0.0157378160551447
BP	GO:0060351	cartilage development involved in endochondral bone morphogenesis	0.0169717883348246
BP	GO:0000819	sister chromatid segregation	0.0173953581541576
BP	GO:1905477	positive regulation of protein localization to membrane	0.0187694000775499
BP	GO:0032412	regulation of ion transmembrane transporter activity	0.0188366519862547
BP	GO:0048468	cell development	0.0206284370395469
BP	GO:1901360	organic cyclic compound metabolic process	0.021361991998102
BP	GO:0048167	regulation of synaptic plasticity	0.021361991998102
BP	GO:0000278	mitotic cell cycle	0.021452947751781
BP	GO:0008037	cell recognition	0.021452947751781
BP	GO:0007088	regulation of mitotic nuclear division	0.021452947751781
CC	GO:0005576	extracellular region	0.021452947751781
BP	GO:0006259	DNA metabolic process	0.0215233021827103
CC	GO:0098590	plasma membrane region	0.0215233021827103
BP	GO:0051962	positive regulation of nervous system development	0.0220699184461249
BP	GO:0140014	mitotic nuclear division	0.0227677302129245
MF	GO:0003729	mRNA binding	0.0238252904835434
BP	GO:0031175	neuron projection development	0.0248678216685784
BP	GO:0031123	RNA 3'-end processing	0.0248678216685784
BP	GO:0006261	DNA-dependent DNA replication	0.0286687529857046
CC	GO:0099634	postsynaptic specialization membrane	0.0287614579489985
BP	GO:0032879	regulation of localization	0.0287614579489985
MF	GO:0003723	RNA binding	0.0287614579489985
BP	GO:0010467	gene expression	0.0291210795437518
BP	GO:0007215	glutamate receptor signaling pathway	0.0297423839307935
CC	GO:0044459	plasma membrane part	0.0299451008270245
CC	GO:0099572	postsynaptic specialization	0.0346208557253773
CC	GO:0099512	supramolecular fiber	0.0376412130979058
CC	GO:0042995	cell projection	0.0376412130979058
BP	GO:0045595	regulation of cell differentiation	0.0376412130979058
BP	GO:0060350	endochondral bone morphogenesis	0.0387431361747805
MF	GO:0005261	cation channel activity	0.0418406818762015
BP	GO:0044089	positive regulation of cellular component biogenesis	0.0420331747080602
BP	GO:0022898	regulation of transmembrane transporter activity	0.0420331747080602
CC	GO:0097447	dendritic tree	0.0422035744848757
CC	GO:0099080	supramolecular complex	0.0422730941386019
CC	GO:0099081	supramolecular polymer	0.0422730941386019
BP	GO:0010564	regulation of cell cycle process	0.0423719570043553
BP	GO:0048522	positive regulation of cellular process	0.0423719570043553
CC	GO:0099055	integral component of postsynaptic membrane	0.0436077035495211
BP	GO:0003009	skeletal muscle contraction	0.0436543065723396
BP	GO:0003008	system process	0.044479273535767
BP	GO:0006403	RNA localization	0.0449561487227786
MF	GO:0046873	metal ion transmembrane transporter activity	0.0449561487227786
BP	GO:0090068	positive regulation of cell cycle process	0.0458961401343088
CC	GO:0150034	distal axon	0.0459362817049156
BP	GO:0051234	establishment of localization	0.0464711275264881
BP	GO:0030030	cell projection organization	0.0473802005928431
BP	GO:0007059	chromosome segregation	0.0473802005928431
BP	GO:0000075	cell cycle checkpoint	0.0473802005928431
BP	GO:0051960	regulation of nervous system development	0.0486750381412178
BP	GO:0032409	regulation of transporter activity	0.0487172728525979
CC	GO:0043292	contractile fiber	0.0489350549428994
CC	GO:0042734	presynaptic membrane	0.0490316839550051
BP	GO:0044087	regulation of cellular component biogenesis	0.0494045891370237
