# Supplementary material for: Dedicated transcriptomics combined with power analysis lead to functional understanding of genes with weak phenotypic changes in knockout lines
Source: PLoS Comput Biol. 2020 Nov 12;16(11):e1008354. doi: 10.1371/journal.pcbi.1008354 (PMC7685438; doi:10.1371/journal.pcbi.1008354)
Supplement: S4 File — (GZ) [file pcbi.1008354.s018.gz › S4_File/gor0.7/206.tsv]

ontology	category	term	BH
CC	GO:0032991	protein-containing complex	2.28931060175281e-08
CC	GO:0031012	extracellular matrix	1.39160234666006e-07
BP	GO:0009987	cellular process	1.39160234666006e-07
MF	GO:0005201	extracellular matrix structural constituent	3.80336863095078e-07
BP	GO:0032501	multicellular organismal process	1.38759874628875e-06
CC	GO:0044428	nuclear part	1.38759874628875e-06
BP	GO:0071840	cellular component organization or biogenesis	1.38759874628875e-06
BP	GO:0007275	multicellular organism development	1.38759874628875e-06
BP	GO:0032502	developmental process	1.43514161234573e-06
BP	GO:0048731	system development	1.43514161234573e-06
MF	GO:0005515	protein binding	1.43514161234573e-06
MF	GO:0005198	structural molecule activity	2.16647964162185e-06
BP	GO:0048856	anatomical structure development	3.24135203014011e-06
CC	GO:0062023	collagen-containing extracellular matrix	4.13636988383913e-06
BP	GO:0065007	biological regulation	9.08451132625972e-06
CC	GO:0030424	axon	9.47399559804827e-06
BP	GO:0016043	cellular component organization	9.47399559804827e-06
CC	GO:0070013	intracellular organelle lumen	9.88081822264605e-06
CC	GO:0031974	membrane-enclosed lumen	9.9584207483313e-06
CC	GO:0043233	organelle lumen	9.9584207483313e-06
CC	GO:0043228	non-membrane-bounded organelle	1.56417081444945e-05
MF	GO:0005488	binding	1.80284852844142e-05
CC	GO:0031981	nuclear lumen	1.80284852844142e-05
CC	GO:0097060	synaptic membrane	2.26269424088199e-05
BP	GO:0050789	regulation of biological process	3.39489909123818e-05
CC	GO:0043232	intracellular non-membrane-bounded organelle	3.45412406808548e-05
BP	GO:0006396	RNA processing	4.1364581129285e-05
CC	GO:0005654	nucleoplasm	4.36412378605663e-05
CC	GO:0030054	cell junction	4.36412378605663e-05
CC	GO:0097458	neuron part	6.96852758505414e-05
CC	GO:0044421	extracellular region part	8.6863042452704e-05
CC	GO:0005634	nucleus	0.000155977080564835
CC	GO:0045202	synapse	0.000155977080564835
BP	GO:0048519	negative regulation of biological process	0.000166624085060681
CC	GO:1990904	ribonucleoprotein complex	0.000218254369217817
CC	GO:0000775	chromosome, centromeric region	0.000223761199388626
BP	GO:0007399	nervous system development	0.000266545206564891
BP	GO:0048523	negative regulation of cellular process	0.000266545206564891
BP	GO:0016071	mRNA metabolic process	0.000316738308190298
BP	GO:0050794	regulation of cellular process	0.000357159546070332
CC	GO:0000776	kinetochore	0.000366671675361948
CC	GO:0033267	axon part	0.000370874859721228
CC	GO:0098687	chromosomal region	0.000447907650280903
CC	GO:0044456	synapse part	0.000447907650280903
BP	GO:0006397	mRNA processing	0.000516985787713528
CC	GO:0045211	postsynaptic membrane	0.000578230705565412
BP	GO:0051094	positive regulation of developmental process	0.000820808590525085
CC	GO:0005615	extracellular space	0.000874774677155569
BP	GO:0090304	nucleic acid metabolic process	0.000895958500778755
BP	GO:0051239	regulation of multicellular organismal process	0.000937299425504236
CC	GO:0005681	spliceosomal complex	0.00100585410967334
BP	GO:0051130	positive regulation of cellular component organization	0.00138222289968823
BP	GO:0030154	cell differentiation	0.00183850534905185
BP	GO:0043170	macromolecule metabolic process	0.00231851264728228
BP	GO:0050793	regulation of developmental process	0.00260231970511135
BP	GO:0040007	growth	0.00278627997474598
CC	GO:0044422	organelle part	0.00305592764747933
CC	GO:0099240	intrinsic component of synaptic membrane	0.00307587234204567
BP	GO:0048869	cellular developmental process	0.00335049042265999
BP	GO:2000026	regulation of multicellular organismal development	0.00356198095855912
BP	GO:0006139	nucleobase-containing compound metabolic process	0.003567202613215
BP	GO:0045597	positive regulation of cell differentiation	0.00373794110579549
CC	GO:0043005	neuron projection	0.00373794110579549
BP	GO:0008380	RNA splicing	0.00421387654157747
BP	GO:0031123	RNA 3'-end processing	0.0042458315633282
MF	GO:0044877	protein-containing complex binding	0.0042810904893754
BP	GO:0051179	localization	0.00457901985467523
BP	GO:0006403	RNA localization	0.00500422253222058
CC	GO:0036477	somatodendritic compartment	0.00520062882381076
CC	GO:0098590	plasma membrane region	0.00538136167933406
BP	GO:0000245	spliceosomal complex assembly	0.00538136167933406
BP	GO:0042221	response to chemical	0.0060679733544497
CC	GO:0005576	extracellular region	0.0060679733544497
BP	GO:0051128	regulation of cellular component organization	0.00711499216589023
CC	GO:0005581	collagen trimer	0.00740971216243478
BP	GO:0008150	biological_process	0.00867116468954366
MF	GO:0003723	RNA binding	0.00905737225996512
BP	GO:0048167	regulation of synaptic plasticity	0.00905737225996512
BP	GO:0032879	regulation of localization	0.0101619058478649
BP	GO:0048522	positive regulation of cellular process	0.0105071034288622
BP	GO:0048589	developmental growth	0.0107446818101042
BP	GO:0046483	heterocycle metabolic process	0.0107446818101042
BP	GO:0045595	regulation of cell differentiation	0.0107446818101042
CC	GO:0098936	intrinsic component of postsynaptic membrane	0.0107446818101042
BP	GO:0048518	positive regulation of biological process	0.0107446818101042
BP	GO:0007155	cell adhesion	0.0107642985198006
BP	GO:0022610	biological adhesion	0.011103742979962
CC	GO:0044420	extracellular matrix component	0.0122001939872243
CC	GO:0099699	integral component of synaptic membrane	0.0131034909909712
CC	GO:0031226	intrinsic component of plasma membrane	0.0131851484738832
BP	GO:0030198	extracellular matrix organization	0.0132122331359028
CC	GO:0044459	plasma membrane part	0.0132122331359028
CC	GO:0097447	dendritic tree	0.0132156148007838
BP	GO:0016070	RNA metabolic process	0.0132156148007838
BP	GO:0022008	neurogenesis	0.0135041192297863
BP	GO:0002062	chondrocyte differentiation	0.0137583434128795
CC	GO:0098878	neurotransmitter receptor complex	0.0138638132643
BP	GO:0006725	cellular aromatic compound metabolic process	0.0160532591352349
BP	GO:0051236	establishment of RNA localization	0.0163666884228354
CC	GO:0044427	chromosomal part	0.0163666884228354
CC	GO:0008328	ionotropic glutamate receptor complex	0.0163666884228354
BP	GO:0051962	positive regulation of nervous system development	0.0163666884228354
MF	GO:0005212	structural constituent of eye lens	0.0163666884228354
CC	GO:0005813	centrosome	0.0163666884228354
CC	GO:0098982	GABA-ergic synapse	0.0163666884228354
CC	GO:0044304	main axon	0.0163666884228354
BP	GO:0006260	DNA replication	0.0163666884228354
CC	GO:0000779	condensed chromosome, centromeric region	0.0163666884228354
CC	GO:0044446	intracellular organelle part	0.0166093413804961
CC	GO:0005694	chromosome	0.0168570702558381
CC	GO:0030425	dendrite	0.0177738905273357
BP	GO:0051726	regulation of cell cycle	0.0177738905273357
CC	GO:0005623	cell	0.0182947137080375
BP	GO:0048468	cell development	0.0187682888994309
BP	GO:0051960	regulation of nervous system development	0.0188795650746964
BP	GO:0010467	gene expression	0.0188795650746964
BP	GO:0001501	skeletal system development	0.0188795650746964
BP	GO:0048699	generation of neurons	0.0188888439917823
CC	GO:0044464	cell part	0.0191284857807363
BP	GO:0007346	regulation of mitotic cell cycle	0.0191323474972779
BP	GO:0060348	bone development	0.0191323474972779
MF	GO:0003729	mRNA binding	0.0193288342088431
CC	GO:0099634	postsynaptic specialization membrane	0.0195364553098036
BP	GO:0034641	cellular nitrogen compound metabolic process	0.0200929000068476
CC	GO:0000777	condensed chromosome kinetochore	0.0206113796431611
BP	GO:0051240	positive regulation of multicellular organismal process	0.0206113796431611
CC	GO:0044327	dendritic spine head	0.020705722339659
BP	GO:0099536	synaptic signaling	0.0207359561995676
BP	GO:1901360	organic cyclic compound metabolic process	0.0207359561995676
BP	GO:0099537	trans-synaptic signaling	0.0216865340119929
CC	GO:0005887	integral component of plasma membrane	0.0217473278646725
BP	GO:0003015	heart process	0.0217473278646725
BP	GO:0007268	chemical synaptic transmission	0.0217473278646725
BP	GO:0098916	anterograde trans-synaptic signaling	0.0217473278646725
CC	GO:0005856	cytoskeleton	0.0217473278646725
CC	GO:0098793	presynapse	0.0221706564557063
BP	GO:0070887	cellular response to chemical stimulus	0.0225893155856261
BP	GO:0007049	cell cycle	0.0232671515657222
CC	GO:0034705	potassium channel complex	0.0236635426117337
MF	GO:0005509	calcium ion binding	0.0242296183819561
BP	GO:0050657	nucleic acid transport	0.0253428911418378
BP	GO:0050658	RNA transport	0.0253428911418378
BP	GO:0043062	extracellular structure organization	0.0256891705938266
BP	GO:0000070	mitotic sister chromatid segregation	0.0262457113020266
BP	GO:0008037	cell recognition	0.0274357069002645
CC	GO:0043025	neuronal cell body	0.0274357069002645
BP	GO:0030182	neuron differentiation	0.0279047088259156
BP	GO:0060255	regulation of macromolecule metabolic process	0.0310759048985484
CC	GO:0099055	integral component of postsynaptic membrane	0.0310759048985484
BP	GO:0031124	mRNA 3'-end processing	0.0310759048985484
CC	GO:0005886	plasma membrane	0.0314735117925513
CC	GO:0071944	cell periphery	0.0340159118671699
BP	GO:0098655	cation transmembrane transport	0.0345072689427678
CC	GO:0098794	postsynapse	0.0349437664788019
BP	GO:0006807	nitrogen compound metabolic process	0.0353676513814646
BP	GO:0050806	positive regulation of synaptic transmission	0.0359022679430918
CC	GO:0098797	plasma membrane protein complex	0.0362815328784601
BP	GO:0003008	system process	0.0362877183473353
MF	GO:0030020	extracellular matrix structural constituent conferring tensile strength	0.0372761476718495
BP	GO:0000278	mitotic cell cycle	0.0389432547019934
MF	GO:0005102	signaling receptor binding	0.0415212573433425
BP	GO:0007154	cell communication	0.0415557709857568
BP	GO:0048666	neuron development	0.0421562592480106
BP	GO:0042391	regulation of membrane potential	0.0421562592480106
CC	GO:0044297	cell body	0.0421562592480106
BP	GO:0097435	supramolecular fiber organization	0.0422678817759136
BP	GO:1902749	regulation of cell cycle G2/M phase transition	0.0422678817759136
BP	GO:0050808	synapse organization	0.0422678817759136
BP	GO:1901987	regulation of cell cycle phase transition	0.0423038235471757
BP	GO:1901701	cellular response to oxygen-containing compound	0.0423038235471757
CC	GO:0099512	supramolecular fiber	0.0423038235471757
BP	GO:0000375	RNA splicing, via transesterification reactions	0.0423038235471757
BP	GO:0000377	RNA splicing, via transesterification reactions with bulged adenosine as nucleophile	0.0423038235471757
BP	GO:0000398	mRNA splicing, via spliceosome	0.0423038235471757
CC	GO:0034703	cation channel complex	0.0426615434820789
BP	GO:0044260	cellular macromolecule metabolic process	0.043403433122215
BP	GO:0006941	striated muscle contraction	0.0438099589050132
BP	GO:0051983	regulation of chromosome segregation	0.0438374199460902
CC	GO:0071013	catalytic step 2 spliceosome	0.0457343840519545
BP	GO:0035264	multicellular organism growth	0.0466024306038685
CC	GO:0099080	supramolecular complex	0.0472584963304973
CC	GO:0099081	supramolecular polymer	0.0472584963304973
BP	GO:0060078	regulation of postsynaptic membrane potential	0.0473875583862149
BP	GO:0006261	DNA-dependent DNA replication	0.0483995058455992
BP	GO:0090068	positive regulation of cell cycle process	0.0483995058455992
