# Supplementary material for: Dedicated transcriptomics combined with power analysis lead to functional understanding of genes with weak phenotypic changes in knockout lines
Source: PLoS Comput Biol. 2020 Nov 12;16(11):e1008354. doi: 10.1371/journal.pcbi.1008354 (PMC7685438; doi:10.1371/journal.pcbi.1008354)
Supplement: S4 File — (GZ) [file pcbi.1008354.s018.gz › S4_File/gor0.7/994.tsv]

ontology	category	term	BH
CC	GO:0032991	protein-containing complex	1.5995674070117e-07
BP	GO:0009987	cellular process	1.5995674070117e-07
CC	GO:0031012	extracellular matrix	1.9790443057729e-06
BP	GO:0071840	cellular component organization or biogenesis	4.33533285197101e-06
MF	GO:0005488	binding	8.32341959254239e-06
MF	GO:0005198	structural molecule activity	8.32341959254239e-06
CC	GO:0044428	nuclear part	9.16793361256246e-06
MF	GO:0005201	extracellular matrix structural constituent	1.4615382171668e-05
BP	GO:0016043	cellular component organization	1.97710373646707e-05
MF	GO:0005515	protein binding	2.91415698865738e-05
CC	GO:0062023	collagen-containing extracellular matrix	2.91415698865738e-05
BP	GO:0048731	system development	2.91415698865738e-05
BP	GO:0065007	biological regulation	4.95183297430546e-05
CC	GO:0030424	axon	7.46405724102106e-05
CC	GO:0031981	nuclear lumen	9.7866182755128e-05
BP	GO:0007275	multicellular organism development	9.7866182755128e-05
BP	GO:0032502	developmental process	0.000103525916956736
CC	GO:0043228	non-membrane-bounded organelle	0.00012956699134319
BP	GO:0032501	multicellular organismal process	0.000131420084452601
BP	GO:0048856	anatomical structure development	0.000131420084452601
CC	GO:0070013	intracellular organelle lumen	0.000368964594984905
CC	GO:0005654	nucleoplasm	0.000459447289607484
CC	GO:0031974	membrane-enclosed lumen	0.000492571542467627
CC	GO:0043233	organelle lumen	0.000492571542467627
CC	GO:0043232	intracellular non-membrane-bounded organelle	0.00102682982809352
BP	GO:0006396	RNA processing	0.00111484908430535
MF	GO:0046873	metal ion transmembrane transporter activity	0.00127388344877374
BP	GO:0008380	RNA splicing	0.00134561896344289
BP	GO:0050794	regulation of cellular process	0.00134561896344289
CC	GO:0005634	nucleus	0.00139201532271175
CC	GO:0045202	synapse	0.00173821113877569
CC	GO:0097458	neuron part	0.00181748838396215
BP	GO:0050789	regulation of biological process	0.00181748838396215
BP	GO:0006397	mRNA processing	0.00233335828730257
CC	GO:0000776	kinetochore	0.00249069061851748
CC	GO:0005681	spliceosomal complex	0.00261366615700628
BP	GO:0007399	nervous system development	0.00365308230594354
CC	GO:0097060	synaptic membrane	0.00372122127963135
CC	GO:0000775	chromosome, centromeric region	0.00379413510242461
CC	GO:0044421	extracellular region part	0.00398199454525939
BP	GO:0016071	mRNA metabolic process	0.00454512669714926
MF	GO:0005212	structural constituent of eye lens	0.00567561950140197
BP	GO:0040007	growth	0.00741836709962702
BP	GO:0000245	spliceosomal complex assembly	0.00813031382816817
CC	GO:0005581	collagen trimer	0.00818105855821708
CC	GO:1990904	ribonucleoprotein complex	0.00835862959428048
CC	GO:0044422	organelle part	0.00851183422499641
MF	GO:0005509	calcium ion binding	0.00912004504408816
CC	GO:0033267	axon part	0.0098964814104579
BP	GO:0090304	nucleic acid metabolic process	0.0115163141255966
BP	GO:0000375	RNA splicing, via transesterification reactions	0.0136335836206937
BP	GO:0000377	RNA splicing, via transesterification reactions with bulged adenosine as nucleophile	0.0136335836206937
BP	GO:0000398	mRNA splicing, via spliceosome	0.0136335836206937
CC	GO:0036477	somatodendritic compartment	0.0136335836206937
CC	GO:0044456	synapse part	0.0139313321233102
CC	GO:0005615	extracellular space	0.0172174558074243
BP	GO:0051239	regulation of multicellular organismal process	0.0172174558074243
CC	GO:0098687	chromosomal region	0.0173190101023322
CC	GO:0043025	neuronal cell body	0.0174407726427712
CC	GO:0044446	intracellular organelle part	0.0178721930078337
BP	GO:0006139	nucleobase-containing compound metabolic process	0.0200128523379132
BP	GO:0048523	negative regulation of cellular process	0.0200961357687226
BP	GO:0002062	chondrocyte differentiation	0.0201159232768345
CC	GO:0043005	neuron projection	0.0202881847183371
BP	GO:0048869	cellular developmental process	0.0202881847183371
CC	GO:0030054	cell junction	0.0202881847183371
BP	GO:0030154	cell differentiation	0.0209300406878271
CC	GO:0044297	cell body	0.0209300406878271
BP	GO:0060348	bone development	0.0209300406878271
CC	GO:0031226	intrinsic component of plasma membrane	0.0209300406878271
CC	GO:0005813	centrosome	0.0221982447110196
BP	GO:0048519	negative regulation of biological process	0.0221982447110196
BP	GO:0031123	RNA 3'-end processing	0.0221982447110196
CC	GO:0005576	extracellular region	0.0236096135395363
MF	GO:0005261	cation channel activity	0.0236096135395363
CC	GO:0044427	chromosomal part	0.0246601258630371
BP	GO:2000026	regulation of multicellular organismal development	0.0260534572574507
MF	GO:0022890	inorganic cation transmembrane transporter activity	0.0260534572574507
CC	GO:0005694	chromosome	0.0260709368113481
CC	GO:0044420	extracellular matrix component	0.0260709368113481
BP	GO:0003418	growth plate cartilage chondrocyte differentiation	0.02683846784345
BP	GO:0048666	neuron development	0.0268473800580325
BP	GO:0048468	cell development	0.0268473800580325
BP	GO:0006403	RNA localization	0.0268473800580325
BP	GO:0008037	cell recognition	0.0268473800580325
BP	GO:0007346	regulation of mitotic cell cycle	0.0268878440734561
BP	GO:0098655	cation transmembrane transport	0.0279099968064233
BP	GO:0051726	regulation of cell cycle	0.0279099968064233
BP	GO:0048589	developmental growth	0.0279099968064233
BP	GO:0051094	positive regulation of developmental process	0.0286505254511273
BP	GO:0043170	macromolecule metabolic process	0.0315769388712246
BP	GO:1902749	regulation of cell cycle G2/M phase transition	0.0324637787071965
BP	GO:0030198	extracellular matrix organization	0.0336257021714298
BP	GO:0003433	chondrocyte development involved in endochondral bone morphogenesis	0.0365220070615587
BP	GO:0098659	inorganic cation import across plasma membrane	0.0367933878043106
BP	GO:0099587	inorganic ion import across plasma membrane	0.0367933878043106
BP	GO:0034641	cellular nitrogen compound metabolic process	0.0375354114211096
BP	GO:0048518	positive regulation of biological process	0.037923295428431
MF	GO:0008324	cation transmembrane transporter activity	0.0399632248000396
BP	GO:0048699	generation of neurons	0.0416964231268253
BP	GO:0046483	heterocycle metabolic process	0.0417288524176216
BP	GO:0022008	neurogenesis	0.0427893587198411
BP	GO:0000278	mitotic cell cycle	0.0429853082705823
BP	GO:0048522	positive regulation of cellular process	0.0429853082705823
BP	GO:0051128	regulation of cellular component organization	0.0437730743112593
BP	GO:0006260	DNA replication	0.0456423679436117
CC	GO:0099512	supramolecular fiber	0.0459058249053658
CC	GO:0005887	integral component of plasma membrane	0.0469631776673443
CC	GO:0045211	postsynaptic membrane	0.0471680815698015
CC	GO:0005623	cell	0.0471680815698015
BP	GO:0030001	metal ion transport	0.0477039764870784
BP	GO:0006725	cellular aromatic compound metabolic process	0.0477855972377182
BP	GO:0003422	growth plate cartilage morphogenesis	0.0477855972377182
MF	GO:0003729	mRNA binding	0.0477855972377182
MF	GO:0030020	extracellular matrix structural constituent conferring tensile strength	0.0484464313890524
CC	GO:0044464	cell part	0.0484464313890524
BP	GO:0007155	cell adhesion	0.0484464313890524
CC	GO:0000779	condensed chromosome, centromeric region	0.0484464313890524
CC	GO:0099080	supramolecular complex	0.0484464313890524
CC	GO:0099081	supramolecular polymer	0.0484464313890524
BP	GO:0022610	biological adhesion	0.0488125130326552
BP	GO:0031175	neuron projection development	0.049320180943564
MF	GO:0044877	protein-containing complex binding	0.0499977310412965
