# Supplementary material for: Dedicated transcriptomics combined with power analysis lead to functional understanding of genes with weak phenotypic changes in knockout lines
Source: PLoS Comput Biol. 2020 Nov 12;16(11):e1008354. doi: 10.1371/journal.pcbi.1008354 (PMC7685438; doi:10.1371/journal.pcbi.1008354)
Supplement: S4 File — (GZ) [file pcbi.1008354.s018.gz › S4_File/gor0.7/713.tsv]

ontology	category	term	BH
CC	GO:0032991	protein-containing complex	6.09708776419092e-10
BP	GO:0009987	cellular process	7.12337129296087e-09
MF	GO:0005488	binding	1.45446923344626e-07
CC	GO:0031012	extracellular matrix	8.89469038501518e-07
MF	GO:0005515	protein binding	1.86627844686241e-06
BP	GO:0071840	cellular component organization or biogenesis	1.86627844686241e-06
CC	GO:0044428	nuclear part	3.64106637440402e-06
BP	GO:0032501	multicellular organismal process	4.19716009395678e-06
MF	GO:0005201	extracellular matrix structural constituent	5.74601335839824e-06
CC	GO:0062023	collagen-containing extracellular matrix	5.74601335839824e-06
BP	GO:0065007	biological regulation	5.92764769526075e-06
BP	GO:0016043	cellular component organization	7.05394718870438e-06
BP	GO:0006396	RNA processing	2.67261963442329e-05
CC	GO:0031981	nuclear lumen	3.11799029275791e-05
MF	GO:0005198	structural molecule activity	3.11799029275791e-05
CC	GO:0043228	non-membrane-bounded organelle	3.31321887293459e-05
BP	GO:0050789	regulation of biological process	3.31321887293459e-05
BP	GO:0032502	developmental process	3.5336935967704e-05
BP	GO:0007275	multicellular organism development	3.63545544624791e-05
BP	GO:0048731	system development	3.63545544624791e-05
CC	GO:0030424	axon	4.3910460990562e-05
BP	GO:0048856	anatomical structure development	5.23229651339956e-05
CC	GO:0005634	nucleus	5.23229651339956e-05
CC	GO:0043232	intracellular non-membrane-bounded organelle	6.28616505952367e-05
CC	GO:0070013	intracellular organelle lumen	6.43994849117442e-05
CC	GO:0031974	membrane-enclosed lumen	6.61302894271207e-05
CC	GO:0043233	organelle lumen	6.61302894271207e-05
CC	GO:0005654	nucleoplasm	8.15055294157395e-05
CC	GO:0045202	synapse	0.000124729921313687
CC	GO:0030054	cell junction	0.000128269620806083
BP	GO:0006397	mRNA processing	0.000132705761946747
BP	GO:0016071	mRNA metabolic process	0.000182837966050804
CC	GO:0031226	intrinsic component of plasma membrane	0.000212406243716692
CC	GO:0097060	synaptic membrane	0.000215856760431995
BP	GO:0008380	RNA splicing	0.000215856760431995
BP	GO:0050794	regulation of cellular process	0.000719505910867341
CC	GO:0000775	chromosome, centromeric region	0.000826864254584211
BP	GO:0007399	nervous system development	0.000826864254584211
CC	GO:0000776	kinetochore	0.000826864254584211
CC	GO:0044456	synapse part	0.000879046800696396
CC	GO:0005681	spliceosomal complex	0.001032633964836
CC	GO:0097458	neuron part	0.0011080433266165
BP	GO:0090304	nucleic acid metabolic process	0.00118463797288569
CC	GO:0044421	extracellular region part	0.00151004663698145
BP	GO:0040007	growth	0.00157916683949251
CC	GO:0044422	organelle part	0.0018264236551859
CC	GO:0005623	cell	0.0018264236551859
BP	GO:0051239	regulation of multicellular organismal process	0.00191018604178423
CC	GO:0005887	integral component of plasma membrane	0.00191018604178423
CC	GO:0044464	cell part	0.00199937695495775
CC	GO:0098878	neurotransmitter receptor complex	0.00228752213010655
CC	GO:0045211	postsynaptic membrane	0.0023600519468122
BP	GO:0000375	RNA splicing, via transesterification reactions	0.00302330419943307
BP	GO:0000377	RNA splicing, via transesterification reactions with bulged adenosine as nucleophile	0.00302330419943307
BP	GO:0000398	mRNA splicing, via spliceosome	0.00302330419943307
BP	GO:0006139	nucleobase-containing compound metabolic process	0.00409209715556214
BP	GO:0031123	RNA 3'-end processing	0.00416597544104164
CC	GO:1990904	ribonucleoprotein complex	0.00416597544104164
CC	GO:0044420	extracellular matrix component	0.00444343868520304
CC	GO:0098687	chromosomal region	0.00445927650507021
BP	GO:0032412	regulation of ion transmembrane transporter activity	0.00464380031837658
BP	GO:0045597	positive regulation of cell differentiation	0.00477794235098535
BP	GO:0048518	positive regulation of biological process	0.00491992184507961
BP	GO:0048869	cellular developmental process	0.00491992184507961
CC	GO:0044459	plasma membrane part	0.00507164698874962
BP	GO:0000245	spliceosomal complex assembly	0.00534271963723437
CC	GO:0036477	somatodendritic compartment	0.00537716863650706
CC	GO:0098590	plasma membrane region	0.00583504683744992
BP	GO:0030154	cell differentiation	0.00583504683744992
BP	GO:0098655	cation transmembrane transport	0.00649189909412429
BP	GO:0051094	positive regulation of developmental process	0.00649189909412429
BP	GO:0048589	developmental growth	0.0066680204522236
CC	GO:0005615	extracellular space	0.00672612317598572
CC	GO:0008328	ionotropic glutamate receptor complex	0.00683950279156715
CC	GO:0099240	intrinsic component of synaptic membrane	0.00788689871346132
CC	GO:0005813	centrosome	0.00832140793290713
CC	GO:0033267	axon part	0.00904147015671662
CC	GO:0044446	intracellular organelle part	0.00942175068121832
BP	GO:0046483	heterocycle metabolic process	0.00968863515702088
BP	GO:0045595	regulation of cell differentiation	0.0100489310077345
BP	GO:0006260	DNA replication	0.0102025395971513
BP	GO:0050793	regulation of developmental process	0.0104765454365063
BP	GO:0060350	endochondral bone morphogenesis	0.0107086542010396
MF	GO:0046873	metal ion transmembrane transporter activity	0.0109482414707501
MF	GO:0005261	cation channel activity	0.0109482414707501
BP	GO:0051128	regulation of cellular component organization	0.0109482414707501
BP	GO:0022898	regulation of transmembrane transporter activity	0.011006840512987
BP	GO:0051179	localization	0.0111508093465547
MF	GO:0044877	protein-containing complex binding	0.0115849047918131
CC	GO:0034703	cation channel complex	0.0115849047918131
BP	GO:2000026	regulation of multicellular organismal development	0.0117349225092991
MF	GO:0003729	mRNA binding	0.0120503510351932
CC	GO:0099634	postsynaptic specialization membrane	0.0122413806049535
BP	GO:0051962	positive regulation of nervous system development	0.0132134950591351
CC	GO:0099512	supramolecular fiber	0.013799804343657
MF	GO:0005509	calcium ion binding	0.0138541759377844
CC	GO:0005581	collagen trimer	0.0139002012063555
BP	GO:0048468	cell development	0.01443063702288
CC	GO:0043005	neuron projection	0.0150364419577293
BP	GO:0043170	macromolecule metabolic process	0.0154741763186962
CC	GO:0099080	supramolecular complex	0.0154741763186962
CC	GO:0099081	supramolecular polymer	0.0154741763186962
MF	GO:0005212	structural constituent of eye lens	0.0156354382560023
CC	GO:0098936	intrinsic component of postsynaptic membrane	0.0156362813082531
BP	GO:0051130	positive regulation of cellular component organization	0.0160863241504678
BP	GO:0030198	extracellular matrix organization	0.016812784800373
BP	GO:2001257	regulation of cation channel activity	0.0170945731638116
BP	GO:0001501	skeletal system development	0.0173824638536566
BP	GO:0060348	bone development	0.0180312983460434
CC	GO:0000502	proteasome complex	0.0181219800413249
BP	GO:0007215	glutamate receptor signaling pathway	0.0181219800413249
BP	GO:0051960	regulation of nervous system development	0.0182842166419084
BP	GO:0099536	synaptic signaling	0.0183081123141544
BP	GO:0060349	bone morphogenesis	0.0183454835522743
BP	GO:0060351	cartilage development involved in endochondral bone morphogenesis	0.0185064310658228
BP	GO:0003418	growth plate cartilage chondrocyte differentiation	0.0185285656603205
BP	GO:0048519	negative regulation of biological process	0.0185446691794208
BP	GO:0006725	cellular aromatic compound metabolic process	0.0198951436378191
CC	GO:0000777	condensed chromosome kinetochore	0.0198951436378191
BP	GO:0034641	cellular nitrogen compound metabolic process	0.0198951436378191
CC	GO:0044297	cell body	0.0198951436378191
BP	GO:0007155	cell adhesion	0.0206578815718674
BP	GO:0022610	biological adhesion	0.0210675916748739
BP	GO:0051726	regulation of cell cycle	0.021576007767084
BP	GO:0099537	trans-synaptic signaling	0.0240034909634113
BP	GO:0048522	positive regulation of cellular process	0.0242112254280897
BP	GO:0007268	chemical synaptic transmission	0.0244463467981267
BP	GO:0098916	anterograde trans-synaptic signaling	0.0244463467981267
BP	GO:0043062	extracellular structure organization	0.0250926359469609
CC	GO:0043025	neuronal cell body	0.025192954266956
CC	GO:0099699	integral component of synaptic membrane	0.025192954266956
CC	GO:0034705	potassium channel complex	0.0253969717909344
CC	GO:1902495	transmembrane transporter complex	0.0255395877685525
BP	GO:0003433	chondrocyte development involved in endochondral bone morphogenesis	0.0256196199681531
MF	GO:0003723	RNA binding	0.0257221298556822
BP	GO:0048523	negative regulation of cellular process	0.0260832287925041
BP	GO:0030001	metal ion transport	0.0265431375945638
CC	GO:0098839	postsynaptic density membrane	0.0265735017983999
MF	GO:0016247	channel regulator activity	0.0268694190882487
CC	GO:1990351	transporter complex	0.0273575549247052
MF	GO:0016887	ATPase activity	0.0279952935829811
CC	GO:1905369	endopeptidase complex	0.0279952935829811
BP	GO:0006941	striated muscle contraction	0.0286188932224551
BP	GO:0048699	generation of neurons	0.0295669490152486
CC	GO:0044427	chromosomal part	0.0295669490152486
BP	GO:0007049	cell cycle	0.0295669490152486
BP	GO:1901701	cellular response to oxygen-containing compound	0.0295669490152486
CC	GO:0005694	chromosome	0.0295669490152486
BP	GO:0022008	neurogenesis	0.0295669490152486
BP	GO:0030182	neuron differentiation	0.0295669490152486
BP	GO:0050769	positive regulation of neurogenesis	0.0302185647524811
BP	GO:0090068	positive regulation of cell cycle process	0.0306178099511289
BP	GO:0048666	neuron development	0.0321355938501735
CC	GO:0005576	extracellular region	0.0333841917143033
CC	GO:0000779	condensed chromosome, centromeric region	0.034765900931036
BP	GO:0003422	growth plate cartilage morphogenesis	0.034765900931036
BP	GO:0002062	chondrocyte differentiation	0.034765900931036
MF	GO:0030020	extracellular matrix structural constituent conferring tensile strength	0.0353062295290812
BP	GO:0016070	RNA metabolic process	0.0362199672267015
BP	GO:0032409	regulation of transporter activity	0.0365761666098563
BP	GO:0098662	inorganic cation transmembrane transport	0.0365761666098563
MF	GO:0099106	ion channel regulator activity	0.0375775440885243
BP	GO:0000070	mitotic sister chromatid segregation	0.0387607178052096
CC	GO:0097447	dendritic tree	0.0389888405025701
BP	GO:1901360	organic cyclic compound metabolic process	0.0391317607161256
CC	GO:0099146	intrinsic component of postsynaptic density membrane	0.0391317607161256
BP	GO:0003071	renal system process involved in regulation of systemic arterial blood pressure	0.0405429561244542
BP	GO:0051983	regulation of chromosome segregation	0.0415333610447602
BP	GO:0006403	RNA localization	0.0428523385506969
CC	GO:0034702	ion channel complex	0.0435587170531464
CC	GO:0098794	postsynapse	0.0456329871536736
MF	GO:0042623	ATPase activity, coupled	0.0460368134180813
CC	GO:0099055	integral component of postsynaptic membrane	0.0460710548803096
CC	GO:0005856	cytoskeleton	0.0466117376244757
BP	GO:0006812	cation transport	0.0470945447992739
BP	GO:0050804	modulation of chemical synaptic transmission	0.0470945447992739
BP	GO:0040008	regulation of growth	0.0478414821185247
BP	GO:0003413	chondrocyte differentiation involved in endochondral bone morphogenesis	0.049092759457425
BP	GO:0033047	regulation of mitotic sister chromatid segregation	0.049092759457425
