# Supplementary material for: Dedicated transcriptomics combined with power analysis lead to functional understanding of genes with weak phenotypic changes in knockout lines
Source: PLoS Comput Biol. 2020 Nov 12;16(11):e1008354. doi: 10.1371/journal.pcbi.1008354 (PMC7685438; doi:10.1371/journal.pcbi.1008354)
Supplement: S4 File — (GZ) [file pcbi.1008354.s018.gz › S4_File/gor0.7/179.tsv]

ontology	category	term	BH
BP	GO:0009987	cellular process	8.65362891790159e-09
CC	GO:0032991	protein-containing complex	3.83449582808864e-08
CC	GO:0031012	extracellular matrix	5.25447283396167e-07
MF	GO:0005201	extracellular matrix structural constituent	9.55974195122817e-07
BP	GO:0032501	multicellular organismal process	1.02612920461818e-06
BP	GO:0032502	developmental process	1.02612920461818e-06
MF	GO:0005515	protein binding	1.43861392909687e-06
BP	GO:0071840	cellular component organization or biogenesis	1.57490732985942e-06
BP	GO:0007275	multicellular organism development	1.7897754950986e-06
CC	GO:0043228	non-membrane-bounded organelle	1.7897754950986e-06
BP	GO:0048731	system development	2.59120795530175e-06
CC	GO:0062023	collagen-containing extracellular matrix	2.59120795530175e-06
BP	GO:0048856	anatomical structure development	3.09543381397915e-06
CC	GO:0044428	nuclear part	3.92710199923714e-06
CC	GO:0043232	intracellular non-membrane-bounded organelle	4.43309984146988e-06
MF	GO:0005488	binding	7.30606060664724e-06
MF	GO:0005198	structural molecule activity	8.93308161410229e-06
BP	GO:0016043	cellular component organization	1.30581138158071e-05
BP	GO:0065007	biological regulation	1.48419471264004e-05
BP	GO:0006396	RNA processing	2.41604034577708e-05
BP	GO:0050789	regulation of biological process	2.9472753799413e-05
CC	GO:0070013	intracellular organelle lumen	3.15343875684937e-05
CC	GO:0031974	membrane-enclosed lumen	3.21566134536271e-05
CC	GO:0043233	organelle lumen	3.21566134536271e-05
CC	GO:0031981	nuclear lumen	3.93056860202299e-05
BP	GO:0050794	regulation of cellular process	6.14217686878075e-05
CC	GO:0030424	axon	0.00017027172973026
BP	GO:0008380	RNA splicing	0.000197183325689355
CC	GO:1990904	ribonucleoprotein complex	0.000256425549825211
BP	GO:0006397	mRNA processing	0.000256425549825211
BP	GO:0007399	nervous system development	0.000276795517064867
CC	GO:0000776	kinetochore	0.000327680060329687
CC	GO:0000775	chromosome, centromeric region	0.000334534962821558
BP	GO:0016071	mRNA metabolic process	0.000374124040307015
BP	GO:0006139	nucleobase-containing compound metabolic process	0.000393511522223386
CC	GO:0005634	nucleus	0.00073703965367288
CC	GO:0005681	spliceosomal complex	0.000921994632478862
CC	GO:0098687	chromosomal region	0.000927002743177562
BP	GO:0048869	cellular developmental process	0.0013939931216405
BP	GO:0034641	cellular nitrogen compound metabolic process	0.00148055460515652
BP	GO:0030154	cell differentiation	0.00148055460515652
BP	GO:0090304	nucleic acid metabolic process	0.00169645706279079
BP	GO:0046483	heterocycle metabolic process	0.00255490173977865
BP	GO:0040007	growth	0.00279007465344107
BP	GO:0048519	negative regulation of biological process	0.00281286286117928
CC	GO:0044421	extracellular region part	0.00283693602046544
CC	GO:0097458	neuron part	0.00296664993085113
BP	GO:0051179	localization	0.00329309657354517
CC	GO:0097060	synaptic membrane	0.0036755466965713
BP	GO:0048523	negative regulation of cellular process	0.0044267515045182
CC	GO:0044420	extracellular matrix component	0.00458528107826606
CC	GO:0044464	cell part	0.00497135146203397
CC	GO:0005813	centrosome	0.00497135146203397
CC	GO:0005623	cell	0.00497135146203397
BP	GO:0000375	RNA splicing, via transesterification reactions	0.00497135146203397
BP	GO:0000377	RNA splicing, via transesterification reactions with bulged adenosine as nucleophile	0.00497135146203397
BP	GO:0000398	mRNA splicing, via spliceosome	0.00497135146203397
CC	GO:0005654	nucleoplasm	0.00538281265363209
CC	GO:0045202	synapse	0.00594618349613552
BP	GO:0006725	cellular aromatic compound metabolic process	0.00618511478571491
CC	GO:0000779	condensed chromosome, centromeric region	0.00618773819560577
CC	GO:0000777	condensed chromosome kinetochore	0.00657941128469468
BP	GO:0051726	regulation of cell cycle	0.00713608155467456
BP	GO:0051239	regulation of multicellular organismal process	0.00754628881629226
CC	GO:0044456	synapse part	0.00754628881629226
BP	GO:0043170	macromolecule metabolic process	0.00796211374507862
CC	GO:0044422	organelle part	0.00796211374507862
BP	GO:0090068	positive regulation of cell cycle process	0.00825639616682419
CC	GO:0005581	collagen trimer	0.00852618861583631
CC	GO:0036477	somatodendritic compartment	0.00982862697366373
MF	GO:0044877	protein-containing complex binding	0.0104046725527088
CC	GO:0031226	intrinsic component of plasma membrane	0.0104046725527088
BP	GO:0048468	cell development	0.0105805640447868
BP	GO:0048699	generation of neurons	0.0108516634703733
BP	GO:0022008	neurogenesis	0.0111087148269039
BP	GO:0050793	regulation of developmental process	0.0114542695450465
BP	GO:0048666	neuron development	0.0120320365456441
BP	GO:0006403	RNA localization	0.0120320365456441
BP	GO:1901360	organic cyclic compound metabolic process	0.012967457769338
CC	GO:0005887	integral component of plasma membrane	0.0132249697934293
BP	GO:0008150	biological_process	0.0133520684199618
BP	GO:0048589	developmental growth	0.0133520684199618
BP	GO:0060350	endochondral bone morphogenesis	0.0133520684199618
BP	GO:0051094	positive regulation of developmental process	0.0133520684199618
BP	GO:0051983	regulation of chromosome segregation	0.0138456071702714
BP	GO:0030182	neuron differentiation	0.0139212556442853
CC	GO:0005694	chromosome	0.0139301710925427
MF	GO:0030020	extracellular matrix structural constituent conferring tensile strength	0.0140033520141768
CC	GO:0033267	axon part	0.0140033520141768
BP	GO:0007049	cell cycle	0.0140033520141768
BP	GO:0060349	bone morphogenesis	0.0144355693276937
CC	GO:0045211	postsynaptic membrane	0.0144355693276937
BP	GO:0060348	bone development	0.0148488489825174
BP	GO:0000070	mitotic sister chromatid segregation	0.0148688200839365
CC	GO:0044427	chromosomal part	0.0152017976303266
BP	GO:0007155	cell adhesion	0.0152882640345104
CC	GO:0043005	neuron projection	0.0153514071431682
BP	GO:0022610	biological adhesion	0.0153514071431682
BP	GO:0048518	positive regulation of biological process	0.0158676969583005
BP	GO:0051130	positive regulation of cellular component organization	0.016486665225562
BP	GO:0048167	regulation of synaptic plasticity	0.0174557824883658
BP	GO:0051128	regulation of cellular component organization	0.0176674901826472
CC	GO:0005615	extracellular space	0.0181715382513791
BP	GO:0033045	regulation of sister chromatid segregation	0.0183374809979909
BP	GO:0006260	DNA replication	0.0191551103689728
BP	GO:2000026	regulation of multicellular organismal development	0.019745643393983
BP	GO:0045597	positive regulation of cell differentiation	0.022305512591394
CC	GO:0099240	intrinsic component of synaptic membrane	0.0238870610359251
BP	GO:0035264	multicellular organism growth	0.024726428303649
BP	GO:0010564	regulation of cell cycle process	0.0248978437544265
BP	GO:0033047	regulation of mitotic sister chromatid segregation	0.0264993792489616
BP	GO:0060351	cartilage development involved in endochondral bone morphogenesis	0.0265767869531069
CC	GO:0044446	intracellular organelle part	0.026668153929128
BP	GO:0031123	RNA 3'-end processing	0.026668153929128
BP	GO:0000278	mitotic cell cycle	0.026954525734021
BP	GO:0000819	sister chromatid segregation	0.0277709456146793
BP	GO:0030198	extracellular matrix organization	0.0281699023270558
BP	GO:0098659	inorganic cation import across plasma membrane	0.0281723620946668
BP	GO:0099587	inorganic ion import across plasma membrane	0.0281723620946668
BP	GO:0007154	cell communication	0.0281723620946668
BP	GO:0006261	DNA-dependent DNA replication	0.0281723620946668
BP	GO:0048522	positive regulation of cellular process	0.0281723620946668
BP	GO:0023052	signaling	0.0281723620946668
BP	GO:0007346	regulation of mitotic cell cycle	0.0291233137335133
BP	GO:0006807	nitrogen compound metabolic process	0.030515088291548
BP	GO:0007215	glutamate receptor signaling pathway	0.0312643960732299
CC	GO:0030054	cell junction	0.0316911075739599
BP	GO:0099536	synaptic signaling	0.0322699981980034
MF	GO:0003729	mRNA binding	0.0337069801657061
CC	GO:0005576	extracellular region	0.0346837145017768
BP	GO:0051236	establishment of RNA localization	0.0346837145017768
BP	GO:0007268	chemical synaptic transmission	0.0346837145017768
BP	GO:0098916	anterograde trans-synaptic signaling	0.0346837145017768
BP	GO:0001501	skeletal system development	0.0346837145017768
BP	GO:0140014	mitotic nuclear division	0.0346837145017768
CC	GO:0044297	cell body	0.034694167264464
BP	GO:1905477	positive regulation of protein localization to membrane	0.034694167264464
CC	GO:0043025	neuronal cell body	0.0349579810716606
BP	GO:0040008	regulation of growth	0.0365213032142292
CC	GO:0000502	proteasome complex	0.0365213032142292
BP	GO:0000245	spliceosomal complex assembly	0.0365213032142292
BP	GO:0033993	response to lipid	0.0369944936193715
MF	GO:0003723	RNA binding	0.0369944936193715
BP	GO:0050954	sensory perception of mechanical stimulus	0.0369944936193715
CC	GO:0005856	cytoskeleton	0.0371670829370515
BP	GO:0006811	ion transport	0.0374215892918348
BP	GO:0003008	system process	0.0374215892918348
BP	GO:0022402	cell cycle process	0.0378518021084945
BP	GO:0016070	RNA metabolic process	0.0390476417373148
BP	GO:0099537	trans-synaptic signaling	0.0394684811846334
BP	GO:0002062	chondrocyte differentiation	0.0394684811846334
BP	GO:0051716	cellular response to stimulus	0.0401920386931624
BP	GO:0022613	ribonucleoprotein complex biogenesis	0.042505871825464
CC	GO:0071013	catalytic step 2 spliceosome	0.0430518710972051
BP	GO:1901701	cellular response to oxygen-containing compound	0.0430518710972051
BP	GO:0042221	response to chemical	0.0439956171842896
BP	GO:0035773	insulin secretion involved in cellular response to glucose stimulus	0.0439956171842896
MF	GO:0008134	transcription factor binding	0.0440104466284105
MF	GO:0046873	metal ion transmembrane transporter activity	0.04680346441674
BP	GO:0045595	regulation of cell differentiation	0.0492421566650351
