# Supplementary material for: Dedicated transcriptomics combined with power analysis lead to functional understanding of genes with weak phenotypic changes in knockout lines
Source: PLoS Comput Biol. 2020 Nov 12;16(11):e1008354. doi: 10.1371/journal.pcbi.1008354 (PMC7685438; doi:10.1371/journal.pcbi.1008354)
Supplement: S4 File — (GZ) [file pcbi.1008354.s018.gz › S4_File/gor0.7/680.tsv]

ontology	category	term	BH
CC	GO:0032991	protein-containing complex	1.38564119173624e-08
BP	GO:0009987	cellular process	7.28158153425713e-08
MF	GO:0005201	extracellular matrix structural constituent	7.59822348620722e-08
CC	GO:0031012	extracellular matrix	7.59822348620722e-08
MF	GO:0005515	protein binding	1.17078021793289e-07
BP	GO:0071840	cellular component organization or biogenesis	1.39735721163559e-07
CC	GO:0044428	nuclear part	2.57117912533969e-07
BP	GO:0032501	multicellular organismal process	1.05192333897509e-06
CC	GO:0062023	collagen-containing extracellular matrix	1.12930269832832e-06
BP	GO:0032502	developmental process	1.12930269832832e-06
BP	GO:0016043	cellular component organization	3.12305293430959e-06
BP	GO:0048856	anatomical structure development	3.40614891703858e-06
MF	GO:0005488	binding	3.84417709325401e-06
BP	GO:0007275	multicellular organism development	3.84417709325401e-06
BP	GO:0048731	system development	3.95077325995457e-06
CC	GO:0031981	nuclear lumen	5.90198793622058e-06
CC	GO:0005654	nucleoplasm	5.90872965787854e-06
BP	GO:0065007	biological regulation	8.75645692172795e-06
CC	GO:0043228	non-membrane-bounded organelle	1.2854138608607e-05
MF	GO:0005198	structural molecule activity	1.45111425483265e-05
BP	GO:0006396	RNA processing	1.48922809520998e-05
CC	GO:0070013	intracellular organelle lumen	1.55175210093134e-05
CC	GO:0031974	membrane-enclosed lumen	1.58693657408944e-05
CC	GO:0043233	organelle lumen	1.58693657408944e-05
CC	GO:0030424	axon	1.96290952351422e-05
CC	GO:0043232	intracellular non-membrane-bounded organelle	3.14327163346021e-05
CC	GO:0044422	organelle part	3.21269894191198e-05
BP	GO:0050789	regulation of biological process	3.21269894191198e-05
CC	GO:0045202	synapse	3.54193867729528e-05
BP	GO:0050794	regulation of cellular process	5.122788343853e-05
BP	GO:0048523	negative regulation of cellular process	5.62796215231014e-05
BP	GO:0048519	negative regulation of biological process	5.62796215231014e-05
CC	GO:0005634	nucleus	5.62796215231014e-05
CC	GO:1990904	ribonucleoprotein complex	7.53554884911393e-05
BP	GO:0040007	growth	0.000115704976109581
BP	GO:0051128	regulation of cellular component organization	0.00012298842134101
CC	GO:0044456	synapse part	0.000141225525311412
BP	GO:0016071	mRNA metabolic process	0.000147620618610545
BP	GO:0008380	RNA splicing	0.000239167323070458
CC	GO:0097458	neuron part	0.000286860758018238
BP	GO:0006397	mRNA processing	0.000297611498540019
CC	GO:0097060	synaptic membrane	0.000330396119099379
CC	GO:0044446	intracellular organelle part	0.000533200535034808
CC	GO:0000775	chromosome, centromeric region	0.000536210522134068
BP	GO:0051726	regulation of cell cycle	0.00058410037523853
BP	GO:0007399	nervous system development	0.000644581455644763
CC	GO:0005681	spliceosomal complex	0.000717910893942258
CC	GO:0098687	chromosomal region	0.000721268240994008
BP	GO:0048869	cellular developmental process	0.000852795387436633
CC	GO:0044464	cell part	0.00121157906677442
BP	GO:0051179	localization	0.00125192586009631
CC	GO:0000776	kinetochore	0.00125192586009631
CC	GO:0005623	cell	0.00125192586009631
MF	GO:0003723	RNA binding	0.00139075636882711
BP	GO:0051130	positive regulation of cellular component organization	0.00139075636882711
BP	GO:0006260	DNA replication	0.00143201973721215
BP	GO:0051094	positive regulation of developmental process	0.00148266857037543
MF	GO:0044877	protein-containing complex binding	0.00149120490807052
BP	GO:0030154	cell differentiation	0.00149120490807052
CC	GO:0036477	somatodendritic compartment	0.00149120490807052
BP	GO:0006139	nucleobase-containing compound metabolic process	0.00156313634174806
BP	GO:0090304	nucleic acid metabolic process	0.00215394604185933
CC	GO:0030054	cell junction	0.0022533897619211
BP	GO:1905477	positive regulation of protein localization to membrane	0.00227449397422532
BP	GO:0000278	mitotic cell cycle	0.00233803314113896
BP	GO:0048589	developmental growth	0.0025611604615015
CC	GO:0044421	extracellular region part	0.0025611604615015
BP	GO:0007346	regulation of mitotic cell cycle	0.0025611604615015
CC	GO:0031226	intrinsic component of plasma membrane	0.0025611604615015
CC	GO:0005581	collagen trimer	0.00304746871947202
BP	GO:0006941	striated muscle contraction	0.00369104255252447
BP	GO:0045597	positive regulation of cell differentiation	0.00403358056549216
BP	GO:0000070	mitotic sister chromatid segregation	0.00418950181093438
BP	GO:0034641	cellular nitrogen compound metabolic process	0.00465910928651131
CC	GO:0098878	neurotransmitter receptor complex	0.00481980090917277
CC	GO:0043025	neuronal cell body	0.00508368496818997
BP	GO:0007049	cell cycle	0.00508701081557721
CC	GO:0044297	cell body	0.00522568169210315
BP	GO:0046483	heterocycle metabolic process	0.00550683606762405
MF	GO:0005212	structural constituent of eye lens	0.00550683606762405
BP	GO:0051239	regulation of multicellular organismal process	0.00561101243303874
BP	GO:0000819	sister chromatid segregation	0.00561101243303874
BP	GO:0006403	RNA localization	0.00568123407287922
BP	GO:0051983	regulation of chromosome segregation	0.00568516306890814
CC	GO:0099240	intrinsic component of synaptic membrane	0.00603099826324514
BP	GO:0000375	RNA splicing, via transesterification reactions	0.00613250282817471
BP	GO:0000377	RNA splicing, via transesterification reactions with bulged adenosine as nucleophile	0.00613250282817471
BP	GO:0000398	mRNA splicing, via spliceosome	0.00613250282817471
CC	GO:0033267	axon part	0.0062301429525006
CC	GO:0005887	integral component of plasma membrane	0.00628750407938432
BP	GO:0050793	regulation of developmental process	0.00763876126747512
BP	GO:0033045	regulation of sister chromatid segregation	0.0076611551106147
BP	GO:0051962	positive regulation of nervous system development	0.00793599625480424
BP	GO:0003008	system process	0.00793599625480424
BP	GO:0006275	regulation of DNA replication	0.00812204637921983
BP	GO:0044085	cellular component biogenesis	0.00812204637921983
BP	GO:0006261	DNA-dependent DNA replication	0.00812572410570639
CC	GO:0098793	presynapse	0.00855716195428134
CC	GO:0005694	chromosome	0.00868485198436366
MF	GO:0003729	mRNA binding	0.00875225875239777
CC	GO:0044420	extracellular matrix component	0.00875225875239777
BP	GO:0040008	regulation of growth	0.00892063691468256
BP	GO:0033047	regulation of mitotic sister chromatid segregation	0.00964990444409708
CC	GO:0044427	chromosomal part	0.00972046890623755
MF	GO:0005518	collagen binding	0.0110072473919082
MF	GO:0030020	extracellular matrix structural constituent conferring tensile strength	0.0116303481222675
BP	GO:0035264	multicellular organism growth	0.0116303481222675
BP	GO:0099536	synaptic signaling	0.0116303481222675
BP	GO:0022613	ribonucleoprotein complex biogenesis	0.0117851373179233
BP	GO:0031123	RNA 3'-end processing	0.0117851373179233
BP	GO:0099537	trans-synaptic signaling	0.0120442882578505
BP	GO:0048518	positive regulation of biological process	0.0120442882578505
CC	GO:0005813	centrosome	0.0120442882578505
BP	GO:0000245	spliceosomal complex assembly	0.0120442882578505
CC	GO:0005615	extracellular space	0.0120442882578505
BP	GO:0007268	chemical synaptic transmission	0.0120442882578505
BP	GO:0098916	anterograde trans-synaptic signaling	0.0120442882578505
CC	GO:0000779	condensed chromosome, centromeric region	0.0122432020811279
CC	GO:0008328	ionotropic glutamate receptor complex	0.0124017043980725
CC	GO:0043005	neuron projection	0.0124972258638009
BP	GO:0008150	biological_process	0.0133606773008445
BP	GO:0048468	cell development	0.0135776513281573
BP	GO:0006725	cellular aromatic compound metabolic process	0.0138970301878782
BP	GO:0044087	regulation of cellular component biogenesis	0.0142826673713543
BP	GO:0044089	positive regulation of cellular component biogenesis	0.0149039589464565
BP	GO:2000026	regulation of multicellular organismal development	0.0158955032075208
BP	GO:0098703	calcium ion import across plasma membrane	0.0158955032075208
BP	GO:1902656	calcium ion import into cytosol	0.0158955032075208
BP	GO:0050808	synapse organization	0.0163728783436456
MF	GO:0005509	calcium ion binding	0.0164186358078123
CC	GO:0000777	condensed chromosome kinetochore	0.016776788456502
BP	GO:0007154	cell communication	0.016776788456502
BP	GO:0051960	regulation of nervous system development	0.016776788456502
BP	GO:0051236	establishment of RNA localization	0.017367575706936
BP	GO:0001501	skeletal system development	0.017367575706936
CC	GO:0044327	dendritic spine head	0.0179690953867437
BP	GO:0045595	regulation of cell differentiation	0.0181516844106912
CC	GO:0098590	plasma membrane region	0.0182457592005275
BP	GO:0051716	cellular response to stimulus	0.0183651570567955
CC	GO:0043292	contractile fiber	0.0183651570567955
BP	GO:0023052	signaling	0.0188209062174074
BP	GO:0050769	positive regulation of neurogenesis	0.0188230258780487
BP	GO:0098655	cation transmembrane transport	0.0189437628937588
BP	GO:0010564	regulation of cell cycle process	0.0190203002372176
BP	GO:0010720	positive regulation of cell development	0.0190203002372176
BP	GO:0043170	macromolecule metabolic process	0.0190349664973305
BP	GO:0003015	heart process	0.0194671920225779
BP	GO:0032879	regulation of localization	0.0194671920225779
BP	GO:0030198	extracellular matrix organization	0.0195416413136807
BP	GO:0051234	establishment of localization	0.0195416413136807
BP	GO:0060351	cartilage development involved in endochondral bone morphogenesis	0.0199740139691974
BP	GO:1902749	regulation of cell cycle G2/M phase transition	0.0212195755422073
BP	GO:1901360	organic cyclic compound metabolic process	0.0213697968943346
BP	GO:0022610	biological adhesion	0.0220859991503421
BP	GO:0022008	neurogenesis	0.0221965561073613
BP	GO:0048522	positive regulation of cellular process	0.0221965561073613
BP	GO:0016070	RNA metabolic process	0.0224901798573949
MF	GO:0005102	signaling receptor binding	0.0225294575248179
MF	GO:0046873	metal ion transmembrane transporter activity	0.0239016117286594
BP	GO:0032412	regulation of ion transmembrane transporter activity	0.0243974616605413
BP	GO:1903047	mitotic cell cycle process	0.0244577328940377
BP	GO:0010467	gene expression	0.0244577328940377
CC	GO:0005576	extracellular region	0.0244577328940377
BP	GO:0140014	mitotic nuclear division	0.024487065898409
BP	GO:0007215	glutamate receptor signaling pathway	0.024487065898409
BP	GO:0007155	cell adhesion	0.025161325769343
CC	GO:0044451	nucleoplasm part	0.0256823671464159
BP	GO:0006259	DNA metabolic process	0.025713956404965
BP	GO:1901987	regulation of cell cycle phase transition	0.0259035972541631
BP	GO:0097435	supramolecular fiber organization	0.0263841562550843
MF	GO:0005539	glycosaminoglycan binding	0.0263841562550843
CC	GO:0097447	dendritic tree	0.0263841562550843
CC	GO:0044459	plasma membrane part	0.0274258481573476
CC	GO:0045211	postsynaptic membrane	0.0277990792151865
BP	GO:0090068	positive regulation of cell cycle process	0.0277990792151865
CC	GO:0099699	integral component of synaptic membrane	0.0280917164364163
CC	GO:0098936	intrinsic component of postsynaptic membrane	0.0283103604468741
BP	GO:0050657	nucleic acid transport	0.0285748828109401
BP	GO:0050658	RNA transport	0.0285748828109401
CC	GO:0098978	glutamatergic synapse	0.0286612048040072
CC	GO:0099512	supramolecular fiber	0.0290924483685785
BP	GO:1901701	cellular response to oxygen-containing compound	0.0309075073496487
BP	GO:0008037	cell recognition	0.0309549010858734
MF	GO:0003697	single-stranded DNA binding	0.0311699177968061
BP	GO:1901990	regulation of mitotic cell cycle phase transition	0.0311699177968061
BP	GO:0006974	cellular response to DNA damage stimulus	0.0318115684117648
BP	GO:0006936	muscle contraction	0.0318742398779287
CC	GO:0098794	postsynapse	0.032216284443019
BP	GO:0051301	cell division	0.0323555230455622
CC	GO:0099080	supramolecular complex	0.0323909112063117
CC	GO:0099081	supramolecular polymer	0.0323909112063117
CC	GO:0034703	cation channel complex	0.0323909112063117
CC	GO:0071013	catalytic step 2 spliceosome	0.034398704155439
CC	GO:0030425	dendrite	0.0360404500689683
BP	GO:0120035	regulation of plasma membrane bounded cell projection organization	0.0360404500689683
BP	GO:0060350	endochondral bone morphogenesis	0.0377832678838158
CC	GO:0005856	cytoskeleton	0.0382840019349786
BP	GO:0030030	cell projection organization	0.0384839064038218
BP	GO:0048699	generation of neurons	0.0385702646866487
CC	GO:0042734	presynaptic membrane	0.0391877984768694
BP	GO:0120036	plasma membrane bounded cell projection organization	0.0394241721242282
BP	GO:0007088	regulation of mitotic nuclear division	0.040328150697319
BP	GO:0043062	extracellular structure organization	0.040328150697319
BP	GO:0042221	response to chemical	0.0408736865330606
CC	GO:1902495	transmembrane transporter complex	0.0430776476770685
BP	GO:0048167	regulation of synaptic plasticity	0.0434113103137213
BP	GO:0030001	metal ion transport	0.0434113103137213
BP	GO:0007059	chromosome segregation	0.0437202810094658
MF	GO:1990825	sequence-specific mRNA binding	0.0440100536069164
BP	GO:1905818	regulation of chromosome separation	0.0454775245347657
CC	GO:1990351	transporter complex	0.045653849809303
BP	GO:0050896	response to stimulus	0.0459726664577293
BP	GO:0003012	muscle system process	0.0468919602394273
BP	GO:0030182	neuron differentiation	0.0477904810695829
BP	GO:0022898	regulation of transmembrane transporter activity	0.0478084107470955
BP	GO:0050804	modulation of chemical synaptic transmission	0.048029381328982
BP	GO:0003071	renal system process involved in regulation of systemic arterial blood pressure	0.0482321888161898
CC	GO:0071944	cell periphery	0.0482321888161898
BP	GO:0010389	regulation of G2/M transition of mitotic cell cycle	0.0482321888161898
BP	GO:0048168	regulation of neuronal synaptic plasticity	0.0483767771978069
BP	GO:0007093	mitotic cell cycle checkpoint	0.0483767771978069
BP	GO:0045930	negative regulation of mitotic cell cycle	0.0495924508809795
BP	GO:0051216	cartilage development	0.0495924508809795
CC	GO:0048786	presynaptic active zone	0.0496823562944444
BP	GO:0006812	cation transport	0.0498299711263604
