# Supplementary material for: Dedicated transcriptomics combined with power analysis lead to functional understanding of genes with weak phenotypic changes in knockout lines
Source: PLoS Comput Biol. 2020 Nov 12;16(11):e1008354. doi: 10.1371/journal.pcbi.1008354 (PMC7685438; doi:10.1371/journal.pcbi.1008354)
Supplement: S4 File — (GZ) [file pcbi.1008354.s018.gz › S4_File/gor0.7/855.tsv]

ontology	category	term	BH
BP	GO:0009987	cellular process	2.80223755964794e-08
CC	GO:0032991	protein-containing complex	1.00440463599666e-07
CC	GO:0031012	extracellular matrix	1.00440463599666e-07
BP	GO:0071840	cellular component organization or biogenesis	2.51145998210449e-07
BP	GO:0032502	developmental process	3.76704552819281e-07
BP	GO:0032501	multicellular organismal process	7.49008853060899e-07
MF	GO:0005201	extracellular matrix structural constituent	9.62490836230215e-07
BP	GO:0007275	multicellular organism development	1.12210270745081e-06
BP	GO:0048731	system development	1.21403734776598e-06
BP	GO:0016043	cellular component organization	1.64731449318148e-06
BP	GO:0048856	anatomical structure development	1.64731449318148e-06
MF	GO:0005515	protein binding	1.98239777107303e-06
CC	GO:0044428	nuclear part	3.70108209266896e-06
CC	GO:0062023	collagen-containing extracellular matrix	3.72789896199949e-06
BP	GO:0065007	biological regulation	4.26302420445865e-06
CC	GO:0043228	non-membrane-bounded organelle	6.55236051016246e-06
MF	GO:0005488	binding	6.6876342740986e-06
MF	GO:0005198	structural molecule activity	8.47781404955652e-06
CC	GO:0043232	intracellular non-membrane-bounded organelle	1.56745674621888e-05
CC	GO:0031981	nuclear lumen	1.98960502959567e-05
BP	GO:0050789	regulation of biological process	3.02366906456631e-05
BP	GO:0007399	nervous system development	3.65697028404542e-05
CC	GO:0070013	intracellular organelle lumen	6.38968343408135e-05
BP	GO:0006396	RNA processing	6.38968343408135e-05
CC	GO:0031974	membrane-enclosed lumen	6.38968343408135e-05
CC	GO:0043233	organelle lumen	6.38968343408135e-05
CC	GO:0030424	axon	7.49544336800421e-05
CC	GO:0005654	nucleoplasm	8.18258280913305e-05
CC	GO:0097060	synaptic membrane	9.32546621088074e-05
BP	GO:0016071	mRNA metabolic process	0.000114819452981909
BP	GO:0008380	RNA splicing	0.000170800308615886
BP	GO:0040007	growth	0.000230141601381152
CC	GO:0045202	synapse	0.000230141601381152
BP	GO:0050794	regulation of cellular process	0.000232297276579204
BP	GO:0006397	mRNA processing	0.000242541125950154
BP	GO:0048468	cell development	0.000277516413953798
BP	GO:0048519	negative regulation of biological process	0.000350643955377759
BP	GO:0048869	cellular developmental process	0.000405847856163577
BP	GO:0048666	neuron development	0.000427469570340101
CC	GO:0000775	chromosome, centromeric region	0.000427469570340101
BP	GO:0030154	cell differentiation	0.000525784481112871
CC	GO:0005681	spliceosomal complex	0.000529960494301032
CC	GO:0044421	extracellular region part	0.000529960494301032
BP	GO:0051239	regulation of multicellular organismal process	0.000608060557745286
CC	GO:0005634	nucleus	0.000766611367884842
BP	GO:0048523	negative regulation of cellular process	0.000766611367884842
CC	GO:0000776	kinetochore	0.000779038199787808
BP	GO:0043170	macromolecule metabolic process	0.00118302927982302
CC	GO:0044456	synapse part	0.00127432861727123
BP	GO:0048518	positive regulation of biological process	0.00128415408011301
CC	GO:0097458	neuron part	0.00151089189247645
BP	GO:0090304	nucleic acid metabolic process	0.00156074228580544
BP	GO:0051128	regulation of cellular component organization	0.00168969830615023
CC	GO:0098687	chromosomal region	0.00168969830615023
BP	GO:0030182	neuron differentiation	0.00178889460100785
BP	GO:0031123	RNA 3'-end processing	0.00179801780340758
BP	GO:0006139	nucleobase-containing compound metabolic process	0.00192224914729363
BP	GO:0060350	endochondral bone morphogenesis	0.00192224914729363
CC	GO:0031226	intrinsic component of plasma membrane	0.00218362480802016
BP	GO:0022008	neurogenesis	0.00281660896306744
BP	GO:0050793	regulation of developmental process	0.00292841746173513
CC	GO:0005581	collagen trimer	0.00332864729589298
BP	GO:0048589	developmental growth	0.00332864729589298
BP	GO:0051130	positive regulation of cellular component organization	0.00334581786568251
BP	GO:0000375	RNA splicing, via transesterification reactions	0.00334581786568251
BP	GO:0000377	RNA splicing, via transesterification reactions with bulged adenosine as nucleophile	0.00334581786568251
BP	GO:0000398	mRNA splicing, via spliceosome	0.00334581786568251
CC	GO:0044422	organelle part	0.00334581786568251
BP	GO:2000026	regulation of multicellular organismal development	0.00334581786568251
CC	GO:1990904	ribonucleoprotein complex	0.00334581786568251
CC	GO:0033267	axon part	0.0033765075594436
BP	GO:0048522	positive regulation of cellular process	0.00364337386614941
CC	GO:0044420	extracellular matrix component	0.00385778133332568
BP	GO:0048699	generation of neurons	0.00398536458960458
BP	GO:0051094	positive regulation of developmental process	0.00462060070624701
BP	GO:0008150	biological_process	0.00488942086840815
MF	GO:0003729	mRNA binding	0.00515239372424498
BP	GO:0051960	regulation of nervous system development	0.00515239372424498
BP	GO:0022610	biological adhesion	0.00546702989980538
BP	GO:0046483	heterocycle metabolic process	0.00546702989980538
CC	GO:0098878	neurotransmitter receptor complex	0.0054825127079688
CC	GO:0005615	extracellular space	0.00581530981589923
CC	GO:0005887	integral component of plasma membrane	0.00581530981589923
BP	GO:0034641	cellular nitrogen compound metabolic process	0.00601193706668155
BP	GO:0007155	cell adhesion	0.00638364518499262
CC	GO:0030054	cell junction	0.00695605250883737
BP	GO:0002062	chondrocyte differentiation	0.00695605250883737
CC	GO:0005694	chromosome	0.00695605250883737
BP	GO:0006941	striated muscle contraction	0.00695605250883737
BP	GO:0051179	localization	0.00729894355326879
BP	GO:0060351	cartilage development involved in endochondral bone morphogenesis	0.00729894355326879
BP	GO:0031175	neuron projection development	0.00729894355326879
CC	GO:0044427	chromosomal part	0.00736849190247818
CC	GO:0099240	intrinsic component of synaptic membrane	0.00772886595446576
BP	GO:0051962	positive regulation of nervous system development	0.00772886595446576
CC	GO:0045211	postsynaptic membrane	0.00818664704400998
CC	GO:0005813	centrosome	0.00829100796272625
MF	GO:0003723	RNA binding	0.00985222753079336
BP	GO:0060349	bone morphogenesis	0.0110198019930768
CC	GO:0005623	cell	0.0120098798166404
BP	GO:0008037	cell recognition	0.0120098798166404
BP	GO:0006403	RNA localization	0.0124749215496045
BP	GO:0030198	extracellular matrix organization	0.0124828026600988
BP	GO:0010467	gene expression	0.0126985568286917
CC	GO:0044464	cell part	0.0127110772488686
BP	GO:0006725	cellular aromatic compound metabolic process	0.0136454407798188
BP	GO:0045597	positive regulation of cell differentiation	0.0138161065661467
BP	GO:0099536	synaptic signaling	0.0144075796996851
BP	GO:0000245	spliceosomal complex assembly	0.0144958406707779
CC	GO:0005576	extracellular region	0.0148228843307845
CC	GO:0005856	cytoskeleton	0.0148806419670672
CC	GO:0000779	condensed chromosome, centromeric region	0.0154920555514623
CC	GO:0044446	intracellular organelle part	0.0154920555514623
CC	GO:0008328	ionotropic glutamate receptor complex	0.0154920555514623
MF	GO:0005212	structural constituent of eye lens	0.0159155206733383
CC	GO:0036477	somatodendritic compartment	0.0180127762603274
BP	GO:0003418	growth plate cartilage chondrocyte differentiation	0.0191778907188192
BP	GO:0099537	trans-synaptic signaling	0.0191778907188192
BP	GO:0006807	nitrogen compound metabolic process	0.0197846509928317
BP	GO:0060348	bone development	0.0197846509928317
BP	GO:0045595	regulation of cell differentiation	0.0200710363657191
BP	GO:0050808	synapse organization	0.0201464528544502
CC	GO:0000777	condensed chromosome kinetochore	0.0206522276655704
BP	GO:0032879	regulation of localization	0.0208150335320726
BP	GO:1905477	positive regulation of protein localization to membrane	0.0215749072019299
CC	GO:0044327	dendritic spine head	0.0215749072019299
BP	GO:0051726	regulation of cell cycle	0.0224907824685766
CC	GO:0071013	catalytic step 2 spliceosome	0.0246908691147851
BP	GO:0007268	chemical synaptic transmission	0.0246908691147851
BP	GO:0098916	anterograde trans-synaptic signaling	0.0246908691147851
BP	GO:1901360	organic cyclic compound metabolic process	0.0251848107443131
BP	GO:0001501	skeletal system development	0.0258484371510196
BP	GO:1901701	cellular response to oxygen-containing compound	0.0265267026229426
BP	GO:0003433	chondrocyte development involved in endochondral bone morphogenesis	0.0265267026229426
BP	GO:0000070	mitotic sister chromatid segregation	0.0269260585264217
BP	GO:0003009	skeletal muscle contraction	0.027324889685073
BP	GO:0043062	extracellular structure organization	0.0285263968846852
BP	GO:0031124	mRNA 3'-end processing	0.0329849204299657
BP	GO:0006260	DNA replication	0.0360339643003181
CC	GO:0099634	postsynaptic specialization membrane	0.0374302933495185
BP	GO:0050769	positive regulation of neurogenesis	0.0375338490425811
CC	GO:0043005	neuron projection	0.0380904870387216
MF	GO:0005102	signaling receptor binding	0.038984493183175
BP	GO:0003422	growth plate cartilage morphogenesis	0.038984493183175
MF	GO:0030020	extracellular matrix structural constituent conferring tensile strength	0.0403162650002135
BP	GO:0140014	mitotic nuclear division	0.0403162650002135
BP	GO:0051236	establishment of RNA localization	0.0403162650002135
BP	GO:0016070	RNA metabolic process	0.041566797161164
BP	GO:0120036	plasma membrane bounded cell projection organization	0.0419907252511979
BP	GO:0050767	regulation of neurogenesis	0.0429364567788532
CC	GO:0099699	integral component of synaptic membrane	0.0442699579742849
BP	GO:0045664	regulation of neuron differentiation	0.0457000184789472
CC	GO:0044297	cell body	0.0473172003363047
CC	GO:0043025	neuronal cell body	0.0480826787030891
BP	GO:0120035	regulation of plasma membrane bounded cell projection organization	0.0480826787030891
BP	GO:0051983	regulation of chromosome segregation	0.0485657675340088
BP	GO:0060255	regulation of macromolecule metabolic process	0.0488646174386805
