# Supplementary material for: Dedicated transcriptomics combined with power analysis lead to functional understanding of genes with weak phenotypic changes in knockout lines
Source: PLoS Comput Biol. 2020 Nov 12;16(11):e1008354. doi: 10.1371/journal.pcbi.1008354 (PMC7685438; doi:10.1371/journal.pcbi.1008354)
Supplement: S4 File — (GZ) [file pcbi.1008354.s018.gz › S4_File/gor0.7/468.tsv]

ontology	category	term	BH
CC	GO:0032991	protein-containing complex	1.99649277568615e-09
BP	GO:0009987	cellular process	1.1492985995981e-08
BP	GO:0071840	cellular component organization or biogenesis	7.07122983161084e-07
CC	GO:0031012	extracellular matrix	3.15761044175628e-06
MF	GO:0005515	protein binding	3.90680215598175e-06
CC	GO:0044428	nuclear part	4.84627956494441e-06
CC	GO:0043228	non-membrane-bounded organelle	5.17611489506497e-06
BP	GO:0016043	cellular component organization	5.46538638250079e-06
BP	GO:0065007	biological regulation	5.93750254271743e-06
BP	GO:0006396	RNA processing	5.93750254271743e-06
BP	GO:0048731	system development	6.86593239124394e-06
BP	GO:0032501	multicellular organismal process	7.13707337148382e-06
CC	GO:0043232	intracellular non-membrane-bounded organelle	7.76318125188786e-06
BP	GO:0007275	multicellular organism development	7.76318125188786e-06
BP	GO:0032502	developmental process	1.15495838450346e-05
MF	GO:0005201	extracellular matrix structural constituent	1.15495838450346e-05
MF	GO:0005488	binding	1.15495838450346e-05
BP	GO:0050789	regulation of biological process	1.15495838450346e-05
CC	GO:0097060	synaptic membrane	1.47431566967269e-05
MF	GO:0005198	structural molecule activity	1.47431566967269e-05
CC	GO:0031981	nuclear lumen	1.47431566967269e-05
BP	GO:0048856	anatomical structure development	1.71620726657169e-05
CC	GO:0005634	nucleus	1.92471421659404e-05
BP	GO:0090304	nucleic acid metabolic process	2.35190903462065e-05
CC	GO:0030424	axon	2.36675734107612e-05
CC	GO:0062023	collagen-containing extracellular matrix	2.70250719604164e-05
CC	GO:0070013	intracellular organelle lumen	2.88690125886599e-05
CC	GO:0031974	membrane-enclosed lumen	2.99124483395004e-05
CC	GO:0043233	organelle lumen	2.99124483395004e-05
BP	GO:0007399	nervous system development	3.04209153045878e-05
BP	GO:0050794	regulation of cellular process	3.04209153045878e-05
BP	GO:0006139	nucleobase-containing compound metabolic process	4.25218305634978e-05
CC	GO:0097458	neuron part	6.18303486040724e-05
CC	GO:0005654	nucleoplasm	6.5466859304901e-05
CC	GO:0045202	synapse	7.50828475772431e-05
CC	GO:0044456	synapse part	8.31665411926929e-05
CC	GO:0031226	intrinsic component of plasma membrane	0.000111962124242991
BP	GO:0008380	RNA splicing	0.000137524523520145
BP	GO:0016071	mRNA metabolic process	0.000190395812358214
CC	GO:0000775	chromosome, centromeric region	0.000190395812358214
BP	GO:0006397	mRNA processing	0.000203006957766221
CC	GO:0099240	intrinsic component of synaptic membrane	0.000212321344973151
CC	GO:0005681	spliceosomal complex	0.000235227200594367
CC	GO:0000776	kinetochore	0.000322701541998838
BP	GO:0043170	macromolecule metabolic process	0.000372923064828489
BP	GO:0048518	positive regulation of biological process	0.000486149003100704
CC	GO:0044464	cell part	0.000590252955568621
CC	GO:0005887	integral component of plasma membrane	0.000590252955568621
BP	GO:0048519	negative regulation of biological process	0.000601560170031841
CC	GO:0005623	cell	0.000611717945699007
CC	GO:0098687	chromosomal region	0.000633785906933051
BP	GO:0048523	negative regulation of cellular process	0.000637763863704769
BP	GO:0046483	heterocycle metabolic process	0.000637763863704769
CC	GO:0044421	extracellular region part	0.000837274894545469
CC	GO:0098982	GABA-ergic synapse	0.000837274894545469
CC	GO:1990904	ribonucleoprotein complex	0.00105466389168088
CC	GO:0045211	postsynaptic membrane	0.0012582404445026
CC	GO:0099699	integral component of synaptic membrane	0.00144725140032692
BP	GO:0006725	cellular aromatic compound metabolic process	0.00157829440590266
BP	GO:0034641	cellular nitrogen compound metabolic process	0.00158456234210125
BP	GO:0000375	RNA splicing, via transesterification reactions	0.00168043333433998
BP	GO:0000377	RNA splicing, via transesterification reactions with bulged adenosine as nucleophile	0.00168043333433998
BP	GO:0000398	mRNA splicing, via spliceosome	0.00168043333433998
BP	GO:0040007	growth	0.00202793951063518
CC	GO:0044327	dendritic spine head	0.00216407340485891
BP	GO:0051239	regulation of multicellular organismal process	0.00237138286938572
CC	GO:0044422	organelle part	0.00306132881079974
BP	GO:0016070	RNA metabolic process	0.00314950422594324
CC	GO:0030054	cell junction	0.0032340843336551
BP	GO:0010467	gene expression	0.00338665657755579
CC	GO:0098936	intrinsic component of postsynaptic membrane	0.00350347440542609
CC	GO:0099634	postsynaptic specialization membrane	0.00353532229392619
MF	GO:0005212	structural constituent of eye lens	0.00360006667316778
BP	GO:0048522	positive regulation of cellular process	0.00395349614858348
BP	GO:1901360	organic cyclic compound metabolic process	0.00396326131546953
CC	GO:0043005	neuron projection	0.00397546640191217
CC	GO:0005813	centrosome	0.00413555358181421
CC	GO:0033267	axon part	0.00450373858491856
CC	GO:0036477	somatodendritic compartment	0.00450373858491856
BP	GO:0000245	spliceosomal complex assembly	0.0045809874881952
BP	GO:0048869	cellular developmental process	0.0045809874881952
CC	GO:0005615	extracellular space	0.0045809874881952
BP	GO:0051128	regulation of cellular component organization	0.0045809874881952
BP	GO:0030154	cell differentiation	0.00475106071672346
CC	GO:0098878	neurotransmitter receptor complex	0.00500211044235895
BP	GO:0048666	neuron development	0.00570854497947655
CC	GO:0098590	plasma membrane region	0.00570854497947655
BP	GO:0022008	neurogenesis	0.00609473820593291
BP	GO:0051094	positive regulation of developmental process	0.00634406050942753
BP	GO:0051726	regulation of cell cycle	0.00641414749960343
BP	GO:0002062	chondrocyte differentiation	0.00641414749960343
CC	GO:0005694	chromosome	0.0066001536325199
BP	GO:0006807	nitrogen compound metabolic process	0.00694634242723214
MF	GO:0044877	protein-containing complex binding	0.00694634242723214
BP	GO:2000026	regulation of multicellular organismal development	0.00694634242723214
BP	GO:0008037	cell recognition	0.00698147699563866
BP	GO:0099536	synaptic signaling	0.00698147699563866
CC	GO:0044427	chromosomal part	0.00698147699563866
BP	GO:0030198	extracellular matrix organization	0.00710342907460145
BP	GO:0030182	neuron differentiation	0.00723535176749419
BP	GO:0051960	regulation of nervous system development	0.00813071584199776
BP	GO:0051130	positive regulation of cellular component organization	0.00817734755175546
BP	GO:0007215	glutamate receptor signaling pathway	0.00890332742300721
BP	GO:0060350	endochondral bone morphogenesis	0.00914915293790745
BP	GO:0050793	regulation of developmental process	0.00918591293544415
BP	GO:0048699	generation of neurons	0.00945758034680713
BP	GO:0099537	trans-synaptic signaling	0.0094795640803318
BP	GO:0001501	skeletal system development	0.0105721605757436
CC	GO:0005576	extracellular region	0.0118571259025683
MF	GO:0003729	mRNA binding	0.0118720608934519
CC	GO:0099055	integral component of postsynaptic membrane	0.0124889644058355
BP	GO:0051216	cartilage development	0.0125141128367112
BP	GO:0022613	ribonucleoprotein complex biogenesis	0.0127545287804873
CC	GO:0005581	collagen trimer	0.0127545287804873
MF	GO:0003723	RNA binding	0.0127545287804873
CC	GO:1902495	transmembrane transporter complex	0.0127545287804873
CC	GO:0044446	intracellular organelle part	0.0127545287804873
BP	GO:0098659	inorganic cation import across plasma membrane	0.0128766034592947
BP	GO:0099587	inorganic ion import across plasma membrane	0.0128766034592947
BP	GO:0044260	cellular macromolecule metabolic process	0.0129633423586202
CC	GO:0098794	postsynapse	0.0129633423586202
BP	GO:0098739	import across plasma membrane	0.013286645508275
BP	GO:0006260	DNA replication	0.013666599937196
CC	GO:0008328	ionotropic glutamate receptor complex	0.0137234639770499
CC	GO:1990351	transporter complex	0.013738616329368
CC	GO:0000779	condensed chromosome, centromeric region	0.013738616329368
CC	GO:0005856	cytoskeleton	0.0138413554048558
BP	GO:0060255	regulation of macromolecule metabolic process	0.0154376766470459
BP	GO:0043062	extracellular structure organization	0.0154376766470459
BP	GO:0007268	chemical synaptic transmission	0.0154376766470459
BP	GO:0098916	anterograde trans-synaptic signaling	0.0154376766470459
CC	GO:0034702	ion channel complex	0.0154376766470459
CC	GO:0043226	organelle	0.0154376766470459
BP	GO:0022610	biological adhesion	0.0154376766470459
BP	GO:0051179	localization	0.0156058359519996
CC	GO:0044459	plasma membrane part	0.0156989722925563
CC	GO:0000502	proteasome complex	0.0158504643860187
BP	GO:0050808	synapse organization	0.0162948422575852
BP	GO:0031175	neuron projection development	0.0163179535549124
BP	GO:0060351	cartilage development involved in endochondral bone morphogenesis	0.0163254500737306
CC	GO:0097447	dendritic tree	0.0163254500737306
CC	GO:0098948	intrinsic component of postsynaptic specialization membrane	0.0163997128106625
BP	GO:0006352	DNA-templated transcription, initiation	0.0167036587048054
BP	GO:0006403	RNA localization	0.0167036587048054
BP	GO:0007049	cell cycle	0.0172310832997092
CC	GO:0000777	condensed chromosome kinetochore	0.0172310832997092
BP	GO:0007155	cell adhesion	0.0172310832997092
BP	GO:0045597	positive regulation of cell differentiation	0.0176258363306956
MF	GO:0005102	signaling receptor binding	0.01772952372553
CC	GO:0043229	intracellular organelle	0.017772048387203
CC	GO:0043025	neuronal cell body	0.0197062074443337
CC	GO:0044297	cell body	0.0197062074443337
BP	GO:0048468	cell development	0.0197688465407302
CC	GO:0099512	supramolecular fiber	0.0204186021755153
CC	GO:0044420	extracellular matrix component	0.0226815476316508
CC	GO:0034703	cation channel complex	0.0226815476316508
MF	GO:0046873	metal ion transmembrane transporter activity	0.0226815476316508
CC	GO:0030425	dendrite	0.022717229530748
BP	GO:0000070	mitotic sister chromatid segregation	0.022717229530748
BP	GO:0048589	developmental growth	0.022717229530748
BP	GO:0031123	RNA 3'-end processing	0.022717229530748
CC	GO:0098978	glutamatergic synapse	0.022717229530748
CC	GO:0099080	supramolecular complex	0.022717229530748
CC	GO:0099081	supramolecular polymer	0.022717229530748
BP	GO:0061448	connective tissue development	0.022717229530748
MF	GO:0005539	glycosaminoglycan binding	0.022717229530748
BP	GO:0030199	collagen fibril organization	0.022717229530748
BP	GO:0048167	regulation of synaptic plasticity	0.0233133805424799
BP	GO:0045595	regulation of cell differentiation	0.0239215103830436
BP	GO:0051716	cellular response to stimulus	0.0244524289311345
CC	GO:0043197	dendritic spine	0.0246307355085289
CC	GO:1905369	endopeptidase complex	0.024912063595964
BP	GO:0044085	cellular component biogenesis	0.0277843345418528
CC	GO:0099572	postsynaptic specialization	0.0277843345418528
BP	GO:0051962	positive regulation of nervous system development	0.0279335183804327
BP	GO:0098655	cation transmembrane transport	0.0279575956948247
CC	GO:0098793	presynapse	0.03018514185926
BP	GO:0042221	response to chemical	0.0307840144697709
BP	GO:0033993	response to lipid	0.0312679761294457
MF	GO:0030020	extracellular matrix structural constituent conferring tensile strength	0.0324140768785569
BP	GO:0006259	DNA metabolic process	0.0332536933293901
CC	GO:0043292	contractile fiber	0.0332536933293901
BP	GO:0003008	system process	0.0332536933293901
BP	GO:0000278	mitotic cell cycle	0.0339309207906348
BP	GO:0007154	cell communication	0.0348987736289367
CC	GO:0071944	cell periphery	0.035107797482034
BP	GO:0032879	regulation of localization	0.035107797482034
CC	GO:0000228	nuclear chromosome	0.0354106656272627
BP	GO:0023052	signaling	0.0362986554091628
MF	GO:0005261	cation channel activity	0.0366568482981424
MF	GO:0004529	exodeoxyribonuclease activity	0.0368291438331976
CC	GO:0044309	neuron spine	0.0368291438331976
BP	GO:0070887	cellular response to chemical stimulus	0.0368291438331976
BP	GO:0007346	regulation of mitotic cell cycle	0.0369541042842492
BP	GO:0003015	heart process	0.0372153854860057
BP	GO:0050767	regulation of neurogenesis	0.03809166407005
BP	GO:0060348	bone development	0.0381549776268014
BP	GO:0051983	regulation of chromosome segregation	0.0381549776268014
CC	GO:0005886	plasma membrane	0.0382345166873004
BP	GO:0090068	positive regulation of cell cycle process	0.0429914639531855
BP	GO:1901701	cellular response to oxygen-containing compound	0.0433489453149201
BP	GO:0071396	cellular response to lipid	0.0443080513506169
BP	GO:0120039	plasma membrane bounded cell projection morphogenesis	0.0443080513506169
CC	GO:0042734	presynaptic membrane	0.0443080513506169
BP	GO:0033047	regulation of mitotic sister chromatid segregation	0.045600810571304
BP	GO:0051171	regulation of nitrogen compound metabolic process	0.045600810571304
BP	GO:0040008	regulation of growth	0.045600810571304
BP	GO:0044089	positive regulation of cellular component biogenesis	0.045600810571304
MF	GO:1990825	sequence-specific mRNA binding	0.045893310510054
BP	GO:0048812	neuron projection morphogenesis	0.0463791140505548
CC	GO:0043227	membrane-bounded organelle	0.049004906396243
