# Supplementary material for: Dedicated transcriptomics combined with power analysis lead to functional understanding of genes with weak phenotypic changes in knockout lines
Source: PLoS Comput Biol. 2020 Nov 12;16(11):e1008354. doi: 10.1371/journal.pcbi.1008354 (PMC7685438; doi:10.1371/journal.pcbi.1008354)
Supplement: S4 File — (GZ) [file pcbi.1008354.s018.gz › S4_File/gor0.7/953.tsv]

ontology	category	term	BH
BP	GO:0009987	cellular process	4.68025469309249e-10
CC	GO:0032991	protein-containing complex	1.36588278108502e-09
BP	GO:0071840	cellular component organization or biogenesis	1.17788452803516e-08
CC	GO:0031012	extracellular matrix	3.37749041735635e-08
BP	GO:0016043	cellular component organization	1.33818801210986e-07
MF	GO:0005201	extracellular matrix structural constituent	1.99461121500894e-07
MF	GO:0005515	protein binding	3.38571717815071e-07
CC	GO:0043228	non-membrane-bounded organelle	5.15793010339822e-07
CC	GO:0062023	collagen-containing extracellular matrix	8.89287382352253e-07
MF	GO:0005198	structural molecule activity	1.03693464549242e-06
CC	GO:0043232	intracellular non-membrane-bounded organelle	1.48208919058789e-06
BP	GO:0032501	multicellular organismal process	2.0296658853998e-06
MF	GO:0005488	binding	3.22481493133376e-06
CC	GO:0031226	intrinsic component of plasma membrane	3.61397609616988e-06
BP	GO:0065007	biological regulation	4.05272070722002e-06
BP	GO:0032502	developmental process	4.05272070722002e-06
BP	GO:0048731	system development	8.04010940013305e-06
BP	GO:0048856	anatomical structure development	9.7000989092411e-06
BP	GO:0050789	regulation of biological process	1.36733548281532e-05
CC	GO:0005887	integral component of plasma membrane	1.36733548281532e-05
CC	GO:0030424	axon	1.66227234972033e-05
BP	GO:0007275	multicellular organism development	1.66227234972033e-05
CC	GO:0044428	nuclear part	1.80673855088322e-05
CC	GO:0097060	synaptic membrane	1.93675019151365e-05
BP	GO:0050794	regulation of cellular process	3.32393892741158e-05
BP	GO:0007399	nervous system development	4.91170654717867e-05
CC	GO:0045202	synapse	8.9249923762405e-05
BP	GO:0051128	regulation of cellular component organization	9.0782210289711e-05
BP	GO:0090304	nucleic acid metabolic process	9.3224656049043e-05
BP	GO:0006139	nucleobase-containing compound metabolic process	9.3224656049043e-05
CC	GO:0097458	neuron part	0.000112250684754955
CC	GO:0044421	extracellular region part	0.000112250684754955
CC	GO:0030054	cell junction	0.000112250684754955
CC	GO:0044459	plasma membrane part	0.000130030717056054
BP	GO:0006396	RNA processing	0.000146017584306932
BP	GO:0048523	negative regulation of cellular process	0.000165935256410207
BP	GO:0022610	biological adhesion	0.000165935256410207
CC	GO:0031981	nuclear lumen	0.00018594946129554
CC	GO:0000775	chromosome, centromeric region	0.00018594946129554
BP	GO:0007155	cell adhesion	0.000195500866152192
CC	GO:0044456	synapse part	0.000256308615373318
CC	GO:0000776	kinetochore	0.000331750606001596
BP	GO:0008380	RNA splicing	0.000332022143476414
BP	GO:0051239	regulation of multicellular organismal process	0.000408139157531682
BP	GO:0048519	negative regulation of biological process	0.000408139157531682
CC	GO:0005681	spliceosomal complex	0.000468000596967241
BP	GO:0040007	growth	0.000548421143333698
BP	GO:0048518	positive regulation of biological process	0.000548421143333698
CC	GO:0098687	chromosomal region	0.000601470546806323
CC	GO:0070013	intracellular organelle lumen	0.000605617258211114
BP	GO:0006397	mRNA processing	0.000623049795067468
CC	GO:0031974	membrane-enclosed lumen	0.000630752564121469
CC	GO:0043233	organelle lumen	0.000630752564121469
CC	GO:0036477	somatodendritic compartment	0.000723245605016587
BP	GO:0046483	heterocycle metabolic process	0.00115860939920219
BP	GO:0016071	mRNA metabolic process	0.00122607835401948
BP	GO:0051179	localization	0.00129361475376325
CC	GO:0005634	nucleus	0.00132275056829543
CC	GO:0005694	chromosome	0.00138316257098776
BP	GO:0022008	neurogenesis	0.00143170729620508
CC	GO:0099240	intrinsic component of synaptic membrane	0.00156026173761331
BP	GO:0043170	macromolecule metabolic process	0.00159646927018617
BP	GO:0034641	cellular nitrogen compound metabolic process	0.00174985645480469
CC	GO:0044422	organelle part	0.00176595385357159
CC	GO:1990904	ribonucleoprotein complex	0.00186774814380797
MF	GO:0044877	protein-containing complex binding	0.00192872848321393
CC	GO:0045211	postsynaptic membrane	0.00206439495858752
CC	GO:0005615	extracellular space	0.00211831405760928
CC	GO:0033267	axon part	0.00214767288321827
BP	GO:0051130	positive regulation of cellular component organization	0.00246005587893278
BP	GO:0007049	cell cycle	0.00261715375644784
BP	GO:0000070	mitotic sister chromatid segregation	0.00263271508992093
BP	GO:0048468	cell development	0.00267802769818199
CC	GO:0005654	nucleoplasm	0.00273697339528196
MF	GO:0005212	structural constituent of eye lens	0.0027779598416766
BP	GO:0006725	cellular aromatic compound metabolic process	0.0027779598416766
BP	GO:0048699	generation of neurons	0.00285855059461425
CC	GO:0098590	plasma membrane region	0.00326385620703063
BP	GO:0031123	RNA 3'-end processing	0.00337959401872743
BP	GO:0098742	cell-cell adhesion via plasma-membrane adhesion molecules	0.00367341237542222
CC	GO:0071944	cell periphery	0.00367341237542222
CC	GO:0005886	plasma membrane	0.00367341237542222
BP	GO:0048522	positive regulation of cellular process	0.00380759339438515
BP	GO:0051960	regulation of nervous system development	0.00382890986387889
BP	GO:0000245	spliceosomal complex assembly	0.00431549041338465
CC	GO:0044427	chromosomal part	0.00447486970229061
BP	GO:0051094	positive regulation of developmental process	0.00447486970229061
BP	GO:0048666	neuron development	0.00476239128861766
MF	GO:0046873	metal ion transmembrane transporter activity	0.00476239128861766
BP	GO:0032879	regulation of localization	0.00476239128861766
BP	GO:0051726	regulation of cell cycle	0.00476239128861766
BP	GO:0030154	cell differentiation	0.00496690333008966
CC	GO:0005581	collagen trimer	0.00504350994835037
CC	GO:0044464	cell part	0.00519900029319493
CC	GO:0043025	neuronal cell body	0.00535955715344032
CC	GO:0005623	cell	0.00553792225585534
BP	GO:0030182	neuron differentiation	0.0057607970336176
BP	GO:0048869	cellular developmental process	0.00582818242273876
BP	GO:0008037	cell recognition	0.00594579452427084
BP	GO:0006403	RNA localization	0.00636984864178458
BP	GO:0000819	sister chromatid segregation	0.00642590453103959
BP	GO:0050793	regulation of developmental process	0.00642590453103959
CC	GO:0044297	cell body	0.00721550147230176
BP	GO:0099536	synaptic signaling	0.00721550147230176
CC	GO:0043005	neuron projection	0.0079216260902298
BP	GO:2000026	regulation of multicellular organismal development	0.00795593402169965
BP	GO:0000278	mitotic cell cycle	0.00815658342934126
BP	GO:0006260	DNA replication	0.00815658342934126
BP	GO:1901360	organic cyclic compound metabolic process	0.00843390020091997
CC	GO:0044420	extracellular matrix component	0.00915230920897024
CC	GO:0044446	intracellular organelle part	0.00953271641742721
CC	GO:0098878	neurotransmitter receptor complex	0.00956326852677865
MF	GO:0005509	calcium ion binding	0.00956326852677865
BP	GO:0099537	trans-synaptic signaling	0.00978827858313214
BP	GO:0140014	mitotic nuclear division	0.0102070630035102
BP	GO:0098659	inorganic cation import across plasma membrane	0.0103128136514897
BP	GO:0099587	inorganic ion import across plasma membrane	0.0103128136514897
CC	GO:0005856	cytoskeleton	0.0103589384600888
BP	GO:0045597	positive regulation of cell differentiation	0.0106649804221813
CC	GO:0005813	centrosome	0.0110383958077054
CC	GO:0005576	extracellular region	0.0110404935964693
BP	GO:0000375	RNA splicing, via transesterification reactions	0.0110404935964693
BP	GO:0000377	RNA splicing, via transesterification reactions with bulged adenosine as nucleophile	0.0110404935964693
BP	GO:0000398	mRNA splicing, via spliceosome	0.0110404935964693
CC	GO:0099699	integral component of synaptic membrane	0.0110437178838809
BP	GO:0090068	positive regulation of cell cycle process	0.0112663667836469
BP	GO:0048589	developmental growth	0.0112663667836469
BP	GO:0051983	regulation of chromosome segregation	0.0112663667836469
BP	GO:0016070	RNA metabolic process	0.0112663667836469
CC	GO:0034703	cation channel complex	0.0112663667836469
BP	GO:0006259	DNA metabolic process	0.0112663667836469
CC	GO:0097447	dendritic tree	0.0113727706175282
BP	GO:0051962	positive regulation of nervous system development	0.011777254669604
BP	GO:0007268	chemical synaptic transmission	0.0119864336089093
BP	GO:0098916	anterograde trans-synaptic signaling	0.0119864336089093
BP	GO:0010467	gene expression	0.0120129613846528
CC	GO:0000779	condensed chromosome, centromeric region	0.0128586115222414
BP	GO:0098655	cation transmembrane transport	0.013448243023885
MF	GO:0005261	cation channel activity	0.0140565280376004
BP	GO:0006807	nitrogen compound metabolic process	0.0140565280376004
BP	GO:0060351	cartilage development involved in endochondral bone morphogenesis	0.0145540598864609
BP	GO:0031175	neuron projection development	0.0152491999947968
CC	GO:0098936	intrinsic component of postsynaptic membrane	0.0156002284081781
BP	GO:0033045	regulation of sister chromatid segregation	0.0157592878031368
CC	GO:1902495	transmembrane transporter complex	0.0157592878031368
CC	GO:0030425	dendrite	0.0164792314447275
CC	GO:0000777	condensed chromosome kinetochore	0.0173033454646644
CC	GO:1990351	transporter complex	0.0174036894991857
BP	GO:0045595	regulation of cell differentiation	0.0179789345452736
BP	GO:0050767	regulation of neurogenesis	0.0181453260806808
MF	GO:0022890	inorganic cation transmembrane transporter activity	0.0181453260806808
BP	GO:0040008	regulation of growth	0.0184870547082169
BP	GO:0030198	extracellular matrix organization	0.0193941353185079
BP	GO:0006941	striated muscle contraction	0.019764619569175
BP	GO:0022613	ribonucleoprotein complex biogenesis	0.019764619569175
BP	GO:0007059	chromosome segregation	0.0198811642470837
CC	GO:0034702	ion channel complex	0.0200931090702761
BP	GO:0051216	cartilage development	0.0213641822418176
BP	GO:0044085	cellular component biogenesis	0.0216762246423488
BP	GO:0050808	synapse organization	0.0217293924401851
BP	GO:0033047	regulation of mitotic sister chromatid segregation	0.0217293924401851
CC	GO:0099634	postsynaptic specialization membrane	0.0217293924401851
MF	GO:0008324	cation transmembrane transporter activity	0.0221176938915304
BP	GO:0051093	negative regulation of developmental process	0.0231934431582322
CC	GO:0098793	presynapse	0.0232329006688108
BP	GO:0030001	metal ion transport	0.0244759499362158
CC	GO:0008328	ionotropic glutamate receptor complex	0.0244759499362158
BP	GO:0001501	skeletal system development	0.0248015494523848
BP	GO:0007346	regulation of mitotic cell cycle	0.0254664211634866
BP	GO:0008150	biological_process	0.027706376243732
BP	GO:0051234	establishment of localization	0.0277824882103935
BP	GO:0044260	cellular macromolecule metabolic process	0.0280348648194611
BP	GO:1901701	cellular response to oxygen-containing compound	0.0282084837033035
BP	GO:0043062	extracellular structure organization	0.0282084837033035
BP	GO:0002062	chondrocyte differentiation	0.0282084837033035
BP	GO:1905477	positive regulation of protein localization to membrane	0.0291548274801001
BP	GO:0032412	regulation of ion transmembrane transporter activity	0.0312585858055647
MF	GO:0030020	extracellular matrix structural constituent conferring tensile strength	0.0312585858055647
CC	GO:0099512	supramolecular fiber	0.0312585858055647
BP	GO:0060350	endochondral bone morphogenesis	0.0312585858055647
CC	GO:0034705	potassium channel complex	0.0317452750836331
BP	GO:0051236	establishment of RNA localization	0.0322490160786423
BP	GO:0030030	cell projection organization	0.0343197258652543
CC	GO:0098794	postsynapse	0.0344373221487796
BP	GO:0060284	regulation of cell development	0.0346133814053992
BP	GO:0097435	supramolecular fiber organization	0.0350475251463595
BP	GO:1902749	regulation of cell cycle G2/M phase transition	0.0351850947238121
CC	GO:0099080	supramolecular complex	0.0351850947238121
CC	GO:0099081	supramolecular polymer	0.0351850947238121
BP	GO:0120039	plasma membrane bounded cell projection morphogenesis	0.0364573510899224
BP	GO:0061448	connective tissue development	0.0367623198465828
CC	GO:0000793	condensed chromosome	0.0367623198465828
BP	GO:0051310	metaphase plate congression	0.0378589633933234
MF	GO:0005102	signaling receptor binding	0.0378589633933234
BP	GO:0050769	positive regulation of neurogenesis	0.0393786441623273
MF	GO:0044325	ion channel binding	0.0394933702738564
BP	GO:0042221	response to chemical	0.0394933702738564
BP	GO:0120036	plasma membrane bounded cell projection organization	0.0394933702738564
BP	GO:0051301	cell division	0.0394933702738564
CC	GO:0042734	presynaptic membrane	0.0394933702738564
CC	GO:0071013	catalytic step 2 spliceosome	0.0395005950778072
CC	GO:0044304	main axon	0.0411186492847347
BP	GO:0048168	regulation of neuronal synaptic plasticity	0.0417190085373867
BP	GO:0048858	cell projection morphogenesis	0.0431146417351074
MF	GO:0005267	potassium channel activity	0.0431146417351074
BP	GO:0010564	regulation of cell cycle process	0.0434067958926416
BP	GO:0003015	heart process	0.0435498017011305
BP	GO:0034220	ion transmembrane transport	0.0439588402011885
BP	GO:0010720	positive regulation of cell development	0.0457256899163985
BP	GO:0120035	regulation of plasma membrane bounded cell projection organization	0.0465132516700128
BP	GO:0048812	neuron projection morphogenesis	0.0471776071882279
BP	GO:0003009	skeletal muscle contraction	0.0485240085850217
BP	GO:0007088	regulation of mitotic nuclear division	0.0485240085850217
MF	GO:0008094	DNA-dependent ATPase activity	0.0485240085850217
BP	GO:1903047	mitotic cell cycle process	0.0485240085850217
BP	GO:0051240	positive regulation of multicellular organismal process	0.0489282348796867
BP	GO:0070887	cellular response to chemical stimulus	0.0493203279562695
CC	GO:0099055	integral component of postsynaptic membrane	0.0493203279562695
