# Supplementary material for: Dedicated transcriptomics combined with power analysis lead to functional understanding of genes with weak phenotypic changes in knockout lines
Source: PLoS Comput Biol. 2020 Nov 12;16(11):e1008354. doi: 10.1371/journal.pcbi.1008354 (PMC7685438; doi:10.1371/journal.pcbi.1008354)
Supplement: S4 File — (GZ) [file pcbi.1008354.s018.gz › S4_File/gor0.7/757.tsv]

ontology	category	term	BH
CC	GO:0032991	protein-containing complex	1.3699254308073e-09
BP	GO:0009987	cellular process	3.01358150320437e-08
MF	GO:0005201	extracellular matrix structural constituent	3.01358150320437e-08
CC	GO:0031012	extracellular matrix	1.1613346401992e-07
BP	GO:0071840	cellular component organization or biogenesis	1.1613346401992e-07
MF	GO:0005198	structural molecule activity	1.1613346401992e-07
BP	GO:0016043	cellular component organization	1.20964945346899e-06
MF	GO:0005515	protein binding	1.20964945346899e-06
BP	GO:0032502	developmental process	1.24363342722932e-06
BP	GO:0007275	multicellular organism development	1.29206502923041e-06
CC	GO:0043228	non-membrane-bounded organelle	1.356379351913e-06
MF	GO:0005488	binding	1.356379351913e-06
CC	GO:0030424	axon	1.53577001384104e-06
BP	GO:0048731	system development	1.53577001384104e-06
BP	GO:0032501	multicellular organismal process	1.78970063570687e-06
CC	GO:0062023	collagen-containing extracellular matrix	2.09339620343441e-06
BP	GO:0048856	anatomical structure development	2.09339620343441e-06
CC	GO:0043232	intracellular non-membrane-bounded organelle	2.60991096422889e-06
CC	GO:0045202	synapse	3.22680949668163e-06
CC	GO:0044428	nuclear part	3.70115252191243e-06
CC	GO:0097458	neuron part	4.94967323365125e-06
CC	GO:0097060	synaptic membrane	4.94967323365125e-06
CC	GO:0044456	synapse part	1.46344896237133e-05
BP	GO:0007399	nervous system development	2.07432400599374e-05
CC	GO:0031981	nuclear lumen	2.40553036856206e-05
BP	GO:0065007	biological regulation	3.71229074584961e-05
CC	GO:0070013	intracellular organelle lumen	3.87434660297321e-05
CC	GO:0031974	membrane-enclosed lumen	4.0098755182923e-05
CC	GO:0043233	organelle lumen	4.0098755182923e-05
CC	GO:0030054	cell junction	5.96045807040072e-05
CC	GO:0005654	nucleoplasm	0.000162380056365681
CC	GO:0000775	chromosome, centromeric region	0.000263452399465925
CC	GO:0099240	intrinsic component of synaptic membrane	0.000263905077844463
CC	GO:0005634	nucleus	0.000337351056994102
CC	GO:0000776	kinetochore	0.000437589429215594
CC	GO:0045211	postsynaptic membrane	0.000462688216281458
BP	GO:0050789	regulation of biological process	0.000580995162437026
CC	GO:0036477	somatodendritic compartment	0.000608869021716025
CC	GO:0098687	chromosomal region	0.000913083345060095
CC	GO:0043005	neuron projection	0.000984412192546928
CC	GO:0044422	organelle part	0.000999563763387625
BP	GO:0048869	cellular developmental process	0.00103037905052081
CC	GO:0044421	extracellular region part	0.00110498038121186
BP	GO:0030154	cell differentiation	0.00119999295669952
BP	GO:0006139	nucleobase-containing compound metabolic process	0.00139945399222687
CC	GO:0044420	extracellular matrix component	0.00155528610510558
CC	GO:0044464	cell part	0.00161957037674862
CC	GO:0033267	axon part	0.00173812368104425
CC	GO:0005623	cell	0.00179978046915647
CC	GO:0098978	glutamatergic synapse	0.00183890476524729
BP	GO:0043170	macromolecule metabolic process	0.00185334090465674
CC	GO:0099634	postsynaptic specialization membrane	0.00204802402214502
CC	GO:0098878	neurotransmitter receptor complex	0.00223378501846984
BP	GO:0090304	nucleic acid metabolic process	0.00250736351974484
CC	GO:0008328	ionotropic glutamate receptor complex	0.00258954896520669
BP	GO:0022008	neurogenesis	0.00288184050891152
BP	GO:0050794	regulation of cellular process	0.00293177213402059
CC	GO:0099699	integral component of synaptic membrane	0.00309768724117634
BP	GO:0030182	neuron differentiation	0.0032629639704146
BP	GO:0040007	growth	0.00328315105049443
CC	GO:0098794	postsynapse	0.00355325293462864
BP	GO:0090068	positive regulation of cell cycle process	0.00359426628481982
CC	GO:0031226	intrinsic component of plasma membrane	0.00379004062426119
CC	GO:0098936	intrinsic component of postsynaptic membrane	0.00379004062426119
BP	GO:0048666	neuron development	0.00398106492862352
BP	GO:0046483	heterocycle metabolic process	0.0040737953731556
BP	GO:0051726	regulation of cell cycle	0.0041782754683087
BP	GO:0007049	cell cycle	0.00420973697589872
CC	GO:0043025	neuronal cell body	0.00420973697589872
CC	GO:0098590	plasma membrane region	0.00439398664779143
BP	GO:0048699	generation of neurons	0.00439398664779143
BP	GO:0099536	synaptic signaling	0.00439398664779143
CC	GO:0044297	cell body	0.00457809668151065
BP	GO:0000278	mitotic cell cycle	0.00479328950319139
BP	GO:0006396	RNA processing	0.0050589623819976
CC	GO:0044427	chromosomal part	0.00523562581212752
CC	GO:0044446	intracellular organelle part	0.0052474823832086
BP	GO:0051128	regulation of cellular component organization	0.0052474823832086
CC	GO:0005581	collagen trimer	0.00525653718674468
CC	GO:0000777	condensed chromosome kinetochore	0.0058548854104847
BP	GO:0099537	trans-synaptic signaling	0.0058548854104847
CC	GO:0000779	condensed chromosome, centromeric region	0.0058548854104847
CC	GO:0005615	extracellular space	0.0058548854104847
BP	GO:0007268	chemical synaptic transmission	0.0058548854104847
BP	GO:0098916	anterograde trans-synaptic signaling	0.0058548854104847
BP	GO:0016071	mRNA metabolic process	0.00635639633132012
BP	GO:0048468	cell development	0.0064654381132201
BP	GO:0034641	cellular nitrogen compound metabolic process	0.0065692489200043
MF	GO:0046873	metal ion transmembrane transporter activity	0.00686197013646839
CC	GO:0005694	chromosome	0.00744002540440614
BP	GO:0044260	cellular macromolecule metabolic process	0.00744002540440614
BP	GO:0006725	cellular aromatic compound metabolic process	0.00748331925164912
BP	GO:0031123	RNA 3'-end processing	0.00763640196285157
CC	GO:0098982	GABA-ergic synapse	0.00780186018496878
BP	GO:0030198	extracellular matrix organization	0.00783633031248289
CC	GO:0005887	integral component of plasma membrane	0.00783633031248289
CC	GO:0005813	centrosome	0.00818008376266832
CC	GO:0097447	dendritic tree	0.0089540963328844
CC	GO:0005681	spliceosomal complex	0.0089540963328844
BP	GO:0006397	mRNA processing	0.00895742899876732
BP	GO:0008037	cell recognition	0.00915018936531888
BP	GO:0007346	regulation of mitotic cell cycle	0.00915018936531888
BP	GO:0051094	positive regulation of developmental process	0.00926684612509256
BP	GO:0060350	endochondral bone morphogenesis	0.00926684612509256
CC	GO:0098793	presynapse	0.00927839378171986
CC	GO:0099055	integral component of postsynaptic membrane	0.0127738602196169
CC	GO:1990904	ribonucleoprotein complex	0.0127738602196169
BP	GO:0051179	localization	0.0129801970689861
CC	GO:0030425	dendrite	0.0130834039105653
MF	GO:0030020	extracellular matrix structural constituent conferring tensile strength	0.0139950236752725
CC	GO:0099572	postsynaptic specialization	0.0140519377301571
BP	GO:0050808	synapse organization	0.0142421621508286
BP	GO:0031175	neuron projection development	0.0143369481120017
BP	GO:0008150	biological_process	0.0146537813491898
MF	GO:0005212	structural constituent of eye lens	0.0156618653798255
BP	GO:0098655	cation transmembrane transport	0.0156618653798255
BP	GO:0048518	positive regulation of biological process	0.0157654539789971
BP	GO:0000070	mitotic sister chromatid segregation	0.0164437523815052
BP	GO:0098659	inorganic cation import across plasma membrane	0.0170024966510947
BP	GO:0099587	inorganic ion import across plasma membrane	0.0170024966510947
BP	GO:0008380	RNA splicing	0.0170024966510947
CC	GO:0005856	cytoskeleton	0.0175022443778188
BP	GO:1901360	organic cyclic compound metabolic process	0.0175022443778188
MF	GO:0044877	protein-containing complex binding	0.0175209685817438
BP	GO:0007215	glutamate receptor signaling pathway	0.0175518048941097
CC	GO:0098948	intrinsic component of postsynaptic specialization membrane	0.0176949854008118
BP	GO:0050804	modulation of chemical synaptic transmission	0.0178845703623055
BP	GO:0060351	cartilage development involved in endochondral bone morphogenesis	0.0178845703623055
BP	GO:0007155	cell adhesion	0.0178845703623055
BP	GO:0048167	regulation of synaptic plasticity	0.0178845703623055
CC	GO:0005576	extracellular region	0.0180713951128849
BP	GO:0006807	nitrogen compound metabolic process	0.0180713951128849
BP	GO:0022610	biological adhesion	0.0180713951128849
MF	GO:0003729	mRNA binding	0.0191593532000936
BP	GO:0051130	positive regulation of cellular component organization	0.0193219355658192
BP	GO:0060348	bone development	0.0203067261988042
CC	GO:0099512	supramolecular fiber	0.0203067261988042
CC	GO:0044459	plasma membrane part	0.0204791697352168
BP	GO:0099177	regulation of trans-synaptic signaling	0.0205949095866896
BP	GO:0010467	gene expression	0.0207817528768945
BP	GO:0003015	heart process	0.0208489887732727
BP	GO:0006260	DNA replication	0.0217588725826414
BP	GO:0048523	negative regulation of cellular process	0.0217588725826414
MF	GO:0005261	cation channel activity	0.0217588725826414
BP	GO:0048519	negative regulation of biological process	0.0219210384553288
MF	GO:0005267	potassium channel activity	0.0221224797647625
CC	GO:0099080	supramolecular complex	0.0226274638517246
CC	GO:0099081	supramolecular polymer	0.0226274638517246
CC	GO:0098839	postsynaptic density membrane	0.0249944342923203
CC	GO:1902495	transmembrane transporter complex	0.0252227430868258
BP	GO:1901987	regulation of cell cycle phase transition	0.0255567850403027
BP	GO:0048168	regulation of neuronal synaptic plasticity	0.0255567850403027
BP	GO:0045597	positive regulation of cell differentiation	0.025560353015085
CC	GO:0034703	cation channel complex	0.0261041964884207
BP	GO:1902749	regulation of cell cycle G2/M phase transition	0.0273406162022961
CC	GO:1990351	transporter complex	0.0273406162022961
BP	GO:0051239	regulation of multicellular organismal process	0.029077940652055
BP	GO:0006261	DNA-dependent DNA replication	0.0292557068349998
MF	GO:0005509	calcium ion binding	0.0305445447683403
CC	GO:0043226	organelle	0.0305445447683403
CC	GO:0043229	intracellular organelle	0.0305445447683403
BP	GO:0006941	striated muscle contraction	0.0305445447683403
BP	GO:0099565	chemical synaptic transmission, postsynaptic	0.0308339259633883
BP	GO:0040008	regulation of growth	0.0308339259633883
BP	GO:0010564	regulation of cell cycle process	0.0320548634958604
CC	GO:0042734	presynaptic membrane	0.0326658103905905
BP	GO:0120039	plasma membrane bounded cell projection morphogenesis	0.0326658103905905
BP	GO:1901990	regulation of mitotic cell cycle phase transition	0.0328493096719965
CC	GO:0042995	cell projection	0.0337644114104694
CC	GO:0032279	asymmetric synapse	0.0337644114104694
BP	GO:0048812	neuron projection morphogenesis	0.034059295430941
BP	GO:0002062	chondrocyte differentiation	0.034059295430941
BP	GO:0048589	developmental growth	0.034059295430941
BP	GO:0045787	positive regulation of cell cycle	0.0343064111729839
BP	GO:0043062	extracellular structure organization	0.0346209410810343
BP	GO:0000245	spliceosomal complex assembly	0.0346209410810343
BP	GO:0060349	bone morphogenesis	0.0346281305218428
MF	GO:0015079	potassium ion transmembrane transporter activity	0.0346281305218428
CC	GO:0043292	contractile fiber	0.0346281305218428
BP	GO:0120036	plasma membrane bounded cell projection organization	0.0350690583590009
BP	GO:0050793	regulation of developmental process	0.0374541796551792
BP	GO:0030001	metal ion transport	0.0374541796551792
BP	GO:0016070	RNA metabolic process	0.0374541796551792
BP	GO:0048858	cell projection morphogenesis	0.0379649183076365
BP	GO:0003071	renal system process involved in regulation of systemic arterial blood pressure	0.0385239347596344
BP	GO:0048522	positive regulation of cellular process	0.0390321031930441
BP	GO:0030030	cell projection organization	0.0406747115418005
BP	GO:0000375	RNA splicing, via transesterification reactions	0.0406747115418005
BP	GO:0000377	RNA splicing, via transesterification reactions with bulged adenosine as nucleophile	0.0406747115418005
BP	GO:0000398	mRNA splicing, via spliceosome	0.0406747115418005
CC	GO:0034705	potassium channel complex	0.0407272007661486
BP	GO:1903047	mitotic cell cycle process	0.0410787038655714
BP	GO:0032412	regulation of ion transmembrane transporter activity	0.0414872768334359
BP	GO:0051983	regulation of chromosome segregation	0.0414872768334359
CC	GO:0034702	ion channel complex	0.0414872768334359
BP	GO:2000026	regulation of multicellular organismal development	0.0420524721421888
CC	GO:0098984	neuron to neuron synapse	0.0420524721421888
BP	GO:0051962	positive regulation of nervous system development	0.0427604725883379
BP	GO:0032990	cell part morphogenesis	0.04296575654785
BP	GO:0006403	RNA localization	0.0437141798222996
CC	GO:0120025	plasma membrane bounded cell projection	0.0478867796733131
BP	GO:0033047	regulation of mitotic sister chromatid segregation	0.048568132531197
CC	GO:0044304	main axon	0.0487574631932937
BP	GO:0060255	regulation of macromolecule metabolic process	0.048987074674714
BP	GO:0140014	mitotic nuclear division	0.0498081428167441
