# Supplementary material for: Dedicated transcriptomics combined with power analysis lead to functional understanding of genes with weak phenotypic changes in knockout lines
Source: PLoS Comput Biol. 2020 Nov 12;16(11):e1008354. doi: 10.1371/journal.pcbi.1008354 (PMC7685438; doi:10.1371/journal.pcbi.1008354)
Supplement: S4 File — (GZ) [file pcbi.1008354.s018.gz › S4_File/gor0.7/608.tsv]

ontology	category	term	BH
CC	GO:0032991	protein-containing complex	1.80608505190259e-10
BP	GO:0009987	cellular process	5.02333747434285e-07
BP	GO:0071840	cellular component organization or biogenesis	1.03355966067688e-06
MF	GO:0005515	protein binding	1.06559598041952e-06
CC	GO:0031012	extracellular matrix	2.57710305529131e-06
CC	GO:0044428	nuclear part	2.84641877055526e-06
BP	GO:0032501	multicellular organismal process	4.54775989494394e-06
MF	GO:0005198	structural molecule activity	4.54775989494394e-06
BP	GO:0048731	system development	4.54775989494394e-06
BP	GO:0007275	multicellular organism development	4.54775989494394e-06
BP	GO:0016043	cellular component organization	4.54775989494394e-06
BP	GO:0032502	developmental process	5.14637096107494e-06
CC	GO:0043228	non-membrane-bounded organelle	5.14637096107494e-06
MF	GO:0005201	extracellular matrix structural constituent	5.14637096107494e-06
BP	GO:0048856	anatomical structure development	6.38966630078497e-06
CC	GO:0062023	collagen-containing extracellular matrix	7.17159907136751e-06
MF	GO:0005488	binding	1.09990056515911e-05
CC	GO:0043232	intracellular non-membrane-bounded organelle	1.14782488282148e-05
CC	GO:0031981	nuclear lumen	1.62337577091091e-05
BP	GO:0065007	biological regulation	1.77872353501486e-05
BP	GO:0006396	RNA processing	1.99399130892596e-05
BP	GO:0007399	nervous system development	2.03409549389196e-05
BP	GO:0090304	nucleic acid metabolic process	3.32818514272388e-05
CC	GO:0005654	nucleoplasm	3.79697426717029e-05
CC	GO:0005634	nucleus	4.45703070469023e-05
CC	GO:0070013	intracellular organelle lumen	5.31127009199653e-05
CC	GO:0031974	membrane-enclosed lumen	5.46727215815041e-05
CC	GO:0043233	organelle lumen	5.46727215815041e-05
BP	GO:0050794	regulation of cellular process	5.70036748234073e-05
BP	GO:0050789	regulation of biological process	6.47244362005641e-05
CC	GO:0097060	synaptic membrane	6.96008759646176e-05
BP	GO:0048519	negative regulation of biological process	7.32407087836865e-05
BP	GO:0006139	nucleobase-containing compound metabolic process	7.32407087836865e-05
CC	GO:0045202	synapse	9.59243232735849e-05
CC	GO:0030424	axon	0.000117869489954793
BP	GO:0048523	negative regulation of cellular process	0.000150985416742883
CC	GO:0030054	cell junction	0.00018114033943246
CC	GO:1990904	ribonucleoprotein complex	0.000181440705896278
CC	GO:0000775	chromosome, centromeric region	0.000189082734397999
BP	GO:0016071	mRNA metabolic process	0.000240287315857077
BP	GO:0043170	macromolecule metabolic process	0.000268555442947649
CC	GO:0098687	chromosomal region	0.000292983952827672
BP	GO:0008380	RNA splicing	0.000405625684263767
BP	GO:0006397	mRNA processing	0.000424653325215361
CC	GO:0000776	kinetochore	0.000434881502456746
BP	GO:0030154	cell differentiation	0.0004837255425122
BP	GO:0051726	regulation of cell cycle	0.000540679173602805
CC	GO:0044456	synapse part	0.000671382910662681
BP	GO:0048869	cellular developmental process	0.000737889060554713
CC	GO:0045211	postsynaptic membrane	0.000805813508916272
BP	GO:0046483	heterocycle metabolic process	0.00098515176909565
BP	GO:0048589	developmental growth	0.00106085474613075
BP	GO:0040007	growth	0.00109079685643541
BP	GO:0051094	positive regulation of developmental process	0.0011615684241922
BP	GO:0008037	cell recognition	0.0012834019250337
BP	GO:0034641	cellular nitrogen compound metabolic process	0.00135840438587872
CC	GO:0044422	organelle part	0.00161471178122799
CC	GO:0097458	neuron part	0.00178192506040935
BP	GO:0048468	cell development	0.00183844132590429
CC	GO:0005681	spliceosomal complex	0.00186536902243169
BP	GO:0022008	neurogenesis	0.00258166938624766
BP	GO:0048699	generation of neurons	0.00258478360700988
BP	GO:0016070	RNA metabolic process	0.00258478360700988
BP	GO:0048518	positive regulation of biological process	0.00280488855215313
BP	GO:0051239	regulation of multicellular organismal process	0.00299596330845398
BP	GO:0050793	regulation of developmental process	0.00311127418425663
BP	GO:0006725	cellular aromatic compound metabolic process	0.00319437265583882
BP	GO:0000070	mitotic sister chromatid segregation	0.00339540135928021
BP	GO:0045597	positive regulation of cell differentiation	0.00375910377035001
BP	GO:0007049	cell cycle	0.00386369599303673
BP	GO:0051130	positive regulation of cellular component organization	0.00409734027708848
BP	GO:0030182	neuron differentiation	0.00431875216867286
CC	GO:0005694	chromosome	0.00431875216867286
MF	GO:0003729	mRNA binding	0.00437827684139558
MF	GO:0005212	structural constituent of eye lens	0.00437827684139558
BP	GO:0000375	RNA splicing, via transesterification reactions	0.00465645329394022
BP	GO:0000377	RNA splicing, via transesterification reactions with bulged adenosine as nucleophile	0.00465645329394022
BP	GO:0000398	mRNA splicing, via spliceosome	0.00465645329394022
BP	GO:0048666	neuron development	0.00466110627156385
CC	GO:0044427	chromosomal part	0.00511564257290989
CC	GO:0005581	collagen trimer	0.00529343391199277
BP	GO:0010467	gene expression	0.00529343391199277
BP	GO:0051128	regulation of cellular component organization	0.00575213193247619
BP	GO:0140014	mitotic nuclear division	0.00640308046457122
BP	GO:0045595	regulation of cell differentiation	0.0067811297565088
BP	GO:2000026	regulation of multicellular organismal development	0.0067811297565088
CC	GO:0044446	intracellular organelle part	0.00765507068205721
BP	GO:0006807	nitrogen compound metabolic process	0.00838128582097456
CC	GO:0044420	extracellular matrix component	0.00849347601853028
CC	GO:0044464	cell part	0.00872315778992529
CC	GO:0044421	extracellular region part	0.00872315778992529
BP	GO:0022610	biological adhesion	0.00872315778992529
BP	GO:0051960	regulation of nervous system development	0.00879839757299539
BP	GO:0048522	positive regulation of cellular process	0.00898868130739464
CC	GO:0005623	cell	0.00898868130739464
CC	GO:0098878	neurotransmitter receptor complex	0.00910594390773408
BP	GO:0031175	neuron projection development	0.00934882298772833
BP	GO:1901360	organic cyclic compound metabolic process	0.00980904906254661
BP	GO:0044260	cellular macromolecule metabolic process	0.00986808806527193
BP	GO:0007155	cell adhesion	0.010226421446982
CC	GO:0008328	ionotropic glutamate receptor complex	0.0111054127979231
CC	GO:0000779	condensed chromosome, centromeric region	0.0119731010071936
BP	GO:0007346	regulation of mitotic cell cycle	0.0120933639122012
BP	GO:0051179	localization	0.0120933639122012
BP	GO:0000819	sister chromatid segregation	0.0120933639122012
BP	GO:0006260	DNA replication	0.0126194661283302
BP	GO:0051962	positive regulation of nervous system development	0.0126832474122505
BP	GO:0006403	RNA localization	0.0127669369731098
MF	GO:0044877	protein-containing complex binding	0.0129434633493266
BP	GO:0001501	skeletal system development	0.0135475923660617
CC	GO:0005813	centrosome	0.0138360653127863
CC	GO:0098794	postsynapse	0.0140075808756781
BP	GO:0099536	synaptic signaling	0.0148534624328702
CC	GO:0098590	plasma membrane region	0.0148534624328702
BP	GO:0048167	regulation of synaptic plasticity	0.0165440073092003
CC	GO:0000777	condensed chromosome kinetochore	0.0168152998159236
BP	GO:0060255	regulation of macromolecule metabolic process	0.0169121127463813
BP	GO:0002062	chondrocyte differentiation	0.0183369068299938
BP	GO:0051983	regulation of chromosome segregation	0.0186756562178308
BP	GO:0060348	bone development	0.018869088031047
BP	GO:0060350	endochondral bone morphogenesis	0.0190513674897615
MF	GO:0003723	RNA binding	0.0190513674897615
BP	GO:0050767	regulation of neurogenesis	0.0190513674897615
BP	GO:0044085	cellular component biogenesis	0.0190513674897615
BP	GO:0031123	RNA 3'-end processing	0.0190513674897615
CC	GO:0099240	intrinsic component of synaptic membrane	0.0193343052058699
BP	GO:0060351	cartilage development involved in endochondral bone morphogenesis	0.0193343052058699
BP	GO:0033047	regulation of mitotic sister chromatid segregation	0.0193343052058699
BP	GO:0099537	trans-synaptic signaling	0.0193343052058699
BP	GO:0007268	chemical synaptic transmission	0.020158401198639
BP	GO:0098916	anterograde trans-synaptic signaling	0.020158401198639
CC	GO:0043005	neuron projection	0.0206596952844551
BP	GO:0007215	glutamate receptor signaling pathway	0.0216525900112672
BP	GO:0120039	plasma membrane bounded cell projection morphogenesis	0.0216525900112672
CC	GO:0005615	extracellular space	0.0222654811828062
CC	GO:0099572	postsynaptic specialization	0.0222654811828062
CC	GO:0098936	intrinsic component of postsynaptic membrane	0.0225230654513386
BP	GO:0048812	neuron projection morphogenesis	0.0231470169257113
CC	GO:0033267	axon part	0.0231470169257113
BP	GO:0007088	regulation of mitotic nuclear division	0.0233017044441762
BP	GO:0090068	positive regulation of cell cycle process	0.0234498845141074
BP	GO:0051093	negative regulation of developmental process	0.0244446021295304
CC	GO:0031226	intrinsic component of plasma membrane	0.0244771771736589
BP	GO:0048858	cell projection morphogenesis	0.0259242004113515
BP	GO:0060284	regulation of cell development	0.0263388203009134
BP	GO:0007059	chromosome segregation	0.0263388203009134
BP	GO:0033045	regulation of sister chromatid segregation	0.0271965006676844
BP	GO:0000278	mitotic cell cycle	0.0280419114618367
BP	GO:0060349	bone morphogenesis	0.0286377283401684
CC	GO:0000502	proteasome complex	0.028725547130498
BP	GO:0051216	cartilage development	0.0289964035455885
BP	GO:0008150	biological_process	0.0292184684445474
MF	GO:0030020	extracellular matrix structural constituent conferring tensile strength	0.0292184684445474
BP	GO:0000245	spliceosomal complex assembly	0.0300725351622471
MF	GO:0005509	calcium ion binding	0.030590429670314
CC	GO:0098982	GABA-ergic synapse	0.030590429670314
CC	GO:0032279	asymmetric synapse	0.0310319921593696
CC	GO:0036477	somatodendritic compartment	0.0310661238055711
BP	GO:0050806	positive regulation of synaptic transmission	0.031343572590196
BP	GO:0050769	positive regulation of neurogenesis	0.0329966104086773
BP	GO:0120036	plasma membrane bounded cell projection organization	0.0345520915729763
CC	GO:0005887	integral component of plasma membrane	0.0346829645242966
BP	GO:0034508	centromere complex assembly	0.0354673650405227
CC	GO:0005856	cytoskeleton	0.0354673650405227
BP	GO:0007411	axon guidance	0.0359914592749661
BP	GO:0032990	cell part morphogenesis	0.0359914592749661
BP	GO:0120035	regulation of plasma membrane bounded cell projection organization	0.0359914592749661
BP	GO:0045664	regulation of neuron differentiation	0.0366348261729005
CC	GO:0099634	postsynaptic specialization membrane	0.0368092209058309
BP	GO:0051171	regulation of nitrogen compound metabolic process	0.0401149394022582
BP	GO:0051236	establishment of RNA localization	0.0402320127805614
BP	GO:0051783	regulation of nuclear division	0.0441263245039491
CC	GO:0098978	glutamatergic synapse	0.0449333821696167
BP	GO:0097485	neuron projection guidance	0.0461556533000818
CC	GO:1905369	endopeptidase complex	0.0461556533000818
BP	GO:0008038	neuron recognition	0.0461556533000818
BP	GO:0050808	synapse organization	0.0478827367049473
BP	GO:0003071	renal system process involved in regulation of systemic arterial blood pressure	0.0480079191178413
BP	GO:0010720	positive regulation of cell development	0.0480079191178413
MF	GO:1990825	sequence-specific mRNA binding	0.0482901211208977
CC	GO:0099512	supramolecular fiber	0.0487747580143489
CC	GO:0000228	nuclear chromosome	0.049062026987268
CC	GO:0014069	postsynaptic density	0.0493654806456481
MF	GO:0005102	signaling receptor binding	0.0494411686406767
BP	GO:0006941	striated muscle contraction	0.0494812450570151
BP	GO:0003009	skeletal muscle contraction	0.0494812450570151
BP	GO:0030030	cell projection organization	0.0498019262540762
