# Supplementary material for: Dedicated transcriptomics combined with power analysis lead to functional understanding of genes with weak phenotypic changes in knockout lines
Source: PLoS Comput Biol. 2020 Nov 12;16(11):e1008354. doi: 10.1371/journal.pcbi.1008354 (PMC7685438; doi:10.1371/journal.pcbi.1008354)
Supplement: S4 File — (GZ) [file pcbi.1008354.s018.gz › S4_File/gor0.7/619.tsv]

ontology	category	term	BH
CC	GO:0032991	protein-containing complex	1.95107722033734e-09
BP	GO:0009987	cellular process	5.78819202613038e-08
CC	GO:0043228	non-membrane-bounded organelle	4.52366133854073e-07
BP	GO:0071840	cellular component organization or biogenesis	5.50749639953832e-07
CC	GO:0044428	nuclear part	5.50749639953832e-07
MF	GO:0005488	binding	5.50749639953832e-07
CC	GO:0043232	intracellular non-membrane-bounded organelle	5.9597266722504e-07
MF	GO:0005515	protein binding	5.9597266722504e-07
CC	GO:0031012	extracellular matrix	1.91561049468856e-06
CC	GO:0031981	nuclear lumen	5.77457882656546e-06
BP	GO:0016043	cellular component organization	5.77457882656546e-06
MF	GO:0005198	structural molecule activity	5.84033438793606e-06
MF	GO:0005201	extracellular matrix structural constituent	8.73257663622413e-06
CC	GO:0070013	intracellular organelle lumen	8.99728841498833e-06
BP	GO:0032501	multicellular organismal process	8.99728841498833e-06
CC	GO:0031974	membrane-enclosed lumen	8.99728841498833e-06
CC	GO:0043233	organelle lumen	8.99728841498833e-06
BP	GO:0007275	multicellular organism development	1.04179508131523e-05
BP	GO:0032502	developmental process	1.21853644102185e-05
BP	GO:0065007	biological regulation	1.43354409018116e-05
CC	GO:0062023	collagen-containing extracellular matrix	1.43354409018116e-05
CC	GO:1990904	ribonucleoprotein complex	1.43354409018116e-05
CC	GO:0030424	axon	2.00082699750902e-05
BP	GO:0050789	regulation of biological process	2.3886748681563e-05
BP	GO:0048731	system development	2.47074692976354e-05
CC	GO:0045202	synapse	2.94051805751939e-05
CC	GO:0005634	nucleus	3.06928658989263e-05
BP	GO:0006396	RNA processing	3.14625158524467e-05
BP	GO:0048856	anatomical structure development	3.42999941666364e-05
CC	GO:0005654	nucleoplasm	5.54212608261603e-05
BP	GO:0048519	negative regulation of biological process	5.54212608261603e-05
BP	GO:0050794	regulation of cellular process	5.89284117506343e-05
BP	GO:0016071	mRNA metabolic process	6.12274573372672e-05
CC	GO:0097060	synaptic membrane	6.95389461055702e-05
CC	GO:0044456	synapse part	8.29978203237938e-05
CC	GO:0000775	chromosome, centromeric region	8.84311451124423e-05
CC	GO:0097458	neuron part	8.84311451124423e-05
BP	GO:0006397	mRNA processing	0.000129544882000677
CC	GO:0031226	intrinsic component of plasma membrane	0.000167812436458708
CC	GO:0044422	organelle part	0.000200802937706085
BP	GO:0008380	RNA splicing	0.000209230359161238
CC	GO:0005681	spliceosomal complex	0.000233484537696223
CC	GO:0000776	kinetochore	0.000324864670853843
BP	GO:0051239	regulation of multicellular organismal process	0.000441697854394374
BP	GO:0048523	negative regulation of cellular process	0.000444140604152231
BP	GO:0051128	regulation of cellular component organization	0.000512106958553952
BP	GO:0090304	nucleic acid metabolic process	0.000512106958553952
BP	GO:0051726	regulation of cell cycle	0.000512106958553952
CC	GO:0005887	integral component of plasma membrane	0.000567367230325346
CC	GO:0030054	cell junction	0.00066320419639619
BP	GO:0006139	nucleobase-containing compound metabolic process	0.000664210857439529
MF	GO:0044877	protein-containing complex binding	0.000664210857439529
CC	GO:0036477	somatodendritic compartment	0.00068862377250511
CC	GO:0098687	chromosomal region	0.000980901541598061
CC	GO:0045211	postsynaptic membrane	0.00101673171857653
MF	GO:0003729	mRNA binding	0.00105313028457323
BP	GO:0000375	RNA splicing, via transesterification reactions	0.0011299825320708
BP	GO:0000377	RNA splicing, via transesterification reactions with bulged adenosine as nucleophile	0.0011299825320708
BP	GO:0000398	mRNA splicing, via spliceosome	0.0011299825320708
BP	GO:0051130	positive regulation of cellular component organization	0.00158933611361381
BP	GO:0048518	positive regulation of biological process	0.00181988098639135
CC	GO:0005623	cell	0.00203192887402678
CC	GO:0044464	cell part	0.00229159579733375
BP	GO:0043170	macromolecule metabolic process	0.00302369316218903
CC	GO:0044421	extracellular region part	0.00394737923778147
CC	GO:0043292	contractile fiber	0.00427067671458095
BP	GO:0048522	positive regulation of cellular process	0.00434739100341295
BP	GO:0046483	heterocycle metabolic process	0.00472472726701549
CC	GO:0043005	neuron projection	0.00480554227655469
BP	GO:0050808	synapse organization	0.0048772442159794
BP	GO:0022610	biological adhesion	0.0051338134743006
MF	GO:0003723	RNA binding	0.00586272332955127
MF	GO:0046873	metal ion transmembrane transporter activity	0.00600568258933618
BP	GO:0007155	cell adhesion	0.00607092441066473
CC	GO:0000779	condensed chromosome, centromeric region	0.00607092441066473
CC	GO:0044446	intracellular organelle part	0.00607092441066473
CC	GO:0000777	condensed chromosome kinetochore	0.00607092441066473
BP	GO:0051094	positive regulation of developmental process	0.00607092441066473
BP	GO:0006941	striated muscle contraction	0.00607092441066473
BP	GO:0007399	nervous system development	0.00770527393857252
CC	GO:0098794	postsynapse	0.00802925342791392
CC	GO:0005813	centrosome	0.00813681397443447
BP	GO:0031123	RNA 3'-end processing	0.00813681397443447
BP	GO:0044085	cellular component biogenesis	0.00813681397443447
BP	GO:0099536	synaptic signaling	0.00855139527690409
CC	GO:0005615	extracellular space	0.00865914519386104
BP	GO:0040007	growth	0.00865914519386104
BP	GO:0007049	cell cycle	0.00882463487857561
CC	GO:0005856	cytoskeleton	0.00883933908859689
CC	GO:0044459	plasma membrane part	0.00888240289834847
BP	GO:0050793	regulation of developmental process	0.00903166984003281
BP	GO:0006260	DNA replication	0.0100885260554065
BP	GO:0034641	cellular nitrogen compound metabolic process	0.010220544195351
BP	GO:0006725	cellular aromatic compound metabolic process	0.0108290904990314
BP	GO:0051960	regulation of nervous system development	0.0108290904990314
BP	GO:0051179	localization	0.0108290904990314
BP	GO:0010467	gene expression	0.0108290904990314
BP	GO:0051983	regulation of chromosome segregation	0.0108290904990314
BP	GO:0099537	trans-synaptic signaling	0.0108290904990314
CC	GO:0033267	axon part	0.0108290904990314
BP	GO:2000026	regulation of multicellular organismal development	0.010855237931016
BP	GO:0000278	mitotic cell cycle	0.0118241446800028
BP	GO:0051962	positive regulation of nervous system development	0.0131749501514708
CC	GO:0098936	intrinsic component of postsynaptic membrane	0.0141129882722991
BP	GO:0032412	regulation of ion transmembrane transporter activity	0.0141578886586243
BP	GO:0007268	chemical synaptic transmission	0.0144696091872225
BP	GO:0098916	anterograde trans-synaptic signaling	0.0144696091872225
BP	GO:0000245	spliceosomal complex assembly	0.0144696091872225
MF	GO:0005212	structural constituent of eye lens	0.0145785400422098
CC	GO:0099240	intrinsic component of synaptic membrane	0.014649020355435
BP	GO:0045597	positive regulation of cell differentiation	0.0150143250211399
BP	GO:0007154	cell communication	0.0153246238821836
CC	GO:0097447	dendritic tree	0.0153246238821836
BP	GO:0000070	mitotic sister chromatid segregation	0.0159241421283097
BP	GO:0048869	cellular developmental process	0.0159241421283097
BP	GO:0000819	sister chromatid segregation	0.0165394605032997
BP	GO:0007346	regulation of mitotic cell cycle	0.0170557581189975
BP	GO:0030154	cell differentiation	0.0170557581189975
BP	GO:0022613	ribonucleoprotein complex biogenesis	0.0176295321691739
BP	GO:0003015	heart process	0.0178439768544698
BP	GO:0033045	regulation of sister chromatid segregation	0.0190118291278363
BP	GO:0006403	RNA localization	0.0192815887283748
BP	GO:0016070	RNA metabolic process	0.0192815887283748
BP	GO:0051716	cellular response to stimulus	0.0198860842025861
CC	GO:0005581	collagen trimer	0.0204232238593727
CC	GO:0030425	dendrite	0.0218393974273373
BP	GO:0023052	signaling	0.0218961138834485
CC	GO:0044297	cell body	0.0229190865172769
BP	GO:0030198	extracellular matrix organization	0.0229190865172769
CC	GO:0043025	neuronal cell body	0.0229190865172769
BP	GO:0090068	positive regulation of cell cycle process	0.0229190865172769
MF	GO:0005261	cation channel activity	0.0229190865172769
CC	GO:0098978	glutamatergic synapse	0.0237858977556064
CC	GO:0099512	supramolecular fiber	0.0237858977556064
CC	GO:0044427	chromosomal part	0.0237858977556064
BP	GO:0010564	regulation of cell cycle process	0.024293811134141
BP	GO:0140014	mitotic nuclear division	0.0249325213523125
BP	GO:1901360	organic cyclic compound metabolic process	0.0249325213523125
CC	GO:0044420	extracellular matrix component	0.0249325213523125
BP	GO:0033047	regulation of mitotic sister chromatid segregation	0.0249404931501657
CC	GO:0030016	myofibril	0.0253438835598986
CC	GO:0099080	supramolecular complex	0.0265528869004498
CC	GO:0099081	supramolecular polymer	0.0265528869004498
BP	GO:0008037	cell recognition	0.0266520025511514
CC	GO:0099634	postsynaptic specialization membrane	0.0285298290591613
MF	GO:0022890	inorganic cation transmembrane transporter activity	0.0286653477868324
BP	GO:0022898	regulation of transmembrane transporter activity	0.0290262301014916
CC	GO:0005694	chromosome	0.0295745741260158
CC	GO:0005576	extracellular region	0.0331056387271398
BP	GO:0006275	regulation of DNA replication	0.0345644593417467
CC	GO:0044449	contractile fiber part	0.0351737545825351
BP	GO:0051240	positive regulation of multicellular organismal process	0.0355009826587534
BP	GO:1905477	positive regulation of protein localization to membrane	0.0358170485234357
BP	GO:0007416	synapse assembly	0.0361838181714036
MF	GO:0030020	extracellular matrix structural constituent conferring tensile strength	0.0366518632175462
BP	GO:0045595	regulation of cell differentiation	0.0366518632175462
BP	GO:2001257	regulation of cation channel activity	0.0374715229503426
BP	GO:0060350	endochondral bone morphogenesis	0.0379846678708856
CC	GO:0098793	presynapse	0.0379846678708856
BP	GO:0044089	positive regulation of cellular component biogenesis	0.0382768933910082
CC	GO:0030017	sarcomere	0.0382768933910082
BP	GO:1901701	cellular response to oxygen-containing compound	0.0383103902776644
BP	GO:0048468	cell development	0.0388532551564142
BP	GO:0098742	cell-cell adhesion via plasma-membrane adhesion molecules	0.040440904651754
BP	GO:0003071	renal system process involved in regulation of systemic arterial blood pressure	0.040440904651754
CC	GO:0034705	potassium channel complex	0.0412720000230648
CC	GO:0098590	plasma membrane region	0.0414354873002599
BP	GO:0006259	DNA metabolic process	0.0427535200343849
BP	GO:0008150	biological_process	0.0427535200343849
CC	GO:0099055	integral component of postsynaptic membrane	0.0427535200343849
BP	GO:0008285	negative regulation of cell proliferation	0.0436134949721458
MF	GO:0008324	cation transmembrane transporter activity	0.0437769952501007
BP	GO:0030001	metal ion transport	0.0448299559435589
BP	GO:0043062	extracellular structure organization	0.0449663975325235
CC	GO:0071013	catalytic step 2 spliceosome	0.0449663975325235
BP	GO:0044786	cell cycle DNA replication	0.0449663975325235
BP	GO:0060255	regulation of macromolecule metabolic process	0.045682652854494
CC	GO:0099699	integral component of synaptic membrane	0.0465746229478267
BP	GO:0006261	DNA-dependent DNA replication	0.0474099174971239
BP	GO:0044087	regulation of cellular component biogenesis	0.0481576706397522
MF	GO:0015267	channel activity	0.0481576706397522
MF	GO:0022803	passive transmembrane transporter activity	0.0481576706397522
BP	GO:0050769	positive regulation of neurogenesis	0.0481576706397522
BP	GO:0032879	regulation of localization	0.0490019757308555
