# Supplementary material for: Dedicated transcriptomics combined with power analysis lead to functional understanding of genes with weak phenotypic changes in knockout lines
Source: PLoS Comput Biol. 2020 Nov 12;16(11):e1008354. doi: 10.1371/journal.pcbi.1008354 (PMC7685438; doi:10.1371/journal.pcbi.1008354)
Supplement: S4 File — (GZ) [file pcbi.1008354.s018.gz › S4_File/gor0.7/364.tsv]

ontology	category	term	BH
BP	GO:0009987	cellular process	1.75201410633688e-10
CC	GO:0032991	protein-containing complex	5.37085608172392e-10
BP	GO:0071840	cellular component organization or biogenesis	4.3613484716442e-08
BP	GO:0016043	cellular component organization	6.80927928336004e-07
CC	GO:0044428	nuclear part	6.80927928336004e-07
MF	GO:0005201	extracellular matrix structural constituent	6.80927928336004e-07
CC	GO:0031012	extracellular matrix	7.05676640802348e-07
MF	GO:0005488	binding	1.0491481594786e-06
MF	GO:0005515	protein binding	1.49533079415209e-06
BP	GO:0032501	multicellular organismal process	3.01825128930776e-06
MF	GO:0005198	structural molecule activity	3.01825128930776e-06
CC	GO:0043228	non-membrane-bounded organelle	3.78130129690204e-06
BP	GO:0007275	multicellular organism development	8.38634379899863e-06
CC	GO:0031981	nuclear lumen	8.38634379899863e-06
BP	GO:0048731	system development	9.5210205492545e-06
CC	GO:0062023	collagen-containing extracellular matrix	9.5210205492545e-06
CC	GO:0043232	intracellular non-membrane-bounded organelle	9.5210205492545e-06
CC	GO:0070013	intracellular organelle lumen	1.02094407328027e-05
CC	GO:0031974	membrane-enclosed lumen	1.02094407328027e-05
CC	GO:0043233	organelle lumen	1.02094407328027e-05
BP	GO:0032502	developmental process	1.02094407328027e-05
BP	GO:0065007	biological regulation	1.02094407328027e-05
BP	GO:0048856	anatomical structure development	1.80344012809548e-05
CC	GO:0097060	synaptic membrane	2.91749931556672e-05
CC	GO:0005634	nucleus	3.42194814203183e-05
CC	GO:0000775	chromosome, centromeric region	3.70430803329407e-05
BP	GO:0050789	regulation of biological process	6.0928341831982e-05
BP	GO:0007399	nervous system development	6.0928341831982e-05
CC	GO:0044422	organelle part	6.0928341831982e-05
CC	GO:0005654	nucleoplasm	6.0928341831982e-05
CC	GO:0030424	axon	6.20421694648793e-05
CC	GO:0044464	cell part	0.000106571835147138
BP	GO:0006396	RNA processing	0.000109801051540191
CC	GO:0005623	cell	0.000110392011234535
CC	GO:0000776	kinetochore	0.000113171742735723
CC	GO:0031226	intrinsic component of plasma membrane	0.000113171742735723
CC	GO:0045202	synapse	0.000143689007202466
CC	GO:0005887	integral component of plasma membrane	0.000189198954454366
CC	GO:1990904	ribonucleoprotein complex	0.000265821633198085
CC	GO:0098687	chromosomal region	0.000298057172382146
CC	GO:0045211	postsynaptic membrane	0.000365267125338945
BP	GO:0048519	negative regulation of biological process	0.000571457363882417
CC	GO:0005581	collagen trimer	0.000571457363882417
BP	GO:0048523	negative regulation of cellular process	0.000726502000881942
BP	GO:0050794	regulation of cellular process	0.00075952390793515
BP	GO:0008150	biological_process	0.000894804243968055
CC	GO:0044456	synapse part	0.000979801615175327
CC	GO:0097458	neuron part	0.00105076239539761
BP	GO:0051128	regulation of cellular component organization	0.00120296286041033
CC	GO:0036477	somatodendritic compartment	0.00123753907885567
CC	GO:0099240	intrinsic component of synaptic membrane	0.00148412060517697
BP	GO:0006397	mRNA processing	0.00159811225924282
BP	GO:0043170	macromolecule metabolic process	0.00185311258474379
BP	GO:0016071	mRNA metabolic process	0.00196273930394772
CC	GO:0044446	intracellular organelle part	0.00198428367451365
CC	GO:0098878	neurotransmitter receptor complex	0.00200584414234629
BP	GO:0006139	nucleobase-containing compound metabolic process	0.0023142019830604
CC	GO:0005694	chromosome	0.00241858859932985
CC	GO:0033267	axon part	0.00247825267073152
CC	GO:0030054	cell junction	0.00247825267073152
BP	GO:0034641	cellular nitrogen compound metabolic process	0.00264909931111296
MF	GO:0044877	protein-containing complex binding	0.00273978070801273
BP	GO:0090304	nucleic acid metabolic process	0.00287230268791591
CC	GO:0044421	extracellular region part	0.00313251432981528
CC	GO:0044420	extracellular matrix component	0.00355075532707869
BP	GO:0006403	RNA localization	0.00357949532031867
BP	GO:0051239	regulation of multicellular organismal process	0.00373897254278135
BP	GO:0008380	RNA splicing	0.00395464724875479
CC	GO:0044427	chromosomal part	0.00434949410496778
BP	GO:0000245	spliceosomal complex assembly	0.00461835735397333
BP	GO:0046483	heterocycle metabolic process	0.00514215943947112
BP	GO:0022008	neurogenesis	0.00527740063268477
BP	GO:0051130	positive regulation of cellular component organization	0.00541974918308901
BP	GO:1901701	cellular response to oxygen-containing compound	0.00544392124396896
CC	GO:0005813	centrosome	0.00614063504789028
CC	GO:0098936	intrinsic component of postsynaptic membrane	0.00614063504789028
CC	GO:0008328	ionotropic glutamate receptor complex	0.00637912213840624
BP	GO:0099536	synaptic signaling	0.00637912213840624
BP	GO:0006807	nitrogen compound metabolic process	0.00637912213840624
BP	GO:0031123	RNA 3'-end processing	0.00686674216870744
CC	GO:0005681	spliceosomal complex	0.00733650752535403
CC	GO:0099699	integral component of synaptic membrane	0.00733650752535403
BP	GO:0048666	neuron development	0.00773158356178695
BP	GO:0048518	positive regulation of biological process	0.00787981027595416
BP	GO:0000070	mitotic sister chromatid segregation	0.00798975241937952
BP	GO:0030182	neuron differentiation	0.00823058654905172
BP	GO:0048699	generation of neurons	0.00823058654905172
BP	GO:0051094	positive regulation of developmental process	0.0083015571602673
BP	GO:0099537	trans-synaptic signaling	0.00850113700923602
BP	GO:0007268	chemical synaptic transmission	0.00867674847813342
BP	GO:0098916	anterograde trans-synaptic signaling	0.00867674847813342
BP	GO:0050808	synapse organization	0.00874947965560906
MF	GO:0003729	mRNA binding	0.0092001703309414
BP	GO:0030198	extracellular matrix organization	0.00947073864091653
CC	GO:0097447	dendritic tree	0.0105473602282543
BP	GO:0043062	extracellular structure organization	0.0106463424988861
BP	GO:0051236	establishment of RNA localization	0.012091587729243
BP	GO:0051983	regulation of chromosome segregation	0.012091587729243
BP	GO:0048869	cellular developmental process	0.012091587729243
BP	GO:0060341	regulation of cellular localization	0.012125685609598
CC	GO:0098590	plasma membrane region	0.0121922151785302
BP	GO:0006725	cellular aromatic compound metabolic process	0.0121922151785302
BP	GO:0022610	biological adhesion	0.0121922151785302
CC	GO:0099634	postsynaptic specialization membrane	0.0121922151785302
BP	GO:1905477	positive regulation of protein localization to membrane	0.0121922151785302
BP	GO:0000278	mitotic cell cycle	0.0122145992301519
BP	GO:0030154	cell differentiation	0.0125624926986977
CC	GO:0043005	neuron projection	0.0125624926986977
CC	GO:0043025	neuronal cell body	0.0132166975426392
CC	GO:0000779	condensed chromosome, centromeric region	0.0132905470414586
MF	GO:0003723	RNA binding	0.0132905470414586
CC	GO:0098794	postsynapse	0.0137777683793327
CC	GO:0030425	dendrite	0.0143690747134782
BP	GO:0048468	cell development	0.0145303274856163
BP	GO:0000819	sister chromatid segregation	0.0153752300263252
BP	GO:0044085	cellular component biogenesis	0.0155592765305727
BP	GO:0022613	ribonucleoprotein complex biogenesis	0.0160241682570581
BP	GO:0033045	regulation of sister chromatid segregation	0.016371355503331
BP	GO:0098655	cation transmembrane transport	0.0163731310993219
BP	GO:0007155	cell adhesion	0.016528090576515
BP	GO:0048522	positive regulation of cellular process	0.016528090576515
CC	GO:0098978	glutamatergic synapse	0.0166650027524574
BP	GO:1901360	organic cyclic compound metabolic process	0.0167564835894447
BP	GO:0098703	calcium ion import across plasma membrane	0.0170950461799857
BP	GO:1902656	calcium ion import into cytosol	0.0170950461799857
CC	GO:0000777	condensed chromosome kinetochore	0.017942317397022
BP	GO:0010467	gene expression	0.0192936610996223
CC	GO:0005615	extracellular space	0.0192936610996223
CC	GO:0099055	integral component of postsynaptic membrane	0.0192936610996223
BP	GO:0040007	growth	0.0192936610996223
CC	GO:0044297	cell body	0.0194920867671253
BP	GO:0050657	nucleic acid transport	0.0197936722538371
BP	GO:0050658	RNA transport	0.0197936722538371
CC	GO:0044459	plasma membrane part	0.0197936722538371
MF	GO:0005212	structural constituent of eye lens	0.0197936722538371
BP	GO:0051726	regulation of cell cycle	0.0197936722538371
BP	GO:0045597	positive regulation of cell differentiation	0.0197936722538371
BP	GO:0001501	skeletal system development	0.0197936722538371
BP	GO:0044238	primary metabolic process	0.020895992439617
BP	GO:0048589	developmental growth	0.0209462443772637
BP	GO:0033047	regulation of mitotic sister chromatid segregation	0.021031406637113
BP	GO:0044260	cellular macromolecule metabolic process	0.0213133805991592
BP	GO:0060351	cartilage development involved in endochondral bone morphogenesis	0.0216552102820132
BP	GO:0060350	endochondral bone morphogenesis	0.0216552102820132
CC	GO:0098982	GABA-ergic synapse	0.023206650241922
BP	GO:0007346	regulation of mitotic cell cycle	0.024301454670999
BP	GO:0098659	inorganic cation import across plasma membrane	0.0253658820922593
BP	GO:0099587	inorganic ion import across plasma membrane	0.0253658820922593
CC	GO:0099572	postsynaptic specialization	0.0260323650970762
BP	GO:0050793	regulation of developmental process	0.0268987274703424
BP	GO:0051960	regulation of nervous system development	0.0273146145360154
CC	GO:0034703	cation channel complex	0.0273869884686953
BP	GO:0140014	mitotic nuclear division	0.0273935775190293
BP	GO:0006941	striated muscle contraction	0.0281796923046632
BP	GO:0032412	regulation of ion transmembrane transporter activity	0.0281796923046632
BP	GO:0090068	positive regulation of cell cycle process	0.0281796923046632
BP	GO:0031953	negative regulation of protein autophosphorylation	0.0284165926117965
BP	GO:0031175	neuron projection development	0.0289099117654448
BP	GO:0008037	cell recognition	0.0297873588246402
BP	GO:0032879	regulation of localization	0.0310373369771451
BP	GO:0007049	cell cycle	0.0310373369771451
MF	GO:0030020	extracellular matrix structural constituent conferring tensile strength	0.0310373369771451
BP	GO:0000375	RNA splicing, via transesterification reactions	0.0310373369771451
BP	GO:0000377	RNA splicing, via transesterification reactions with bulged adenosine as nucleophile	0.0310373369771451
BP	GO:0000398	mRNA splicing, via spliceosome	0.0310373369771451
CC	GO:0071944	cell periphery	0.0322652113346084
BP	GO:0003418	growth plate cartilage chondrocyte differentiation	0.0322652113346084
CC	GO:0005886	plasma membrane	0.0330642737166972
BP	GO:0003071	renal system process involved in regulation of systemic arterial blood pressure	0.0354598240787991
BP	GO:0006260	DNA replication	0.03549067104963
BP	GO:0002062	chondrocyte differentiation	0.0373195164270987
BP	GO:0006261	DNA-dependent DNA replication	0.0414097370684461
BP	GO:0060348	bone development	0.0426629891072554
MF	GO:0046873	metal ion transmembrane transporter activity	0.0426629891072554
BP	GO:0035264	multicellular organism growth	0.0427202080714085
CC	GO:0098839	postsynaptic density membrane	0.042830219894622
BP	GO:0003008	system process	0.0439367651545199
BP	GO:0050804	modulation of chemical synaptic transmission	0.044127996697505
BP	GO:1903047	mitotic cell cycle process	0.0443821771643184
BP	GO:0051962	positive regulation of nervous system development	0.0449544971316155
BP	GO:0071704	organic substance metabolic process	0.0456515622303941
CC	GO:0150034	distal axon	0.0457161078497549
BP	GO:0007088	regulation of mitotic nuclear division	0.0457161078497549
BP	GO:0003433	chondrocyte development involved in endochondral bone morphogenesis	0.0458947838338898
CC	GO:0032279	asymmetric synapse	0.0458947838338898
BP	GO:0016070	RNA metabolic process	0.0462252156976122
BP	GO:1904062	regulation of cation transmembrane transport	0.0469057942397869
CC	GO:0043226	organelle	0.0476648913685175
CC	GO:0034705	potassium channel complex	0.047692256931283
BP	GO:0034765	regulation of ion transmembrane transport	0.0490386431147394
CC	GO:0099512	supramolecular fiber	0.0490386431147394
BP	GO:0070887	cellular response to chemical stimulus	0.0490748447194865
CC	GO:0005576	extracellular region	0.0490748447194865
BP	GO:0099177	regulation of trans-synaptic signaling	0.0490748447194865
BP	GO:2000026	regulation of multicellular organismal development	0.0490748447194865
BP	GO:0048167	regulation of synaptic plasticity	0.0495511210676368
