# Supplementary material for: Dedicated transcriptomics combined with power analysis lead to functional understanding of genes with weak phenotypic changes in knockout lines
Source: PLoS Comput Biol. 2020 Nov 12;16(11):e1008354. doi: 10.1371/journal.pcbi.1008354 (PMC7685438; doi:10.1371/journal.pcbi.1008354)
Supplement: S4 File — (GZ) [file pcbi.1008354.s018.gz › S4_File/gor0.7/950.tsv]

ontology	category	term	BH
CC	GO:0032991	protein-containing complex	1.8660362496531e-10
BP	GO:0009987	cellular process	3.61008147259003e-09
BP	GO:0071840	cellular component organization or biogenesis	1.39667905314575e-08
MF	GO:0005515	protein binding	4.19285685421399e-08
BP	GO:0016043	cellular component organization	2.86479068912881e-07
MF	GO:0005488	binding	3.46174789833257e-07
CC	GO:0044428	nuclear part	3.49601230388174e-07
BP	GO:0032501	multicellular organismal process	3.49601230388174e-07
BP	GO:0032502	developmental process	6.42711662437778e-07
BP	GO:0048731	system development	6.42711662437778e-07
BP	GO:0007275	multicellular organism development	7.87123350066871e-07
CC	GO:0031012	extracellular matrix	1.20970813796496e-06
MF	GO:0005201	extracellular matrix structural constituent	1.20970813796496e-06
CC	GO:0043228	non-membrane-bounded organelle	1.26785752658031e-06
BP	GO:0048856	anatomical structure development	1.56539242606766e-06
CC	GO:0043232	intracellular non-membrane-bounded organelle	3.33919207125774e-06
CC	GO:0031981	nuclear lumen	5.43319114111707e-06
CC	GO:0005654	nucleoplasm	6.66442748247188e-06
MF	GO:0005198	structural molecule activity	6.776142016508e-06
CC	GO:0005634	nucleus	9.04003410123423e-06
CC	GO:0070013	intracellular organelle lumen	2.03656868645796e-05
BP	GO:0007399	nervous system development	2.03656868645796e-05
BP	GO:0065007	biological regulation	2.03656868645796e-05
CC	GO:0031974	membrane-enclosed lumen	2.03656868645796e-05
CC	GO:0043233	organelle lumen	2.03656868645796e-05
CC	GO:0097060	synaptic membrane	2.30335485206798e-05
BP	GO:0050789	regulation of biological process	2.45787473143468e-05
CC	GO:0062023	collagen-containing extracellular matrix	3.41581782395212e-05
BP	GO:0006396	RNA processing	4.73460009544913e-05
CC	GO:0045202	synapse	6.36204226640596e-05
BP	GO:0051239	regulation of multicellular organismal process	7.22378276737784e-05
CC	GO:0030424	axon	7.32675915388666e-05
CC	GO:0031226	intrinsic component of plasma membrane	9.83330101877099e-05
CC	GO:0030054	cell junction	0.000109690207575429
CC	GO:0005887	integral component of plasma membrane	0.000120743906746022
CC	GO:0000775	chromosome, centromeric region	0.000151818079698302
BP	GO:0048869	cellular developmental process	0.000256054250624874
BP	GO:0030154	cell differentiation	0.000264582873455248
CC	GO:0000776	kinetochore	0.000287995788519912
CC	GO:0097458	neuron part	0.000318614022891613
BP	GO:0006397	mRNA processing	0.000336488522955286
CC	GO:0044464	cell part	0.000336488522955286
CC	GO:0005623	cell	0.000361408039524674
BP	GO:0048518	positive regulation of biological process	0.000663262001161864
CC	GO:0044456	synapse part	0.000663262001161864
BP	GO:0008380	RNA splicing	0.000663262001161864
CC	GO:0099240	intrinsic component of synaptic membrane	0.000775820785408034
BP	GO:0016071	mRNA metabolic process	0.000776994079824959
CC	GO:0044422	organelle part	0.000786835190036008
BP	GO:0050794	regulation of cellular process	0.000924862398738946
BP	GO:0040007	growth	0.00122974759169837
BP	GO:0090304	nucleic acid metabolic process	0.00129198322133961
BP	GO:0006139	nucleobase-containing compound metabolic process	0.00132531825569255
BP	GO:0022008	neurogenesis	0.00139903520098496
BP	GO:2000026	regulation of multicellular organismal development	0.00139903520098496
CC	GO:0044421	extracellular region part	0.00147126100824323
BP	GO:0050793	regulation of developmental process	0.00147126100824323
BP	GO:0048699	generation of neurons	0.00147522579644182
CC	GO:1990904	ribonucleoprotein complex	0.0015914352169714
BP	GO:0051130	positive regulation of cellular component organization	0.00164265241076709
BP	GO:0048519	negative regulation of biological process	0.00175509710884352
CC	GO:0098687	chromosomal region	0.00175509710884352
BP	GO:0048589	developmental growth	0.0020421390514632
BP	GO:0048523	negative regulation of cellular process	0.00228417045706602
BP	GO:0051179	localization	0.0023789377002011
BP	GO:0051128	regulation of cellular component organization	0.0024118541759738
BP	GO:0048468	cell development	0.00247940645214316
BP	GO:0030182	neuron differentiation	0.00247940645214316
BP	GO:0048522	positive regulation of cellular process	0.00249919301651111
CC	GO:0044459	plasma membrane part	0.00286983311916854
BP	GO:0098659	inorganic cation import across plasma membrane	0.00318052374796607
BP	GO:0099587	inorganic ion import across plasma membrane	0.00318052374796607
CC	GO:0044446	intracellular organelle part	0.00368464335853032
CC	GO:0033267	axon part	0.00378089535029945
BP	GO:0043170	macromolecule metabolic process	0.00397499915186131
BP	GO:0034641	cellular nitrogen compound metabolic process	0.00397499915186131
BP	GO:0048666	neuron development	0.00397499915186131
CC	GO:0045211	postsynaptic membrane	0.00402367747971129
CC	GO:0005681	spliceosomal complex	0.00412499081001861
CC	GO:0005615	extracellular space	0.00413937788460629
BP	GO:0000245	spliceosomal complex assembly	0.00413937788460629
CC	GO:0005694	chromosome	0.00455722420145452
CC	GO:0000779	condensed chromosome, centromeric region	0.00464923003125725
CC	GO:0000777	condensed chromosome kinetochore	0.00494495030100812
CC	GO:0098878	neurotransmitter receptor complex	0.00494495030100812
CC	GO:0099699	integral component of synaptic membrane	0.00494965841705293
BP	GO:0060350	endochondral bone morphogenesis	0.00512040663694991
MF	GO:0005212	structural constituent of eye lens	0.00553405489944525
CC	GO:0008328	ionotropic glutamate receptor complex	0.00587687746400687
BP	GO:0046483	heterocycle metabolic process	0.00603762497090687
BP	GO:0031123	RNA 3'-end processing	0.00609440616111975
CC	GO:0044427	chromosomal part	0.00611967454448386
CC	GO:0005581	collagen trimer	0.00694432194265718
BP	GO:0051094	positive regulation of developmental process	0.00694432194265718
CC	GO:0036477	somatodendritic compartment	0.00719098436528855
BP	GO:0001501	skeletal system development	0.0072879249969142
BP	GO:0099536	synaptic signaling	0.00730738489281684
CC	GO:0034705	potassium channel complex	0.00752936441855145
BP	GO:0051960	regulation of nervous system development	0.00760568702981167
CC	GO:0098590	plasma membrane region	0.00771813983599522
CC	GO:0099634	postsynaptic specialization membrane	0.00828330500647192
CC	GO:0034703	cation channel complex	0.00851467508664351
BP	GO:0006725	cellular aromatic compound metabolic process	0.00871594385640615
CC	GO:0005856	cytoskeleton	0.00871594385640615
BP	GO:0045595	regulation of cell differentiation	0.00871704733952806
BP	GO:0060348	bone development	0.00881416802182552
MF	GO:0003729	mRNA binding	0.00886714254046922
MF	GO:0046873	metal ion transmembrane transporter activity	0.0090826442080905
MF	GO:0005267	potassium channel activity	0.00921398838683171
BP	GO:0099537	trans-synaptic signaling	0.00952895122171896
BP	GO:0000375	RNA splicing, via transesterification reactions	0.00952895122171896
BP	GO:0000377	RNA splicing, via transesterification reactions with bulged adenosine as nucleophile	0.00952895122171896
BP	GO:0000398	mRNA splicing, via spliceosome	0.00952895122171896
BP	GO:0051726	regulation of cell cycle	0.00952895122171896
BP	GO:0007049	cell cycle	0.00952895122171896
CC	GO:0098936	intrinsic component of postsynaptic membrane	0.0102461916223341
BP	GO:0032879	regulation of localization	0.010699842505522
MF	GO:0044877	protein-containing complex binding	0.010699842505522
CC	GO:0098793	presynapse	0.010699842505522
MF	GO:0030020	extracellular matrix structural constituent conferring tensile strength	0.0109830363006261
BP	GO:0006941	striated muscle contraction	0.0111110196102511
BP	GO:0010467	gene expression	0.0117017484061113
BP	GO:0044085	cellular component biogenesis	0.0118874933067866
BP	GO:0007268	chemical synaptic transmission	0.0121956927794794
BP	GO:0098916	anterograde trans-synaptic signaling	0.0121956927794794
BP	GO:0003008	system process	0.0126245379213475
MF	GO:0005102	signaling receptor binding	0.012635425839925
CC	GO:0042734	presynaptic membrane	0.0136050251157222
MF	GO:0005261	cation channel activity	0.0142581111681903
BP	GO:0016070	RNA metabolic process	0.0142588807145808
BP	GO:0006403	RNA localization	0.0145393756543332
MF	GO:0022843	voltage-gated cation channel activity	0.0146780713606779
BP	GO:0003015	heart process	0.0149888574295293
MF	GO:0015079	potassium ion transmembrane transporter activity	0.0149888574295293
CC	GO:1990351	transporter complex	0.0159665317774559
BP	GO:0048167	regulation of synaptic plasticity	0.0161642379004483
BP	GO:1901701	cellular response to oxygen-containing compound	0.0162014000812369
CC	GO:0043005	neuron projection	0.0204425237793489
CC	GO:0099512	supramolecular fiber	0.0204425237793489
BP	GO:0031175	neuron projection development	0.0204425237793489
BP	GO:0051983	regulation of chromosome segregation	0.0204425237793489
BP	GO:0000070	mitotic sister chromatid segregation	0.0206458907899058
BP	GO:0007346	regulation of mitotic cell cycle	0.0209222133234177
CC	GO:1902495	transmembrane transporter complex	0.0209567009391935
BP	GO:0044089	positive regulation of cellular component biogenesis	0.0212210641253036
CC	GO:0043292	contractile fiber	0.021463795130979
CC	GO:0044420	extracellular matrix component	0.0214818751733891
BP	GO:0060349	bone morphogenesis	0.0215664231761852
BP	GO:0060351	cartilage development involved in endochondral bone morphogenesis	0.021579799287667
CC	GO:0099572	postsynaptic specialization	0.0222055848427091
CC	GO:0099080	supramolecular complex	0.0224537677939434
CC	GO:0099081	supramolecular polymer	0.0224537677939434
BP	GO:0030198	extracellular matrix organization	0.0224537677939434
BP	GO:0044057	regulation of system process	0.0227432336885628
CC	GO:0005813	centrosome	0.0227432336885628
BP	GO:0000278	mitotic cell cycle	0.0228062135062363
CC	GO:0098978	glutamatergic synapse	0.0231768085347472
BP	GO:0006260	DNA replication	0.0237391654463791
BP	GO:0090068	positive regulation of cell cycle process	0.0237391654463791
MF	GO:0005249	voltage-gated potassium channel activity	0.0241384722561917
BP	GO:0031124	mRNA 3'-end processing	0.0241955322554935
CC	GO:0008076	voltage-gated potassium channel complex	0.0244833670685383
BP	GO:0050808	synapse organization	0.0244833670685383
BP	GO:0051962	positive regulation of nervous system development	0.0247110267730046
BP	GO:0051301	cell division	0.0248482717404548
CC	GO:0034702	ion channel complex	0.0255278875112601
BP	GO:0045597	positive regulation of cell differentiation	0.0267516771698986
BP	GO:0051093	negative regulation of developmental process	0.0268243944718858
BP	GO:0051216	cartilage development	0.0273504399100991
BP	GO:0048168	regulation of neuronal synaptic plasticity	0.0273504399100991
CC	GO:0098839	postsynaptic density membrane	0.0274835974415285
BP	GO:0008150	biological_process	0.028175140545612
BP	GO:0006813	potassium ion transport	0.0286329355893697
BP	GO:0022613	ribonucleoprotein complex biogenesis	0.0286684591691401
BP	GO:0033045	regulation of sister chromatid segregation	0.0287243224417735
BP	GO:0140014	mitotic nuclear division	0.0289087878416489
BP	GO:0006807	nitrogen compound metabolic process	0.0291423160354748
BP	GO:1905477	positive regulation of protein localization to membrane	0.0296507501172149
BP	GO:0044260	cellular macromolecule metabolic process	0.0311276590636286
BP	GO:1901360	organic cyclic compound metabolic process	0.032630388688204
CC	GO:0099055	integral component of postsynaptic membrane	0.0326790653085487
BP	GO:0000819	sister chromatid segregation	0.0337744137392033
MF	GO:0003723	RNA binding	0.0337744137392033
CC	GO:0005576	extracellular region	0.0356719528554233
BP	GO:0002062	chondrocyte differentiation	0.036733924066366
CC	GO:0071013	catalytic step 2 spliceosome	0.0368516805348835
BP	GO:0098739	import across plasma membrane	0.037620600762427
BP	GO:0097435	supramolecular fiber organization	0.0376853709038753
BP	GO:0070887	cellular response to chemical stimulus	0.0387622810969267
CC	GO:0098948	intrinsic component of postsynaptic specialization membrane	0.0391290650527101
BP	GO:0006936	muscle contraction	0.0392765611315492
MF	GO:0022836	gated channel activity	0.0403366906041806
CC	GO:0097447	dendritic tree	0.0415068325752705
BP	GO:0033047	regulation of mitotic sister chromatid segregation	0.0422854449734978
BP	GO:0098655	cation transmembrane transport	0.0431974482480815
BP	GO:0050767	regulation of neurogenesis	0.0431974482480815
CC	GO:0098794	postsynapse	0.0431974482480815
CC	GO:0099146	intrinsic component of postsynaptic density membrane	0.0431974482480815
CC	GO:0071944	cell periphery	0.0431974482480815
BP	GO:0003012	muscle system process	0.0431974482480815
BP	GO:0060047	heart contraction	0.0431974482480815
CC	GO:0044451	nucleoplasm part	0.0431974482480815
BP	GO:0032412	regulation of ion transmembrane transporter activity	0.0433165031448392
BP	GO:0051236	establishment of RNA localization	0.0437452508612064
BP	GO:0042221	response to chemical	0.0437452508612064
BP	GO:0007154	cell communication	0.0437452508612064
BP	GO:0071804	cellular potassium ion transport	0.0440021605981213
BP	GO:0071805	potassium ion transmembrane transport	0.0440021605981213
BP	GO:0060284	regulation of cell development	0.0440021605981213
BP	GO:0061448	connective tissue development	0.0441994963544947
BP	GO:0120039	plasma membrane bounded cell projection morphogenesis	0.0458456553458
BP	GO:0007215	glutamate receptor signaling pathway	0.0471851859064773
BP	GO:0007059	chromosome segregation	0.0474677129572468
BP	GO:0007088	regulation of mitotic nuclear division	0.048544973956089
BP	GO:0060255	regulation of macromolecule metabolic process	0.048544973956089
CC	GO:0032279	asymmetric synapse	0.0485827066268152
BP	GO:0048812	neuron projection morphogenesis	0.0486942694465059
BP	GO:0099565	chemical synaptic transmission, postsynaptic	0.0488799798930973
