# Supplementary material for: Dedicated transcriptomics combined with power analysis lead to functional understanding of genes with weak phenotypic changes in knockout lines
Source: PLoS Comput Biol. 2020 Nov 12;16(11):e1008354. doi: 10.1371/journal.pcbi.1008354 (PMC7685438; doi:10.1371/journal.pcbi.1008354)
Supplement: S4 File — (GZ) [file pcbi.1008354.s018.gz › S4_File/gor0.7/589.tsv]

ontology	category	term	BH
CC	GO:0032991	protein-containing complex	1.40588144090756e-11
BP	GO:0009987	cellular process	2.00053127700286e-09
MF	GO:0005515	protein binding	1.73533662385944e-08
CC	GO:0031012	extracellular matrix	3.41682564200822e-08
MF	GO:0005488	binding	1.13862336916635e-07
BP	GO:0071840	cellular component organization or biogenesis	1.27794626274577e-07
BP	GO:0032501	multicellular organismal process	1.27794626274577e-07
MF	GO:0005201	extracellular matrix structural constituent	1.49675001348458e-07
BP	GO:0065007	biological regulation	4.70449893607748e-07
BP	GO:0007275	multicellular organism development	4.70449893607748e-07
MF	GO:0005198	structural molecule activity	7.42325406414654e-07
CC	GO:0062023	collagen-containing extracellular matrix	8.70397699568063e-07
BP	GO:0032502	developmental process	8.70397699568063e-07
BP	GO:0050789	regulation of biological process	8.70397699568063e-07
BP	GO:0048731	system development	1.0234879814337e-06
BP	GO:0048856	anatomical structure development	1.15227514977202e-06
BP	GO:0016043	cellular component organization	1.25577473526791e-06
CC	GO:0044428	nuclear part	2.30682803731611e-06
CC	GO:0097060	synaptic membrane	2.45956311527885e-06
CC	GO:0070013	intracellular organelle lumen	7.55244275356964e-06
CC	GO:0030424	axon	7.55244275356964e-06
CC	GO:0031974	membrane-enclosed lumen	7.55244275356964e-06
CC	GO:0043233	organelle lumen	7.55244275356964e-06
BP	GO:0050794	regulation of cellular process	7.57930218482291e-06
BP	GO:0048519	negative regulation of biological process	9.67502876239684e-06
CC	GO:0031981	nuclear lumen	9.9250274746044e-06
BP	GO:0048518	positive regulation of biological process	1.05110252483897e-05
CC	GO:0043228	non-membrane-bounded organelle	1.34661102480066e-05
CC	GO:0045202	synapse	1.34695593577991e-05
BP	GO:0007399	nervous system development	1.84967707377482e-05
BP	GO:0048523	negative regulation of cellular process	1.98288978329384e-05
BP	GO:0006396	RNA processing	2.02389276665233e-05
CC	GO:0044456	synapse part	2.55321848426639e-05
CC	GO:0043232	intracellular non-membrane-bounded organelle	3.00746574350157e-05
BP	GO:0051239	regulation of multicellular organismal process	3.95888531320346e-05
CC	GO:0097458	neuron part	4.73537512144197e-05
BP	GO:0040007	growth	6.87768480333896e-05
BP	GO:0048522	positive regulation of cellular process	7.27598095064861e-05
CC	GO:0044421	extracellular region part	8.00861930278837e-05
BP	GO:0090304	nucleic acid metabolic process	8.00861930278837e-05
CC	GO:1990904	ribonucleoprotein complex	0.000113595756991625
BP	GO:0051128	regulation of cellular component organization	0.000113595756991625
BP	GO:0051094	positive regulation of developmental process	0.000113595756991625
BP	GO:0051130	positive regulation of cellular component organization	0.000113595756991625
CC	GO:0031226	intrinsic component of plasma membrane	0.000114253114856316
BP	GO:0022610	biological adhesion	0.00013268480463394
BP	GO:0006139	nucleobase-containing compound metabolic process	0.000138137060978092
CC	GO:0030054	cell junction	0.000142416695686125
BP	GO:0007155	cell adhesion	0.000155812143717462
CC	GO:0000775	chromosome, centromeric region	0.000179460219028621
CC	GO:0005654	nucleoplasm	0.000191908370884507
BP	GO:0016071	mRNA metabolic process	0.000191908370884507
CC	GO:0036477	somatodendritic compartment	0.000202929479442805
BP	GO:0008380	RNA splicing	0.000202929479442805
CC	GO:0045211	postsynaptic membrane	0.000206862872948596
BP	GO:2000026	regulation of multicellular organismal development	0.000220572642280599
CC	GO:0033267	axon part	0.000226935274329809
BP	GO:0050793	regulation of developmental process	0.00024923198247925
BP	GO:0006397	mRNA processing	0.000285163926201577
CC	GO:0099240	intrinsic component of synaptic membrane	0.000286798131836216
CC	GO:0005681	spliceosomal complex	0.000421333202140043
BP	GO:0043170	macromolecule metabolic process	0.000575556797662904
CC	GO:0098687	chromosomal region	0.000613313185539023
CC	GO:0000776	kinetochore	0.000635558160062221
BP	GO:0045597	positive regulation of cell differentiation	0.000835797285546492
CC	GO:0005887	integral component of plasma membrane	0.000835797285546492
BP	GO:0048589	developmental growth	0.000835797285546492
BP	GO:0046483	heterocycle metabolic process	0.000918356435501839
BP	GO:0051962	positive regulation of nervous system development	0.000918356435501839
CC	GO:0044420	extracellular matrix component	0.00103482325622177
CC	GO:0005634	nucleus	0.00103482325622177
CC	GO:0044422	organelle part	0.00121298609621619
CC	GO:0005615	extracellular space	0.00129387168657017
BP	GO:0048699	generation of neurons	0.00176266452628682
BP	GO:0030198	extracellular matrix organization	0.00184664087881241
BP	GO:0006725	cellular aromatic compound metabolic process	0.00184664087881241
CC	GO:0005694	chromosome	0.00189841218095696
CC	GO:0005581	collagen trimer	0.00198697839989661
CC	GO:0099699	integral component of synaptic membrane	0.00198697839989661
CC	GO:0098978	glutamatergic synapse	0.00227908199026205
BP	GO:0048869	cellular developmental process	0.00227916008745261
BP	GO:0051960	regulation of nervous system development	0.0024206448443158
CC	GO:0044427	chromosomal part	0.0024206448443158
BP	GO:0048468	cell development	0.0024206448443158
BP	GO:1905477	positive regulation of protein localization to membrane	0.0024206448443158
CC	GO:0044459	plasma membrane part	0.00254560189457387
BP	GO:0030154	cell differentiation	0.00256625524353826
BP	GO:0034641	cellular nitrogen compound metabolic process	0.00263356587226295
CC	GO:0044464	cell part	0.00263356587226295
CC	GO:0098936	intrinsic component of postsynaptic membrane	0.00266820024802418
CC	GO:0098794	postsynapse	0.00278174547807141
CC	GO:0005623	cell	0.00278174547807141
CC	GO:0099634	postsynaptic specialization membrane	0.00308750306704665
BP	GO:0051726	regulation of cell cycle	0.00326620575008594
BP	GO:0022008	neurogenesis	0.00340833427569331
BP	GO:0051179	localization	0.00349383645755683
BP	GO:0060350	endochondral bone morphogenesis	0.00371465386172024
BP	GO:0043062	extracellular structure organization	0.00371465386172024
BP	GO:0048666	neuron development	0.00389616378935205
CC	GO:0098590	plasma membrane region	0.00392334255811196
BP	GO:0000245	spliceosomal complex assembly	0.00392334255811196
CC	GO:0098878	neurotransmitter receptor complex	0.00447673929545143
CC	GO:0043005	neuron projection	0.00449439057585098
MF	GO:0003729	mRNA binding	0.00449439057585098
CC	GO:0000777	condensed chromosome kinetochore	0.00467651733339779
CC	GO:0000779	condensed chromosome, centromeric region	0.00467651733339779
BP	GO:0045595	regulation of cell differentiation	0.00482595554453245
BP	GO:0050808	synapse organization	0.00496891069751669
BP	GO:0042221	response to chemical	0.00496891069751669
CC	GO:0044446	intracellular organelle part	0.00532839463237341
CC	GO:0043025	neuronal cell body	0.00542805316642846
BP	GO:0030182	neuron differentiation	0.00560560353923375
BP	GO:0010467	gene expression	0.00571558996753301
CC	GO:0044297	cell body	0.00598913728635305
BP	GO:0060351	cartilage development involved in endochondral bone morphogenesis	0.00606847443085043
BP	GO:0070887	cellular response to chemical stimulus	0.00637835172916318
BP	GO:0031123	RNA 3'-end processing	0.0063983266431515
CC	GO:0098839	postsynaptic density membrane	0.00646134996241516
BP	GO:0099536	synaptic signaling	0.0074822891959673
CC	GO:0005576	extracellular region	0.0074822891959673
BP	GO:0000375	RNA splicing, via transesterification reactions	0.00765918128072742
BP	GO:0000377	RNA splicing, via transesterification reactions with bulged adenosine as nucleophile	0.00765918128072742
BP	GO:0000398	mRNA splicing, via spliceosome	0.00765918128072742
BP	GO:1901360	organic cyclic compound metabolic process	0.00771133045209509
BP	GO:0050769	positive regulation of neurogenesis	0.00771133045209509
BP	GO:0000070	mitotic sister chromatid segregation	0.00776585356545755
BP	GO:0010720	positive regulation of cell development	0.00790181057950768
MF	GO:0044877	protein-containing complex binding	0.00790181057950768
BP	GO:0060348	bone development	0.00790181057950768
BP	GO:0008037	cell recognition	0.00794176821069007
BP	GO:0060284	regulation of cell development	0.00802369168038733
BP	GO:0050767	regulation of neurogenesis	0.0082510622101007
BP	GO:0032879	regulation of localization	0.00849801284140959
CC	GO:0042734	presynaptic membrane	0.00849801284140959
CC	GO:0099146	intrinsic component of postsynaptic density membrane	0.00849801284140959
BP	GO:0051716	cellular response to stimulus	0.00869974508332916
BP	GO:0016070	RNA metabolic process	0.00869974508332916
CC	GO:0098793	presynapse	0.00885302830139618
BP	GO:0032412	regulation of ion transmembrane transporter activity	0.00902383354950922
BP	GO:0099537	trans-synaptic signaling	0.00936029604633942
BP	GO:0031175	neuron projection development	0.00940483422993359
CC	GO:0099055	integral component of postsynaptic membrane	0.00946345365389339
BP	GO:0060255	regulation of macromolecule metabolic process	0.00951387334202046
BP	GO:0007154	cell communication	0.00982741279501763
BP	GO:0051240	positive regulation of multicellular organismal process	0.0100121584024797
CC	GO:0098982	GABA-ergic synapse	0.010105701031835
MF	GO:0030020	extracellular matrix structural constituent conferring tensile strength	0.0105985930621202
BP	GO:0007169	transmembrane receptor protein tyrosine kinase signaling pathway	0.0110020989605143
BP	GO:0006807	nitrogen compound metabolic process	0.0111082659455528
BP	GO:1901701	cellular response to oxygen-containing compound	0.0117078876462268
CC	GO:0008328	ionotropic glutamate receptor complex	0.0118467876365846
CC	GO:0071944	cell periphery	0.0118467876365846
BP	GO:0044085	cellular component biogenesis	0.0118467876365846
MF	GO:0005509	calcium ion binding	0.0119438066135274
BP	GO:0023052	signaling	0.0125874555311029
BP	GO:0006260	DNA replication	0.0125874555311029
MF	GO:0005212	structural constituent of eye lens	0.0126037524864351
MF	GO:0005102	signaling receptor binding	0.0131503967449205
BP	GO:0001501	skeletal system development	0.0133585808410111
BP	GO:1905475	regulation of protein localization to membrane	0.0134588878513178
BP	GO:0003418	growth plate cartilage chondrocyte differentiation	0.0142383177268864
BP	GO:2001257	regulation of cation channel activity	0.0145219510082076
CC	GO:0098948	intrinsic component of postsynaptic specialization membrane	0.0156394328355964
BP	GO:0007268	chemical synaptic transmission	0.0156394328355964
BP	GO:0098916	anterograde trans-synaptic signaling	0.0156394328355964
BP	GO:0048167	regulation of synaptic plasticity	0.0160409823565055
CC	GO:0099572	postsynaptic specialization	0.0160409823565055
BP	GO:0006403	RNA localization	0.0160409823565055
BP	GO:0000819	sister chromatid segregation	0.0160409823565055
BP	GO:0061448	connective tissue development	0.016048976489946
BP	GO:0007346	regulation of mitotic cell cycle	0.016048976489946
CC	GO:0044327	dendritic spine head	0.016189811296075
BP	GO:0051216	cartilage development	0.0168378535687154
BP	GO:0002062	chondrocyte differentiation	0.0174643136316118
BP	GO:0003008	system process	0.0174643136316118
BP	GO:0040008	regulation of growth	0.0174643136316118
CC	GO:0005886	plasma membrane	0.017693926189283
BP	GO:0060349	bone morphogenesis	0.0184184314231347
MF	GO:0046873	metal ion transmembrane transporter activity	0.0184184314231347
MF	GO:0003723	RNA binding	0.0189434460500104
BP	GO:0120039	plasma membrane bounded cell projection morphogenesis	0.0194656324296065
BP	GO:0003433	chondrocyte development involved in endochondral bone morphogenesis	0.0197244152621314
BP	GO:0007088	regulation of mitotic nuclear division	0.0198840260193166
BP	GO:0120035	regulation of plasma membrane bounded cell projection organization	0.0199668493108514
BP	GO:0022898	regulation of transmembrane transporter activity	0.0199668493108514
BP	GO:0033047	regulation of mitotic sister chromatid segregation	0.0200319191006447
BP	GO:0051983	regulation of chromosome segregation	0.0200319191006447
BP	GO:0022613	ribonucleoprotein complex biogenesis	0.0207822563996498
BP	GO:0007416	synapse assembly	0.021095516448348
BP	GO:0140014	mitotic nuclear division	0.021773816016921
BP	GO:0071310	cellular response to organic substance	0.021773816016921
CC	GO:0005813	centrosome	0.021993625210372
CC	GO:0034703	cation channel complex	0.022292172490145
CC	GO:0032279	asymmetric synapse	0.0223084848896506
BP	GO:0048858	cell projection morphogenesis	0.023123142814327
BP	GO:0051241	negative regulation of multicellular organismal process	0.023123142814327
BP	GO:0060341	regulation of cellular localization	0.023123142814327
BP	GO:0009653	anatomical structure morphogenesis	0.0237125582589697
BP	GO:0006974	cellular response to DNA damage stimulus	0.0238358349858539
MF	GO:0003707	steroid hormone receptor activity	0.0238358349858539
BP	GO:1904377	positive regulation of protein localization to cell periphery	0.0238358349858539
BP	GO:0044260	cellular macromolecule metabolic process	0.0238838739311842
CC	GO:0043197	dendritic spine	0.0238838739311842
BP	GO:0009719	response to endogenous stimulus	0.0239838543534972
BP	GO:0050896	response to stimulus	0.0240611884926843
BP	GO:0048812	neuron projection morphogenesis	0.0247160852453132
BP	GO:0099177	regulation of trans-synaptic signaling	0.0269652099914647
BP	GO:0003422	growth plate cartilage morphogenesis	0.0269792018054358
CC	GO:0097447	dendritic tree	0.0269792018054358
BP	GO:0000278	mitotic cell cycle	0.0270504635706168
BP	GO:0051093	negative regulation of developmental process	0.0270504635706168
BP	GO:1902749	regulation of cell cycle G2/M phase transition	0.0270536080866343
CC	GO:0150034	distal axon	0.0273639909266686
BP	GO:0003417	growth plate cartilage development	0.0277781709193847
BP	GO:0006352	DNA-templated transcription, initiation	0.0280022767008536
BP	GO:0031344	regulation of cell projection organization	0.0288245972012587
BP	GO:0033045	regulation of sister chromatid segregation	0.0288397664032191
BP	GO:0050804	modulation of chemical synaptic transmission	0.0292181944011347
CC	GO:0098984	neuron to neuron synapse	0.0292181944011347
CC	GO:0048786	presynaptic active zone	0.0293605693335953
CC	GO:0000502	proteasome complex	0.0300684288946318
CC	GO:0000228	nuclear chromosome	0.0300737511443812
BP	GO:1901700	response to oxygen-containing compound	0.0317380136293459
BP	GO:0008285	negative regulation of cell proliferation	0.0325053825969761
BP	GO:0045664	regulation of neuron differentiation	0.0327106537970567
BP	GO:0032990	cell part morphogenesis	0.0334492524981887
CC	GO:0014069	postsynaptic density	0.0350927850795226
BP	GO:1903827	regulation of cellular protein localization	0.0353371947517192
BP	GO:0007166	cell surface receptor signaling pathway	0.0362550959312553
BP	GO:0051171	regulation of nitrogen compound metabolic process	0.0367276714877804
BP	GO:0006259	DNA metabolic process	0.0370871899195912
CC	GO:0030425	dendrite	0.0370871899195912
BP	GO:0051234	establishment of localization	0.0380825615606031
BP	GO:0007049	cell cycle	0.038897656426613
CC	GO:0099061	integral component of postsynaptic density membrane	0.039776124772126
BP	GO:0035264	multicellular organism growth	0.039776124772126
BP	GO:0003413	chondrocyte differentiation involved in endochondral bone morphogenesis	0.039776124772126
BP	GO:0006261	DNA-dependent DNA replication	0.0400280158845414
MF	GO:0008134	transcription factor binding	0.0400280158845414
BP	GO:0090068	positive regulation of cell cycle process	0.0418816477031074
BP	GO:0010033	response to organic substance	0.0419999627070087
BP	GO:0098655	cation transmembrane transport	0.043626557463582
BP	GO:0003414	chondrocyte morphogenesis involved in endochondral bone morphogenesis	0.0436266273593574
BP	GO:0003429	growth plate cartilage chondrocyte morphogenesis	0.0436266273593574
BP	GO:0090171	chondrocyte morphogenesis	0.0436266273593574
BP	GO:0048168	regulation of neuronal synaptic plasticity	0.0439681309675931
BP	GO:0044089	positive regulation of cellular component biogenesis	0.0442652756787269
CC	GO:0044454	nuclear chromosome part	0.044746833029154
CC	GO:1990351	transporter complex	0.0466512217915714
BP	GO:0007215	glutamate receptor signaling pathway	0.0481632998975802
BP	GO:0051236	establishment of RNA localization	0.048281487664064
BP	GO:0071495	cellular response to endogenous stimulus	0.0485323559277264
CC	GO:1905369	endopeptidase complex	0.0485323559277264
BP	GO:0032409	regulation of transporter activity	0.0485323559277264
BP	GO:0007167	enzyme linked receptor protein signaling pathway	0.0493452121419391
