# Supplementary material for: Dedicated transcriptomics combined with power analysis lead to functional understanding of genes with weak phenotypic changes in knockout lines
Source: PLoS Comput Biol. 2020 Nov 12;16(11):e1008354. doi: 10.1371/journal.pcbi.1008354 (PMC7685438; doi:10.1371/journal.pcbi.1008354)
Supplement: S4 File — (GZ) [file pcbi.1008354.s018.gz › S4_File/gor0.7/3.tsv]

ontology	category	term	BH
CC	GO:0032991	protein-containing complex	5.37188375308886e-08
BP	GO:0032501	multicellular organismal process	4.61681499109317e-07
BP	GO:0009987	cellular process	4.61681499109317e-07
CC	GO:0031012	extracellular matrix	5.55077550397196e-07
BP	GO:0071840	cellular component organization or biogenesis	5.55077550397196e-07
MF	GO:0005488	binding	1.23171494146843e-06
BP	GO:0032502	developmental process	1.78733098284487e-06
MF	GO:0005515	protein binding	2.49344942124464e-06
BP	GO:0016043	cellular component organization	2.71764049358818e-06
BP	GO:0007275	multicellular organism development	2.71764049358818e-06
BP	GO:0048856	anatomical structure development	4.35675206785287e-06
BP	GO:0048731	system development	4.52997838882027e-06
BP	GO:0065007	biological regulation	1.27901926431011e-05
BP	GO:0050789	regulation of biological process	1.3769376697071e-05
CC	GO:0062023	collagen-containing extracellular matrix	1.3769376697071e-05
CC	GO:0030424	axon	2.02811802568046e-05
CC	GO:0044428	nuclear part	2.81144580882975e-05
MF	GO:0005201	extracellular matrix structural constituent	3.41491858966039e-05
BP	GO:0048869	cellular developmental process	5.37590610736003e-05
BP	GO:0030154	cell differentiation	5.37590610736003e-05
CC	GO:0043228	non-membrane-bounded organelle	6.00200111374201e-05
BP	GO:0006396	RNA processing	6.23527906720755e-05
BP	GO:0051239	regulation of multicellular organismal process	6.23527906720755e-05
BP	GO:0008380	RNA splicing	7.92557918965751e-05
BP	GO:0050794	regulation of cellular process	8.29087611893641e-05
CC	GO:0045202	synapse	8.62906994962232e-05
BP	GO:0048518	positive regulation of biological process	9.01299322549255e-05
BP	GO:0007399	nervous system development	9.86206615350532e-05
MF	GO:0005198	structural molecule activity	9.86206615350532e-05
CC	GO:0097060	synaptic membrane	9.99577632029206e-05
CC	GO:0031981	nuclear lumen	0.00010792874503048
CC	GO:0044456	synapse part	0.000124767097593999
BP	GO:0051128	regulation of cellular component organization	0.000136303083187741
BP	GO:0048519	negative regulation of biological process	0.000169666473449463
CC	GO:0043232	intracellular non-membrane-bounded organelle	0.000174740319604518
BP	GO:0006397	mRNA processing	0.000198625732728089
CC	GO:0070013	intracellular organelle lumen	0.000218388376836092
BP	GO:0016071	mRNA metabolic process	0.000255342605328246
CC	GO:0036477	somatodendritic compartment	0.000285668967689855
CC	GO:0031974	membrane-enclosed lumen	0.00030036110398229
CC	GO:0043233	organelle lumen	0.00030036110398229
CC	GO:0097458	neuron part	0.000495382428687237
CC	GO:0044421	extracellular region part	0.000569221481768442
BP	GO:0048523	negative regulation of cellular process	0.000616077487419049
MF	GO:0003729	mRNA binding	0.000623591207985967
BP	GO:0006139	nucleobase-containing compound metabolic process	0.000652671974814493
BP	GO:0000375	RNA splicing, via transesterification reactions	0.000653707817308499
BP	GO:0000377	RNA splicing, via transesterification reactions with bulged adenosine as nucleophile	0.000653707817308499
BP	GO:0000398	mRNA splicing, via spliceosome	0.000653707817308499
CC	GO:0000775	chromosome, centromeric region	0.000702289881191773
CC	GO:0031226	intrinsic component of plasma membrane	0.000723323365167581
CC	GO:0005634	nucleus	0.000907253497331281
CC	GO:0000776	kinetochore	0.000936717186937025
CC	GO:0005681	spliceosomal complex	0.000961244996646519
CC	GO:0005581	collagen trimer	0.00101992774384954
CC	GO:0033267	axon part	0.00103046021247076
CC	GO:0005813	centrosome	0.00109010764442556
CC	GO:0005654	nucleoplasm	0.00109010764442556
BP	GO:0048468	cell development	0.0011055120847442
BP	GO:0048666	neuron development	0.00124670320836633
BP	GO:0030182	neuron differentiation	0.00173671590056886
BP	GO:0051130	positive regulation of cellular component organization	0.00180309015744979
BP	GO:0090304	nucleic acid metabolic process	0.00192503926213834
CC	GO:0005887	integral component of plasma membrane	0.00244506977596797
BP	GO:0046483	heterocycle metabolic process	0.00246667853218049
CC	GO:0005615	extracellular space	0.00246667853218049
CC	GO:0030054	cell junction	0.00246667853218049
BP	GO:0022008	neurogenesis	0.00258114468942878
BP	GO:0048699	generation of neurons	0.00258114468942878
BP	GO:0034641	cellular nitrogen compound metabolic process	0.00273964542946964
CC	GO:0044420	extracellular matrix component	0.00275853945555638
CC	GO:1990904	ribonucleoprotein complex	0.0029561356091192
BP	GO:0050793	regulation of developmental process	0.0029561356091192
CC	GO:0098687	chromosomal region	0.00299494647254092
MF	GO:0003723	RNA binding	0.0033220415293033
CC	GO:0005576	extracellular region	0.00341263120857993
BP	GO:0000245	spliceosomal complex assembly	0.00360601590930371
CC	GO:0098878	neurotransmitter receptor complex	0.00364790880027603
BP	GO:0099536	synaptic signaling	0.00370575320986796
BP	GO:0060350	endochondral bone morphogenesis	0.00388355142115792
BP	GO:0099537	trans-synaptic signaling	0.00388355142115792
CC	GO:0043005	neuron projection	0.00394195665086894
BP	GO:0007268	chemical synaptic transmission	0.00394195665086894
BP	GO:0098916	anterograde trans-synaptic signaling	0.00394195665086894
BP	GO:0048167	regulation of synaptic plasticity	0.00418182850054503
BP	GO:0048522	positive regulation of cellular process	0.00418643622029444
BP	GO:0040007	growth	0.00481279058403297
BP	GO:0048168	regulation of neuronal synaptic plasticity	0.00482047081735158
BP	GO:0043170	macromolecule metabolic process	0.00499014028616187
BP	GO:0032879	regulation of localization	0.00510028351500354
BP	GO:0007155	cell adhesion	0.00556710020856174
BP	GO:0030198	extracellular matrix organization	0.00556710020856174
BP	GO:0022610	biological adhesion	0.00558009033588382
CC	GO:0045211	postsynaptic membrane	0.00568215334765268
MF	GO:0044877	protein-containing complex binding	0.00592014265455392
BP	GO:0006725	cellular aromatic compound metabolic process	0.00624203016360193
CC	GO:0097447	dendritic tree	0.00649740515357008
BP	GO:0031175	neuron projection development	0.00649740515357008
BP	GO:0051726	regulation of cell cycle	0.0067259700732836
BP	GO:0060351	cartilage development involved in endochondral bone morphogenesis	0.00746163805642274
BP	GO:0045595	regulation of cell differentiation	0.00769448602019481
BP	GO:0007049	cell cycle	0.00808345325774343
BP	GO:2000026	regulation of multicellular organismal development	0.00822582924597413
BP	GO:0060348	bone development	0.00898027976391655
MF	GO:0005539	glycosaminoglycan binding	0.00918862841393739
CC	GO:0044422	organelle part	0.00945593160168942
CC	GO:0030425	dendrite	0.00969804657801656
BP	GO:0098659	inorganic cation import across plasma membrane	0.00970772960403874
BP	GO:0099587	inorganic ion import across plasma membrane	0.00970772960403874
MF	GO:0030020	extracellular matrix structural constituent conferring tensile strength	0.00983524362740183
CC	GO:0099240	intrinsic component of synaptic membrane	0.00993241603259316
CC	GO:0008328	ionotropic glutamate receptor complex	0.010689640764214
BP	GO:0051179	localization	0.0110647099376555
BP	GO:0120036	plasma membrane bounded cell projection organization	0.0111920910968159
BP	GO:0045597	positive regulation of cell differentiation	0.011283920362788
CC	GO:0098982	GABA-ergic synapse	0.0114693768333026
BP	GO:0050804	modulation of chemical synaptic transmission	0.0119542725843522
BP	GO:0051094	positive regulation of developmental process	0.0120347462963878
CC	GO:0098793	presynapse	0.0120830542952789
BP	GO:0030030	cell projection organization	0.0125400641036019
BP	GO:0120035	regulation of plasma membrane bounded cell projection organization	0.0126021643603516
BP	GO:0008037	cell recognition	0.0133414448040349
BP	GO:1901360	organic cyclic compound metabolic process	0.0133414448040349
BP	GO:0032412	regulation of ion transmembrane transporter activity	0.0138059351628282
BP	GO:0099177	regulation of trans-synaptic signaling	0.013905098484921
CC	GO:0044464	cell part	0.0140041686821855
MF	GO:0005509	calcium ion binding	0.0140415572205932
CC	GO:0005623	cell	0.0149532938444283
CC	GO:0000777	condensed chromosome kinetochore	0.0151094355975655
CC	GO:0099080	supramolecular complex	0.0151094355975655
CC	GO:0099081	supramolecular polymer	0.0151094355975655
MF	GO:0005212	structural constituent of eye lens	0.0162097149182325
BP	GO:0000070	mitotic sister chromatid segregation	0.0164694605984612
CC	GO:0099512	supramolecular fiber	0.0165658476369977
BP	GO:0002062	chondrocyte differentiation	0.0165658476369977
BP	GO:0031123	RNA 3'-end processing	0.017796193508988
BP	GO:0043062	extracellular structure organization	0.017796193508988
CC	GO:0098794	postsynapse	0.0182536560131107
BP	GO:0051093	negative regulation of developmental process	0.0199668837776373
BP	GO:0051960	regulation of nervous system development	0.020459329215466
BP	GO:0006941	striated muscle contraction	0.0205029599527355
BP	GO:0007215	glutamate receptor signaling pathway	0.0215784213818595
CC	GO:0044459	plasma membrane part	0.021600571088067
CC	GO:0043292	contractile fiber	0.021600571088067
BP	GO:0120039	plasma membrane bounded cell projection morphogenesis	0.0217414201339276
CC	GO:0098978	glutamatergic synapse	0.0227144620260006
BP	GO:0031344	regulation of cell projection organization	0.0235347179874714
BP	GO:0048589	developmental growth	0.0235347179874714
BP	GO:0010467	gene expression	0.0255694713509223
BP	GO:0001501	skeletal system development	0.0255869573444302
CC	GO:0098936	intrinsic component of postsynaptic membrane	0.0261907964564138
CC	GO:0048786	presynaptic active zone	0.0261907964564138
BP	GO:0044089	positive regulation of cellular component biogenesis	0.0261907964564138
BP	GO:0048858	cell projection morphogenesis	0.0261907964564138
CC	GO:0000779	condensed chromosome, centromeric region	0.0275905266420202
CC	GO:0098590	plasma membrane region	0.0283942234690806
BP	GO:0060349	bone morphogenesis	0.0283942234690806
BP	GO:0007346	regulation of mitotic cell cycle	0.0283942234690806
CC	GO:0043025	neuronal cell body	0.0283942234690806
BP	GO:0003418	growth plate cartilage chondrocyte differentiation	0.0289999259755657
BP	GO:0051216	cartilage development	0.0289999259755657
BP	GO:0048812	neuron projection morphogenesis	0.0291058240478093
BP	GO:0022898	regulation of transmembrane transporter activity	0.0292290224938942
BP	GO:1905477	positive regulation of protein localization to membrane	0.029666773658582
BP	GO:0051983	regulation of chromosome segregation	0.0303781986426768
CC	GO:0044297	cell body	0.030857780092881
CC	GO:0099572	postsynaptic specialization	0.0309667129928611
CC	GO:0042734	presynaptic membrane	0.0318582885805059
BP	GO:0016070	RNA metabolic process	0.0318582885805059
BP	GO:0051241	negative regulation of multicellular organismal process	0.0323495045817086
BP	GO:0003008	system process	0.032682086822152
BP	GO:0051716	cellular response to stimulus	0.0327375135311323
BP	GO:0090068	positive regulation of cell cycle process	0.0327375135311323
CC	GO:0005694	chromosome	0.0330436731171993
BP	GO:1902749	regulation of cell cycle G2/M phase transition	0.0334799586583604
CC	GO:0099699	integral component of synaptic membrane	0.0344072004320137
MF	GO:0046873	metal ion transmembrane transporter activity	0.0344741414663296
BP	GO:0006807	nitrogen compound metabolic process	0.0358345416792673
BP	GO:0032990	cell part morphogenesis	0.0363572287608292
BP	GO:0006260	DNA replication	0.0370513840888998
CC	GO:0044446	intracellular organelle part	0.0370513840888998
BP	GO:0034765	regulation of ion transmembrane transport	0.0370513840888998
MF	GO:0005102	signaling receptor binding	0.0370513840888998
BP	GO:0033047	regulation of mitotic sister chromatid segregation	0.0370513840888998
BP	GO:0007154	cell communication	0.0370612930960819
BP	GO:0051301	cell division	0.037718158005191
BP	GO:0098655	cation transmembrane transport	0.037718158005191
BP	GO:0003417	growth plate cartilage development	0.0385240226727706
BP	GO:0060341	regulation of cellular localization	0.03856298508412
BP	GO:0003433	chondrocyte development involved in endochondral bone morphogenesis	0.0389138549858506
BP	GO:1900449	regulation of glutamate receptor signaling pathway	0.0389138549858506
BP	GO:0000819	sister chromatid segregation	0.0411694112222243
CC	GO:0044427	chromosomal part	0.041257947554257
CC	GO:0032279	asymmetric synapse	0.0422091527946794
BP	GO:0000278	mitotic cell cycle	0.0422091527946794
BP	GO:0006403	RNA localization	0.0435238301554744
MF	GO:1990825	sequence-specific mRNA binding	0.0437344389046361
BP	GO:0098742	cell-cell adhesion via plasma-membrane adhesion molecules	0.0451404891732763
BP	GO:0050808	synapse organization	0.0453013254394882
BP	GO:0023052	signaling	0.0456842776658202
CC	GO:0005856	cytoskeleton	0.0456842776658202
BP	GO:0098739	import across plasma membrane	0.0457547296142236
BP	GO:0060284	regulation of cell development	0.046064135502063
BP	GO:0033045	regulation of sister chromatid segregation	0.0467888375423131
BP	GO:0035418	protein localization to synapse	0.0467888375423131
BP	GO:1901701	cellular response to oxygen-containing compound	0.0467888375423131
BP	GO:0042221	response to chemical	0.0468185371588979
BP	GO:0006259	DNA metabolic process	0.0486297583173393
BP	GO:0006261	DNA-dependent DNA replication	0.0495742096871949
BP	GO:0044085	cellular component biogenesis	0.0498636552193986
