# Supplementary material for: Dedicated transcriptomics combined with power analysis lead to functional understanding of genes with weak phenotypic changes in knockout lines
Source: PLoS Comput Biol. 2020 Nov 12;16(11):e1008354. doi: 10.1371/journal.pcbi.1008354 (PMC7685438; doi:10.1371/journal.pcbi.1008354)
Supplement: S4 File — (GZ) [file pcbi.1008354.s018.gz › S4_File/gor0.7/174.tsv]

ontology	category	term	BH
CC	GO:0032991	protein-containing complex	7.37034400410277e-09
BP	GO:0071840	cellular component organization or biogenesis	2.70786308102301e-07
BP	GO:0009987	cellular process	2.70786308102301e-07
CC	GO:0031012	extracellular matrix	6.83498291288633e-07
MF	GO:0005201	extracellular matrix structural constituent	6.83498291288633e-07
MF	GO:0005515	protein binding	8.096985759517e-07
BP	GO:0016043	cellular component organization	1.48446136573954e-06
BP	GO:0048731	system development	2.38643055329278e-06
CC	GO:0062023	collagen-containing extracellular matrix	2.62418631977315e-06
BP	GO:0032501	multicellular organismal process	6.02588291453788e-06
BP	GO:0007275	multicellular organism development	6.02588291453788e-06
MF	GO:0005488	binding	6.30891311630059e-06
MF	GO:0005198	structural molecule activity	6.30891311630059e-06
BP	GO:0048856	anatomical structure development	6.30891311630059e-06
BP	GO:0032502	developmental process	6.92224035079814e-06
BP	GO:0007399	nervous system development	8.45363617011965e-06
CC	GO:0044428	nuclear part	8.45363617011965e-06
BP	GO:0065007	biological regulation	1.16319626352309e-05
BP	GO:0050789	regulation of biological process	2.04211895099787e-05
CC	GO:0043228	non-membrane-bounded organelle	2.5739212857178e-05
CC	GO:0030424	axon	2.72259302786233e-05
CC	GO:0005634	nucleus	4.55552952345028e-05
CC	GO:0097060	synaptic membrane	5.00946081307752e-05
CC	GO:0043232	intracellular non-membrane-bounded organelle	5.8064255712457e-05
CC	GO:0045202	synapse	6.81937040371802e-05
CC	GO:0031981	nuclear lumen	9.30536647362155e-05
CC	GO:0031226	intrinsic component of plasma membrane	0.000110469248618525
CC	GO:0044421	extracellular region part	0.000137815467626755
CC	GO:0044456	synapse part	0.000137815467626755
BP	GO:0050794	regulation of cellular process	0.000157014775914741
BP	GO:0016071	mRNA metabolic process	0.000160258210058685
CC	GO:0097458	neuron part	0.000160805245440582
BP	GO:0006396	RNA processing	0.00016862213315795
BP	GO:0048519	negative regulation of biological process	0.000173632305092958
BP	GO:0040007	growth	0.000187783448401548
CC	GO:0005887	integral component of plasma membrane	0.000209555678831329
BP	GO:0006397	mRNA processing	0.000254126616767239
CC	GO:0000775	chromosome, centromeric region	0.000347337223355918
CC	GO:0070013	intracellular organelle lumen	0.000479077014696277
BP	GO:0048523	negative regulation of cellular process	0.000553348431401371
CC	GO:0031974	membrane-enclosed lumen	0.000568014341207316
CC	GO:0043233	organelle lumen	0.000568014341207316
CC	GO:0098687	chromosomal region	0.000573786128218336
BP	GO:0051239	regulation of multicellular organismal process	0.000583719577441856
CC	GO:0099240	intrinsic component of synaptic membrane	0.000610354840820416
CC	GO:0000776	kinetochore	0.000639362574775762
CC	GO:0005681	spliceosomal complex	0.000807099459984104
BP	GO:0051128	regulation of cellular component organization	0.00108499337391088
BP	GO:0006139	nucleobase-containing compound metabolic process	0.00115618403800194
CC	GO:0036477	somatodendritic compartment	0.00120221067597128
CC	GO:0045211	postsynaptic membrane	0.00120221067597128
BP	GO:0048518	positive regulation of biological process	0.0012585070875043
CC	GO:0005654	nucleoplasm	0.00149563865000154
BP	GO:0008380	RNA splicing	0.00150332740911238
BP	GO:0048589	developmental growth	0.00150332740911238
BP	GO:0022008	neurogenesis	0.00150332740911238
BP	GO:0030198	extracellular matrix organization	0.00166529588802706
CC	GO:0005615	extracellular space	0.00178802550373961
BP	GO:0090304	nucleic acid metabolic process	0.00201548313972876
BP	GO:0048699	generation of neurons	0.00204133646774978
BP	GO:0043170	macromolecule metabolic process	0.00204133646774978
CC	GO:0005581	collagen trimer	0.00204409447913535
CC	GO:1990904	ribonucleoprotein complex	0.00206602502437291
BP	GO:0051130	positive regulation of cellular component organization	0.00212965231986212
CC	GO:0044427	chromosomal part	0.00220184299172216
BP	GO:0050793	regulation of developmental process	0.00220184299172216
CC	GO:0033267	axon part	0.00246204411095022
BP	GO:0051726	regulation of cell cycle	0.00258990691139834
BP	GO:0030182	neuron differentiation	0.00258990691139834
BP	GO:0051094	positive regulation of developmental process	0.00268281740438833
BP	GO:0046483	heterocycle metabolic process	0.00286616820217098
BP	GO:0048666	neuron development	0.00286616820217098
BP	GO:2000026	regulation of multicellular organismal development	0.00325483154348648
BP	GO:0034641	cellular nitrogen compound metabolic process	0.00326743093780986
BP	GO:0048869	cellular developmental process	0.00329808539159003
CC	GO:0098590	plasma membrane region	0.00329808539159003
MF	GO:0005212	structural constituent of eye lens	0.00338872980623568
BP	GO:0007155	cell adhesion	0.00338872980623568
BP	GO:0022610	biological adhesion	0.0035278063093008
CC	GO:0098982	GABA-ergic synapse	0.0035278063093008
BP	GO:0043062	extracellular structure organization	0.0035278063093008
BP	GO:0007346	regulation of mitotic cell cycle	0.00392622767175243
CC	GO:0099699	integral component of synaptic membrane	0.00393655061015444
BP	GO:0006725	cellular aromatic compound metabolic process	0.00395030694407707
BP	GO:0000245	spliceosomal complex assembly	0.00395030694407707
CC	GO:0030054	cell junction	0.0044268794591724
BP	GO:0030154	cell differentiation	0.0044268794591724
BP	GO:0051960	regulation of nervous system development	0.00448358403957399
CC	GO:0000779	condensed chromosome, centromeric region	0.00465406129804263
CC	GO:0005623	cell	0.00467246089924085
CC	GO:0000777	condensed chromosome kinetochore	0.00467246089924085
CC	GO:0043005	neuron projection	0.00476238112067919
CC	GO:0098936	intrinsic component of postsynaptic membrane	0.00482307900826766
MF	GO:0044877	protein-containing complex binding	0.00491778339178853
CC	GO:0044464	cell part	0.00491778339178853
CC	GO:0005694	chromosome	0.00510991582420626
BP	GO:0099536	synaptic signaling	0.00524480780996503
BP	GO:0003015	heart process	0.00524480780996503
BP	GO:0006403	RNA localization	0.0053657886812026
BP	GO:0031123	RNA 3'-end processing	0.0058260047456626
CC	GO:0005576	extracellular region	0.00587939838678888
BP	GO:0031175	neuron projection development	0.00592340368644202
BP	GO:0051962	positive regulation of nervous system development	0.00600922817534488
CC	GO:0044459	plasma membrane part	0.00600922817534488
CC	GO:0043025	neuronal cell body	0.00620883842657036
BP	GO:0048468	cell development	0.00639049089926228
BP	GO:0006260	DNA replication	0.00705376024681679
BP	GO:0003008	system process	0.00705376024681679
BP	GO:0099537	trans-synaptic signaling	0.00705376024681679
BP	GO:0007268	chemical synaptic transmission	0.00720451176699074
BP	GO:0098916	anterograde trans-synaptic signaling	0.00720451176699074
BP	GO:0000278	mitotic cell cycle	0.00809520348656742
BP	GO:0006807	nitrogen compound metabolic process	0.00809520348656742
BP	GO:0051179	localization	0.00823425560013775
BP	GO:0048522	positive regulation of cellular process	0.0082415765838297
CC	GO:0044297	cell body	0.00824779464477253
CC	GO:0044420	extracellular matrix component	0.00824779464477253
BP	GO:0008037	cell recognition	0.00885581536217133
BP	GO:0120036	plasma membrane bounded cell projection organization	0.00910424554805473
BP	GO:1901360	organic cyclic compound metabolic process	0.00910424554805473
BP	GO:0030030	cell projection organization	0.00910601098897531
BP	GO:0045597	positive regulation of cell differentiation	0.00925428155087272
BP	GO:0050808	synapse organization	0.00974630654806208
BP	GO:0003071	renal system process involved in regulation of systemic arterial blood pressure	0.010047487797236
BP	GO:0048168	regulation of neuronal synaptic plasticity	0.0106288076530879
MF	GO:0030020	extracellular matrix structural constituent conferring tensile strength	0.0107550145731248
BP	GO:0032879	regulation of localization	0.0107550145731248
MF	GO:0005509	calcium ion binding	0.0115444364452858
BP	GO:0000070	mitotic sister chromatid segregation	0.0117404569316366
CC	GO:0098794	postsynapse	0.0123086484555561
CC	GO:0044422	organelle part	0.0123784141327674
MF	GO:0003723	RNA binding	0.0132882868056392
CC	GO:0005813	centrosome	0.0132882868056392
MF	GO:0003729	mRNA binding	0.0133246720853252
CC	GO:0097447	dendritic tree	0.0133246720853252
BP	GO:0000375	RNA splicing, via transesterification reactions	0.014209566104508
BP	GO:0000377	RNA splicing, via transesterification reactions with bulged adenosine as nucleophile	0.014209566104508
BP	GO:0000398	mRNA splicing, via spliceosome	0.014209566104508
BP	GO:0098659	inorganic cation import across plasma membrane	0.014209566104508
BP	GO:0099587	inorganic ion import across plasma membrane	0.014209566104508
BP	GO:0050767	regulation of neurogenesis	0.015517870026219
BP	GO:0060348	bone development	0.0158318432636508
BP	GO:0090068	positive regulation of cell cycle process	0.0158318432636508
MF	GO:0046873	metal ion transmembrane transporter activity	0.0158318432636508
BP	GO:0010467	gene expression	0.0159433028706543
BP	GO:0050769	positive regulation of neurogenesis	0.0159433028706543
BP	GO:0060350	endochondral bone morphogenesis	0.0159433028706543
CC	GO:0099055	integral component of postsynaptic membrane	0.0164201634818441
BP	GO:0003012	muscle system process	0.0166526075106364
BP	GO:0051236	establishment of RNA localization	0.01733972832946
BP	GO:0060047	heart contraction	0.0173760179344631
BP	GO:0032412	regulation of ion transmembrane transporter activity	0.0176949530175819
BP	GO:0007049	cell cycle	0.0184159176672916
BP	GO:0097435	supramolecular fiber organization	0.0184159176672916
CC	GO:0030425	dendrite	0.0184159176672916
BP	GO:0140014	mitotic nuclear division	0.0185866898012936
BP	GO:0060255	regulation of macromolecule metabolic process	0.018910436182857
BP	GO:0051983	regulation of chromosome segregation	0.019032928411676
BP	GO:0044057	regulation of system process	0.0193903556863631
BP	GO:0033047	regulation of mitotic sister chromatid segregation	0.0194859251067121
BP	GO:0040008	regulation of growth	0.0202154952552394
BP	GO:0045595	regulation of cell differentiation	0.0202154952552394
CC	GO:0098793	presynapse	0.0210607397414389
MF	GO:0005102	signaling receptor binding	0.0217405827486406
BP	GO:0022613	ribonucleoprotein complex biogenesis	0.0219872278962909
BP	GO:0051240	positive regulation of multicellular organismal process	0.0221505678325825
BP	GO:0098742	cell-cell adhesion via plasma-membrane adhesion molecules	0.0242378890891125
BP	GO:0035264	multicellular organism growth	0.0242378890891125
BP	GO:0010720	positive regulation of cell development	0.0242378890891125
BP	GO:0044085	cellular component biogenesis	0.0250700925435321
BP	GO:0120035	regulation of plasma membrane bounded cell projection organization	0.0260634736682493
CC	GO:0099634	postsynaptic specialization membrane	0.0260634736682493
BP	GO:0006941	striated muscle contraction	0.026573134771549
BP	GO:0120039	plasma membrane bounded cell projection morphogenesis	0.0288532474440327
BP	GO:0002062	chondrocyte differentiation	0.0293422578603492
BP	GO:0033045	regulation of sister chromatid segregation	0.0294071688013696
BP	GO:0007088	regulation of mitotic nuclear division	0.0294341339953144
BP	GO:0010564	regulation of cell cycle process	0.0296414453826473
BP	GO:0045664	regulation of neuron differentiation	0.030614058995892
BP	GO:0060349	bone morphogenesis	0.030614058995892
BP	GO:0050657	nucleic acid transport	0.0310064553357993
BP	GO:0050658	RNA transport	0.0310064553357993
CC	GO:0098978	glutamatergic synapse	0.0322901321561883
BP	GO:0098655	cation transmembrane transport	0.0340904220267437
BP	GO:0048858	cell projection morphogenesis	0.0346838125800515
BP	GO:0016070	RNA metabolic process	0.0348884991956731
BP	GO:0044260	cellular macromolecule metabolic process	0.0353539853443239
BP	GO:0000819	sister chromatid segregation	0.0353539853443239
BP	GO:0060351	cartilage development involved in endochondral bone morphogenesis	0.0353665021364068
CC	GO:0071013	catalytic step 2 spliceosome	0.0369058417720207
CC	GO:0000228	nuclear chromosome	0.0376516825012435
BP	GO:0022898	regulation of transmembrane transporter activity	0.0379326556556187
BP	GO:0048812	neuron projection morphogenesis	0.0379326556556187
BP	GO:0031344	regulation of cell projection organization	0.0382665646569641
BP	GO:0006261	DNA-dependent DNA replication	0.0384765494227189
BP	GO:0050804	modulation of chemical synaptic transmission	0.0387193446283721
BP	GO:0032990	cell part morphogenesis	0.039360343611812
CC	GO:0034705	potassium channel complex	0.039360343611812
BP	GO:0060284	regulation of cell development	0.0405860414483412
BP	GO:0008150	biological_process	0.0405860414483412
BP	GO:0009653	anatomical structure morphogenesis	0.0415384349986208
BP	GO:0051093	negative regulation of developmental process	0.0420846450670053
BP	GO:0030001	metal ion transport	0.0422476251690207
BP	GO:1901701	cellular response to oxygen-containing compound	0.0430128825154773
CC	GO:0044454	nuclear chromosome part	0.0435144015718907
BP	GO:0048169	regulation of long-term neuronal synaptic plasticity	0.0446588192809088
BP	GO:0099177	regulation of trans-synaptic signaling	0.0446630671194875
MF	GO:0005261	cation channel activity	0.0449220867368534
BP	GO:0007267	cell-cell signaling	0.0456569148210485
BP	GO:0098801	regulation of renal system process	0.0457760940513415
CC	GO:0042734	presynaptic membrane	0.0457760940513415
BP	GO:0007416	synapse assembly	0.0457760940513415
BP	GO:0099565	chemical synaptic transmission, postsynaptic	0.0476534558963483
BP	GO:0030199	collagen fibril organization	0.0476534558963483
BP	GO:0007411	axon guidance	0.0476534558963483
BP	GO:0042221	response to chemical	0.0476534558963483
CC	GO:0044446	intracellular organelle part	0.0476534558963483
BP	GO:0001501	skeletal system development	0.0480607100684325
CC	GO:0098878	neurotransmitter receptor complex	0.0480607100684325
BP	GO:1904062	regulation of cation transmembrane transport	0.0480607100684325
BP	GO:0006936	muscle contraction	0.0486428292198441
BP	GO:1903047	mitotic cell cycle process	0.0489562297705322
