# Supplementary material for: Dedicated transcriptomics combined with power analysis lead to functional understanding of genes with weak phenotypic changes in knockout lines
Source: PLoS Comput Biol. 2020 Nov 12;16(11):e1008354. doi: 10.1371/journal.pcbi.1008354 (PMC7685438; doi:10.1371/journal.pcbi.1008354)
Supplement: S4 File — (GZ) [file pcbi.1008354.s018.gz › S4_File/gor0.7/204.tsv]

ontology	category	term	BH
CC	GO:0032991	protein-containing complex	8.94438847204668e-09
BP	GO:0009987	cellular process	1.13259943058487e-07
BP	GO:0071840	cellular component organization or biogenesis	2.26633295242267e-06
CC	GO:0031012	extracellular matrix	5.92802262690611e-06
MF	GO:0005515	protein binding	5.92802262690611e-06
BP	GO:0048731	system development	5.92802262690611e-06
CC	GO:0044428	nuclear part	8.29216241988572e-06
BP	GO:0007275	multicellular organism development	1.03661395175656e-05
MF	GO:0005488	binding	1.08341663098161e-05
BP	GO:0016043	cellular component organization	1.08341663098161e-05
MF	GO:0005198	structural molecule activity	1.08341663098161e-05
CC	GO:0043228	non-membrane-bounded organelle	1.62665591261851e-05
BP	GO:0032501	multicellular organismal process	2.55335751902847e-05
BP	GO:0032502	developmental process	3.27813677734758e-05
CC	GO:0031981	nuclear lumen	3.27813677734758e-05
BP	GO:0048856	anatomical structure development	3.27813677734758e-05
BP	GO:0006396	RNA processing	3.27813677734758e-05
CC	GO:0043232	intracellular non-membrane-bounded organelle	3.59671387414136e-05
CC	GO:0062023	collagen-containing extracellular matrix	5.92925146140141e-05
BP	GO:0007399	nervous system development	6.92509912215606e-05
CC	GO:0070013	intracellular organelle lumen	7.82101933044549e-05
BP	GO:0065007	biological regulation	7.82101933044549e-05
CC	GO:0031974	membrane-enclosed lumen	7.82101933044549e-05
CC	GO:0043233	organelle lumen	7.82101933044549e-05
CC	GO:0030424	axon	8.38203426931578e-05
CC	GO:0005654	nucleoplasm	0.000136405053363966
MF	GO:0005201	extracellular matrix structural constituent	0.000147785548167218
CC	GO:1990904	ribonucleoprotein complex	0.000270279912117703
BP	GO:0050789	regulation of biological process	0.000270279912117703
BP	GO:0051128	regulation of cellular component organization	0.000521808405359462
CC	GO:0097060	synaptic membrane	0.000568275987367028
BP	GO:0006397	mRNA processing	0.000735042336314933
CC	GO:0000775	chromosome, centromeric region	0.000765511093139808
CC	GO:0005681	spliceosomal complex	0.000926645389591133
CC	GO:0044422	organelle part	0.000926645389591133
CC	GO:0005634	nucleus	0.000962046644530277
CC	GO:0044421	extracellular region part	0.00111385083963076
CC	GO:0000776	kinetochore	0.00133301561336686
CC	GO:0098687	chromosomal region	0.00135003583313259
BP	GO:0008380	RNA splicing	0.00164420374532251
BP	GO:0040007	growth	0.00183635879657796
BP	GO:0050794	regulation of cellular process	0.00210423158737287
BP	GO:0048519	negative regulation of biological process	0.0022441383280866
CC	GO:0036477	somatodendritic compartment	0.00242854587528432
CC	GO:0097458	neuron part	0.00253757087574499
BP	GO:0016071	mRNA metabolic process	0.00259661253315047
CC	GO:0045202	synapse	0.00262584343618198
CC	GO:0033267	axon part	0.00346976833698758
BP	GO:0048523	negative regulation of cellular process	0.00373828941794443
BP	GO:0051094	positive regulation of developmental process	0.00418879634076254
BP	GO:0051130	positive regulation of cellular component organization	0.00584063843724199
MF	GO:0005212	structural constituent of eye lens	0.00584063843724199
BP	GO:0031123	RNA 3'-end processing	0.0066828439483889
CC	GO:0044446	intracellular organelle part	0.00683894412849312
BP	GO:0006139	nucleobase-containing compound metabolic process	0.00743249290381518
BP	GO:0008150	biological_process	0.00793346225004848
CC	GO:0005615	extracellular space	0.0080556530197369
BP	GO:0051239	regulation of multicellular organismal process	0.00836384380190042
BP	GO:2000026	regulation of multicellular organismal development	0.00836384380190042
CC	GO:0045211	postsynaptic membrane	0.00836384380190042
BP	GO:0090304	nucleic acid metabolic process	0.00836384380190042
BP	GO:0022610	biological adhesion	0.0091632692954177
CC	GO:0044297	cell body	0.00921336959034673
CC	GO:0044456	synapse part	0.00935731478173562
BP	GO:0048518	positive regulation of biological process	0.00935731478173562
BP	GO:0045597	positive regulation of cell differentiation	0.00954596001005626
CC	GO:0043025	neuronal cell body	0.0101441068774464
BP	GO:0007155	cell adhesion	0.0103582194426766
BP	GO:0022008	neurogenesis	0.0116398678044896
BP	GO:0043170	macromolecule metabolic process	0.0117915599555309
BP	GO:0034641	cellular nitrogen compound metabolic process	0.0119085009346021
CC	GO:0005694	chromosome	0.0130473332953358
CC	GO:0044427	chromosomal part	0.0133521408241376
CC	GO:0098982	GABA-ergic synapse	0.014073236602751
BP	GO:0046483	heterocycle metabolic process	0.0146661921868673
BP	GO:0051960	regulation of nervous system development	0.0148357776856153
BP	GO:0000070	mitotic sister chromatid segregation	0.0153897506179044
BP	GO:0051962	positive regulation of nervous system development	0.0157519180048036
BP	GO:0000278	mitotic cell cycle	0.0158977584941094
CC	GO:0031226	intrinsic component of plasma membrane	0.0159484200606938
BP	GO:0048699	generation of neurons	0.0159484200606938
CC	GO:0044464	cell part	0.0166913225656475
BP	GO:0007346	regulation of mitotic cell cycle	0.0168533873199174
CC	GO:0030054	cell junction	0.0169641780872862
CC	GO:0005623	cell	0.017473326957701
BP	GO:0001501	skeletal system development	0.0181316064277802
BP	GO:0050793	regulation of developmental process	0.0185503421882073
MF	GO:0030020	extracellular matrix structural constituent conferring tensile strength	0.0187777114912029
MF	GO:0003729	mRNA binding	0.0194653076387091
BP	GO:0000245	spliceosomal complex assembly	0.0200048727038517
BP	GO:0051726	regulation of cell cycle	0.0207344900711198
BP	GO:0048522	positive regulation of cellular process	0.0207344900711198
CC	GO:0043005	neuron projection	0.0207344900711198
CC	GO:0005576	extracellular region	0.0207344900711198
BP	GO:0030182	neuron differentiation	0.0215292077678526
CC	GO:0000779	condensed chromosome, centromeric region	0.0215292077678526
CC	GO:0005813	centrosome	0.0222327800544681
BP	GO:0099536	synaptic signaling	0.0225465416667826
BP	GO:0098655	cation transmembrane transport	0.0225465416667826
MF	GO:0046873	metal ion transmembrane transporter activity	0.0228080062565481
BP	GO:0040008	regulation of growth	0.0230656386435276
MF	GO:0044877	protein-containing complex binding	0.0233826178792803
CC	GO:0005887	integral component of plasma membrane	0.025267145180378
MF	GO:0003723	RNA binding	0.0255926059560681
BP	GO:0048869	cellular developmental process	0.0268995524983946
CC	GO:0000777	condensed chromosome kinetochore	0.0274022586884937
BP	GO:0007215	glutamate receptor signaling pathway	0.0274022586884937
BP	GO:0030154	cell differentiation	0.0297494223718619
BP	GO:0000819	sister chromatid segregation	0.0298148982134073
BP	GO:0048666	neuron development	0.0298148982134073
CC	GO:0005581	collagen trimer	0.0298148982134073
BP	GO:0007049	cell cycle	0.0298148982134073
CC	GO:0099634	postsynaptic specialization membrane	0.0298148982134073
BP	GO:0000375	RNA splicing, via transesterification reactions	0.0298148982134073
BP	GO:0000377	RNA splicing, via transesterification reactions with bulged adenosine as nucleophile	0.0298148982134073
BP	GO:0000398	mRNA splicing, via spliceosome	0.0298148982134073
BP	GO:0048167	regulation of synaptic plasticity	0.029913622006312
BP	GO:0030198	extracellular matrix organization	0.0310869663150955
CC	GO:0071013	catalytic step 2 spliceosome	0.0312281026499639
BP	GO:0050808	synapse organization	0.0330716050050024
BP	GO:0060348	bone development	0.0330716050050024
CC	GO:0044420	extracellular matrix component	0.0330716050050024
BP	GO:0006725	cellular aromatic compound metabolic process	0.0330716050050024
BP	GO:0006259	DNA metabolic process	0.0330716050050024
BP	GO:0033047	regulation of mitotic sister chromatid segregation	0.0334511461808465
BP	GO:0048589	developmental growth	0.0334511461808465
BP	GO:0051983	regulation of chromosome segregation	0.0334511461808465
BP	GO:0099537	trans-synaptic signaling	0.0334511461808465
BP	GO:0006260	DNA replication	0.0334511461808465
BP	GO:0007268	chemical synaptic transmission	0.0338426178783681
BP	GO:0098916	anterograde trans-synaptic signaling	0.0338426178783681
BP	GO:0045595	regulation of cell differentiation	0.0341012028563742
BP	GO:0090068	positive regulation of cell cycle process	0.0349853420719405
BP	GO:0048168	regulation of neuronal synaptic plasticity	0.0361664961737365
BP	GO:0051179	localization	0.0371187667921413
CC	GO:0098878	neurotransmitter receptor complex	0.0375045520722148
BP	GO:0140014	mitotic nuclear division	0.0375045520722148
BP	GO:1901701	cellular response to oxygen-containing compound	0.0375045520722148
CC	GO:0043292	contractile fiber	0.0385053747029833
BP	GO:0031124	mRNA 3'-end processing	0.0385053747029833
BP	GO:0016049	cell growth	0.0385053747029833
CC	GO:0044304	main axon	0.0387582228148365
BP	GO:0048468	cell development	0.0390714630817929
BP	GO:0050769	positive regulation of neurogenesis	0.0390714630817929
BP	GO:0006807	nitrogen compound metabolic process	0.0397882921670539
BP	GO:0006403	RNA localization	0.0401217825206535
CC	GO:0008328	ionotropic glutamate receptor complex	0.0432264435359185
BP	GO:1901360	organic cyclic compound metabolic process	0.0433564233858277
CC	GO:0099512	supramolecular fiber	0.0448195612975479
BP	GO:0050767	regulation of neurogenesis	0.0462366370089911
BP	GO:0033045	regulation of sister chromatid segregation	0.0465066332499614
BP	GO:0010467	gene expression	0.0496047123577948
