# Supplementary material for: Dedicated transcriptomics combined with power analysis lead to functional understanding of genes with weak phenotypic changes in knockout lines
Source: PLoS Comput Biol. 2020 Nov 12;16(11):e1008354. doi: 10.1371/journal.pcbi.1008354 (PMC7685438; doi:10.1371/journal.pcbi.1008354)
Supplement: S4 File — (GZ) [file pcbi.1008354.s018.gz › S4_File/gor0.7/802.tsv]

ontology	category	term	BH
CC	GO:0032991	protein-containing complex	3.59859275131834e-13
BP	GO:0009987	cellular process	4.61045423533121e-10
BP	GO:0071840	cellular component organization or biogenesis	1.28545034541153e-09
BP	GO:0016043	cellular component organization	1.7453156775489e-08
MF	GO:0005488	binding	4.60250073866821e-08
MF	GO:0005515	protein binding	2.12518797015504e-07
CC	GO:0043228	non-membrane-bounded organelle	3.05210958162086e-07
BP	GO:0032501	multicellular organismal process	3.65743353051487e-07
CC	GO:0043232	intracellular non-membrane-bounded organelle	7.68406988773552e-07
BP	GO:0065007	biological regulation	7.71492039465576e-07
CC	GO:0030424	axon	1.58347518827004e-06
CC	GO:0044428	nuclear part	2.15187859864637e-06
BP	GO:0007275	multicellular organism development	2.8039662317367e-06
CC	GO:0097060	synaptic membrane	2.8039662317367e-06
BP	GO:0032502	developmental process	2.8039662317367e-06
CC	GO:0045202	synapse	2.89652385535767e-06
BP	GO:0050789	regulation of biological process	4.07119670949896e-06
BP	GO:0048856	anatomical structure development	4.07119670949896e-06
BP	GO:0006396	RNA processing	4.20847696054004e-06
MF	GO:0005201	extracellular matrix structural constituent	5.45131821516485e-06
CC	GO:0031012	extracellular matrix	5.46165931644012e-06
CC	GO:0044456	synapse part	5.46165931644012e-06
BP	GO:0048731	system development	6.52030277237034e-06
CC	GO:0097458	neuron part	6.91925056156443e-06
MF	GO:0005198	structural molecule activity	9.68815697651163e-06
CC	GO:0044464	cell part	9.97118741529179e-06
CC	GO:0005623	cell	1.06716851106887e-05
CC	GO:0070013	intracellular organelle lumen	1.45257244729492e-05
CC	GO:0044422	organelle part	1.45257244729492e-05
BP	GO:0008380	RNA splicing	1.45257244729492e-05
CC	GO:1990904	ribonucleoprotein complex	1.45257244729492e-05
CC	GO:0031974	membrane-enclosed lumen	1.45257244729492e-05
CC	GO:0043233	organelle lumen	1.45257244729492e-05
BP	GO:0006397	mRNA processing	1.51210277617345e-05
CC	GO:0031226	intrinsic component of plasma membrane	1.94680777222354e-05
BP	GO:0016071	mRNA metabolic process	2.45349857984633e-05
CC	GO:0031981	nuclear lumen	2.57336620574934e-05
CC	GO:0005887	integral component of plasma membrane	3.22533076026162e-05
CC	GO:0005634	nucleus	3.81083919009084e-05
BP	GO:0051128	regulation of cellular component organization	4.76225614170668e-05
BP	GO:0006139	nucleobase-containing compound metabolic process	4.76225614170668e-05
BP	GO:0043170	macromolecule metabolic process	4.76225614170668e-05
BP	GO:0050794	regulation of cellular process	5.0640065820811e-05
CC	GO:0062023	collagen-containing extracellular matrix	5.49204222262769e-05
CC	GO:0005681	spliceosomal complex	6.08025553924815e-05
CC	GO:0005654	nucleoplasm	7.70574540977117e-05
CC	GO:0030054	cell junction	7.70574540977117e-05
CC	GO:0045211	postsynaptic membrane	8.85786014436862e-05
CC	GO:0000775	chromosome, centromeric region	9.14886758195673e-05
BP	GO:0007399	nervous system development	0.000103083674657612
BP	GO:0090304	nucleic acid metabolic process	0.000119413854316444
CC	GO:0098878	neurotransmitter receptor complex	0.000119953722838048
BP	GO:0099536	synaptic signaling	0.000148773324275489
BP	GO:0051179	localization	0.00016172167532163
BP	GO:0051130	positive regulation of cellular component organization	0.00016600758509133
CC	GO:0000776	kinetochore	0.000172823014287915
BP	GO:0048519	negative regulation of biological process	0.000175010475895182
BP	GO:0000375	RNA splicing, via transesterification reactions	0.000191920716746319
BP	GO:0000377	RNA splicing, via transesterification reactions with bulged adenosine as nucleophile	0.000191920716746319
BP	GO:0000398	mRNA splicing, via spliceosome	0.000191920716746319
BP	GO:0099537	trans-synaptic signaling	0.000191920716746319
CC	GO:0099240	intrinsic component of synaptic membrane	0.000191920716746319
CC	GO:0033267	axon part	0.000191920716746319
BP	GO:0007268	chemical synaptic transmission	0.000191920716746319
BP	GO:0098916	anterograde trans-synaptic signaling	0.000191920716746319
BP	GO:0007049	cell cycle	0.000214748507313753
MF	GO:0044877	protein-containing complex binding	0.000245177252708034
CC	GO:0044446	intracellular organelle part	0.000251500222057702
BP	GO:0048518	positive regulation of biological process	0.000258921920255187
CC	GO:0098687	chromosomal region	0.000258921920255187
CC	GO:0043005	neuron projection	0.000365732881008528
CC	GO:0008328	ionotropic glutamate receptor complex	0.000443150721851018
BP	GO:0046483	heterocycle metabolic process	0.000463627102240284
BP	GO:0022610	biological adhesion	0.000539816131337573
CC	GO:0044459	plasma membrane part	0.000574189606745457
CC	GO:0036477	somatodendritic compartment	0.000577675082728983
BP	GO:0007155	cell adhesion	0.000655836178647528
BP	GO:0051726	regulation of cell cycle	0.000768644977439217
MF	GO:0003723	RNA binding	0.000792240805104856
BP	GO:0034641	cellular nitrogen compound metabolic process	0.000903068005958782
CC	GO:0098590	plasma membrane region	0.00095275629775105
MF	GO:0003729	mRNA binding	0.00123498526471584
BP	GO:0048666	neuron development	0.00134064970242724
BP	GO:0040007	growth	0.00159771292184727
CC	GO:0099699	integral component of synaptic membrane	0.0016037676558546
BP	GO:0048523	negative regulation of cellular process	0.0016037676558546
BP	GO:0051094	positive regulation of developmental process	0.00161067833898958
BP	GO:0006725	cellular aromatic compound metabolic process	0.00201651180366872
CC	GO:0005856	cytoskeleton	0.00227562678336117
CC	GO:0005581	collagen trimer	0.00227562678336117
BP	GO:0051239	regulation of multicellular organismal process	0.0024789699289617
BP	GO:0032879	regulation of localization	0.00250095742742084
BP	GO:0030154	cell differentiation	0.00275924848623952
BP	GO:0048167	regulation of synaptic plasticity	0.00284851833797164
CC	GO:0098794	postsynapse	0.00322183496634895
BP	GO:0048699	generation of neurons	0.0032441694024911
CC	GO:0098793	presynapse	0.00359541122124061
CC	GO:0000779	condensed chromosome, centromeric region	0.00368105609619238
BP	GO:0045597	positive regulation of cell differentiation	0.00373083051076954
BP	GO:1901360	organic cyclic compound metabolic process	0.00373083051076954
BP	GO:0048522	positive regulation of cellular process	0.00374686567862111
CC	GO:0000777	condensed chromosome kinetochore	0.00386795983460707
CC	GO:0098936	intrinsic component of postsynaptic membrane	0.00391667580479152
BP	GO:0010467	gene expression	0.00399434865603056
BP	GO:0022008	neurogenesis	0.00399434865603056
MF	GO:0005212	structural constituent of eye lens	0.00403889693094156
BP	GO:0006403	RNA localization	0.00403889693094156
BP	GO:0048869	cellular developmental process	0.00403889693094156
BP	GO:0031123	RNA 3'-end processing	0.00463688551848298
CC	GO:0005694	chromosome	0.00465803056032276
BP	GO:0030182	neuron differentiation	0.00472305734547024
CC	GO:0099634	postsynaptic specialization membrane	0.00475257277767352
BP	GO:0031175	neuron projection development	0.00524843185581259
CC	GO:0071944	cell periphery	0.00620624736237651
BP	GO:0048468	cell development	0.00673351501562764
BP	GO:0050804	modulation of chemical synaptic transmission	0.0069088726730101
CC	GO:0005813	centrosome	0.00746627572572399
BP	GO:0050793	regulation of developmental process	0.00750771038815764
BP	GO:0048589	developmental growth	0.00765455974590121
BP	GO:0051962	positive regulation of nervous system development	0.00806460241923833
CC	GO:0044421	extracellular region part	0.00816302460600397
CC	GO:0005886	plasma membrane	0.00816539840427359
BP	GO:0000278	mitotic cell cycle	0.00820453053227668
BP	GO:0099177	regulation of trans-synaptic signaling	0.00820453053227668
BP	GO:0044085	cellular component biogenesis	0.00836102708572651
CC	GO:0044427	chromosomal part	0.00853103988323264
BP	GO:0051983	regulation of chromosome segregation	0.00866880538366813
CC	GO:0034703	cation channel complex	0.00875626663692984
CC	GO:0044297	cell body	0.00908198979000499
BP	GO:0051960	regulation of nervous system development	0.00908198979000499
MF	GO:0030020	extracellular matrix structural constituent conferring tensile strength	0.00908477137135032
BP	GO:0000070	mitotic sister chromatid segregation	0.00984643016082371
BP	GO:0000245	spliceosomal complex assembly	0.00992424013834149
CC	GO:0034705	potassium channel complex	0.0112384369926608
CC	GO:1990351	transporter complex	0.0112384369926608
BP	GO:0048168	regulation of neuronal synaptic plasticity	0.0112683135604288
CC	GO:0097447	dendritic tree	0.0118536594184395
CC	GO:0043025	neuronal cell body	0.0121214980050532
BP	GO:0044089	positive regulation of cellular component biogenesis	0.012442741748635
BP	GO:0033045	regulation of sister chromatid segregation	0.0128944276353465
BP	GO:0006807	nitrogen compound metabolic process	0.013693088812787
BP	GO:0050808	synapse organization	0.0140151178646061
CC	GO:1902495	transmembrane transporter complex	0.0150093637611877
CC	GO:0099055	integral component of postsynaptic membrane	0.0152683532346953
BP	GO:0140014	mitotic nuclear division	0.0152946740888428
CC	GO:0099080	supramolecular complex	0.0164460574912759
CC	GO:0099081	supramolecular polymer	0.0164460574912759
BP	GO:0016070	RNA metabolic process	0.0164684932264354
CC	GO:0042734	presynaptic membrane	0.0165201602567527
MF	GO:0046873	metal ion transmembrane transporter activity	0.0168012753337986
CC	GO:0030425	dendrite	0.0171613631001682
CC	GO:0099512	supramolecular fiber	0.0176203112344872
BP	GO:0044260	cellular macromolecule metabolic process	0.0182031824306021
BP	GO:0033047	regulation of mitotic sister chromatid segregation	0.0182031824306021
BP	GO:0042221	response to chemical	0.0183044111780056
MF	GO:0005267	potassium channel activity	0.0187205570472478
BP	GO:0000819	sister chromatid segregation	0.0188712397847652
BP	GO:0007346	regulation of mitotic cell cycle	0.0188712397847652
CC	GO:0098982	GABA-ergic synapse	0.0189573320382427
BP	GO:2000026	regulation of multicellular organismal development	0.0193664642523813
BP	GO:1900449	regulation of glutamate receptor signaling pathway	0.0195043537386125
BP	GO:0006260	DNA replication	0.0197838333526987
CC	GO:0044304	main axon	0.0199676917487566
BP	GO:0007059	chromosome segregation	0.0211661131363116
BP	GO:0030198	extracellular matrix organization	0.0211891737842124
BP	GO:0120036	plasma membrane bounded cell projection organization	0.0220960629903124
BP	GO:0032412	regulation of ion transmembrane transporter activity	0.022479097910159
CC	GO:0043226	organelle	0.0228392479535888
BP	GO:0090068	positive regulation of cell cycle process	0.0228392479535888
BP	GO:0050767	regulation of neurogenesis	0.0228392479535888
BP	GO:0007215	glutamate receptor signaling pathway	0.0228392479535888
BP	GO:0045595	regulation of cell differentiation	0.0232169306436828
BP	GO:0007088	regulation of mitotic nuclear division	0.0238291496265247
BP	GO:0051236	establishment of RNA localization	0.0242439599294534
BP	GO:0010564	regulation of cell cycle process	0.0247991453714867
BP	GO:0022402	cell cycle process	0.0259377535216479
BP	GO:0010720	positive regulation of cell development	0.0266617778290175
CC	GO:0005615	extracellular space	0.0268500604434769
BP	GO:0050769	positive regulation of neurogenesis	0.0268500604434769
CC	GO:0034702	ion channel complex	0.0268952256101118
MF	GO:0015079	potassium ion transmembrane transporter activity	0.0268952256101118
CC	GO:0000502	proteasome complex	0.0269982406578935
CC	GO:0098948	intrinsic component of postsynaptic specialization membrane	0.027120633880564
MF	GO:0005509	calcium ion binding	0.0272163902194458
CC	GO:0042995	cell projection	0.0272163902194458
BP	GO:0030030	cell projection organization	0.0285142345104818
MF	GO:0043168	anion binding	0.0285142345104818
BP	GO:0060284	regulation of cell development	0.0285142345104818
BP	GO:0043062	extracellular structure organization	0.0291309475730754
BP	GO:0002062	chondrocyte differentiation	0.0306316749244936
CC	GO:0043229	intracellular organelle	0.0320773059849056
CC	GO:0071013	catalytic step 2 spliceosome	0.0326436816933074
BP	GO:0120035	regulation of plasma membrane bounded cell projection organization	0.0334390790882993
BP	GO:0035264	multicellular organism growth	0.034634332250158
BP	GO:1902749	regulation of cell cycle G2/M phase transition	0.0354041503530949
CC	GO:0098839	postsynaptic density membrane	0.0354041503530949
CC	GO:0099572	postsynaptic specialization	0.0354041503530949
MF	GO:0005261	cation channel activity	0.0361705202580593
BP	GO:0060350	endochondral bone morphogenesis	0.036180270154368
MF	GO:0005102	signaling receptor binding	0.0363514384865686
BP	GO:0006941	striated muscle contraction	0.0363514384865686
BP	GO:0051234	establishment of localization	0.036660100456701
BP	GO:0051240	positive regulation of multicellular organismal process	0.036660100456701
BP	GO:0050806	positive regulation of synaptic transmission	0.0379854356678508
BP	GO:0098659	inorganic cation import across plasma membrane	0.0386407461518206
BP	GO:0099587	inorganic ion import across plasma membrane	0.0386407461518206
CC	GO:0008076	voltage-gated potassium channel complex	0.0391701844943885
BP	GO:0006275	regulation of DNA replication	0.0393095307780493
BP	GO:0022613	ribonucleoprotein complex biogenesis	0.0406026872480675
CC	GO:0098797	plasma membrane protein complex	0.0406026872480675
CC	GO:0044430	cytoskeletal part	0.0407995693123291
BP	GO:0098655	cation transmembrane transport	0.0407995693123291
BP	GO:0008037	cell recognition	0.0407995693123291
CC	GO:0044420	extracellular matrix component	0.0407995693123291
BP	GO:0060351	cartilage development involved in endochondral bone morphogenesis	0.0407995693123291
BP	GO:0008150	biological_process	0.0407995693123291
BP	GO:0050657	nucleic acid transport	0.0407995693123291
BP	GO:0050658	RNA transport	0.0407995693123291
BP	GO:0070897	transcription preinitiation complex assembly	0.0407995693123291
MF	GO:1990825	sequence-specific mRNA binding	0.0407995693123291
BP	GO:0006259	DNA metabolic process	0.0407995693123291
CC	GO:1905369	endopeptidase complex	0.0415184023294054
BP	GO:0060255	regulation of macromolecule metabolic process	0.0418628345214661
BP	GO:0120039	plasma membrane bounded cell projection morphogenesis	0.0418870477987461
BP	GO:0051301	cell division	0.0426823322294975
CC	GO:0150034	distal axon	0.0427872959679315
BP	GO:0022898	regulation of transmembrane transporter activity	0.0434072637242053
BP	GO:0007154	cell communication	0.0434072637242053
BP	GO:0003071	renal system process involved in regulation of systemic arterial blood pressure	0.0451195800548113
BP	GO:0031344	regulation of cell projection organization	0.0452790543468224
BP	GO:0022607	cellular component assembly	0.046118818296684
BP	GO:0051716	cellular response to stimulus	0.046118818296684
CC	GO:0048786	presynaptic active zone	0.0467726675552914
BP	GO:0070887	cellular response to chemical stimulus	0.0468878998718784
CC	GO:0043235	receptor complex	0.0477363165730839
BP	GO:1901701	cellular response to oxygen-containing compound	0.0477363165730839
MF	GO:0022890	inorganic cation transmembrane transporter activity	0.0486249083856783
BP	GO:0048858	cell projection morphogenesis	0.0494833839455135
BP	GO:0006352	DNA-templated transcription, initiation	0.0494833839455135
