# Supplementary material for: Dedicated transcriptomics combined with power analysis lead to functional understanding of genes with weak phenotypic changes in knockout lines
Source: PLoS Comput Biol. 2020 Nov 12;16(11):e1008354. doi: 10.1371/journal.pcbi.1008354 (PMC7685438; doi:10.1371/journal.pcbi.1008354)
Supplement: S4 File — (GZ) [file pcbi.1008354.s018.gz › S4_File/gor0.7/575.tsv]

ontology	category	term	BH
BP	GO:0009987	cellular process	1.51766301713082e-08
CC	GO:0032991	protein-containing complex	1.51766301713082e-08
BP	GO:0071840	cellular component organization or biogenesis	1.34997192654459e-06
CC	GO:0044428	nuclear part	1.34997192654459e-06
MF	GO:0005515	protein binding	1.5702527366782e-06
CC	GO:0043228	non-membrane-bounded organelle	2.30070054731757e-06
BP	GO:0048731	system development	2.68908119351665e-06
BP	GO:0032502	developmental process	4.5187020686318e-06
CC	GO:0043232	intracellular non-membrane-bounded organelle	4.52292470479892e-06
BP	GO:0007275	multicellular organism development	4.52292470479892e-06
BP	GO:0032501	multicellular organismal process	5.36774118895729e-06
MF	GO:0005198	structural molecule activity	5.718010256163e-06
BP	GO:0048856	anatomical structure development	5.718010256163e-06
CC	GO:0031981	nuclear lumen	7.72442942160798e-06
BP	GO:0016043	cellular component organization	7.72442942160798e-06
CC	GO:0031012	extracellular matrix	1.16784949913555e-05
BP	GO:0065007	biological regulation	1.21810608839957e-05
BP	GO:0007399	nervous system development	1.29519499119987e-05
CC	GO:0070013	intracellular organelle lumen	1.59403702962355e-05
CC	GO:0031974	membrane-enclosed lumen	1.59403702962355e-05
CC	GO:0043233	organelle lumen	1.59403702962355e-05
BP	GO:0050789	regulation of biological process	1.59403702962355e-05
MF	GO:0005488	binding	1.59403702962355e-05
CC	GO:0097458	neuron part	1.59403702962355e-05
CC	GO:0005634	nucleus	2.06888293911875e-05
CC	GO:0045202	synapse	2.06888293911875e-05
CC	GO:0005654	nucleoplasm	2.06888293911875e-05
CC	GO:0030424	axon	2.07292744187151e-05
CC	GO:0044464	cell part	2.07292744187151e-05
CC	GO:0005623	cell	2.22022265035389e-05
CC	GO:0044422	organelle part	2.99275686226439e-05
BP	GO:0048519	negative regulation of biological process	3.3126128885329e-05
CC	GO:0062023	collagen-containing extracellular matrix	3.38728957553034e-05
CC	GO:0097060	synaptic membrane	4.11005617072816e-05
BP	GO:0050794	regulation of cellular process	4.2118685343256e-05
BP	GO:0048523	negative regulation of cellular process	5.01826437709526e-05
CC	GO:0000776	kinetochore	6.05334406211504e-05
CC	GO:0044456	synapse part	6.65003658979967e-05
CC	GO:0000775	chromosome, centromeric region	9.89541456177259e-05
MF	GO:0005201	extracellular matrix structural constituent	9.89541456177259e-05
CC	GO:0031226	intrinsic component of plasma membrane	0.000178358819468349
BP	GO:0006396	RNA processing	0.000188498877829174
BP	GO:0051239	regulation of multicellular organismal process	0.00042090402536112
BP	GO:0051179	localization	0.000473981189048449
CC	GO:0098687	chromosomal region	0.000473981189048449
CC	GO:0036477	somatodendritic compartment	0.000485187429413414
BP	GO:0051128	regulation of cellular component organization	0.000506321295065119
BP	GO:0040007	growth	0.000843497963547392
BP	GO:0045597	positive regulation of cell differentiation	0.000980217098526515
BP	GO:0048518	positive regulation of biological process	0.00101221831214492
CC	GO:1990904	ribonucleoprotein complex	0.00104829300724304
BP	GO:0051130	positive regulation of cellular component organization	0.00122875489942917
CC	GO:0005887	integral component of plasma membrane	0.00139967527401639
BP	GO:2000026	regulation of multicellular organismal development	0.00144957900797654
CC	GO:0044446	intracellular organelle part	0.00163519427999667
BP	GO:0050793	regulation of developmental process	0.00171008534078118
BP	GO:0048468	cell development	0.00177320838741603
BP	GO:0051094	positive regulation of developmental process	0.00200610296971781
BP	GO:0048699	generation of neurons	0.00228014655660357
CC	GO:0033267	axon part	0.0023969851663161
BP	GO:0048869	cellular developmental process	0.00251979004589045
BP	GO:0006139	nucleobase-containing compound metabolic process	0.00251979004589045
BP	GO:0043170	macromolecule metabolic process	0.00260267363745564
BP	GO:0016071	mRNA metabolic process	0.00272328500149299
BP	GO:0051960	regulation of nervous system development	0.00275394815565239
CC	GO:0043005	neuron projection	0.00281997307435427
BP	GO:0022008	neurogenesis	0.0032209154242343
CC	GO:0044297	cell body	0.0032847943711998
BP	GO:0030154	cell differentiation	0.00331987026086632
CC	GO:0005681	spliceosomal complex	0.00334437980481489
BP	GO:0048522	positive regulation of cellular process	0.003470728529343
BP	GO:0090304	nucleic acid metabolic process	0.00372075299530151
CC	GO:0043025	neuronal cell body	0.00383164615916361
CC	GO:0098590	plasma membrane region	0.00392630666782125
BP	GO:0008380	RNA splicing	0.00392810545180859
MF	GO:0030020	extracellular matrix structural constituent conferring tensile strength	0.00420251938464033
BP	GO:0060350	endochondral bone morphogenesis	0.00426051004101024
CC	GO:0099240	intrinsic component of synaptic membrane	0.00426051004101024
CC	GO:0030054	cell junction	0.00426484095523858
CC	GO:0044421	extracellular region part	0.00460259759914288
BP	GO:0006397	mRNA processing	0.00469198479463881
CC	GO:0044459	plasma membrane part	0.0047991575411152
CC	GO:0098878	neurotransmitter receptor complex	0.0047991575411152
BP	GO:0030182	neuron differentiation	0.00487002864055964
CC	GO:0045211	postsynaptic membrane	0.00487002864055964
BP	GO:0048666	neuron development	0.00504744924773348
BP	GO:0045595	regulation of cell differentiation	0.00504744924773348
CC	GO:0098793	presynapse	0.00547762253895863
CC	GO:0005856	cytoskeleton	0.00547762253895863
CC	GO:0000777	condensed chromosome kinetochore	0.00555345093514594
BP	GO:2001257	regulation of cation channel activity	0.0057459629408271
BP	GO:0032412	regulation of ion transmembrane transporter activity	0.00614974481741731
CC	GO:0005581	collagen trimer	0.00614974481741731
BP	GO:0046483	heterocycle metabolic process	0.00614974481741731
BP	GO:0032879	regulation of localization	0.00678675344420066
BP	GO:0060351	cartilage development involved in endochondral bone morphogenesis	0.00678675344420066
CC	GO:0099080	supramolecular complex	0.00678675344420066
CC	GO:0099081	supramolecular polymer	0.00678675344420066
BP	GO:0099536	synaptic signaling	0.00689089854442906
BP	GO:0050808	synapse organization	0.00689089854442906
CC	GO:0099512	supramolecular fiber	0.00739006964949699
BP	GO:0031123	RNA 3'-end processing	0.0074469565830885
BP	GO:0051962	positive regulation of nervous system development	0.00779933173531485
BP	GO:0048589	developmental growth	0.00780053781066654
BP	GO:0007049	cell cycle	0.00829809460512599
BP	GO:0099537	trans-synaptic signaling	0.00960441385603756
BP	GO:0006260	DNA replication	0.0102239342493998
CC	GO:0044420	extracellular matrix component	0.0102513361456368
BP	GO:0034641	cellular nitrogen compound metabolic process	0.0102768956177587
CC	GO:0005615	extracellular space	0.0117996677944097
BP	GO:0002062	chondrocyte differentiation	0.0118266530738932
BP	GO:0006725	cellular aromatic compound metabolic process	0.0120821723711716
BP	GO:0051726	regulation of cell cycle	0.0123870756430813
MF	GO:0003729	mRNA binding	0.0126917108060357
BP	GO:0007268	chemical synaptic transmission	0.0126917108060357
BP	GO:0098916	anterograde trans-synaptic signaling	0.0126917108060357
BP	GO:0044085	cellular component biogenesis	0.0130794414351879
CC	GO:0008328	ionotropic glutamate receptor complex	0.0131439801668679
BP	GO:0060348	bone development	0.0131439801668679
BP	GO:0008037	cell recognition	0.0131439801668679
BP	GO:0022610	biological adhesion	0.0131439801668679
CC	GO:0044427	chromosomal part	0.0131439801668679
BP	GO:0000375	RNA splicing, via transesterification reactions	0.0131439801668679
BP	GO:0000377	RNA splicing, via transesterification reactions with bulged adenosine as nucleophile	0.0131439801668679
BP	GO:0000398	mRNA splicing, via spliceosome	0.0131439801668679
BP	GO:0000245	spliceosomal complex assembly	0.0131439801668679
CC	GO:0098982	GABA-ergic synapse	0.0131439801668679
MF	GO:0005212	structural constituent of eye lens	0.0135927352202232
BP	GO:0022898	regulation of transmembrane transporter activity	0.0138605607666562
CC	GO:0005813	centrosome	0.014273459599199
CC	GO:0098978	glutamatergic synapse	0.0143490837216384
CC	GO:0000779	condensed chromosome, centromeric region	0.0143490837216384
BP	GO:0007155	cell adhesion	0.0149284916803028
BP	GO:0010720	positive regulation of cell development	0.0153554192641718
BP	GO:0006941	striated muscle contraction	0.0153554192641718
CC	GO:0043292	contractile fiber	0.0154484286582985
BP	GO:0007215	glutamate receptor signaling pathway	0.0158791922086243
BP	GO:0003418	growth plate cartilage chondrocyte differentiation	0.0159238421300502
MF	GO:0044877	protein-containing complex binding	0.0160132622554897
BP	GO:0050767	regulation of neurogenesis	0.0174243142810949
CC	GO:0005694	chromosome	0.0175338757975215
CC	GO:0048786	presynaptic active zone	0.0179858857344367
CC	GO:0044327	dendritic spine head	0.0186138567892277
BP	GO:0050769	positive regulation of neurogenesis	0.0190470555609895
BP	GO:0044089	positive regulation of cellular component biogenesis	0.0190730462501171
BP	GO:0050806	positive regulation of synaptic transmission	0.0191540507199702
BP	GO:0060284	regulation of cell development	0.0204578289130212
CC	GO:0098936	intrinsic component of postsynaptic membrane	0.020532417634308
MF	GO:0008092	cytoskeletal protein binding	0.0205544715332222
CC	GO:0097447	dendritic tree	0.0205544715332222
BP	GO:0051716	cellular response to stimulus	0.0205544715332222
BP	GO:0007154	cell communication	0.0210211074575437
BP	GO:0006928	movement of cell or subcellular component	0.0210752460121264
CC	GO:0099699	integral component of synaptic membrane	0.0218581179408091
BP	GO:0031175	neuron projection development	0.0218581179408091
BP	GO:0003433	chondrocyte development involved in endochondral bone morphogenesis	0.0219766449905998
BP	GO:0001501	skeletal system development	0.0219766449905998
BP	GO:0090068	positive regulation of cell cycle process	0.0224625458221528
CC	GO:0042734	presynaptic membrane	0.0224625458221528
BP	GO:1901701	cellular response to oxygen-containing compound	0.0227289653075128
BP	GO:0008150	biological_process	0.0229872624460734
BP	GO:0051983	regulation of chromosome segregation	0.0230644785300458
BP	GO:0048167	regulation of synaptic plasticity	0.0240185765968274
BP	GO:0006807	nitrogen compound metabolic process	0.0240185765968274
BP	GO:1901360	organic cyclic compound metabolic process	0.0241140585168381
BP	GO:0032409	regulation of transporter activity	0.0241140585168381
CC	GO:0043226	organelle	0.0250542651448093
CC	GO:0043229	intracellular organelle	0.0250542651448093
BP	GO:0003015	heart process	0.0250696760999962
BP	GO:0023052	signaling	0.0251507571222924
BP	GO:0070887	cellular response to chemical stimulus	0.0252517623150695
CC	GO:0099634	postsynaptic specialization membrane	0.0263717238426518
CC	GO:0030425	dendrite	0.0278821424633269
BP	GO:0051234	establishment of localization	0.028657762342325
BP	GO:0006403	RNA localization	0.028657762342325
BP	GO:0035264	multicellular organism growth	0.0287228844032654
BP	GO:0098742	cell-cell adhesion via plasma-membrane adhesion molecules	0.0292756673436903
BP	GO:0003422	growth plate cartilage morphogenesis	0.0300803386952912
MF	GO:0003723	RNA binding	0.0305805517756298
BP	GO:0120039	plasma membrane bounded cell projection morphogenesis	0.0309995247122956
BP	GO:0022613	ribonucleoprotein complex biogenesis	0.031311156230236
BP	GO:0030030	cell projection organization	0.0334063414636157
BP	GO:0120036	plasma membrane bounded cell projection organization	0.0334063414636157
BP	GO:0060349	bone morphogenesis	0.0334063414636157
BP	GO:0016477	cell migration	0.0334063414636157
BP	GO:0033045	regulation of sister chromatid segregation	0.0334063414636157
BP	GO:0030198	extracellular matrix organization	0.0342340947407544
BP	GO:0010467	gene expression	0.0342340947407544
BP	GO:0042221	response to chemical	0.0351126136980314
BP	GO:0030001	metal ion transport	0.0351126136980314
BP	GO:0098655	cation transmembrane transport	0.0353232909015628
BP	GO:0007059	chromosome segregation	0.0355817722140373
BP	GO:0050804	modulation of chemical synaptic transmission	0.0361748334509912
BP	GO:0044087	regulation of cellular component biogenesis	0.0361748334509912
CC	GO:0005886	plasma membrane	0.0361748334509912
BP	GO:0048858	cell projection morphogenesis	0.0361748334509912
BP	GO:0003071	renal system process involved in regulation of systemic arterial blood pressure	0.0361748334509912
BP	GO:0034508	centromere complex assembly	0.0361748334509912
MF	GO:0046873	metal ion transmembrane transporter activity	0.0364095948709358
CC	GO:0099572	postsynaptic specialization	0.0364095948709358
CC	GO:0098794	postsynapse	0.0365346709732187
BP	GO:0000070	mitotic sister chromatid segregation	0.0390615956392073
CC	GO:0098839	postsynaptic density membrane	0.0391766192319911
BP	GO:0048812	neuron projection morphogenesis	0.0391826188062559
CC	GO:0098984	neuron to neuron synapse	0.0397419069861412
BP	GO:0050896	response to stimulus	0.0399586291714387
BP	GO:0051240	positive regulation of multicellular organismal process	0.040320995680042
BP	GO:0099177	regulation of trans-synaptic signaling	0.0414962452770158
BP	GO:0000819	sister chromatid segregation	0.0422394842507849
BP	GO:0006259	DNA metabolic process	0.0423596693868317
CC	GO:0071944	cell periphery	0.0427247606157661
BP	GO:0003413	chondrocyte differentiation involved in endochondral bone morphogenesis	0.0427247606157661
CC	GO:0034703	cation channel complex	0.0438666673363812
BP	GO:0040008	regulation of growth	0.044905246501016
MF	GO:1990825	sequence-specific mRNA binding	0.045072745477135
BP	GO:0000278	mitotic cell cycle	0.045072745477135
BP	GO:0048168	regulation of neuronal synaptic plasticity	0.045072745477135
BP	GO:0033047	regulation of mitotic sister chromatid segregation	0.0462144040722625
BP	GO:0120035	regulation of plasma membrane bounded cell projection organization	0.0462543832216
BP	GO:0003414	chondrocyte morphogenesis involved in endochondral bone morphogenesis	0.0462543832216
BP	GO:0003429	growth plate cartilage chondrocyte morphogenesis	0.0462543832216
BP	GO:0090171	chondrocyte morphogenesis	0.0462543832216
BP	GO:0060255	regulation of macromolecule metabolic process	0.048383460653696
BP	GO:0044260	cellular macromolecule metabolic process	0.048383460653696
BP	GO:0007416	synapse assembly	0.048383460653696
BP	GO:0040011	locomotion	0.0483987703743694
CC	GO:0044424	intracellular part	0.0483987703743694
