# Supplementary material for: Dedicated transcriptomics combined with power analysis lead to functional understanding of genes with weak phenotypic changes in knockout lines
Source: PLoS Comput Biol. 2020 Nov 12;16(11):e1008354. doi: 10.1371/journal.pcbi.1008354 (PMC7685438; doi:10.1371/journal.pcbi.1008354)
Supplement: S4 File — (GZ) [file pcbi.1008354.s018.gz › S4_File/gor0.7/160.tsv]

ontology	category	term	BH
CC	GO:0032991	protein-containing complex	6.92868750002667e-10
BP	GO:0009987	cellular process	5.32288311860095e-07
BP	GO:0032501	multicellular organismal process	8.92368909730457e-07
MF	GO:0005515	protein binding	1.58673278498576e-06
BP	GO:0032502	developmental process	3.68127249998222e-06
CC	GO:0031012	extracellular matrix	3.7260006909549e-06
CC	GO:0044428	nuclear part	5.41660256422734e-06
BP	GO:0007275	multicellular organism development	5.73812230943869e-06
BP	GO:0048856	anatomical structure development	5.97102670325693e-06
BP	GO:0071840	cellular component organization or biogenesis	7.39209619184666e-06
MF	GO:0005488	binding	1.20588110398419e-05
BP	GO:0048731	system development	1.20588110398419e-05
CC	GO:0030424	axon	1.28663598457003e-05
CC	GO:0043228	non-membrane-bounded organelle	3.52810385291968e-05
BP	GO:0065007	biological regulation	3.52810385291968e-05
MF	GO:0005201	extracellular matrix structural constituent	3.90062990333725e-05
BP	GO:0016043	cellular component organization	3.90062990333725e-05
CC	GO:0031981	nuclear lumen	4.27351693393696e-05
CC	GO:0070013	intracellular organelle lumen	4.27351693393696e-05
BP	GO:0007399	nervous system development	4.27351693393696e-05
CC	GO:0031974	membrane-enclosed lumen	4.27351693393696e-05
CC	GO:0043233	organelle lumen	4.27351693393696e-05
CC	GO:0097458	neuron part	4.32491740232612e-05
CC	GO:0062023	collagen-containing extracellular matrix	4.4254115265514e-05
MF	GO:0005198	structural molecule activity	4.4254115265514e-05
CC	GO:0043232	intracellular non-membrane-bounded organelle	4.4254115265514e-05
CC	GO:0045202	synapse	7.39362699879906e-05
CC	GO:0097060	synaptic membrane	7.39362699879906e-05
CC	GO:0044456	synapse part	9.5858928748693e-05
CC	GO:0036477	somatodendritic compartment	0.000102921727420999
CC	GO:0031226	intrinsic component of plasma membrane	0.000146620667519192
CC	GO:0044421	extracellular region part	0.000216114057400783
BP	GO:0050789	regulation of biological process	0.000225680337716385
BP	GO:0006396	RNA processing	0.000265244508439002
BP	GO:0050794	regulation of cellular process	0.000306546851162628
BP	GO:0048518	positive regulation of biological process	0.000349384347934541
BP	GO:0048523	negative regulation of cellular process	0.000524311781535848
BP	GO:0006139	nucleobase-containing compound metabolic process	0.000524311781535848
BP	GO:0048519	negative regulation of biological process	0.000649087370909488
BP	GO:0051726	regulation of cell cycle	0.000752171897300595
CC	GO:0005887	integral component of plasma membrane	0.000777255880376123
CC	GO:0033267	axon part	0.00123703523441541
BP	GO:0043170	macromolecule metabolic process	0.00128628207671703
CC	GO:0045211	postsynaptic membrane	0.00132361678519459
BP	GO:0048522	positive regulation of cellular process	0.00151257924817512
BP	GO:0090304	nucleic acid metabolic process	0.00155339483406885
BP	GO:0030154	cell differentiation	0.00172693810285788
BP	GO:0008380	RNA splicing	0.00172693810285788
BP	GO:0048869	cellular developmental process	0.00172693810285788
BP	GO:0051239	regulation of multicellular organismal process	0.00194689362440351
CC	GO:0000776	kinetochore	0.00194689362440351
BP	GO:0051128	regulation of cellular component organization	0.00194689362440351
MF	GO:0044877	protein-containing complex binding	0.00194689362440351
CC	GO:0005654	nucleoplasm	0.00194689362440351
BP	GO:0006397	mRNA processing	0.00246179660242287
CC	GO:0005634	nucleus	0.00257371461585165
CC	GO:0044327	dendritic spine head	0.00258838816974026
CC	GO:0043005	neuron projection	0.00258838816974026
BP	GO:0046483	heterocycle metabolic process	0.00258838816974026
BP	GO:0022008	neurogenesis	0.00269681336468498
CC	GO:0000775	chromosome, centromeric region	0.00294522568456206
BP	GO:0016071	mRNA metabolic process	0.00299022137533253
CC	GO:0043025	neuronal cell body	0.00318810309217381
CC	GO:0098687	chromosomal region	0.00348425313531946
CC	GO:0044297	cell body	0.00365476619280694
BP	GO:0099536	synaptic signaling	0.00365476619280694
CC	GO:0034705	potassium channel complex	0.00365476619280694
CC	GO:0099240	intrinsic component of synaptic membrane	0.00365476619280694
BP	GO:0007268	chemical synaptic transmission	0.00365476619280694
BP	GO:0098916	anterograde trans-synaptic signaling	0.00365476619280694
BP	GO:0099537	trans-synaptic signaling	0.00365476619280694
BP	GO:0050793	regulation of developmental process	0.00381116414512772
CC	GO:0005615	extracellular space	0.00391976828513465
BP	GO:0048699	generation of neurons	0.00406521368330072
BP	GO:0006260	DNA replication	0.00462975659029149
BP	GO:0051179	localization	0.0046880752497969
BP	GO:0034641	cellular nitrogen compound metabolic process	0.0046880752497969
BP	GO:0040007	growth	0.00469181393892415
BP	GO:0048468	cell development	0.00469181393892415
BP	GO:0051130	positive regulation of cellular component organization	0.00485142840795385
BP	GO:0000245	spliceosomal complex assembly	0.00485142840795385
BP	GO:0090068	positive regulation of cell cycle process	0.00485142840795385
CC	GO:0098794	postsynapse	0.00495040563784774
BP	GO:0007049	cell cycle	0.00514383280214194
CC	GO:0044422	organelle part	0.00534641911102488
CC	GO:0005681	spliceosomal complex	0.0054737058378803
BP	GO:2000026	regulation of multicellular organismal development	0.00601049567565856
CC	GO:0030054	cell junction	0.00601049567565856
CC	GO:0005576	extracellular region	0.00607889497516872
BP	GO:0006725	cellular aromatic compound metabolic process	0.00630716201053375
CC	GO:0098936	intrinsic component of postsynaptic membrane	0.0064762618480671
CC	GO:1990904	ribonucleoprotein complex	0.00657548469220434
MF	GO:0046873	metal ion transmembrane transporter activity	0.00725097929136271
CC	GO:0044459	plasma membrane part	0.00740122586726626
BP	GO:0051094	positive regulation of developmental process	0.00759967891455756
BP	GO:0031123	RNA 3'-end processing	0.00790623059667114
BP	GO:0000278	mitotic cell cycle	0.00819897314593789
CC	GO:0097447	dendritic tree	0.00894994035859613
BP	GO:0000375	RNA splicing, via transesterification reactions	0.00942683839238207
BP	GO:0000377	RNA splicing, via transesterification reactions with bulged adenosine as nucleophile	0.00942683839238207
BP	GO:0000398	mRNA splicing, via spliceosome	0.00942683839238207
BP	GO:0032879	regulation of localization	0.00946543930400512
BP	GO:0007346	regulation of mitotic cell cycle	0.00948804259650493
BP	GO:0000070	mitotic sister chromatid segregation	0.00951118557616325
CC	GO:0005813	centrosome	0.00951118557616325
BP	GO:0060350	endochondral bone morphogenesis	0.00980600254717447
CC	GO:0098590	plasma membrane region	0.010104615455302
CC	GO:0044420	extracellular matrix component	0.0105358111128594
BP	GO:0006261	DNA-dependent DNA replication	0.0109986878541117
BP	GO:0030182	neuron differentiation	0.012122167738115
BP	GO:0003008	system process	0.012130129326268
BP	GO:0048666	neuron development	0.0124424420473766
CC	GO:0030425	dendrite	0.0124424420473766
BP	GO:1901360	organic cyclic compound metabolic process	0.0124424420473766
MF	GO:0005261	cation channel activity	0.0124942369666408
CC	GO:0099699	integral component of synaptic membrane	0.0128070404706893
CC	GO:0098878	neurotransmitter receptor complex	0.0129066615490674
CC	GO:0043197	dendritic spine	0.0130368719510527
BP	GO:1901701	cellular response to oxygen-containing compound	0.0130378124225324
BP	GO:0048167	regulation of synaptic plasticity	0.0130378124225324
BP	GO:0050804	modulation of chemical synaptic transmission	0.0130378124225324
CC	GO:0098978	glutamatergic synapse	0.0132691338860443
BP	GO:0051983	regulation of chromosome segregation	0.0132691338860443
BP	GO:0010467	gene expression	0.0132691338860443
MF	GO:0005267	potassium channel activity	0.01482470714639
BP	GO:0042221	response to chemical	0.0149124446313107
CC	GO:0044464	cell part	0.0153159798302364
MF	GO:0005212	structural constituent of eye lens	0.0153159798302364
BP	GO:0099177	regulation of trans-synaptic signaling	0.0153159798302364
CC	GO:0098793	presynapse	0.0153159798302364
BP	GO:0045595	regulation of cell differentiation	0.0154458946362202
CC	GO:0005623	cell	0.0161051120012535
BP	GO:0006807	nitrogen compound metabolic process	0.0161051120012535
BP	GO:0040008	regulation of growth	0.0171123175932428
BP	GO:0098703	calcium ion import across plasma membrane	0.0175348246006092
BP	GO:1902656	calcium ion import into cytosol	0.0175348246006092
BP	GO:0051960	regulation of nervous system development	0.0175381688284989
CC	GO:0044446	intracellular organelle part	0.0177804044683459
BP	GO:0033045	regulation of sister chromatid segregation	0.0182772394167644
BP	GO:0006275	regulation of DNA replication	0.0190161168841522
BP	GO:0000819	sister chromatid segregation	0.0194158317351932
CC	GO:0099634	postsynaptic specialization membrane	0.0196359305268105
CC	GO:0034703	cation channel complex	0.0201834284449882
CC	GO:0044427	chromosomal part	0.020273565255439
CC	GO:0005856	cytoskeleton	0.0204458199322098
CC	GO:1902495	transmembrane transporter complex	0.0209593903594868
CC	GO:0099055	integral component of postsynaptic membrane	0.0209593903594868
BP	GO:0001501	skeletal system development	0.0209758278614843
BP	GO:0051093	negative regulation of developmental process	0.0225717695389735
BP	GO:0060255	regulation of macromolecule metabolic process	0.0229949730397351
CC	GO:1990351	transporter complex	0.0230751844285949
CC	GO:0008076	voltage-gated potassium channel complex	0.0232239448305665
BP	GO:0016070	RNA metabolic process	0.0232861491820835
BP	GO:0033047	regulation of mitotic sister chromatid segregation	0.02453642577816
MF	GO:0015079	potassium ion transmembrane transporter activity	0.0255829427237176
BP	GO:0044260	cellular macromolecule metabolic process	0.0255829427237176
BP	GO:0010564	regulation of cell cycle process	0.0255829427237176
CC	GO:0005581	collagen trimer	0.0256883879174089
BP	GO:0051962	positive regulation of nervous system development	0.0261343089700607
BP	GO:0140014	mitotic nuclear division	0.0261343089700607
CC	GO:0005694	chromosome	0.0262323260086581
BP	GO:0048168	regulation of neuronal synaptic plasticity	0.0264064865368027
CC	GO:0098982	GABA-ergic synapse	0.0266798477563862
BP	GO:0045597	positive regulation of cell differentiation	0.0267596483481464
BP	GO:1903047	mitotic cell cycle process	0.0276674535562119
CC	GO:0044309	neuron spine	0.0288203973998746
CC	GO:0071944	cell periphery	0.029535915197067
BP	GO:0006403	RNA localization	0.0299154403859755
BP	GO:0033993	response to lipid	0.0313748311493011
BP	GO:0060348	bone development	0.0314387218902703
CC	GO:0008328	ionotropic glutamate receptor complex	0.0320538147808086
BP	GO:0071222	cellular response to lipopolysaccharide	0.0320538147808086
BP	GO:0098659	inorganic cation import across plasma membrane	0.0320538147808086
BP	GO:0099587	inorganic ion import across plasma membrane	0.0320538147808086
BP	GO:0007215	glutamate receptor signaling pathway	0.0320538147808086
MF	GO:0015267	channel activity	0.0320538147808086
MF	GO:0022803	passive transmembrane transporter activity	0.0320538147808086
BP	GO:0070887	cellular response to chemical stimulus	0.0320538147808086
BP	GO:0099565	chemical synaptic transmission, postsynaptic	0.0320538147808086
BP	GO:0008037	cell recognition	0.0323386110718304
BP	GO:0050808	synapse organization	0.0330058662972614
CC	GO:0000779	condensed chromosome, centromeric region	0.0346604121882022
CC	GO:0034702	ion channel complex	0.0356906211116803
CC	GO:0005886	plasma membrane	0.0358636009278606
BP	GO:0022402	cell cycle process	0.0365917044601826
MF	GO:0003729	mRNA binding	0.0375188465127082
MF	GO:0003723	RNA binding	0.0388566878247162
CC	GO:0042734	presynaptic membrane	0.0388566878247162
BP	GO:0031175	neuron projection development	0.038971139589827
MF	GO:0004529	exodeoxyribonuclease activity	0.0390571265281739
MF	GO:0008324	cation transmembrane transporter activity	0.0391203408756766
BP	GO:0003071	renal system process involved in regulation of systemic arterial blood pressure	0.0393729687309449
MF	GO:0022890	inorganic cation transmembrane transporter activity	0.0393729687309449
BP	GO:0060351	cartilage development involved in endochondral bone morphogenesis	0.0393729687309449
BP	GO:0009719	response to endogenous stimulus	0.0393729687309449
BP	GO:0022610	biological adhesion	0.0393729687309449
MF	GO:0022836	gated channel activity	0.0394270251217646
BP	GO:0050877	nervous system process	0.0419665287039645
MF	GO:0022838	substrate-specific channel activity	0.0444649295617104
BP	GO:0006941	striated muscle contraction	0.0447951906103061
BP	GO:0071219	cellular response to molecule of bacterial origin	0.0456832308585257
BP	GO:1901700	response to oxygen-containing compound	0.0456832308585257
BP	GO:0007155	cell adhesion	0.0456832308585257
BP	GO:0042391	regulation of membrane potential	0.0456832308585257
BP	GO:0030001	metal ion transport	0.0458194266482785
BP	GO:0048584	positive regulation of response to stimulus	0.0466485494692513
BP	GO:0006813	potassium ion transport	0.0466635203256029
BP	GO:0050806	positive regulation of synaptic transmission	0.0471642358151548
MF	GO:1990825	sequence-specific mRNA binding	0.0471642358151548
BP	GO:0051241	negative regulation of multicellular organismal process	0.0492872329384715
BP	GO:0044087	regulation of cellular component biogenesis	0.0492872329384715
