# Supplementary material for: Dedicated transcriptomics combined with power analysis lead to functional understanding of genes with weak phenotypic changes in knockout lines
Source: PLoS Comput Biol. 2020 Nov 12;16(11):e1008354. doi: 10.1371/journal.pcbi.1008354 (PMC7685438; doi:10.1371/journal.pcbi.1008354)
Supplement: S4 File — (GZ) [file pcbi.1008354.s018.gz › S4_File/gor0.7/710.tsv]

ontology	category	term	BH
CC	GO:0032991	protein-containing complex	1.51653421432251e-07
BP	GO:0009987	cellular process	5.39338588694565e-07
BP	GO:0071840	cellular component organization or biogenesis	5.39338588694565e-07
BP	GO:0032501	multicellular organismal process	7.3276271814985e-07
BP	GO:0048731	system development	7.3276271814985e-07
BP	GO:0032502	developmental process	1.0544494754796e-06
BP	GO:0007275	multicellular organism development	1.81417276164858e-06
CC	GO:0031012	extracellular matrix	3.7053898176138e-06
BP	GO:0016043	cellular component organization	3.7053898176138e-06
BP	GO:0048856	anatomical structure development	3.7053898176138e-06
MF	GO:0005515	protein binding	5.09109388434434e-06
MF	GO:0005488	binding	7.09288460319762e-06
MF	GO:0005201	extracellular matrix structural constituent	1.09712953164594e-05
MF	GO:0005198	structural molecule activity	3.49694257039456e-05
CC	GO:0062023	collagen-containing extracellular matrix	4.47566401566204e-05
BP	GO:0006396	RNA processing	4.9468345263361e-05
BP	GO:0065007	biological regulation	5.14143108988585e-05
CC	GO:0030424	axon	5.14143108988585e-05
CC	GO:0044428	nuclear part	5.14143108988585e-05
BP	GO:0007399	nervous system development	5.14143108988585e-05
CC	GO:0045202	synapse	6.69773589545598e-05
CC	GO:0043228	non-membrane-bounded organelle	6.69773589545598e-05
CC	GO:0097458	neuron part	9.20630527392635e-05
CC	GO:0031226	intrinsic component of plasma membrane	0.000105575487054993
CC	GO:0005623	cell	0.000149205322346446
CC	GO:0044464	cell part	0.000160582899585771
CC	GO:0005634	nucleus	0.000198354653991594
CC	GO:0044456	synapse part	0.00020826121713432
CC	GO:0043232	intracellular non-membrane-bounded organelle	0.000236603755279233
CC	GO:0005887	integral component of plasma membrane	0.000237045109753016
BP	GO:0006139	nucleobase-containing compound metabolic process	0.000359220418578323
BP	GO:0008380	RNA splicing	0.000414913666510736
MF	GO:0044877	protein-containing complex binding	0.000547304904631439
BP	GO:0006397	mRNA processing	0.00068013241345764
BP	GO:0050789	regulation of biological process	0.00068013241345764
CC	GO:1990904	ribonucleoprotein complex	0.000718698071980599
BP	GO:0016071	mRNA metabolic process	0.000818659852550139
CC	GO:0097060	synaptic membrane	0.000888468493295558
CC	GO:0000775	chromosome, centromeric region	0.000888468493295558
MF	GO:0003729	mRNA binding	0.000892974811979227
CC	GO:0036477	somatodendritic compartment	0.000892974811979227
CC	GO:0005681	spliceosomal complex	0.00101860148260109
CC	GO:0031981	nuclear lumen	0.00101860148260109
BP	GO:0048869	cellular developmental process	0.00113440699366298
BP	GO:0090304	nucleic acid metabolic process	0.00121047196410092
CC	GO:0070013	intracellular organelle lumen	0.00136369727607267
CC	GO:0000776	kinetochore	0.0013906715269841
CC	GO:0031974	membrane-enclosed lumen	0.00141166681609142
CC	GO:0043233	organelle lumen	0.00141166681609142
CC	GO:0044422	organelle part	0.00142024714318759
BP	GO:0050794	regulation of cellular process	0.00146123631414325
BP	GO:0030154	cell differentiation	0.00149858790224145
CC	GO:0044297	cell body	0.00169801606704629
CC	GO:0043025	neuronal cell body	0.00169999837995672
BP	GO:0046483	heterocycle metabolic process	0.0019457961845912
CC	GO:0005581	collagen trimer	0.00194629519783487
CC	GO:0044421	extracellular region part	0.00229598569118333
BP	GO:0051179	localization	0.00241059424681251
CC	GO:0005654	nucleoplasm	0.00276314370520493
CC	GO:0044327	dendritic spine head	0.00288675210227572
BP	GO:0034641	cellular nitrogen compound metabolic process	0.00341275469616172
CC	GO:0030054	cell junction	0.00392617927382119
CC	GO:0098687	chromosomal region	0.00392617927382119
BP	GO:0006725	cellular aromatic compound metabolic process	0.00421778104889115
CC	GO:0043005	neuron projection	0.00433907351532716
BP	GO:0051239	regulation of multicellular organismal process	0.00460988417765675
MF	GO:0005212	structural constituent of eye lens	0.00505315748865469
CC	GO:0044420	extracellular matrix component	0.00554499211917552
CC	GO:0005615	extracellular space	0.00617253668999103
BP	GO:0051128	regulation of cellular component organization	0.00624119021550313
BP	GO:0022008	neurogenesis	0.00624119021550313
BP	GO:0000245	spliceosomal complex assembly	0.00651788788443345
BP	GO:0000375	RNA splicing, via transesterification reactions	0.00651788788443345
BP	GO:0000377	RNA splicing, via transesterification reactions with bulged adenosine as nucleophile	0.00651788788443345
BP	GO:0000398	mRNA splicing, via spliceosome	0.00651788788443345
BP	GO:0051130	positive regulation of cellular component organization	0.0068224738707005
CC	GO:0044446	intracellular organelle part	0.00860369922641407
CC	GO:0098878	neurotransmitter receptor complex	0.00860369922641407
BP	GO:0048518	positive regulation of biological process	0.00950558824959685
BP	GO:0043170	macromolecule metabolic process	0.00969970132252102
BP	GO:0032412	regulation of ion transmembrane transporter activity	0.00969970132252102
CC	GO:0099240	intrinsic component of synaptic membrane	0.00969970132252102
CC	GO:0045211	postsynaptic membrane	0.00993123174392928
BP	GO:1901360	organic cyclic compound metabolic process	0.0108823638305565
BP	GO:0051726	regulation of cell cycle	0.0108823638305565
BP	GO:0048666	neuron development	0.0115013291360177
BP	GO:0031123	RNA 3'-end processing	0.0120767228159999
BP	GO:0048699	generation of neurons	0.0120767228159999
CC	GO:0033267	axon part	0.0120767228159999
BP	GO:0048468	cell development	0.0121803709900461
BP	GO:0006260	DNA replication	0.0125461757377194
CC	GO:0097447	dendritic tree	0.0125461757377194
BP	GO:0048519	negative regulation of biological process	0.0125615834609553
BP	GO:0043062	extracellular structure organization	0.0135256867322733
BP	GO:0048523	negative regulation of cellular process	0.0139401972163163
BP	GO:0060350	endochondral bone morphogenesis	0.0151573599056262
CC	GO:0098793	presynapse	0.0163180997574757
MF	GO:0003723	RNA binding	0.0166138612365777
MF	GO:0046873	metal ion transmembrane transporter activity	0.0171587722414022
BP	GO:0040007	growth	0.0177230720745846
MF	GO:0030020	extracellular matrix structural constituent conferring tensile strength	0.0181440107180287
CC	GO:0030425	dendrite	0.0181440107180287
MF	GO:0005509	calcium ion binding	0.0184275419941565
BP	GO:0099536	synaptic signaling	0.0185317715625276
CC	GO:0098936	intrinsic component of postsynaptic membrane	0.0185317715625276
BP	GO:0050793	regulation of developmental process	0.018760571396511
BP	GO:0007268	chemical synaptic transmission	0.0190061791943444
BP	GO:0098916	anterograde trans-synaptic signaling	0.0190061791943444
BP	GO:2001257	regulation of cation channel activity	0.0190779167472262
BP	GO:0007346	regulation of mitotic cell cycle	0.0193796387577712
BP	GO:0006403	RNA localization	0.0193796387577712
CC	GO:0000779	condensed chromosome, centromeric region	0.0208560998118134
BP	GO:0022613	ribonucleoprotein complex biogenesis	0.0212280945399984
BP	GO:0022898	regulation of transmembrane transporter activity	0.0216628192244611
CC	GO:0008328	ionotropic glutamate receptor complex	0.0223147644436007
BP	GO:0030198	extracellular matrix organization	0.0226056538633655
BP	GO:0044085	cellular component biogenesis	0.0226056538633655
BP	GO:0006941	striated muscle contraction	0.023100684181619
BP	GO:0099537	trans-synaptic signaling	0.023100684181619
BP	GO:0048167	regulation of synaptic plasticity	0.0231129194740254
BP	GO:0000070	mitotic sister chromatid segregation	0.0244836760116237
BP	GO:0030182	neuron differentiation	0.0244836760116237
BP	GO:0060351	cartilage development involved in endochondral bone morphogenesis	0.0255760440746105
BP	GO:0060348	bone development	0.0255760440746105
BP	GO:0051094	positive regulation of developmental process	0.0255760440746105
CC	GO:0000777	condensed chromosome kinetochore	0.0255760440746105
BP	GO:0048522	positive regulation of cellular process	0.0259971021721913
BP	GO:0051234	establishment of localization	0.0260214563012249
CC	GO:0034703	cation channel complex	0.0268187268980044
CC	GO:0044427	chromosomal part	0.0268187268980044
BP	GO:0048589	developmental growth	0.0268187268980044
CC	GO:1990351	transporter complex	0.0268187268980044
BP	GO:0007215	glutamate receptor signaling pathway	0.0269216050777403
BP	GO:0090068	positive regulation of cell cycle process	0.0275541768398746
BP	GO:0000278	mitotic cell cycle	0.0292000421484536
CC	GO:0099699	integral component of synaptic membrane	0.0295126763809478
BP	GO:1905477	positive regulation of protein localization to membrane	0.0301314125767511
CC	GO:0044459	plasma membrane part	0.0301595435807469
BP	GO:0050808	synapse organization	0.0302004054411106
BP	GO:0006259	DNA metabolic process	0.0325539459548607
BP	GO:1901701	cellular response to oxygen-containing compound	0.0325539459548607
CC	GO:0043229	intracellular organelle	0.0330565869164626
CC	GO:0043226	organelle	0.0330565869164626
CC	GO:1902495	transmembrane transporter complex	0.0332402106520717
CC	GO:0005813	centrosome	0.0333167114259137
MF	GO:0005539	glycosaminoglycan binding	0.0333167114259137
BP	GO:0035264	multicellular organism growth	0.0335374584536031
CC	GO:0098794	postsynapse	0.0343029639256347
BP	GO:0001501	skeletal system development	0.0343029639256347
BP	GO:0042221	response to chemical	0.0343029639256347
CC	GO:0005576	extracellular region	0.0343029639256347
BP	GO:0022610	biological adhesion	0.0358662023504718
BP	GO:0032409	regulation of transporter activity	0.0362177379420075
CC	GO:0005694	chromosome	0.0366303394971752
CC	GO:0034705	potassium channel complex	0.0366303394971752
BP	GO:2000026	regulation of multicellular organismal development	0.0384289505098136
MF	GO:0005261	cation channel activity	0.0399512148051257
CC	GO:0034702	ion channel complex	0.0399512148051257
BP	GO:0006281	DNA repair	0.0399512148051257
BP	GO:0016070	RNA metabolic process	0.0399512148051257
CC	GO:0005856	cytoskeleton	0.0400990373093859
BP	GO:0007155	cell adhesion	0.0404396492621685
BP	GO:0140014	mitotic nuclear division	0.041238923092659
BP	GO:0045597	positive regulation of cell differentiation	0.041238923092659
BP	GO:0006807	nitrogen compound metabolic process	0.041238923092659
CC	GO:0043292	contractile fiber	0.0438262135390858
BP	GO:0006261	DNA-dependent DNA replication	0.0438262135390858
CC	GO:0071944	cell periphery	0.0441950043142273
BP	GO:0006974	cellular response to DNA damage stimulus	0.046022587697629
BP	GO:0006275	regulation of DNA replication	0.046022587697629
BP	GO:0044089	positive regulation of cellular component biogenesis	0.0481377805390007
BP	GO:0070887	cellular response to chemical stimulus	0.0489382303550081
BP	GO:0007049	cell cycle	0.0489382303550081
