# Supplementary material for: Dedicated transcriptomics combined with power analysis lead to functional understanding of genes with weak phenotypic changes in knockout lines
Source: PLoS Comput Biol. 2020 Nov 12;16(11):e1008354. doi: 10.1371/journal.pcbi.1008354 (PMC7685438; doi:10.1371/journal.pcbi.1008354)
Supplement: S4 File — (GZ) [file pcbi.1008354.s018.gz › S4_File/gor0.7/926.tsv]

ontology	category	term	BH
CC	GO:0032991	protein-containing complex	2.6480981767294e-09
BP	GO:0009987	cellular process	3.15556270114399e-09
BP	GO:0071840	cellular component organization or biogenesis	2.37238767482089e-07
MF	GO:0005515	protein binding	2.55721237201136e-07
MF	GO:0005488	binding	1.27450392599574e-06
BP	GO:0016043	cellular component organization	2.30254984478407e-06
CC	GO:0031012	extracellular matrix	2.44672614843574e-06
CC	GO:0044428	nuclear part	2.44672614843574e-06
BP	GO:0032501	multicellular organismal process	4.47411463267141e-06
CC	GO:0043228	non-membrane-bounded organelle	7.06362739325345e-06
MF	GO:0005201	extracellular matrix structural constituent	1.01236332176125e-05
CC	GO:0062023	collagen-containing extracellular matrix	1.01236332176125e-05
BP	GO:0065007	biological regulation	1.01236332176125e-05
CC	GO:0043232	intracellular non-membrane-bounded organelle	1.7793707204684e-05
CC	GO:0031981	nuclear lumen	2.12817197585472e-05
BP	GO:0048731	system development	2.38645503049669e-05
CC	GO:0070013	intracellular organelle lumen	2.66857084120675e-05
CC	GO:0005634	nucleus	2.66857084120675e-05
CC	GO:0031974	membrane-enclosed lumen	2.66857084120675e-05
CC	GO:0043233	organelle lumen	2.66857084120675e-05
MF	GO:0005198	structural molecule activity	2.89150933097554e-05
BP	GO:0032502	developmental process	2.96210239792923e-05
BP	GO:0007275	multicellular organism development	3.72098792150118e-05
CC	GO:0045202	synapse	3.72098792150118e-05
BP	GO:0050789	regulation of biological process	4.72833513605617e-05
CC	GO:0044422	organelle part	5.07339604099814e-05
BP	GO:0048856	anatomical structure development	6.06731032951455e-05
CC	GO:0044456	synapse part	6.85278657087622e-05
CC	GO:0044421	extracellular region part	7.31065431999594e-05
CC	GO:0030424	axon	7.9374073013464e-05
CC	GO:0005654	nucleoplasm	0.000116251732660664
CC	GO:0044464	cell part	0.000143845442341946
CC	GO:0097060	synaptic membrane	0.000146621141851731
CC	GO:0005623	cell	0.000147615553381679
BP	GO:0007399	nervous system development	0.000147615553381679
BP	GO:0006396	RNA processing	0.000188574324668754
CC	GO:0000775	chromosome, centromeric region	0.000664971840583694
CC	GO:0031226	intrinsic component of plasma membrane	0.000691086003803502
CC	GO:0000776	kinetochore	0.000711087420250034
BP	GO:0006139	nucleobase-containing compound metabolic process	0.00121681297871204
CC	GO:1990904	ribonucleoprotein complex	0.00134716144217887
BP	GO:0051179	localization	0.00134716144217887
CC	GO:0005887	integral component of plasma membrane	0.0014599057919853
BP	GO:0050794	regulation of cellular process	0.0014599057919853
CC	GO:0044446	intracellular organelle part	0.0014599057919853
CC	GO:0005615	extracellular space	0.00148583589446228
CC	GO:0033267	axon part	0.00169542221767461
CC	GO:0097458	neuron part	0.00171027823360469
CC	GO:0005576	extracellular region	0.00278507292437142
BP	GO:0051239	regulation of multicellular organismal process	0.00294227741677467
BP	GO:0008380	RNA splicing	0.00298289134319538
CC	GO:0005681	spliceosomal complex	0.00301540881595325
BP	GO:0006397	mRNA processing	0.00305435143593587
BP	GO:0016071	mRNA metabolic process	0.00305435143593587
BP	GO:0090304	nucleic acid metabolic process	0.00345019158224085
CC	GO:0098687	chromosomal region	0.00361074126227454
CC	GO:0036477	somatodendritic compartment	0.00361074126227454
BP	GO:0046483	heterocycle metabolic process	0.00361074126227454
CC	GO:0099240	intrinsic component of synaptic membrane	0.00365000422291806
BP	GO:0034641	cellular nitrogen compound metabolic process	0.0037771690786175
BP	GO:0008150	biological_process	0.00403832632640081
CC	GO:0098878	neurotransmitter receptor complex	0.00546599872372297
BP	GO:0048519	negative regulation of biological process	0.00602925053282798
BP	GO:0051128	regulation of cellular component organization	0.00602925053282798
MF	GO:0005212	structural constituent of eye lens	0.00613510520414572
CC	GO:0005694	chromosome	0.00653864184377357
CC	GO:0045211	postsynaptic membrane	0.00700895463514942
CC	GO:0044427	chromosomal part	0.00722346849151824
BP	GO:0006725	cellular aromatic compound metabolic process	0.00737625661063459
CC	GO:0005813	centrosome	0.00880159772562969
BP	GO:0048523	negative regulation of cellular process	0.00880159772562969
BP	GO:0043170	macromolecule metabolic process	0.00880159772562969
BP	GO:0051130	positive regulation of cellular component organization	0.0124194812667942
CC	GO:0044459	plasma membrane part	0.0125832441131044
CC	GO:0030054	cell junction	0.0126080400514007
BP	GO:0006403	RNA localization	0.0127666950912039
CC	GO:0098793	presynapse	0.0148667693364798
BP	GO:1901360	organic cyclic compound metabolic process	0.0148667693364798
BP	GO:0006260	DNA replication	0.0148667693364798
MF	GO:0044877	protein-containing complex binding	0.0149467374221051
BP	GO:0022008	neurogenesis	0.0149823430232252
CC	GO:0098590	plasma membrane region	0.0149823430232252
CC	GO:0098794	postsynapse	0.0149823430232252
CC	GO:0098936	intrinsic component of postsynaptic membrane	0.0157463260740603
BP	GO:0051726	regulation of cell cycle	0.0157463260740603
MF	GO:0005261	cation channel activity	0.0158291930571331
CC	GO:0008328	ionotropic glutamate receptor complex	0.016218672762174
BP	GO:0048869	cellular developmental process	0.0163203191865851
CC	GO:0099699	integral component of synaptic membrane	0.0163634956435358
CC	GO:0098978	glutamatergic synapse	0.0186025108732751
BP	GO:0006261	DNA-dependent DNA replication	0.0188147580877785
CC	GO:0034703	cation channel complex	0.0191178571023441
BP	GO:0030154	cell differentiation	0.0207936164891489
BP	GO:0001501	skeletal system development	0.0229900424825302
CC	GO:0097447	dendritic tree	0.0232438862752377
BP	GO:0007049	cell cycle	0.0232438862752377
CC	GO:0000777	condensed chromosome kinetochore	0.0233395401415278
CC	GO:0044327	dendritic spine head	0.0244175442155695
BP	GO:0048518	positive regulation of biological process	0.0250856690256906
BP	GO:0090068	positive regulation of cell cycle process	0.0250856690256906
BP	GO:0040007	growth	0.0256360557298139
BP	GO:0051094	positive regulation of developmental process	0.0259926546086011
BP	GO:0051983	regulation of chromosome segregation	0.0271826534957264
BP	GO:0048699	generation of neurons	0.0271826534957264
CC	GO:0098982	GABA-ergic synapse	0.0271826534957264
CC	GO:0043197	dendritic spine	0.027889807228867
CC	GO:0044420	extracellular matrix component	0.027889807228867
CC	GO:0044297	cell body	0.027889807228867
BP	GO:0031123	RNA 3'-end processing	0.027889807228867
BP	GO:1901701	cellular response to oxygen-containing compound	0.027889807228867
BP	GO:0000375	RNA splicing, via transesterification reactions	0.027889807228867
BP	GO:0000377	RNA splicing, via transesterification reactions with bulged adenosine as nucleophile	0.027889807228867
BP	GO:0000398	mRNA splicing, via spliceosome	0.027889807228867
CC	GO:0043025	neuronal cell body	0.028525656769129
BP	GO:0006807	nitrogen compound metabolic process	0.028525656769129
MF	GO:0005509	calcium ion binding	0.0290891978512011
CC	GO:0030425	dendrite	0.0301192378690882
BP	GO:0000278	mitotic cell cycle	0.0322146906607364
CC	GO:0043229	intracellular organelle	0.0322146906607364
CC	GO:0043005	neuron projection	0.0322146906607364
MF	GO:0046873	metal ion transmembrane transporter activity	0.0322146906607364
MF	GO:0003723	RNA binding	0.0322146906607364
CC	GO:0043226	organelle	0.0322146906607364
BP	GO:0048168	regulation of neuronal synaptic plasticity	0.0322146906607364
BP	GO:0048468	cell development	0.0337938377498431
CC	GO:0099634	postsynaptic specialization membrane	0.0337938377498431
BP	GO:0051234	establishment of localization	0.0337938377498431
BP	GO:0008037	cell recognition	0.0341565517709512
MF	GO:0003729	mRNA binding	0.0349472137871351
BP	GO:0003015	heart process	0.0354675530070643
CC	GO:1902495	transmembrane transporter complex	0.0357278682055504
BP	GO:0051236	establishment of RNA localization	0.0357278682055504
BP	GO:0099536	synaptic signaling	0.0365476245983516
BP	GO:0033045	regulation of sister chromatid segregation	0.0365476245983516
BP	GO:0098655	cation transmembrane transport	0.0368587547135567
CC	GO:0000779	condensed chromosome, centromeric region	0.0368587547135567
MF	GO:0030020	extracellular matrix structural constituent conferring tensile strength	0.0371086268772092
CC	GO:1990351	transporter complex	0.03748690864152
BP	GO:0099537	trans-synaptic signaling	0.03748690864152
BP	GO:0000245	spliceosomal complex assembly	0.03748690864152
BP	GO:0007268	chemical synaptic transmission	0.0386920751675254
BP	GO:0098916	anterograde trans-synaptic signaling	0.0386920751675254
BP	GO:0032879	regulation of localization	0.039531792872789
BP	GO:0000070	mitotic sister chromatid segregation	0.039531792872789
CC	GO:0005856	cytoskeleton	0.0405019331246364
CC	GO:0071944	cell periphery	0.0407310834209168
BP	GO:0022613	ribonucleoprotein complex biogenesis	0.0408526863248766
BP	GO:0051962	positive regulation of nervous system development	0.042735208721067
CC	GO:0098839	postsynaptic density membrane	0.0436719728493498
CC	GO:0099055	integral component of postsynaptic membrane	0.0441096959721233
CC	GO:0034702	ion channel complex	0.0441096959721233
BP	GO:2000026	regulation of multicellular organismal development	0.0459419642904349
CC	GO:0005886	plasma membrane	0.046761460833851
CC	GO:0034705	potassium channel complex	0.0475588118248022
BP	GO:0098659	inorganic cation import across plasma membrane	0.0475588118248022
BP	GO:0099587	inorganic ion import across plasma membrane	0.0475588118248022
BP	GO:0051716	cellular response to stimulus	0.0478080762398618
