# Supplementary material for: Dedicated transcriptomics combined with power analysis lead to functional understanding of genes with weak phenotypic changes in knockout lines
Source: PLoS Comput Biol. 2020 Nov 12;16(11):e1008354. doi: 10.1371/journal.pcbi.1008354 (PMC7685438; doi:10.1371/journal.pcbi.1008354)
Supplement: S4 File — (GZ) [file pcbi.1008354.s018.gz › S4_File/gor0.7/584.tsv]

ontology	category	term	BH
CC	GO:0032991	protein-containing complex	8.19611911984004e-09
BP	GO:0009987	cellular process	1.09274392248088e-08
MF	GO:0005515	protein binding	3.0167200811078e-07
CC	GO:0031012	extracellular matrix	9.67444305570163e-07
MF	GO:0005488	binding	9.82249397453929e-07
CC	GO:0044428	nuclear part	1.08278398155485e-06
BP	GO:0032501	multicellular organismal process	1.08278398155485e-06
BP	GO:0065007	biological regulation	1.24124316001678e-06
BP	GO:0048731	system development	1.24124316001678e-06
BP	GO:0007275	multicellular organism development	1.5308859093448e-06
BP	GO:0071840	cellular component organization or biogenesis	1.60809254877824e-06
MF	GO:0005198	structural molecule activity	1.60809254877824e-06
CC	GO:0045202	synapse	2.8085873504861e-06
BP	GO:0032502	developmental process	3.29511867343869e-06
CC	GO:0062023	collagen-containing extracellular matrix	3.29511867343869e-06
BP	GO:0050789	regulation of biological process	3.4434679703854e-06
CC	GO:0043228	non-membrane-bounded organelle	3.59433941634424e-06
BP	GO:0048856	anatomical structure development	4.08738108164296e-06
MF	GO:0005201	extracellular matrix structural constituent	4.67857572632668e-06
CC	GO:0030424	axon	6.24275158793012e-06
BP	GO:0050794	regulation of cellular process	6.36889893466495e-06
CC	GO:0043232	intracellular non-membrane-bounded organelle	6.53648722788391e-06
CC	GO:0070013	intracellular organelle lumen	6.87234050992178e-06
CC	GO:0031974	membrane-enclosed lumen	7.08793251859967e-06
CC	GO:0043233	organelle lumen	7.08793251859967e-06
CC	GO:0031981	nuclear lumen	8.32566706894108e-06
CC	GO:0097458	neuron part	9.77843606732548e-06
CC	GO:0044456	synapse part	1.12918026258604e-05
BP	GO:0016043	cellular component organization	1.22614457614764e-05
BP	GO:0006396	RNA processing	2.22626744364244e-05
CC	GO:0097060	synaptic membrane	2.3561561822189e-05
BP	GO:0007399	nervous system development	3.13478069840597e-05
CC	GO:0031226	intrinsic component of plasma membrane	3.20483402668537e-05
BP	GO:0051128	regulation of cellular component organization	3.39532454144114e-05
BP	GO:0048519	negative regulation of biological process	4.04654412860646e-05
CC	GO:0005654	nucleoplasm	4.71620870421225e-05
CC	GO:0000775	chromosome, centromeric region	5.74500712273803e-05
BP	GO:0048523	negative regulation of cellular process	6.76193709096793e-05
CC	GO:0030054	cell junction	9.23270245375487e-05
BP	GO:0051130	positive regulation of cellular component organization	0.000112332249987212
CC	GO:0005887	integral component of plasma membrane	0.000142541399505736
BP	GO:0051094	positive regulation of developmental process	0.000147712684647802
BP	GO:0040007	growth	0.000155507353645388
CC	GO:0000776	kinetochore	0.000165772908312764
CC	GO:0036477	somatodendritic compartment	0.000168130080283254
CC	GO:0098687	chromosomal region	0.000186533655636775
MF	GO:0044877	protein-containing complex binding	0.000186533655636775
BP	GO:0016071	mRNA metabolic process	0.00019042235469828
CC	GO:1990904	ribonucleoprotein complex	0.000193461342202341
CC	GO:0099240	intrinsic component of synaptic membrane	0.000202493704290045
BP	GO:0048518	positive regulation of biological process	0.000237268460404701
CC	GO:0044421	extracellular region part	0.000241801691715439
BP	GO:0051239	regulation of multicellular organismal process	0.00038924384382917
BP	GO:0008380	RNA splicing	0.000430698984640241
CC	GO:0044422	organelle part	0.000437950378502377
CC	GO:0005634	nucleus	0.000454299969232958
BP	GO:0051179	localization	0.000476392186857313
BP	GO:0050808	synapse organization	0.000521671527000031
MF	GO:0005212	structural constituent of eye lens	0.000524684144928085
BP	GO:0006397	mRNA processing	0.000934814194484721
CC	GO:0045211	postsynaptic membrane	0.00106533827790298
BP	GO:0043170	macromolecule metabolic process	0.00122004609057474
CC	GO:0033267	axon part	0.00122284204289242
BP	GO:0090304	nucleic acid metabolic process	0.00129380050800137
CC	GO:0098590	plasma membrane region	0.00132235047699723
CC	GO:0044464	cell part	0.0014810856370328
CC	GO:0005623	cell	0.00159776870553191
CC	GO:0099699	integral component of synaptic membrane	0.00161759919828975
CC	GO:0005886	plasma membrane	0.00180411348124257
BP	GO:0006139	nucleobase-containing compound metabolic process	0.00180411348124257
BP	GO:0048522	positive regulation of cellular process	0.00196123901041929
CC	GO:0071944	cell periphery	0.00218251889276518
CC	GO:0005615	extracellular space	0.00224465431062292
BP	GO:0032879	regulation of localization	0.00233995254224385
CC	GO:0043005	neuron projection	0.00244171752405568
BP	GO:0060351	cartilage development involved in endochondral bone morphogenesis	0.00250460220377656
BP	GO:0050793	regulation of developmental process	0.00256371936755953
CC	GO:0044446	intracellular organelle part	0.00262886718631988
BP	GO:0003008	system process	0.0027424221893724
BP	GO:0051726	regulation of cell cycle	0.00281261786979717
CC	GO:0098978	glutamatergic synapse	0.00281261786979717
BP	GO:0090068	positive regulation of cell cycle process	0.00288859584353238
CC	GO:0005581	collagen trimer	0.00289308913134748
CC	GO:0005694	chromosome	0.00289436962933268
BP	GO:0099536	synaptic signaling	0.00314394429465778
CC	GO:0005681	spliceosomal complex	0.00319007336275335
CC	GO:0044459	plasma membrane part	0.00330370789544079
CC	GO:0044297	cell body	0.00345338359595525
CC	GO:0098936	intrinsic component of postsynaptic membrane	0.00354448316392856
BP	GO:0031123	RNA 3'-end processing	0.00374528807778285
CC	GO:0043025	neuronal cell body	0.00400072228109282
CC	GO:0098982	GABA-ergic synapse	0.0041313122856941
BP	GO:0007268	chemical synaptic transmission	0.00439152872209162
BP	GO:0098916	anterograde trans-synaptic signaling	0.00439152872209162
BP	GO:0022610	biological adhesion	0.00439152872209162
BP	GO:0000245	spliceosomal complex assembly	0.00439938559618323
BP	GO:0006403	RNA localization	0.00439938559618323
BP	GO:0048869	cellular developmental process	0.00452055932564502
BP	GO:0007154	cell communication	0.0051705958159719
BP	GO:0051962	positive regulation of nervous system development	0.00524551159967823
CC	GO:0000777	condensed chromosome kinetochore	0.00524551159967823
BP	GO:0000070	mitotic sister chromatid segregation	0.00524551159967823
CC	GO:0000779	condensed chromosome, centromeric region	0.00524551159967823
BP	GO:0045597	positive regulation of cell differentiation	0.00541649027965671
BP	GO:0099537	trans-synaptic signaling	0.0054910458914705
BP	GO:0034641	cellular nitrogen compound metabolic process	0.00557419292568529
CC	GO:0044427	chromosomal part	0.00581345045118081
CC	GO:0098793	presynapse	0.00587873888682892
BP	GO:0007155	cell adhesion	0.00623169516301389
BP	GO:0046483	heterocycle metabolic process	0.00623314927176776
BP	GO:0000278	mitotic cell cycle	0.0062515702393758
BP	GO:2000026	regulation of multicellular organismal development	0.00676423004365028
BP	GO:0030154	cell differentiation	0.00732916481292662
BP	GO:0023052	signaling	0.00733386209142871
BP	GO:0048167	regulation of synaptic plasticity	0.00826625328751987
CC	GO:0098794	postsynapse	0.00871371769067085
CC	GO:0097447	dendritic tree	0.00896656750304813
BP	GO:0060341	regulation of cellular localization	0.00896656750304813
BP	GO:0007346	regulation of mitotic cell cycle	0.00896656750304813
BP	GO:0060350	endochondral bone morphogenesis	0.00896656750304813
BP	GO:0048589	developmental growth	0.00896656750304813
BP	GO:0000375	RNA splicing, via transesterification reactions	0.00896656750304813
BP	GO:0000377	RNA splicing, via transesterification reactions with bulged adenosine as nucleophile	0.00896656750304813
BP	GO:0000398	mRNA splicing, via spliceosome	0.00896656750304813
BP	GO:0050804	modulation of chemical synaptic transmission	0.0090156947993872
BP	GO:0007049	cell cycle	0.0090156947993872
BP	GO:0051960	regulation of nervous system development	0.00918561935369369
MF	GO:0003723	RNA binding	0.00977730861500661
BP	GO:0006725	cellular aromatic compound metabolic process	0.00980229383602431
BP	GO:0006260	DNA replication	0.010383187334838
BP	GO:1905477	positive regulation of protein localization to membrane	0.0105158341461866
BP	GO:0051234	establishment of localization	0.0106450601810323
BP	GO:0099177	regulation of trans-synaptic signaling	0.0106450601810323
CC	GO:0099634	postsynaptic specialization membrane	0.0106450601810323
BP	GO:0006941	striated muscle contraction	0.0106450601810323
BP	GO:0022613	ribonucleoprotein complex biogenesis	0.0107850137308562
CC	GO:0098878	neurotransmitter receptor complex	0.0114098081697275
BP	GO:0048168	regulation of neuronal synaptic plasticity	0.0118573582309704
CC	GO:0099055	integral component of postsynaptic membrane	0.0122331670799249
CC	GO:0030425	dendrite	0.0122331670799249
CC	GO:0008328	ionotropic glutamate receptor complex	0.0137070778043551
BP	GO:0040008	regulation of growth	0.0143104770387447
CC	GO:0044304	main axon	0.0146371006535659
BP	GO:0051240	positive regulation of multicellular organismal process	0.0152146375105451
BP	GO:0006936	muscle contraction	0.0159078323983446
BP	GO:0032412	regulation of ion transmembrane transporter activity	0.01599628382965
BP	GO:0098659	inorganic cation import across plasma membrane	0.01599628382965
BP	GO:0099587	inorganic ion import across plasma membrane	0.01599628382965
BP	GO:0003418	growth plate cartilage chondrocyte differentiation	0.01599628382965
MF	GO:0005509	calcium ion binding	0.0161428243970843
BP	GO:0007416	synapse assembly	0.0163643135034451
BP	GO:0010467	gene expression	0.0163643135034451
MF	GO:0046873	metal ion transmembrane transporter activity	0.0163643135034451
BP	GO:0048666	neuron development	0.0163643135034451
CC	GO:0000502	proteasome complex	0.0166044817625326
BP	GO:0007215	glutamate receptor signaling pathway	0.0166205496252772
CC	GO:0005813	centrosome	0.0166205496252772
BP	GO:0006807	nitrogen compound metabolic process	0.0166205496252772
CC	GO:0044327	dendritic spine head	0.0179173622620329
MF	GO:0003729	mRNA binding	0.0180999885075913
BP	GO:0140014	mitotic nuclear division	0.0181243968503968
BP	GO:0060348	bone development	0.0184518474816219
BP	GO:0000819	sister chromatid segregation	0.0191023551337185
CC	GO:0005576	extracellular region	0.0193233580966596
BP	GO:0044089	positive regulation of cellular component biogenesis	0.0193233580966596
MF	GO:0005539	glycosaminoglycan binding	0.0194668204223593
BP	GO:0120035	regulation of plasma membrane bounded cell projection organization	0.0196118729383359
BP	GO:0065008	regulation of biological quality	0.0199022507079086
BP	GO:0002062	chondrocyte differentiation	0.0199564524547377
BP	GO:0044087	regulation of cellular component biogenesis	0.02048275914768
BP	GO:0098655	cation transmembrane transport	0.02048275914768
BP	GO:0016070	RNA metabolic process	0.0212187868489485
BP	GO:0045595	regulation of cell differentiation	0.0212595852478252
BP	GO:0030182	neuron differentiation	0.0212595852478252
BP	GO:0003433	chondrocyte development involved in endochondral bone morphogenesis	0.0213463742398903
BP	GO:0003012	muscle system process	0.0213463742398903
BP	GO:0051236	establishment of RNA localization	0.0219039550315548
BP	GO:0033047	regulation of mitotic sister chromatid segregation	0.0230337543259169
BP	GO:0051983	regulation of chromosome segregation	0.0231480371977273
BP	GO:0051716	cellular response to stimulus	0.0234403043351626
BP	GO:0048468	cell development	0.0243895530464087
CC	GO:0098839	postsynaptic density membrane	0.0243895530464087
BP	GO:0022008	neurogenesis	0.0244123675045973
BP	GO:0045927	positive regulation of growth	0.0258001463136906
BP	GO:0008037	cell recognition	0.0265550079093668
BP	GO:0048699	generation of neurons	0.0265550079093668
CC	GO:1905369	endopeptidase complex	0.026955352395115
BP	GO:0044057	regulation of system process	0.026955352395115
BP	GO:1901360	organic cyclic compound metabolic process	0.026955352395115
BP	GO:1903047	mitotic cell cycle process	0.0276207140707656
BP	GO:0042221	response to chemical	0.0277806058031727
BP	GO:0031344	regulation of cell projection organization	0.0289202990430313
CC	GO:0005856	cytoskeleton	0.0289202990430313
BP	GO:0006261	DNA-dependent DNA replication	0.0289435659390116
CC	GO:0042734	presynaptic membrane	0.0297045113605779
BP	GO:0003422	growth plate cartilage morphogenesis	0.0297045113605779
BP	GO:0010646	regulation of cell communication	0.0301494170447492
BP	GO:0050877	nervous system process	0.0302007023577703
BP	GO:0030001	metal ion transport	0.0303695659722743
BP	GO:0003417	growth plate cartilage development	0.0309310226526513
BP	GO:0010564	regulation of cell cycle process	0.0309310226526513
MF	GO:0005102	signaling receptor binding	0.0320978930834266
BP	GO:0050769	positive regulation of neurogenesis	0.0320978930834266
BP	GO:0001501	skeletal system development	0.0321201035730035
BP	GO:0022898	regulation of transmembrane transporter activity	0.0321201035730035
BP	GO:0010720	positive regulation of cell development	0.0327920093800116
BP	GO:0033045	regulation of sister chromatid segregation	0.0328467390730837
BP	GO:0044085	cellular component biogenesis	0.0328467390730837
BP	GO:0044260	cellular macromolecule metabolic process	0.0331457192432268
CC	GO:0099512	supramolecular fiber	0.0334388099189521
BP	GO:1901701	cellular response to oxygen-containing compound	0.0354287622111701
CC	GO:0099146	intrinsic component of postsynaptic density membrane	0.0359410782822955
BP	GO:0003071	renal system process involved in regulation of systemic arterial blood pressure	0.0359410782822955
BP	GO:0060255	regulation of macromolecule metabolic process	0.037523198971888
BP	GO:0050657	nucleic acid transport	0.037824871238546
BP	GO:0050658	RNA transport	0.037824871238546
BP	GO:0097435	supramolecular fiber organization	0.037824871238546
CC	GO:0099080	supramolecular complex	0.037824871238546
CC	GO:0099081	supramolecular polymer	0.037824871238546
BP	GO:1902749	regulation of cell cycle G2/M phase transition	0.037824871238546
BP	GO:0023051	regulation of signaling	0.0384048957802152
BP	GO:0006810	transport	0.0398826314951956
BP	GO:0003413	chondrocyte differentiation involved in endochondral bone morphogenesis	0.0439493125574483
BP	GO:0050806	positive regulation of synaptic transmission	0.0471204066666627
BP	GO:0050803	regulation of synapse structure or activity	0.0471204066666627
BP	GO:0007165	signal transduction	0.0475376231084955
BP	GO:1903827	regulation of cellular protein localization	0.0476892398271371
BP	GO:0034765	regulation of ion transmembrane transport	0.047803826456566
BP	GO:0003414	chondrocyte morphogenesis involved in endochondral bone morphogenesis	0.0478547430503702
BP	GO:0003429	growth plate cartilage chondrocyte morphogenesis	0.0478547430503702
BP	GO:0090171	chondrocyte morphogenesis	0.0478547430503702
BP	GO:0010389	regulation of G2/M transition of mitotic cell cycle	0.048917528740735
BP	GO:0070887	cellular response to chemical stimulus	0.0491699882021163
BP	GO:0060349	bone morphogenesis	0.0495915801034482
