# Supplementary material for: Dedicated transcriptomics combined with power analysis lead to functional understanding of genes with weak phenotypic changes in knockout lines
Source: PLoS Comput Biol. 2020 Nov 12;16(11):e1008354. doi: 10.1371/journal.pcbi.1008354 (PMC7685438; doi:10.1371/journal.pcbi.1008354)
Supplement: S4 File — (GZ) [file pcbi.1008354.s018.gz › S4_File/gor0.7/874.tsv]

ontology	category	term	BH
CC	GO:0032991	protein-containing complex	1.85070779426167e-08
BP	GO:0009987	cellular process	6.06776684700079e-08
BP	GO:0071840	cellular component organization or biogenesis	9.3005594038153e-07
BP	GO:0032501	multicellular organismal process	4.4172161125859e-06
BP	GO:0016043	cellular component organization	6.59877150369959e-06
BP	GO:0007275	multicellular organism development	8.38289450833059e-06
BP	GO:0032502	developmental process	1.05370260463815e-05
CC	GO:0031012	extracellular matrix	1.05370260463815e-05
MF	GO:0005515	protein binding	1.05931732277936e-05
CC	GO:0044428	nuclear part	1.25140315303292e-05
BP	GO:0065007	biological regulation	1.61843366089819e-05
BP	GO:0048731	system development	1.66721906834187e-05
CC	GO:0097060	synaptic membrane	1.66721906834187e-05
BP	GO:0048856	anatomical structure development	1.66721906834187e-05
CC	GO:0030424	axon	1.71679067881472e-05
MF	GO:0005201	extracellular matrix structural constituent	2.39008739503247e-05
MF	GO:0005488	binding	2.45488752844113e-05
CC	GO:0045202	synapse	2.92096381562163e-05
CC	GO:0097458	neuron part	2.92096381562163e-05
BP	GO:0050789	regulation of biological process	5.46254938095899e-05
CC	GO:0062023	collagen-containing extracellular matrix	5.46254938095899e-05
CC	GO:0044456	synapse part	6.4930727103834e-05
BP	GO:0050794	regulation of cellular process	6.4930727103834e-05
MF	GO:0005198	structural molecule activity	9.63240958027546e-05
CC	GO:0043228	non-membrane-bounded organelle	0.000106190421465853
CC	GO:0031981	nuclear lumen	0.000140479390586558
CC	GO:0031226	intrinsic component of plasma membrane	0.000144228848268162
BP	GO:0006396	RNA processing	0.000157087513312838
CC	GO:0005887	integral component of plasma membrane	0.000178530882755945
CC	GO:0036477	somatodendritic compartment	0.000180579920748971
BP	GO:0048519	negative regulation of biological process	0.000291210920570937
BP	GO:0007399	nervous system development	0.000345433411998048
CC	GO:0045211	postsynaptic membrane	0.000386783613973926
CC	GO:0000775	chromosome, centromeric region	0.000386783613973926
BP	GO:0048523	negative regulation of cellular process	0.000388243935231508
BP	GO:0016071	mRNA metabolic process	0.000477736346612753
CC	GO:0043232	intracellular non-membrane-bounded organelle	0.000558320321633405
BP	GO:0006397	mRNA processing	0.000683187696981293
CC	GO:0000776	kinetochore	0.000793935402900168
CC	GO:0070013	intracellular organelle lumen	0.000828824460937188
BP	GO:0008380	RNA splicing	0.000828824460937188
CC	GO:0030054	cell junction	0.000828824460937188
BP	GO:0043170	macromolecule metabolic process	0.000890135759049268
CC	GO:0031974	membrane-enclosed lumen	0.000890135759049268
CC	GO:0043233	organelle lumen	0.000890135759049268
CC	GO:0005654	nucleoplasm	0.00123244880468972
BP	GO:0099536	synaptic signaling	0.00127749124071791
CC	GO:0098590	plasma membrane region	0.0017620752578428
BP	GO:0051128	regulation of cellular component organization	0.0017620752578428
CC	GO:0044421	extracellular region part	0.00187162153955846
CC	GO:0043005	neuron projection	0.00223071907520046
CC	GO:0005634	nucleus	0.00226078879435785
BP	GO:0090304	nucleic acid metabolic process	0.00226078879435785
CC	GO:0033267	axon part	0.00286007102679244
CC	GO:1990904	ribonucleoprotein complex	0.00290599549333993
BP	GO:0099537	trans-synaptic signaling	0.00290599549333993
BP	GO:0007268	chemical synaptic transmission	0.00291274611799689
BP	GO:0098916	anterograde trans-synaptic signaling	0.00291274611799689
CC	GO:0043025	neuronal cell body	0.00324894417354565
BP	GO:0051179	localization	0.00324894417354565
CC	GO:0044459	plasma membrane part	0.00324894417354565
BP	GO:0006139	nucleobase-containing compound metabolic process	0.00345668553338252
CC	GO:0098687	chromosomal region	0.00375952955354966
CC	GO:0099240	intrinsic component of synaptic membrane	0.00423700018578292
CC	GO:0098978	glutamatergic synapse	0.00432695401971719
CC	GO:0005615	extracellular space	0.00432695401971719
BP	GO:0048869	cellular developmental process	0.00475348134305621
BP	GO:0000375	RNA splicing, via transesterification reactions	0.00475348134305621
BP	GO:0000377	RNA splicing, via transesterification reactions with bulged adenosine as nucleophile	0.00475348134305621
BP	GO:0000398	mRNA splicing, via spliceosome	0.00475348134305621
CC	GO:0098878	neurotransmitter receptor complex	0.00475348134305621
CC	GO:0071944	cell periphery	0.00475348134305621
CC	GO:0005886	plasma membrane	0.00475348134305621
BP	GO:0000245	spliceosomal complex assembly	0.00475348134305621
BP	GO:0000070	mitotic sister chromatid segregation	0.00475348134305621
CC	GO:0005681	spliceosomal complex	0.00475348134305621
BP	GO:0040007	growth	0.00508721341147987
CC	GO:0098794	postsynapse	0.00542975872919923
CC	GO:0044297	cell body	0.00549128342935109
BP	GO:0050793	regulation of developmental process	0.00565307826531132
BP	GO:0048522	positive regulation of cellular process	0.00606448280777402
CC	GO:0044422	organelle part	0.00619510052952233
BP	GO:0030154	cell differentiation	0.00622581463310116
CC	GO:0099634	postsynaptic specialization membrane	0.00636338208580409
BP	GO:0051983	regulation of chromosome segregation	0.0063862357830011
BP	GO:0051239	regulation of multicellular organismal process	0.00696790254720784
BP	GO:0051094	positive regulation of developmental process	0.00758054059415433
MF	GO:0044877	protein-containing complex binding	0.00822498555494592
BP	GO:0034641	cellular nitrogen compound metabolic process	0.00822498555494592
BP	GO:0051726	regulation of cell cycle	0.00826535557771054
BP	GO:0046483	heterocycle metabolic process	0.00829695073567375
BP	GO:0051130	positive regulation of cellular component organization	0.00829695073567375
CC	GO:0098936	intrinsic component of postsynaptic membrane	0.00829695073567375
BP	GO:0045597	positive regulation of cell differentiation	0.00829695073567375
BP	GO:0033045	regulation of sister chromatid segregation	0.00829695073567375
BP	GO:0048518	positive regulation of biological process	0.00849139733659169
MF	GO:0003723	RNA binding	0.00935355387446691
CC	GO:0044420	extracellular matrix component	0.00979896793700373
BP	GO:0007155	cell adhesion	0.0101453711036601
BP	GO:0022610	biological adhesion	0.0103986991912631
BP	GO:0000819	sister chromatid segregation	0.0104433046310866
BP	GO:0006403	RNA localization	0.0105950241702486
BP	GO:0022008	neurogenesis	0.0105950241702486
BP	GO:0033047	regulation of mitotic sister chromatid segregation	0.0105950241702486
MF	GO:0046873	metal ion transmembrane transporter activity	0.0112122717425214
CC	GO:0044464	cell part	0.0112353674861815
BP	GO:0051962	positive regulation of nervous system development	0.0117204162098976
CC	GO:0005623	cell	0.0119584916972273
BP	GO:0006260	DNA replication	0.0121255394256022
BP	GO:0007049	cell cycle	0.0122297376840889
BP	GO:0048666	neuron development	0.0123304093231534
CC	GO:0097447	dendritic tree	0.0125812473217409
CC	GO:0008328	ionotropic glutamate receptor complex	0.0126522237068097
BP	GO:0031123	RNA 3'-end processing	0.0126522237068097
BP	GO:0045595	regulation of cell differentiation	0.0128099368540511
CC	GO:0000779	condensed chromosome, centromeric region	0.0135064135609606
CC	GO:0099699	integral component of synaptic membrane	0.0140939544072074
BP	GO:0048589	developmental growth	0.0143544998975681
BP	GO:0032879	regulation of localization	0.0143544998975681
BP	GO:0030182	neuron differentiation	0.0143544998975681
BP	GO:0006807	nitrogen compound metabolic process	0.0150854267927053
CC	GO:0099572	postsynaptic specialization	0.0150854267927053
BP	GO:0010467	gene expression	0.0153960441780264
BP	GO:0050804	modulation of chemical synaptic transmission	0.0157216231442416
BP	GO:0007154	cell communication	0.0157216231442416
CC	GO:0044446	intracellular organelle part	0.0157216231442416
BP	GO:0048699	generation of neurons	0.0159437848613511
BP	GO:2000026	regulation of multicellular organismal development	0.0168105729967419
MF	GO:0005509	calcium ion binding	0.0170493859325755
CC	GO:0030425	dendrite	0.0173683547029743
BP	GO:0008037	cell recognition	0.0177665680249981
CC	GO:0005813	centrosome	0.0177665680249981
CC	GO:0000777	condensed chromosome kinetochore	0.0177665680249981
BP	GO:0060255	regulation of macromolecule metabolic process	0.0180749722371688
BP	GO:0099177	regulation of trans-synaptic signaling	0.0180749722371688
CC	GO:0044327	dendritic spine head	0.0184711394275084
MF	GO:0005212	structural constituent of eye lens	0.0188562915452149
BP	GO:0007059	chromosome segregation	0.0204906932759787
BP	GO:0090068	positive regulation of cell cycle process	0.0205960609327669
BP	GO:0006725	cellular aromatic compound metabolic process	0.0205960609327669
BP	GO:0023052	signaling	0.0210565379110812
CC	GO:0098982	GABA-ergic synapse	0.0215604775912588
CC	GO:0098839	postsynaptic density membrane	0.0218047042961623
MF	GO:0005539	glycosaminoglycan binding	0.0218047042961623
BP	GO:0050769	positive regulation of neurogenesis	0.0218047042961623
MF	GO:0003729	mRNA binding	0.021812692785226
BP	GO:0048167	regulation of synaptic plasticity	0.0223268423774849
BP	GO:0051960	regulation of nervous system development	0.023641796744978
BP	GO:0044260	cellular macromolecule metabolic process	0.0239752782044709
BP	GO:0031175	neuron projection development	0.0256418379578188
CC	GO:0005581	collagen trimer	0.0262023497280434
CC	GO:0099055	integral component of postsynaptic membrane	0.0267468483531706
BP	GO:0048168	regulation of neuronal synaptic plasticity	0.0278712541342408
BP	GO:0099565	chemical synaptic transmission, postsynaptic	0.0282069114710738
BP	GO:1901360	organic cyclic compound metabolic process	0.0282069114710738
BP	GO:0010720	positive regulation of cell development	0.0286656220958955
BP	GO:0140014	mitotic nuclear division	0.0300574604794274
BP	GO:0051234	establishment of localization	0.0304728928509382
MF	GO:0097367	carbohydrate derivative binding	0.0317506288521964
CC	GO:0044427	chromosomal part	0.0326731231698145
BP	GO:0051236	establishment of RNA localization	0.0326731231698145
BP	GO:0035418	protein localization to synapse	0.0333084617038039
MF	GO:0030020	extracellular matrix structural constituent conferring tensile strength	0.0333084617038039
CC	GO:0005694	chromosome	0.0336189901749755
BP	GO:0040008	regulation of growth	0.0338753357081951
CC	GO:0098793	presynapse	0.0345012342845822
BP	GO:0032412	regulation of ion transmembrane transporter activity	0.0347200091787003
BP	GO:0098655	cation transmembrane transport	0.0353058299106358
BP	GO:0009653	anatomical structure morphogenesis	0.0357196729655602
CC	GO:0032279	asymmetric synapse	0.0359237225329852
MF	GO:0016887	ATPase activity	0.0359237225329852
CC	GO:0042995	cell projection	0.0364714262326222
BP	GO:0051716	cellular response to stimulus	0.0364714262326222
BP	GO:0120035	regulation of plasma membrane bounded cell projection organization	0.0371355932805871
CC	GO:0099080	supramolecular complex	0.0389704729745608
CC	GO:0099081	supramolecular polymer	0.0389704729745608
BP	GO:0042221	response to chemical	0.0401022190539962
BP	GO:0016070	RNA metabolic process	0.0402800555545827
BP	GO:0006941	striated muscle contraction	0.0414481730817977
CC	GO:0099512	supramolecular fiber	0.0420376536192873
BP	GO:0060350	endochondral bone morphogenesis	0.042517093344776
BP	GO:0060341	regulation of cellular localization	0.043737965159287
BP	GO:0030198	extracellular matrix organization	0.043737965159287
BP	GO:0098659	inorganic cation import across plasma membrane	0.043737965159287
BP	GO:0099587	inorganic ion import across plasma membrane	0.043737965159287
BP	GO:0050808	synapse organization	0.0437700420802164
BP	GO:0000278	mitotic cell cycle	0.0450401763922495
MF	GO:0043168	anion binding	0.0454917476956287
BP	GO:0006259	DNA metabolic process	0.0466666248385462
MF	GO:0005261	cation channel activity	0.0466666248385462
BP	GO:0007215	glutamate receptor signaling pathway	0.0468612797730587
BP	GO:0007267	cell-cell signaling	0.0468612797730587
BP	GO:0120039	plasma membrane bounded cell projection morphogenesis	0.0473716981137119
BP	GO:1900449	regulation of glutamate receptor signaling pathway	0.0474404962647152
MF	GO:1990825	sequence-specific mRNA binding	0.0484945551240818
