# Supplementary material for: Dedicated transcriptomics combined with power analysis lead to functional understanding of genes with weak phenotypic changes in knockout lines
Source: PLoS Comput Biol. 2020 Nov 12;16(11):e1008354. doi: 10.1371/journal.pcbi.1008354 (PMC7685438; doi:10.1371/journal.pcbi.1008354)
Supplement: S4 File — (GZ) [file pcbi.1008354.s018.gz › S4_File/gor0.7/564.tsv]

ontology	category	term	BH
BP	GO:0071840	cellular component organization or biogenesis	5.01247183126316e-08
CC	GO:0032991	protein-containing complex	5.01247183126316e-08
BP	GO:0009987	cellular process	6.94310995421775e-08
BP	GO:0016043	cellular component organization	2.09544737758208e-07
CC	GO:0031012	extracellular matrix	2.4096910460955e-07
MF	GO:0005515	protein binding	7.10975187878374e-07
CC	GO:0044428	nuclear part	2.08914901202859e-06
CC	GO:0043228	non-membrane-bounded organelle	2.2490273494699e-06
MF	GO:0005201	extracellular matrix structural constituent	2.45314341256089e-06
MF	GO:0005488	binding	2.45356752271056e-06
CC	GO:0043232	intracellular non-membrane-bounded organelle	4.91980917021241e-06
CC	GO:0062023	collagen-containing extracellular matrix	5.12673148282574e-06
BP	GO:0032501	multicellular organismal process	5.79135799314282e-06
BP	GO:0032502	developmental process	9.15240615481521e-06
BP	GO:0048731	system development	1.43654523803247e-05
BP	GO:0007275	multicellular organism development	1.43654523803247e-05
BP	GO:0065007	biological regulation	2.42236658488473e-05
MF	GO:0005198	structural molecule activity	2.61957290255618e-05
BP	GO:0048856	anatomical structure development	2.77595780841126e-05
CC	GO:0031981	nuclear lumen	2.79419534213111e-05
BP	GO:0050789	regulation of biological process	6.92615270146027e-05
CC	GO:0030424	axon	9.82724955937325e-05
CC	GO:0070013	intracellular organelle lumen	0.000148666411064915
CC	GO:0000775	chromosome, centromeric region	0.000148666411064915
CC	GO:0044421	extracellular region part	0.000152467213586805
CC	GO:0005634	nucleus	0.000171844942610216
CC	GO:0045202	synapse	0.000223608027031616
CC	GO:0097060	synaptic membrane	0.000235843722051208
CC	GO:0031974	membrane-enclosed lumen	0.000235843722051208
CC	GO:0043233	organelle lumen	0.000235843722051208
CC	GO:0030054	cell junction	0.000267629141479063
CC	GO:0000776	kinetochore	0.000466642527028269
BP	GO:0050794	regulation of cellular process	0.000469155064631659
CC	GO:0098687	chromosomal region	0.000575075839071268
CC	GO:0044456	synapse part	0.000661022363302181
BP	GO:0048518	positive regulation of biological process	0.00113025055708921
BP	GO:0051239	regulation of multicellular organismal process	0.00154683734788888
BP	GO:0007399	nervous system development	0.00157605376126872
CC	GO:0005581	collagen trimer	0.00176336127549188
BP	GO:0000070	mitotic sister chromatid segregation	0.00212712132114993
BP	GO:0051179	localization	0.00214849957783844
CC	GO:0005681	spliceosomal complex	0.00252064806452467
CC	GO:0000779	condensed chromosome, centromeric region	0.00252064806452467
BP	GO:0006396	RNA processing	0.00255387465490583
CC	GO:0005615	extracellular space	0.00289766981595247
CC	GO:0097458	neuron part	0.00289766981595247
MF	GO:0005509	calcium ion binding	0.00325536809475829
BP	GO:0051128	regulation of cellular component organization	0.00332155920275966
CC	GO:0005654	nucleoplasm	0.00332155920275966
CC	GO:0031226	intrinsic component of plasma membrane	0.00514918374246132
CC	GO:0005576	extracellular region	0.00525286775337939
CC	GO:0044427	chromosomal part	0.00547216064557538
BP	GO:0032879	regulation of localization	0.00578580436844148
BP	GO:0048522	positive regulation of cellular process	0.00599123697721074
BP	GO:0048519	negative regulation of biological process	0.00599123697721074
BP	GO:0000819	sister chromatid segregation	0.0061648527338721
CC	GO:0005694	chromosome	0.00642933328146398
CC	GO:0033267	axon part	0.00642933328146398
MF	GO:0044877	protein-containing complex binding	0.00718625890361867
BP	GO:0048523	negative regulation of cellular process	0.00722778248736654
BP	GO:0008380	RNA splicing	0.00754690746819734
CC	GO:0000777	condensed chromosome kinetochore	0.0076687963651899
BP	GO:0016071	mRNA metabolic process	0.008132532856172
BP	GO:0006397	mRNA processing	0.00840175812460584
BP	GO:0051130	positive regulation of cellular component organization	0.00877354529528404
CC	GO:0005887	integral component of plasma membrane	0.00987415709455628
BP	GO:0051094	positive regulation of developmental process	0.0106192686364419
CC	GO:0099240	intrinsic component of synaptic membrane	0.0116286924969448
CC	GO:0045211	postsynaptic membrane	0.0122327238082617
CC	GO:0005856	cytoskeleton	0.0135030923937245
CC	GO:0098590	plasma membrane region	0.0135030923937245
BP	GO:0007049	cell cycle	0.0137424678853093
MF	GO:0046873	metal ion transmembrane transporter activity	0.0137424678853093
BP	GO:0048666	neuron development	0.0137424678853093
BP	GO:0043170	macromolecule metabolic process	0.0142082906173459
CC	GO:0044464	cell part	0.01501938990633
BP	GO:1905477	positive regulation of protein localization to membrane	0.0150724584901923
BP	GO:0090304	nucleic acid metabolic process	0.0155917030901907
CC	GO:0005623	cell	0.0156546736842597
BP	GO:0030198	extracellular matrix organization	0.0156546736842597
BP	GO:0140014	mitotic nuclear division	0.0157144217492005
BP	GO:0007155	cell adhesion	0.017195572639774
MF	GO:0030020	extracellular matrix structural constituent conferring tensile strength	0.017195572639774
BP	GO:0098659	inorganic cation import across plasma membrane	0.017195572639774
BP	GO:0099587	inorganic ion import across plasma membrane	0.017195572639774
BP	GO:0000375	RNA splicing, via transesterification reactions	0.017195572639774
BP	GO:0000377	RNA splicing, via transesterification reactions with bulged adenosine as nucleophile	0.017195572639774
BP	GO:0000398	mRNA splicing, via spliceosome	0.017195572639774
BP	GO:0008037	cell recognition	0.017195572639774
CC	GO:0044422	organelle part	0.0174792452827519
BP	GO:0006139	nucleobase-containing compound metabolic process	0.0177685075915624
BP	GO:0051726	regulation of cell cycle	0.0179043263102306
BP	GO:0050808	synapse organization	0.0179043263102306
CC	GO:1990904	ribonucleoprotein complex	0.0181476736105324
MF	GO:0005212	structural constituent of eye lens	0.0185059616729402
CC	GO:0005813	centrosome	0.0185059616729402
BP	GO:0022610	biological adhesion	0.0191316769324185
CC	GO:0044459	plasma membrane part	0.0220529389152553
BP	GO:0050793	regulation of developmental process	0.0220529389152553
BP	GO:0044085	cellular component biogenesis	0.0229453404364142
BP	GO:0030182	neuron differentiation	0.0229453404364142
BP	GO:0043062	extracellular structure organization	0.0235043710680585
BP	GO:0051310	metaphase plate congression	0.0235043710680585
BP	GO:0006403	RNA localization	0.0239452124748925
BP	GO:0051301	cell division	0.0239452124748925
BP	GO:0048869	cellular developmental process	0.0271955017442558
BP	GO:0040007	growth	0.0277261401130282
BP	GO:0051983	regulation of chromosome segregation	0.0323756188635127
BP	GO:2000026	regulation of multicellular organismal development	0.0323756188635127
BP	GO:0030154	cell differentiation	0.0323756188635127
CC	GO:0044420	extracellular matrix component	0.0323756188635127
CC	GO:0099572	postsynaptic specialization	0.0351125137782659
BP	GO:0007059	chromosome segregation	0.0351125137782659
CC	GO:0098982	GABA-ergic synapse	0.0351125137782659
CC	GO:0098878	neurotransmitter receptor complex	0.0360947375791688
CC	GO:0099699	integral component of synaptic membrane	0.0370233826651572
BP	GO:0048468	cell development	0.0395711719304421
BP	GO:0045597	positive regulation of cell differentiation	0.0395711719304421
CC	GO:0044446	intracellular organelle part	0.0395711719304421
BP	GO:0007215	glutamate receptor signaling pathway	0.0416838846709708
CC	GO:0000228	nuclear chromosome	0.0416838846709708
BP	GO:0034641	cellular nitrogen compound metabolic process	0.0416838846709708
BP	GO:0006260	DNA replication	0.0416838846709708
CC	GO:0008328	ionotropic glutamate receptor complex	0.0419597689698345
BP	GO:0048699	generation of neurons	0.0435387785670609
BP	GO:0046483	heterocycle metabolic process	0.0435387785670609
CC	GO:0032279	asymmetric synapse	0.044990349405272
BP	GO:0022008	neurogenesis	0.044990349405272
BP	GO:0000245	spliceosomal complex assembly	0.0458065479453934
BP	GO:0033045	regulation of sister chromatid segregation	0.0458065479453934
CC	GO:0098794	postsynapse	0.0463860081534523
CC	GO:0099634	postsynaptic specialization membrane	0.0464441560190833
CC	GO:0098793	presynapse	0.0464441560190833
BP	GO:0051962	positive regulation of nervous system development	0.0465051791201009
CC	GO:0000502	proteasome complex	0.0465051791201009
MF	GO:0003729	mRNA binding	0.047209098023671
MF	GO:0005261	cation channel activity	0.0489964723128054
BP	GO:0000278	mitotic cell cycle	0.0491372290265819
