# Supplementary material for: Dedicated transcriptomics combined with power analysis lead to functional understanding of genes with weak phenotypic changes in knockout lines
Source: PLoS Comput Biol. 2020 Nov 12;16(11):e1008354. doi: 10.1371/journal.pcbi.1008354 (PMC7685438; doi:10.1371/journal.pcbi.1008354)
Supplement: S4 File — (GZ) [file pcbi.1008354.s018.gz › S4_File/gor0.7/983.tsv]

ontology	category	term	BH
CC	GO:0032991	protein-containing complex	1.7416646419013e-08
CC	GO:0031012	extracellular matrix	7.51696329867462e-07
BP	GO:0009987	cellular process	1.75683606253889e-06
CC	GO:0062023	collagen-containing extracellular matrix	3.06292799435593e-06
BP	GO:0032501	multicellular organismal process	8.07941656785674e-06
MF	GO:0005515	protein binding	9.91415298594048e-06
BP	GO:0048731	system development	1.14062226285613e-05
BP	GO:0032502	developmental process	1.14062226285613e-05
MF	GO:0005201	extracellular matrix structural constituent	1.83975328615214e-05
CC	GO:0044428	nuclear part	1.9078024374048e-05
CC	GO:0030424	axon	1.96828137341924e-05
BP	GO:0007275	multicellular organism development	2.11621004201823e-05
BP	GO:0048856	anatomical structure development	2.22827255434621e-05
BP	GO:0071840	cellular component organization or biogenesis	2.62391729788983e-05
MF	GO:0005488	binding	5.57758948240749e-05
MF	GO:0005198	structural molecule activity	5.57758948240749e-05
CC	GO:0031981	nuclear lumen	6.70415165670826e-05
BP	GO:0016043	cellular component organization	7.73294356141687e-05
CC	GO:0043228	non-membrane-bounded organelle	0.000138860686306925
CC	GO:0097060	synaptic membrane	0.000236568245779513
CC	GO:0070013	intracellular organelle lumen	0.000367691011644939
CC	GO:0031974	membrane-enclosed lumen	0.000512184501563561
CC	GO:0043233	organelle lumen	0.000512184501563561
BP	GO:0008380	RNA splicing	0.000604963735668936
BP	GO:0065007	biological regulation	0.000613302668127696
CC	GO:0005654	nucleoplasm	0.000617207681189451
CC	GO:0043232	intracellular non-membrane-bounded organelle	0.000656127521495202
BP	GO:0006397	mRNA processing	0.000715458739168591
CC	GO:0045202	synapse	0.00112303154732609
CC	GO:0000775	chromosome, centromeric region	0.00112303154732609
CC	GO:0000776	kinetochore	0.00112303154732609
BP	GO:0006260	DNA replication	0.00125429423920734
CC	GO:0005681	spliceosomal complex	0.00141472070194639
BP	GO:0006396	RNA processing	0.00142717754396601
BP	GO:0016071	mRNA metabolic process	0.00198327328297217
BP	GO:0007399	nervous system development	0.00210287794788384
BP	GO:0048519	negative regulation of biological process	0.00210287794788384
BP	GO:0050789	regulation of biological process	0.00239727056424205
CC	GO:0044456	synapse part	0.00310448474848564
CC	GO:0030054	cell junction	0.00325576362450932
CC	GO:0044327	dendritic spine head	0.00325576362450932
BP	GO:0048168	regulation of neuronal synaptic plasticity	0.00325576362450932
CC	GO:0098687	chromosomal region	0.00325576362450932
CC	GO:0005634	nucleus	0.00325576362450932
BP	GO:0051239	regulation of multicellular organismal process	0.00349225311911345
BP	GO:0050794	regulation of cellular process	0.0037740053885338
CC	GO:0005581	collagen trimer	0.00383002378487792
CC	GO:0044421	extracellular region part	0.00387165316321083
CC	GO:1990904	ribonucleoprotein complex	0.0038979824165944
BP	GO:0048523	negative regulation of cellular process	0.00393285755826458
CC	GO:0097458	neuron part	0.00393285755826458
CC	GO:0005813	centrosome	0.00524197340117855
CC	GO:0033267	axon part	0.00538192985352488
BP	GO:0022610	biological adhesion	0.0056084489296987
CC	GO:0099240	intrinsic component of synaptic membrane	0.00606682374088989
BP	GO:0000245	spliceosomal complex assembly	0.00651842477261113
BP	GO:0051726	regulation of cell cycle	0.00651842477261113
CC	GO:0045211	postsynaptic membrane	0.00651842477261113
BP	GO:0007155	cell adhesion	0.00651842477261113
BP	GO:0040007	growth	0.00682219060197101
MF	GO:0044877	protein-containing complex binding	0.00700448831844435
CC	GO:0000779	condensed chromosome, centromeric region	0.00717207250334835
BP	GO:0008037	cell recognition	0.00717207250334835
CC	GO:0000777	condensed chromosome kinetochore	0.00717207250334835
CC	GO:0044422	organelle part	0.00803825120818893
BP	GO:0048167	regulation of synaptic plasticity	0.00890759759149818
BP	GO:0048869	cellular developmental process	0.0105702861594259
CC	GO:0031226	intrinsic component of plasma membrane	0.0107888822862938
CC	GO:0044464	cell part	0.0111582486473775
BP	GO:0045597	positive regulation of cell differentiation	0.0112054829125403
BP	GO:0051094	positive regulation of developmental process	0.0114395982135631
CC	GO:0005623	cell	0.0116843705060789
BP	GO:0060350	endochondral bone morphogenesis	0.0119648766312629
CC	GO:0036477	somatodendritic compartment	0.0121900008707192
CC	GO:0098936	intrinsic component of postsynaptic membrane	0.0125727476876231
BP	GO:0048589	developmental growth	0.012745117664657
BP	GO:0006261	DNA-dependent DNA replication	0.0129380270616844
BP	GO:0030154	cell differentiation	0.0136078617391196
BP	GO:0000375	RNA splicing, via transesterification reactions	0.0169249550648714
BP	GO:0000377	RNA splicing, via transesterification reactions with bulged adenosine as nucleophile	0.0169249550648714
BP	GO:0000398	mRNA splicing, via spliceosome	0.0169249550648714
BP	GO:0050793	regulation of developmental process	0.0173936101463508
BP	GO:0051983	regulation of chromosome segregation	0.0175177246649875
BP	GO:0051128	regulation of cellular component organization	0.0185160283178616
MF	GO:0005212	structural constituent of eye lens	0.0185160283178616
MF	GO:0005509	calcium ion binding	0.0189163217022358
BP	GO:0007268	chemical synaptic transmission	0.0189163217022358
BP	GO:0098916	anterograde trans-synaptic signaling	0.0189163217022358
CC	GO:0005887	integral component of plasma membrane	0.0194328010406048
CC	GO:0044427	chromosomal part	0.0194328010406048
BP	GO:0007215	glutamate receptor signaling pathway	0.0214691469890751
CC	GO:0099699	integral component of synaptic membrane	0.0217624449017564
BP	GO:0099536	synaptic signaling	0.0221562782897525
BP	GO:0003418	growth plate cartilage chondrocyte differentiation	0.0222635560961668
CC	GO:0000502	proteasome complex	0.0222635560961668
BP	GO:0060351	cartilage development involved in endochondral bone morphogenesis	0.0222635560961668
BP	GO:0099537	trans-synaptic signaling	0.0226122538059496
BP	GO:0033045	regulation of sister chromatid segregation	0.0230306528095261
BP	GO:0090304	nucleic acid metabolic process	0.0230306528095261
BP	GO:0060348	bone development	0.0235113050697217
BP	GO:0048518	positive regulation of biological process	0.023956594605342
CC	GO:0044297	cell body	0.0247826688270495
CC	GO:0044446	intracellular organelle part	0.0264423264525284
BP	GO:0051130	positive regulation of cellular component organization	0.0293845183523548
BP	GO:0007346	regulation of mitotic cell cycle	0.0293845183523548
CC	GO:0043005	neuron projection	0.0293845183523548
BP	GO:0051179	localization	0.0293845183523548
CC	GO:0098978	glutamatergic synapse	0.0293845183523548
CC	GO:0005694	chromosome	0.0295788838219677
BP	GO:0003433	chondrocyte development involved in endochondral bone morphogenesis	0.0301642443686505
BP	GO:2000026	regulation of multicellular organismal development	0.0301642443686505
BP	GO:0033047	regulation of mitotic sister chromatid segregation	0.0301642443686505
CC	GO:0043025	neuronal cell body	0.0301642443686505
CC	GO:0044420	extracellular matrix component	0.0301642443686505
BP	GO:0000819	sister chromatid segregation	0.0301642443686505
BP	GO:0000070	mitotic sister chromatid segregation	0.0303807654436303
BP	GO:0051962	positive regulation of nervous system development	0.0306776501711374
BP	GO:0031123	RNA 3'-end processing	0.0307376223143402
CC	GO:0098878	neurotransmitter receptor complex	0.0310146514986322
CC	GO:0005615	extracellular space	0.0336471183415624
CC	GO:0005657	replication fork	0.0343538695788078
CC	GO:1905369	endopeptidase complex	0.0343538695788078
CC	GO:0005576	extracellular region	0.0343538695788078
BP	GO:0006403	RNA localization	0.0350535042651951
CC	GO:0098590	plasma membrane region	0.0355206863029955
BP	GO:0022008	neurogenesis	0.0357282228111517
CC	GO:0008328	ionotropic glutamate receptor complex	0.0366296631146527
BP	GO:0030198	extracellular matrix organization	0.0367563362746574
CC	GO:0098793	presynapse	0.0367563362746574
CC	GO:0099055	integral component of postsynaptic membrane	0.0369325981309754
BP	GO:0007169	transmembrane receptor protein tyrosine kinase signaling pathway	0.0378032482341035
CC	GO:0099634	postsynaptic specialization membrane	0.0391772449525185
BP	GO:0003422	growth plate cartilage morphogenesis	0.0393990743404351
BP	GO:0002062	chondrocyte differentiation	0.039502194056436
BP	GO:0003417	growth plate cartilage development	0.039502194056436
BP	GO:0050804	modulation of chemical synaptic transmission	0.0413521694074471
MF	GO:0030020	extracellular matrix structural constituent conferring tensile strength	0.041507903953946
BP	GO:0006139	nucleobase-containing compound metabolic process	0.0431325559679249
BP	GO:0048522	positive regulation of cellular process	0.0441073073863695
BP	GO:0003071	renal system process involved in regulation of systemic arterial blood pressure	0.0472518066494259
BP	GO:0051216	cartilage development	0.0473290990530925
BP	GO:0006941	striated muscle contraction	0.0481859518217341
BP	GO:0099177	regulation of trans-synaptic signaling	0.0481859518217341
CC	GO:0005886	plasma membrane	0.0498573577864292
BP	GO:0000278	mitotic cell cycle	0.0498706059804176
CC	GO:0098982	GABA-ergic synapse	0.0499860648296564
