# Supplementary material for: Dedicated transcriptomics combined with power analysis lead to functional understanding of genes with weak phenotypic changes in knockout lines
Source: PLoS Comput Biol. 2020 Nov 12;16(11):e1008354. doi: 10.1371/journal.pcbi.1008354 (PMC7685438; doi:10.1371/journal.pcbi.1008354)
Supplement: S4 File — (GZ) [file pcbi.1008354.s018.gz › S4_File/gor0.7/78.tsv]

ontology	category	term	BH
BP	GO:0009987	cellular process	1.01232332289027e-09
CC	GO:0032991	protein-containing complex	3.34320103889844e-09
MF	GO:0005515	protein binding	6.72731531417379e-07
CC	GO:0044428	nuclear part	6.87799947996434e-07
BP	GO:0071840	cellular component organization or biogenesis	7.28853138499961e-07
CC	GO:0097060	synaptic membrane	7.29412226938975e-07
CC	GO:0031012	extracellular matrix	9.26672416979432e-07
BP	GO:0016043	cellular component organization	2.88472736070568e-06
MF	GO:0005198	structural molecule activity	3.27073108812296e-06
CC	GO:0030424	axon	3.87245971848232e-06
BP	GO:0032501	multicellular organismal process	4.76803912512624e-06
CC	GO:0031981	nuclear lumen	4.89255936779641e-06
MF	GO:0005201	extracellular matrix structural constituent	4.89255936779641e-06
CC	GO:0043228	non-membrane-bounded organelle	7.17199449099467e-06
MF	GO:0005488	binding	7.45661059345921e-06
BP	GO:0048731	system development	8.50011587723517e-06
CC	GO:0070013	intracellular organelle lumen	8.50011587723517e-06
CC	GO:0031974	membrane-enclosed lumen	8.52666677368263e-06
CC	GO:0043233	organelle lumen	8.52666677368263e-06
CC	GO:0005654	nucleoplasm	9.05040388810025e-06
CC	GO:0045211	postsynaptic membrane	9.05040388810025e-06
BP	GO:0032502	developmental process	1.00547499589167e-05
CC	GO:0043232	intracellular non-membrane-bounded organelle	1.02234775152462e-05
CC	GO:0045202	synapse	1.13434425821984e-05
BP	GO:0007275	multicellular organism development	1.20484507794695e-05
BP	GO:0065007	biological regulation	1.20484507794695e-05
CC	GO:0062023	collagen-containing extracellular matrix	2.51073860414231e-05
BP	GO:0050789	regulation of biological process	3.01490006739642e-05
CC	GO:0005634	nucleus	3.01490006739642e-05
BP	GO:0048856	anatomical structure development	3.73310382437716e-05
CC	GO:0097458	neuron part	3.82042162134458e-05
BP	GO:0050794	regulation of cellular process	4.25233384337412e-05
CC	GO:0044456	synapse part	5.08346570460363e-05
CC	GO:0036477	somatodendritic compartment	7.2619052052564e-05
CC	GO:0030054	cell junction	9.52767201459166e-05
BP	GO:0006396	RNA processing	0.000101630737824616
BP	GO:0040007	growth	0.000106940808808323
CC	GO:0099240	intrinsic component of synaptic membrane	0.000106940808808323
BP	GO:0099536	synaptic signaling	0.000146932764076229
CC	GO:0031226	intrinsic component of plasma membrane	0.000165210282832062
BP	GO:0048523	negative regulation of cellular process	0.000165210282832062
BP	GO:0099537	trans-synaptic signaling	0.000202768188903603
BP	GO:0007268	chemical synaptic transmission	0.000202768188903603
BP	GO:0098916	anterograde trans-synaptic signaling	0.000202768188903603
BP	GO:0016071	mRNA metabolic process	0.000288929698268189
BP	GO:0090304	nucleic acid metabolic process	0.000318149843119868
CC	GO:0033267	axon part	0.000318149843119868
BP	GO:0006139	nucleobase-containing compound metabolic process	0.000331923906126714
CC	GO:0098590	plasma membrane region	0.000331923906126714
BP	GO:0006397	mRNA processing	0.00048762224608845
BP	GO:0008380	RNA splicing	0.000560169069889482
CC	GO:0043005	neuron projection	0.000638693164305085
BP	GO:0048519	negative regulation of biological process	0.000638693164305085
CC	GO:0044422	organelle part	0.000682274567839817
CC	GO:0000775	chromosome, centromeric region	0.000712802770447654
CC	GO:0000776	kinetochore	0.000712802770447654
CC	GO:0043025	neuronal cell body	0.000845276936772583
CC	GO:0098936	intrinsic component of postsynaptic membrane	0.000917896804114655
CC	GO:0044421	extracellular region part	0.00121195963618021
BP	GO:0048518	positive regulation of biological process	0.00121195963618021
CC	GO:0099699	integral component of synaptic membrane	0.00121195963618021
BP	GO:0007399	nervous system development	0.00134365781717362
CC	GO:0044297	cell body	0.00149500102459817
CC	GO:0005887	integral component of plasma membrane	0.00155437954331101
CC	GO:0099634	postsynaptic specialization membrane	0.00155437954331101
BP	GO:0046483	heterocycle metabolic process	0.00163684400210479
CC	GO:0005681	spliceosomal complex	0.00163684400210479
CC	GO:1990904	ribonucleoprotein complex	0.00178198665575347
BP	GO:0043170	macromolecule metabolic process	0.00201442430823733
CC	GO:0005623	cell	0.00212179995578507
CC	GO:0044464	cell part	0.00233044164096143
CC	GO:0098794	postsynapse	0.00269297926267809
BP	GO:0048522	positive regulation of cellular process	0.00269297926267809
BP	GO:0048589	developmental growth	0.00269297926267809
CC	GO:0098687	chromosomal region	0.00270449070287477
BP	GO:0034641	cellular nitrogen compound metabolic process	0.00279821386839668
BP	GO:0006725	cellular aromatic compound metabolic process	0.00279821386839668
BP	GO:0051128	regulation of cellular component organization	0.00281204550348345
BP	GO:0051094	positive regulation of developmental process	0.00294058568130292
BP	GO:0051239	regulation of multicellular organismal process	0.00316596487881097
BP	GO:0051179	localization	0.00323449822855509
BP	GO:0022610	biological adhesion	0.00333823402507788
CC	GO:0044420	extracellular matrix component	0.0033745249599813
CC	GO:0042734	presynaptic membrane	0.00365421535581878
CC	GO:0099055	integral component of postsynaptic membrane	0.00382277537812321
BP	GO:0007155	cell adhesion	0.00398516780851141
CC	GO:0097447	dendritic tree	0.00484921025782254
CC	GO:0044459	plasma membrane part	0.00503978254694063
BP	GO:0007049	cell cycle	0.00541730405467868
BP	GO:0051130	positive regulation of cellular component organization	0.005705355292651
BP	GO:0051726	regulation of cell cycle	0.005705355292651
CC	GO:0005581	collagen trimer	0.00587131646907778
BP	GO:0048869	cellular developmental process	0.00685678768221591
CC	GO:0098839	postsynaptic density membrane	0.00691613825504806
CC	GO:0030425	dendrite	0.00735180134382562
CC	GO:0098982	GABA-ergic synapse	0.00738990392282186
BP	GO:0031123	RNA 3'-end processing	0.00750698430297928
BP	GO:0030154	cell differentiation	0.00803429278680655
BP	GO:0006807	nitrogen compound metabolic process	0.00803429278680655
BP	GO:0008150	biological_process	0.00840033592505513
CC	GO:0098978	glutamatergic synapse	0.00842459551342377
BP	GO:0008037	cell recognition	0.00845945762750241
BP	GO:0000375	RNA splicing, via transesterification reactions	0.00845945762750241
BP	GO:0000377	RNA splicing, via transesterification reactions with bulged adenosine as nucleophile	0.00845945762750241
BP	GO:0000398	mRNA splicing, via spliceosome	0.00845945762750241
BP	GO:1901360	organic cyclic compound metabolic process	0.00909666745347204
CC	GO:0005694	chromosome	0.00909666745347204
CC	GO:0098793	presynapse	0.00909666745347204
CC	GO:0044446	intracellular organelle part	0.00940860205818859
MF	GO:0044877	protein-containing complex binding	0.00998071309628329
CC	GO:0005813	centrosome	0.0109393062476758
CC	GO:0098878	neurotransmitter receptor complex	0.0116037727996592
MF	GO:0003729	mRNA binding	0.0119941015350519
MF	GO:0005212	structural constituent of eye lens	0.0137801726517878
BP	GO:0050804	modulation of chemical synaptic transmission	0.0137801726517878
CC	GO:0008328	ionotropic glutamate receptor complex	0.0137801726517878
BP	GO:0000245	spliceosomal complex assembly	0.0137801726517878
BP	GO:0050793	regulation of developmental process	0.0137801726517878
BP	GO:0045597	positive regulation of cell differentiation	0.0137801726517878
BP	GO:0040008	regulation of growth	0.0142723453069953
CC	GO:0005615	extracellular space	0.0149160117192922
BP	GO:0006260	DNA replication	0.0151377540130585
CC	GO:0005576	extracellular region	0.0151377540130585
BP	GO:2000026	regulation of multicellular organismal development	0.0154339366796593
CC	GO:0044427	chromosomal part	0.0158611132951834
BP	GO:0099177	regulation of trans-synaptic signaling	0.0158793866637373
BP	GO:0006941	striated muscle contraction	0.0166543233077557
BP	GO:0001501	skeletal system development	0.0166725295904008
CC	GO:0098948	intrinsic component of postsynaptic specialization membrane	0.0166908617952096
BP	GO:0007154	cell communication	0.017678432889935
BP	GO:0016070	RNA metabolic process	0.0180636757263551
BP	GO:1901701	cellular response to oxygen-containing compound	0.018610435786803
BP	GO:0044260	cellular macromolecule metabolic process	0.0186726777286054
CC	GO:0099146	intrinsic component of postsynaptic density membrane	0.0192444117182955
BP	GO:0006403	RNA localization	0.0192444117182955
BP	GO:0007346	regulation of mitotic cell cycle	0.0193696476962342
CC	GO:0000777	condensed chromosome kinetochore	0.0193696476962342
BP	GO:0023052	signaling	0.0225305261402815
BP	GO:0007267	cell-cell signaling	0.0228508457329155
BP	GO:0010467	gene expression	0.0235438773488667
CC	GO:0099572	postsynaptic specialization	0.0235438773488667
BP	GO:0090068	positive regulation of cell cycle process	0.0235438773488667
BP	GO:0003009	skeletal muscle contraction	0.023630964286605
BP	GO:0097435	supramolecular fiber organization	0.0252512846775195
BP	GO:0000070	mitotic sister chromatid segregation	0.0273264070073109
BP	GO:0000278	mitotic cell cycle	0.0275499860232888
CC	GO:0005856	cytoskeleton	0.0298235036281035
BP	GO:0050808	synapse organization	0.0323105776632771
BP	GO:0031124	mRNA 3'-end processing	0.0323105776632771
BP	GO:0035264	multicellular organism growth	0.0324915421153275
BP	GO:1901700	response to oxygen-containing compound	0.0332672464288633
BP	GO:0032879	regulation of localization	0.0338265672172871
CC	GO:0048786	presynaptic active zone	0.037689988350717
BP	GO:0002062	chondrocyte differentiation	0.037689988350717
MF	GO:0030020	extracellular matrix structural constituent conferring tensile strength	0.037689988350717
MF	GO:0030594	neurotransmitter receptor activity	0.0382025934140817
CC	GO:0000779	condensed chromosome, centromeric region	0.0393100793554281
BP	GO:0007088	regulation of mitotic nuclear division	0.0398514074063036
BP	GO:0048167	regulation of synaptic plasticity	0.0399570088070697
BP	GO:0060350	endochondral bone morphogenesis	0.0402773303935474
CC	GO:0000502	proteasome complex	0.0403120721957945
BP	GO:0060348	bone development	0.0403120721957945
CC	GO:0043226	organelle	0.0403120721957945
BP	GO:0044085	cellular component biogenesis	0.0407447814285726
BP	GO:0042221	response to chemical	0.0415690176291612
CC	GO:0071944	cell periphery	0.0425325919146897
MF	GO:0005509	calcium ion binding	0.0433630236947544
BP	GO:0051216	cartilage development	0.0444395596508422
MF	GO:0003723	RNA binding	0.0451323024745307
CC	GO:0005886	plasma membrane	0.0452595961933904
CC	GO:0098889	intrinsic component of presynaptic membrane	0.0455632128452817
BP	GO:0051983	regulation of chromosome segregation	0.0463310575286695
BP	GO:0098659	inorganic cation import across plasma membrane	0.0465242172898591
BP	GO:0099587	inorganic ion import across plasma membrane	0.0465242172898591
CC	GO:0071013	catalytic step 2 spliceosome	0.0471544773412314
BP	GO:0000819	sister chromatid segregation	0.0480176388386307
BP	GO:0042391	regulation of membrane potential	0.0480176388386307
BP	GO:0030198	extracellular matrix organization	0.0480176388386307
BP	GO:0051962	positive regulation of nervous system development	0.0480176388386307
BP	GO:0051716	cellular response to stimulus	0.0482947277816199
CC	GO:0099512	supramolecular fiber	0.0486065550685398
