# Supplementary material for: Dedicated transcriptomics combined with power analysis lead to functional understanding of genes with weak phenotypic changes in knockout lines
Source: PLoS Comput Biol. 2020 Nov 12;16(11):e1008354. doi: 10.1371/journal.pcbi.1008354 (PMC7685438; doi:10.1371/journal.pcbi.1008354)
Supplement: S4 File — (GZ) [file pcbi.1008354.s018.gz › S4_File/gor0.7/9.tsv]

ontology	category	term	BH
CC	GO:0032991	protein-containing complex	4.27088041983937e-08
BP	GO:0009987	cellular process	5.25963224256621e-08
CC	GO:0044428	nuclear part	1.17212084192311e-06
CC	GO:0031012	extracellular matrix	2.35118989528545e-06
BP	GO:0032501	multicellular organismal process	2.4437012171803e-06
BP	GO:0007275	multicellular organism development	2.4437012171803e-06
BP	GO:0048731	system development	2.6650704248578e-06
CC	GO:0070013	intracellular organelle lumen	2.6650704248578e-06
CC	GO:0031974	membrane-enclosed lumen	2.6650704248578e-06
CC	GO:0043233	organelle lumen	2.6650704248578e-06
BP	GO:0071840	cellular component organization or biogenesis	2.6650704248578e-06
CC	GO:0031981	nuclear lumen	2.82512911735799e-06
BP	GO:0032502	developmental process	2.8439338102812e-06
BP	GO:0048856	anatomical structure development	3.05514245423314e-06
CC	GO:0043228	non-membrane-bounded organelle	4.08433420155562e-06
MF	GO:0005201	extracellular matrix structural constituent	4.60775442920529e-06
MF	GO:0005198	structural molecule activity	6.21613304370402e-06
CC	GO:0043232	intracellular non-membrane-bounded organelle	1.00321022884738e-05
MF	GO:0005488	binding	1.11035550245753e-05
CC	GO:0005654	nucleoplasm	1.31102186556441e-05
CC	GO:0062023	collagen-containing extracellular matrix	1.37020678818267e-05
CC	GO:0097458	neuron part	1.37020678818267e-05
BP	GO:0006139	nucleobase-containing compound metabolic process	1.59266402885861e-05
CC	GO:0005634	nucleus	1.74410114346743e-05
CC	GO:0030424	axon	1.74626498465568e-05
BP	GO:0016043	cellular component organization	1.78065900933777e-05
MF	GO:0005515	protein binding	1.94175026540836e-05
BP	GO:0065007	biological regulation	2.29840253451062e-05
BP	GO:0046483	heterocycle metabolic process	2.90538180132962e-05
BP	GO:0050789	regulation of biological process	4.38644739006219e-05
CC	GO:0044422	organelle part	4.65353133360565e-05
BP	GO:0034641	cellular nitrogen compound metabolic process	4.68820953274567e-05
BP	GO:0043170	macromolecule metabolic process	5.37453199071495e-05
BP	GO:0007399	nervous system development	5.41316915817176e-05
BP	GO:0050794	regulation of cellular process	5.44455355658334e-05
CC	GO:0045202	synapse	5.44455355658334e-05
BP	GO:0090304	nucleic acid metabolic process	6.2616663829694e-05
BP	GO:0006725	cellular aromatic compound metabolic process	6.39267147687032e-05
CC	GO:0097060	synaptic membrane	0.0001533162329678
CC	GO:0098687	chromosomal region	0.000189587647882313
CC	GO:0000775	chromosome, centromeric region	0.000196634377892816
CC	GO:0044456	synapse part	0.000205515119468469
BP	GO:0051726	regulation of cell cycle	0.000206096327692564
CC	GO:0005694	chromosome	0.000227003312968927
CC	GO:0044427	chromosomal part	0.000251179332261807
CC	GO:0036477	somatodendritic compartment	0.000444654277299105
CC	GO:0033267	axon part	0.000444654277299105
CC	GO:0000776	kinetochore	0.000444654277299105
BP	GO:0048519	negative regulation of biological process	0.000636789856499155
BP	GO:0048523	negative regulation of cellular process	0.000687875926317548
BP	GO:0048869	cellular developmental process	0.00090794825426781
BP	GO:0030154	cell differentiation	0.000926022719008263
BP	GO:0040007	growth	0.000951638370936418
BP	GO:0006396	RNA processing	0.00108990303805296
BP	GO:0006807	nitrogen compound metabolic process	0.0012617427089582
CC	GO:0044446	intracellular organelle part	0.00126439973076341
BP	GO:1901360	organic cyclic compound metabolic process	0.00143252848667209
CC	GO:0044464	cell part	0.0018790033400633
CC	GO:0005623	cell	0.0020905294610129
CC	GO:0030054	cell junction	0.00225836160780144
BP	GO:0022008	neurogenesis	0.002534245341477
BP	GO:0051094	positive regulation of developmental process	0.00256376248283284
BP	GO:0022610	biological adhesion	0.00290369401977353
CC	GO:0044420	extracellular matrix component	0.00309774581985938
CC	GO:0098982	GABA-ergic synapse	0.0032304270103062
BP	GO:0001501	skeletal system development	0.00341797440707008
CC	GO:0044421	extracellular region part	0.00342955350180848
CC	GO:1990904	ribonucleoprotein complex	0.00344674495208871
BP	GO:0007155	cell adhesion	0.00347974736278016
BP	GO:0048699	generation of neurons	0.00367599234504805
CC	GO:0031226	intrinsic component of plasma membrane	0.00382480305011488
MF	GO:0005509	calcium ion binding	0.00406496466524223
BP	GO:0008380	RNA splicing	0.00411694987079851
BP	GO:0007049	cell cycle	0.00441382309549125
CC	GO:0043005	neuron projection	0.00456930756634181
CC	GO:0044297	cell body	0.00477139292466725
BP	GO:0050793	regulation of developmental process	0.00490344947458135
CC	GO:0043025	neuronal cell body	0.00493924530753245
CC	GO:0005681	spliceosomal complex	0.00596302843410078
BP	GO:0045597	positive regulation of cell differentiation	0.00617914748613815
CC	GO:0005887	integral component of plasma membrane	0.0068065500578158
BP	GO:0051130	positive regulation of cellular component organization	0.00745375539110083
BP	GO:0051128	regulation of cellular component organization	0.00761836147555263
CC	GO:0000228	nuclear chromosome	0.00769316975522649
BP	GO:0016071	mRNA metabolic process	0.00769316975522649
BP	GO:0007346	regulation of mitotic cell cycle	0.00777306811193986
BP	GO:0090068	positive regulation of cell cycle process	0.00777306811193986
BP	GO:0051239	regulation of multicellular organismal process	0.00777629438361579
BP	GO:0048468	cell development	0.00813651985682653
BP	GO:0006397	mRNA processing	0.00819775145317293
BP	GO:0030182	neuron differentiation	0.00846837049673592
CC	GO:0044454	nuclear chromosome part	0.00881500115371452
BP	GO:0044260	cellular macromolecule metabolic process	0.00907830080808756
CC	GO:0098878	neurotransmitter receptor complex	0.00910437465764386
BP	GO:0060350	endochondral bone morphogenesis	0.00910437465764386
BP	GO:0048666	neuron development	0.0100761032399208
BP	GO:0048589	developmental growth	0.0100761032399208
BP	GO:0051983	regulation of chromosome segregation	0.0100877416724713
BP	GO:0048167	regulation of synaptic plasticity	0.0109176749398947
MF	GO:0030020	extracellular matrix structural constituent conferring tensile strength	0.0109205664325053
BP	GO:0000278	mitotic cell cycle	0.0111930662332222
BP	GO:0000070	mitotic sister chromatid segregation	0.0111930662332222
CC	GO:0005813	centrosome	0.0111930662332222
BP	GO:0010467	gene expression	0.0111930662332222
BP	GO:2000026	regulation of multicellular organismal development	0.011485753122307
BP	GO:0000245	spliceosomal complex assembly	0.0117010953809115
CC	GO:0098793	presynapse	0.0117010953809115
CC	GO:0000779	condensed chromosome, centromeric region	0.0119899788157578
BP	GO:0048518	positive regulation of biological process	0.0130947317116533
BP	GO:0044238	primary metabolic process	0.0135820856577416
BP	GO:0010564	regulation of cell cycle process	0.0139546944136616
CC	GO:0000502	proteasome complex	0.0139546944136616
BP	GO:0060348	bone development	0.0139546944136616
CC	GO:0099240	intrinsic component of synaptic membrane	0.0141334948348218
BP	GO:0033045	regulation of sister chromatid segregation	0.0141790230744358
BP	GO:0016070	RNA metabolic process	0.0142104695955573
BP	GO:0003071	renal system process involved in regulation of systemic arterial blood pressure	0.0144750802527701
BP	GO:0060255	regulation of macromolecule metabolic process	0.0152426781710067
CC	GO:0043229	intracellular organelle	0.0152426781710067
CC	GO:0043226	organelle	0.0155351711865573
MF	GO:0005212	structural constituent of eye lens	0.0161818425441555
CC	GO:0000777	condensed chromosome kinetochore	0.0167796382812023
CC	GO:0044327	dendritic spine head	0.0177641991409277
BP	GO:0048522	positive regulation of cellular process	0.0179389656440336
BP	GO:0071704	organic substance metabolic process	0.0186294520022289
BP	GO:0045595	regulation of cell differentiation	0.0190573193707321
BP	GO:0099536	synaptic signaling	0.0197699356915293
BP	GO:0000819	sister chromatid segregation	0.0200249982663924
BP	GO:0033047	regulation of mitotic sister chromatid segregation	0.0201800565198813
BP	GO:1901987	regulation of cell cycle phase transition	0.0203689239408524
CC	GO:0045211	postsynaptic membrane	0.0206333847906708
BP	GO:0051962	positive regulation of nervous system development	0.0206333847906708
CC	GO:0005581	collagen trimer	0.0213511204638845
CC	GO:0097447	dendritic tree	0.0215912520129916
CC	GO:0005615	extracellular space	0.0217762183855399
BP	GO:0008150	biological_process	0.0229415795051891
CC	GO:1905369	endopeptidase complex	0.0229415795051891
BP	GO:0048168	regulation of neuronal synaptic plasticity	0.0229415795051891
CC	GO:0008328	ionotropic glutamate receptor complex	0.0244853261405536
BP	GO:0035264	multicellular organism growth	0.0247883698744158
BP	GO:0099537	trans-synaptic signaling	0.0260750985663067
BP	GO:1901701	cellular response to oxygen-containing compound	0.0266423317588351
CC	GO:0044451	nucleoplasm part	0.0269175774290364
BP	GO:0007268	chemical synaptic transmission	0.0269218383007187
BP	GO:0098916	anterograde trans-synaptic signaling	0.0269218383007187
BP	GO:0009653	anatomical structure morphogenesis	0.0281964171131518
BP	GO:1901990	regulation of mitotic cell cycle phase transition	0.0283049210899278
BP	GO:0006260	DNA replication	0.0289789564767698
BP	GO:0051216	cartilage development	0.0295335447275926
CC	GO:0030425	dendrite	0.0302627265785365
BP	GO:0002062	chondrocyte differentiation	0.0302627265785365
BP	GO:0006259	DNA metabolic process	0.0305742367357407
CC	GO:0098590	plasma membrane region	0.0305742367357407
MF	GO:0097367	carbohydrate derivative binding	0.0321864017837622
BP	GO:0006403	RNA localization	0.03288216161459
BP	GO:0030198	extracellular matrix organization	0.03496272079142
BP	GO:0044089	positive regulation of cellular component biogenesis	0.03496272079142
MF	GO:0003729	mRNA binding	0.0350565946997705
MF	GO:0004529	exodeoxyribonuclease activity	0.0350565946997705
CC	GO:0044459	plasma membrane part	0.0355413413097741
BP	GO:0140014	mitotic nuclear division	0.0355413413097741
BP	GO:0031123	RNA 3'-end processing	0.0355413413097741
BP	GO:0050808	synapse organization	0.0371429118764062
BP	GO:0007215	glutamate receptor signaling pathway	0.0393813922093868
BP	GO:0000375	RNA splicing, via transesterification reactions	0.039418923419105
BP	GO:0000377	RNA splicing, via transesterification reactions with bulged adenosine as nucleophile	0.039418923419105
BP	GO:0000398	mRNA splicing, via spliceosome	0.039418923419105
BP	GO:0051960	regulation of nervous system development	0.0400330664409355
BP	GO:1900449	regulation of glutamate receptor signaling pathway	0.0418320902901973
MF	GO:0003723	RNA binding	0.0418320902901973
CC	GO:0099634	postsynaptic specialization membrane	0.0422351537602093
BP	GO:0061448	connective tissue development	0.0438537883999258
BP	GO:0060351	cartilage development involved in endochondral bone morphogenesis	0.0439980590964394
BP	GO:0031175	neuron projection development	0.0456663502695777
BP	GO:0003008	system process	0.047225942344161
CC	GO:0048786	presynaptic active zone	0.0476407658759811
CC	GO:0099699	integral component of synaptic membrane	0.0487101087963015
MF	GO:1990825	sequence-specific mRNA binding	0.0487218603806147
BP	GO:0008152	metabolic process	0.0487218603806147
BP	GO:0060349	bone morphogenesis	0.0487218603806147
BP	GO:0006281	DNA repair	0.0487218603806147
