# Supplementary material for: Dedicated transcriptomics combined with power analysis lead to functional understanding of genes with weak phenotypic changes in knockout lines
Source: PLoS Comput Biol. 2020 Nov 12;16(11):e1008354. doi: 10.1371/journal.pcbi.1008354 (PMC7685438; doi:10.1371/journal.pcbi.1008354)
Supplement: S4 File — (GZ) [file pcbi.1008354.s018.gz › S4_File/gor0.7/336.tsv]

ontology	category	term	BH
CC	GO:0032991	protein-containing complex	3.70093973923202e-07
BP	GO:0009987	cellular process	7.44802174454425e-07
CC	GO:0044428	nuclear part	8.4866993398471e-07
CC	GO:0043228	non-membrane-bounded organelle	1.92661482918768e-06
CC	GO:0043232	intracellular non-membrane-bounded organelle	4.44706096959155e-06
CC	GO:0031981	nuclear lumen	4.44706096959155e-06
CC	GO:0031012	extracellular matrix	4.44706096959155e-06
CC	GO:0070013	intracellular organelle lumen	5.20717408814896e-06
CC	GO:0031974	membrane-enclosed lumen	5.20717408814896e-06
CC	GO:0043233	organelle lumen	5.20717408814896e-06
BP	GO:0032501	multicellular organismal process	5.20717408814896e-06
MF	GO:0005201	extracellular matrix structural constituent	6.61641095463872e-06
BP	GO:0071840	cellular component organization or biogenesis	8.99931814854475e-06
MF	GO:0005515	protein binding	1.64845033809954e-05
CC	GO:0005654	nucleoplasm	1.64845033809954e-05
BP	GO:0007275	multicellular organism development	2.47463712835897e-05
CC	GO:0030424	axon	3.46931938120928e-05
MF	GO:0005198	structural molecule activity	3.93533017083737e-05
BP	GO:0048731	system development	4.07834928839316e-05
CC	GO:0000775	chromosome, centromeric region	4.07834928839316e-05
MF	GO:0005488	binding	4.07834928839316e-05
CC	GO:0062023	collagen-containing extracellular matrix	4.07834928839316e-05
BP	GO:0065007	biological regulation	4.07834928839316e-05
BP	GO:0032502	developmental process	4.07834928839316e-05
BP	GO:0048856	anatomical structure development	5.13448060018723e-05
BP	GO:0016043	cellular component organization	6.27792554927621e-05
BP	GO:0006396	RNA processing	0.000100576396269335
CC	GO:0031226	intrinsic component of plasma membrane	0.000100576396269335
CC	GO:0045202	synapse	0.000118505838439557
CC	GO:0098687	chromosomal region	0.00014093436066093
CC	GO:0097458	neuron part	0.000184903393829726
CC	GO:0005694	chromosome	0.00019786380065698
CC	GO:0000776	kinetochore	0.000205597561484077
CC	GO:0005887	integral component of plasma membrane	0.000207189985186398
CC	GO:0044456	synapse part	0.000248993140350389
CC	GO:0097060	synaptic membrane	0.000319092410485575
MF	GO:0046873	metal ion transmembrane transporter activity	0.000373531513170499
BP	GO:0016071	mRNA metabolic process	0.000453168036871576
CC	GO:0044427	chromosomal part	0.000488982662745722
BP	GO:0050789	regulation of biological process	0.000488982662745722
BP	GO:0006397	mRNA processing	0.000743876327883017
CC	GO:0005634	nucleus	0.0007502142597614
BP	GO:0008380	RNA splicing	0.000817854868184068
BP	GO:0098655	cation transmembrane transport	0.000878992675840221
BP	GO:0090304	nucleic acid metabolic process	0.00164945033180209
BP	GO:0098659	inorganic cation import across plasma membrane	0.0016886140910916
BP	GO:0099587	inorganic ion import across plasma membrane	0.0016886140910916
CC	GO:0044422	organelle part	0.00214582436186988
CC	GO:0030054	cell junction	0.00270835938566754
BP	GO:0006139	nucleobase-containing compound metabolic process	0.00280208278931817
CC	GO:0044459	plasma membrane part	0.0030703276430726
BP	GO:0050794	regulation of cellular process	0.0030703276430726
CC	GO:0036477	somatodendritic compartment	0.00342232940126286
CC	GO:0044421	extracellular region part	0.00350269135115659
CC	GO:0005581	collagen trimer	0.00400154979121027
CC	GO:0044464	cell part	0.00403898212306185
CC	GO:0005623	cell	0.00433465399835262
BP	GO:0040007	growth	0.00438112310188347
CC	GO:0005681	spliceosomal complex	0.00438112310188347
BP	GO:0007399	nervous system development	0.00474807498834236
BP	GO:0051239	regulation of multicellular organismal process	0.0050146299212324
BP	GO:0031123	RNA 3'-end processing	0.00510308291211945
BP	GO:0048518	positive regulation of biological process	0.00518842115557322
BP	GO:0048519	negative regulation of biological process	0.00569621907963155
CC	GO:0098878	neurotransmitter receptor complex	0.0068790544601542
BP	GO:0046483	heterocycle metabolic process	0.00696726720664898
CC	GO:0071944	cell periphery	0.00700864842446422
MF	GO:0003729	mRNA binding	0.00721231084063448
CC	GO:1990904	ribonucleoprotein complex	0.00721231084063448
CC	GO:0000777	condensed chromosome kinetochore	0.00721231084063448
CC	GO:0045211	postsynaptic membrane	0.00721231084063448
CC	GO:0000779	condensed chromosome, centromeric region	0.00721231084063448
BP	GO:0048523	negative regulation of cellular process	0.00738363138547186
MF	GO:0003723	RNA binding	0.00793371640338405
CC	GO:0043005	neuron projection	0.00793371640338405
CC	GO:0044297	cell body	0.00793371640338405
MF	GO:0005261	cation channel activity	0.00798949931914685
BP	GO:0032412	regulation of ion transmembrane transporter activity	0.00852995008826687
BP	GO:0006260	DNA replication	0.00865228088730216
CC	GO:0005813	centrosome	0.00865228088730216
CC	GO:0033267	axon part	0.00865228088730216
BP	GO:0051094	positive regulation of developmental process	0.00865228088730216
CC	GO:0005886	plasma membrane	0.00874997535781868
CC	GO:0043025	neuronal cell body	0.00888269740251861
CC	GO:0098590	plasma membrane region	0.00900311207431623
CC	GO:0044446	intracellular organelle part	0.00900311207431623
BP	GO:0098739	import across plasma membrane	0.0091291455238813
CC	GO:0005615	extracellular space	0.00934032828890794
BP	GO:0051179	localization	0.00989768230452025
BP	GO:0034641	cellular nitrogen compound metabolic process	0.0109838111727018
BP	GO:0000375	RNA splicing, via transesterification reactions	0.0111843484325055
BP	GO:0000377	RNA splicing, via transesterification reactions with bulged adenosine as nucleophile	0.0111843484325055
BP	GO:0000398	mRNA splicing, via spliceosome	0.0111843484325055
CC	GO:0044420	extracellular matrix component	0.0123509865447392
MF	GO:0022890	inorganic cation transmembrane transporter activity	0.0126336902384122
BP	GO:0006941	striated muscle contraction	0.0131589070888589
BP	GO:0050808	synapse organization	0.0132436599750246
CC	GO:0099240	intrinsic component of synaptic membrane	0.0132436599750246
BP	GO:0006725	cellular aromatic compound metabolic process	0.0132436599750246
BP	GO:0006403	RNA localization	0.0151968196316355
BP	GO:0051128	regulation of cellular component organization	0.0151968196316355
BP	GO:0048589	developmental growth	0.0151968196316355
BP	GO:0051962	positive regulation of nervous system development	0.0168898538374562
CC	GO:0008328	ionotropic glutamate receptor complex	0.0170095632610736
MF	GO:0008324	cation transmembrane transporter activity	0.0170095632610736
MF	GO:0005212	structural constituent of eye lens	0.0171194468862581
MF	GO:0005509	calcium ion binding	0.0176421492268654
BP	GO:0051726	regulation of cell cycle	0.0176663335079308
BP	GO:0007049	cell cycle	0.0181351703620631
BP	GO:1901360	organic cyclic compound metabolic process	0.0183806421094259
BP	GO:0022898	regulation of transmembrane transporter activity	0.0187664689859317
BP	GO:0000070	mitotic sister chromatid segregation	0.0196553176960727
BP	GO:0030001	metal ion transport	0.0197344372132633
BP	GO:0003418	growth plate cartilage chondrocyte differentiation	0.0199321711045628
BP	GO:0098703	calcium ion import across plasma membrane	0.0199321711045628
BP	GO:1902656	calcium ion import into cytosol	0.0199321711045628
CC	GO:0098978	glutamatergic synapse	0.020400785372862
BP	GO:0048522	positive regulation of cellular process	0.0212733416749116
BP	GO:0034220	ion transmembrane transport	0.0218041590530501
BP	GO:0006261	DNA-dependent DNA replication	0.0218041590530501
CC	GO:0098794	postsynapse	0.02235023200418
BP	GO:0008037	cell recognition	0.0223675874742756
CC	GO:0044327	dendritic spine head	0.0226046009135611
BP	GO:0000819	sister chromatid segregation	0.0235363931784485
BP	GO:1905477	positive regulation of protein localization to membrane	0.0235363931784485
BP	GO:0035264	multicellular organism growth	0.0250702654683628
CC	GO:0005856	cytoskeleton	0.0257969805921262
BP	GO:0043170	macromolecule metabolic process	0.0257969805921262
BP	GO:0045597	positive regulation of cell differentiation	0.0257969805921262
CC	GO:0098936	intrinsic component of postsynaptic membrane	0.0275157180071502
BP	GO:0003433	chondrocyte development involved in endochondral bone morphogenesis	0.0276775639440651
BP	GO:0098662	inorganic cation transmembrane transport	0.028335349468789
BP	GO:0050793	regulation of developmental process	0.029360248695888
BP	GO:0033047	regulation of mitotic sister chromatid segregation	0.029360248695888
BP	GO:0051983	regulation of chromosome segregation	0.029360248695888
BP	GO:0051960	regulation of nervous system development	0.0313900012514885
BP	GO:0006812	cation transport	0.0315749744332314
BP	GO:0099536	synaptic signaling	0.0319542463301464
BP	GO:0051130	positive regulation of cellular component organization	0.0326315042786474
BP	GO:0016070	RNA metabolic process	0.0335045423481129
BP	GO:0034765	regulation of ion transmembrane transport	0.0335045423481129
BP	GO:2000026	regulation of multicellular organismal development	0.0335045423481129
CC	GO:0000228	nuclear chromosome	0.0335045423481129
BP	GO:0022008	neurogenesis	0.0337975458016028
CC	GO:0034703	cation channel complex	0.0349432686388313
BP	GO:0010467	gene expression	0.0352993431761843
CC	GO:0099634	postsynaptic specialization membrane	0.0356912359611594
BP	GO:0007215	glutamate receptor signaling pathway	0.0366150571038501
BP	GO:0003422	growth plate cartilage morphogenesis	0.0375387290102621
BP	GO:0006259	DNA metabolic process	0.0375387290102621
BP	GO:0008150	biological_process	0.0386653676351366
BP	GO:1904062	regulation of cation transmembrane transport	0.0387708981660322
MF	GO:0044877	protein-containing complex binding	0.0399292449318794
MF	GO:0030020	extracellular matrix structural constituent conferring tensile strength	0.0404732671346584
BP	GO:0099537	trans-synaptic signaling	0.0404732671346584
BP	GO:0000245	spliceosomal complex assembly	0.0405418629021471
BP	GO:0048468	cell development	0.0405418629021471
CC	GO:0097447	dendritic tree	0.0405418629021471
BP	GO:0002062	chondrocyte differentiation	0.0405418629021471
BP	GO:0007268	chemical synaptic transmission	0.0405418629021471
BP	GO:0098916	anterograde trans-synaptic signaling	0.0405418629021471
BP	GO:0033045	regulation of sister chromatid segregation	0.0405914563083107
BP	GO:0006811	ion transport	0.0408951682883591
CC	GO:0099699	integral component of synaptic membrane	0.0410530220210238
BP	GO:0022610	biological adhesion	0.0413281689671868
BP	GO:0051236	establishment of RNA localization	0.0420243785123177
CC	GO:0043292	contractile fiber	0.0420243785123177
BP	GO:0060350	endochondral bone morphogenesis	0.0420243785123177
BP	GO:0098660	inorganic ion transmembrane transport	0.0420243785123177
BP	GO:0022613	ribonucleoprotein complex biogenesis	0.0426625193446682
BP	GO:0003071	renal system process involved in regulation of systemic arterial blood pressure	0.0427827699962718
BP	GO:0007154	cell communication	0.0428195280237315
BP	GO:0032409	regulation of transporter activity	0.0428195280237315
CC	GO:0099512	supramolecular fiber	0.0432377481613967
BP	GO:0060351	cartilage development involved in endochondral bone morphogenesis	0.044075292509513
BP	GO:0001501	skeletal system development	0.044075292509513
CC	GO:0044454	nuclear chromosome part	0.0448555028060745
MF	GO:0003697	single-stranded DNA binding	0.045469565894722
CC	GO:0034705	potassium channel complex	0.0459107063873077
BP	GO:0007155	cell adhesion	0.0459107063873077
BP	GO:0030154	cell differentiation	0.0467653484488813
BP	GO:0048699	generation of neurons	0.0467653484488813
CC	GO:0099080	supramolecular complex	0.04824961011149
CC	GO:0099081	supramolecular polymer	0.04824961011149
BP	GO:0051716	cellular response to stimulus	0.0486825941764325
CC	GO:0044451	nucleoplasm part	0.0491810753267773
