# Supplementary material for: Dedicated transcriptomics combined with power analysis lead to functional understanding of genes with weak phenotypic changes in knockout lines
Source: PLoS Comput Biol. 2020 Nov 12;16(11):e1008354. doi: 10.1371/journal.pcbi.1008354 (PMC7685438; doi:10.1371/journal.pcbi.1008354)
Supplement: S4 File — (GZ) [file pcbi.1008354.s018.gz › S4_File/gor0.7/45.tsv]

ontology	category	term	BH
BP	GO:0009987	cellular process	8.0133687560316e-09
CC	GO:0032991	protein-containing complex	8.0133687560316e-09
CC	GO:0062023	collagen-containing extracellular matrix	8.0133687560316e-09
CC	GO:0031012	extracellular matrix	8.0133687560316e-09
MF	GO:0005515	protein binding	2.51810937296481e-08
MF	GO:0005488	binding	5.42915255545261e-07
MF	GO:0005201	extracellular matrix structural constituent	6.20330471491354e-07
BP	GO:0071840	cellular component organization or biogenesis	3.14125895711581e-06
BP	GO:0032501	multicellular organismal process	3.2017358060837e-06
MF	GO:0005198	structural molecule activity	5.85043256735954e-06
BP	GO:0032502	developmental process	8.2405480674038e-06
BP	GO:0065007	biological regulation	8.43620381807452e-06
CC	GO:0045202	synapse	1.03423143888152e-05
CC	GO:0043228	non-membrane-bounded organelle	1.0616789727972e-05
BP	GO:0048731	system development	1.55299014638327e-05
BP	GO:0016043	cellular component organization	1.55840236947208e-05
BP	GO:0050789	regulation of biological process	1.60141639755357e-05
BP	GO:0007275	multicellular organism development	1.6199019715321e-05
BP	GO:0048856	anatomical structure development	1.6199019715321e-05
CC	GO:0044428	nuclear part	2.14981067808975e-05
CC	GO:0030424	axon	2.14981067808975e-05
CC	GO:0043232	intracellular non-membrane-bounded organelle	2.78507731394899e-05
BP	GO:0048519	negative regulation of biological process	3.26671438853829e-05
BP	GO:0050794	regulation of cellular process	3.26671438853829e-05
CC	GO:0097060	synaptic membrane	4.49753616183756e-05
BP	GO:0048523	negative regulation of cellular process	5.36603813795998e-05
CC	GO:0097458	neuron part	5.87238141200254e-05
CC	GO:0044456	synapse part	7.46429457124805e-05
BP	GO:0007399	nervous system development	0.00011451757055404
BP	GO:0051128	regulation of cellular component organization	0.000121757468705322
BP	GO:0040007	growth	0.000174824565377548
MF	GO:0044877	protein-containing complex binding	0.000181515892256732
CC	GO:0030054	cell junction	0.000277384295435681
CC	GO:0044421	extracellular region part	0.000393904045280227
BP	GO:0051726	regulation of cell cycle	0.000394555809206293
CC	GO:0000775	chromosome, centromeric region	0.000497164821203342
BP	GO:0048518	positive regulation of biological process	0.000497164821203342
CC	GO:1990904	ribonucleoprotein complex	0.000673063067091449
CC	GO:0031981	nuclear lumen	0.000673063067091449
BP	GO:0051130	positive regulation of cellular component organization	0.00079445034208046
BP	GO:0051239	regulation of multicellular organismal process	0.000899103258521582
CC	GO:0000776	kinetochore	0.000917194073005575
CC	GO:0033267	axon part	0.000983748196837957
BP	GO:0051094	positive regulation of developmental process	0.000983748196837957
BP	GO:0006396	RNA processing	0.000983748196837957
BP	GO:0048522	positive regulation of cellular process	0.0010368644832988
CC	GO:0005681	spliceosomal complex	0.0010649274643281
BP	GO:0090068	positive regulation of cell cycle process	0.00114914089440387
BP	GO:0022610	biological adhesion	0.00115719355310673
BP	GO:0006397	mRNA processing	0.00119756154492811
CC	GO:0000502	proteasome complex	0.00120254955385876
CC	GO:0044420	extracellular matrix component	0.00131593066779922
BP	GO:0007155	cell adhesion	0.001338848718644
CC	GO:0005634	nucleus	0.00173826916674828
CC	GO:0045211	postsynaptic membrane	0.00193439456864622
BP	GO:0050793	regulation of developmental process	0.00193439456864622
CC	GO:0005623	cell	0.00213974015622245
BP	GO:0051179	localization	0.00213974015622245
CC	GO:0036477	somatodendritic compartment	0.00213974015622245
CC	GO:0044464	cell part	0.00232994865983724
BP	GO:0008380	RNA splicing	0.00233496678301638
CC	GO:0044327	dendritic spine head	0.00233496678301638
CC	GO:1905369	endopeptidase complex	0.00235184413776365
BP	GO:0016071	mRNA metabolic process	0.00243124946621852
CC	GO:0005654	nucleoplasm	0.00274297890317565
CC	GO:0098687	chromosomal region	0.00300077615850752
CC	GO:0070013	intracellular organelle lumen	0.00304526208635796
CC	GO:0005581	collagen trimer	0.00306456718191265
CC	GO:0043005	neuron projection	0.00311840057465378
CC	GO:0031974	membrane-enclosed lumen	0.00311840057465378
CC	GO:0043233	organelle lumen	0.00311840057465378
BP	GO:2000026	regulation of multicellular organismal development	0.00311840057465378
BP	GO:0007346	regulation of mitotic cell cycle	0.00311840057465378
BP	GO:0030198	extracellular matrix organization	0.00311894679572375
MF	GO:0005102	signaling receptor binding	0.00311894679572375
BP	GO:0048468	cell development	0.00311894679572375
BP	GO:0007049	cell cycle	0.00320603721324133
CC	GO:0044422	organelle part	0.00325234487838317
BP	GO:0048589	developmental growth	0.00342754595902361
MF	GO:0005212	structural constituent of eye lens	0.00342754595902361
BP	GO:0007154	cell communication	0.00352631753506025
BP	GO:0048869	cellular developmental process	0.00371461467523019
BP	GO:0000278	mitotic cell cycle	0.00388651784122557
BP	GO:0051960	regulation of nervous system development	0.00407709007363677
BP	GO:0045597	positive regulation of cell differentiation	0.00424502684531083
BP	GO:0023052	signaling	0.00462916486173317
CC	GO:0005856	cytoskeleton	0.00477058846884925
BP	GO:0051962	positive regulation of nervous system development	0.00497525769574909
BP	GO:0030154	cell differentiation	0.00497525769574909
CC	GO:0005615	extracellular space	0.00522366247586019
BP	GO:0022008	neurogenesis	0.00640767637903239
CC	GO:0098590	plasma membrane region	0.00714563644562239
MF	GO:0003729	mRNA binding	0.008068778142498
BP	GO:0099536	synaptic signaling	0.00830531945578124
CC	GO:0099240	intrinsic component of synaptic membrane	0.00830531945578124
CC	GO:0005576	extracellular region	0.00830531945578124
BP	GO:0051716	cellular response to stimulus	0.00864597684980461
BP	GO:0043170	macromolecule metabolic process	0.00864597684980461
BP	GO:0032879	regulation of localization	0.00991512568379755
BP	GO:0030182	neuron differentiation	0.0102039920134021
CC	GO:0044459	plasma membrane part	0.0109155798096359
CC	GO:0098793	presynapse	0.0109155798096359
BP	GO:0048666	neuron development	0.0109155798096359
CC	GO:0098936	intrinsic component of postsynaptic membrane	0.0110368215145013
BP	GO:0099537	trans-synaptic signaling	0.0110368215145013
BP	GO:0007268	chemical synaptic transmission	0.0111811419973497
BP	GO:0098916	anterograde trans-synaptic signaling	0.0111811419973497
CC	GO:0031226	intrinsic component of plasma membrane	0.0111811419973497
CC	GO:0005813	centrosome	0.0112620982570897
CC	GO:0005886	plasma membrane	0.0117702205343619
BP	GO:0048699	generation of neurons	0.0126178692530858
MF	GO:0030020	extracellular matrix structural constituent conferring tensile strength	0.0130629151237243
BP	GO:0097435	supramolecular fiber organization	0.0130893194804628
BP	GO:0050769	positive regulation of neurogenesis	0.013158302168823
BP	GO:0043062	extracellular structure organization	0.0133719562614195
BP	GO:0000245	spliceosomal complex assembly	0.0137371693299644
CC	GO:0071944	cell periphery	0.0143023629178386
BP	GO:0031123	RNA 3'-end processing	0.0147874557014772
CC	GO:0098794	postsynapse	0.0151545902999935
CC	GO:0000779	condensed chromosome, centromeric region	0.0151545902999935
BP	GO:0006260	DNA replication	0.0151545902999935
BP	GO:0070887	cellular response to chemical stimulus	0.0154295369979099
CC	GO:0043025	neuronal cell body	0.0156388504190056
CC	GO:0005604	basement membrane	0.0156388504190056
CC	GO:0044297	cell body	0.0160978324645007
BP	GO:0060255	regulation of macromolecule metabolic process	0.016768691536138
CC	GO:0099080	supramolecular complex	0.0173974864039433
CC	GO:0099081	supramolecular polymer	0.0173974864039433
CC	GO:0044446	intracellular organelle part	0.0173974864039433
BP	GO:0140014	mitotic nuclear division	0.0177060546924732
CC	GO:0099512	supramolecular fiber	0.0189319314028072
BP	GO:0010564	regulation of cell cycle process	0.0190207798596986
BP	GO:0006403	RNA localization	0.019025717218026
BP	GO:0040008	regulation of growth	0.0191893031177994
BP	GO:0042221	response to chemical	0.0192476397271445
CC	GO:0000777	condensed chromosome kinetochore	0.0192476397271445
BP	GO:0050767	regulation of neurogenesis	0.0192834046186982
MF	GO:0005518	collagen binding	0.0198553201754067
CC	GO:0098978	glutamatergic synapse	0.0198553201754067
BP	GO:0010720	positive regulation of cell development	0.0202730145675252
BP	GO:0045595	regulation of cell differentiation	0.0202730145675252
BP	GO:0006139	nucleobase-containing compound metabolic process	0.0211054572715392
BP	GO:0120039	plasma membrane bounded cell projection morphogenesis	0.0226299216696597
BP	GO:0051246	regulation of protein metabolic process	0.0231520261459722
CC	GO:0005887	integral component of plasma membrane	0.0233158081610827
BP	GO:0007088	regulation of mitotic nuclear division	0.0233158081610827
BP	GO:0050808	synapse organization	0.0233158081610827
CC	GO:0097447	dendritic tree	0.0233158081610827
BP	GO:0060350	endochondral bone morphogenesis	0.0241479358818409
BP	GO:0060351	cartilage development involved in endochondral bone morphogenesis	0.0241479358818409
BP	GO:0002062	chondrocyte differentiation	0.0241479358818409
BP	GO:0120035	regulation of plasma membrane bounded cell projection organization	0.0251375619820524
BP	GO:0000070	mitotic sister chromatid segregation	0.0251375619820524
BP	GO:0044089	positive regulation of cellular component biogenesis	0.0251375619820524
CC	GO:0098982	GABA-ergic synapse	0.0251375619820524
BP	GO:0098742	cell-cell adhesion via plasma-membrane adhesion molecules	0.0251670089677759
BP	GO:0048168	regulation of neuronal synaptic plasticity	0.0253850331368518
BP	GO:0048858	cell projection morphogenesis	0.026408108859483
BP	GO:0090304	nucleic acid metabolic process	0.0264478113423288
CC	GO:0099699	integral component of synaptic membrane	0.0267688984772939
BP	GO:0008037	cell recognition	0.0267688984772939
BP	GO:0000375	RNA splicing, via transesterification reactions	0.0267688984772939
BP	GO:0000377	RNA splicing, via transesterification reactions with bulged adenosine as nucleophile	0.0267688984772939
BP	GO:0000398	mRNA splicing, via spliceosome	0.0267688984772939
BP	GO:0008150	biological_process	0.027042452898617
BP	GO:0045664	regulation of neuron differentiation	0.0281023138051946
BP	GO:0048812	neuron projection morphogenesis	0.0281023138051946
BP	GO:0032989	cellular component morphogenesis	0.0287398843291972
BP	GO:0031175	neuron projection development	0.028756244101603
BP	GO:0060284	regulation of cell development	0.0292674644532116
BP	GO:0032990	cell part morphogenesis	0.0304145182181098
MF	GO:0005509	calcium ion binding	0.0307237844475453
CC	GO:0030425	dendrite	0.0309864889531004
BP	GO:0010499	proteasomal ubiquitin-independent protein catabolic process	0.0322467727982311
BP	GO:1901701	cellular response to oxygen-containing compound	0.0322467727982311
BP	GO:0032268	regulation of cellular protein metabolic process	0.0322645340415015
CC	GO:0005694	chromosome	0.0322645340415015
BP	GO:0003418	growth plate cartilage chondrocyte differentiation	0.0322645340415015
CC	GO:0099055	integral component of postsynaptic membrane	0.0322645340415015
BP	GO:0003016	respiratory system process	0.0326608220305319
CC	GO:0099634	postsynaptic specialization membrane	0.0326608220305319
BP	GO:0045787	positive regulation of cell cycle	0.0326608220305319
BP	GO:0016477	cell migration	0.0326608220305319
BP	GO:1905477	positive regulation of protein localization to membrane	0.0326608220305319
BP	GO:0009653	anatomical structure morphogenesis	0.033125298973228
CC	GO:0005839	proteasome core complex	0.033125298973228
BP	GO:0040011	locomotion	0.033125298973228
BP	GO:0048583	regulation of response to stimulus	0.033125298973228
BP	GO:0031344	regulation of cell projection organization	0.0342948114149277
BP	GO:0060341	regulation of cellular localization	0.0351256747993538
BP	GO:0048167	regulation of synaptic plasticity	0.0363285885678395
BP	GO:1903047	mitotic cell cycle process	0.037780869136127
BP	GO:1902749	regulation of cell cycle G2/M phase transition	0.0377871824319396
BP	GO:0007411	axon guidance	0.0400759174430238
BP	GO:0042330	taxis	0.0400759174430238
BP	GO:0051983	regulation of chromosome segregation	0.0402039368487623
CC	GO:0071013	catalytic step 2 spliceosome	0.0407960945678005
BP	GO:0006935	chemotaxis	0.0423722081948992
BP	GO:1901987	regulation of cell cycle phase transition	0.0432372097062971
BP	GO:0022402	cell cycle process	0.0439843378622863
BP	GO:0003433	chondrocyte development involved in endochondral bone morphogenesis	0.0439843378622863
BP	GO:0051216	cartilage development	0.0444991113597347
CC	GO:0044427	chromosomal part	0.0449229144753693
CC	GO:0042995	cell projection	0.0453752379697345
MF	GO:0044325	ion channel binding	0.0454934123296598
MF	GO:0003723	RNA binding	0.0466127895685452
BP	GO:0051783	regulation of nuclear division	0.0466127895685452
BP	GO:0033047	regulation of mitotic sister chromatid segregation	0.0466127895685452
BP	GO:0046483	heterocycle metabolic process	0.0466127895685452
BP	GO:0051301	cell division	0.0466127895685452
BP	GO:0006807	nitrogen compound metabolic process	0.0469841661382354
BP	GO:0034641	cellular nitrogen compound metabolic process	0.0474413405442076
CC	GO:1905368	peptidase complex	0.0478681733838692
CC	GO:0043292	contractile fiber	0.0480697432934845
BP	GO:0097485	neuron projection guidance	0.0481861448676536
BP	GO:0050896	response to stimulus	0.0481861448676536
BP	GO:0045666	positive regulation of neuron differentiation	0.0489073525459849
BP	GO:0071310	cellular response to organic substance	0.0495586332545499
