# Supplementary material for: Dedicated transcriptomics combined with power analysis lead to functional understanding of genes with weak phenotypic changes in knockout lines
Source: PLoS Comput Biol. 2020 Nov 12;16(11):e1008354. doi: 10.1371/journal.pcbi.1008354 (PMC7685438; doi:10.1371/journal.pcbi.1008354)
Supplement: S4 File — (GZ) [file pcbi.1008354.s018.gz › S4_File/gor0.7/237.tsv]

ontology	category	term	BH
CC	GO:0031012	extracellular matrix	3.80572447131047e-08
BP	GO:0009987	cellular process	7.101383631608e-08
CC	GO:0032991	protein-containing complex	1.3406126648644e-07
MF	GO:0005515	protein binding	7.12228578499354e-07
MF	GO:0005201	extracellular matrix structural constituent	1.52900259368802e-06
CC	GO:0062023	collagen-containing extracellular matrix	1.80091531404032e-06
MF	GO:0005488	binding	1.80091531404032e-06
MF	GO:0005198	structural molecule activity	1.80091531404032e-06
BP	GO:0071840	cellular component organization or biogenesis	5.04024849483656e-06
BP	GO:0032501	multicellular organismal process	5.33543375392476e-06
CC	GO:0030424	axon	8.0045294924656e-06
BP	GO:0065007	biological regulation	1.58597300564478e-05
BP	GO:0048731	system development	1.73130884253517e-05
CC	GO:0044428	nuclear part	2.26108440240994e-05
BP	GO:0032502	developmental process	2.26108440240994e-05
CC	GO:0043228	non-membrane-bounded organelle	2.41669230095075e-05
BP	GO:0016043	cellular component organization	2.47331611753499e-05
BP	GO:0007275	multicellular organism development	4.15186815703414e-05
CC	GO:0043232	intracellular non-membrane-bounded organelle	5.43926754603904e-05
CC	GO:0044421	extracellular region part	5.43926754603904e-05
CC	GO:0097458	neuron part	5.48924587570275e-05
BP	GO:0050789	regulation of biological process	6.0821947883623e-05
CC	GO:0097060	synaptic membrane	6.24800489561576e-05
CC	GO:0045202	synapse	6.81321089837009e-05
BP	GO:0048856	anatomical structure development	7.17182860502618e-05
CC	GO:0036477	somatodendritic compartment	0.000201572695354929
CC	GO:0044456	synapse part	0.000275076537911491
CC	GO:0031981	nuclear lumen	0.00046641829204102
BP	GO:0007399	nervous system development	0.000532383008430302
BP	GO:0040007	growth	0.000532383008430302
BP	GO:0003071	renal system process involved in regulation of systemic arterial blood pressure	0.000563351104943842
BP	GO:0051239	regulation of multicellular organismal process	0.000673812484942865
CC	GO:0000776	kinetochore	0.00126683141009636
CC	GO:0005634	nucleus	0.00148000941323941
CC	GO:0005654	nucleoplasm	0.00154625430595462
CC	GO:0070013	intracellular organelle lumen	0.00156539162823052
CC	GO:0031974	membrane-enclosed lumen	0.00170367749028841
CC	GO:0043233	organelle lumen	0.00170367749028841
BP	GO:0050794	regulation of cellular process	0.00170367749028841
BP	GO:0048519	negative regulation of biological process	0.00194506694854858
CC	GO:0099240	intrinsic component of synaptic membrane	0.00201084867201983
CC	GO:0031226	intrinsic component of plasma membrane	0.00201084867201983
CC	GO:0045211	postsynaptic membrane	0.00201084867201983
CC	GO:0000775	chromosome, centromeric region	0.00201386234363515
CC	GO:0005615	extracellular space	0.00224818952921548
CC	GO:0005581	collagen trimer	0.00239286501921056
BP	GO:0043170	macromolecule metabolic process	0.0027361412764537
CC	GO:0044297	cell body	0.00307676432048742
CC	GO:0005887	integral component of plasma membrane	0.00321541179244361
BP	GO:0006396	RNA processing	0.00321541179244361
BP	GO:0090304	nucleic acid metabolic process	0.00345888220424715
CC	GO:0043025	neuronal cell body	0.00350459900028808
CC	GO:0005576	extracellular region	0.00350459900028808
BP	GO:0048523	negative regulation of cellular process	0.00413182357859634
BP	GO:0006139	nucleobase-containing compound metabolic process	0.00453807523647398
CC	GO:0033267	axon part	0.00494311301922077
BP	GO:0048518	positive regulation of biological process	0.00503171422830865
BP	GO:0048589	developmental growth	0.00512300234867268
CC	GO:0044420	extracellular matrix component	0.00515770743998386
CC	GO:1990904	ribonucleoprotein complex	0.00520107143892083
BP	GO:0006260	DNA replication	0.00558643553397763
BP	GO:0051130	positive regulation of cellular component organization	0.00648052127945017
CC	GO:0098687	chromosomal region	0.00655717775679606
CC	GO:0005681	spliceosomal complex	0.00752594776637483
BP	GO:0008380	RNA splicing	0.00811020088164435
CC	GO:0043005	neuron projection	0.00830688839350862
BP	GO:0030154	cell differentiation	0.00830688839350862
MF	GO:0005212	structural constituent of eye lens	0.00862069097652334
BP	GO:0050793	regulation of developmental process	0.00871686823934219
CC	GO:0099634	postsynaptic specialization membrane	0.00871686823934219
BP	GO:0048869	cellular developmental process	0.0089865354395558
BP	GO:0006403	RNA localization	0.0103782292759489
CC	GO:0098982	GABA-ergic synapse	0.0112493031117894
BP	GO:0002062	chondrocyte differentiation	0.0116272460875254
CC	GO:0048786	presynaptic active zone	0.0116285445586442
BP	GO:0016071	mRNA metabolic process	0.0116439744935743
BP	GO:0070887	cellular response to chemical stimulus	0.0116439744935743
CC	GO:0044459	plasma membrane part	0.0118816819992445
BP	GO:0051094	positive regulation of developmental process	0.0118816819992445
BP	GO:0030198	extracellular matrix organization	0.0118816819992445
BP	GO:2000026	regulation of multicellular organismal development	0.0118816819992445
BP	GO:0006397	mRNA processing	0.0118816819992445
BP	GO:0048468	cell development	0.0118816819992445
BP	GO:0022008	neurogenesis	0.0124490100507553
CC	GO:0098936	intrinsic component of postsynaptic membrane	0.0124490100507553
CC	GO:0097447	dendritic tree	0.0132102688901524
CC	GO:0099699	integral component of synaptic membrane	0.0132102688901524
MF	GO:0044877	protein-containing complex binding	0.0151824136692902
CC	GO:0030054	cell junction	0.0153455657423863
BP	GO:0048666	neuron development	0.0153766789485224
CC	GO:0005813	centrosome	0.015461009589681
BP	GO:0046483	heterocycle metabolic process	0.015461009589681
BP	GO:0060350	endochondral bone morphogenesis	0.0159311947898318
CC	GO:0098793	presynapse	0.0162933213963819
MF	GO:0030020	extracellular matrix structural constituent conferring tensile strength	0.0164072747959883
BP	GO:0031175	neuron projection development	0.017384029065242
BP	GO:0000245	spliceosomal complex assembly	0.017384029065242
BP	GO:0048699	generation of neurons	0.0182300997070763
CC	GO:0044422	organelle part	0.0182785028840338
CC	GO:0030425	dendrite	0.0182785028840338
BP	GO:0051960	regulation of nervous system development	0.0182785028840338
BP	GO:0043062	extracellular structure organization	0.0188575410490755
BP	GO:0042221	response to chemical	0.0191393316207784
CC	GO:0098590	plasma membrane region	0.0195102616921599
BP	GO:0051726	regulation of cell cycle	0.0195102616921599
BP	GO:0051179	localization	0.0195102616921599
BP	GO:0060348	bone development	0.0195102616921599
BP	GO:0034641	cellular nitrogen compound metabolic process	0.0196518686705401
BP	GO:0048522	positive regulation of cellular process	0.0198239227188154
CC	GO:0005623	cell	0.0205429229682608
CC	GO:0000502	proteasome complex	0.0213147039367076
CC	GO:0005856	cytoskeleton	0.0215618659399391
BP	GO:0051128	regulation of cellular component organization	0.0216984952926252
CC	GO:0044464	cell part	0.0216984952926252
MF	GO:0016887	ATPase activity	0.0216984952926252
BP	GO:0045595	regulation of cell differentiation	0.0216984952926252
BP	GO:0030182	neuron differentiation	0.0216984952926252
BP	GO:0022610	biological adhesion	0.0217352509010919
MF	GO:0003729	mRNA binding	0.0218926144433049
MF	GO:0042623	ATPase activity, coupled	0.0221105845901624
BP	GO:0008037	cell recognition	0.0223554601170466
CC	GO:0044327	dendritic spine head	0.0225270881257216
CC	GO:0098794	postsynapse	0.0225270881257216
MF	GO:0003723	RNA binding	0.0231160609567601
BP	GO:0032879	regulation of localization	0.0234009973306335
CC	GO:0098978	glutamatergic synapse	0.0234009973306335
CC	GO:0042734	presynaptic membrane	0.0234009973306335
BP	GO:0007155	cell adhesion	0.0244621313867887
CC	GO:0044427	chromosomal part	0.0250664101404386
BP	GO:0051236	establishment of RNA localization	0.0268340745607237
CC	GO:0005694	chromosome	0.0272555774372011
BP	GO:1901701	cellular response to oxygen-containing compound	0.0273824547253413
BP	GO:0010467	gene expression	0.027438466555954
MF	GO:0003697	single-stranded DNA binding	0.0276765704942568
CC	GO:0098839	postsynaptic density membrane	0.0303095576446744
BP	GO:0031123	RNA 3'-end processing	0.0303095576446744
CC	GO:0098878	neurotransmitter receptor complex	0.031018024670167
BP	GO:0045597	positive regulation of cell differentiation	0.0311000729957476
BP	GO:0001501	skeletal system development	0.0330956703796299
CC	GO:1905369	endopeptidase complex	0.0332622017945242
BP	GO:0007049	cell cycle	0.0346212183167656
BP	GO:0048584	positive regulation of response to stimulus	0.0347646679882705
BP	GO:0006261	DNA-dependent DNA replication	0.0347646679882705
CC	GO:0099055	integral component of postsynaptic membrane	0.0364857498055253
CC	GO:0008328	ionotropic glutamate receptor complex	0.0364857498055253
BP	GO:0099536	synaptic signaling	0.0364857498055253
BP	GO:0035264	multicellular organism growth	0.0367039635196142
BP	GO:0006725	cellular aromatic compound metabolic process	0.037564569902472
BP	GO:0040008	regulation of growth	0.0393808471770744
MF	GO:0097367	carbohydrate derivative binding	0.0415366530562239
BP	GO:1905477	positive regulation of protein localization to membrane	0.0425269423174373
BP	GO:0000278	mitotic cell cycle	0.0441250283447957
CC	GO:0044446	intracellular organelle part	0.0443514078330371
BP	GO:0097435	supramolecular fiber organization	0.0458264415902909
BP	GO:0006807	nitrogen compound metabolic process	0.0458264415902909
MF	GO:0005102	signaling receptor binding	0.0467139805415857
BP	GO:0001977	renal system process involved in regulation of blood volume	0.0467139805415857
BP	GO:0050657	nucleic acid transport	0.0467952552277637
BP	GO:0050658	RNA transport	0.0467952552277637
BP	GO:0099537	trans-synaptic signaling	0.047233241935246
BP	GO:0000070	mitotic sister chromatid segregation	0.0486795284685122
BP	GO:0051962	positive regulation of nervous system development	0.0486795284685122
BP	GO:0016070	RNA metabolic process	0.0487105942250432
BP	GO:0000375	RNA splicing, via transesterification reactions	0.0487105942250432
BP	GO:0000377	RNA splicing, via transesterification reactions with bulged adenosine as nucleophile	0.0487105942250432
BP	GO:0000398	mRNA splicing, via spliceosome	0.0487105942250432
BP	GO:0060349	bone morphogenesis	0.0493848320150125
BP	GO:0051983	regulation of chromosome segregation	0.0493848320150125
BP	GO:0044786	cell cycle DNA replication	0.0495070340845781
