# Supplementary material for: Dedicated transcriptomics combined with power analysis lead to functional understanding of genes with weak phenotypic changes in knockout lines
Source: PLoS Comput Biol. 2020 Nov 12;16(11):e1008354. doi: 10.1371/journal.pcbi.1008354 (PMC7685438; doi:10.1371/journal.pcbi.1008354)
Supplement: S4 File — (GZ) [file pcbi.1008354.s018.gz › S4_File/gor0.7/577.tsv]

ontology	category	term	BH
BP	GO:0009987	cellular process	6.57374088371369e-12
CC	GO:0032991	protein-containing complex	6.94153983227506e-10
BP	GO:0071840	cellular component organization or biogenesis	3.00651854387479e-08
CC	GO:0031012	extracellular matrix	1.81964526350997e-07
BP	GO:0016043	cellular component organization	2.54918457458673e-07
BP	GO:0065007	biological regulation	2.54918457458673e-07
MF	GO:0005515	protein binding	3.89454859517113e-07
CC	GO:0044428	nuclear part	6.64694131495543e-07
MF	GO:0005488	binding	7.46812179897112e-07
MF	GO:0005198	structural molecule activity	1.2504773572019e-06
BP	GO:0032501	multicellular organismal process	1.60584615820869e-06
BP	GO:0050789	regulation of biological process	1.96437111401267e-06
CC	GO:0045202	synapse	2.50432802342172e-06
CC	GO:0062023	collagen-containing extracellular matrix	2.50432802342172e-06
BP	GO:0050794	regulation of cellular process	2.50432802342172e-06
CC	GO:0031981	nuclear lumen	3.25499703866028e-06
CC	GO:0030424	axon	3.59587084906008e-06
BP	GO:0048731	system development	4.06944407072672e-06
BP	GO:0007399	nervous system development	4.17499257596469e-06
CC	GO:0070013	intracellular organelle lumen	4.2942180507946e-06
CC	GO:0031974	membrane-enclosed lumen	4.38682372826919e-06
CC	GO:0043233	organelle lumen	4.38682372826919e-06
CC	GO:0043228	non-membrane-bounded organelle	7.77084577332281e-06
BP	GO:0032502	developmental process	8.44645790977356e-06
MF	GO:0005201	extracellular matrix structural constituent	8.70919907223513e-06
BP	GO:0007275	multicellular organism development	9.3742496505838e-06
CC	GO:0043232	intracellular non-membrane-bounded organelle	1.52430799026312e-05
BP	GO:0051239	regulation of multicellular organismal process	1.7006421228977e-05
BP	GO:0048856	anatomical structure development	2.03899034491088e-05
BP	GO:0048519	negative regulation of biological process	2.77185888767428e-05
CC	GO:0005654	nucleoplasm	2.85047121335786e-05
CC	GO:0031226	intrinsic component of plasma membrane	2.95232985786471e-05
CC	GO:0097458	neuron part	2.95232985786471e-05
CC	GO:0097060	synaptic membrane	2.95232985786471e-05
CC	GO:0044456	synapse part	4.88188339740591e-05
BP	GO:0048523	negative regulation of cellular process	8.68257002894761e-05
CC	GO:0005887	integral component of plasma membrane	8.94847345185265e-05
BP	GO:0006396	RNA processing	8.94847345185265e-05
CC	GO:0005634	nucleus	0.00012767793983549
CC	GO:0044464	cell part	0.000129438397024495
BP	GO:0051179	localization	0.000134884014338949
BP	GO:0050793	regulation of developmental process	0.000225108129326349
CC	GO:0000775	chromosome, centromeric region	0.000232383084036132
CC	GO:0005623	cell	0.00023411692492496
CC	GO:0045211	postsynaptic membrane	0.000237608325615782
BP	GO:0022008	neurogenesis	0.000237608325615782
CC	GO:1990904	ribonucleoprotein complex	0.000239691135372519
CC	GO:0044422	organelle part	0.000240099984810207
CC	GO:0033267	axon part	0.000241521632104574
BP	GO:0048518	positive regulation of biological process	0.000241521632104574
BP	GO:0006397	mRNA processing	0.000241521632104574
CC	GO:0044421	extracellular region part	0.00033324933480145
CC	GO:0000776	kinetochore	0.000336192228837402
CC	GO:0030054	cell junction	0.000344747553749887
BP	GO:0048699	generation of neurons	0.000372806139968724
BP	GO:0008380	RNA splicing	0.000384496472574591
CC	GO:0044459	plasma membrane part	0.000416366756784907
BP	GO:0030154	cell differentiation	0.000482543906188036
BP	GO:0030182	neuron differentiation	0.000576304980550529
BP	GO:0090304	nucleic acid metabolic process	0.000675566207903785
BP	GO:2000026	regulation of multicellular organismal development	0.000675566207903785
BP	GO:0048869	cellular developmental process	0.000740309329530183
BP	GO:0016071	mRNA metabolic process	0.000843235735168958
BP	GO:0051128	regulation of cellular component organization	0.000843235735168958
BP	GO:0043170	macromolecule metabolic process	0.000843235735168958
BP	GO:0051094	positive regulation of developmental process	0.000854182312254861
BP	GO:0006139	nucleobase-containing compound metabolic process	0.00102319012739829
BP	GO:0048666	neuron development	0.00103026536486181
CC	GO:0036477	somatodendritic compartment	0.00131547425693053
BP	GO:0040007	growth	0.00159243519038687
CC	GO:0098687	chromosomal region	0.00163270559347177
CC	GO:0005681	spliceosomal complex	0.00181349724857193
CC	GO:0044327	dendritic spine head	0.0020450444773196
BP	GO:0048522	positive regulation of cellular process	0.00214895644422873
BP	GO:0051726	regulation of cell cycle	0.00251845848282806
CC	GO:0034705	potassium channel complex	0.00261407013819494
BP	GO:0048468	cell development	0.00280082177877953
CC	GO:0044446	intracellular organelle part	0.00282559789419176
BP	GO:0022610	biological adhesion	0.00299319888980381
BP	GO:0051960	regulation of nervous system development	0.0030884678812226
CC	GO:0043005	neuron projection	0.00331510901827266
CC	GO:0098590	plasma membrane region	0.00338286730419073
BP	GO:0032879	regulation of localization	0.00340898873815274
BP	GO:0070887	cellular response to chemical stimulus	0.00341453036011035
BP	GO:0000375	RNA splicing, via transesterification reactions	0.00341453036011035
BP	GO:0000377	RNA splicing, via transesterification reactions with bulged adenosine as nucleophile	0.00341453036011035
BP	GO:0000398	mRNA splicing, via spliceosome	0.00341453036011035
BP	GO:0007155	cell adhesion	0.00341453036011035
BP	GO:0046483	heterocycle metabolic process	0.00341453036011035
BP	GO:0051130	positive regulation of cellular component organization	0.00343218526181515
BP	GO:0031123	RNA 3'-end processing	0.00347025300715119
BP	GO:0050808	synapse organization	0.00352697134908732
CC	GO:0099240	intrinsic component of synaptic membrane	0.00379291628495143
CC	GO:0071944	cell periphery	0.00379291628495143
CC	GO:0005886	plasma membrane	0.00379704575046357
BP	GO:0006403	RNA localization	0.00424624658592469
BP	GO:0000245	spliceosomal complex assembly	0.00428827361216936
BP	GO:0051716	cellular response to stimulus	0.00428827361216936
BP	GO:0045595	regulation of cell differentiation	0.00436281191048834
BP	GO:0034641	cellular nitrogen compound metabolic process	0.00478593048998939
CC	GO:0043025	neuronal cell body	0.00514341938063619
CC	GO:0005581	collagen trimer	0.0056767959101999
CC	GO:0044297	cell body	0.0056767959101999
BP	GO:0007049	cell cycle	0.0056767959101999
CC	GO:0005576	extracellular region	0.00576778591052354
MF	GO:0005267	potassium channel activity	0.00585908478767131
BP	GO:0042221	response to chemical	0.00587047163252901
CC	GO:0098982	GABA-ergic synapse	0.00688551644428088
BP	GO:0006725	cellular aromatic compound metabolic process	0.00708790039979076
CC	GO:0005615	extracellular space	0.00722781778764986
BP	GO:0000278	mitotic cell cycle	0.00756913161739971
CC	GO:0098936	intrinsic component of postsynaptic membrane	0.00821897744401842
BP	GO:0031175	neuron projection development	0.00821897744401842
MF	GO:0003729	mRNA binding	0.00838505192049688
BP	GO:0060350	endochondral bone morphogenesis	0.00867717477827288
BP	GO:0051962	positive regulation of nervous system development	0.00896281438544669
BP	GO:0000070	mitotic sister chromatid segregation	0.00911175137833237
CC	GO:0097447	dendritic tree	0.00911175137833237
CC	GO:0034703	cation channel complex	0.00911175137833237
BP	GO:0007154	cell communication	0.00911175137833237
BP	GO:0008150	biological_process	0.00944886838032307
BP	GO:0120036	plasma membrane bounded cell projection organization	0.00944886838032307
CC	GO:0044420	extracellular matrix component	0.00944886838032307
CC	GO:0098793	presynapse	0.00947930248752779
BP	GO:0098655	cation transmembrane transport	0.00947930248752779
BP	GO:0006260	DNA replication	0.00947930248752779
BP	GO:0016070	RNA metabolic process	0.00950636960044773
BP	GO:0006807	nitrogen compound metabolic process	0.011035375796766
CC	GO:0098794	postsynapse	0.0112470534768541
BP	GO:0023052	signaling	0.0113518826496629
BP	GO:0007346	regulation of mitotic cell cycle	0.0113683934808962
BP	GO:0010467	gene expression	0.0118845251017096
MF	GO:0005212	structural constituent of eye lens	0.012388589503221
BP	GO:0045597	positive regulation of cell differentiation	0.012388589503221
MF	GO:0044877	protein-containing complex binding	0.012388589503221
CC	GO:0030425	dendrite	0.0128704489648266
BP	GO:0030030	cell projection organization	0.0135461909621536
BP	GO:1901701	cellular response to oxygen-containing compound	0.0135822480368984
BP	GO:0051236	establishment of RNA localization	0.0137852441768643
CC	GO:0000779	condensed chromosome, centromeric region	0.0139831964569645
BP	GO:0009719	response to endogenous stimulus	0.0145725149343537
BP	GO:0099536	synaptic signaling	0.0145725149343537
CC	GO:0099699	integral component of synaptic membrane	0.0145725149343537
BP	GO:1901360	organic cyclic compound metabolic process	0.0145725149343537
BP	GO:0008037	cell recognition	0.014637796017949
BP	GO:0048589	developmental growth	0.014637796017949
CC	GO:0098978	glutamatergic synapse	0.0147397747734336
BP	GO:0060351	cartilage development involved in endochondral bone morphogenesis	0.0160693921487682
CC	GO:0099634	postsynaptic specialization membrane	0.0160693921487682
BP	GO:0060348	bone development	0.0171019216419104
BP	GO:0071495	cellular response to endogenous stimulus	0.017337752842437
BP	GO:0051240	positive regulation of multicellular organismal process	0.017337752842437
CC	GO:0005694	chromosome	0.0173486268683339
MF	GO:0005539	glycosaminoglycan binding	0.0175890941591289
CC	GO:0000777	condensed chromosome kinetochore	0.0178766213283797
CC	GO:0008076	voltage-gated potassium channel complex	0.0187954198331455
BP	GO:0002062	chondrocyte differentiation	0.0190521946962388
BP	GO:0099537	trans-synaptic signaling	0.0190588505319924
MF	GO:0015079	potassium ion transmembrane transporter activity	0.0190588505319924
MF	GO:0005509	calcium ion binding	0.0193224414186948
BP	GO:0007268	chemical synaptic transmission	0.0193224414186948
BP	GO:0098916	anterograde trans-synaptic signaling	0.0193224414186948
BP	GO:0044260	cellular macromolecule metabolic process	0.0193501644409614
BP	GO:0001501	skeletal system development	0.021842664236556
BP	GO:0030001	metal ion transport	0.0218885865304305
CC	GO:1902495	transmembrane transporter complex	0.0221878736033029
BP	GO:0007416	synapse assembly	0.0223009454733545
CC	GO:0099512	supramolecular fiber	0.0226783134686335
CC	GO:0098878	neurotransmitter receptor complex	0.023365187492825
BP	GO:0033047	regulation of mitotic sister chromatid segregation	0.023365187492825
BP	GO:0051983	regulation of chromosome segregation	0.023365187492825
CC	GO:0044427	chromosomal part	0.023365187492825
BP	GO:0050767	regulation of neurogenesis	0.0234923303969654
BP	GO:0048584	positive regulation of response to stimulus	0.0235977365427274
CC	GO:1990351	transporter complex	0.0235977365427274
BP	GO:0050657	nucleic acid transport	0.0235977365427274
BP	GO:0050658	RNA transport	0.0235977365427274
BP	GO:0120035	regulation of plasma membrane bounded cell projection organization	0.0235977365427274
CC	GO:0005813	centrosome	0.0242997457811303
CC	GO:0099080	supramolecular complex	0.0250544831936523
CC	GO:0099081	supramolecular polymer	0.0250544831936523
MF	GO:0046873	metal ion transmembrane transporter activity	0.0253788803253909
BP	GO:0071804	cellular potassium ion transport	0.0253788803253909
BP	GO:0071805	potassium ion transmembrane transport	0.0253788803253909
CC	GO:0099055	integral component of postsynaptic membrane	0.0254283444958379
BP	GO:0016477	cell migration	0.0261121068835807
CC	GO:0034702	ion channel complex	0.0267326065016066
BP	GO:0007411	axon guidance	0.0271581793688423
BP	GO:0031124	mRNA 3'-end processing	0.02719409767275
CC	GO:0005856	cytoskeleton	0.0274226935489239
BP	GO:0035264	multicellular organism growth	0.0284875801045537
CC	GO:0150034	distal axon	0.0288356917820983
BP	GO:0044089	positive regulation of cellular component biogenesis	0.0288356917820983
BP	GO:0044085	cellular component biogenesis	0.0288356917820983
BP	GO:0050896	response to stimulus	0.0288356917820983
MF	GO:0005102	signaling receptor binding	0.0288356917820983
BP	GO:0051234	establishment of localization	0.0316826149806372
BP	GO:1905477	positive regulation of protein localization to membrane	0.032161722786515
BP	GO:0090068	positive regulation of cell cycle process	0.032161722786515
BP	GO:0071310	cellular response to organic substance	0.0323855152775698
BP	GO:0120039	plasma membrane bounded cell projection morphogenesis	0.0323855152775698
BP	GO:0042330	taxis	0.0325388920131819
BP	GO:0033045	regulation of sister chromatid segregation	0.0325388920131819
BP	GO:2001257	regulation of cation channel activity	0.0334986693966096
BP	GO:0097485	neuron projection guidance	0.0334986693966096
BP	GO:0006928	movement of cell or subcellular component	0.0334986693966096
BP	GO:0007169	transmembrane receptor protein tyrosine kinase signaling pathway	0.03387706072032
BP	GO:0006935	chemotaxis	0.03387706072032
BP	GO:0003071	renal system process involved in regulation of systemic arterial blood pressure	0.03387706072032
MF	GO:0005261	cation channel activity	0.0340472059144586
BP	GO:0040008	regulation of growth	0.0341977595653686
BP	GO:0140014	mitotic nuclear division	0.0344202915711139
BP	GO:1901700	response to oxygen-containing compound	0.037852939129242
BP	GO:0032412	regulation of ion transmembrane transporter activity	0.0383946948078168
BP	GO:0048858	cell projection morphogenesis	0.0386121126178869
BP	GO:0050806	positive regulation of synaptic transmission	0.0408722293439547
BP	GO:0040011	locomotion	0.0415705501856177
CC	GO:0042995	cell projection	0.0417522936261227
BP	GO:0060255	regulation of macromolecule metabolic process	0.0420202265953271
BP	GO:0031344	regulation of cell projection organization	0.0420202265953271
BP	GO:0048812	neuron projection morphogenesis	0.0420643855764583
BP	GO:0015931	nucleobase-containing compound transport	0.0424299021486224
BP	GO:0045664	regulation of neuron differentiation	0.0428850416645113
BP	GO:0051241	negative regulation of multicellular organismal process	0.0428850416645113
BP	GO:0065008	regulation of biological quality	0.0429355483924642
BP	GO:0098662	inorganic cation transmembrane transport	0.0436581073044552
MF	GO:0044325	ion channel binding	0.0438019771711635
BP	GO:0006261	DNA-dependent DNA replication	0.0438019771711635
BP	GO:0034765	regulation of ion transmembrane transport	0.0439312193010255
CC	GO:0044304	main axon	0.0444852395624166
MF	GO:0097367	carbohydrate derivative binding	0.0445925628473336
BP	GO:0060349	bone morphogenesis	0.0450754900844966
BP	GO:0097435	supramolecular fiber organization	0.0464345161547723
BP	GO:0010564	regulation of cell cycle process	0.0464345161547723
MF	GO:0003723	RNA binding	0.0464762453921826
