# Supplementary material for: Dedicated transcriptomics combined with power analysis lead to functional understanding of genes with weak phenotypic changes in knockout lines
Source: PLoS Comput Biol. 2020 Nov 12;16(11):e1008354. doi: 10.1371/journal.pcbi.1008354 (PMC7685438; doi:10.1371/journal.pcbi.1008354)
Supplement: S4 File — (GZ) [file pcbi.1008354.s018.gz › S4_File/gor0.7/197.tsv]

ontology	category	term	BH
CC	GO:0032991	protein-containing complex	1.79599944903915e-08
BP	GO:0009987	cellular process	1.79599944903915e-08
CC	GO:0031012	extracellular matrix	4.46601476971322e-07
BP	GO:0032501	multicellular organismal process	9.13153060413096e-07
BP	GO:0071840	cellular component organization or biogenesis	9.13153060413096e-07
BP	GO:0048731	system development	9.13153060413096e-07
MF	GO:0005201	extracellular matrix structural constituent	1.66345160189718e-06
BP	GO:0007275	multicellular organism development	1.66345160189718e-06
BP	GO:0032502	developmental process	1.68700271234699e-06
MF	GO:0005515	protein binding	1.75038538154823e-06
MF	GO:0005198	structural molecule activity	2.09569107668122e-06
CC	GO:0062023	collagen-containing extracellular matrix	2.30715410173055e-06
BP	GO:0016043	cellular component organization	3.07661193406888e-06
BP	GO:0048856	anatomical structure development	3.07661193406888e-06
CC	GO:0044428	nuclear part	3.51846012568461e-06
CC	GO:0030424	axon	4.99185114755331e-06
CC	GO:0043228	non-membrane-bounded organelle	4.99185114755331e-06
BP	GO:0007399	nervous system development	5.64481564137771e-06
BP	GO:0065007	biological regulation	5.64481564137771e-06
MF	GO:0005488	binding	7.6205777194802e-06
CC	GO:0043232	intracellular non-membrane-bounded organelle	1.16435831692389e-05
CC	GO:0005634	nucleus	1.92125719045073e-05
CC	GO:0045202	synapse	1.92779539630339e-05
BP	GO:0090304	nucleic acid metabolic process	2.76412117091781e-05
CC	GO:0031981	nuclear lumen	3.4066450251866e-05
BP	GO:0050789	regulation of biological process	3.97123391561576e-05
CC	GO:0097060	synaptic membrane	4.20536446870783e-05
BP	GO:0050794	regulation of cellular process	6.46976357671601e-05
CC	GO:0070013	intracellular organelle lumen	6.7018582768454e-05
BP	GO:0006139	nucleobase-containing compound metabolic process	6.7018582768454e-05
CC	GO:0031974	membrane-enclosed lumen	6.94561378203065e-05
CC	GO:0043233	organelle lumen	6.94561378203065e-05
BP	GO:0043170	macromolecule metabolic process	0.000440313581328121
CC	GO:0033267	axon part	0.000457114021741423
BP	GO:0008380	RNA splicing	0.000503807035230618
BP	GO:0034641	cellular nitrogen compound metabolic process	0.000530233614984966
BP	GO:0022008	neurogenesis	0.000685185871386028
CC	GO:0097458	neuron part	0.00079244312123311
CC	GO:0044456	synapse part	0.000880591746531129
CC	GO:0005654	nucleoplasm	0.00114520766167995
CC	GO:0000775	chromosome, centromeric region	0.00114520766167995
BP	GO:0048699	generation of neurons	0.00121150924991678
BP	GO:0006397	mRNA processing	0.00121150924991678
BP	GO:0048523	negative regulation of cellular process	0.00121150924991678
BP	GO:0006396	RNA processing	0.0012414393090921
CC	GO:0044421	extracellular region part	0.00129430731758493
BP	GO:0046483	heterocycle metabolic process	0.00134942729744181
CC	GO:0005681	spliceosomal complex	0.00143750724470779
BP	GO:0048518	positive regulation of biological process	0.00145134600004417
BP	GO:0051239	regulation of multicellular organismal process	0.00145300822953799
BP	GO:0048869	cellular developmental process	0.00145300822953799
BP	GO:0051962	positive regulation of nervous system development	0.00173827677928098
CC	GO:1990904	ribonucleoprotein complex	0.00175858417103458
BP	GO:0016071	mRNA metabolic process	0.00181847291395431
CC	GO:0005623	cell	0.00182254232298561
BP	GO:0030154	cell differentiation	0.00189499389938742
CC	GO:0044464	cell part	0.00195610331114032
BP	GO:0048519	negative regulation of biological process	0.00200104836747843
BP	GO:0051128	regulation of cellular component organization	0.00201592940675314
CC	GO:0036477	somatodendritic compartment	0.00240069313942643
CC	GO:0000776	kinetochore	0.00245178488939665
BP	GO:0006260	DNA replication	0.00263592581404252
CC	GO:0044422	organelle part	0.00270634228115945
BP	GO:0050793	regulation of developmental process	0.00275675546480767
CC	GO:0098687	chromosomal region	0.00280634687771196
BP	GO:0051960	regulation of nervous system development	0.00280634687771196
BP	GO:0030182	neuron differentiation	0.00321156691694525
BP	GO:0040007	growth	0.00324771067354045
CC	GO:0044420	extracellular matrix component	0.00329500578486061
CC	GO:0030054	cell junction	0.0033079597168389
BP	GO:0006725	cellular aromatic compound metabolic process	0.00333543630411581
CC	GO:0045211	postsynaptic membrane	0.00345749725210055
BP	GO:0051094	positive regulation of developmental process	0.00426697357001126
BP	GO:0051726	regulation of cell cycle	0.00484933957452408
MF	GO:0005212	structural constituent of eye lens	0.00533836346584733
BP	GO:0050808	synapse organization	0.0055613292135173
BP	GO:0006403	RNA localization	0.00579850605728405
BP	GO:0060255	regulation of macromolecule metabolic process	0.00587642951268574
BP	GO:0048522	positive regulation of cellular process	0.00607499269057626
CC	GO:0098978	glutamatergic synapse	0.00645180606463031
BP	GO:0048468	cell development	0.00672197563844329
CC	GO:0005581	collagen trimer	0.00675939869384207
CC	GO:0005813	centrosome	0.00689674120124447
BP	GO:0000375	RNA splicing, via transesterification reactions	0.00741746234147095
BP	GO:0000377	RNA splicing, via transesterification reactions with bulged adenosine as nucleophile	0.00741746234147095
BP	GO:0000398	mRNA splicing, via spliceosome	0.00741746234147095
BP	GO:0010467	gene expression	0.00741746234147095
CC	GO:0044297	cell body	0.00741746234147095
BP	GO:2000026	regulation of multicellular organismal development	0.00741746234147095
BP	GO:0045597	positive regulation of cell differentiation	0.00741746234147095
CC	GO:0044304	main axon	0.00780608753093583
MF	GO:0003729	mRNA binding	0.0089604492852353
CC	GO:0099240	intrinsic component of synaptic membrane	0.0089604492852353
CC	GO:0005615	extracellular space	0.0089604492852353
BP	GO:0006259	DNA metabolic process	0.00896348337209256
CC	GO:0043025	neuronal cell body	0.00956406171899752
BP	GO:0044260	cellular macromolecule metabolic process	0.0101655945658918
BP	GO:0051130	positive regulation of cellular component organization	0.0101655945658918
BP	GO:0051179	localization	0.0101655945658918
BP	GO:0016070	RNA metabolic process	0.0101676174813659
BP	GO:0097435	supramolecular fiber organization	0.0102815609635939
CC	GO:0031226	intrinsic component of plasma membrane	0.0104893248864011
CC	GO:0044446	intracellular organelle part	0.0107561507646031
BP	GO:0051983	regulation of chromosome segregation	0.0108432933418124
BP	GO:0050769	positive regulation of neurogenesis	0.0114741757572709
BP	GO:0048666	neuron development	0.011923111967584
MF	GO:0003723	RNA binding	0.0120378740154345
BP	GO:0000070	mitotic sister chromatid segregation	0.0121281166587919
BP	GO:0000245	spliceosomal complex assembly	0.0124700460438702
CC	GO:0000779	condensed chromosome, centromeric region	0.0124700460438702
BP	GO:0006807	nitrogen compound metabolic process	0.0124700460438702
BP	GO:0007049	cell cycle	0.0135799640729517
BP	GO:0048589	developmental growth	0.0138828178692955
BP	GO:0000819	sister chromatid segregation	0.0140432478235813
BP	GO:0030198	extracellular matrix organization	0.0140432478235813
CC	GO:0005694	chromosome	0.0140474592545314
CC	GO:0043005	neuron projection	0.0144323845840514
BP	GO:1901360	organic cyclic compound metabolic process	0.014482452304954
BP	GO:0033045	regulation of sister chromatid segregation	0.0154432829447453
MF	GO:0046873	metal ion transmembrane transporter activity	0.0154855108093689
BP	GO:0099536	synaptic signaling	0.0155110454724876
BP	GO:0022610	biological adhesion	0.0157363891654588
BP	GO:0007268	chemical synaptic transmission	0.0169837830538667
BP	GO:0098916	anterograde trans-synaptic signaling	0.0169837830538667
CC	GO:0000777	condensed chromosome kinetochore	0.017189370923039
BP	GO:0001501	skeletal system development	0.017189370923039
BP	GO:0051236	establishment of RNA localization	0.0175033252813748
BP	GO:0060348	bone development	0.0175033252813748
BP	GO:0045595	regulation of cell differentiation	0.0179949359957064
BP	GO:0007155	cell adhesion	0.0181751264218137
CC	GO:0044327	dendritic spine head	0.0181751264218137
CC	GO:0005887	integral component of plasma membrane	0.0188198011888888
BP	GO:0048167	regulation of synaptic plasticity	0.0190193537207027
CC	GO:0098936	intrinsic component of postsynaptic membrane	0.0196048257123668
BP	GO:0099537	trans-synaptic signaling	0.0201889309727604
BP	GO:0051240	positive regulation of multicellular organismal process	0.0201889309727604
BP	GO:0050767	regulation of neurogenesis	0.0201889309727604
BP	GO:0033047	regulation of mitotic sister chromatid segregation	0.0202889416212899
BP	GO:0051171	regulation of nitrogen compound metabolic process	0.0202889416212899
BP	GO:0031123	RNA 3'-end processing	0.0202889416212899
BP	GO:0060350	endochondral bone morphogenesis	0.0204840311883515
BP	GO:0060351	cartilage development involved in endochondral bone morphogenesis	0.0204840311883515
BP	GO:0003009	skeletal muscle contraction	0.0217178015540975
BP	GO:0006261	DNA-dependent DNA replication	0.02268773251751
MF	GO:0044877	protein-containing complex binding	0.0230144725001757
BP	GO:0010720	positive regulation of cell development	0.0232119635943607
BP	GO:0007059	chromosome segregation	0.0232119635943607
CC	GO:0098793	presynapse	0.0232119635943607
CC	GO:0098878	neurotransmitter receptor complex	0.0232119635943607
CC	GO:0044427	chromosomal part	0.0232176469620413
CC	GO:0098590	plasma membrane region	0.0232176469620413
BP	GO:0006275	regulation of DNA replication	0.0250230831782283
BP	GO:0098655	cation transmembrane transport	0.0256869080230153
BP	GO:0006941	striated muscle contraction	0.0257138732800595
CC	GO:0097447	dendritic tree	0.0264558895872189
BP	GO:0007346	regulation of mitotic cell cycle	0.0274197524192222
CC	GO:0043292	contractile fiber	0.0274197524192222
BP	GO:0043062	extracellular structure organization	0.0274197524192222
BP	GO:0031175	neuron projection development	0.0276612865407349
CC	GO:0008328	ionotropic glutamate receptor complex	0.0276612865407349
BP	GO:1901701	cellular response to oxygen-containing compound	0.0276612865407349
BP	GO:0050657	nucleic acid transport	0.0300011803928663
BP	GO:0050658	RNA transport	0.0300011803928663
MF	GO:0030020	extracellular matrix structural constituent conferring tensile strength	0.0303553380969119
BP	GO:0003418	growth plate cartilage chondrocyte differentiation	0.0310048497712626
CC	GO:0098794	postsynapse	0.0311205329324298
BP	GO:0030001	metal ion transport	0.0311330994546214
BP	GO:0008150	biological_process	0.0313617299665452
CC	GO:0034703	cation channel complex	0.0334406813531705
BP	GO:0035264	multicellular organism growth	0.0334637884956219
BP	GO:0140014	mitotic nuclear division	0.0359557753156973
BP	GO:0060284	regulation of cell development	0.0362808391205127
CC	GO:0005856	cytoskeleton	0.0362808391205127
CC	GO:0030425	dendrite	0.0364979456662797
BP	GO:0042221	response to chemical	0.0371884028530623
CC	GO:0044459	plasma membrane part	0.0371884028530623
CC	GO:0042734	presynaptic membrane	0.0405175520336169
BP	GO:0090068	positive regulation of cell cycle process	0.0418171089350526
CC	GO:0099699	integral component of synaptic membrane	0.0422451563753857
BP	GO:0048168	regulation of neuronal synaptic plasticity	0.0422451563753857
BP	GO:0003433	chondrocyte development involved in endochondral bone morphogenesis	0.0450304071500672
BP	GO:0044087	regulation of cellular component biogenesis	0.046851557162756
BP	GO:0044085	cellular component biogenesis	0.0470096057897238
BP	GO:0006812	cation transport	0.0476105049465806
CC	GO:0099634	postsynaptic specialization membrane	0.0476105049465806
BP	GO:0010564	regulation of cell cycle process	0.047949346898942
MF	GO:1990825	sequence-specific mRNA binding	0.0483419303846237
