# Supplementary material for: Dedicated transcriptomics combined with power analysis lead to functional understanding of genes with weak phenotypic changes in knockout lines
Source: PLoS Comput Biol. 2020 Nov 12;16(11):e1008354. doi: 10.1371/journal.pcbi.1008354 (PMC7685438; doi:10.1371/journal.pcbi.1008354)
Supplement: S4 File — (GZ) [file pcbi.1008354.s018.gz › S4_File/gor0.7/483.tsv]

ontology	category	term	BH
BP	GO:0009987	cellular process	1.29255931458213e-09
CC	GO:0032991	protein-containing complex	3.87024313367202e-09
BP	GO:0071840	cellular component organization or biogenesis	1.46076508158444e-07
BP	GO:0032501	multicellular organismal process	6.35843330821459e-07
CC	GO:0031012	extracellular matrix	6.35843330821459e-07
BP	GO:0032502	developmental process	6.35843330821459e-07
BP	GO:0016043	cellular component organization	7.86660718866509e-07
MF	GO:0005515	protein binding	7.91238943700015e-07
BP	GO:0007275	multicellular organism development	1.07850409959881e-06
BP	GO:0048856	anatomical structure development	1.12905298538785e-06
CC	GO:0030424	axon	1.19131929437847e-06
BP	GO:0048731	system development	1.19131929437847e-06
MF	GO:0005201	extracellular matrix structural constituent	1.85963675602461e-06
CC	GO:0043228	non-membrane-bounded organelle	2.33857508815579e-06
BP	GO:0065007	biological regulation	3.8341770574914e-06
CC	GO:0044428	nuclear part	3.8341770574914e-06
CC	GO:0097060	synaptic membrane	5.36256993692271e-06
CC	GO:0043232	intracellular non-membrane-bounded organelle	5.36256993692271e-06
MF	GO:0005488	binding	6.13497293170378e-06
CC	GO:0062023	collagen-containing extracellular matrix	1.53521544155741e-05
MF	GO:0005198	structural molecule activity	2.57648051140049e-05
BP	GO:0006396	RNA processing	2.70979837923631e-05
BP	GO:0050789	regulation of biological process	2.88276197309067e-05
CC	GO:0031226	intrinsic component of plasma membrane	2.9348204551045e-05
CC	GO:0045202	synapse	2.9348204551045e-05
BP	GO:0008380	RNA splicing	4.24052954750003e-05
CC	GO:0070013	intracellular organelle lumen	4.76016684293179e-05
BP	GO:0006397	mRNA processing	4.76016684293179e-05
CC	GO:0031974	membrane-enclosed lumen	4.8436669406856e-05
CC	GO:0043233	organelle lumen	4.8436669406856e-05
CC	GO:0031981	nuclear lumen	5.32827577046497e-05
BP	GO:0016071	mRNA metabolic process	5.47270335635717e-05
BP	GO:0050794	regulation of cellular process	6.23705761404859e-05
BP	GO:0040007	growth	6.62861121197408e-05
CC	GO:0097458	neuron part	6.84859015257806e-05
CC	GO:0005887	integral component of plasma membrane	6.88889139336151e-05
CC	GO:0044456	synapse part	8.66228577156009e-05
BP	GO:0051239	regulation of multicellular organismal process	8.66228577156009e-05
CC	GO:0005654	nucleoplasm	0.000121774004010782
BP	GO:0051130	positive regulation of cellular component organization	0.000132704996742122
CC	GO:0099240	intrinsic component of synaptic membrane	0.000132704996742122
CC	GO:0000776	kinetochore	0.000140545672093345
CC	GO:0036477	somatodendritic compartment	0.000147323861761889
MF	GO:0044877	protein-containing complex binding	0.000148276068736278
CC	GO:0033267	axon part	0.000162714870678222
CC	GO:0000775	chromosome, centromeric region	0.000186180471960508
CC	GO:0044422	organelle part	0.000253917569002631
BP	GO:0007399	nervous system development	0.000354536289126911
BP	GO:0000375	RNA splicing, via transesterification reactions	0.000440978550708001
BP	GO:0000377	RNA splicing, via transesterification reactions with bulged adenosine as nucleophile	0.000440978550708001
BP	GO:0000398	mRNA splicing, via spliceosome	0.000440978550708001
CC	GO:0005681	spliceosomal complex	0.000475038138662654
CC	GO:0005634	nucleus	0.000494878116813908
CC	GO:0098687	chromosomal region	0.00068397011304408
BP	GO:0048869	cellular developmental process	0.000795267948362216
CC	GO:0099699	integral component of synaptic membrane	0.000917472801676013
BP	GO:0030154	cell differentiation	0.000917763325855575
BP	GO:0051128	regulation of cellular component organization	0.0010164299951525
BP	GO:0048519	negative regulation of biological process	0.00107072513237556
BP	GO:0048518	positive regulation of biological process	0.00130874867333059
BP	GO:0050793	regulation of developmental process	0.0013543142682813
CC	GO:0045211	postsynaptic membrane	0.0013543142682813
BP	GO:0090304	nucleic acid metabolic process	0.0013543142682813
CC	GO:0044421	extracellular region part	0.00143839854170137
BP	GO:0051726	regulation of cell cycle	0.00171236469228694
BP	GO:0007049	cell cycle	0.00181631756826362
CC	GO:0044464	cell part	0.00187094532306186
CC	GO:0044459	plasma membrane part	0.00189443008870529
CC	GO:0005623	cell	0.00205770757993962
BP	GO:0048523	negative regulation of cellular process	0.00260832883018383
BP	GO:0048589	developmental growth	0.00268145934895521
CC	GO:0044297	cell body	0.00268145934895521
CC	GO:0030054	cell junction	0.00268145934895521
BP	GO:0048167	regulation of synaptic plasticity	0.0028992602544824
BP	GO:0043170	macromolecule metabolic process	0.0028992602544824
BP	GO:0006139	nucleobase-containing compound metabolic process	0.00316935372524418
BP	GO:2000026	regulation of multicellular organismal development	0.00351237794268674
CC	GO:0044446	intracellular organelle part	0.00374728031068816
BP	GO:0051094	positive regulation of developmental process	0.00378469147625139
CC	GO:0043005	neuron projection	0.00402027025253594
BP	GO:0051179	localization	0.00402027025253594
CC	GO:0005694	chromosome	0.00402027025253594
CC	GO:0043025	neuronal cell body	0.00415129397126803
BP	GO:0032412	regulation of ion transmembrane transporter activity	0.00443936520893007
CC	GO:0042734	presynaptic membrane	0.00445132443062073
BP	GO:0048522	positive regulation of cellular process	0.00445527803437294
BP	GO:0000245	spliceosomal complex assembly	0.00445527803437294
CC	GO:1990904	ribonucleoprotein complex	0.00445527803437294
CC	GO:0005813	centrosome	0.00446916890886492
CC	GO:0000777	condensed chromosome kinetochore	0.00538141581725428
CC	GO:0098936	intrinsic component of postsynaptic membrane	0.00602147511333602
BP	GO:0046483	heterocycle metabolic process	0.00624045353021244
CC	GO:0099634	postsynaptic specialization membrane	0.00654441351981679
BP	GO:0008150	biological_process	0.00656732929537188
BP	GO:0099536	synaptic signaling	0.00657552338500377
CC	GO:0098590	plasma membrane region	0.00662194205031787
CC	GO:0044427	chromosomal part	0.00662194205031787
BP	GO:0051983	regulation of chromosome segregation	0.00662194205031787
BP	GO:0048468	cell development	0.00662194205031787
BP	GO:0007155	cell adhesion	0.00662194205031787
BP	GO:0022610	biological adhesion	0.00684963536173188
CC	GO:0071944	cell periphery	0.00684963536173188
BP	GO:0031123	RNA 3'-end processing	0.007016537719635
MF	GO:0003729	mRNA binding	0.00776879007119874
CC	GO:0098982	GABA-ergic synapse	0.00776879007119874
BP	GO:0099537	trans-synaptic signaling	0.00861546116134934
BP	GO:0033045	regulation of sister chromatid segregation	0.00861546116134934
BP	GO:0022008	neurogenesis	0.00861546116134934
BP	GO:0060350	endochondral bone morphogenesis	0.00938522862897008
CC	GO:0044420	extracellular matrix component	0.0100126027390275
CC	GO:0005886	plasma membrane	0.0100460952184864
BP	GO:0034641	cellular nitrogen compound metabolic process	0.0104308838984274
BP	GO:0032879	regulation of localization	0.0106505016758944
BP	GO:1905477	positive regulation of protein localization to membrane	0.0107746056735454
BP	GO:0022898	regulation of transmembrane transporter activity	0.0108054179474187
CC	GO:0098793	presynapse	0.0108054179474187
BP	GO:0033047	regulation of mitotic sister chromatid segregation	0.0108054179474187
BP	GO:0007268	chemical synaptic transmission	0.0112483848604341
BP	GO:0098916	anterograde trans-synaptic signaling	0.0112483848604341
CC	GO:0099080	supramolecular complex	0.0114769410712172
CC	GO:0099081	supramolecular polymer	0.0114769410712172
CC	GO:0098794	postsynapse	0.0114769410712172
BP	GO:0045595	regulation of cell differentiation	0.0117208529643721
CC	GO:0098878	neurotransmitter receptor complex	0.0117208529643721
CC	GO:0005615	extracellular space	0.0123302722655631
CC	GO:0099512	supramolecular fiber	0.0123302722655631
BP	GO:0007154	cell communication	0.0123855252631741
CC	GO:0005581	collagen trimer	0.0123855252631741
BP	GO:0051960	regulation of nervous system development	0.0126340321146174
MF	GO:0005212	structural constituent of eye lens	0.0138164785858321
CC	GO:0000779	condensed chromosome, centromeric region	0.0138735379681553
BP	GO:0044089	positive regulation of cellular component biogenesis	0.0138962010598427
BP	GO:0006260	DNA replication	0.0140842285625112
CC	GO:0044304	main axon	0.0140842285625112
CC	GO:0097447	dendritic tree	0.0141749660013791
BP	GO:0000070	mitotic sister chromatid segregation	0.0142779561086078
BP	GO:0048699	generation of neurons	0.0143497641804114
BP	GO:0051962	positive regulation of nervous system development	0.0144486176793834
CC	GO:0005856	cytoskeleton	0.014458883316492
BP	GO:0040008	regulation of growth	0.014729186452106
BP	GO:0006725	cellular aromatic compound metabolic process	0.01523571701846
CC	GO:0042995	cell projection	0.0156144443259348
BP	GO:0044085	cellular component biogenesis	0.0156144443259348
BP	GO:0000278	mitotic cell cycle	0.0168004005577237
BP	GO:0023052	signaling	0.0168004005577237
BP	GO:0006941	striated muscle contraction	0.0168175393961227
BP	GO:0045597	positive regulation of cell differentiation	0.0170610895554856
BP	GO:0000819	sister chromatid segregation	0.0175074468201115
BP	GO:0050808	synapse organization	0.0177848179791427
BP	GO:0051716	cellular response to stimulus	0.0183730026024922
BP	GO:0070887	cellular response to chemical stimulus	0.0183730026024922
BP	GO:0009653	anatomical structure morphogenesis	0.0183730026024922
BP	GO:0098655	cation transmembrane transport	0.0183730026024922
BP	GO:0042221	response to chemical	0.0183730026024922
MF	GO:0005539	glycosaminoglycan binding	0.0183730026024922
BP	GO:0032409	regulation of transporter activity	0.0183730026024922
CC	GO:0099055	integral component of postsynaptic membrane	0.0183730026024922
CC	GO:0030425	dendrite	0.0191466379481859
CC	GO:0005576	extracellular region	0.0204145435755059
BP	GO:0048666	neuron development	0.0212897436423107
BP	GO:0090068	positive regulation of cell cycle process	0.0218864110620974
BP	GO:0120036	plasma membrane bounded cell projection organization	0.0218864110620974
BP	GO:0030030	cell projection organization	0.0220434344002856
BP	GO:0051301	cell division	0.0236538927239501
BP	GO:0098659	inorganic cation import across plasma membrane	0.0243431627453274
BP	GO:0099587	inorganic ion import across plasma membrane	0.0243431627453274
BP	GO:0048168	regulation of neuronal synaptic plasticity	0.0243431627453274
BP	GO:0007346	regulation of mitotic cell cycle	0.0244474457433269
BP	GO:2001257	regulation of cation channel activity	0.0247583497545701
BP	GO:0030198	extracellular matrix organization	0.0253577085654748
BP	GO:0060348	bone development	0.0255113299913601
BP	GO:0010467	gene expression	0.0271641923025045
BP	GO:0051240	positive regulation of multicellular organismal process	0.0274356247375344
BP	GO:0006403	RNA localization	0.0276503035048727
BP	GO:0060349	bone morphogenesis	0.0297027169401111
CC	GO:0044463	cell projection part	0.0297027169401111
CC	GO:0120038	plasma membrane bounded cell projection part	0.0297027169401111
MF	GO:0046873	metal ion transmembrane transporter activity	0.0297027169401111
BP	GO:0030182	neuron differentiation	0.0297027169401111
CC	GO:0008328	ionotropic glutamate receptor complex	0.0297258396531966
CC	GO:0098948	intrinsic component of postsynaptic specialization membrane	0.0298020007297313
BP	GO:0007215	glutamate receptor signaling pathway	0.0298020007297313
BP	GO:1901360	organic cyclic compound metabolic process	0.0300372437768491
CC	GO:0099572	postsynaptic specialization	0.0300975786530071
BP	GO:0003008	system process	0.0313453550440497
MF	GO:0030020	extracellular matrix structural constituent conferring tensile strength	0.0325445947272169
BP	GO:0003016	respiratory system process	0.0325445947272169
CC	GO:0098978	glutamatergic synapse	0.0328349689505187
BP	GO:0016070	RNA metabolic process	0.0328349689505187
BP	GO:0140014	mitotic nuclear division	0.0336174269442572
BP	GO:0034765	regulation of ion transmembrane transport	0.0336174269442572
BP	GO:0007088	regulation of mitotic nuclear division	0.0336186982671109
BP	GO:0006807	nitrogen compound metabolic process	0.0345341334631762
BP	GO:0007059	chromosome segregation	0.0347541820758798
BP	GO:0007416	synapse assembly	0.0350792077634067
BP	GO:0031175	neuron projection development	0.0351170167887433
BP	GO:0010564	regulation of cell cycle process	0.0352871183698724
BP	GO:0001501	skeletal system development	0.0371246187981802
BP	GO:0003071	renal system process involved in regulation of systemic arterial blood pressure	0.0372335579074535
BP	GO:0050896	response to stimulus	0.0373202538557139
BP	GO:0060351	cartilage development involved in endochondral bone morphogenesis	0.0375644910608281
BP	GO:0051093	negative regulation of developmental process	0.0392339855445574
BP	GO:0097435	supramolecular fiber organization	0.0403713703446516
BP	GO:0060255	regulation of macromolecule metabolic process	0.0408320983032255
CC	GO:0098839	postsynaptic density membrane	0.0435682591085882
CC	GO:0120025	plasma membrane bounded cell projection	0.0435788264942376
BP	GO:0035264	multicellular organism growth	0.0439301205355943
CC	GO:0098889	intrinsic component of presynaptic membrane	0.0442370925722922
BP	GO:0006261	DNA-dependent DNA replication	0.0445714727775886
BP	GO:0022402	cell cycle process	0.0448602991349742
BP	GO:0031346	positive regulation of cell projection organization	0.045956402306114
