# Supplementary material for: Dedicated transcriptomics combined with power analysis lead to functional understanding of genes with weak phenotypic changes in knockout lines
Source: PLoS Comput Biol. 2020 Nov 12;16(11):e1008354. doi: 10.1371/journal.pcbi.1008354 (PMC7685438; doi:10.1371/journal.pcbi.1008354)
Supplement: S4 File — (GZ) [file pcbi.1008354.s018.gz › S4_File/gor0.7/828.tsv]

ontology	category	term	BH
CC	GO:0032991	protein-containing complex	2.20560439323215e-08
BP	GO:0009987	cellular process	4.84250964272731e-08
CC	GO:0031012	extracellular matrix	4.84250964272731e-08
BP	GO:0071840	cellular component organization or biogenesis	7.28356556763886e-08
MF	GO:0005201	extracellular matrix structural constituent	9.78874429470787e-08
CC	GO:0044428	nuclear part	1.55237604194661e-07
BP	GO:0016043	cellular component organization	1.45776337983539e-06
CC	GO:0062023	collagen-containing extracellular matrix	1.64558541432143e-06
MF	GO:0005198	structural molecule activity	3.81222743690288e-06
MF	GO:0005488	binding	3.9634476893636e-06
MF	GO:0005515	protein binding	5.7133834181253e-06
CC	GO:0043228	non-membrane-bounded organelle	6.01022706224048e-06
CC	GO:0031981	nuclear lumen	6.01022706224048e-06
BP	GO:0065007	biological regulation	6.7149684844544e-06
CC	GO:0005634	nucleus	1.05261696670029e-05
CC	GO:0070013	intracellular organelle lumen	1.05261696670029e-05
CC	GO:0043232	intracellular non-membrane-bounded organelle	1.05261696670029e-05
CC	GO:0031974	membrane-enclosed lumen	1.05261696670029e-05
CC	GO:0043233	organelle lumen	1.05261696670029e-05
BP	GO:0050789	regulation of biological process	1.95702359158492e-05
BP	GO:0032501	multicellular organismal process	2.57180347406524e-05
CC	GO:0097060	synaptic membrane	2.57180347406524e-05
BP	GO:0048731	system development	3.08570158002132e-05
CC	GO:0030424	axon	5.20524116335411e-05
BP	GO:0032502	developmental process	5.20524116335411e-05
BP	GO:0007275	multicellular organism development	5.20524116335411e-05
BP	GO:0006396	RNA processing	8.61748443212023e-05
CC	GO:0005654	nucleoplasm	0.000125965870600142
CC	GO:0045202	synapse	0.000182258880223319
CC	GO:0000776	kinetochore	0.000182258880223319
CC	GO:0097458	neuron part	0.000182258880223319
CC	GO:0031226	intrinsic component of plasma membrane	0.000219325368188404
BP	GO:0050794	regulation of cellular process	0.000231048532506127
CC	GO:0000775	chromosome, centromeric region	0.000237730178164977
BP	GO:0048856	anatomical structure development	0.000271138568919067
BP	GO:0040007	growth	0.000278464760212834
CC	GO:0098687	chromosomal region	0.000527416443119843
BP	GO:0007399	nervous system development	0.000679270313186397
MF	GO:0005212	structural constituent of eye lens	0.000739402661729664
CC	GO:0099240	intrinsic component of synaptic membrane	0.000761394956074041
CC	GO:0044456	synapse part	0.000872488284479787
CC	GO:0044421	extracellular region part	0.00111328789657643
CC	GO:0044422	organelle part	0.00116792863011907
BP	GO:0048519	negative regulation of biological process	0.0011823336550465
CC	GO:0030054	cell junction	0.0011943584677664
BP	GO:0022610	biological adhesion	0.00134699361723154
CC	GO:0005813	centrosome	0.00136393456069818
BP	GO:0048523	negative regulation of cellular process	0.00140911624340693
CC	GO:0044420	extracellular matrix component	0.00140911624340693
BP	GO:0008380	RNA splicing	0.00145525641863832
BP	GO:0051094	positive regulation of developmental process	0.00149625922828759
BP	GO:0007155	cell adhesion	0.00161289627204765
CC	GO:0005887	integral component of plasma membrane	0.0017829065378644
CC	GO:1990904	ribonucleoprotein complex	0.00215747875748102
CC	GO:0045211	postsynaptic membrane	0.00466312480322775
BP	GO:0048589	developmental growth	0.00494507454207902
CC	GO:0005694	chromosome	0.00518870276301076
BP	GO:0090304	nucleic acid metabolic process	0.00543021217712267
CC	GO:0044427	chromosomal part	0.00543021217712267
BP	GO:0060350	endochondral bone morphogenesis	0.00545987147151592
BP	GO:0006397	mRNA processing	0.00545987147151592
BP	GO:0045597	positive regulation of cell differentiation	0.00545987147151592
BP	GO:0016071	mRNA metabolic process	0.00555370389501905
BP	GO:0048518	positive regulation of biological process	0.00558832114430808
BP	GO:0051962	positive regulation of nervous system development	0.00558832114430808
CC	GO:0033267	axon part	0.00558832114430808
MF	GO:0005509	calcium ion binding	0.00558832114430808
BP	GO:0000245	spliceosomal complex assembly	0.00561593899247199
BP	GO:0006139	nucleobase-containing compound metabolic process	0.00567361693688408
CC	GO:0044446	intracellular organelle part	0.00585573604145117
CC	GO:0005681	spliceosomal complex	0.00608653213361779
CC	GO:0000777	condensed chromosome kinetochore	0.00662894041622636
BP	GO:0043170	macromolecule metabolic process	0.00688581341363818
BP	GO:0050793	regulation of developmental process	0.00735819579797508
BP	GO:0051128	regulation of cellular component organization	0.00735819579797508
CC	GO:0099699	integral component of synaptic membrane	0.00877222182173997
CC	GO:0005623	cell	0.00881441126561061
BP	GO:0006403	RNA localization	0.00881441126561061
CC	GO:0044464	cell part	0.00951950476269616
BP	GO:0034641	cellular nitrogen compound metabolic process	0.0102910457116083
BP	GO:0043062	extracellular structure organization	0.0110539797864384
BP	GO:0008150	biological_process	0.011063454639883
BP	GO:0000070	mitotic sister chromatid segregation	0.0110810906519888
CC	GO:0098936	intrinsic component of postsynaptic membrane	0.0110810906519888
MF	GO:0044877	protein-containing complex binding	0.0112205781383303
BP	GO:0051130	positive regulation of cellular component organization	0.0112205781383303
BP	GO:0051239	regulation of multicellular organismal process	0.0115314420240244
BP	GO:0099536	synaptic signaling	0.0115314420240244
BP	GO:0044085	cellular component biogenesis	0.0115503470888028
CC	GO:0043005	neuron projection	0.01168485293922
CC	GO:0005615	extracellular space	0.01168485293922
BP	GO:0099537	trans-synaptic signaling	0.01168485293922
BP	GO:0051179	localization	0.0118427382764156
BP	GO:0051960	regulation of nervous system development	0.013099021075205
BP	GO:0030198	extracellular matrix organization	0.013099021075205
MF	GO:0030020	extracellular matrix structural constituent conferring tensile strength	0.0148076062162723
BP	GO:0046483	heterocycle metabolic process	0.0148076062162723
BP	GO:0000375	RNA splicing, via transesterification reactions	0.0148076062162723
BP	GO:0000377	RNA splicing, via transesterification reactions with bulged adenosine as nucleophile	0.0148076062162723
BP	GO:0000398	mRNA splicing, via spliceosome	0.0148076062162723
BP	GO:0022613	ribonucleoprotein complex biogenesis	0.0148076062162723
BP	GO:0007268	chemical synaptic transmission	0.0148076062162723
BP	GO:0098916	anterograde trans-synaptic signaling	0.0148076062162723
BP	GO:0008037	cell recognition	0.0148076062162723
BP	GO:0051983	regulation of chromosome segregation	0.0148076062162723
CC	GO:0044459	plasma membrane part	0.0160516312351904
BP	GO:2000026	regulation of multicellular organismal development	0.0160516312351904
BP	GO:0006260	DNA replication	0.016446781299352
CC	GO:0000779	condensed chromosome, centromeric region	0.016446781299352
BP	GO:0048522	positive regulation of cellular process	0.0164872684422124
BP	GO:0051726	regulation of cell cycle	0.0172165934328092
BP	GO:0022008	neurogenesis	0.0172165934328092
CC	GO:0098590	plasma membrane region	0.0173866584765689
CC	GO:0005576	extracellular region	0.017952059823148
CC	GO:0042734	presynaptic membrane	0.017952059823148
MF	GO:0003723	RNA binding	0.0183859255913562
CC	GO:0000228	nuclear chromosome	0.0193910903718904
BP	GO:0060351	cartilage development involved in endochondral bone morphogenesis	0.0194503264226879
BP	GO:0050808	synapse organization	0.0196392924059172
CC	GO:0099634	postsynaptic specialization membrane	0.019840307513603
BP	GO:0033045	regulation of sister chromatid segregation	0.0198928165069015
BP	GO:0001501	skeletal system development	0.0200853401359266
BP	GO:0048666	neuron development	0.0215255458140842
BP	GO:0048869	cellular developmental process	0.021650368311637
BP	GO:0060349	bone morphogenesis	0.0236166407896958
CC	GO:0098793	presynapse	0.0243172872210675
BP	GO:0040008	regulation of growth	0.0243172872210675
BP	GO:0030182	neuron differentiation	0.0248712516587859
BP	GO:0051236	establishment of RNA localization	0.0248712516587859
MF	GO:0046873	metal ion transmembrane transporter activity	0.0248712516587859
CC	GO:0036477	somatodendritic compartment	0.0248712516587859
BP	GO:0048699	generation of neurons	0.0248712516587859
BP	GO:0045595	regulation of cell differentiation	0.0248712516587859
BP	GO:0030154	cell differentiation	0.0248712516587859
BP	GO:0007154	cell communication	0.0263324124209796
BP	GO:0033047	regulation of mitotic sister chromatid segregation	0.0264634983034708
CC	GO:0005581	collagen trimer	0.0275835654291777
CC	GO:0044454	nuclear chromosome part	0.0277625572145777
BP	GO:0031123	RNA 3'-end processing	0.0277625572145777
BP	GO:0006725	cellular aromatic compound metabolic process	0.0277625572145777
MF	GO:0003729	mRNA binding	0.0282516082368844
BP	GO:0048167	regulation of synaptic plasticity	0.0282516082368844
BP	GO:0050769	positive regulation of neurogenesis	0.0285016633042811
BP	GO:0051716	cellular response to stimulus	0.0310336738978186
BP	GO:0006261	DNA-dependent DNA replication	0.0316192904594105
BP	GO:0000819	sister chromatid segregation	0.0316287766989238
CC	GO:0099055	integral component of postsynaptic membrane	0.0321279514434184
BP	GO:0023052	signaling	0.0321279514434184
BP	GO:0090068	positive regulation of cell cycle process	0.0321440604240791
BP	GO:0007049	cell cycle	0.0321440604240791
BP	GO:0007346	regulation of mitotic cell cycle	0.0322159397418671
BP	GO:0098742	cell-cell adhesion via plasma-membrane adhesion molecules	0.0348765440837324
CC	GO:0098978	glutamatergic synapse	0.035578040649285
BP	GO:0010720	positive regulation of cell development	0.0365768484295248
BP	GO:1901360	organic cyclic compound metabolic process	0.0366628813106913
CC	GO:0005856	cytoskeleton	0.037015046348323
BP	GO:0140014	mitotic nuclear division	0.0391859659169868
BP	GO:0000278	mitotic cell cycle	0.0395849895468879
BP	GO:0006807	nitrogen compound metabolic process	0.0419402818964719
BP	GO:0050657	nucleic acid transport	0.0431917613207229
BP	GO:0050658	RNA transport	0.0431917613207229
MF	GO:0004529	exodeoxyribonuclease activity	0.0438315971180735
BP	GO:0003071	renal system process involved in regulation of systemic arterial blood pressure	0.0442174828548065
CC	GO:0098794	postsynapse	0.0442174828548065
MF	GO:0003697	single-stranded DNA binding	0.0442174828548065
BP	GO:0051216	cartilage development	0.0454588842979039
CC	GO:0005886	plasma membrane	0.0455138296420136
BP	GO:0006941	striated muscle contraction	0.0455138296420136
CC	GO:0071944	cell periphery	0.0455138296420136
BP	GO:0006259	DNA metabolic process	0.0467545448521665
BP	GO:0032412	regulation of ion transmembrane transporter activity	0.0467992968662006
CC	GO:0098982	GABA-ergic synapse	0.0481894980328821
BP	GO:0035264	multicellular organism growth	0.0493270754173107
BP	GO:0007059	chromosome segregation	0.0499626033736447
