# Supplementary material for: Dedicated transcriptomics combined with power analysis lead to functional understanding of genes with weak phenotypic changes in knockout lines
Source: PLoS Comput Biol. 2020 Nov 12;16(11):e1008354. doi: 10.1371/journal.pcbi.1008354 (PMC7685438; doi:10.1371/journal.pcbi.1008354)
Supplement: S4 File — (GZ) [file pcbi.1008354.s018.gz › S4_File/gor0.7/556.tsv]

ontology	category	term	BH
CC	GO:0032991	protein-containing complex	3.168543993664e-08
BP	GO:0009987	cellular process	1.15657491378393e-07
CC	GO:0044428	nuclear part	3.53252417057868e-07
CC	GO:0043228	non-membrane-bounded organelle	3.53252417057868e-07
BP	GO:0071840	cellular component organization or biogenesis	3.72504781920938e-07
CC	GO:0043232	intracellular non-membrane-bounded organelle	9.57874647890784e-07
MF	GO:0005515	protein binding	9.57874647890784e-07
BP	GO:0016043	cellular component organization	2.29233130664724e-06
CC	GO:0031012	extracellular matrix	2.29233130664724e-06
CC	GO:0031981	nuclear lumen	2.29233130664724e-06
MF	GO:0005201	extracellular matrix structural constituent	5.99726506523261e-06
BP	GO:0032501	multicellular organismal process	5.99726506523261e-06
BP	GO:0065007	biological regulation	7.25185839118209e-06
CC	GO:0070013	intracellular organelle lumen	7.78378258183102e-06
CC	GO:0031974	membrane-enclosed lumen	7.78378258183102e-06
CC	GO:0043233	organelle lumen	7.78378258183102e-06
BP	GO:0050789	regulation of biological process	8.03059369093122e-06
BP	GO:0048731	system development	8.31376024405613e-06
BP	GO:0007275	multicellular organism development	8.39809217172934e-06
MF	GO:0005488	binding	9.63178625525762e-06
BP	GO:0048856	anatomical structure development	1.11915038521447e-05
BP	GO:0032502	developmental process	1.11915038521447e-05
CC	GO:0005654	nucleoplasm	1.4128762214673e-05
CC	GO:0030424	axon	1.57782202779515e-05
BP	GO:0050794	regulation of cellular process	2.22975436630695e-05
CC	GO:0005634	nucleus	2.24122788842733e-05
MF	GO:0005198	structural molecule activity	2.81932113515397e-05
CC	GO:0062023	collagen-containing extracellular matrix	8.22188134231669e-05
CC	GO:0044464	cell part	0.000138376309186462
CC	GO:0005623	cell	0.000147039094579594
CC	GO:0030054	cell junction	0.000265589843960936
CC	GO:0000775	chromosome, centromeric region	0.000276428222954064
CC	GO:0031226	intrinsic component of plasma membrane	0.000464442619411298
CC	GO:0033267	axon part	0.000464442619411298
CC	GO:0000776	kinetochore	0.000464442619411298
CC	GO:0098687	chromosomal region	0.000594892650080948
BP	GO:0048523	negative regulation of cellular process	0.000939996294254437
BP	GO:0043170	macromolecule metabolic process	0.00110289238253117
CC	GO:0044422	organelle part	0.00112337497905567
BP	GO:0006396	RNA processing	0.00122319832603243
CC	GO:0097060	synaptic membrane	0.00140489792173565
BP	GO:0048519	negative regulation of biological process	0.00154396115111988
BP	GO:0007155	cell adhesion	0.00160182350243896
CC	GO:0045202	synapse	0.00161864775805589
BP	GO:0006260	DNA replication	0.00171691736405286
CC	GO:0005887	integral component of plasma membrane	0.00196671876377514
BP	GO:0022610	biological adhesion	0.00216810180011278
BP	GO:0007399	nervous system development	0.00225398532468155
CC	GO:0044421	extracellular region part	0.00283193669745677
CC	GO:0005694	chromosome	0.00319642889078774
BP	GO:0040007	growth	0.00354363928996711
BP	GO:0048518	positive regulation of biological process	0.00354363928996711
BP	GO:0090304	nucleic acid metabolic process	0.0038871305049444
CC	GO:0099080	supramolecular complex	0.00396776711310418
CC	GO:0099081	supramolecular polymer	0.00396776711310418
BP	GO:0051726	regulation of cell cycle	0.00396776711310418
CC	GO:0099512	supramolecular fiber	0.0041240047975257
CC	GO:1990904	ribonucleoprotein complex	0.0047053225197839
CC	GO:0005615	extracellular space	0.00477788105419066
CC	GO:0044420	extracellular matrix component	0.00477788105419066
CC	GO:0005581	collagen trimer	0.00477788105419066
CC	GO:0044427	chromosomal part	0.00490346596981773
BP	GO:0048522	positive regulation of cellular process	0.00499423171515181
BP	GO:0007049	cell cycle	0.00524583693835399
BP	GO:0051239	regulation of multicellular organismal process	0.00533107446023796
CC	GO:0005856	cytoskeleton	0.00533107446023796
CC	GO:0044456	synapse part	0.00533107446023796
BP	GO:0006403	RNA localization	0.0053976610821713
CC	GO:0005681	spliceosomal complex	0.00665847650711266
BP	GO:0000070	mitotic sister chromatid segregation	0.00682603104281468
BP	GO:0060350	endochondral bone morphogenesis	0.00683536026581165
BP	GO:0048589	developmental growth	0.00683536026581165
BP	GO:0006139	nucleobase-containing compound metabolic process	0.00700670730265143
BP	GO:0008037	cell recognition	0.0073823015090508
BP	GO:0051130	positive regulation of cellular component organization	0.0073823015090508
CC	GO:0044446	intracellular organelle part	0.00851972790164168
CC	GO:0097458	neuron part	0.00851972790164168
BP	GO:0051128	regulation of cellular component organization	0.00876159681402702
BP	GO:0051094	positive regulation of developmental process	0.00918257228087439
BP	GO:0008380	RNA splicing	0.0102174009411347
MF	GO:0005509	calcium ion binding	0.0134126468414675
BP	GO:0034641	cellular nitrogen compound metabolic process	0.0147968810809823
CC	GO:0005813	centrosome	0.0153521592028081
BP	GO:0006397	mRNA processing	0.0170080828281835
BP	GO:0000819	sister chromatid segregation	0.0171489812281312
MF	GO:0030020	extracellular matrix structural constituent conferring tensile strength	0.0172136184649508
BP	GO:0050793	regulation of developmental process	0.0175728693434363
BP	GO:0050808	synapse organization	0.0175801914860267
BP	GO:0051179	localization	0.0180554266065626
BP	GO:0046483	heterocycle metabolic process	0.018567708184659
BP	GO:0016071	mRNA metabolic process	0.018567708184659
MF	GO:0005212	structural constituent of eye lens	0.0186217620975207
BP	GO:0051236	establishment of RNA localization	0.018834588410114
BP	GO:0031123	RNA 3'-end processing	0.0194680305829437
CC	GO:0000779	condensed chromosome, centromeric region	0.0200366615652777
BP	GO:0006807	nitrogen compound metabolic process	0.021755633507324
BP	GO:0044260	cellular macromolecule metabolic process	0.022820745001385
BP	GO:2000026	regulation of multicellular organismal development	0.0232120853193108
BP	GO:0006259	DNA metabolic process	0.0237404723887703
BP	GO:0000278	mitotic cell cycle	0.0240502979848749
BP	GO:0006261	DNA-dependent DNA replication	0.0241150226588758
BP	GO:0006974	cellular response to DNA damage stimulus	0.0242056979181969
BP	GO:1901701	cellular response to oxygen-containing compound	0.0248574791618641
BP	GO:0006275	regulation of DNA replication	0.0254418525806304
CC	GO:0000777	condensed chromosome kinetochore	0.0257575444149774
BP	GO:0048869	cellular developmental process	0.0258998725183086
BP	GO:0007346	regulation of mitotic cell cycle	0.0262471619571948
CC	GO:0098982	GABA-ergic synapse	0.0265649925187071
CC	GO:0036477	somatodendritic compartment	0.0278141938748312
BP	GO:0044085	cellular component biogenesis	0.0300382851880268
BP	GO:0022008	neurogenesis	0.0312527433123406
CC	GO:0045211	postsynaptic membrane	0.0314311538082081
CC	GO:0043292	contractile fiber	0.031476048176588
BP	GO:0060351	cartilage development involved in endochondral bone morphogenesis	0.031476048176588
BP	GO:0051983	regulation of chromosome segregation	0.031476048176588
MF	GO:0044877	protein-containing complex binding	0.031476048176588
BP	GO:0033047	regulation of mitotic sister chromatid segregation	0.031476048176588
BP	GO:0060255	regulation of macromolecule metabolic process	0.031476048176588
BP	GO:0006725	cellular aromatic compound metabolic process	0.031476048176588
BP	GO:0022613	ribonucleoprotein complex biogenesis	0.031476048176588
BP	GO:0050657	nucleic acid transport	0.031476048176588
BP	GO:0050658	RNA transport	0.031476048176588
BP	GO:0030154	cell differentiation	0.0317499509782719
BP	GO:0003015	heart process	0.0337998980014006
CC	GO:0098793	presynapse	0.0338063341684349
CC	GO:0044459	plasma membrane part	0.0343862917863983
CC	GO:0099240	intrinsic component of synaptic membrane	0.0355193428619238
BP	GO:0048468	cell development	0.0355193428619238
BP	GO:0035264	multicellular organism growth	0.0392837137618273
BP	GO:0010467	gene expression	0.0403030790379511
CC	GO:0000228	nuclear chromosome	0.0403030790379511
CC	GO:0043005	neuron projection	0.041349787843254
CC	GO:0048786	presynaptic active zone	0.0436264002980168
BP	GO:0051716	cellular response to stimulus	0.0436264002980168
BP	GO:0090068	positive regulation of cell cycle process	0.0436264002980168
BP	GO:1905477	positive regulation of protein localization to membrane	0.0438465975852518
BP	GO:0009988	cell-cell recognition	0.0438465975852518
BP	GO:0000245	spliceosomal complex assembly	0.0438465975852518
CC	GO:0005576	extracellular region	0.0445105771814749
BP	GO:0033045	regulation of sister chromatid segregation	0.0445105771814749
MF	GO:0003723	RNA binding	0.0455143574897266
CC	GO:0044451	nucleoplasm part	0.046154284088721
BP	GO:0140014	mitotic nuclear division	0.046425503905572
MF	GO:0008134	transcription factor binding	0.046425503905572
BP	GO:0003071	renal system process involved in regulation of systemic arterial blood pressure	0.0480540908598124
BP	GO:0007154	cell communication	0.0480540908598124
BP	GO:0010564	regulation of cell cycle process	0.0481156803120248
BP	GO:0006941	striated muscle contraction	0.0489267868202966
BP	GO:0045597	positive regulation of cell differentiation	0.0491172441367458
BP	GO:0048699	generation of neurons	0.0499906270150341
MF	GO:0005539	glycosaminoglycan binding	0.0499906270150341
BP	GO:0051962	positive regulation of nervous system development	0.0499906270150341
BP	GO:0006281	DNA repair	0.0499906270150341
BP	GO:0000375	RNA splicing, via transesterification reactions	0.0499906270150341
BP	GO:0000377	RNA splicing, via transesterification reactions with bulged adenosine as nucleophile	0.0499906270150341
BP	GO:0000398	mRNA splicing, via spliceosome	0.0499906270150341
