# Supplementary material for: Dedicated transcriptomics combined with power analysis lead to functional understanding of genes with weak phenotypic changes in knockout lines
Source: PLoS Comput Biol. 2020 Nov 12;16(11):e1008354. doi: 10.1371/journal.pcbi.1008354 (PMC7685438; doi:10.1371/journal.pcbi.1008354)
Supplement: S4 File — (GZ) [file pcbi.1008354.s018.gz › S4_File/gor0.7/628.tsv]

ontology	category	term	BH
CC	GO:0032991	protein-containing complex	1.50474169829565e-10
BP	GO:0071840	cellular component organization or biogenesis	7.13404710162409e-10
BP	GO:0009987	cellular process	9.24525047131688e-10
BP	GO:0016043	cellular component organization	1.28070482218948e-08
CC	GO:0031012	extracellular matrix	1.28070482218948e-08
MF	GO:0005515	protein binding	1.28070482218948e-08
MF	GO:0005488	binding	1.55585480885419e-08
BP	GO:0065007	biological regulation	1.6630193253831e-07
CC	GO:0044428	nuclear part	2.77111828522476e-07
BP	GO:0048731	system development	4.877505102324e-07
BP	GO:0032501	multicellular organismal process	4.877505102324e-07
BP	GO:0050789	regulation of biological process	4.877505102324e-07
CC	GO:0062023	collagen-containing extracellular matrix	4.96010928540765e-07
MF	GO:0005201	extracellular matrix structural constituent	1.21380378383116e-06
BP	GO:0032502	developmental process	1.51451774226061e-06
CC	GO:0043228	non-membrane-bounded organelle	1.62109299938859e-06
BP	GO:0050794	regulation of cellular process	2.05796484349987e-06
BP	GO:0007275	multicellular organism development	2.05796484349987e-06
BP	GO:0048856	anatomical structure development	2.05796484349987e-06
CC	GO:0031981	nuclear lumen	2.05796484349987e-06
CC	GO:0030424	axon	2.05796484349987e-06
CC	GO:0043232	intracellular non-membrane-bounded organelle	3.4891413248273e-06
BP	GO:0006396	RNA processing	3.90919052487252e-06
CC	GO:0070013	intracellular organelle lumen	4.28641443771514e-06
CC	GO:0005634	nucleus	4.28641443771514e-06
CC	GO:0031974	membrane-enclosed lumen	4.28641443771514e-06
CC	GO:0043233	organelle lumen	4.28641443771514e-06
MF	GO:0005198	structural molecule activity	4.36443619235114e-06
BP	GO:0051239	regulation of multicellular organismal process	1.14428082006389e-05
BP	GO:0007399	nervous system development	1.39811665764814e-05
BP	GO:0043170	macromolecule metabolic process	1.88309413575925e-05
BP	GO:0090304	nucleic acid metabolic process	1.99191697523065e-05
BP	GO:0051128	regulation of cellular component organization	2.12823013939788e-05
BP	GO:0048518	positive regulation of biological process	2.53063898021177e-05
BP	GO:0006139	nucleobase-containing compound metabolic process	3.26197716433303e-05
CC	GO:0005654	nucleoplasm	3.66901053355742e-05
BP	GO:0051130	positive regulation of cellular component organization	4.23344856894022e-05
BP	GO:0016071	mRNA metabolic process	4.89253387613834e-05
CC	GO:0044421	extracellular region part	6.06425955313912e-05
CC	GO:0097458	neuron part	7.83727156535154e-05
CC	GO:0045202	synapse	8.00716440019468e-05
BP	GO:0051094	positive regulation of developmental process	9.18940955394564e-05
BP	GO:0006397	mRNA processing	0.000104389542952589
MF	GO:0044877	protein-containing complex binding	0.000121732069474569
BP	GO:2000026	regulation of multicellular organismal development	0.000124408830859214
CC	GO:0030054	cell junction	0.000147320319353159
CC	GO:0033267	axon part	0.000192814500583979
BP	GO:0050793	regulation of developmental process	0.000199330099508713
CC	GO:0097060	synaptic membrane	0.000208450548366655
BP	GO:0048468	cell development	0.000242598554008214
BP	GO:0008380	RNA splicing	0.000264393855295931
BP	GO:0048522	positive regulation of cellular process	0.000264393855295931
BP	GO:0060350	endochondral bone morphogenesis	0.000264393855295931
MF	GO:0005509	calcium ion binding	0.000264393855295931
BP	GO:0046483	heterocycle metabolic process	0.000272020439573285
BP	GO:0034641	cellular nitrogen compound metabolic process	0.000310842252837905
BP	GO:0048519	negative regulation of biological process	0.000352267602795021
CC	GO:0005681	spliceosomal complex	0.000353334824254692
BP	GO:0030154	cell differentiation	0.000508429549605901
CC	GO:0044422	organelle part	0.000606928684260083
BP	GO:0048869	cellular developmental process	0.00061627462411907
CC	GO:0098687	chromosomal region	0.000807806041203947
CC	GO:0044456	synapse part	0.000846068166990115
BP	GO:0048523	negative regulation of cellular process	0.000846068166990115
BP	GO:0060351	cartilage development involved in endochondral bone morphogenesis	0.0010295484350155
CC	GO:0000775	chromosome, centromeric region	0.0010295484350155
CC	GO:0036477	somatodendritic compartment	0.00117315882271577
BP	GO:0010467	gene expression	0.00117315882271577
BP	GO:0045597	positive regulation of cell differentiation	0.00122988870160849
CC	GO:0000776	kinetochore	0.00123378172700498
CC	GO:1990904	ribonucleoprotein complex	0.00131090977831818
BP	GO:0006725	cellular aromatic compound metabolic process	0.00147988478681715
BP	GO:0048666	neuron development	0.00158096916315309
BP	GO:0040007	growth	0.001633861584173
BP	GO:0060349	bone morphogenesis	0.00175310482060079
CC	GO:0005623	cell	0.00185304781184379
BP	GO:0060348	bone development	0.00202095716591691
CC	GO:0044464	cell part	0.00206154117617607
BP	GO:0051179	localization	0.00216089858412234
BP	GO:0022008	neurogenesis	0.00229126540054354
BP	GO:0070887	cellular response to chemical stimulus	0.00246167229908735
BP	GO:0007155	cell adhesion	0.00246167229908735
BP	GO:0042221	response to chemical	0.00246167229908735
BP	GO:0022610	biological adhesion	0.00257725112184727
BP	GO:0001501	skeletal system development	0.00283052871908965
BP	GO:0048589	developmental growth	0.0028785192185523
BP	GO:0045595	regulation of cell differentiation	0.00323183375188082
BP	GO:0044260	cellular macromolecule metabolic process	0.00323183375188082
BP	GO:1901360	organic cyclic compound metabolic process	0.00327144572930273
CC	GO:0031226	intrinsic component of plasma membrane	0.00333498030678289
CC	GO:0005887	integral component of plasma membrane	0.00341476956487895
MF	GO:0003723	RNA binding	0.00352869148818593
BP	GO:0016070	RNA metabolic process	0.00352869148818593
BP	GO:0051726	regulation of cell cycle	0.0035619627227508
BP	GO:0048699	generation of neurons	0.00357794197824701
BP	GO:0044085	cellular component biogenesis	0.00368154362687493
CC	GO:0043005	neuron projection	0.00368154362687493
CC	GO:0044446	intracellular organelle part	0.00368516725774344
BP	GO:0051960	regulation of nervous system development	0.00375574441114267
BP	GO:0030182	neuron differentiation	0.00377271594780198
CC	GO:0005694	chromosome	0.00406016389939059
CC	GO:0005615	extracellular space	0.00410655705057495
CC	GO:0044427	chromosomal part	0.00410655705057495
BP	GO:0051216	cartilage development	0.00410655705057495
BP	GO:0006807	nitrogen compound metabolic process	0.00430007274311289
BP	GO:0003417	growth plate cartilage development	0.00453134210158472
BP	GO:0060255	regulation of macromolecule metabolic process	0.00479851475313614
CC	GO:0045211	postsynaptic membrane	0.0049680892874839
MF	GO:0003729	mRNA binding	0.00524136241911543
CC	GO:0043292	contractile fiber	0.00524136241911543
BP	GO:0031175	neuron projection development	0.00547036546625184
BP	GO:0051962	positive regulation of nervous system development	0.00559853107448841
BP	GO:0051716	cellular response to stimulus	0.00582167533959126
BP	GO:0031123	RNA 3'-end processing	0.00586749532629073
CC	GO:0005576	extracellular region	0.00597162027519905
BP	GO:0000375	RNA splicing, via transesterification reactions	0.00597573935242405
BP	GO:0000377	RNA splicing, via transesterification reactions with bulged adenosine as nucleophile	0.00597573935242405
BP	GO:0000398	mRNA splicing, via spliceosome	0.00597573935242405
BP	GO:0090068	positive regulation of cell cycle process	0.00616122922065797
BP	GO:0002062	chondrocyte differentiation	0.00632572118748662
CC	GO:0044459	plasma membrane part	0.00672531006427082
BP	GO:0061448	connective tissue development	0.007094506985358
CC	GO:0044297	cell body	0.00717752081420474
CC	GO:0044420	extracellular matrix component	0.00787956047804859
BP	GO:0032879	regulation of localization	0.00789761072386587
BP	GO:0033047	regulation of mitotic sister chromatid segregation	0.00921912756486376
BP	GO:0006403	RNA localization	0.00921912756486376
CC	GO:0043025	neuronal cell body	0.00921912756486376
BP	GO:0022613	ribonucleoprotein complex biogenesis	0.0100718924010644
CC	GO:0098878	neurotransmitter receptor complex	0.0103568740180844
BP	GO:0051983	regulation of chromosome segregation	0.0106844252811719
CC	GO:0000228	nuclear chromosome	0.0108883336104723
BP	GO:0000245	spliceosomal complex assembly	0.0114397519065997
BP	GO:0009653	anatomical structure morphogenesis	0.0115163946560982
BP	GO:0050808	synapse organization	0.0116101226227547
BP	GO:0006260	DNA replication	0.0117179040838044
CC	GO:0000779	condensed chromosome, centromeric region	0.0121273233470957
CC	GO:0008328	ionotropic glutamate receptor complex	0.0122923140182856
CC	GO:0098590	plasma membrane region	0.0126093691325898
BP	GO:0000070	mitotic sister chromatid segregation	0.0126093691325898
BP	GO:0007154	cell communication	0.0140516188265918
BP	GO:0097435	supramolecular fiber organization	0.0140712006906361
BP	GO:0032989	cellular component morphogenesis	0.0143129301488915
CC	GO:0005813	centrosome	0.015318198212493
BP	GO:0033045	regulation of sister chromatid segregation	0.015318198212493
BP	GO:0051240	positive regulation of multicellular organismal process	0.0167544657000067
CC	GO:0044454	nuclear chromosome part	0.0169961722834344
CC	GO:0000777	condensed chromosome kinetochore	0.0170259985306359
CC	GO:0099512	supramolecular fiber	0.0171768778857339
BP	GO:0007346	regulation of mitotic cell cycle	0.0171768778857339
BP	GO:0023052	signaling	0.0171768778857339
MF	GO:0005212	structural constituent of eye lens	0.0174361425615535
BP	GO:0007049	cell cycle	0.017624132198539
BP	GO:0050767	regulation of neurogenesis	0.017624132198539
CC	GO:0097447	dendritic tree	0.0178305357463758
BP	GO:1901701	cellular response to oxygen-containing compound	0.0186205201142907
MF	GO:0097367	carbohydrate derivative binding	0.0189660073618003
CC	GO:0099080	supramolecular complex	0.0193457568533642
CC	GO:0099081	supramolecular polymer	0.0193457568533642
BP	GO:0050769	positive regulation of neurogenesis	0.0194001922708336
BP	GO:1903671	negative regulation of sprouting angiogenesis	0.0197362527344744
BP	GO:1905477	positive regulation of protein localization to membrane	0.020283636008678
BP	GO:0071310	cellular response to organic substance	0.0205538487078628
CC	GO:0098793	presynapse	0.0224219508769411
CC	GO:0030016	myofibril	0.0224799947164274
BP	GO:0140014	mitotic nuclear division	0.0224799947164274
BP	GO:0048167	regulation of synaptic plasticity	0.0241818121606708
BP	GO:0003416	endochondral bone growth	0.0242051062280791
BP	GO:0051171	regulation of nitrogen compound metabolic process	0.0245663361469582
CC	GO:0005581	collagen trimer	0.0247875244842415
BP	GO:0048584	positive regulation of response to stimulus	0.0247875244842415
BP	GO:0006259	DNA metabolic process	0.0247875244842415
CC	GO:0030425	dendrite	0.0249894074587674
CC	GO:0150034	distal axon	0.0263658859927063
BP	GO:0071495	cellular response to endogenous stimulus	0.0267432037164184
BP	GO:0048168	regulation of neuronal synaptic plasticity	0.0271893711137799
BP	GO:0030198	extracellular matrix organization	0.0275170984003338
BP	GO:0006941	striated muscle contraction	0.0275362337605217
BP	GO:0120039	plasma membrane bounded cell projection morphogenesis	0.0278070026061228
BP	GO:0006928	movement of cell or subcellular component	0.028119686993974
BP	GO:0040011	locomotion	0.028119686993974
BP	GO:0000278	mitotic cell cycle	0.028119686993974
BP	GO:0060284	regulation of cell development	0.029060172574138
MF	GO:0030020	extracellular matrix structural constituent conferring tensile strength	0.0293991913643127
BP	GO:0016477	cell migration	0.0293991913643127
CC	GO:0005886	plasma membrane	0.0293991913643127
BP	GO:0051236	establishment of RNA localization	0.0293991913643127
BP	GO:0032412	regulation of ion transmembrane transporter activity	0.0294022660746702
BP	GO:0003418	growth plate cartilage chondrocyte differentiation	0.0296726103640867
CC	GO:0005856	cytoskeleton	0.0300081079914021
BP	GO:0098868	bone growth	0.0301325744320117
BP	GO:0043933	protein-containing complex subunit organization	0.0301379447950849
BP	GO:0035264	multicellular organism growth	0.0306960775804356
BP	GO:0120036	plasma membrane bounded cell projection organization	0.0311314818261099
BP	GO:0010720	positive regulation of cell development	0.0313351026040931
MF	GO:0043168	anion binding	0.0313759014258873
CC	GO:0071944	cell periphery	0.0313759014258873
BP	GO:0048858	cell projection morphogenesis	0.0321079989640431
BP	GO:0007088	regulation of mitotic nuclear division	0.0325529597596238
BP	GO:0120035	regulation of plasma membrane bounded cell projection organization	0.0325529597596238
CC	GO:0030426	growth cone	0.03260232835647
BP	GO:0022607	cellular component assembly	0.0345969709549447
BP	GO:0009719	response to endogenous stimulus	0.0347278241446425
BP	GO:0048812	neuron projection morphogenesis	0.0352026962355799
BP	GO:0048705	skeletal system morphogenesis	0.0352026962355799
BP	GO:0030030	cell projection organization	0.0352026962355799
BP	GO:0000819	sister chromatid segregation	0.0352286432810522
BP	GO:0042330	taxis	0.0372628909843008
BP	GO:0008037	cell recognition	0.0372628909843008
BP	GO:0032990	cell part morphogenesis	0.0373183438894235
BP	GO:0008150	biological_process	0.0393871345349843
BP	GO:0006935	chemotaxis	0.0393871345349843
BP	GO:0000902	cell morphogenesis	0.0394194085240435
CC	GO:0030427	site of polarized growth	0.039742431342009
BP	GO:0003433	chondrocyte development involved in endochondral bone morphogenesis	0.0407894871332677
BP	GO:0051234	establishment of localization	0.0411313891158287
MF	GO:0046873	metal ion transmembrane transporter activity	0.0418999482153287
MF	GO:0005102	signaling receptor binding	0.0423647667153494
CC	GO:0044449	contractile fiber part	0.042960361341102
CC	GO:0098982	GABA-ergic synapse	0.0443522785268347
CC	GO:0099240	intrinsic component of synaptic membrane	0.0451596676038092
BP	GO:0003008	system process	0.0453829739086904
BP	GO:0003015	heart process	0.0459250451719746
BP	GO:0044087	regulation of cellular component biogenesis	0.0465490952420027
BP	GO:0030199	collagen fibril organization	0.0465490952420027
MF	GO:0005539	glycosaminoglycan binding	0.0465739669106108
BP	GO:0031344	regulation of cell projection organization	0.0465739669106108
BP	GO:0044089	positive regulation of cellular component biogenesis	0.0479084416441199
BP	GO:1905818	regulation of chromosome separation	0.0481584875946638
BP	GO:0003071	renal system process involved in regulation of systemic arterial blood pressure	0.0481584875946638
CC	GO:0043226	organelle	0.0481705606575178
BP	GO:0010033	response to organic substance	0.0481705606575178
BP	GO:0045664	regulation of neuron differentiation	0.0487194045055281
BP	GO:0044238	primary metabolic process	0.0487662614895288
BP	GO:0050657	nucleic acid transport	0.0487662614895288
BP	GO:0050658	RNA transport	0.0487662614895288
BP	GO:0006412	translation	0.0491030071829594
