# Supplementary material for: Dedicated transcriptomics combined with power analysis lead to functional understanding of genes with weak phenotypic changes in knockout lines
Source: PLoS Comput Biol. 2020 Nov 12;16(11):e1008354. doi: 10.1371/journal.pcbi.1008354 (PMC7685438; doi:10.1371/journal.pcbi.1008354)
Supplement: S4 File — (GZ) [file pcbi.1008354.s018.gz › S4_File/gor0.7/798.tsv]

ontology	category	term	BH
BP	GO:0009987	cellular process	5.26721288107892e-10
CC	GO:0032991	protein-containing complex	1.00365096925864e-08
BP	GO:0071840	cellular component organization or biogenesis	3.41993835790044e-07
MF	GO:0005515	protein binding	7.69426224300632e-07
BP	GO:0007275	multicellular organism development	7.69426224300632e-07
CC	GO:0031012	extracellular matrix	8.36550766918985e-07
BP	GO:0048731	system development	8.36550766918985e-07
BP	GO:0032501	multicellular organismal process	8.36550766918985e-07
MF	GO:0005488	binding	8.36550766918985e-07
BP	GO:0032502	developmental process	8.36550766918985e-07
CC	GO:0044428	nuclear part	1.05993754299208e-06
BP	GO:0016043	cellular component organization	1.24138938775792e-06
BP	GO:0048856	anatomical structure development	2.82135806000428e-06
BP	GO:0065007	biological regulation	5.88434184802028e-06
CC	GO:0043228	non-membrane-bounded organelle	5.88434184802028e-06
CC	GO:0031981	nuclear lumen	1.35826273669729e-05
CC	GO:0070013	intracellular organelle lumen	1.35826273669729e-05
CC	GO:0043232	intracellular non-membrane-bounded organelle	1.35826273669729e-05
CC	GO:0031974	membrane-enclosed lumen	1.35826273669729e-05
CC	GO:0043233	organelle lumen	1.35826273669729e-05
BP	GO:0050789	regulation of biological process	1.44414999952566e-05
CC	GO:0030424	axon	1.44526346812822e-05
BP	GO:0050794	regulation of cellular process	1.44526346812822e-05
BP	GO:0007399	nervous system development	1.49889790099203e-05
CC	GO:0005634	nucleus	1.95472517138184e-05
MF	GO:0005201	extracellular matrix structural constituent	2.32112571712134e-05
CC	GO:0062023	collagen-containing extracellular matrix	2.53525584383113e-05
CC	GO:0044421	extracellular region part	2.53525584383113e-05
BP	GO:0006139	nucleobase-containing compound metabolic process	2.67880417914391e-05
CC	GO:0044464	cell part	2.67880417914391e-05
CC	GO:0005654	nucleoplasm	2.73288200928849e-05
CC	GO:0005623	cell	2.73288200928849e-05
MF	GO:0005198	structural molecule activity	2.73288200928849e-05
BP	GO:0034641	cellular nitrogen compound metabolic process	3.34634211818082e-05
BP	GO:0090304	nucleic acid metabolic process	5.83196444942716e-05
BP	GO:0040007	growth	5.83196444942716e-05
BP	GO:0006396	RNA processing	5.83196444942716e-05
CC	GO:0097060	synaptic membrane	5.83196444942716e-05
BP	GO:0048519	negative regulation of biological process	6.84768956578941e-05
BP	GO:0046483	heterocycle metabolic process	6.84768956578941e-05
CC	GO:0045202	synapse	7.95989353713854e-05
CC	GO:0097458	neuron part	8.25568991119168e-05
BP	GO:0008380	RNA splicing	9.02660999780549e-05
CC	GO:0005681	spliceosomal complex	0.000123789441860273
CC	GO:0044456	synapse part	0.000139959907888864
CC	GO:0031226	intrinsic component of plasma membrane	0.000139959907888864
CC	GO:0005615	extracellular space	0.000142863032006133
CC	GO:1990904	ribonucleoprotein complex	0.000142863032006133
CC	GO:0044422	organelle part	0.000261385151382686
CC	GO:0045211	postsynaptic membrane	0.000357334562871954
CC	GO:0033267	axon part	0.000357334562871954
BP	GO:0048523	negative regulation of cellular process	0.000430748477256591
BP	GO:0006397	mRNA processing	0.000515740526226135
BP	GO:0022008	neurogenesis	0.000600468607690871
BP	GO:0060350	endochondral bone morphogenesis	0.00061842261723388
BP	GO:0048522	positive regulation of cellular process	0.00061842261723388
BP	GO:0016071	mRNA metabolic process	0.000642327072546816
BP	GO:0043170	macromolecule metabolic process	0.000660425701447909
BP	GO:0048518	positive regulation of biological process	0.000687532368968157
BP	GO:0051239	regulation of multicellular organismal process	0.000727621456990173
BP	GO:0000375	RNA splicing, via transesterification reactions	0.000727621456990173
BP	GO:0000377	RNA splicing, via transesterification reactions with bulged adenosine as nucleophile	0.000727621456990173
BP	GO:0000398	mRNA splicing, via spliceosome	0.000727621456990173
BP	GO:0006725	cellular aromatic compound metabolic process	0.000732272929364682
CC	GO:0036477	somatodendritic compartment	0.000827213070409212
BP	GO:0051094	positive regulation of developmental process	0.000979032409257923
BP	GO:0048699	generation of neurons	0.00137694439086287
BP	GO:0048869	cellular developmental process	0.00140185479345083
BP	GO:0030154	cell differentiation	0.00141126961822546
BP	GO:0048468	cell development	0.00146470646050683
CC	GO:0030054	cell junction	0.00194530933926763
BP	GO:1901360	organic cyclic compound metabolic process	0.00205486912380573
BP	GO:0048589	developmental growth	0.00218948113919774
BP	GO:0030182	neuron differentiation	0.00218948113919774
CC	GO:0005887	integral component of plasma membrane	0.00218948113919774
CC	GO:0043005	neuron projection	0.00222835121162495
BP	GO:0007346	regulation of mitotic cell cycle	0.00222835121162495
CC	GO:0000775	chromosome, centromeric region	0.0022641573191865
BP	GO:0051128	regulation of cellular component organization	0.00232070112824228
BP	GO:0051130	positive regulation of cellular component organization	0.00232070112824228
CC	GO:0044446	intracellular organelle part	0.00255709221702122
CC	GO:0098687	chromosomal region	0.00262000838424948
CC	GO:0000776	kinetochore	0.00277635707834376
BP	GO:0051726	regulation of cell cycle	0.00277635707834376
BP	GO:0050793	regulation of developmental process	0.00287799415915515
CC	GO:0043025	neuronal cell body	0.00287887614988402
CC	GO:0098936	intrinsic component of postsynaptic membrane	0.00291607194550164
BP	GO:2000026	regulation of multicellular organismal development	0.00299429073970774
CC	GO:0044420	extracellular matrix component	0.00344115866501146
CC	GO:0099240	intrinsic component of synaptic membrane	0.00408278156772864
BP	GO:0006807	nitrogen compound metabolic process	0.00411905951347978
BP	GO:0000245	spliceosomal complex assembly	0.00442775795707109
BP	GO:0060348	bone development	0.00544351972475264
BP	GO:0048666	neuron development	0.00555205208752112
BP	GO:0010467	gene expression	0.00563400616491103
CC	GO:0044297	cell body	0.00601793812314652
CC	GO:0005581	collagen trimer	0.00620220906086943
BP	GO:0060349	bone morphogenesis	0.0065924800788962
BP	GO:0016070	RNA metabolic process	0.00675693485846484
BP	GO:0060351	cartilage development involved in endochondral bone morphogenesis	0.00678350373390473
BP	GO:0090068	positive regulation of cell cycle process	0.00832876202194639
BP	GO:0045597	positive regulation of cell differentiation	0.00841073025688009
CC	GO:0097447	dendritic tree	0.00931414931230004
BP	GO:0000070	mitotic sister chromatid segregation	0.00946272871179285
BP	GO:0040008	regulation of growth	0.00985846402994416
CC	GO:0098793	presynapse	0.00985846402994416
CC	GO:0005576	extracellular region	0.0115706261679746
BP	GO:0001501	skeletal system development	0.0117768392955118
CC	GO:0071013	catalytic step 2 spliceosome	0.0125340044442514
BP	GO:0002062	chondrocyte differentiation	0.0125340044442514
CC	GO:0099055	integral component of postsynaptic membrane	0.0127152838184061
CC	GO:0030425	dendrite	0.01383434465735
BP	GO:0051179	localization	0.01383434465735
BP	GO:0008037	cell recognition	0.0143870992852497
BP	GO:0051983	regulation of chromosome segregation	0.0144130195023839
CC	GO:0099080	supramolecular complex	0.0145936528710293
CC	GO:0099081	supramolecular polymer	0.0145936528710293
BP	GO:0031123	RNA 3'-end processing	0.0148834704380587
MF	GO:0005212	structural constituent of eye lens	0.0149736607467807
BP	GO:0051960	regulation of nervous system development	0.0154328853909094
CC	GO:0005813	centrosome	0.0154328853909094
BP	GO:0006260	DNA replication	0.0154328853909094
CC	GO:0099512	supramolecular fiber	0.0154328853909094
CC	GO:0043226	organelle	0.0155129054196521
BP	GO:0000278	mitotic cell cycle	0.0161962168439115
BP	GO:0003418	growth plate cartilage chondrocyte differentiation	0.0176073553104635
BP	GO:0030198	extracellular matrix organization	0.0176073553104635
CC	GO:0000502	proteasome complex	0.0183740184054959
CC	GO:0044424	intracellular part	0.0183740184054959
BP	GO:0044260	cellular macromolecule metabolic process	0.0185692141354158
BP	GO:0044085	cellular component biogenesis	0.0190779546357896
BP	GO:1901987	regulation of cell cycle phase transition	0.0191505864440673
BP	GO:0033045	regulation of sister chromatid segregation	0.0191505864440673
BP	GO:0006275	regulation of DNA replication	0.0193149393563646
CC	GO:0000777	condensed chromosome kinetochore	0.0195261769958123
CC	GO:0044427	chromosomal part	0.0195427671612111
BP	GO:0000819	sister chromatid segregation	0.019796953917424
CC	GO:0044327	dendritic spine head	0.0200018927639588
BP	GO:0099536	synaptic signaling	0.0201799921747611
CC	GO:0043229	intracellular organelle	0.0201799921747611
BP	GO:0010564	regulation of cell cycle process	0.0207788294136661
BP	GO:0042221	response to chemical	0.0207788294136661
CC	GO:0005622	intracellular	0.0208250684389247
BP	GO:0031175	neuron projection development	0.0212963461509941
BP	GO:0045595	regulation of cell differentiation	0.0224208761659774
BP	GO:0007049	cell cycle	0.0224208761659774
BP	GO:0051962	positive regulation of nervous system development	0.0229480352888669
MF	GO:0003723	RNA binding	0.0229480352888669
BP	GO:0003433	chondrocyte development involved in endochondral bone morphogenesis	0.0234077804224521
BP	GO:0060255	regulation of macromolecule metabolic process	0.0234077804224521
BP	GO:0008150	biological_process	0.0234077804224521
BP	GO:1901990	regulation of mitotic cell cycle phase transition	0.0234077804224521
BP	GO:0006259	DNA metabolic process	0.0234077804224521
BP	GO:0045931	positive regulation of mitotic cell cycle	0.0237158874128364
CC	GO:0099699	integral component of synaptic membrane	0.0237402567273175
CC	GO:0098590	plasma membrane region	0.0237402567273175
BP	GO:0033047	regulation of mitotic sister chromatid segregation	0.024047170585481
MF	GO:0016895	exodeoxyribonuclease activity, producing 5'-phosphomonoesters	0.024907469528828
BP	GO:0048168	regulation of neuronal synaptic plasticity	0.024907469528828
CC	GO:0098878	neurotransmitter receptor complex	0.024907469528828
BP	GO:0043062	extracellular structure organization	0.024907469528828
BP	GO:0099537	trans-synaptic signaling	0.024907469528828
MF	GO:0005509	calcium ion binding	0.024907469528828
BP	GO:0007268	chemical synaptic transmission	0.0254084035607378
BP	GO:0098916	anterograde trans-synaptic signaling	0.0254084035607378
BP	GO:0009653	anatomical structure morphogenesis	0.0254084035607378
CC	GO:0098794	postsynapse	0.0256355981096734
BP	GO:1902749	regulation of cell cycle G2/M phase transition	0.026247914747759
BP	GO:0051240	positive regulation of multicellular organismal process	0.0263481662787487
MF	GO:0003729	mRNA binding	0.0270598697599771
CC	GO:1905369	endopeptidase complex	0.0271097149845249
BP	GO:0006261	DNA-dependent DNA replication	0.027648867641884
CC	GO:0044459	plasma membrane part	0.027648867641884
CC	GO:0005694	chromosome	0.0280340073511983
CC	GO:0099634	postsynaptic specialization membrane	0.0280340073511983
BP	GO:0048513	animal organ development	0.0285465063923824
BP	GO:0007155	cell adhesion	0.0289316708264045
BP	GO:0035264	multicellular organism growth	0.0293147394141113
BP	GO:0022610	biological adhesion	0.0293147394141113
MF	GO:0044877	protein-containing complex binding	0.0293147394141113
BP	GO:0070887	cellular response to chemical stimulus	0.0297365357999147
MF	GO:0046873	metal ion transmembrane transporter activity	0.0297657482332457
BP	GO:0003422	growth plate cartilage morphogenesis	0.0297907474913242
CC	GO:0042995	cell projection	0.0297907474913242
CC	GO:0005856	cytoskeleton	0.0309130456704684
BP	GO:0003417	growth plate cartilage development	0.0309130456704684
CC	GO:0000779	condensed chromosome, centromeric region	0.0331697867558392
MF	GO:0030020	extracellular matrix structural constituent conferring tensile strength	0.0331697867558392
BP	GO:0140014	mitotic nuclear division	0.0354926985044819
MF	GO:0004529	exodeoxyribonuclease activity	0.0374522395677371
BP	GO:0120036	plasma membrane bounded cell projection organization	0.0374522395677371
BP	GO:0044271	cellular nitrogen compound biosynthetic process	0.0389715972416084
BP	GO:0032879	regulation of localization	0.0402935289330308
BP	GO:0007154	cell communication	0.0408250643932596
BP	GO:0006941	striated muscle contraction	0.0409106400850196
BP	GO:0051216	cartilage development	0.0409780145714108
CC	GO:0098982	GABA-ergic synapse	0.0424963402353132
CC	GO:0098978	glutamatergic synapse	0.0425118903034329
BP	GO:0030030	cell projection organization	0.0437996605099886
BP	GO:0003413	chondrocyte differentiation involved in endochondral bone morphogenesis	0.0461020846719305
BP	GO:0051234	establishment of localization	0.0461020846719305
BP	GO:0022613	ribonucleoprotein complex biogenesis	0.0461020846719305
BP	GO:0042127	regulation of cell proliferation	0.0468467495892815
BP	GO:0045787	positive regulation of cell cycle	0.0470919305295537
BP	GO:0051052	regulation of DNA metabolic process	0.04816396627862
MF	GO:1990825	sequence-specific mRNA binding	0.0482173291860803
CC	GO:0044304	main axon	0.0486058474319676
BP	GO:0061448	connective tissue development	0.048671492414361
BP	GO:0003414	chondrocyte morphogenesis involved in endochondral bone morphogenesis	0.0494468798674407
BP	GO:0003429	growth plate cartilage chondrocyte morphogenesis	0.0494468798674407
BP	GO:0090171	chondrocyte morphogenesis	0.0494468798674407
