# Supplementary material for: Dedicated transcriptomics combined with power analysis lead to functional understanding of genes with weak phenotypic changes in knockout lines
Source: PLoS Comput Biol. 2020 Nov 12;16(11):e1008354. doi: 10.1371/journal.pcbi.1008354 (PMC7685438; doi:10.1371/journal.pcbi.1008354)
Supplement: S4 File — (GZ) [file pcbi.1008354.s018.gz › S4_File/gor0.7/918.tsv]

ontology	category	term	BH
CC	GO:0032991	protein-containing complex	6.89862836451663e-10
BP	GO:0009987	cellular process	6.12735460775212e-08
BP	GO:0071840	cellular component organization or biogenesis	8.66745206565969e-08
MF	GO:0005515	protein binding	4.69647413802e-07
BP	GO:0007275	multicellular organism development	4.69647413802e-07
CC	GO:0043228	non-membrane-bounded organelle	4.69647413802e-07
BP	GO:0048731	system development	4.69647413802e-07
MF	GO:0005488	binding	4.9223624126151e-07
BP	GO:0032502	developmental process	4.9223624126151e-07
BP	GO:0016043	cellular component organization	4.9223624126151e-07
CC	GO:0043232	intracellular non-membrane-bounded organelle	8.16546247396653e-07
BP	GO:0032501	multicellular organismal process	8.16546247396653e-07
BP	GO:0048856	anatomical structure development	8.66942304585334e-07
MF	GO:0005198	structural molecule activity	8.66942304585334e-07
MF	GO:0005201	extracellular matrix structural constituent	1.24120623125491e-06
CC	GO:0044428	nuclear part	1.77496886738601e-06
CC	GO:0031012	extracellular matrix	2.28483942111714e-06
BP	GO:0065007	biological regulation	1.57672387852097e-05
CC	GO:0070013	intracellular organelle lumen	1.60757163471218e-05
CC	GO:0031974	membrane-enclosed lumen	1.61648690821378e-05
CC	GO:0043233	organelle lumen	1.61648690821378e-05
CC	GO:0031981	nuclear lumen	1.61648690821378e-05
BP	GO:0007399	nervous system development	2.1003080492254e-05
BP	GO:0050789	regulation of biological process	3.02917052867751e-05
CC	GO:0062023	collagen-containing extracellular matrix	3.07049420275399e-05
CC	GO:0005634	nucleus	3.6358539280348e-05
CC	GO:0030424	axon	4.12049701689012e-05
CC	GO:0044422	organelle part	6.02779625400225e-05
CC	GO:0045202	synapse	0.000132072711221807
BP	GO:0051128	regulation of cellular component organization	0.000132072711221807
CC	GO:0044456	synapse part	0.000136566225965617
BP	GO:0050794	regulation of cellular process	0.000136566225965617
CC	GO:0097458	neuron part	0.000163790086506157
CC	GO:0000775	chromosome, centromeric region	0.000204125517445948
CC	GO:0097060	synaptic membrane	0.000306104100296517
BP	GO:0006396	RNA processing	0.000370413756462876
BP	GO:0016071	mRNA metabolic process	0.000407881122200513
BP	GO:0006139	nucleobase-containing compound metabolic process	0.000510641757445491
CC	GO:0005654	nucleoplasm	0.000842753022618839
CC	GO:0030054	cell junction	0.000842753022618839
CC	GO:0000776	kinetochore	0.000860322959823132
CC	GO:0098687	chromosomal region	0.00122907208142248
CC	GO:1990904	ribonucleoprotein complex	0.00134615236275712
BP	GO:0040007	growth	0.00136972543105043
BP	GO:0048523	negative regulation of cellular process	0.00136972543105043
BP	GO:0090304	nucleic acid metabolic process	0.00154723906396917
CC	GO:0044427	chromosomal part	0.00157654804403918
BP	GO:0048519	negative regulation of biological process	0.00217826377636399
BP	GO:0030154	cell differentiation	0.00219931774989739
CC	GO:0045211	postsynaptic membrane	0.00219931774989739
CC	GO:0044446	intracellular organelle part	0.00239792973822273
BP	GO:0048869	cellular developmental process	0.0024412316364839
BP	GO:0051239	regulation of multicellular organismal process	0.00253138974021173
BP	GO:0046483	heterocycle metabolic process	0.00253138974021173
BP	GO:0048518	positive regulation of biological process	0.00264125311608244
CC	GO:0005681	spliceosomal complex	0.00351864069002967
BP	GO:0034641	cellular nitrogen compound metabolic process	0.00352641684187239
BP	GO:0008380	RNA splicing	0.00365719019319835
CC	GO:0005694	chromosome	0.00387944812637236
CC	GO:0036477	somatodendritic compartment	0.00390296033795038
CC	GO:0005581	collagen trimer	0.00419029364203405
BP	GO:0050793	regulation of developmental process	0.00419029364203405
BP	GO:0006397	mRNA processing	0.00426736319867161
BP	GO:2000026	regulation of multicellular organismal development	0.00459168831950354
BP	GO:0048522	positive regulation of cellular process	0.00502793889385926
BP	GO:0043170	macromolecule metabolic process	0.00502793889385926
BP	GO:0006725	cellular aromatic compound metabolic process	0.00587125397254299
BP	GO:0051960	regulation of nervous system development	0.00604866118281625
CC	GO:0000779	condensed chromosome, centromeric region	0.00626087474430044
CC	GO:0098878	neurotransmitter receptor complex	0.00639208953998031
BP	GO:0051726	regulation of cell cycle	0.00658289159586473
BP	GO:0048468	cell development	0.00658672212844287
BP	GO:0006260	DNA replication	0.0067225312327232
BP	GO:0050808	synapse organization	0.00686381588841672
BP	GO:0045595	regulation of cell differentiation	0.00700482818374667
BP	GO:0051094	positive regulation of developmental process	0.00700482818374667
CC	GO:0044421	extracellular region part	0.00708821754084438
CC	GO:0043005	neuron projection	0.00730286616843956
BP	GO:0000819	sister chromatid segregation	0.00765222136670989
BP	GO:0022008	neurogenesis	0.00775619431418008
CC	GO:0033267	axon part	0.00792347118142752
BP	GO:0051130	positive regulation of cellular component organization	0.00879598812280745
BP	GO:0051179	localization	0.00918521754576012
CC	GO:0005623	cell	0.00923835239313975
CC	GO:0043292	contractile fiber	0.00928140073966104
BP	GO:0010467	gene expression	0.00969259612839898
BP	GO:0000070	mitotic sister chromatid segregation	0.00969259612839898
CC	GO:0044464	cell part	0.00971339249584915
BP	GO:0051962	positive regulation of nervous system development	0.0105757111570963
BP	GO:0044085	cellular component biogenesis	0.0107053721947823
BP	GO:0045597	positive regulation of cell differentiation	0.0107053721947823
BP	GO:0008150	biological_process	0.0107474359363501
CC	GO:0098794	postsynapse	0.0109162056569253
MF	GO:0046873	metal ion transmembrane transporter activity	0.0116016870542642
MF	GO:0005261	cation channel activity	0.0116016870542642
CC	GO:0031226	intrinsic component of plasma membrane	0.0121670644165595
BP	GO:0006941	striated muscle contraction	0.0127519103277488
BP	GO:0030182	neuron differentiation	0.0127519103277488
BP	GO:0040008	regulation of growth	0.0128422955362613
BP	GO:0048699	generation of neurons	0.0137241799063679
MF	GO:0030020	extracellular matrix structural constituent conferring tensile strength	0.0137892540636959
BP	GO:0051983	regulation of chromosome segregation	0.0138172692625829
CC	GO:0099080	supramolecular complex	0.0151326229804457
CC	GO:0099081	supramolecular polymer	0.0151326229804457
CC	GO:0005813	centrosome	0.0151595326119775
BP	GO:0099536	synaptic signaling	0.0154693891704443
CC	GO:0099512	supramolecular fiber	0.0161244043293458
BP	GO:0048666	neuron development	0.0161244043293458
BP	GO:0002062	chondrocyte differentiation	0.0161244043293458
CC	GO:0008328	ionotropic glutamate receptor complex	0.0164360198826903
CC	GO:0005615	extracellular space	0.0164360198826903
BP	GO:0048168	regulation of neuronal synaptic plasticity	0.0167285357860166
CC	GO:0005856	cytoskeleton	0.016881813676278
CC	GO:0098978	glutamatergic synapse	0.0182177867465309
BP	GO:0033045	regulation of sister chromatid segregation	0.0193686096793982
BP	GO:0006403	RNA localization	0.0193686096793982
BP	GO:0048589	developmental growth	0.0193686096793982
BP	GO:0000375	RNA splicing, via transesterification reactions	0.0193686096793982
BP	GO:0000377	RNA splicing, via transesterification reactions with bulged adenosine as nucleophile	0.0193686096793982
BP	GO:0000398	mRNA splicing, via spliceosome	0.0193686096793982
BP	GO:0099537	trans-synaptic signaling	0.0196532650589055
BP	GO:0007268	chemical synaptic transmission	0.0199276356435222
BP	GO:0098916	anterograde trans-synaptic signaling	0.0199276356435222
CC	GO:0097447	dendritic tree	0.0199276356435222
CC	GO:0000777	condensed chromosome kinetochore	0.0199276356435222
CC	GO:0043025	neuronal cell body	0.020146476339025
BP	GO:1901360	organic cyclic compound metabolic process	0.0201863008490717
MF	GO:0003723	RNA binding	0.0201863008490717
BP	GO:0008037	cell recognition	0.020628693312876
CC	GO:0044297	cell body	0.020925362885986
MF	GO:0005212	structural constituent of eye lens	0.021362975880603
CC	GO:0034703	cation channel complex	0.0222976400694472
CC	GO:0000228	nuclear chromosome	0.0222976400694472
BP	GO:0051216	cartilage development	0.0230849664458351
CC	GO:0098793	presynapse	0.0238071623890892
BP	GO:0016070	RNA metabolic process	0.0241718222844962
MF	GO:0003729	mRNA binding	0.0241718222844962
BP	GO:0032412	regulation of ion transmembrane transporter activity	0.0241718222844962
BP	GO:0033047	regulation of mitotic sister chromatid segregation	0.0241718222844962
CC	GO:0044420	extracellular matrix component	0.0241718222844962
BP	GO:0003015	heart process	0.0242795951665943
BP	GO:0060350	endochondral bone morphogenesis	0.0251141846410617
BP	GO:0031123	RNA 3'-end processing	0.0252743789635495
CC	GO:0044454	nuclear chromosome part	0.0252743789635495
BP	GO:0003009	skeletal muscle contraction	0.0254017434510936
CC	GO:1990351	transporter complex	0.0256753613638761
MF	GO:0044325	ion channel binding	0.0257085100687549
BP	GO:0097435	supramolecular fiber organization	0.0257085100687549
BP	GO:1901701	cellular response to oxygen-containing compound	0.0257085100687549
CC	GO:0030425	dendrite	0.0259022992245627
BP	GO:0010564	regulation of cell cycle process	0.0260245749257843
CC	GO:0005887	integral component of plasma membrane	0.0268683646790643
BP	GO:0007416	synapse assembly	0.0272830241312094
BP	GO:0044260	cellular macromolecule metabolic process	0.0272830241312094
BP	GO:0007049	cell cycle	0.0272830241312094
BP	GO:0006807	nitrogen compound metabolic process	0.0272830241312094
MF	GO:0044877	protein-containing complex binding	0.0274050085675007
BP	GO:0061448	connective tissue development	0.0274456097542105
BP	GO:0006261	DNA-dependent DNA replication	0.0274456097542105
CC	GO:0034705	potassium channel complex	0.0279028469448327
BP	GO:0098655	cation transmembrane transport	0.0279028469448327
MF	GO:0005267	potassium channel activity	0.0279320088842731
BP	GO:0031953	negative regulation of protein autophosphorylation	0.0288753321493609
BP	GO:0048513	animal organ development	0.0290479109941799
BP	GO:0006275	regulation of DNA replication	0.0292973127267653
CC	GO:1902495	transmembrane transporter complex	0.0313331317879884
BP	GO:0140014	mitotic nuclear division	0.0320922330493496
BP	GO:0031175	neuron projection development	0.0320922330493496
CC	GO:0098590	plasma membrane region	0.0323801363800753
BP	GO:0090068	positive regulation of cell cycle process	0.0324172000291028
BP	GO:0001501	skeletal system development	0.0324172000291028
BP	GO:0007155	cell adhesion	0.0325273024073243
BP	GO:0000245	spliceosomal complex assembly	0.0330910496095693
CC	GO:0099240	intrinsic component of synaptic membrane	0.0354088868398728
BP	GO:0000278	mitotic cell cycle	0.03780920536768
CC	GO:0098936	intrinsic component of postsynaptic membrane	0.0378476283560644
BP	GO:0060284	regulation of cell development	0.0382954472013948
CC	GO:0030016	myofibril	0.0391441622891115
MF	GO:0004529	exodeoxyribonuclease activity	0.0391441622891115
BP	GO:1901700	response to oxygen-containing compound	0.039239228284561
BP	GO:0022610	biological adhesion	0.0392475006393278
BP	GO:0060349	bone morphogenesis	0.0396257606512034
CC	GO:0034702	ion channel complex	0.0396257606512034
BP	GO:0030198	extracellular matrix organization	0.0401117837460353
MF	GO:0015079	potassium ion transmembrane transporter activity	0.0401117837460353
CC	GO:0071013	catalytic step 2 spliceosome	0.0407334761221986
BP	GO:0032879	regulation of localization	0.0425113118647707
BP	GO:0050767	regulation of neurogenesis	0.0426556573884742
BP	GO:0007059	chromosome segregation	0.0427486965799206
CC	GO:0098982	GABA-ergic synapse	0.0441054129255644
BP	GO:0022898	regulation of transmembrane transporter activity	0.0469453765458917
BP	GO:0042221	response to chemical	0.0469453765458917
BP	GO:0060255	regulation of macromolecule metabolic process	0.0469453765458917
BP	GO:0051093	negative regulation of developmental process	0.0477491928001056
MF	GO:0005509	calcium ion binding	0.0477666392756372
CC	GO:0005576	extracellular region	0.0479235498543341
MF	GO:1990825	sequence-specific mRNA binding	0.0491348064448976
BP	GO:0044089	positive regulation of cellular component biogenesis	0.0495801134958097
