# Supplementary material for: Dedicated transcriptomics combined with power analysis lead to functional understanding of genes with weak phenotypic changes in knockout lines
Source: PLoS Comput Biol. 2020 Nov 12;16(11):e1008354. doi: 10.1371/journal.pcbi.1008354 (PMC7685438; doi:10.1371/journal.pcbi.1008354)
Supplement: S4 File — (GZ) [file pcbi.1008354.s018.gz › S4_File/gor0.7/816.tsv]

ontology	category	term	BH
CC	GO:0032991	protein-containing complex	3.90754333789944e-07
BP	GO:0071840	cellular component organization or biogenesis	1.17550328266603e-06
MF	GO:0005201	extracellular matrix structural constituent	1.17550328266603e-06
CC	GO:0031012	extracellular matrix	2.09364844229928e-06
BP	GO:0009987	cellular process	3.0436764432621e-06
BP	GO:0016043	cellular component organization	1.07423882878938e-05
CC	GO:0097060	synaptic membrane	2.06761616318955e-05
BP	GO:0032501	multicellular organismal process	2.06761616318955e-05
MF	GO:0005515	protein binding	2.06761616318955e-05
CC	GO:0031226	intrinsic component of plasma membrane	2.27307953010963e-05
BP	GO:0007275	multicellular organism development	2.27307953010963e-05
BP	GO:0032502	developmental process	2.27307953010963e-05
CC	GO:0044428	nuclear part	2.27307953010963e-05
CC	GO:0043228	non-membrane-bounded organelle	2.34920135145625e-05
CC	GO:0062023	collagen-containing extracellular matrix	2.34920135145625e-05
BP	GO:0048856	anatomical structure development	2.34920135145625e-05
BP	GO:0065007	biological regulation	2.50164970095578e-05
BP	GO:0048731	system development	2.50164970095578e-05
MF	GO:0005198	structural molecule activity	2.62311723864444e-05
CC	GO:0005887	integral component of plasma membrane	2.8281863133771e-05
CC	GO:0043232	intracellular non-membrane-bounded organelle	4.22137603164988e-05
BP	GO:0006396	RNA processing	4.22137603164988e-05
CC	GO:0045202	synapse	6.11938062591884e-05
BP	GO:0050789	regulation of biological process	7.12782342193676e-05
CC	GO:0030424	axon	7.66775004427155e-05
CC	GO:0031981	nuclear lumen	0.000104482627142645
CC	GO:0045211	postsynaptic membrane	0.000249224811486114
MF	GO:0005488	binding	0.000351625985786941
BP	GO:0007399	nervous system development	0.000370391020918013
CC	GO:0044456	synapse part	0.000720761156680478
CC	GO:0099240	intrinsic component of synaptic membrane	0.000720761156680478
CC	GO:0000775	chromosome, centromeric region	0.000867406725294609
CC	GO:0070013	intracellular organelle lumen	0.000877128936056705
BP	GO:0051094	positive regulation of developmental process	0.000877128936056705
CC	GO:0031974	membrane-enclosed lumen	0.000895189334614169
CC	GO:0043233	organelle lumen	0.000895189334614169
BP	GO:0060350	endochondral bone morphogenesis	0.00116499716529466
BP	GO:0048519	negative regulation of biological process	0.00128254331054166
CC	GO:0000776	kinetochore	0.00137741336731183
MF	GO:0044877	protein-containing complex binding	0.00137741336731183
BP	GO:0050794	regulation of cellular process	0.00137741336731183
BP	GO:0048523	negative regulation of cellular process	0.00137741336731183
CC	GO:0098982	GABA-ergic synapse	0.00144674410158844
CC	GO:0097458	neuron part	0.00147506556250297
CC	GO:0005681	spliceosomal complex	0.00171142123329205
BP	GO:0008380	RNA splicing	0.00171142123329205
CC	GO:0005654	nucleoplasm	0.0018132351430788
BP	GO:0051239	regulation of multicellular organismal process	0.00197645797347056
BP	GO:0040007	growth	0.00197645797347056
CC	GO:0044459	plasma membrane part	0.0021602585031937
BP	GO:0050793	regulation of developmental process	0.00263891730248435
BP	GO:0006397	mRNA processing	0.00268868953516443
BP	GO:0051179	localization	0.00293243229814763
BP	GO:0022610	biological adhesion	0.00293243229814763
CC	GO:0044327	dendritic spine head	0.00293243229814763
CC	GO:0098936	intrinsic component of postsynaptic membrane	0.00325053013605373
CC	GO:0098687	chromosomal region	0.00328311842116178
BP	GO:0007155	cell adhesion	0.00337319513280859
CC	GO:1990904	ribonucleoprotein complex	0.00367055339789853
BP	GO:0016071	mRNA metabolic process	0.00387748767402691
BP	GO:0051128	regulation of cellular component organization	0.00395405000934741
CC	GO:0033267	axon part	0.00403622373336819
CC	GO:0099699	integral component of synaptic membrane	0.0040512980417828
CC	GO:0098590	plasma membrane region	0.00420176709751134
BP	GO:0051726	regulation of cell cycle	0.00578746261201739
CC	GO:0044421	extracellular region part	0.00627844215025171
CC	GO:0036477	somatodendritic compartment	0.00629628713046443
BP	GO:0000245	spliceosomal complex assembly	0.00680310667704521
CC	GO:0005634	nucleus	0.00709992271851496
BP	GO:0048518	positive regulation of biological process	0.00735476941510639
BP	GO:0090304	nucleic acid metabolic process	0.00743334724392541
BP	GO:0090068	positive regulation of cell cycle process	0.00755055225763778
CC	GO:0000777	condensed chromosome kinetochore	0.00761460570610877
CC	GO:0030054	cell junction	0.00778907043005668
BP	GO:0060349	bone morphogenesis	0.00849929703478662
CC	GO:0098978	glutamatergic synapse	0.00906775441061436
CC	GO:0099634	postsynaptic specialization membrane	0.0096669482164815
BP	GO:2000026	regulation of multicellular organismal development	0.0100284676442066
BP	GO:0060351	cartilage development involved in endochondral bone morphogenesis	0.0101850573976539
BP	GO:0006139	nucleobase-containing compound metabolic process	0.0104049810797349
BP	GO:0060348	bone development	0.0116333833906732
BP	GO:0008037	cell recognition	0.0116333833906732
BP	GO:0007346	regulation of mitotic cell cycle	0.0119700292005434
BP	GO:0099536	synaptic signaling	0.0119700292005434
CC	GO:0099055	integral component of postsynaptic membrane	0.0119700292005434
CC	GO:0005694	chromosome	0.0141320396124871
CC	GO:0071944	cell periphery	0.0142168545562908
CC	GO:0044427	chromosomal part	0.0142250834887365
BP	GO:0000070	mitotic sister chromatid segregation	0.0142250834887365
CC	GO:0044420	extracellular matrix component	0.0143138766294379
BP	GO:0000375	RNA splicing, via transesterification reactions	0.0143138766294379
BP	GO:0000377	RNA splicing, via transesterification reactions with bulged adenosine as nucleophile	0.0143138766294379
BP	GO:0000398	mRNA splicing, via spliceosome	0.0143138766294379
CC	GO:0098794	postsynapse	0.0143138766294379
CC	GO:0005886	plasma membrane	0.0146640106860097
BP	GO:0007416	synapse assembly	0.0154585074742978
CC	GO:0005615	extracellular space	0.0158944991972799
CC	GO:0098878	neurotransmitter receptor complex	0.016613015880375
BP	GO:0048468	cell development	0.016613015880375
MF	GO:0030020	extracellular matrix structural constituent conferring tensile strength	0.0175601199365329
BP	GO:0045597	positive regulation of cell differentiation	0.0175601199365329
BP	GO:0048869	cellular developmental process	0.0179116795692538
BP	GO:0000278	mitotic cell cycle	0.0180715221113621
BP	GO:0007049	cell cycle	0.0180715221113621
BP	GO:0040008	regulation of growth	0.0180715221113621
CC	GO:0005581	collagen trimer	0.0180715221113621
BP	GO:0048167	regulation of synaptic plasticity	0.0180715221113621
BP	GO:0051960	regulation of nervous system development	0.0180715221113621
BP	GO:0099537	trans-synaptic signaling	0.0184156624798376
CC	GO:0043005	neuron projection	0.0184156624798376
BP	GO:0007268	chemical synaptic transmission	0.0184602523472796
BP	GO:0098916	anterograde trans-synaptic signaling	0.0184602523472796
MF	GO:0005212	structural constituent of eye lens	0.0184602523472796
CC	GO:0000779	condensed chromosome, centromeric region	0.0187350241805257
BP	GO:0031123	RNA 3'-end processing	0.0187350241805257
CC	GO:0005813	centrosome	0.0187350241805257
CC	GO:0044422	organelle part	0.01902122882967
BP	GO:0010564	regulation of cell cycle process	0.0190904191875614
BP	GO:0048522	positive regulation of cellular process	0.0200664546980151
BP	GO:0030154	cell differentiation	0.0200664546980151
BP	GO:0003418	growth plate cartilage chondrocyte differentiation	0.0204922650798523
BP	GO:0006260	DNA replication	0.0215586455402906
BP	GO:0022613	ribonucleoprotein complex biogenesis	0.021640663870647
BP	GO:0048589	developmental growth	0.0217971022658973
BP	GO:0050808	synapse organization	0.0221622969545329
BP	GO:0048666	neuron development	0.0243937803003669
BP	GO:0051130	positive regulation of cellular component organization	0.0244685224618081
BP	GO:0030198	extracellular matrix organization	0.0249763638356869
BP	GO:0022008	neurogenesis	0.025433798020845
BP	GO:0140014	mitotic nuclear division	0.0259047532567083
BP	GO:0051962	positive regulation of nervous system development	0.0260123644299888
BP	GO:0048699	generation of neurons	0.0265084876198433
BP	GO:0000819	sister chromatid segregation	0.0265084876198433
BP	GO:0006403	RNA localization	0.0265084876198433
CC	GO:0097447	dendritic tree	0.0265779014226129
BP	GO:0046483	heterocycle metabolic process	0.0265779014226129
BP	GO:0001501	skeletal system development	0.026659500747717
BP	GO:0030182	neuron differentiation	0.027412814254683
BP	GO:0003433	chondrocyte development involved in endochondral bone morphogenesis	0.028047849663386
CC	GO:0044304	main axon	0.0291836717079031
CC	GO:0005856	cytoskeleton	0.0299545818438362
BP	GO:0051983	regulation of chromosome segregation	0.0323238852634567
CC	GO:0043025	neuronal cell body	0.0325875512586239
BP	GO:1901701	cellular response to oxygen-containing compound	0.0325875512586239
CC	GO:0044297	cell body	0.0345841213594495
BP	GO:0006725	cellular aromatic compound metabolic process	0.0368555365335861
CC	GO:0030425	dendrite	0.0379797698780252
BP	GO:0034641	cellular nitrogen compound metabolic process	0.0392175626408278
CC	GO:0008328	ionotropic glutamate receptor complex	0.0398650752463833
BP	GO:0003422	growth plate cartilage morphogenesis	0.0398650752463833
MF	GO:0003729	mRNA binding	0.0398650752463833
MF	GO:0046873	metal ion transmembrane transporter activity	0.0400050848586073
CC	GO:0098948	intrinsic component of postsynaptic specialization membrane	0.0411369856880694
BP	GO:0003417	growth plate cartilage development	0.0426518757415595
BP	GO:0035264	multicellular organism growth	0.0444410693717662
BP	GO:0050806	positive regulation of synaptic transmission	0.0444522347997957
CC	GO:0005576	extracellular region	0.044677808518391
CC	GO:0098793	presynapse	0.0450127154379594
BP	GO:0006259	DNA metabolic process	0.0457303287188768
BP	GO:0033045	regulation of sister chromatid segregation	0.0464818064612594
BP	GO:0002062	chondrocyte differentiation	0.0471139595026996
