# Supplementary material for: Dedicated transcriptomics combined with power analysis lead to functional understanding of genes with weak phenotypic changes in knockout lines
Source: PLoS Comput Biol. 2020 Nov 12;16(11):e1008354. doi: 10.1371/journal.pcbi.1008354 (PMC7685438; doi:10.1371/journal.pcbi.1008354)
Supplement: S4 File — (GZ) [file pcbi.1008354.s018.gz › S4_File/gor0.7/987.tsv]

ontology	category	term	BH
CC	GO:0032991	protein-containing complex	3.88135383004914e-09
BP	GO:0009987	cellular process	4.5002437654158e-07
BP	GO:0071840	cellular component organization or biogenesis	1.73424662709745e-06
CC	GO:0044428	nuclear part	1.73424662709745e-06
MF	GO:0005515	protein binding	1.73424662709745e-06
CC	GO:0031012	extracellular matrix	1.86851902170087e-06
CC	GO:0043228	non-membrane-bounded organelle	2.37040774605534e-06
CC	GO:0043232	intracellular non-membrane-bounded organelle	6.3820380091198e-06
BP	GO:0016043	cellular component organization	1.06106923499987e-05
MF	GO:0005488	binding	1.53068799715813e-05
MF	GO:0005198	structural molecule activity	1.871106527777e-05
CC	GO:0062023	collagen-containing extracellular matrix	2.0060969666056e-05
MF	GO:0005201	extracellular matrix structural constituent	2.70392478688206e-05
CC	GO:0045202	synapse	2.70392478688206e-05
CC	GO:0031981	nuclear lumen	3.57675387861467e-05
BP	GO:0032501	multicellular organismal process	4.05743311170816e-05
CC	GO:1990904	ribonucleoprotein complex	4.33350496496695e-05
BP	GO:0065007	biological regulation	4.33350496496695e-05
CC	GO:0070013	intracellular organelle lumen	4.36819160468678e-05
BP	GO:0048731	system development	4.36819160468678e-05
CC	GO:0031974	membrane-enclosed lumen	4.36819160468678e-05
CC	GO:0043233	organelle lumen	4.36819160468678e-05
BP	GO:0032502	developmental process	5.24143629194759e-05
BP	GO:0007275	multicellular organism development	5.37845251985312e-05
CC	GO:0097060	synaptic membrane	5.72030144878151e-05
BP	GO:0048856	anatomical structure development	6.8569065333578e-05
BP	GO:0050789	regulation of biological process	7.99816583335395e-05
BP	GO:0006396	RNA processing	0.000101949055457693
CC	GO:0044456	synapse part	0.000111410302997474
BP	GO:0007399	nervous system development	0.000151171359942017
CC	GO:0045211	postsynaptic membrane	0.000252343736824879
CC	GO:0005634	nucleus	0.000294913108121989
BP	GO:0006397	mRNA processing	0.000415541533932509
BP	GO:0050794	regulation of cellular process	0.00045346864323869
BP	GO:0008380	RNA splicing	0.000493734597707909
BP	GO:0048523	negative regulation of cellular process	0.00069835828381492
CC	GO:0030424	axon	0.00069835828381492
CC	GO:0005654	nucleoplasm	0.00069835828381492
BP	GO:0048519	negative regulation of biological process	0.000765188473176618
BP	GO:0016071	mRNA metabolic process	0.000859038878252693
CC	GO:0005681	spliceosomal complex	0.000886728338244497
BP	GO:0051128	regulation of cellular component organization	0.00091667815183515
CC	GO:0097458	neuron part	0.00106179065927048
CC	GO:0030054	cell junction	0.00109024819989067
CC	GO:0098590	plasma membrane region	0.00109024819989067
CC	GO:0044422	organelle part	0.00158204380990988
CC	GO:0044421	extracellular region part	0.00217060380646089
BP	GO:0090304	nucleic acid metabolic process	0.00231751355520431
CC	GO:0000775	chromosome, centromeric region	0.00231751355520431
BP	GO:0051239	regulation of multicellular organismal process	0.00242889549734011
BP	GO:0040007	growth	0.00252871550180491
BP	GO:0048869	cellular developmental process	0.00252871550180491
MF	GO:0044877	protein-containing complex binding	0.0028705110805993
CC	GO:0044464	cell part	0.0028705110805993
CC	GO:0005581	collagen trimer	0.0028705110805993
CC	GO:0000776	kinetochore	0.00291219705943496
BP	GO:0043170	macromolecule metabolic process	0.00296002108792565
CC	GO:0005623	cell	0.00301832591414321
BP	GO:0099536	synaptic signaling	0.00312428217069652
CC	GO:0036477	somatodendritic compartment	0.00324459921600943
BP	GO:0048518	positive regulation of biological process	0.00335562945373565
MF	GO:0003723	RNA binding	0.00335562945373565
CC	GO:0098687	chromosomal region	0.00335562945373565
BP	GO:0022610	biological adhesion	0.00338758641601631
BP	GO:0051130	positive regulation of cellular component organization	0.00374903072219951
CC	GO:0044420	extracellular matrix component	0.00374903072219951
BP	GO:0006139	nucleobase-containing compound metabolic process	0.00386809036353435
BP	GO:0007155	cell adhesion	0.00400197057358137
BP	GO:0099537	trans-synaptic signaling	0.00419264651546172
BP	GO:0007268	chemical synaptic transmission	0.00423867485632293
BP	GO:0098916	anterograde trans-synaptic signaling	0.00423867485632293
CC	GO:0031226	intrinsic component of plasma membrane	0.00423867485632293
BP	GO:0034641	cellular nitrogen compound metabolic process	0.00449943554914303
BP	GO:0000245	spliceosomal complex assembly	0.00449943554914303
BP	GO:0030154	cell differentiation	0.00497573662355794
BP	GO:0045597	positive regulation of cell differentiation	0.00624953076481231
BP	GO:0046483	heterocycle metabolic process	0.00696286811611767
BP	GO:0031123	RNA 3'-end processing	0.00716540815232492
CC	GO:0005887	integral component of plasma membrane	0.00750425496928324
CC	GO:0099240	intrinsic component of synaptic membrane	0.00775667313456006
CC	GO:0044446	intracellular organelle part	0.00790026548809553
BP	GO:0051094	positive regulation of developmental process	0.00825645125087158
BP	GO:0006941	striated muscle contraction	0.00836261089535024
CC	GO:0033267	axon part	0.00836261089535024
BP	GO:0048589	developmental growth	0.00849429478844407
BP	GO:0010467	gene expression	0.0106491026385297
CC	GO:0098878	neurotransmitter receptor complex	0.0114789876636158
BP	GO:0006403	RNA localization	0.0114789876636158
BP	GO:0000375	RNA splicing, via transesterification reactions	0.0118865984268874
BP	GO:0000377	RNA splicing, via transesterification reactions with bulged adenosine as nucleophile	0.0118865984268874
BP	GO:0000398	mRNA splicing, via spliceosome	0.0118865984268874
BP	GO:0050793	regulation of developmental process	0.0122992091395182
CC	GO:0098982	GABA-ergic synapse	0.0125580056775659
BP	GO:0006260	DNA replication	0.0126301250390072
CC	GO:0005615	extracellular space	0.0132360203993242
MF	GO:0030020	extracellular matrix structural constituent conferring tensile strength	0.013636503716114
BP	GO:0090068	positive regulation of cell cycle process	0.0138591587272527
BP	GO:0007049	cell cycle	0.0143049957844059
BP	GO:0006725	cellular aromatic compound metabolic process	0.0143049957844059
BP	GO:0048522	positive regulation of cellular process	0.0147689847053009
BP	GO:0022008	neurogenesis	0.0156480797920338
BP	GO:0051726	regulation of cell cycle	0.0164510159352806
MF	GO:0003729	mRNA binding	0.016555270562461
CC	GO:0044297	cell body	0.016555270562461
CC	GO:0098794	postsynapse	0.016555270562461
CC	GO:0043025	neuronal cell body	0.0168150671855108
BP	GO:0050808	synapse organization	0.0169394182608248
CC	GO:0043005	neuron projection	0.0174607845103679
BP	GO:0003418	growth plate cartilage chondrocyte differentiation	0.0175317390253945
BP	GO:0048699	generation of neurons	0.0177434587129235
CC	GO:0098978	glutamatergic synapse	0.0178009175062122
CC	GO:0098936	intrinsic component of postsynaptic membrane	0.0178009175062122
BP	GO:0045595	regulation of cell differentiation	0.0178009175062122
BP	GO:0007346	regulation of mitotic cell cycle	0.0186860862640902
BP	GO:0030198	extracellular matrix organization	0.0186860862640902
BP	GO:0022613	ribonucleoprotein complex biogenesis	0.0186860862640902
CC	GO:0000777	condensed chromosome kinetochore	0.0194819503799028
CC	GO:0044327	dendritic spine head	0.0204975911417423
BP	GO:2000026	regulation of multicellular organismal development	0.0206031209362762
BP	GO:0048167	regulation of synaptic plasticity	0.0209552282770774
BP	GO:0048468	cell development	0.0209552282770774
BP	GO:0050804	modulation of chemical synaptic transmission	0.0209552282770774
BP	GO:0051983	regulation of chromosome segregation	0.0236342216825981
BP	GO:0032412	regulation of ion transmembrane transporter activity	0.023731282354739
BP	GO:0000070	mitotic sister chromatid segregation	0.023731282354739
CC	GO:0005694	chromosome	0.023731282354739
BP	GO:0003433	chondrocyte development involved in endochondral bone morphogenesis	0.023731282354739
BP	GO:0048168	regulation of neuronal synaptic plasticity	0.023731282354739
BP	GO:0033047	regulation of mitotic sister chromatid segregation	0.0237851699373636
BP	GO:0051960	regulation of nervous system development	0.0238540805406304
BP	GO:0099177	regulation of trans-synaptic signaling	0.0241094666913098
BP	GO:0050806	positive regulation of synaptic transmission	0.0241590741248209
CC	GO:0044459	plasma membrane part	0.0255189564643893
BP	GO:0000278	mitotic cell cycle	0.0255189564643893
CC	GO:0099699	integral component of synaptic membrane	0.0264729801840567
BP	GO:0007215	glutamate receptor signaling pathway	0.0272678224297501
CC	GO:0008328	ionotropic glutamate receptor complex	0.0277652538174943
BP	GO:1901360	organic cyclic compound metabolic process	0.0277652538174943
CC	GO:0044427	chromosomal part	0.0286602782817732
BP	GO:0030182	neuron differentiation	0.0290463597333704
CC	GO:0098793	presynapse	0.0290463597333704
BP	GO:0002062	chondrocyte differentiation	0.030301847510541
BP	GO:0006807	nitrogen compound metabolic process	0.0304482390527261
CC	GO:0097447	dendritic tree	0.0308554008169864
BP	GO:0003422	growth plate cartilage morphogenesis	0.0327458922076507
MF	GO:0005509	calcium ion binding	0.0333544389830066
BP	GO:0051236	establishment of RNA localization	0.0334942417977015
BP	GO:0033045	regulation of sister chromatid segregation	0.0337307066094612
BP	GO:0060350	endochondral bone morphogenesis	0.0346809621935985
CC	GO:0000779	condensed chromosome, centromeric region	0.0352333443393946
BP	GO:0043062	extracellular structure organization	0.0372972315350051
BP	GO:0051962	positive regulation of nervous system development	0.0373000031022296
BP	GO:0006352	DNA-templated transcription, initiation	0.0385900905363355
BP	GO:0060255	regulation of macromolecule metabolic process	0.0385900905363355
CC	GO:0005856	cytoskeleton	0.0387005295147672
BP	GO:0060351	cartilage development involved in endochondral bone morphogenesis	0.0387005295147672
BP	GO:0003071	renal system process involved in regulation of systemic arterial blood pressure	0.0387189798503212
MF	GO:0004529	exodeoxyribonuclease activity	0.0387683924056382
BP	GO:0006936	muscle contraction	0.0389239333987484
MF	GO:0046873	metal ion transmembrane transporter activity	0.0389239333987484
CC	GO:0099634	postsynaptic specialization membrane	0.0389239333987484
BP	GO:0097435	supramolecular fiber organization	0.0389239333987484
BP	GO:0016070	RNA metabolic process	0.0412724607319609
CC	GO:0043292	contractile fiber	0.0412724607319609
CC	GO:0030425	dendrite	0.0415208182172302
BP	GO:0006261	DNA-dependent DNA replication	0.0415208182172302
BP	GO:0001501	skeletal system development	0.0416408491111283
BP	GO:0140014	mitotic nuclear division	0.0427026156938747
BP	GO:0044085	cellular component biogenesis	0.0427026156938747
CC	GO:0005576	extracellular region	0.0435835507744561
BP	GO:0044089	positive regulation of cellular component biogenesis	0.0456016806971358
BP	GO:0003413	chondrocyte differentiation involved in endochondral bone morphogenesis	0.0456259147947687
CC	GO:0005813	centrosome	0.0456259147947687
BP	GO:0022898	regulation of transmembrane transporter activity	0.0460563645750165
BP	GO:0048666	neuron development	0.0461275599295969
BP	GO:0032879	regulation of localization	0.0461766571574911
MF	GO:0005212	structural constituent of eye lens	0.0461766571574911
BP	GO:0098659	inorganic cation import across plasma membrane	0.048236547983445
BP	GO:0099587	inorganic ion import across plasma membrane	0.048236547983445
