# Supplementary material for: Dedicated transcriptomics combined with power analysis lead to functional understanding of genes with weak phenotypic changes in knockout lines
Source: PLoS Comput Biol. 2020 Nov 12;16(11):e1008354. doi: 10.1371/journal.pcbi.1008354 (PMC7685438; doi:10.1371/journal.pcbi.1008354)
Supplement: S4 File — (GZ) [file pcbi.1008354.s018.gz › S4_File/gor0.7/655.tsv]

ontology	category	term	BH
CC	GO:0031012	extracellular matrix	1.61031432247686e-08
CC	GO:0032991	protein-containing complex	5.40647154674026e-08
BP	GO:0009987	cellular process	5.40647154674026e-08
BP	GO:0032501	multicellular organismal process	1.90914137652377e-07
CC	GO:0062023	collagen-containing extracellular matrix	4.26800245849195e-07
MF	GO:0005515	protein binding	5.41258260627226e-07
BP	GO:0032502	developmental process	1.08249295729485e-06
BP	GO:0007275	multicellular organism development	1.08532658214933e-06
MF	GO:0005201	extracellular matrix structural constituent	1.16215216486261e-06
BP	GO:0071840	cellular component organization or biogenesis	1.16215216486261e-06
BP	GO:0048731	system development	1.58013720976852e-06
BP	GO:0048856	anatomical structure development	1.58013720976852e-06
MF	GO:0005488	binding	2.50580911204217e-06
CC	GO:0044428	nuclear part	3.61113697292043e-06
BP	GO:0050789	regulation of biological process	4.14380653921595e-06
BP	GO:0065007	biological regulation	5.54810210837192e-06
BP	GO:0016043	cellular component organization	9.27678277444863e-06
BP	GO:0048523	negative regulation of cellular process	1.0013430649343e-05
BP	GO:0048519	negative regulation of biological process	1.1241930779208e-05
MF	GO:0005198	structural molecule activity	1.1241930779208e-05
BP	GO:0050794	regulation of cellular process	2.55178488616338e-05
CC	GO:0031981	nuclear lumen	3.89617927990956e-05
CC	GO:0043228	non-membrane-bounded organelle	4.97221719062965e-05
CC	GO:0005634	nucleus	8.08626920687185e-05
CC	GO:0070013	intracellular organelle lumen	9.65083032115204e-05
CC	GO:0031974	membrane-enclosed lumen	9.65083032115204e-05
CC	GO:0043233	organelle lumen	9.65083032115204e-05
CC	GO:0043232	intracellular non-membrane-bounded organelle	9.65083032115204e-05
CC	GO:0031226	intrinsic component of plasma membrane	9.65083032115204e-05
CC	GO:0044421	extracellular region part	9.65083032115204e-05
BP	GO:0007399	nervous system development	9.65083032115204e-05
CC	GO:0005654	nucleoplasm	0.00010826062195959
CC	GO:0005887	integral component of plasma membrane	0.00013626234937508
BP	GO:0048518	positive regulation of biological process	0.000150218992774014
CC	GO:0000775	chromosome, centromeric region	0.000164144251761732
CC	GO:0045202	synapse	0.000195249082946304
CC	GO:0030424	axon	0.000202780718784076
CC	GO:0000776	kinetochore	0.000212083595593685
BP	GO:0051239	regulation of multicellular organismal process	0.000212083595593685
CC	GO:0098687	chromosomal region	0.000259493314327419
CC	GO:0097060	synaptic membrane	0.000385223031516895
BP	GO:0048869	cellular developmental process	0.000538487486199525
BP	GO:0030154	cell differentiation	0.000578290360307674
CC	GO:0044456	synapse part	0.000839755621584148
BP	GO:0006139	nucleobase-containing compound metabolic process	0.000911621815935453
BP	GO:0090304	nucleic acid metabolic process	0.00127808849483836
BP	GO:0051179	localization	0.00142293839334647
CC	GO:0005615	extracellular space	0.00148798820159055
BP	GO:0051128	regulation of cellular component organization	0.00163610245313584
BP	GO:0006396	RNA processing	0.00166329749753522
BP	GO:0022008	neurogenesis	0.00270302844478289
CC	GO:0033267	axon part	0.00328819325113342
BP	GO:0040007	growth	0.00410709989052953
BP	GO:0046483	heterocycle metabolic process	0.00448810184953747
BP	GO:0051726	regulation of cell cycle	0.00449570079020605
CC	GO:0005813	centrosome	0.00508471193488056
BP	GO:0048699	generation of neurons	0.00509717451505908
MF	GO:0005212	structural constituent of eye lens	0.00533433992529076
CC	GO:0097458	neuron part	0.0057136681076999
BP	GO:0030182	neuron differentiation	0.00590739933331512
CC	GO:0005576	extracellular region	0.00623480645294411
BP	GO:2000026	regulation of multicellular organismal development	0.00623480645294411
BP	GO:0006397	mRNA processing	0.00634964195795695
BP	GO:0034641	cellular nitrogen compound metabolic process	0.00659505252224398
CC	GO:0030054	cell junction	0.00659505252224398
BP	GO:0050793	regulation of developmental process	0.00673519689226481
BP	GO:0008150	biological_process	0.00673519689226481
BP	GO:0043170	macromolecule metabolic process	0.00673519689226481
CC	GO:0045211	postsynaptic membrane	0.00673519689226481
BP	GO:0008380	RNA splicing	0.00683817325155849
BP	GO:0048522	positive regulation of cellular process	0.00685714504197687
CC	GO:0044464	cell part	0.00697959646856349
BP	GO:0016071	mRNA metabolic process	0.00697959646856349
CC	GO:0005623	cell	0.00727493756442465
BP	GO:0006725	cellular aromatic compound metabolic process	0.00727493756442465
CC	GO:0044422	organelle part	0.00727493756442465
CC	GO:0000777	condensed chromosome kinetochore	0.00727493756442465
CC	GO:0000779	condensed chromosome, centromeric region	0.0074529401441679
BP	GO:0051130	positive regulation of cellular component organization	0.0074529401441679
BP	GO:0000070	mitotic sister chromatid segregation	0.0076015469007776
BP	GO:0048468	cell development	0.00764361867511466
BP	GO:0051094	positive regulation of developmental process	0.00789198173384343
MF	GO:0003729	mRNA binding	0.00789198173384343
BP	GO:0048666	neuron development	0.00789198173384343
BP	GO:0032879	regulation of localization	0.0087019901612659
BP	GO:0006941	striated muscle contraction	0.00873966394833086
CC	GO:0044459	plasma membrane part	0.00951528689471353
BP	GO:0007155	cell adhesion	0.0107150020881314
BP	GO:0022610	biological adhesion	0.0110760328163365
CC	GO:0036477	somatodendritic compartment	0.0111076166729232
MF	GO:0004529	exodeoxyribonuclease activity	0.0119579597914628
BP	GO:0060350	endochondral bone morphogenesis	0.0130498702321754
CC	GO:0044420	extracellular matrix component	0.014124312092782
BP	GO:0042221	response to chemical	0.0146185258040732
BP	GO:0003071	renal system process involved in regulation of systemic arterial blood pressure	0.0151971702137994
MF	GO:0046873	metal ion transmembrane transporter activity	0.0158593040986466
CC	GO:0044427	chromosomal part	0.0161205900903268
MF	GO:0044877	protein-containing complex binding	0.0161205900903268
BP	GO:0070887	cellular response to chemical stimulus	0.0163586166582143
BP	GO:0051716	cellular response to stimulus	0.016471848919362
BP	GO:0040008	regulation of growth	0.0169201869827122
BP	GO:0051960	regulation of nervous system development	0.0169201869827122
MF	GO:0005102	signaling receptor binding	0.0169201869827122
CC	GO:0043292	contractile fiber	0.0169201869827122
CC	GO:0098794	postsynapse	0.0169201869827122
BP	GO:0007049	cell cycle	0.0169201869827122
BP	GO:0000245	spliceosomal complex assembly	0.0176847338618336
BP	GO:0030198	extracellular matrix organization	0.0176847338618336
CC	GO:0005694	chromosome	0.0180397013270538
MF	GO:0005267	potassium channel activity	0.0181725439479181
BP	GO:0051983	regulation of chromosome segregation	0.0181725439479181
MF	GO:0003697	single-stranded DNA binding	0.0181750758017117
BP	GO:0031123	RNA 3'-end processing	0.0197390268550287
BP	GO:1901360	organic cyclic compound metabolic process	0.0222565657819834
BP	GO:0006260	DNA replication	0.0226461241234776
BP	GO:0050808	synapse organization	0.0226461241234776
BP	GO:0098659	inorganic cation import across plasma membrane	0.0226461241234776
BP	GO:0099587	inorganic ion import across plasma membrane	0.0226461241234776
CC	GO:1990904	ribonucleoprotein complex	0.0228012615152154
BP	GO:0060255	regulation of macromolecule metabolic process	0.0237309043014946
BP	GO:0000819	sister chromatid segregation	0.0237309043014946
CC	GO:0071944	cell periphery	0.0237309043014946
CC	GO:0044327	dendritic spine head	0.0242508720457275
BP	GO:0033045	regulation of sister chromatid segregation	0.0243440232881752
CC	GO:0098590	plasma membrane region	0.0245978849039325
CC	GO:0043005	neuron projection	0.0258769586508523
BP	GO:0006807	nitrogen compound metabolic process	0.0261356252659342
BP	GO:0006259	DNA metabolic process	0.0264508838280094
BP	GO:0098655	cation transmembrane transport	0.026781016516766
MF	GO:0005261	cation channel activity	0.026781016516766
BP	GO:0006403	RNA localization	0.0271185240074565
CC	GO:0005886	plasma membrane	0.028418985838326
BP	GO:0003009	skeletal muscle contraction	0.0294068971707622
BP	GO:0050896	response to stimulus	0.0294068971707622
MF	GO:0005249	voltage-gated potassium channel activity	0.0299838693415391
CC	GO:0005681	spliceosomal complex	0.0302473904602174
BP	GO:0099536	synaptic signaling	0.0302473904602174
BP	GO:0003008	system process	0.0307052027567907
BP	GO:0045595	regulation of cell differentiation	0.0309602457070304
MF	GO:0016895	exodeoxyribonuclease activity, producing 5'-phosphomonoesters	0.0309674074501761
CC	GO:0044446	intracellular organelle part	0.0310459393362196
BP	GO:0033047	regulation of mitotic sister chromatid segregation	0.0310459393362196
BP	GO:0031175	neuron projection development	0.0310569855585877
MF	GO:0015079	potassium ion transmembrane transporter activity	0.0310569855585877
BP	GO:1901701	cellular response to oxygen-containing compound	0.0323970580482919
BP	GO:0045597	positive regulation of cell differentiation	0.0323970580482919
CC	GO:0005581	collagen trimer	0.0324336801122498
BP	GO:0051240	positive regulation of multicellular organismal process	0.0325040681008769
CC	GO:0099240	intrinsic component of synaptic membrane	0.0326158193763993
BP	GO:0097435	supramolecular fiber organization	0.0348841155124774
MF	GO:0003723	RNA binding	0.0348841155124774
BP	GO:0044089	positive regulation of cellular component biogenesis	0.0358541022157027
BP	GO:0010467	gene expression	0.0361043213595632
BP	GO:0016070	RNA metabolic process	0.0364484132614923
BP	GO:0051962	positive regulation of nervous system development	0.0364860867158006
BP	GO:0098739	import across plasma membrane	0.0374232577345245
BP	GO:0099537	trans-synaptic signaling	0.0374232577345245
BP	GO:0007154	cell communication	0.0378361508622401
CC	GO:0043197	dendritic spine	0.0378361508622401
BP	GO:0007268	chemical synaptic transmission	0.0378442919994433
BP	GO:0098916	anterograde trans-synaptic signaling	0.0378442919994433
BP	GO:0030001	metal ion transport	0.039269726353545
BP	GO:0000375	RNA splicing, via transesterification reactions	0.039269726353545
BP	GO:0000377	RNA splicing, via transesterification reactions with bulged adenosine as nucleophile	0.039269726353545
BP	GO:0000398	mRNA splicing, via spliceosome	0.039269726353545
MF	GO:0022843	voltage-gated cation channel activity	0.039269726353545
CC	GO:0098978	glutamatergic synapse	0.0395320918918395
BP	GO:0071804	cellular potassium ion transport	0.0395320918918395
BP	GO:0071805	potassium ion transmembrane transport	0.0395320918918395
BP	GO:0006813	potassium ion transport	0.0408381616727151
MF	GO:0030020	extracellular matrix structural constituent conferring tensile strength	0.0409400509336236
BP	GO:0002062	chondrocyte differentiation	0.0436147791176652
BP	GO:0044260	cellular macromolecule metabolic process	0.0445956047260928
BP	GO:0033993	response to lipid	0.0447588357659218
CC	GO:0098936	intrinsic component of postsynaptic membrane	0.0447588357659218
BP	GO:0023052	signaling	0.0451732209265295
BP	GO:0090068	positive regulation of cell cycle process	0.0460734495916936
MF	GO:0005509	calcium ion binding	0.0460734495916936
BP	GO:0034765	regulation of ion transmembrane transport	0.0460734495916936
BP	GO:1901700	response to oxygen-containing compound	0.0469195566012396
BP	GO:0060351	cartilage development involved in endochondral bone morphogenesis	0.0474359231667987
CC	GO:0005856	cytoskeleton	0.0490770397896384
BP	GO:0071310	cellular response to organic substance	0.0490787520112627
BP	GO:0051234	establishment of localization	0.0492627983210974
BP	GO:0140014	mitotic nuclear division	0.0492742628277227
BP	GO:0051171	regulation of nitrogen compound metabolic process	0.0499746855025346
MF	GO:0022836	gated channel activity	0.0499746855025346
