# Supplementary material for: Dedicated transcriptomics combined with power analysis lead to functional understanding of genes with weak phenotypic changes in knockout lines
Source: PLoS Comput Biol. 2020 Nov 12;16(11):e1008354. doi: 10.1371/journal.pcbi.1008354 (PMC7685438; doi:10.1371/journal.pcbi.1008354)
Supplement: S4 File — (GZ) [file pcbi.1008354.s018.gz › S4_File/gor0.7/381.tsv]

ontology	category	term	BH
CC	GO:0032991	protein-containing complex	2.3096086006822e-09
BP	GO:0009987	cellular process	3.6643798868723e-07
BP	GO:0032501	multicellular organismal process	7.05804547449928e-07
MF	GO:0005198	structural molecule activity	1.86727681739134e-06
MF	GO:0005201	extracellular matrix structural constituent	2.97395531532785e-06
BP	GO:0007275	multicellular organism development	3.04520241822417e-06
CC	GO:0044428	nuclear part	3.04520241822417e-06
CC	GO:0031012	extracellular matrix	3.04520241822417e-06
BP	GO:0048731	system development	3.04520241822417e-06
BP	GO:0032502	developmental process	3.04520241822417e-06
BP	GO:0048856	anatomical structure development	4.91151868485503e-06
MF	GO:0005515	protein binding	5.87644049866827e-06
BP	GO:0071840	cellular component organization or biogenesis	6.23696381273461e-06
BP	GO:0065007	biological regulation	1.66659055090582e-05
CC	GO:0043228	non-membrane-bounded organelle	1.66659055090582e-05
MF	GO:0005488	binding	2.07830164222093e-05
BP	GO:0050794	regulation of cellular process	3.49805744724106e-05
BP	GO:0050789	regulation of biological process	3.53231271479682e-05
CC	GO:0062023	collagen-containing extracellular matrix	3.95806579829627e-05
CC	GO:0031981	nuclear lumen	3.95806579829627e-05
CC	GO:0043232	intracellular non-membrane-bounded organelle	3.95806579829627e-05
CC	GO:0030424	axon	6.13209422725059e-05
BP	GO:0016043	cellular component organization	6.13209422725059e-05
CC	GO:0097060	synaptic membrane	6.65693608642267e-05
CC	GO:0097458	neuron part	7.19757477762809e-05
CC	GO:0070013	intracellular organelle lumen	7.50460466955019e-05
CC	GO:0045202	synapse	7.50460466955019e-05
CC	GO:0031974	membrane-enclosed lumen	7.53981676295448e-05
CC	GO:0043233	organelle lumen	7.53981676295448e-05
CC	GO:0005654	nucleoplasm	0.000305658894199071
CC	GO:0044456	synapse part	0.000305658894199071
BP	GO:0007399	nervous system development	0.000305658894199071
BP	GO:0006396	RNA processing	0.000371637032990847
BP	GO:0051239	regulation of multicellular organismal process	0.000371637032990847
BP	GO:0048519	negative regulation of biological process	0.000435320694140114
CC	GO:0005634	nucleus	0.000465265388790225
CC	GO:0000775	chromosome, centromeric region	0.000513052124668318
BP	GO:0048523	negative regulation of cellular process	0.000738472778863026
CC	GO:0000776	kinetochore	0.00103169948618586
CC	GO:1990904	ribonucleoprotein complex	0.00131995925292614
BP	GO:0048518	positive regulation of biological process	0.00165301339540868
CC	GO:0045211	postsynaptic membrane	0.00181232637816375
CC	GO:0031226	intrinsic component of plasma membrane	0.00181232637816375
BP	GO:0048522	positive regulation of cellular process	0.00206062809097756
BP	GO:0099536	synaptic signaling	0.00241139533265928
CC	GO:0044422	organelle part	0.00290233132667253
BP	GO:0090304	nucleic acid metabolic process	0.00294008097653056
CC	GO:0005887	integral component of plasma membrane	0.00308685534095586
BP	GO:0008380	RNA splicing	0.00320352047397799
BP	GO:0030154	cell differentiation	0.00320352047397799
BP	GO:0016071	mRNA metabolic process	0.00330135017031023
BP	GO:0099537	trans-synaptic signaling	0.00330135017031023
BP	GO:0048869	cellular developmental process	0.00353565813236998
CC	GO:0099240	intrinsic component of synaptic membrane	0.00354092085607061
CC	GO:0098687	chromosomal region	0.00381579085228912
BP	GO:0006397	mRNA processing	0.00391743807166054
BP	GO:0007154	cell communication	0.00391743807166054
CC	GO:0005681	spliceosomal complex	0.00391743807166054
CC	GO:0044464	cell part	0.00391743807166054
CC	GO:0033267	axon part	0.00391743807166054
MF	GO:0005212	structural constituent of eye lens	0.00391743807166054
BP	GO:0007268	chemical synaptic transmission	0.00391743807166054
BP	GO:0098916	anterograde trans-synaptic signaling	0.00391743807166054
BP	GO:0006139	nucleobase-containing compound metabolic process	0.00391743807166054
BP	GO:0043170	macromolecule metabolic process	0.00404589351997546
CC	GO:0005623	cell	0.00404589351997546
BP	GO:0051094	positive regulation of developmental process	0.00448726859691815
BP	GO:0023052	signaling	0.00455352493215624
BP	GO:2000026	regulation of multicellular organismal development	0.00467393909869511
CC	GO:0030054	cell junction	0.00505151419241166
CC	GO:0036477	somatodendritic compartment	0.00535747397632652
BP	GO:0040007	growth	0.00535747397632652
MF	GO:0003729	mRNA binding	0.00606521298153866
BP	GO:0050793	regulation of developmental process	0.00636862595871608
CC	GO:0043005	neuron projection	0.00896063671590752
BP	GO:0051128	regulation of cellular component organization	0.00940602382433499
BP	GO:0048167	regulation of synaptic plasticity	0.00969561936521921
MF	GO:0044877	protein-containing complex binding	0.00969561936521921
BP	GO:0046483	heterocycle metabolic process	0.011201237122968
BP	GO:0008037	cell recognition	0.0113157984668281
CC	GO:0098936	intrinsic component of postsynaptic membrane	0.0118895709628284
CC	GO:0005581	collagen trimer	0.0132993111711253
BP	GO:0051179	localization	0.0139692232868974
CC	GO:0043025	neuronal cell body	0.0140731455892477
BP	GO:0051716	cellular response to stimulus	0.0140731455892477
CC	GO:0099634	postsynaptic specialization membrane	0.0140731455892477
BP	GO:0022008	neurogenesis	0.0143115215480958
BP	GO:0006403	RNA localization	0.0157730054610277
CC	GO:0098878	neurotransmitter receptor complex	0.0157789568955723
BP	GO:0048168	regulation of neuronal synaptic plasticity	0.0159226640427568
BP	GO:0051130	positive regulation of cellular component organization	0.0159677401800434
BP	GO:0006941	striated muscle contraction	0.0160241011969984
BP	GO:0045597	positive regulation of cell differentiation	0.016131538464155
BP	GO:0051983	regulation of chromosome segregation	0.01700586450672
CC	GO:0044421	extracellular region part	0.0171283162372637
BP	GO:0000245	spliceosomal complex assembly	0.0171283162372637
BP	GO:0001501	skeletal system development	0.0171283162372637
BP	GO:0003008	system process	0.0171283162372637
BP	GO:0050808	synapse organization	0.0171283162372637
CC	GO:0044297	cell body	0.0171283162372637
BP	GO:0031123	RNA 3'-end processing	0.0171290997070675
CC	GO:0044446	intracellular organelle part	0.0171290997070675
CC	GO:0098982	GABA-ergic synapse	0.0173803165858834
CC	GO:0000779	condensed chromosome, centromeric region	0.0176648543844347
BP	GO:0048589	developmental growth	0.0177464116713245
CC	GO:0044459	plasma membrane part	0.0179850729672599
BP	GO:0030182	neuron differentiation	0.0187138628662573
CC	GO:0098590	plasma membrane region	0.0187138628662573
CC	GO:0005694	chromosome	0.0194260916180079
BP	GO:0048699	generation of neurons	0.019478971470296
CC	GO:0099699	integral component of synaptic membrane	0.0194828473748825
MF	GO:0005261	cation channel activity	0.0194828473748825
BP	GO:0048468	cell development	0.0205999736450726
MF	GO:0003723	RNA binding	0.0207121593092054
BP	GO:0060348	bone development	0.0210599221235181
BP	GO:0033045	regulation of sister chromatid segregation	0.0213690941629064
BP	GO:0098655	cation transmembrane transport	0.0213785422736314
BP	GO:0051726	regulation of cell cycle	0.0218581646986315
CC	GO:0005886	plasma membrane	0.0218581646986315
BP	GO:0060350	endochondral bone morphogenesis	0.0218581646986315
CC	GO:0000777	condensed chromosome kinetochore	0.0218581646986315
CC	GO:0044327	dendritic spine head	0.0219380517874475
BP	GO:0000375	RNA splicing, via transesterification reactions	0.0222900707245406
BP	GO:0000377	RNA splicing, via transesterification reactions with bulged adenosine as nucleophile	0.0222900707245406
BP	GO:0000398	mRNA splicing, via spliceosome	0.0222900707245406
BP	GO:0034641	cellular nitrogen compound metabolic process	0.0233002733449616
BP	GO:0048666	neuron development	0.024544797452085
BP	GO:0006725	cellular aromatic compound metabolic process	0.024544797452085
BP	GO:0006260	DNA replication	0.0249766005228101
CC	GO:0044427	chromosomal part	0.0249979386157418
CC	GO:0071944	cell periphery	0.0255876865372167
MF	GO:0005102	signaling receptor binding	0.0269738844203458
CC	GO:0099512	supramolecular fiber	0.0269738844203458
CC	GO:0099572	postsynaptic specialization	0.0269738844203458
BP	GO:0022610	biological adhesion	0.0269738844203458
CC	GO:0044420	extracellular matrix component	0.0269738844203458
BP	GO:0033047	regulation of mitotic sister chromatid segregation	0.0269738844203458
BP	GO:0098659	inorganic cation import across plasma membrane	0.0269738844203458
BP	GO:0099587	inorganic ion import across plasma membrane	0.0269738844203458
CC	GO:0043292	contractile fiber	0.0277597791195498
CC	GO:0005813	centrosome	0.0278949376490215
BP	GO:0000070	mitotic sister chromatid segregation	0.0278949376490215
BP	GO:0007049	cell cycle	0.0291130711935746
BP	GO:0022613	ribonucleoprotein complex biogenesis	0.0293488690426294
BP	GO:0099177	regulation of trans-synaptic signaling	0.0293488690426294
CC	GO:0099080	supramolecular complex	0.0293488690426294
CC	GO:0099081	supramolecular polymer	0.0293488690426294
CC	GO:0098794	postsynapse	0.0299182224432055
BP	GO:0007155	cell adhesion	0.0299182224432055
CC	GO:0005615	extracellular space	0.0299869135365394
BP	GO:0003012	muscle system process	0.0309424220258409
BP	GO:0044260	cellular macromolecule metabolic process	0.0313160026932686
CC	GO:0099055	integral component of postsynaptic membrane	0.0318528312511511
BP	GO:0050804	modulation of chemical synaptic transmission	0.0318546269946056
BP	GO:0060349	bone morphogenesis	0.032248436049816
BP	GO:0035264	multicellular organism growth	0.032248436049816
BP	GO:0010467	gene expression	0.032248436049816
BP	GO:0007215	glutamate receptor signaling pathway	0.0323389733036699
BP	GO:0045595	regulation of cell differentiation	0.0324959215072484
CC	GO:0008328	ionotropic glutamate receptor complex	0.0325071415218797
BP	GO:0060255	regulation of macromolecule metabolic process	0.0332344891002104
BP	GO:0007165	signal transduction	0.0345446765729672
BP	GO:0016070	RNA metabolic process	0.0361530543710839
BP	GO:0007267	cell-cell signaling	0.0363835229935436
MF	GO:0030020	extracellular matrix structural constituent conferring tensile strength	0.0363835229935436
CC	GO:0048786	presynaptic active zone	0.0372428205024912
MF	GO:0046873	metal ion transmembrane transporter activity	0.0372428205024912
BP	GO:0007346	regulation of mitotic cell cycle	0.0374777932137773
CC	GO:0098793	presynapse	0.0374777932137773
BP	GO:0051236	establishment of RNA localization	0.0374777932137773
BP	GO:0007088	regulation of mitotic nuclear division	0.0374777932137773
BP	GO:0090068	positive regulation of cell cycle process	0.0392245928997031
BP	GO:0060351	cartilage development involved in endochondral bone morphogenesis	0.0424230470479457
CC	GO:0097447	dendritic tree	0.0452979132222522
BP	GO:0006936	muscle contraction	0.0459621333435013
BP	GO:0032412	regulation of ion transmembrane transporter activity	0.0466206567849401
MF	GO:0005509	calcium ion binding	0.0472647905871796
CC	GO:0098839	postsynaptic density membrane	0.0478856212670335
BP	GO:0000819	sister chromatid segregation	0.0478856212670335
BP	GO:0042221	response to chemical	0.0483804407277395
BP	GO:0051240	positive regulation of multicellular organismal process	0.0488544507813247
CC	GO:0005856	cytoskeleton	0.0488636364717079
