# Supplementary material for: Dedicated transcriptomics combined with power analysis lead to functional understanding of genes with weak phenotypic changes in knockout lines
Source: PLoS Comput Biol. 2020 Nov 12;16(11):e1008354. doi: 10.1371/journal.pcbi.1008354 (PMC7685438; doi:10.1371/journal.pcbi.1008354)
Supplement: S4 File — (GZ) [file pcbi.1008354.s018.gz › S4_File/gor0.7/57.tsv]

ontology	category	term	BH
CC	GO:0032991	protein-containing complex	4.74274683017012e-10
BP	GO:0009987	cellular process	3.65969744271105e-08
CC	GO:0031012	extracellular matrix	1.47190349619078e-07
MF	GO:0005201	extracellular matrix structural constituent	2.02495376805756e-07
BP	GO:0071840	cellular component organization or biogenesis	3.69347858084703e-07
BP	GO:0032501	multicellular organismal process	3.69184411924302e-06
MF	GO:0005198	structural molecule activity	3.69184411924302e-06
CC	GO:0062023	collagen-containing extracellular matrix	3.69184411924302e-06
BP	GO:0016043	cellular component organization	3.69184411924302e-06
MF	GO:0005515	protein binding	3.69184411924302e-06
BP	GO:0032502	developmental process	5.60979904800223e-06
CC	GO:0044428	nuclear part	6.35164233451641e-06
BP	GO:0048731	system development	1.18653541364607e-05
MF	GO:0005488	binding	1.2211794500997e-05
BP	GO:0007275	multicellular organism development	1.38182410654347e-05
CC	GO:0045202	synapse	1.40794135727505e-05
CC	GO:0030424	axon	1.53531805250792e-05
CC	GO:0097060	synaptic membrane	1.63418994858305e-05
BP	GO:0065007	biological regulation	1.9069454579563e-05
CC	GO:0043228	non-membrane-bounded organelle	2.08558533952231e-05
CC	GO:0044456	synapse part	2.12452727972017e-05
BP	GO:0048856	anatomical structure development	2.61699726839703e-05
CC	GO:0070013	intracellular organelle lumen	3.24303653923066e-05
CC	GO:0044422	organelle part	3.24303653923066e-05
CC	GO:0031974	membrane-enclosed lumen	3.24303653923066e-05
CC	GO:0043233	organelle lumen	3.24303653923066e-05
CC	GO:0043232	intracellular non-membrane-bounded organelle	4.21114684069115e-05
CC	GO:0031981	nuclear lumen	4.32850497309062e-05
BP	GO:0050789	regulation of biological process	4.78320485742298e-05
CC	GO:0005654	nucleoplasm	6.01294732067296e-05
BP	GO:0043170	macromolecule metabolic process	7.19898099441916e-05
CC	GO:0097458	neuron part	9.5469657521996e-05
BP	GO:0051130	positive regulation of cellular component organization	0.000119310279617082
BP	GO:0006396	RNA processing	0.000119310279617082
BP	GO:0050794	regulation of cellular process	0.000127038861289667
BP	GO:0006139	nucleobase-containing compound metabolic process	0.000148901832691674
CC	GO:0045211	postsynaptic membrane	0.00017927908965042
BP	GO:0090304	nucleic acid metabolic process	0.000265265771095418
CC	GO:0033267	axon part	0.000341984250738821
BP	GO:0034641	cellular nitrogen compound metabolic process	0.000485033338953565
BP	GO:0030154	cell differentiation	0.000508010002161626
BP	GO:0048519	negative regulation of biological process	0.000534364923578813
CC	GO:0098936	intrinsic component of postsynaptic membrane	0.000615575454540127
BP	GO:0051128	regulation of cellular component organization	0.000877034567856456
CC	GO:0031226	intrinsic component of plasma membrane	0.000963296119829071
BP	GO:0046483	heterocycle metabolic process	0.000963593383613278
CC	GO:0000775	chromosome, centromeric region	0.000989660826478874
BP	GO:0048869	cellular developmental process	0.000989660826478874
BP	GO:0007399	nervous system development	0.00103859326349801
BP	GO:0048523	negative regulation of cellular process	0.00110874174775214
BP	GO:0051094	positive regulation of developmental process	0.00111546270698393
CC	GO:0036477	somatodendritic compartment	0.00111546270698393
CC	GO:0044446	intracellular organelle part	0.00111546270698393
CC	GO:0005634	nucleus	0.00111546270698393
CC	GO:0000776	kinetochore	0.00115145053657326
BP	GO:0040007	growth	0.00115145053657326
CC	GO:0005887	integral component of plasma membrane	0.00117841009420926
CC	GO:0099240	intrinsic component of synaptic membrane	0.00117841009420926
BP	GO:0051726	regulation of cell cycle	0.00117841009420926
BP	GO:0006397	mRNA processing	0.00119373311160518
BP	GO:0016071	mRNA metabolic process	0.00124424418925362
CC	GO:0098687	chromosomal region	0.00143384287875281
BP	GO:0007155	cell adhesion	0.00201933506257531
CC	GO:0099634	postsynaptic specialization membrane	0.00201933506257531
BP	GO:0022610	biological adhesion	0.00202124861085158
CC	GO:0098793	presynapse	0.00205359855748761
BP	GO:0051239	regulation of multicellular organismal process	0.00230537553735613
CC	GO:0030054	cell junction	0.00230537553735613
BP	GO:0048518	positive regulation of biological process	0.00232741017430803
CC	GO:0099055	integral component of postsynaptic membrane	0.002416816151189
CC	GO:0044464	cell part	0.00250611065639802
CC	GO:0005581	collagen trimer	0.00272349529632253
CC	GO:0005623	cell	0.00272349529632253
CC	GO:0044421	extracellular region part	0.00282084495236648
BP	GO:0008380	RNA splicing	0.00283722856716757
BP	GO:0006725	cellular aromatic compound metabolic process	0.00283722856716757
BP	GO:0048167	regulation of synaptic plasticity	0.00283722856716757
MF	GO:0030020	extracellular matrix structural constituent conferring tensile strength	0.00315767212499915
BP	GO:0099536	synaptic signaling	0.00357258933032828
BP	GO:0006807	nitrogen compound metabolic process	0.00357258933032828
BP	GO:0045597	positive regulation of cell differentiation	0.00361060354919719
CC	GO:0098794	postsynapse	0.00361060354919719
BP	GO:0030198	extracellular matrix organization	0.00362146946638928
CC	GO:0098982	GABA-ergic synapse	0.00362146946638928
MF	GO:0044877	protein-containing complex binding	0.00362146946638928
BP	GO:0007049	cell cycle	0.00368764360890974
MF	GO:0005212	structural constituent of eye lens	0.00454990325402419
BP	GO:0050793	regulation of developmental process	0.00503119167188746
BP	GO:0048522	positive regulation of cellular process	0.00550281848731719
BP	GO:0048589	developmental growth	0.00555671429957946
CC	GO:0044427	chromosomal part	0.00592472061062307
CC	GO:0098978	glutamatergic synapse	0.00592472061062307
CC	GO:0005681	spliceosomal complex	0.00592472061062307
CC	GO:0099699	integral component of synaptic membrane	0.00592472061062307
BP	GO:1901360	organic cyclic compound metabolic process	0.00607276339237328
BP	GO:0090068	positive regulation of cell cycle process	0.00619398333743859
CC	GO:1990904	ribonucleoprotein complex	0.00619398333743859
BP	GO:0006260	DNA replication	0.00619398333743859
CC	GO:0005694	chromosome	0.00619398333743859
BP	GO:0099537	trans-synaptic signaling	0.00619398333743859
BP	GO:0000070	mitotic sister chromatid segregation	0.00622581379429112
BP	GO:0007268	chemical synaptic transmission	0.00622581379429112
BP	GO:0098916	anterograde trans-synaptic signaling	0.00622581379429112
BP	GO:0010467	gene expression	0.00622581379429112
BP	GO:0048468	cell development	0.00650010799332698
CC	GO:0098839	postsynaptic density membrane	0.00663522476832745
BP	GO:0050808	synapse organization	0.00663522476832745
MF	GO:0005509	calcium ion binding	0.00718743314873366
CC	GO:0044420	extracellular matrix component	0.00765871357465364
BP	GO:0060351	cartilage development involved in endochondral bone morphogenesis	0.00777699731920218
CC	GO:0005813	centrosome	0.00777699731920218
BP	GO:2000026	regulation of multicellular organismal development	0.00782320168113047
CC	GO:0043005	neuron projection	0.00856181554540763
CC	GO:0044297	cell body	0.00888178693595175
BP	GO:0060350	endochondral bone morphogenesis	0.00938087989910995
CC	GO:0097447	dendritic tree	0.0104257847399364
BP	GO:0022613	ribonucleoprotein complex biogenesis	0.0104257847399364
BP	GO:0000245	spliceosomal complex assembly	0.0113112429578017
CC	GO:0043025	neuronal cell body	0.0122486568124593
BP	GO:0016070	RNA metabolic process	0.0130850188160064
CC	GO:0098590	plasma membrane region	0.0131166853168346
BP	GO:0044260	cellular macromolecule metabolic process	0.0131166853168346
CC	GO:0099572	postsynaptic specialization	0.0131166853168346
BP	GO:0000819	sister chromatid segregation	0.0131166853168346
BP	GO:0007215	glutamate receptor signaling pathway	0.0131166853168346
BP	GO:0006403	RNA localization	0.0134232665945112
BP	GO:0140014	mitotic nuclear division	0.0142328296206135
CC	GO:0005615	extracellular space	0.0142328296206135
CC	GO:0030425	dendrite	0.0152046874918179
BP	GO:1905477	positive regulation of protein localization to membrane	0.0157207000629367
CC	GO:0000777	condensed chromosome kinetochore	0.0167325413816442
BP	GO:0045595	regulation of cell differentiation	0.0186819287940607
BP	GO:0008037	cell recognition	0.0186819287940607
BP	GO:0051962	positive regulation of nervous system development	0.0187535634883726
BP	GO:0051983	regulation of chromosome segregation	0.0194016114872671
BP	GO:1901701	cellular response to oxygen-containing compound	0.0194682544507923
BP	GO:0051179	localization	0.0194682544507923
BP	GO:0000278	mitotic cell cycle	0.0194682544507923
BP	GO:0043062	extracellular structure organization	0.0194682544507923
CC	GO:0098948	intrinsic component of postsynaptic specialization membrane	0.0194682544507923
BP	GO:0000375	RNA splicing, via transesterification reactions	0.0194682544507923
BP	GO:0000377	RNA splicing, via transesterification reactions with bulged adenosine as nucleophile	0.0194682544507923
BP	GO:0000398	mRNA splicing, via spliceosome	0.0194682544507923
BP	GO:0060255	regulation of macromolecule metabolic process	0.0194682544507923
BP	GO:0044085	cellular component biogenesis	0.0194682544507923
BP	GO:0033047	regulation of mitotic sister chromatid segregation	0.0194682544507923
CC	GO:0044459	plasma membrane part	0.0195237135749144
BP	GO:0048168	regulation of neuronal synaptic plasticity	0.0197361605872793
CC	GO:0099146	intrinsic component of postsynaptic density membrane	0.0198219145938265
BP	GO:0098655	cation transmembrane transport	0.0200385550491257
BP	GO:1900449	regulation of glutamate receptor signaling pathway	0.0200806486144879
BP	GO:0051716	cellular response to stimulus	0.0200806486144879
BP	GO:0006941	striated muscle contraction	0.0207041595880177
BP	GO:0007088	regulation of mitotic nuclear division	0.0207041595880177
CC	GO:0044304	main axon	0.0207041595880177
BP	GO:0006261	DNA-dependent DNA replication	0.0214544037346152
CC	GO:0098878	neurotransmitter receptor complex	0.0215595440556896
CC	GO:0071944	cell periphery	0.0220463514272021
BP	GO:0007154	cell communication	0.0224167054475495
CC	GO:0032279	asymmetric synapse	0.0229932663904241
BP	GO:0060341	regulation of cellular localization	0.0229932663904241
MF	GO:0046873	metal ion transmembrane transporter activity	0.0238141555880225
BP	GO:0099565	chemical synaptic transmission, postsynaptic	0.0251850661926644
CC	GO:0005886	plasma membrane	0.0257961411257406
CC	GO:0008328	ionotropic glutamate receptor complex	0.0263342149739996
BP	GO:0044089	positive regulation of cellular component biogenesis	0.0270063480333279
BP	GO:0010499	proteasomal ubiquitin-independent protein catabolic process	0.0273327710918332
MF	GO:0005539	glycosaminoglycan binding	0.0273327710918332
BP	GO:0033045	regulation of sister chromatid segregation	0.0273327710918332
CC	GO:0150034	distal axon	0.0276667244205547
BP	GO:0023052	signaling	0.0276667244205547
CC	GO:0000779	condensed chromosome, centromeric region	0.0279519356738589
CC	GO:0048786	presynaptic active zone	0.0282463496768911
CC	GO:0000502	proteasome complex	0.0286323360490077
BP	GO:0008150	biological_process	0.0288229838588731
BP	GO:0003418	growth plate cartilage chondrocyte differentiation	0.0288229838588731
CC	GO:0005839	proteasome core complex	0.0288572462346343
BP	GO:0010564	regulation of cell cycle process	0.0288572462346343
BP	GO:0007346	regulation of mitotic cell cycle	0.0288609768709032
MF	GO:0003697	single-stranded DNA binding	0.0303811747525247
BP	GO:0006352	DNA-templated transcription, initiation	0.0303811747525247
CC	GO:0005856	cytoskeleton	0.0305468874558898
BP	GO:0060349	bone morphogenesis	0.0305468874558898
MF	GO:0003723	RNA binding	0.0315964183944304
CC	GO:0044451	nucleoplasm part	0.0323899580278678
BP	GO:0032879	regulation of localization	0.032391893904119
BP	GO:0050804	modulation of chemical synaptic transmission	0.032391893904119
MF	GO:0003729	mRNA binding	0.0340596776445508
BP	GO:0060348	bone development	0.0340596776445508
BP	GO:0031123	RNA 3'-end processing	0.0342075768654931
BP	GO:0032412	regulation of ion transmembrane transporter activity	0.0342075768654931
BP	GO:1903827	regulation of cellular protein localization	0.0356491547216719
CC	GO:0014069	postsynaptic density	0.0356491547216719
CC	GO:0042734	presynaptic membrane	0.0366678639948317
BP	GO:0022008	neurogenesis	0.0366744586088212
BP	GO:0099177	regulation of trans-synaptic signaling	0.0377362736523397
BP	GO:0070887	cellular response to chemical stimulus	0.0389745086044729
BP	GO:0051783	regulation of nuclear division	0.0389745086044729
CC	GO:0098984	neuron to neuron synapse	0.0389745086044729
BP	GO:0003433	chondrocyte development involved in endochondral bone morphogenesis	0.0400732579917103
BP	GO:0003417	growth plate cartilage development	0.0400732579917103
BP	GO:0051236	establishment of RNA localization	0.0402387607494618
BP	GO:0007059	chromosome segregation	0.0416106175809226
BP	GO:0001501	skeletal system development	0.0416106175809226
BP	GO:0048699	generation of neurons	0.0438706156468459
MF	GO:1990825	sequence-specific mRNA binding	0.0438706156468459
CC	GO:1905369	endopeptidase complex	0.0451138592657576
BP	GO:0048666	neuron development	0.0490623701198628
BP	GO:0022402	cell cycle process	0.0490623701198628
