# Supplementary material for: Dedicated transcriptomics combined with power analysis lead to functional understanding of genes with weak phenotypic changes in knockout lines
Source: PLoS Comput Biol. 2020 Nov 12;16(11):e1008354. doi: 10.1371/journal.pcbi.1008354 (PMC7685438; doi:10.1371/journal.pcbi.1008354)
Supplement: S4 File — (GZ) [file pcbi.1008354.s018.gz › S4_File/gor0.7/134.tsv]

ontology	category	term	BH
BP	GO:0009987	cellular process	3.41156866569473e-10
CC	GO:0032991	protein-containing complex	3.41156866569473e-10
BP	GO:0071840	cellular component organization or biogenesis	1.90727150943883e-07
CC	GO:0031012	extracellular matrix	4.71390320088944e-07
CC	GO:0044428	nuclear part	6.60123739518908e-07
MF	GO:0005488	binding	6.60123739518908e-07
BP	GO:0016043	cellular component organization	1.15180480528204e-06
MF	GO:0005515	protein binding	1.19517913010525e-06
BP	GO:0032501	multicellular organismal process	2.01592799076351e-06
BP	GO:0032502	developmental process	2.5460942892482e-06
BP	GO:0048856	anatomical structure development	2.5773782826738e-06
BP	GO:0007275	multicellular organism development	2.8436887126421e-06
CC	GO:0005634	nucleus	2.86937296356581e-06
BP	GO:0065007	biological regulation	3.72479988031217e-06
BP	GO:0048731	system development	5.45298435550484e-06
CC	GO:0062023	collagen-containing extracellular matrix	1.00457134619429e-05
BP	GO:0050789	regulation of biological process	1.21372253397481e-05
MF	GO:0005201	extracellular matrix structural constituent	1.31849809685526e-05
CC	GO:0031981	nuclear lumen	1.31849809685526e-05
BP	GO:0050794	regulation of cellular process	1.31849809685526e-05
BP	GO:0007399	nervous system development	1.83722908331163e-05
BP	GO:0006396	RNA processing	2.97659195224689e-05
CC	GO:0070013	intracellular organelle lumen	3.26526774074451e-05
CC	GO:0031974	membrane-enclosed lumen	3.3400867649849e-05
CC	GO:0043233	organelle lumen	3.3400867649849e-05
CC	GO:0043228	non-membrane-bounded organelle	3.37619662350877e-05
MF	GO:0005198	structural molecule activity	4.00272601501333e-05
CC	GO:0030424	axon	4.6948024704182e-05
CC	GO:0097060	synaptic membrane	4.6948024704182e-05
BP	GO:0048519	negative regulation of biological process	5.95004533056338e-05
CC	GO:0043232	intracellular non-membrane-bounded organelle	7.51221873798293e-05
BP	GO:0090304	nucleic acid metabolic process	7.51221873798293e-05
CC	GO:0005654	nucleoplasm	7.51221873798293e-05
CC	GO:0097458	neuron part	9.12084651824429e-05
CC	GO:0044464	cell part	9.12084651824429e-05
CC	GO:0045202	synapse	9.48767137399149e-05
CC	GO:0005623	cell	9.48767137399149e-05
CC	GO:1990904	ribonucleoprotein complex	0.000175019772594591
BP	GO:0006397	mRNA processing	0.000232236254231468
BP	GO:0008380	RNA splicing	0.000303512417052225
BP	GO:0016071	mRNA metabolic process	0.000315581198022436
CC	GO:0044456	synapse part	0.000400619893938417
BP	GO:0048523	negative regulation of cellular process	0.000477516993352971
BP	GO:0048869	cellular developmental process	0.000477516993352971
CC	GO:0005681	spliceosomal complex	0.000616793705393272
BP	GO:0006139	nucleobase-containing compound metabolic process	0.000725505303878824
BP	GO:0051239	regulation of multicellular organismal process	0.000742078836690879
BP	GO:0030154	cell differentiation	0.000742078836690879
BP	GO:0043170	macromolecule metabolic process	0.000937241296154274
BP	GO:0050793	regulation of developmental process	0.00100928169475506
BP	GO:0000375	RNA splicing, via transesterification reactions	0.00128629031055805
BP	GO:0000377	RNA splicing, via transesterification reactions with bulged adenosine as nucleophile	0.00128629031055805
BP	GO:0000398	mRNA splicing, via spliceosome	0.00128629031055805
BP	GO:0051960	regulation of nervous system development	0.00158087185987928
BP	GO:0048468	cell development	0.00158638688751624
BP	GO:0051962	positive regulation of nervous system development	0.00163465345059178
BP	GO:0022008	neurogenesis	0.00223334145769441
CC	GO:0045211	postsynaptic membrane	0.00223334145769441
BP	GO:0000278	mitotic cell cycle	0.00223364044985117
CC	GO:0000776	kinetochore	0.00228132154352316
CC	GO:0044421	extracellular region part	0.0025953209745243
CC	GO:0030054	cell junction	0.0025953209745243
CC	GO:0000775	chromosome, centromeric region	0.00275909979945293
BP	GO:0046483	heterocycle metabolic process	0.00287197933097015
BP	GO:0051094	positive regulation of developmental process	0.00314000143156886
BP	GO:0048699	generation of neurons	0.0032377580458725
BP	GO:2000026	regulation of multicellular organismal development	0.00389483333268182
BP	GO:0000070	mitotic sister chromatid segregation	0.0039409247174462
BP	GO:0048518	positive regulation of biological process	0.00396160790300741
BP	GO:0000245	spliceosomal complex assembly	0.00419245963321851
BP	GO:0040007	growth	0.00430160691057369
BP	GO:0007346	regulation of mitotic cell cycle	0.00430160691057369
BP	GO:0051128	regulation of cellular component organization	0.0046057084313263
BP	GO:0051726	regulation of cell cycle	0.00471760910589832
CC	GO:0033267	axon part	0.00479767263038203
BP	GO:0030182	neuron differentiation	0.00498239156453758
CC	GO:0031226	intrinsic component of plasma membrane	0.00508065915863437
BP	GO:0048666	neuron development	0.00508065915863437
BP	GO:0034641	cellular nitrogen compound metabolic process	0.00556789894057732
CC	GO:0043005	neuron projection	0.00557719179745329
CC	GO:0036477	somatodendritic compartment	0.00558581137832703
CC	GO:0098687	chromosomal region	0.00600850524573255
CC	GO:0005615	extracellular space	0.00648212094344946
BP	GO:0051716	cellular response to stimulus	0.00684458813802876
BP	GO:0048522	positive regulation of cellular process	0.00684458813802876
BP	GO:0007154	cell communication	0.00711386526388149
BP	GO:0023052	signaling	0.0072294022532152
BP	GO:0007049	cell cycle	0.00726087589413916
BP	GO:0140014	mitotic nuclear division	0.0073241366810801
BP	GO:0010720	positive regulation of cell development	0.00734050076695768
CC	GO:0005813	centrosome	0.00737516720328647
BP	GO:0006725	cellular aromatic compound metabolic process	0.00737516720328647
CC	GO:0044422	organelle part	0.00792647420123636
BP	GO:0010467	gene expression	0.00802882926828326
BP	GO:0016070	RNA metabolic process	0.0082441623883205
BP	GO:0006403	RNA localization	0.0082441623883205
BP	GO:0050769	positive regulation of neurogenesis	0.00909361525711818
BP	GO:0030198	extracellular matrix organization	0.00913614787870724
BP	GO:0033047	regulation of mitotic sister chromatid segregation	0.00921367566331133
BP	GO:0060350	endochondral bone morphogenesis	0.0096683647161938
BP	GO:0060284	regulation of cell development	0.00998546229004098
BP	GO:0051983	regulation of chromosome segregation	0.0101380326371481
BP	GO:0060255	regulation of macromolecule metabolic process	0.0103908323397028
BP	GO:0099536	synaptic signaling	0.0105246372820161
BP	GO:0045597	positive regulation of cell differentiation	0.0106712060939117
MF	GO:0003729	mRNA binding	0.0108222601388348
BP	GO:0031123	RNA 3'-end processing	0.0108222601388348
BP	GO:0031175	neuron projection development	0.0108222601388348
BP	GO:0051130	positive regulation of cellular component organization	0.0108222601388348
CC	GO:0098590	plasma membrane region	0.0129882582515538
BP	GO:0000819	sister chromatid segregation	0.0131884526910947
BP	GO:0045595	regulation of cell differentiation	0.0132622407911281
BP	GO:0050767	regulation of neurogenesis	0.0139170841397017
CC	GO:0005887	integral component of plasma membrane	0.0141133306808204
BP	GO:0099537	trans-synaptic signaling	0.0141133306808204
BP	GO:0033045	regulation of sister chromatid segregation	0.0144962742215459
BP	GO:0007268	chemical synaptic transmission	0.0144962742215459
BP	GO:0098916	anterograde trans-synaptic signaling	0.0144962742215459
BP	GO:1901701	cellular response to oxygen-containing compound	0.0148349783694831
CC	GO:0000777	condensed chromosome kinetochore	0.0175804553645752
MF	GO:0005212	structural constituent of eye lens	0.0180705341352707
BP	GO:0022613	ribonucleoprotein complex biogenesis	0.0192577759185042
MF	GO:0044877	protein-containing complex binding	0.0198524785703808
MF	GO:0003723	RNA binding	0.0200831387452204
BP	GO:1901360	organic cyclic compound metabolic process	0.0225501522916008
BP	GO:0032412	regulation of ion transmembrane transporter activity	0.0228244412696963
BP	GO:0048589	developmental growth	0.0241429975232634
CC	GO:0098878	neurotransmitter receptor complex	0.0241429975232634
CC	GO:0005581	collagen trimer	0.0242545298251301
BP	GO:0006807	nitrogen compound metabolic process	0.0242545298251301
CC	GO:0099240	intrinsic component of synaptic membrane	0.0244746441078152
BP	GO:0060348	bone development	0.0247066938147136
BP	GO:0001501	skeletal system development	0.024978340703927
CC	GO:0044459	plasma membrane part	0.024978340703927
BP	GO:0007215	glutamate receptor signaling pathway	0.024978340703927
CC	GO:0044297	cell body	0.024978340703927
BP	GO:0044260	cellular macromolecule metabolic process	0.024978340703927
BP	GO:0007088	regulation of mitotic nuclear division	0.0271734411122688
CC	GO:0099634	postsynaptic specialization membrane	0.0271937988191437
CC	GO:0043025	neuronal cell body	0.0276793335386105
BP	GO:0051236	establishment of RNA localization	0.0279895784849567
BP	GO:1903047	mitotic cell cycle process	0.0279895784849567
CC	GO:0044446	intracellular organelle part	0.0283248763726993
CC	GO:0005576	extracellular region	0.0297480034618798
CC	GO:0000779	condensed chromosome, centromeric region	0.031657723408672
MF	GO:0030020	extracellular matrix structural constituent conferring tensile strength	0.0316934710074741
BP	GO:0006260	DNA replication	0.0327268367479827
BP	GO:0060349	bone morphogenesis	0.0333658123310604
BP	GO:0070887	cellular response to chemical stimulus	0.0344472413437763
BP	GO:0002062	chondrocyte differentiation	0.0344472413437763
BP	GO:0050808	synapse organization	0.0349288763017559
CC	GO:0098794	postsynapse	0.0350593076875989
BP	GO:0051216	cartilage development	0.0350593076875989
BP	GO:0045930	negative regulation of mitotic cell cycle	0.0362017325815802
BP	GO:0051179	localization	0.0364515716654902
BP	GO:0007166	cell surface receptor signaling pathway	0.0364515716654902
CC	GO:0005694	chromosome	0.0365237323403886
MF	GO:0004529	exodeoxyribonuclease activity	0.037694714240415
CC	GO:0071013	catalytic step 2 spliceosome	0.037694714240415
BP	GO:0006261	DNA-dependent DNA replication	0.0378328562573211
BP	GO:1902749	regulation of cell cycle G2/M phase transition	0.039833681575505
BP	GO:0007267	cell-cell signaling	0.0409703475526267
CC	GO:0098936	intrinsic component of postsynaptic membrane	0.0421749201777782
BP	GO:0120039	plasma membrane bounded cell projection morphogenesis	0.0441750028977026
BP	GO:0007059	chromosome segregation	0.0441750028977026
CC	GO:0044427	chromosomal part	0.0458264899972281
BP	GO:0051171	regulation of nitrogen compound metabolic process	0.0458264899972281
BP	GO:0022898	regulation of transmembrane transporter activity	0.0458264899972281
BP	GO:0048812	neuron projection morphogenesis	0.047149233252311
CC	GO:0099572	postsynaptic specialization	0.047149233252311
BP	GO:0044085	cellular component biogenesis	0.0471608003909412
BP	GO:0060351	cartilage development involved in endochondral bone morphogenesis	0.0473725153808952
BP	GO:0050657	nucleic acid transport	0.0485840159633859
BP	GO:0050658	RNA transport	0.0485840159633859
