# Supplementary material for: Dedicated transcriptomics combined with power analysis lead to functional understanding of genes with weak phenotypic changes in knockout lines
Source: PLoS Comput Biol. 2020 Nov 12;16(11):e1008354. doi: 10.1371/journal.pcbi.1008354 (PMC7685438; doi:10.1371/journal.pcbi.1008354)
Supplement: S4 File — (GZ) [file pcbi.1008354.s018.gz › S4_File/gor0.7/954.tsv]

ontology	category	term	BH
CC	GO:0032991	protein-containing complex	3.42558352880075e-08
BP	GO:0009987	cellular process	6.44306814775234e-08
CC	GO:0031012	extracellular matrix	7.65632370125044e-07
BP	GO:0032501	multicellular organismal process	7.65632370125044e-07
MF	GO:0005201	extracellular matrix structural constituent	1.16301858424143e-06
BP	GO:0071840	cellular component organization or biogenesis	1.16301858424143e-06
CC	GO:0044428	nuclear part	1.43010251790188e-06
MF	GO:0005515	protein binding	2.82586996719486e-06
BP	GO:0007275	multicellular organism development	5.25892434522431e-06
BP	GO:0032502	developmental process	5.25892434522431e-06
CC	GO:0062023	collagen-containing extracellular matrix	5.44488967831579e-06
BP	GO:0065007	biological regulation	7.80113120093798e-06
BP	GO:0016043	cellular component organization	9.18861725905911e-06
BP	GO:0048731	system development	9.35432186298204e-06
MF	GO:0005488	binding	9.51090760609506e-06
BP	GO:0048856	anatomical structure development	1.12323759847448e-05
CC	GO:0031981	nuclear lumen	1.13840264189531e-05
BP	GO:0006396	RNA processing	1.81523603287897e-05
BP	GO:0050789	regulation of biological process	1.8751551616351e-05
CC	GO:0044421	extracellular region part	1.92997649489758e-05
CC	GO:0005634	nucleus	2.83599737661284e-05
CC	GO:0043228	non-membrane-bounded organelle	3.46406787616425e-05
BP	GO:0050794	regulation of cellular process	4.68267419685648e-05
CC	GO:0031226	intrinsic component of plasma membrane	5.40499035328342e-05
CC	GO:0030424	axon	5.84521700241299e-05
CC	GO:0070013	intracellular organelle lumen	6.56357578758812e-05
CC	GO:0031974	membrane-enclosed lumen	6.76259139568491e-05
CC	GO:0043233	organelle lumen	6.76259139568491e-05
MF	GO:0005198	structural molecule activity	6.86580873333906e-05
CC	GO:0005887	integral component of plasma membrane	6.9875402657042e-05
CC	GO:0005615	extracellular space	6.9875402657042e-05
CC	GO:0043232	intracellular non-membrane-bounded organelle	7.48605883573129e-05
CC	GO:0097060	synaptic membrane	8.6073493423228e-05
CC	GO:0005654	nucleoplasm	8.6073493423228e-05
BP	GO:0006397	mRNA processing	8.97322787768107e-05
BP	GO:0040007	growth	8.97322787768107e-05
BP	GO:0007399	nervous system development	8.97322787768107e-05
CC	GO:0045202	synapse	9.88194949771685e-05
BP	GO:0008380	RNA splicing	0.00012445384612223
BP	GO:0051179	localization	0.000137146109294239
CC	GO:0005681	spliceosomal complex	0.000151241862347718
BP	GO:0016071	mRNA metabolic process	0.000151241862347718
BP	GO:0048523	negative regulation of cellular process	0.000229287350269272
CC	GO:1990904	ribonucleoprotein complex	0.000234649080533065
CC	GO:0000775	chromosome, centromeric region	0.000244617138640982
CC	GO:0005576	extracellular region	0.000284372146886398
BP	GO:0090304	nucleic acid metabolic process	0.000312729056434223
CC	GO:0098687	chromosomal region	0.000333625619910395
BP	GO:0048519	negative regulation of biological process	0.000379914442521223
CC	GO:0000776	kinetochore	0.000379914442521223
CC	GO:0044456	synapse part	0.00039119874499542
BP	GO:0006139	nucleobase-containing compound metabolic process	0.00041753706211648
CC	GO:0044464	cell part	0.000697414726912937
CC	GO:0005623	cell	0.000751510417451989
BP	GO:0051128	regulation of cellular component organization	0.00106078348136691
BP	GO:0051239	regulation of multicellular organismal process	0.00145839497664754
BP	GO:0051726	regulation of cell cycle	0.00152810718330709
BP	GO:0048518	positive regulation of biological process	0.00152810718330709
BP	GO:0046483	heterocycle metabolic process	0.00166960756384162
BP	GO:0048589	developmental growth	0.00166960756384162
CC	GO:0097458	neuron part	0.0021894299503364
CC	GO:0036477	somatodendritic compartment	0.0021894299503364
CC	GO:0005581	collagen trimer	0.0028004258579133
BP	GO:0032879	regulation of localization	0.00313618994867821
BP	GO:0006725	cellular aromatic compound metabolic process	0.00320714300309968
MF	GO:0046873	metal ion transmembrane transporter activity	0.00363345530630247
BP	GO:1905477	positive regulation of protein localization to membrane	0.00364276447287163
BP	GO:0090068	positive regulation of cell cycle process	0.00366010538884621
CC	GO:0044422	organelle part	0.00388297398525367
BP	GO:0000375	RNA splicing, via transesterification reactions	0.00445711531382063
BP	GO:0000377	RNA splicing, via transesterification reactions with bulged adenosine as nucleophile	0.00445711531382063
BP	GO:0000398	mRNA splicing, via spliceosome	0.00445711531382063
BP	GO:0031123	RNA 3'-end processing	0.00454798512939486
BP	GO:0007346	regulation of mitotic cell cycle	0.00503724002467638
BP	GO:0034641	cellular nitrogen compound metabolic process	0.0051304281155031
BP	GO:0051130	positive regulation of cellular component organization	0.00515703477564932
BP	GO:0000278	mitotic cell cycle	0.00548490321723243
BP	GO:0000245	spliceosomal complex assembly	0.00548490321723243
CC	GO:0045211	postsynaptic membrane	0.00621987102864266
BP	GO:0051234	establishment of localization	0.00655514049229574
CC	GO:0098878	neurotransmitter receptor complex	0.00657912627829971
BP	GO:0030154	cell differentiation	0.00674115720854205
CC	GO:0033267	axon part	0.00783636641873028
BP	GO:0022008	neurogenesis	0.00783636641873028
BP	GO:0048869	cellular developmental process	0.00783636641873028
BP	GO:0051094	positive regulation of developmental process	0.00783636641873028
BP	GO:1901360	organic cyclic compound metabolic process	0.00783636641873028
BP	GO:0048522	positive regulation of cellular process	0.00783636641873028
BP	GO:0099536	synaptic signaling	0.00815223084553028
MF	GO:0003723	RNA binding	0.00876994638456594
CC	GO:0044446	intracellular organelle part	0.00877083869922213
CC	GO:0044459	plasma membrane part	0.00912671454454525
BP	GO:0001501	skeletal system development	0.00961251406545127
BP	GO:0007049	cell cycle	0.0110533439514768
BP	GO:0099537	trans-synaptic signaling	0.0110533439514768
BP	GO:0048699	generation of neurons	0.0110533439514768
BP	GO:0007268	chemical synaptic transmission	0.0110533439514768
BP	GO:0098916	anterograde trans-synaptic signaling	0.0110533439514768
BP	GO:1901989	positive regulation of cell cycle phase transition	0.0111426217014804
BP	GO:0000070	mitotic sister chromatid segregation	0.0111802062106801
CC	GO:0043025	neuronal cell body	0.0116795575820646
BP	GO:0016070	RNA metabolic process	0.0117508685229287
BP	GO:0043170	macromolecule metabolic process	0.0117905386027318
CC	GO:0044420	extracellular matrix component	0.0117905386027318
BP	GO:0051960	regulation of nervous system development	0.0118046323007936
MF	GO:0005261	cation channel activity	0.014227615210015
CC	GO:0098978	glutamatergic synapse	0.0145686583846178
BP	GO:1902749	regulation of cell cycle G2/M phase transition	0.014849646883512
MF	GO:0030020	extracellular matrix structural constituent conferring tensile strength	0.0152664227179718
BP	GO:0048666	neuron development	0.0157992785981247
BP	GO:0050808	synapse organization	0.0157992785981247
BP	GO:0051716	cellular response to stimulus	0.0157992785981247
MF	GO:0003729	mRNA binding	0.0157992785981247
BP	GO:0051983	regulation of chromosome segregation	0.0160584412833857
CC	GO:0099240	intrinsic component of synaptic membrane	0.0164011495346572
CC	GO:0000779	condensed chromosome, centromeric region	0.0171515459326717
BP	GO:0007154	cell communication	0.0171515459326717
BP	GO:0048468	cell development	0.0171930794384516
BP	GO:0051962	positive regulation of nervous system development	0.0171930794384516
MF	GO:0005212	structural constituent of eye lens	0.0172066336708798
CC	GO:0008328	ionotropic glutamate receptor complex	0.0172066336708798
BP	GO:0030182	neuron differentiation	0.0177796079587118
BP	GO:0006811	ion transport	0.0177796079587118
BP	GO:0050793	regulation of developmental process	0.018955252177844
CC	GO:0030054	cell junction	0.0191599197339807
CC	GO:0044297	cell body	0.0195260996157447
BP	GO:0008037	cell recognition	0.0198049058284214
BP	GO:0010467	gene expression	0.0201928570603699
BP	GO:0023052	signaling	0.0205449089727514
BP	GO:0033045	regulation of sister chromatid segregation	0.0213519594180872
CC	GO:0005813	centrosome	0.0213519594180872
CC	GO:0000777	condensed chromosome kinetochore	0.0213519594180872
CC	GO:0044427	chromosomal part	0.0218239969599391
BP	GO:0055085	transmembrane transport	0.0218239969599391
BP	GO:0006403	RNA localization	0.0228746149596768
BP	GO:0030001	metal ion transport	0.023142964793634
BP	GO:0006810	transport	0.023142964793634
BP	GO:0060350	endochondral bone morphogenesis	0.023142964793634
BP	GO:0060348	bone development	0.0237241495141579
CC	GO:0071944	cell periphery	0.0239268606267352
CC	GO:0005694	chromosome	0.0240784539025948
BP	GO:0006259	DNA metabolic process	0.0256361856095328
CC	GO:0005886	plasma membrane	0.0257399676891391
CC	GO:0071013	catalytic step 2 spliceosome	0.0258956400807998
BP	GO:0098655	cation transmembrane transport	0.0258956400807998
BP	GO:0008150	biological_process	0.0258956400807998
BP	GO:0006260	DNA replication	0.0272395459422856
BP	GO:0040008	regulation of growth	0.0272395459422856
BP	GO:0033047	regulation of mitotic sister chromatid segregation	0.0272855044591866
MF	GO:0015079	potassium ion transmembrane transporter activity	0.0272855044591866
CC	GO:0098794	postsynapse	0.0276455253677631
MF	GO:0022857	transmembrane transporter activity	0.0276455253677631
CC	GO:0043005	neuron projection	0.0285286607875164
BP	GO:0045597	positive regulation of cell differentiation	0.028740308111451
MF	GO:0044877	protein-containing complex binding	0.0291385154760157
CC	GO:0098590	plasma membrane region	0.0291517616802261
CC	GO:0034705	potassium channel complex	0.0291990142879956
MF	GO:0022890	inorganic cation transmembrane transporter activity	0.0294680806021239
MF	GO:0005267	potassium channel activity	0.0297260434841038
BP	GO:0010389	regulation of G2/M transition of mitotic cell cycle	0.0297289999151931
BP	GO:1901992	positive regulation of mitotic cell cycle phase transition	0.0300108816568993
BP	GO:0022613	ribonucleoprotein complex biogenesis	0.0307577215503704
MF	GO:0008066	glutamate receptor activity	0.0309160245912568
BP	GO:2000026	regulation of multicellular organismal development	0.0310791409649232
BP	GO:0003008	system process	0.0310791409649232
CC	GO:0099572	postsynaptic specialization	0.0321628661430915
BP	GO:0006941	striated muscle contraction	0.0350852557620611
BP	GO:0003015	heart process	0.0368741944356233
BP	GO:1901990	regulation of mitotic cell cycle phase transition	0.0368741944356233
BP	GO:0060349	bone morphogenesis	0.0368741944356233
BP	GO:0051216	cartilage development	0.0368741944356233
BP	GO:0006813	potassium ion transport	0.0368741944356233
BP	GO:0006812	cation transport	0.0369663743876424
BP	GO:0007215	glutamate receptor signaling pathway	0.0369663743876424
MF	GO:0015267	channel activity	0.0369663743876424
MF	GO:0022803	passive transmembrane transporter activity	0.0369663743876424
MF	GO:0008324	cation transmembrane transporter activity	0.0371842286236353
CC	GO:0099634	postsynaptic specialization membrane	0.0372787926818288
MF	GO:0022836	gated channel activity	0.0376408163949924
BP	GO:0045595	regulation of cell differentiation	0.0376408163949924
BP	GO:0034765	regulation of ion transmembrane transport	0.0376408163949924
MF	GO:0022843	voltage-gated cation channel activity	0.0383656196813119
BP	GO:0099177	regulation of trans-synaptic signaling	0.0387243733891692
CC	GO:0000502	proteasome complex	0.0387243733891692
BP	GO:0010564	regulation of cell cycle process	0.0389121812016681
BP	GO:1901987	regulation of cell cycle phase transition	0.0389121812016681
BP	GO:0051049	regulation of transport	0.0390584052495308
BP	GO:0002062	chondrocyte differentiation	0.0393569873515628
BP	GO:0032412	regulation of ion transmembrane transporter activity	0.0393569873515628
BP	GO:0010646	regulation of cell communication	0.0393569873515628
CC	GO:0097447	dendritic tree	0.0393569873515628
CC	GO:0099512	supramolecular fiber	0.0403639331036003
BP	GO:0034508	centromere complex assembly	0.0410335415237169
BP	GO:0006281	DNA repair	0.0410335415237169
BP	GO:0050804	modulation of chemical synaptic transmission	0.0416458870313072
BP	GO:0010971	positive regulation of G2/M transition of mitotic cell cycle	0.0422092000018953
BP	GO:0051310	metaphase plate congression	0.0422092000018953
CC	GO:0032279	asymmetric synapse	0.0422092000018953
BP	GO:0060351	cartilage development involved in endochondral bone morphogenesis	0.042218288649919
BP	GO:0031175	neuron projection development	0.0432120330173017
CC	GO:0099080	supramolecular complex	0.0450989554893259
CC	GO:0099081	supramolecular polymer	0.0450989554893259
BP	GO:0007267	cell-cell signaling	0.0450989554893259
BP	GO:0050769	positive regulation of neurogenesis	0.0454478734402409
CC	GO:0098793	presynapse	0.0470937511097862
MF	GO:0022839	ion gated channel activity	0.047114717653961
BP	GO:0050767	regulation of neurogenesis	0.0473625894790076
BP	GO:0006974	cellular response to DNA damage stimulus	0.0473625894790076
MF	GO:0022838	substrate-specific channel activity	0.0473625894790076
BP	GO:1902751	positive regulation of cell cycle G2/M phase transition	0.047766777723651
BP	GO:0000819	sister chromatid segregation	0.047766777723651
MF	GO:0005249	voltage-gated potassium channel activity	0.0480886658598486
MF	GO:0005215	transporter activity	0.0480886658598486
MF	GO:0005509	calcium ion binding	0.0480886658598486
CC	GO:0034703	cation channel complex	0.0481089332255078
BP	GO:0071804	cellular potassium ion transport	0.0481834304565561
BP	GO:0071805	potassium ion transmembrane transport	0.0481834304565561
BP	GO:0042221	response to chemical	0.0481834304565561
CC	GO:0098839	postsynaptic density membrane	0.0483505097725015
BP	GO:0051984	positive regulation of chromosome segregation	0.0483505097725015
BP	GO:0023051	regulation of signaling	0.0483505097725015
BP	GO:0045787	positive regulation of cell cycle	0.049303066226206
