# Supplementary material for: Dedicated transcriptomics combined with power analysis lead to functional understanding of genes with weak phenotypic changes in knockout lines
Source: PLoS Comput Biol. 2020 Nov 12;16(11):e1008354. doi: 10.1371/journal.pcbi.1008354 (PMC7685438; doi:10.1371/journal.pcbi.1008354)
Supplement: S4 File — (GZ) [file pcbi.1008354.s018.gz › S4_File/gor0.7/130.tsv]

ontology	category	term	BH
BP	GO:0009987	cellular process	2.58223392154627e-10
CC	GO:0032991	protein-containing complex	2.58223392154627e-10
BP	GO:0071840	cellular component organization or biogenesis	8.2075381495555e-09
MF	GO:0005488	binding	1.57731756101102e-08
BP	GO:0065007	biological regulation	1.18635576692403e-07
MF	GO:0005515	protein binding	1.67014580872227e-07
BP	GO:0016043	cellular component organization	3.06029810816472e-07
BP	GO:0032501	multicellular organismal process	3.12759244430379e-07
CC	GO:0044428	nuclear part	3.12759244430379e-07
BP	GO:0050789	regulation of biological process	5.8290422982053e-07
BP	GO:0007275	multicellular organism development	1.2463705940675e-06
CC	GO:0031981	nuclear lumen	1.2463705940675e-06
BP	GO:0048731	system development	1.6681955216128e-06
CC	GO:0070013	intracellular organelle lumen	1.9474238324795e-06
MF	GO:0005201	extracellular matrix structural constituent	1.9474238324795e-06
CC	GO:0031974	membrane-enclosed lumen	1.9474238324795e-06
CC	GO:0043233	organelle lumen	1.9474238324795e-06
BP	GO:0032502	developmental process	2.88118903430681e-06
CC	GO:0031012	extracellular matrix	3.55891043061185e-06
BP	GO:0048856	anatomical structure development	3.55891043061185e-06
CC	GO:0043228	non-membrane-bounded organelle	4.37411552288798e-06
BP	GO:0048519	negative regulation of biological process	4.59870994318304e-06
CC	GO:0030424	axon	5.35543075191854e-06
MF	GO:0005198	structural molecule activity	5.35954178681767e-06
CC	GO:0005634	nucleus	5.6189113826598e-06
BP	GO:0048523	negative regulation of cellular process	6.00620328220645e-06
CC	GO:0045202	synapse	6.00620328220645e-06
BP	GO:0050794	regulation of cellular process	6.00620328220645e-06
CC	GO:0043232	intracellular non-membrane-bounded organelle	1.11068419018774e-05
CC	GO:0005654	nucleoplasm	1.17648545676791e-05
BP	GO:0043170	macromolecule metabolic process	1.73517359489881e-05
BP	GO:0007399	nervous system development	1.96474687397757e-05
BP	GO:0006396	RNA processing	3.14472025775553e-05
CC	GO:0097060	synaptic membrane	4.71736649744358e-05
CC	GO:0044456	synapse part	4.71736649744358e-05
CC	GO:0000775	chromosome, centromeric region	5.02335956763717e-05
CC	GO:0062023	collagen-containing extracellular matrix	5.14144101702119e-05
CC	GO:0044464	cell part	8.58609361920496e-05
CC	GO:0000776	kinetochore	8.58609361920496e-05
BP	GO:0051239	regulation of multicellular organismal process	8.58609361920496e-05
CC	GO:0005623	cell	8.88381188848049e-05
BP	GO:0051094	positive regulation of developmental process	0.000102954834583855
BP	GO:0006139	nucleobase-containing compound metabolic process	0.000197284039267109
CC	GO:0098687	chromosomal region	0.000206732048489858
BP	GO:0051726	regulation of cell cycle	0.000221799485246617
BP	GO:0090304	nucleic acid metabolic process	0.000309823001486232
CC	GO:0033267	axon part	0.000361109021026963
CC	GO:0044421	extracellular region part	0.000756915788148388
CC	GO:0097458	neuron part	0.000843431994637695
CC	GO:0036477	somatodendritic compartment	0.000974094673691862
CC	GO:0030054	cell junction	0.000974114637145328
BP	GO:0000245	spliceosomal complex assembly	0.00115756440114856
CC	GO:0005581	collagen trimer	0.00116186634671457
CC	GO:1990904	ribonucleoprotein complex	0.00116186634671457
CC	GO:0044422	organelle part	0.00124946847951232
BP	GO:0048518	positive regulation of biological process	0.00124946847951232
CC	GO:0044427	chromosomal part	0.00124946847951232
BP	GO:0034641	cellular nitrogen compound metabolic process	0.00134581235950824
CC	GO:0098878	neurotransmitter receptor complex	0.00146414988403272
BP	GO:0046483	heterocycle metabolic process	0.00154687862101345
CC	GO:0005694	chromosome	0.00154687862101345
BP	GO:0008380	RNA splicing	0.00154687862101345
CC	GO:0008328	ionotropic glutamate receptor complex	0.00169703848150767
CC	GO:0005615	extracellular space	0.00215555887512623
BP	GO:0051128	regulation of cellular component organization	0.00225528884293995
BP	GO:0045597	positive regulation of cell differentiation	0.00225528884293995
BP	GO:0010467	gene expression	0.00243513109929226
BP	GO:0060255	regulation of macromolecule metabolic process	0.00243513109929226
BP	GO:0048869	cellular developmental process	0.00243729495714808
BP	GO:0040007	growth	0.00251149496086536
BP	GO:2000026	regulation of multicellular organismal development	0.00256491059491847
BP	GO:0051179	localization	0.00261064596880145
BP	GO:0030154	cell differentiation	0.00275757086565994
BP	GO:0048522	positive regulation of cellular process	0.00276847042987576
CC	GO:0044420	extracellular matrix component	0.00281854158597582
CC	GO:0031226	intrinsic component of plasma membrane	0.00302779147263608
BP	GO:0051962	positive regulation of nervous system development	0.00305750488157798
MF	GO:0030020	extracellular matrix structural constituent conferring tensile strength	0.00305750488157798
BP	GO:0090068	positive regulation of cell cycle process	0.00315502374101677
CC	GO:0045211	postsynaptic membrane	0.00323573213157785
CC	GO:0005681	spliceosomal complex	0.00323573213157785
BP	GO:0006725	cellular aromatic compound metabolic process	0.00327051618225315
BP	GO:0022613	ribonucleoprotein complex biogenesis	0.0032994239899973
BP	GO:0006807	nitrogen compound metabolic process	0.00348151424638613
BP	GO:0000278	mitotic cell cycle	0.00399196551620823
BP	GO:0050793	regulation of developmental process	0.00416352560973221
BP	GO:0007049	cell cycle	0.00421923188649498
MF	GO:0044877	protein-containing complex binding	0.00421923188649498
BP	GO:0007346	regulation of mitotic cell cycle	0.00429534895591363
CC	GO:0000777	condensed chromosome kinetochore	0.00429534895591363
BP	GO:0016071	mRNA metabolic process	0.00429534895591363
CC	GO:0099240	intrinsic component of synaptic membrane	0.00447915481862624
CC	GO:0005887	integral component of plasma membrane	0.00480222884777181
BP	GO:0008037	cell recognition	0.00519280120830091
BP	GO:0050808	synapse organization	0.00547279170283798
BP	GO:0048468	cell development	0.00556259936598826
CC	GO:0099634	postsynaptic specialization membrane	0.00556259936598826
BP	GO:0022008	neurogenesis	0.00563111123210194
BP	GO:0006397	mRNA processing	0.00577402065514086
CC	GO:0098982	GABA-ergic synapse	0.00641576535151264
BP	GO:0030182	neuron differentiation	0.00718748464802919
CC	GO:0044446	intracellular organelle part	0.00772753193611292
BP	GO:0044085	cellular component biogenesis	0.00778825296452434
BP	GO:0030198	extracellular matrix organization	0.00778825296452434
BP	GO:0048699	generation of neurons	0.00824998184419483
CC	GO:0098794	postsynapse	0.0091105003039084
BP	GO:1901360	organic cyclic compound metabolic process	0.0091105003039084
BP	GO:0006260	DNA replication	0.00916191889953138
BP	GO:0044260	cellular macromolecule metabolic process	0.00925551059236251
CC	GO:0005576	extracellular region	0.00925551059236251
CC	GO:0098590	plasma membrane region	0.00995058405797247
BP	GO:0001501	skeletal system development	0.0101843536499904
BP	GO:0099536	synaptic signaling	0.0101843536499904
BP	GO:0051960	regulation of nervous system development	0.0101843536499904
BP	GO:1902749	regulation of cell cycle G2/M phase transition	0.0106774370152513
BP	GO:0099537	trans-synaptic signaling	0.0107076351170589
BP	GO:0000070	mitotic sister chromatid segregation	0.0107388796215089
BP	GO:0045595	regulation of cell differentiation	0.0108923859631097
BP	GO:0007268	chemical synaptic transmission	0.0108923859631097
BP	GO:0098916	anterograde trans-synaptic signaling	0.0108923859631097
CC	GO:0000779	condensed chromosome, centromeric region	0.0112689351976221
CC	GO:0043005	neuron projection	0.0114373722315726
CC	GO:0043197	dendritic spine	0.0114430395844086
BP	GO:0016070	RNA metabolic process	0.0114430395844086
BP	GO:0008150	biological_process	0.0125036095282804
BP	GO:0043062	extracellular structure organization	0.0131168667186781
BP	GO:0098703	calcium ion import across plasma membrane	0.0142676766859108
BP	GO:1902656	calcium ion import into cytosol	0.0142676766859108
BP	GO:0022610	biological adhesion	0.014966682925856
BP	GO:0050769	positive regulation of neurogenesis	0.014966682925856
BP	GO:0042221	response to chemical	0.0156069875471888
BP	GO:0010564	regulation of cell cycle process	0.0157259654971725
BP	GO:0003008	system process	0.0157951819669698
BP	GO:0051130	positive regulation of cellular component organization	0.0157951819669698
BP	GO:0048666	neuron development	0.0161287030923062
MF	GO:0005212	structural constituent of eye lens	0.0166237906087121
CC	GO:0044327	dendritic spine head	0.0169238935735949
BP	GO:0007155	cell adhesion	0.0173828571041479
CC	GO:0098793	presynapse	0.0173828571041479
CC	GO:0044451	nucleoplasm part	0.0173828571041479
CC	GO:0097447	dendritic tree	0.0174722130717928
BP	GO:0051983	regulation of chromosome segregation	0.0175484526156176
CC	GO:0099699	integral component of synaptic membrane	0.0175484526156176
CC	GO:0098936	intrinsic component of postsynaptic membrane	0.0177755583736601
CC	GO:0044297	cell body	0.0178966210050837
BP	GO:0060350	endochondral bone morphogenesis	0.0178966210050837
BP	GO:0060351	cartilage development involved in endochondral bone morphogenesis	0.0185070413654807
BP	GO:0031123	RNA 3'-end processing	0.0188656365269332
BP	GO:0000819	sister chromatid segregation	0.0191168904255549
CC	GO:0044459	plasma membrane part	0.0193045538748144
BP	GO:0030199	collagen fibril organization	0.0196457054698035
CC	GO:0098978	glutamatergic synapse	0.0196740775562915
BP	GO:0071704	organic substance metabolic process	0.0207736761005033
BP	GO:0044238	primary metabolic process	0.0213605400253959
BP	GO:1903047	mitotic cell cycle process	0.021456660771746
CC	GO:0098839	postsynaptic density membrane	0.0217482704919811
BP	GO:0007215	glutamate receptor signaling pathway	0.022052229480999
MF	GO:0003723	RNA binding	0.0223076253151489
BP	GO:0099565	chemical synaptic transmission, postsynaptic	0.0231062532914666
BP	GO:0051240	positive regulation of multicellular organismal process	0.0236523452980574
BP	GO:1901989	positive regulation of cell cycle phase transition	0.0237745989902537
CC	GO:0030425	dendrite	0.0238549707364965
CC	GO:0043025	neuronal cell body	0.0239363307669203
BP	GO:0140014	mitotic nuclear division	0.0244183877611293
BP	GO:0010389	regulation of G2/M transition of mitotic cell cycle	0.0244183877611293
BP	GO:0098655	cation transmembrane transport	0.0249151145971942
BP	GO:0070887	cellular response to chemical stimulus	0.0249151145971942
BP	GO:0015816	glycine transport	0.0255309846565714
CC	GO:0044309	neuron spine	0.0255309846565714
BP	GO:0000375	RNA splicing, via transesterification reactions	0.0255309846565714
BP	GO:0000377	RNA splicing, via transesterification reactions with bulged adenosine as nucleophile	0.0255309846565714
BP	GO:0000398	mRNA splicing, via spliceosome	0.0255309846565714
BP	GO:0033045	regulation of sister chromatid segregation	0.0255751316867266
BP	GO:0051171	regulation of nitrogen compound metabolic process	0.025879751638198
CC	GO:0005813	centrosome	0.0259968867004204
BP	GO:0048589	developmental growth	0.026687855400455
CC	GO:0000502	proteasome complex	0.0271803481933158
BP	GO:1901990	regulation of mitotic cell cycle phase transition	0.0276270006942432
BP	GO:0060349	bone morphogenesis	0.0280478176316505
BP	GO:0010720	positive regulation of cell development	0.0280778790217005
BP	GO:1901987	regulation of cell cycle phase transition	0.0281733977594673
BP	GO:0051216	cartilage development	0.0298776679129927
BP	GO:0008152	metabolic process	0.0303031912706704
BP	GO:0060348	bone development	0.0305151241958358
BP	GO:0045787	positive regulation of cell cycle	0.0305151241958358
MF	GO:0016887	ATPase activity	0.0306062874501705
CC	GO:0150034	distal axon	0.0321766875705023
BP	GO:0006941	striated muscle contraction	0.0321766875705023
MF	GO:0003729	mRNA binding	0.0321766875705023
BP	GO:0006261	DNA-dependent DNA replication	0.0324997375013399
CC	GO:0099572	postsynaptic specialization	0.033675399756133
BP	GO:0010971	positive regulation of G2/M transition of mitotic cell cycle	0.0343016106811593
CC	GO:0043226	organelle	0.0343165449564585
BP	GO:0007154	cell communication	0.0356202320362018
BP	GO:0098742	cell-cell adhesion via plasma-membrane adhesion molecules	0.0358301274400397
BP	GO:0035264	multicellular organism growth	0.036085443948114
BP	GO:0048167	regulation of synaptic plasticity	0.0362590472204537
BP	GO:0033047	regulation of mitotic sister chromatid segregation	0.0377050964387926
BP	GO:0009653	anatomical structure morphogenesis	0.0385647757164676
BP	GO:0031175	neuron projection development	0.0388532643291759
BP	GO:1902751	positive regulation of cell cycle G2/M phase transition	0.0392130122489334
BP	GO:0051234	establishment of localization	0.0437916031422381
BP	GO:0008038	neuron recognition	0.0437916031422381
BP	GO:0032412	regulation of ion transmembrane transporter activity	0.043984738095829
CC	GO:1905369	endopeptidase complex	0.0440436330863439
BP	GO:0023052	signaling	0.0443246348125624
BP	GO:0048168	regulation of neuronal synaptic plasticity	0.0448265509106983
BP	GO:0071310	cellular response to organic substance	0.0448265509106983
CC	GO:0043229	intracellular organelle	0.0448265509106983
BP	GO:0061448	connective tissue development	0.0450577307497703
MF	GO:0043168	anion binding	0.0450577307497703
BP	GO:0003071	renal system process involved in regulation of systemic arterial blood pressure	0.0450577307497703
CC	GO:0048786	presynaptic active zone	0.045406163032487
MF	GO:0016462	pyrophosphatase activity	0.045588522566759
BP	GO:0022402	cell cycle process	0.0457086572921317
BP	GO:0007267	cell-cell signaling	0.0457086572921317
MF	GO:0097367	carbohydrate derivative binding	0.0465579444254236
BP	GO:0050804	modulation of chemical synaptic transmission	0.0468300564264412
BP	GO:0002062	chondrocyte differentiation	0.0474773841350784
CC	GO:0042734	presynaptic membrane	0.0474773841350784
BP	GO:0010212	response to ionizing radiation	0.0475529940069016
CC	GO:0098948	intrinsic component of postsynaptic specialization membrane	0.0475529940069016
MF	GO:0003697	single-stranded DNA binding	0.0481781150595947
BP	GO:0050767	regulation of neurogenesis	0.0486634204406225
CC	GO:0000228	nuclear chromosome	0.0486634204406225
BP	GO:0040008	regulation of growth	0.0486634204406225
BP	GO:0048705	skeletal system morphogenesis	0.0493627416888139
BP	GO:0006352	DNA-templated transcription, initiation	0.0493627416888139
