# Supplementary material for: Dedicated transcriptomics combined with power analysis lead to functional understanding of genes with weak phenotypic changes in knockout lines
Source: PLoS Comput Biol. 2020 Nov 12;16(11):e1008354. doi: 10.1371/journal.pcbi.1008354 (PMC7685438; doi:10.1371/journal.pcbi.1008354)
Supplement: S4 File — (GZ) [file pcbi.1008354.s018.gz › S4_File/gor0.7/34.tsv]

ontology	category	term	BH
CC	GO:0032991	protein-containing complex	6.4903904282476e-09
BP	GO:0009987	cellular process	6.4903904282476e-09
BP	GO:0071840	cellular component organization or biogenesis	4.49541929514772e-07
CC	GO:0044428	nuclear part	1.13087074965066e-06
CC	GO:0031012	extracellular matrix	1.13087074965066e-06
CC	GO:0043228	non-membrane-bounded organelle	1.50397286926536e-06
MF	GO:0005488	binding	2.08380270044745e-06
BP	GO:0016043	cellular component organization	3.10508353029173e-06
CC	GO:0043232	intracellular non-membrane-bounded organelle	3.10508353029173e-06
MF	GO:0005198	structural molecule activity	3.41840621039779e-06
MF	GO:0005201	extracellular matrix structural constituent	3.42390931380893e-06
CC	GO:0031981	nuclear lumen	3.52867917408298e-06
BP	GO:0006396	RNA processing	4.06510798225534e-06
BP	GO:0032501	multicellular organismal process	1.08715983598221e-05
CC	GO:0062023	collagen-containing extracellular matrix	1.20550971504249e-05
CC	GO:0070013	intracellular organelle lumen	1.20550971504249e-05
CC	GO:0031974	membrane-enclosed lumen	1.20550971504249e-05
CC	GO:0043233	organelle lumen	1.20550971504249e-05
BP	GO:0048731	system development	1.27543251731859e-05
BP	GO:0007275	multicellular organism development	1.695072459226e-05
BP	GO:0032502	developmental process	1.695072459226e-05
MF	GO:0005515	protein binding	2.60119371703594e-05
BP	GO:0048856	anatomical structure development	2.60119371703594e-05
CC	GO:0005654	nucleoplasm	6.80150234004222e-05
CC	GO:1990904	ribonucleoprotein complex	8.10270001113876e-05
BP	GO:0016071	mRNA metabolic process	0.0001262606198417
CC	GO:0030424	axon	0.000169626733418582
BP	GO:0065007	biological regulation	0.000179220122055295
BP	GO:0006397	mRNA processing	0.000234853137014423
CC	GO:0005634	nucleus	0.000246350634882554
BP	GO:0008380	RNA splicing	0.000469963708488039
CC	GO:0000775	chromosome, centromeric region	0.00068850998238112
BP	GO:0050794	regulation of cellular process	0.000712166351635964
BP	GO:0050789	regulation of biological process	0.000712166351635964
BP	GO:0007399	nervous system development	0.000751807359331842
CC	GO:0044464	cell part	0.000762107173206132
CC	GO:0005681	spliceosomal complex	0.000859118814035889
CC	GO:0005623	cell	0.000908127478422305
CC	GO:0045202	synapse	0.00103751542334642
BP	GO:0051726	regulation of cell cycle	0.00108873928961551
BP	GO:0090304	nucleic acid metabolic process	0.00142384633588855
CC	GO:0000776	kinetochore	0.0014845771074299
CC	GO:0098687	chromosomal region	0.00203817269345439
BP	GO:0006139	nucleobase-containing compound metabolic process	0.00238453993941762
BP	GO:0001501	skeletal system development	0.00238453993941762
CC	GO:0044422	organelle part	0.00247173514454755
CC	GO:0031226	intrinsic component of plasma membrane	0.00267700348314284
BP	GO:0043170	macromolecule metabolic process	0.00281396151125916
CC	GO:0044456	synapse part	0.00282579152622791
CC	GO:0030054	cell junction	0.00282579152622791
CC	GO:0097060	synaptic membrane	0.0036670898503543
BP	GO:0030154	cell differentiation	0.00446628722180818
BP	GO:0000375	RNA splicing, via transesterification reactions	0.00474766452771775
BP	GO:0000377	RNA splicing, via transesterification reactions with bulged adenosine as nucleophile	0.00474766452771775
BP	GO:0000398	mRNA splicing, via spliceosome	0.00474766452771775
BP	GO:0048869	cellular developmental process	0.00502705499272353
BP	GO:0008150	biological_process	0.00502705499272353
CC	GO:0005694	chromosome	0.00585197673034417
BP	GO:0060350	endochondral bone morphogenesis	0.00648756862035404
CC	GO:0044427	chromosomal part	0.00658162382273252
BP	GO:0048518	positive regulation of biological process	0.00658162382273252
BP	GO:0048519	negative regulation of biological process	0.00677369409409848
CC	GO:0005887	integral component of plasma membrane	0.00677369409409848
MF	GO:0003729	mRNA binding	0.00690980112443792
BP	GO:0048523	negative regulation of cellular process	0.00726978832019868
BP	GO:0031123	RNA 3'-end processing	0.00767511680663177
BP	GO:0051239	regulation of multicellular organismal process	0.00810412325247599
CC	GO:0005813	centrosome	0.00811280936231448
BP	GO:0002062	chondrocyte differentiation	0.0085767651869058
BP	GO:0000070	mitotic sister chromatid segregation	0.0088561542556902
BP	GO:0046483	heterocycle metabolic process	0.0088561542556902
CC	GO:0044446	intracellular organelle part	0.00957514345802197
BP	GO:0007049	cell cycle	0.00957514345802197
BP	GO:0060348	bone development	0.00979710220993718
BP	GO:0034641	cellular nitrogen compound metabolic process	0.0100615651775201
CC	GO:0097458	neuron part	0.0100615651775201
BP	GO:0006403	RNA localization	0.0113776164840436
BP	GO:0007155	cell adhesion	0.0113996957831091
BP	GO:0051130	positive regulation of cellular component organization	0.0116349404868671
BP	GO:0022610	biological adhesion	0.0120552019367011
BP	GO:0048468	cell development	0.0127645479279772
BP	GO:0006941	striated muscle contraction	0.0128234803701708
BP	GO:0022613	ribonucleoprotein complex biogenesis	0.0128344757844924
BP	GO:0045597	positive regulation of cell differentiation	0.0132488633569088
BP	GO:0044085	cellular component biogenesis	0.0140254966871206
MF	GO:0030020	extracellular matrix structural constituent conferring tensile strength	0.0142264799019363
BP	GO:0050793	regulation of developmental process	0.0147469278789453
BP	GO:0051128	regulation of cellular component organization	0.0150451559342824
BP	GO:0000245	spliceosomal complex assembly	0.0150451559342824
BP	GO:0051094	positive regulation of developmental process	0.0151351573370642
BP	GO:0010467	gene expression	0.0151351573370642
CC	GO:0000779	condensed chromosome, centromeric region	0.0151351573370642
BP	GO:0016070	RNA metabolic process	0.0176775954933053
BP	GO:0048522	positive regulation of cellular process	0.0176775954933053
CC	GO:0033267	axon part	0.0180884196355813
BP	GO:0006725	cellular aromatic compound metabolic process	0.0191873505242693
BP	GO:0006260	DNA replication	0.0193722129310428
CC	GO:0005856	cytoskeleton	0.020091420354841
MF	GO:0003723	RNA binding	0.020301546794638
CC	GO:0044421	extracellular region part	0.0207385374202543
CC	GO:0036477	somatodendritic compartment	0.0208067424724368
BP	GO:2000026	regulation of multicellular organismal development	0.0210279776110671
CC	GO:0000777	condensed chromosome kinetochore	0.0210279776110671
CC	GO:0044327	dendritic spine head	0.0231555831653532
BP	GO:0008037	cell recognition	0.0242851542713457
MF	GO:0005212	structural constituent of eye lens	0.0242851542713457
BP	GO:0040007	growth	0.0242851542713457
BP	GO:0051983	regulation of chromosome segregation	0.0242851542713457
BP	GO:0033047	regulation of mitotic sister chromatid segregation	0.0259035305711586
BP	GO:0060351	cartilage development involved in endochondral bone morphogenesis	0.026481518220175
BP	GO:0000819	sister chromatid segregation	0.0271155735128662
BP	GO:0045595	regulation of cell differentiation	0.028859376370752
BP	GO:0006261	DNA-dependent DNA replication	0.0288726648057927
CC	GO:0045211	postsynaptic membrane	0.0288726648057927
CC	GO:0098878	neurotransmitter receptor complex	0.0296530146494341
BP	GO:0051962	positive regulation of nervous system development	0.030843876884739
BP	GO:0006807	nitrogen compound metabolic process	0.0309607862291428
CC	GO:0005581	collagen trimer	0.0309607862291428
BP	GO:0031124	mRNA 3'-end processing	0.0311416793338327
BP	GO:0051236	establishment of RNA localization	0.0359161230167073
CC	GO:0044459	plasma membrane part	0.0369867764752475
BP	GO:0033045	regulation of sister chromatid segregation	0.0378720757543969
CC	GO:0099240	intrinsic component of synaptic membrane	0.0382861052806094
BP	GO:0000278	mitotic cell cycle	0.0390494418437075
MF	GO:0044877	protein-containing complex binding	0.0408868736023453
BP	GO:0003015	heart process	0.04261001049227
BP	GO:0060349	bone morphogenesis	0.0442770949195766
BP	GO:0051179	localization	0.0465615961326264
BP	GO:0048589	developmental growth	0.0465615961326264
BP	GO:0051216	cartilage development	0.0486107372532
BP	GO:1901360	organic cyclic compound metabolic process	0.0486461401323222
CC	GO:0071013	catalytic step 2 spliceosome	0.0486967709111832
