# Supplementary material for: Dedicated transcriptomics combined with power analysis lead to functional understanding of genes with weak phenotypic changes in knockout lines
Source: PLoS Comput Biol. 2020 Nov 12;16(11):e1008354. doi: 10.1371/journal.pcbi.1008354 (PMC7685438; doi:10.1371/journal.pcbi.1008354)
Supplement: S4 File — (GZ) [file pcbi.1008354.s018.gz › S4_File/gor0.7/611.tsv]

ontology	category	term	BH
CC	GO:0032991	protein-containing complex	2.60934674142057e-09
BP	GO:0071840	cellular component organization or biogenesis	1.73354403403492e-08
BP	GO:0009987	cellular process	4.82286960456203e-08
CC	GO:0044428	nuclear part	2.50124618216031e-07
BP	GO:0016043	cellular component organization	2.50124618216031e-07
MF	GO:0005515	protein binding	3.38472566298661e-07
CC	GO:0031012	extracellular matrix	9.38815552384063e-07
CC	GO:0031981	nuclear lumen	2.68573183742112e-06
CC	GO:0070013	intracellular organelle lumen	2.98580292632366e-06
CC	GO:0031974	membrane-enclosed lumen	2.98580292632366e-06
CC	GO:0043233	organelle lumen	2.98580292632366e-06
MF	GO:0005488	binding	4.1004164566554e-06
BP	GO:0048731	system development	4.45576043557029e-06
CC	GO:0043228	non-membrane-bounded organelle	5.69430227410162e-06
BP	GO:0032501	multicellular organismal process	6.05696996766863e-06
CC	GO:0005654	nucleoplasm	6.56305081394304e-06
CC	GO:0062023	collagen-containing extracellular matrix	8.23590963849921e-06
CC	GO:0005634	nucleus	1.12357035388012e-05
CC	GO:0097060	synaptic membrane	1.12357035388012e-05
CC	GO:0043232	intracellular non-membrane-bounded organelle	1.14933713715774e-05
BP	GO:0007275	multicellular organism development	1.15505078676615e-05
BP	GO:0032502	developmental process	1.37353579644963e-05
MF	GO:0005201	extracellular matrix structural constituent	1.49102197035082e-05
CC	GO:0045202	synapse	1.9357030499675e-05
BP	GO:0048856	anatomical structure development	2.97380666584085e-05
MF	GO:0005198	structural molecule activity	3.28074401141145e-05
BP	GO:0065007	biological regulation	3.72787711938533e-05
CC	GO:0030424	axon	4.39150265785468e-05
BP	GO:0006396	RNA processing	5.78369882105627e-05
CC	GO:0044456	synapse part	5.89633438857819e-05
CC	GO:0097458	neuron part	6.33146108736656e-05
BP	GO:0007399	nervous system development	8.56523884204441e-05
CC	GO:0031226	intrinsic component of plasma membrane	0.000102775272286483
CC	GO:0000775	chromosome, centromeric region	0.000322890019341894
BP	GO:0016071	mRNA metabolic process	0.000405316002355495
BP	GO:0050789	regulation of biological process	0.000548510938247426
CC	GO:0045211	postsynaptic membrane	0.000565764601938504
CC	GO:0099240	intrinsic component of synaptic membrane	0.000618005312358882
CC	GO:0044421	extracellular region part	0.000660902236666624
CC	GO:0005887	integral component of plasma membrane	0.000806756576052709
CC	GO:0030054	cell junction	0.000863247898602102
BP	GO:0006397	mRNA processing	0.00138757827546378
CC	GO:0044422	organelle part	0.00148421658407781
CC	GO:0000776	kinetochore	0.00150330491903052
BP	GO:0051128	regulation of cellular component organization	0.00182474737197085
CC	GO:0098687	chromosomal region	0.00206928860940067
BP	GO:0050794	regulation of cellular process	0.00263567061101069
CC	GO:0044464	cell part	0.00265001273565602
BP	GO:0060350	endochondral bone morphogenesis	0.0027260074783308
BP	GO:0048518	positive regulation of biological process	0.0027260074783308
CC	GO:0005623	cell	0.00280561621732643
CC	GO:0033267	axon part	0.00290637781326681
BP	GO:0040007	growth	0.003112801258193
BP	GO:0007155	cell adhesion	0.00324516329224796
BP	GO:0022610	biological adhesion	0.00330069272685005
BP	GO:0022008	neurogenesis	0.00359547422345671
BP	GO:0051130	positive regulation of cellular component organization	0.00360376958323189
BP	GO:0043170	macromolecule metabolic process	0.00380007792712255
CC	GO:0036477	somatodendritic compartment	0.00387881871805962
CC	GO:1990904	ribonucleoprotein complex	0.00390311450166737
CC	GO:0098590	plasma membrane region	0.00391592315452959
BP	GO:0090304	nucleic acid metabolic process	0.00418096836622973
BP	GO:0048666	neuron development	0.00422616400924189
BP	GO:0006139	nucleobase-containing compound metabolic process	0.0045961937141232
BP	GO:0008380	RNA splicing	0.00465411921151106
CC	GO:0044459	plasma membrane part	0.00538127448225681
BP	GO:0048699	generation of neurons	0.00582259265613362
BP	GO:0044085	cellular component biogenesis	0.0059413699831527
MF	GO:0044877	protein-containing complex binding	0.00697227581848106
CC	GO:0099699	integral component of synaptic membrane	0.00762481353967062
CC	GO:0005615	extracellular space	0.00767171909891431
MF	GO:0046873	metal ion transmembrane transporter activity	0.00767171909891431
BP	GO:0048869	cellular developmental process	0.00767171909891431
BP	GO:0034641	cellular nitrogen compound metabolic process	0.00792109767985761
CC	GO:0098793	presynapse	0.00828989810372492
BP	GO:0030154	cell differentiation	0.00838731673627352
CC	GO:0043005	neuron projection	0.00846744309193086
BP	GO:0048589	developmental growth	0.00954309533920095
CC	GO:0098936	intrinsic component of postsynaptic membrane	0.0101364251261453
BP	GO:0030182	neuron differentiation	0.0101364251261453
CC	GO:0044446	intracellular organelle part	0.0102591945970302
BP	GO:0048522	positive regulation of cellular process	0.0106320146326602
BP	GO:0051726	regulation of cell cycle	0.0134004840750807
CC	GO:0005681	spliceosomal complex	0.0135238422936203
CC	GO:0098878	neurotransmitter receptor complex	0.0138631976095511
BP	GO:0000375	RNA splicing, via transesterification reactions	0.0138631976095511
BP	GO:0000377	RNA splicing, via transesterification reactions with bulged adenosine as nucleophile	0.0138631976095511
BP	GO:0000398	mRNA splicing, via spliceosome	0.0138631976095511
BP	GO:0048519	negative regulation of biological process	0.013902476707069
MF	GO:0030020	extracellular matrix structural constituent conferring tensile strength	0.013902476707069
CC	GO:0044427	chromosomal part	0.0139577977082805
BP	GO:0051239	regulation of multicellular organismal process	0.0140135319478337
BP	GO:0031123	RNA 3'-end processing	0.0140135319478337
BP	GO:0046483	heterocycle metabolic process	0.0141946866457216
BP	GO:0000245	spliceosomal complex assembly	0.0146055114384548
CC	GO:0005694	chromosome	0.0146055114384548
BP	GO:0048468	cell development	0.0146062966360546
CC	GO:0000779	condensed chromosome, centromeric region	0.0146062966360546
BP	GO:0051094	positive regulation of developmental process	0.0146062966360546
CC	GO:0098794	postsynapse	0.0146062966360546
CC	GO:0043292	contractile fiber	0.0146135258671491
CC	GO:0008328	ionotropic glutamate receptor complex	0.014647873144627
MF	GO:0003729	mRNA binding	0.0149828831807047
BP	GO:0099536	synaptic signaling	0.0154063109259987
BP	GO:0099537	trans-synaptic signaling	0.0162938287106819
BP	GO:0007215	glutamate receptor signaling pathway	0.0165053726234522
BP	GO:2001257	regulation of cation channel activity	0.0167042931810081
BP	GO:0048523	negative regulation of cellular process	0.0171550853689648
BP	GO:0050793	regulation of developmental process	0.0171550853689648
CC	GO:0097447	dendritic tree	0.0179301327140079
CC	GO:0005813	centrosome	0.0179301327140079
BP	GO:0006260	DNA replication	0.0179301327140079
BP	GO:0035418	protein localization to synapse	0.0192112660378312
CC	GO:0000777	condensed chromosome kinetochore	0.0195158931519388
BP	GO:0035264	multicellular organism growth	0.0199256172377764
BP	GO:0032412	regulation of ion transmembrane transporter activity	0.0202257710913295
CC	GO:0099634	postsynaptic specialization membrane	0.0202257710913295
BP	GO:0007268	chemical synaptic transmission	0.0206642445303302
BP	GO:0098916	anterograde trans-synaptic signaling	0.0206642445303302
CC	GO:0044327	dendritic spine head	0.0206642445303302
MF	GO:0003697	single-stranded DNA binding	0.0220492275048263
MF	GO:0005212	structural constituent of eye lens	0.0220492275048263
BP	GO:0031175	neuron projection development	0.0222121265335446
BP	GO:0000070	mitotic sister chromatid segregation	0.0227417334419757
BP	GO:0006725	cellular aromatic compound metabolic process	0.0228393360948936
BP	GO:0022613	ribonucleoprotein complex biogenesis	0.0237085649268351
CC	GO:0044420	extracellular matrix component	0.0237085649268351
BP	GO:0060351	cartilage development involved in endochondral bone morphogenesis	0.0237085649268351
CC	GO:0030425	dendrite	0.0244088159480807
BP	GO:0050830	defense response to Gram-positive bacterium	0.0248860452674624
CC	GO:0005856	cytoskeleton	0.0254241446431925
BP	GO:0006403	RNA localization	0.0254241446431925
BP	GO:0032879	regulation of localization	0.0254241446431925
MF	GO:0005261	cation channel activity	0.0258260573384835
BP	GO:0098659	inorganic cation import across plasma membrane	0.025940574900025
BP	GO:0099587	inorganic ion import across plasma membrane	0.025940574900025
CC	GO:0098978	glutamatergic synapse	0.0270671957296381
BP	GO:0007049	cell cycle	0.027103794065778
BP	GO:0010467	gene expression	0.0272412552327276
CC	GO:0005581	collagen trimer	0.0273093597748518
CC	GO:0099055	integral component of postsynaptic membrane	0.0296342906824598
CC	GO:0005576	extracellular region	0.031777782834519
BP	GO:0008037	cell recognition	0.0319753556117611
BP	GO:0006807	nitrogen compound metabolic process	0.0325921267428015
BP	GO:0048167	regulation of synaptic plasticity	0.0368795324418875
CC	GO:0099080	supramolecular complex	0.0368795324418875
CC	GO:0099081	supramolecular polymer	0.0368795324418875
CC	GO:0044451	nucleoplasm part	0.0376862208893653
CC	GO:0044297	cell body	0.0378180573701072
BP	GO:0098655	cation transmembrane transport	0.0378180573701072
BP	GO:1901360	organic cyclic compound metabolic process	0.0378180573701072
CC	GO:0043229	intracellular organelle	0.0378180573701072
BP	GO:0000819	sister chromatid segregation	0.0378791851266935
CC	GO:0043025	neuronal cell body	0.0378791851266935
BP	GO:0060349	bone morphogenesis	0.0378791851266935
CC	GO:0099512	supramolecular fiber	0.0384815228778261
BP	GO:0002062	chondrocyte differentiation	0.0384860145706911
CC	GO:0000228	nuclear chromosome	0.0384898137106996
CC	GO:0034703	cation channel complex	0.038860500606255
BP	GO:0022898	regulation of transmembrane transporter activity	0.0404956868364131
CC	GO:0098982	GABA-ergic synapse	0.0407482515310371
BP	GO:0051216	cartilage development	0.0407482515310371
BP	GO:0140014	mitotic nuclear division	0.0407482515310371
BP	GO:0007346	regulation of mitotic cell cycle	0.0407482515310371
CC	GO:0043226	organelle	0.0407482515310371
CC	GO:0005604	basement membrane	0.0407482515310371
BP	GO:0006261	DNA-dependent DNA replication	0.0407482515310371
CC	GO:0098839	postsynaptic density membrane	0.0417943373454151
CC	GO:0099572	postsynaptic specialization	0.0445435138252664
BP	GO:0098742	cell-cell adhesion via plasma-membrane adhesion molecules	0.0445693782513285
MF	GO:0005509	calcium ion binding	0.0456145565203228
BP	GO:0051179	localization	0.0465082103283195
BP	GO:0045597	positive regulation of cell differentiation	0.047389853330487
CC	GO:0034705	potassium channel complex	0.0477655816327034
BP	GO:0022607	cellular component assembly	0.0491662540944391
BP	GO:1901701	cellular response to oxygen-containing compound	0.0497049451068554
BP	GO:0097435	supramolecular fiber organization	0.0498202951138985
