# Supplementary material for: Dedicated transcriptomics combined with power analysis lead to functional understanding of genes with weak phenotypic changes in knockout lines
Source: PLoS Comput Biol. 2020 Nov 12;16(11):e1008354. doi: 10.1371/journal.pcbi.1008354 (PMC7685438; doi:10.1371/journal.pcbi.1008354)
Supplement: S4 File — (GZ) [file pcbi.1008354.s018.gz › S4_File/gor0.7/826.tsv]

ontology	category	term	BH
CC	GO:0032991	protein-containing complex	6.92798711626313e-09
BP	GO:0009987	cellular process	6.92798711626313e-09
BP	GO:0071840	cellular component organization or biogenesis	1.04699606766868e-08
BP	GO:0016043	cellular component organization	9.1115781844667e-08
BP	GO:0032501	multicellular organismal process	1.85340223182681e-07
MF	GO:0005515	protein binding	2.20542845842009e-07
BP	GO:0065007	biological regulation	4.14421449490117e-07
CC	GO:0031012	extracellular matrix	4.30053803687522e-07
MF	GO:0005488	binding	8.37571557111389e-07
BP	GO:0032502	developmental process	8.52882505252264e-07
CC	GO:0097060	synaptic membrane	8.8121170525003e-07
CC	GO:0044428	nuclear part	1.2504399567239e-06
BP	GO:0007275	multicellular organism development	1.65954599062973e-06
BP	GO:0048856	anatomical structure development	1.65954599062973e-06
BP	GO:0050789	regulation of biological process	2.03924123609552e-06
CC	GO:0030424	axon	2.21436138124305e-06
BP	GO:0048731	system development	2.21436138124305e-06
CC	GO:0045202	synapse	1.13990714383109e-05
BP	GO:0048519	negative regulation of biological process	1.30656667709022e-05
CC	GO:0005634	nucleus	1.38167657463527e-05
BP	GO:0050794	regulation of cellular process	1.38167657463527e-05
CC	GO:0062023	collagen-containing extracellular matrix	1.42498859000048e-05
BP	GO:0048523	negative regulation of cellular process	1.54659314107178e-05
CC	GO:0043228	non-membrane-bounded organelle	1.67238607966396e-05
CC	GO:0031981	nuclear lumen	2.44311103779912e-05
CC	GO:0044456	synapse part	3.20895303761111e-05
CC	GO:0097458	neuron part	4.39680682960725e-05
CC	GO:0043232	intracellular non-membrane-bounded organelle	4.66524824659108e-05
BP	GO:0006396	RNA processing	5.05101418501687e-05
CC	GO:0044421	extracellular region part	5.73141748911347e-05
BP	GO:0051179	localization	5.88221032218744e-05
BP	GO:0048518	positive regulation of biological process	5.88221032218744e-05
CC	GO:0070013	intracellular organelle lumen	5.96468007219672e-05
CC	GO:0031974	membrane-enclosed lumen	6.23758199629956e-05
CC	GO:0043233	organelle lumen	6.23758199629956e-05
CC	GO:0045211	postsynaptic membrane	6.96202220785833e-05
CC	GO:0030054	cell junction	8.10067094558581e-05
MF	GO:0005198	structural molecule activity	0.000106274229339595
MF	GO:0005201	extracellular matrix structural constituent	0.000107760969624111
BP	GO:0043170	macromolecule metabolic process	0.000107760969624111
CC	GO:0005654	nucleoplasm	0.000115211699814315
BP	GO:0040007	growth	0.000139353123428598
BP	GO:0016071	mRNA metabolic process	0.000163904898456424
CC	GO:0000775	chromosome, centromeric region	0.000212892780018059
CC	GO:0005694	chromosome	0.000212892780018059
BP	GO:0007399	nervous system development	0.00022055221969127
CC	GO:0005623	cell	0.000221111482427829
BP	GO:0006397	mRNA processing	0.000225456680332833
BP	GO:0008380	RNA splicing	0.000225456680332833
BP	GO:0090304	nucleic acid metabolic process	0.000311346803159708
CC	GO:0044464	cell part	0.000311346803159708
CC	GO:0000776	kinetochore	0.000326934597455459
BP	GO:0051128	regulation of cellular component organization	0.000355779415222152
BP	GO:0051239	regulation of multicellular organismal process	0.000357991130105744
CC	GO:0043005	neuron projection	0.000457890032837733
CC	GO:0031226	intrinsic component of plasma membrane	0.000471531434631304
CC	GO:0044427	chromosomal part	0.000522406718448202
CC	GO:0005615	extracellular space	0.000574391151814993
CC	GO:0099240	intrinsic component of synaptic membrane	0.000584861062046494
BP	GO:0006139	nucleobase-containing compound metabolic process	0.000690453901043248
CC	GO:0044422	organelle part	0.000716716175709917
CC	GO:0033267	axon part	0.000798054439230708
BP	GO:0050793	regulation of developmental process	0.000812186035250454
BP	GO:0048869	cellular developmental process	0.000964052409558904
CC	GO:0036477	somatodendritic compartment	0.00102825613866439
CC	GO:0098590	plasma membrane region	0.00110686977816085
MF	GO:0046873	metal ion transmembrane transporter activity	0.00122009801351227
BP	GO:0048522	positive regulation of cellular process	0.00126204760508754
BP	GO:0007268	chemical synaptic transmission	0.00142220592578076
BP	GO:0098916	anterograde trans-synaptic signaling	0.00142220592578076
CC	GO:0098687	chromosomal region	0.00155054952857182
BP	GO:0030154	cell differentiation	0.00156990345577415
CC	GO:0005681	spliceosomal complex	0.00158728034126825
MF	GO:0044877	protein-containing complex binding	0.00178089916880165
CC	GO:0005576	extracellular region	0.00183017881840898
BP	GO:0099536	synaptic signaling	0.00188953422443438
BP	GO:0099537	trans-synaptic signaling	0.0019593250610066
BP	GO:0051130	positive regulation of cellular component organization	0.00205565297322067
CC	GO:0005887	integral component of plasma membrane	0.00216909431634087
BP	GO:0048589	developmental growth	0.00234179502577275
BP	GO:0050808	synapse organization	0.00235410855538067
BP	GO:2000026	regulation of multicellular organismal development	0.00311711699419952
BP	GO:0030198	extracellular matrix organization	0.00313190324761899
BP	GO:0046483	heterocycle metabolic process	0.00331257024850147
MF	GO:0005212	structural constituent of eye lens	0.00332161325731083
CC	GO:0044459	plasma membrane part	0.00354394217268973
BP	GO:0051094	positive regulation of developmental process	0.00373152908074945
CC	GO:0044446	intracellular organelle part	0.00403832376566973
BP	GO:0006403	RNA localization	0.00425334235759245
BP	GO:0032879	regulation of localization	0.00477228603409507
CC	GO:0098878	neurotransmitter receptor complex	0.0048019082818898
BP	GO:0022610	biological adhesion	0.00491428694465961
CC	GO:0098978	glutamatergic synapse	0.00496993424936916
BP	GO:0000070	mitotic sister chromatid segregation	0.0052160741784565
MF	GO:0005261	cation channel activity	0.0052160741784565
CC	GO:0000777	condensed chromosome kinetochore	0.0052160741784565
BP	GO:0000375	RNA splicing, via transesterification reactions	0.0052160741784565
BP	GO:0000377	RNA splicing, via transesterification reactions with bulged adenosine as nucleophile	0.0052160741784565
BP	GO:0000398	mRNA splicing, via spliceosome	0.0052160741784565
CC	GO:0000779	condensed chromosome, centromeric region	0.0052160741784565
CC	GO:0098793	presynapse	0.00530747568506014
BP	GO:0007155	cell adhesion	0.00548787239555608
CC	GO:0042734	presynaptic membrane	0.00583967591152529
CC	GO:0005581	collagen trimer	0.00586330370064069
BP	GO:0034641	cellular nitrogen compound metabolic process	0.00591977861579769
BP	GO:0060255	regulation of macromolecule metabolic process	0.00604857451138248
CC	GO:0005813	centrosome	0.00622302777612784
CC	GO:0098794	postsynapse	0.00673677225229685
BP	GO:0090068	positive regulation of cell cycle process	0.00673677225229685
CC	GO:0099699	integral component of synaptic membrane	0.00673677225229685
BP	GO:0006725	cellular aromatic compound metabolic process	0.00673677225229685
BP	GO:0007049	cell cycle	0.00707932469490481
BP	GO:0031123	RNA 3'-end processing	0.00707932469490481
CC	GO:0097447	dendritic tree	0.00707932469490481
MF	GO:0005102	signaling receptor binding	0.00742958197036064
BP	GO:1901701	cellular response to oxygen-containing compound	0.007594543838394
BP	GO:0060350	endochondral bone morphogenesis	0.00850211511027437
MF	GO:0004529	exodeoxyribonuclease activity	0.00858643484747039
CC	GO:0098936	intrinsic component of postsynaptic membrane	0.00861670776879264
BP	GO:0043062	extracellular structure organization	0.00862337829716328
CC	GO:1990904	ribonucleoprotein complex	0.00922939767819066
CC	GO:0071944	cell periphery	0.00941130168125709
BP	GO:0051234	establishment of localization	0.0098484435227784
CC	GO:0030425	dendrite	0.0106553039212869
BP	GO:0008037	cell recognition	0.0106989611698788
CC	GO:0005886	plasma membrane	0.0107444021334329
BP	GO:0006807	nitrogen compound metabolic process	0.0111666223777393
MF	GO:0003729	mRNA binding	0.0111666223777393
BP	GO:0051726	regulation of cell cycle	0.0111666223777393
CC	GO:0043025	neuronal cell body	0.0116065704038086
BP	GO:0098655	cation transmembrane transport	0.0120784081048495
BP	GO:0022008	neurogenesis	0.0122490144579625
BP	GO:0010467	gene expression	0.0123043843739732
BP	GO:0000245	spliceosomal complex assembly	0.0124101138185697
CC	GO:0008328	ionotropic glutamate receptor complex	0.0127976861975569
MF	GO:0005509	calcium ion binding	0.0127976861975569
BP	GO:0048666	neuron development	0.0130897598245156
CC	GO:0098982	GABA-ergic synapse	0.0132021959136179
BP	GO:0000278	mitotic cell cycle	0.0135436931602996
BP	GO:0045597	positive regulation of cell differentiation	0.0135446625226517
BP	GO:0016070	RNA metabolic process	0.0136818029911369
BP	GO:0044085	cellular component biogenesis	0.0145751940623007
BP	GO:0050804	modulation of chemical synaptic transmission	0.014946203003026
CC	GO:0034703	cation channel complex	0.0156280466462946
BP	GO:0006941	striated muscle contraction	0.0158771920641324
CC	GO:0043292	contractile fiber	0.0158818714305873
BP	GO:0045595	regulation of cell differentiation	0.0160607616964938
BP	GO:1901360	organic cyclic compound metabolic process	0.0162214077992572
CC	GO:0099634	postsynaptic specialization membrane	0.0168335079255282
BP	GO:0051960	regulation of nervous system development	0.0168335079255282
BP	GO:0001501	skeletal system development	0.0171016063218068
BP	GO:0140014	mitotic nuclear division	0.0172868729509584
BP	GO:0060348	bone development	0.0173017380755567
BP	GO:0099177	regulation of trans-synaptic signaling	0.0173160720508272
BP	GO:0042221	response to chemical	0.017706191531611
MF	GO:0022890	inorganic cation transmembrane transporter activity	0.0178463017663599
BP	GO:0007154	cell communication	0.0178463017663599
BP	GO:0000819	sister chromatid segregation	0.0181020009473169
BP	GO:1905477	positive regulation of protein localization to membrane	0.0181020009473169
MF	GO:0022836	gated channel activity	0.0181020009473169
BP	GO:2000144	positive regulation of DNA-templated transcription, initiation	0.0191494757317057
BP	GO:0023052	signaling	0.0207342338653824
BP	GO:0051236	establishment of RNA localization	0.0216320389244518
BP	GO:0003009	skeletal muscle contraction	0.0216450145904325
BP	GO:0003008	system process	0.0224425660422326
CC	GO:0044420	extracellular matrix component	0.0224425660422326
BP	GO:0048468	cell development	0.0228887871166776
BP	GO:0051983	regulation of chromosome segregation	0.0229050238019955
BP	GO:0033047	regulation of mitotic sister chromatid segregation	0.0229050238019955
CC	GO:0044297	cell body	0.0229050238019955
MF	GO:0016895	exodeoxyribonuclease activity, producing 5'-phosphomonoesters	0.0238120417209407
BP	GO:0048699	generation of neurons	0.0238120417209407
BP	GO:0048168	regulation of neuronal synaptic plasticity	0.0244131382316361
MF	GO:0022839	ion gated channel activity	0.0245376783354629
CC	GO:1902495	transmembrane transporter complex	0.0251966237514642
BP	GO:0051716	cellular response to stimulus	0.0261930363086366
BP	GO:0031175	neuron projection development	0.0262354286560035
BP	GO:0051171	regulation of nitrogen compound metabolic process	0.0267327323741326
BP	GO:0030182	neuron differentiation	0.0268967139311814
BP	GO:0007059	chromosome segregation	0.0268967139311814
CC	GO:1990351	transporter complex	0.0273214723843597
BP	GO:0044260	cellular macromolecule metabolic process	0.0273588794760812
BP	GO:1901700	response to oxygen-containing compound	0.0277466809327873
CC	GO:0099055	integral component of postsynaptic membrane	0.0281260980339757
BP	GO:0060349	bone morphogenesis	0.0283914320354485
BP	GO:0007215	glutamate receptor signaling pathway	0.0289220440582093
MF	GO:0008324	cation transmembrane transporter activity	0.0291070114808358
BP	GO:0010646	regulation of cell communication	0.0291070114808358
BP	GO:0008150	biological_process	0.0291070114808358
CC	GO:0099080	supramolecular complex	0.0293663618862819
CC	GO:0099081	supramolecular polymer	0.0293663618862819
BP	GO:0006259	DNA metabolic process	0.0293663618862819
BP	GO:0070887	cellular response to chemical stimulus	0.0294937499120858
BP	GO:0051962	positive regulation of nervous system development	0.0295705014864747
BP	GO:0009653	anatomical structure morphogenesis	0.0295705014864747
BP	GO:0007346	regulation of mitotic cell cycle	0.0295705014864747
MF	GO:0015079	potassium ion transmembrane transporter activity	0.0295705014864747
MF	GO:0005267	potassium channel activity	0.0295705014864747
BP	GO:0006260	DNA replication	0.0295705014864747
CC	GO:0034702	ion channel complex	0.0295705014864747
BP	GO:0006810	transport	0.029820664959797
MF	GO:0030020	extracellular matrix structural constituent conferring tensile strength	0.0299432975725843
CC	GO:0000228	nuclear chromosome	0.0299432975725843
BP	GO:0030001	metal ion transport	0.0299432975725843
CC	GO:0099512	supramolecular fiber	0.0302762704981302
CC	GO:0034705	potassium channel complex	0.0307208201274015
BP	GO:0033045	regulation of sister chromatid segregation	0.0308578549036812
BP	GO:0065008	regulation of biological quality	0.0337798388412251
BP	GO:0050657	nucleic acid transport	0.0354899528016927
BP	GO:0050658	RNA transport	0.0354899528016927
BP	GO:0060351	cartilage development involved in endochondral bone morphogenesis	0.0354899528016927
BP	GO:0003071	renal system process involved in regulation of systemic arterial blood pressure	0.0354899528016927
BP	GO:0048167	regulation of synaptic plasticity	0.0354899528016927
BP	GO:0023051	regulation of signaling	0.0365571738776622
CC	GO:0005856	cytoskeleton	0.0380796841613012
CC	GO:0042995	cell projection	0.0395332595418453
BP	GO:0097435	supramolecular fiber organization	0.0405470972828655
MF	GO:0015267	channel activity	0.0411790112232925
MF	GO:0022803	passive transmembrane transporter activity	0.0411790112232925
MF	GO:0003723	RNA binding	0.041471670314184
BP	GO:0006974	cellular response to DNA damage stimulus	0.041471670314184
BP	GO:0048583	regulation of response to stimulus	0.042263489160523
BP	GO:0035264	multicellular organism growth	0.0423949299739918
CC	GO:0043229	intracellular organelle	0.0423949299739918
MF	GO:1990825	sequence-specific mRNA binding	0.0431097803157142
BP	GO:0022402	cell cycle process	0.0433013289077405
CC	GO:0043226	organelle	0.0433013289077405
BP	GO:0040008	regulation of growth	0.0433013289077405
CC	GO:0044454	nuclear chromosome part	0.0439290950299937
BP	GO:0098659	inorganic cation import across plasma membrane	0.0439410848900584
BP	GO:0099587	inorganic ion import across plasma membrane	0.0439410848900584
MF	GO:0005216	ion channel activity	0.0439638680746863
BP	GO:0007267	cell-cell signaling	0.0442118183337124
BP	GO:0120035	regulation of plasma membrane bounded cell projection organization	0.0442118183337124
CC	GO:0044304	main axon	0.0446521290408271
CC	GO:0000793	condensed chromosome	0.0459703789112795
BP	GO:0070897	transcription preinitiation complex assembly	0.0471147428565611
CC	GO:0099572	postsynaptic specialization	0.0481762273132311
BP	GO:0030199	collagen fibril organization	0.0485072765674108
BP	GO:0051301	cell division	0.0485072765674108
BP	GO:0099565	chemical synaptic transmission, postsynaptic	0.0485246259566077
