# Supplementary material for: Dedicated transcriptomics combined with power analysis lead to functional understanding of genes with weak phenotypic changes in knockout lines
Source: PLoS Comput Biol. 2020 Nov 12;16(11):e1008354. doi: 10.1371/journal.pcbi.1008354 (PMC7685438; doi:10.1371/journal.pcbi.1008354)
Supplement: S4 File — (GZ) [file pcbi.1008354.s018.gz › S4_File/gor0.7/878.tsv]

ontology	category	term	BH
BP	GO:0009987	cellular process	1.89588368334693e-07
BP	GO:0071840	cellular component organization or biogenesis	2.4433734798927e-07
CC	GO:0031012	extracellular matrix	5.39823575944813e-07
CC	GO:0032991	protein-containing complex	1.83109610011538e-06
BP	GO:0032502	developmental process	1.85880917286593e-06
BP	GO:0016043	cellular component organization	2.03201278379994e-06
MF	GO:0005515	protein binding	3.20532757852535e-06
BP	GO:0048856	anatomical structure development	4.41359315463758e-06
BP	GO:0065007	biological regulation	4.41367064346504e-06
BP	GO:0032501	multicellular organismal process	4.69630077352861e-06
BP	GO:0048731	system development	4.69630077352861e-06
BP	GO:0007275	multicellular organism development	4.69630077352861e-06
CC	GO:0062023	collagen-containing extracellular matrix	4.82369162641724e-06
CC	GO:0044428	nuclear part	7.78133347809e-06
MF	GO:0005488	binding	1.75323923473394e-05
MF	GO:0005201	extracellular matrix structural constituent	1.80852205622217e-05
BP	GO:0050789	regulation of biological process	1.80852205622217e-05
CC	GO:0030424	axon	2.26289411409763e-05
CC	GO:0097060	synaptic membrane	2.72896674121294e-05
CC	GO:0045202	synapse	3.14810087383121e-05
BP	GO:0007399	nervous system development	3.47278872036065e-05
CC	GO:0044456	synapse part	3.47278872036065e-05
BP	GO:0006396	RNA processing	3.47278872036065e-05
MF	GO:0005198	structural molecule activity	6.2254912469802e-05
BP	GO:0050794	regulation of cellular process	6.9534717721553e-05
CC	GO:0005634	nucleus	7.28596755379806e-05
CC	GO:0070013	intracellular organelle lumen	7.50604606109551e-05
CC	GO:0031974	membrane-enclosed lumen	7.75069387684695e-05
CC	GO:0043233	organelle lumen	7.75069387684695e-05
CC	GO:0031981	nuclear lumen	8.81914474533204e-05
CC	GO:0043228	non-membrane-bounded organelle	9.84728646277484e-05
CC	GO:0097458	neuron part	0.000132959697315081
CC	GO:0044421	extracellular region part	0.000205026821127794
BP	GO:0008380	RNA splicing	0.00025195809166605
CC	GO:0000775	chromosome, centromeric region	0.000332382062744949
BP	GO:0006397	mRNA processing	0.000410417594364186
BP	GO:0016071	mRNA metabolic process	0.000415064361324865
CC	GO:0033267	axon part	0.000499564306491834
CC	GO:0045211	postsynaptic membrane	0.000509050684451998
BP	GO:0048869	cellular developmental process	0.000545100204397591
CC	GO:0098687	chromosomal region	0.000731885119747066
CC	GO:0043232	intracellular non-membrane-bounded organelle	0.000731885119747066
CC	GO:0005681	spliceosomal complex	0.000731885119747066
BP	GO:0050793	regulation of developmental process	0.0010455430855169
CC	GO:0000776	kinetochore	0.00112317494076181
BP	GO:0030154	cell differentiation	0.0011298174092921
CC	GO:0005654	nucleoplasm	0.00125775340012442
BP	GO:0040007	growth	0.00126491559575324
BP	GO:0006139	nucleobase-containing compound metabolic process	0.00214764997574247
CC	GO:1990904	ribonucleoprotein complex	0.00234901528009497
CC	GO:0098978	glutamatergic synapse	0.0025164696079249
CC	GO:0005615	extracellular space	0.00275397522773316
BP	GO:0000375	RNA splicing, via transesterification reactions	0.00276564827300237
BP	GO:0000377	RNA splicing, via transesterification reactions with bulged adenosine as nucleophile	0.00276564827300237
BP	GO:0000398	mRNA splicing, via spliceosome	0.00276564827300237
CC	GO:0030054	cell junction	0.00276564827300237
BP	GO:0051128	regulation of cellular component organization	0.00301194676981443
CC	GO:0099240	intrinsic component of synaptic membrane	0.00301194676981443
CC	GO:0031226	intrinsic component of plasma membrane	0.00303787258779627
BP	GO:0048519	negative regulation of biological process	0.00303787258779627
BP	GO:0048523	negative regulation of cellular process	0.00303787258779627
BP	GO:0051239	regulation of multicellular organismal process	0.00305867846780598
BP	GO:2000026	regulation of multicellular organismal development	0.0031986467053809
BP	GO:0090304	nucleic acid metabolic process	0.00329697465708892
BP	GO:0022008	neurogenesis	0.00329697465708892
BP	GO:0099536	synaptic signaling	0.00329697465708892
BP	GO:0051094	positive regulation of developmental process	0.00329697465708892
BP	GO:0034641	cellular nitrogen compound metabolic process	0.00367219774611901
BP	GO:0045597	positive regulation of cell differentiation	0.00369502190816031
BP	GO:0043170	macromolecule metabolic process	0.00399039063531778
BP	GO:0048699	generation of neurons	0.0049394613348331
BP	GO:0048589	developmental growth	0.0049394613348331
CC	GO:0098936	intrinsic component of postsynaptic membrane	0.00530977063362827
BP	GO:0000245	spliceosomal complex assembly	0.00572176498611426
BP	GO:0045595	regulation of cell differentiation	0.00572176498611426
BP	GO:0051960	regulation of nervous system development	0.00572176498611426
CC	GO:0043005	neuron projection	0.00581405185687879
CC	GO:0098794	postsynapse	0.00586485865315793
BP	GO:0099537	trans-synaptic signaling	0.00606813948903793
BP	GO:0007268	chemical synaptic transmission	0.00606813948903793
BP	GO:0098916	anterograde trans-synaptic signaling	0.00606813948903793
CC	GO:0005887	integral component of plasma membrane	0.00656838487503651
MF	GO:0003729	mRNA binding	0.00656838487503651
CC	GO:0098878	neurotransmitter receptor complex	0.00656838487503651
BP	GO:0000070	mitotic sister chromatid segregation	0.00661895659418182
CC	GO:0044422	organelle part	0.00750506928103006
CC	GO:0005813	centrosome	0.00758809438201125
CC	GO:0008328	ionotropic glutamate receptor complex	0.00758809438201125
CC	GO:0036477	somatodendritic compartment	0.0076453674681339
BP	GO:0030182	neuron differentiation	0.0076453674681339
CC	GO:0098793	presynapse	0.0076453674681339
BP	GO:0046483	heterocycle metabolic process	0.00768068782422005
CC	GO:0005581	collagen trimer	0.0078242923801678
BP	GO:0051962	positive regulation of nervous system development	0.0079854277896083
BP	GO:0048518	positive regulation of biological process	0.0079854277896083
BP	GO:0007155	cell adhesion	0.0079854277896083
CC	GO:0099634	postsynaptic specialization membrane	0.00805677953316216
BP	GO:0022610	biological adhesion	0.00822882255907081
BP	GO:0048666	neuron development	0.00843971469313976
MF	GO:0005102	signaling receptor binding	0.00866562104781115
BP	GO:0051179	localization	0.00976482704076751
CC	GO:0098982	GABA-ergic synapse	0.0099998945040168
BP	GO:0048468	cell development	0.0103137332843989
BP	GO:0050808	synapse organization	0.0115245459057535
BP	GO:0051130	positive regulation of cellular component organization	0.0124342286566727
BP	GO:0000819	sister chromatid segregation	0.0133861738563174
BP	GO:0006260	DNA replication	0.0137159726930958
BP	GO:0003071	renal system process involved in regulation of systemic arterial blood pressure	0.0137853752132026
CC	GO:0005623	cell	0.0137853752132026
MF	GO:0030020	extracellular matrix structural constituent conferring tensile strength	0.0147212383792069
CC	GO:0044464	cell part	0.0147212383792069
BP	GO:0003008	system process	0.0147212383792069
CC	GO:0044459	plasma membrane part	0.0147212383792069
MF	GO:0005509	calcium ion binding	0.0147212383792069
BP	GO:0032412	regulation of ion transmembrane transporter activity	0.0147212383792069
BP	GO:0050804	modulation of chemical synaptic transmission	0.0155772747590092
BP	GO:0048168	regulation of neuronal synaptic plasticity	0.0155772747590092
BP	GO:0051983	regulation of chromosome segregation	0.0159436468033137
BP	GO:0030198	extracellular matrix organization	0.0160576443437825
CC	GO:0099699	integral component of synaptic membrane	0.0161850386909613
BP	GO:0006725	cellular aromatic compound metabolic process	0.0161850386909613
BP	GO:0031175	neuron projection development	0.0162716447444684
CC	GO:0099055	integral component of postsynaptic membrane	0.0166383172349525
MF	GO:0005212	structural constituent of eye lens	0.0166383172349525
CC	GO:0000779	condensed chromosome, centromeric region	0.0166383172349525
BP	GO:0051716	cellular response to stimulus	0.0167615169150949
CC	GO:0098839	postsynaptic density membrane	0.0172957330269946
BP	GO:0099177	regulation of trans-synaptic signaling	0.0176604940833062
MF	GO:0046873	metal ion transmembrane transporter activity	0.0183577874246504
BP	GO:0022613	ribonucleoprotein complex biogenesis	0.0184465582631369
BP	GO:0007154	cell communication	0.0191993672585656
BP	GO:0008037	cell recognition	0.0198159176886898
BP	GO:0048522	positive regulation of cellular process	0.0201504216848328
BP	GO:0060351	cartilage development involved in endochondral bone morphogenesis	0.0202776880628646
BP	GO:0033045	regulation of sister chromatid segregation	0.0211443371843059
CC	GO:0000777	condensed chromosome kinetochore	0.0211584428236367
BP	GO:0007215	glutamate receptor signaling pathway	0.0211584428236367
CC	GO:0005576	extracellular region	0.0211584428236367
CC	GO:0005694	chromosome	0.0211584428236367
CC	GO:0044327	dendritic spine head	0.0212602135662467
BP	GO:0060350	endochondral bone morphogenesis	0.022503819805415
BP	GO:0006403	RNA localization	0.022503819805415
CC	GO:0097447	dendritic tree	0.022503819805415
CC	GO:0044446	intracellular organelle part	0.022744328391192
BP	GO:0023052	signaling	0.022744328391192
CC	GO:0098590	plasma membrane region	0.0236025393682848
BP	GO:0048167	regulation of synaptic plasticity	0.0236025393682848
CC	GO:0099146	intrinsic component of postsynaptic density membrane	0.0236025393682848
BP	GO:0051726	regulation of cell cycle	0.0237250087782195
BP	GO:0098655	cation transmembrane transport	0.0239126611436319
BP	GO:0009653	anatomical structure morphogenesis	0.0247023307166367
CC	GO:0044420	extracellular matrix component	0.0267303357696866
BP	GO:0030001	metal ion transport	0.0271480649730448
BP	GO:0033047	regulation of mitotic sister chromatid segregation	0.0271480649730448
CC	GO:0044427	chromosomal part	0.0271480649730448
BP	GO:0043062	extracellular structure organization	0.0276444014135633
CC	GO:0044297	cell body	0.0287554244301808
BP	GO:0040008	regulation of growth	0.0295055560586095
BP	GO:0031123	RNA 3'-end processing	0.0302702161047252
BP	GO:0022898	regulation of transmembrane transporter activity	0.0302702161047252
BP	GO:0050767	regulation of neurogenesis	0.0306914362754011
CC	GO:0030425	dendrite	0.0307501440418178
BP	GO:0044085	cellular component biogenesis	0.0309620988652845
BP	GO:0140014	mitotic nuclear division	0.0315708084644668
BP	GO:2001257	regulation of cation channel activity	0.0331025612767508
CC	GO:0044304	main axon	0.0331025612767508
BP	GO:0120036	plasma membrane bounded cell projection organization	0.0332281358935312
BP	GO:0006807	nitrogen compound metabolic process	0.0340732197721034
BP	GO:0030030	cell projection organization	0.0340732197721034
BP	GO:0032989	cellular component morphogenesis	0.0369982093744642
BP	GO:0060284	regulation of cell development	0.037421605248732
BP	GO:0035264	multicellular organism growth	0.0379228964805705
BP	GO:0008150	biological_process	0.0379228964805705
CC	GO:0098948	intrinsic component of postsynaptic specialization membrane	0.0379228964805705
BP	GO:0060255	regulation of macromolecule metabolic process	0.0379228964805705
MF	GO:0003723	RNA binding	0.03823686060543
BP	GO:0000278	mitotic cell cycle	0.040080446878561
BP	GO:1901360	organic cyclic compound metabolic process	0.040080446878561
BP	GO:0000902	cell morphogenesis	0.0402504410837832
MF	GO:0044877	protein-containing complex binding	0.0402973362850729
BP	GO:1904062	regulation of cation transmembrane transport	0.0427124365484654
CC	GO:0005886	plasma membrane	0.044106815314346
BP	GO:0001501	skeletal system development	0.0479929129481154
CC	GO:0071013	catalytic step 2 spliceosome	0.04939760874443
CC	GO:0071944	cell periphery	0.04939760874443
BP	GO:0010467	gene expression	0.04939760874443
