# Supplementary material for: Dedicated transcriptomics combined with power analysis lead to functional understanding of genes with weak phenotypic changes in knockout lines
Source: PLoS Comput Biol. 2020 Nov 12;16(11):e1008354. doi: 10.1371/journal.pcbi.1008354 (PMC7685438; doi:10.1371/journal.pcbi.1008354)
Supplement: S4 File — (GZ) [file pcbi.1008354.s018.gz › S4_File/gor0.7/602.tsv]

ontology	category	term	BH
CC	GO:0032991	protein-containing complex	2.28564672417254e-10
BP	GO:0009987	cellular process	1.61267040621614e-09
MF	GO:0005515	protein binding	4.22305191522863e-08
BP	GO:0071840	cellular component organization or biogenesis	1.50875259621606e-07
MF	GO:0005488	binding	4.84758190796435e-07
MF	GO:0005201	extracellular matrix structural constituent	6.61509809040861e-07
CC	GO:0031012	extracellular matrix	8.81915406354418e-07
BP	GO:0016043	cellular component organization	1.45953075391102e-06
CC	GO:0044428	nuclear part	1.78296935395699e-06
BP	GO:0065007	biological regulation	3.58334650930981e-06
MF	GO:0005198	structural molecule activity	3.74260712086221e-06
BP	GO:0032501	multicellular organismal process	7.02471658432731e-06
BP	GO:0032502	developmental process	9.28787864221719e-06
CC	GO:0031981	nuclear lumen	9.28787864221719e-06
CC	GO:0070013	intracellular organelle lumen	9.28787864221719e-06
CC	GO:0031974	membrane-enclosed lumen	9.28787864221719e-06
CC	GO:0043233	organelle lumen	9.28787864221719e-06
BP	GO:0007275	multicellular organism development	1.45389026125441e-05
BP	GO:0048731	system development	1.63821924315963e-05
CC	GO:0043228	non-membrane-bounded organelle	1.63821924315963e-05
BP	GO:0048856	anatomical structure development	1.78658744572261e-05
CC	GO:0045202	synapse	1.78658744572261e-05
CC	GO:0062023	collagen-containing extracellular matrix	2.04310921623873e-05
BP	GO:0050789	regulation of biological process	2.04392143199419e-05
CC	GO:0030424	axon	2.66956918384546e-05
CC	GO:0043232	intracellular non-membrane-bounded organelle	2.87114754832297e-05
CC	GO:0097458	neuron part	3.08031836599822e-05
BP	GO:0050794	regulation of cellular process	4.34542873526892e-05
CC	GO:0005654	nucleoplasm	4.34542873526892e-05
CC	GO:0097060	synaptic membrane	4.78257962094569e-05
BP	GO:0007399	nervous system development	6.41098982047385e-05
CC	GO:0031226	intrinsic component of plasma membrane	0.000105691858880155
CC	GO:0044456	synapse part	0.000119396853646543
BP	GO:0006396	RNA processing	0.000119396853646543
MF	GO:0044877	protein-containing complex binding	0.000181468200066581
CC	GO:0005887	integral component of plasma membrane	0.000225934917802896
CC	GO:1990904	ribonucleoprotein complex	0.000255597260566797
CC	GO:0000775	chromosome, centromeric region	0.000309458731865118
BP	GO:0008380	RNA splicing	0.00031631373722869
CC	GO:0045211	postsynaptic membrane	0.0005011956748331
CC	GO:0005581	collagen trimer	0.000568796304935713
CC	GO:0036477	somatodendritic compartment	0.000583558957854589
CC	GO:0000776	kinetochore	0.000665504281318856
CC	GO:0044464	cell part	0.000811170171800046
CC	GO:0005623	cell	0.000869594548951716
BP	GO:0006397	mRNA processing	0.000886161682178831
CC	GO:0044420	extracellular matrix component	0.00117615635348921
CC	GO:0030054	cell junction	0.00159077131913747
CC	GO:0005681	spliceosomal complex	0.00159077131913747
CC	GO:0005634	nucleus	0.00160088984752041
CC	GO:0098687	chromosomal region	0.00201394628020547
BP	GO:0048519	negative regulation of biological process	0.00201394628020547
CC	GO:0044421	extracellular region part	0.00278482482141072
CC	GO:0043005	neuron projection	0.0028684697391203
CC	GO:0005694	chromosome	0.00308009500452096
BP	GO:0051179	localization	0.00308009500452096
BP	GO:0048523	negative regulation of cellular process	0.0032810573014932
BP	GO:0051128	regulation of cellular component organization	0.0032810573014932
BP	GO:0016071	mRNA metabolic process	0.0032810573014932
CC	GO:0098982	GABA-ergic synapse	0.00393221407892227
BP	GO:0022610	biological adhesion	0.0039705057161409
CC	GO:0099240	intrinsic component of synaptic membrane	0.0042198339907868
MF	GO:0003729	mRNA binding	0.0042198339907868
CC	GO:0044422	organelle part	0.00465888842419742
BP	GO:0007155	cell adhesion	0.00479260743517169
BP	GO:0000245	spliceosomal complex assembly	0.00506726882500819
CC	GO:0044459	plasma membrane part	0.00528842328603721
CC	GO:0044427	chromosomal part	0.00539786230357307
CC	GO:0033267	axon part	0.0070503792914324
BP	GO:0048518	positive regulation of biological process	0.00721830558293149
CC	GO:0099634	postsynaptic specialization membrane	0.00745505363343326
BP	GO:0006139	nucleobase-containing compound metabolic process	0.00795738489038749
BP	GO:0090304	nucleic acid metabolic process	0.00815430245223597
BP	GO:0099536	synaptic signaling	0.00815663261664079
BP	GO:0043170	macromolecule metabolic process	0.00842768005729042
BP	GO:0051239	regulation of multicellular organismal process	0.00842768005729042
MF	GO:0003723	RNA binding	0.00932346616100141
CC	GO:0098936	intrinsic component of postsynaptic membrane	0.00986121960556836
BP	GO:0050808	synapse organization	0.0105551947572869
CC	GO:0097447	dendritic tree	0.0110337616398254
BP	GO:0099537	trans-synaptic signaling	0.0111665014349494
BP	GO:0008150	biological_process	0.0111771791804377
BP	GO:0007268	chemical synaptic transmission	0.0112595464775391
BP	GO:0098916	anterograde trans-synaptic signaling	0.0112595464775391
BP	GO:0006403	RNA localization	0.0112972395336278
CC	GO:0005615	extracellular space	0.0112972395336278
BP	GO:0048869	cellular developmental process	0.0112972395336278
BP	GO:0040007	growth	0.0112972395336278
BP	GO:0051960	regulation of nervous system development	0.0112972395336278
BP	GO:0051130	positive regulation of cellular component organization	0.0112972395336278
BP	GO:0007049	cell cycle	0.0115566430847011
BP	GO:0051726	regulation of cell cycle	0.0120272325460335
CC	GO:0098878	neurotransmitter receptor complex	0.0125335718347168
CC	GO:0043025	neuronal cell body	0.013145293193275
BP	GO:0000375	RNA splicing, via transesterification reactions	0.0134119509538801
BP	GO:0000377	RNA splicing, via transesterification reactions with bulged adenosine as nucleophile	0.0134119509538801
BP	GO:0000398	mRNA splicing, via spliceosome	0.0134119509538801
CC	GO:0098794	postsynapse	0.0141603844199627
CC	GO:0030425	dendrite	0.0144082662317933
CC	GO:0000779	condensed chromosome, centromeric region	0.0148231631441573
CC	GO:0098590	plasma membrane region	0.0153555808650079
BP	GO:0046483	heterocycle metabolic process	0.0155253698631112
CC	GO:0099699	integral component of synaptic membrane	0.0156643868922534
CC	GO:0044297	cell body	0.0157581879439234
CC	GO:0005886	plasma membrane	0.0157777792827045
BP	GO:0090068	positive regulation of cell cycle process	0.0168997360917996
BP	GO:0030154	cell differentiation	0.0169754212798187
BP	GO:0000278	mitotic cell cycle	0.0173075095190352
BP	GO:0034641	cellular nitrogen compound metabolic process	0.0173990501142297
BP	GO:0050793	regulation of developmental process	0.0179479405640443
BP	GO:0048522	positive regulation of cellular process	0.0181996061801849
BP	GO:0051962	positive regulation of nervous system development	0.019112423483199
CC	GO:0005813	centrosome	0.019112423483199
CC	GO:0000777	condensed chromosome kinetochore	0.0200589101708295
CC	GO:0044327	dendritic spine head	0.0211168976161421
BP	GO:0051094	positive regulation of developmental process	0.0220025217582172
CC	GO:0098978	glutamatergic synapse	0.0225755453694287
CC	GO:0044446	intracellular organelle part	0.0225755453694287
BP	GO:0051983	regulation of chromosome segregation	0.0239798599355757
BP	GO:0032879	regulation of localization	0.0240540741893122
BP	GO:0030198	extracellular matrix organization	0.0240540741893122
BP	GO:1903671	negative regulation of sprouting angiogenesis	0.0240540741893122
BP	GO:0000070	mitotic sister chromatid segregation	0.0241133199528559
BP	GO:0060350	endochondral bone morphogenesis	0.024127685221662
BP	GO:0043062	extracellular structure organization	0.024127685221662
BP	GO:0060351	cartilage development involved in endochondral bone morphogenesis	0.024127685221662
BP	GO:1901701	cellular response to oxygen-containing compound	0.024127685221662
CC	GO:0071944	cell periphery	0.0245450309125214
BP	GO:0022008	neurogenesis	0.0247368563326705
BP	GO:0000819	sister chromatid segregation	0.0259281530690349
BP	GO:0006260	DNA replication	0.0275563243402729
BP	GO:0042221	response to chemical	0.0276484451030678
BP	GO:0032412	regulation of ion transmembrane transporter activity	0.0282730186105435
BP	GO:0007346	regulation of mitotic cell cycle	0.0285624609013165
BP	GO:0045597	positive regulation of cell differentiation	0.0285838796317255
BP	GO:0048699	generation of neurons	0.0286826279717302
BP	GO:0007215	glutamate receptor signaling pathway	0.0286826279717302
CC	GO:0099055	integral component of postsynaptic membrane	0.0289616810359383
BP	GO:0051301	cell division	0.0316071539691464
CC	GO:0008328	ionotropic glutamate receptor complex	0.0319219163764034
MF	GO:0005261	cation channel activity	0.0334663843373685
BP	GO:0051236	establishment of RNA localization	0.0334663843373685
BP	GO:0022613	ribonucleoprotein complex biogenesis	0.0334663843373685
BP	GO:0033045	regulation of sister chromatid segregation	0.0344980674619141
CC	GO:0005576	extracellular region	0.0346979624163166
MF	GO:0030020	extracellular matrix structural constituent conferring tensile strength	0.0348519736760515
MF	GO:0046873	metal ion transmembrane transporter activity	0.0348519736760515
CC	GO:1902495	transmembrane transporter complex	0.0349286731492914
BP	GO:0003418	growth plate cartilage chondrocyte differentiation	0.0352804971112499
BP	GO:0048468	cell development	0.0353974327067241
CC	GO:0099512	supramolecular fiber	0.0353974327067241
BP	GO:0030182	neuron differentiation	0.0353974327067241
BP	GO:0051716	cellular response to stimulus	0.0356387494563369
CC	GO:0042995	cell projection	0.0356387494563369
BP	GO:2000026	regulation of multicellular organismal development	0.0356387494563369
MF	GO:0015267	channel activity	0.0356387494563369
MF	GO:0022803	passive transmembrane transporter activity	0.0356387494563369
MF	GO:0022836	gated channel activity	0.0359530453145072
CC	GO:1990351	transporter complex	0.0359530453145072
CC	GO:0000228	nuclear chromosome	0.0361109859208063
BP	GO:0097435	supramolecular fiber organization	0.0363363262458473
MF	GO:0044325	ion channel binding	0.0363838840003264
BP	GO:0006725	cellular aromatic compound metabolic process	0.0380855631007443
BP	GO:0006941	striated muscle contraction	0.0382056362883336
CC	GO:0099080	supramolecular complex	0.0382056362883336
CC	GO:0099081	supramolecular polymer	0.0382056362883336
MF	GO:0005102	signaling receptor binding	0.0404834789901878
BP	GO:0051234	establishment of localization	0.0408463390541567
BP	GO:0060341	regulation of cellular localization	0.0408463390541567
CC	GO:0071013	catalytic step 2 spliceosome	0.0408463390541567
CC	GO:0034702	ion channel complex	0.04278133388688
BP	GO:0098742	cell-cell adhesion via plasma-membrane adhesion molecules	0.0435414938520623
BP	GO:0050769	positive regulation of neurogenesis	0.0435419823495917
CC	GO:0044304	main axon	0.0445573120770797
BP	GO:0070887	cellular response to chemical stimulus	0.0445739308355835
BP	GO:0140014	mitotic nuclear division	0.0453522008161912
BP	GO:0033047	regulation of mitotic sister chromatid segregation	0.0462264407091365
BP	GO:0010467	gene expression	0.0462264407091365
BP	GO:0003433	chondrocyte development involved in endochondral bone morphogenesis	0.0462264407091365
MF	GO:0022838	substrate-specific channel activity	0.0462264407091365
MF	GO:0022839	ion gated channel activity	0.0466892505468838
BP	GO:0048167	regulation of synaptic plasticity	0.0475919372259719
BP	GO:0006807	nitrogen compound metabolic process	0.0487568246932268
BP	GO:1900449	regulation of glutamate receptor signaling pathway	0.0487568246932268
