# Supplementary material for: Dedicated transcriptomics combined with power analysis lead to functional understanding of genes with weak phenotypic changes in knockout lines
Source: PLoS Comput Biol. 2020 Nov 12;16(11):e1008354. doi: 10.1371/journal.pcbi.1008354 (PMC7685438; doi:10.1371/journal.pcbi.1008354)
Supplement: S4 File — (GZ) [file pcbi.1008354.s018.gz › S4_File/gor0.7/717.tsv]

ontology	category	term	BH
CC	GO:0032991	protein-containing complex	1.43049389670971e-09
BP	GO:0009987	cellular process	1.43049389670971e-09
BP	GO:0071840	cellular component organization or biogenesis	2.05893839005356e-08
MF	GO:0005515	protein binding	5.70090355078967e-08
BP	GO:0016043	cellular component organization	3.07400632112817e-07
BP	GO:0032501	multicellular organismal process	3.14700511579604e-07
BP	GO:0032502	developmental process	3.83871191150489e-07
MF	GO:0005488	binding	4.61855665215064e-07
BP	GO:0007275	multicellular organism development	4.79393651854618e-07
CC	GO:0031012	extracellular matrix	4.79393651854618e-07
BP	GO:0048856	anatomical structure development	8.22509897563472e-07
CC	GO:0044428	nuclear part	1.18086222566627e-06
BP	GO:0065007	biological regulation	1.32053867416893e-06
BP	GO:0048731	system development	1.32053867416893e-06
MF	GO:0005201	extracellular matrix structural constituent	1.41325132926362e-06
MF	GO:0005198	structural molecule activity	2.55028481916297e-06
BP	GO:0050789	regulation of biological process	2.83050738538926e-06
CC	GO:0030424	axon	3.25487333986724e-06
CC	GO:0062023	collagen-containing extracellular matrix	1.07854461924982e-05
CC	GO:0097458	neuron part	1.10581066583327e-05
CC	GO:0097060	synaptic membrane	1.4293186945944e-05
CC	GO:0031981	nuclear lumen	1.56800657475852e-05
BP	GO:0050794	regulation of cellular process	1.72611615321067e-05
CC	GO:0043228	non-membrane-bounded organelle	2.29523704839944e-05
CC	GO:0045202	synapse	2.63777803357801e-05
CC	GO:0070013	intracellular organelle lumen	2.7693811747974e-05
CC	GO:0031974	membrane-enclosed lumen	2.86417396977602e-05
CC	GO:0043233	organelle lumen	2.86417396977602e-05
CC	GO:0043232	intracellular non-membrane-bounded organelle	4.14154564752115e-05
CC	GO:0044421	extracellular region part	4.14154564752115e-05
CC	GO:0031226	intrinsic component of plasma membrane	5.2713190629926e-05
BP	GO:0007399	nervous system development	6.90858062410589e-05
CC	GO:0044456	synapse part	7.38217219150994e-05
CC	GO:0036477	somatodendritic compartment	7.38217219150994e-05
BP	GO:0051128	regulation of cellular component organization	7.38217219150994e-05
CC	GO:0005654	nucleoplasm	7.38217219150994e-05
CC	GO:0044464	cell part	7.59779187585976e-05
CC	GO:0005623	cell	8.15011632679492e-05
CC	GO:0045211	postsynaptic membrane	0.000152386778442885
CC	GO:0030054	cell junction	0.000188265606106458
CC	GO:0005887	integral component of plasma membrane	0.000206666789098596
BP	GO:0051130	positive regulation of cellular component organization	0.00021809745640378
CC	GO:0033267	axon part	0.000247332070026593
BP	GO:0030198	extracellular matrix organization	0.00036334993278075
CC	GO:0044422	organelle part	0.00045975170601829
BP	GO:0006397	mRNA processing	0.000479660668613296
BP	GO:0006396	RNA processing	0.000483782464512737
CC	GO:0043005	neuron projection	0.000533172308112475
BP	GO:0048519	negative regulation of biological process	0.00053488099453319
CC	GO:0005615	extracellular space	0.000621057086917706
BP	GO:0048523	negative regulation of cellular process	0.000741732329832613
BP	GO:0008380	RNA splicing	0.000753469366027841
BP	GO:0051179	localization	0.000762942430928223
CC	GO:0000775	chromosome, centromeric region	0.000927237896264615
CC	GO:0043025	neuronal cell body	0.000938946313531032
BP	GO:0006139	nucleobase-containing compound metabolic process	0.000992638460497382
BP	GO:0090304	nucleic acid metabolic process	0.00100664303239046
CC	GO:0099240	intrinsic component of synaptic membrane	0.00100922991569248
BP	GO:0016071	mRNA metabolic process	0.00108495084036616
CC	GO:0005681	spliceosomal complex	0.00110602998629964
CC	GO:0005634	nucleus	0.0011248483715035
BP	GO:0030154	cell differentiation	0.00120199412468502
BP	GO:0048869	cellular developmental process	0.00127008649872083
CC	GO:0097447	dendritic tree	0.00134387845144232
BP	GO:0048518	positive regulation of biological process	0.00161512623984393
CC	GO:0044459	plasma membrane part	0.00161512623984393
CC	GO:0044297	cell body	0.00162508576354962
CC	GO:0000776	kinetochore	0.00166681382372002
BP	GO:0051239	regulation of multicellular organismal process	0.00175471959470108
CC	GO:0030425	dendrite	0.00223735275298086
CC	GO:0098936	intrinsic component of postsynaptic membrane	0.00239669072354822
CC	GO:0005581	collagen trimer	0.0024506297337398
BP	GO:0048468	cell development	0.00254400394648481
BP	GO:0099536	synaptic signaling	0.00255993045338901
MF	GO:0044877	protein-containing complex binding	0.00269852554228225
CC	GO:0098687	chromosomal region	0.00348494460628349
BP	GO:0043062	extracellular structure organization	0.00348494460628349
BP	GO:0043170	macromolecule metabolic process	0.00359959069658735
BP	GO:0099537	trans-synaptic signaling	0.003675749294894
BP	GO:0040007	growth	0.003675749294894
BP	GO:0046483	heterocycle metabolic process	0.00382532525754652
MF	GO:0005212	structural constituent of eye lens	0.00387705230927015
CC	GO:0044420	extracellular matrix component	0.0040836679908587
BP	GO:0050793	regulation of developmental process	0.00409280271525859
BP	GO:0051962	positive regulation of nervous system development	0.00409280271525859
CC	GO:0098590	plasma membrane region	0.00409296604111682
BP	GO:0022008	neurogenesis	0.00427033688606169
BP	GO:0048666	neuron development	0.00430407369492837
BP	GO:0048522	positive regulation of cellular process	0.00430407369492837
BP	GO:0008037	cell recognition	0.0044338119494734
CC	GO:0044446	intracellular organelle part	0.00443570677122421
BP	GO:0034641	cellular nitrogen compound metabolic process	0.00454522815910839
BP	GO:0000245	spliceosomal complex assembly	0.00454522815910839
BP	GO:0007268	chemical synaptic transmission	0.00454522815910839
BP	GO:0098916	anterograde trans-synaptic signaling	0.00454522815910839
CC	GO:1990904	ribonucleoprotein complex	0.00460103174777361
CC	GO:0099699	integral component of synaptic membrane	0.00466092535315825
BP	GO:2000026	regulation of multicellular organismal development	0.00487635084387237
BP	GO:0048699	generation of neurons	0.00529036388683584
MF	GO:0005102	signaling receptor binding	0.00557344367185427
BP	GO:0051716	cellular response to stimulus	0.00563039570048401
CC	GO:0099634	postsynaptic specialization membrane	0.00679577425571841
MF	GO:0046873	metal ion transmembrane transporter activity	0.00705823611711395
CC	GO:0005576	extracellular region	0.0073152727602406
BP	GO:0051094	positive regulation of developmental process	0.00735633776304531
CC	GO:0005813	centrosome	0.00757050994453882
BP	GO:0051960	regulation of nervous system development	0.00815652218025428
BP	GO:0007154	cell communication	0.00833209441884709
CC	GO:0098982	GABA-ergic synapse	0.00836035935229066
BP	GO:0006725	cellular aromatic compound metabolic process	0.0085388632460238
BP	GO:0010720	positive regulation of cell development	0.0085388632460238
CC	GO:0099055	integral component of postsynaptic membrane	0.0085388632460238
CC	GO:0005886	plasma membrane	0.0085388632460238
CC	GO:0071944	cell periphery	0.00860315079485435
CC	GO:0044427	chromosomal part	0.00924284949932798
BP	GO:0000375	RNA splicing, via transesterification reactions	0.00950793698885223
BP	GO:0000377	RNA splicing, via transesterification reactions with bulged adenosine as nucleophile	0.00950793698885223
BP	GO:0000398	mRNA splicing, via spliceosome	0.00950793698885223
BP	GO:0022610	biological adhesion	0.00950793698885223
BP	GO:0045597	positive regulation of cell differentiation	0.00960680651277963
CC	GO:0005694	chromosome	0.0109748748848458
BP	GO:0007155	cell adhesion	0.0112526908232809
BP	GO:0032879	regulation of localization	0.0112526908232809
BP	GO:2001257	regulation of cation channel activity	0.0115551245003987
BP	GO:0003071	renal system process involved in regulation of systemic arterial blood pressure	0.0115551245003987
BP	GO:0009653	anatomical structure morphogenesis	0.0115551245003987
BP	GO:0003008	system process	0.0115551245003987
BP	GO:0023052	signaling	0.0115551245003987
BP	GO:0045595	regulation of cell differentiation	0.0115551245003987
BP	GO:0008150	biological_process	0.0122357671925247
BP	GO:0044085	cellular component biogenesis	0.0122357671925247
MF	GO:0030020	extracellular matrix structural constituent conferring tensile strength	0.0128276859700482
BP	GO:0050769	positive regulation of neurogenesis	0.013423310785013
MF	GO:0005261	cation channel activity	0.013423310785013
BP	GO:0051983	regulation of chromosome segregation	0.0136242093053944
BP	GO:0098655	cation transmembrane transport	0.0142196863656591
CC	GO:0098793	presynapse	0.0145786786834431
CC	GO:0098794	postsynapse	0.0145786786834431
BP	GO:0098659	inorganic cation import across plasma membrane	0.0145786786834431
BP	GO:0099587	inorganic ion import across plasma membrane	0.0145786786834431
BP	GO:0051726	regulation of cell cycle	0.0148414796356229
BP	GO:0031175	neuron projection development	0.0148746325191946
BP	GO:0030182	neuron differentiation	0.0149032320497747
BP	GO:0048589	developmental growth	0.0150931026506249
BP	GO:1901701	cellular response to oxygen-containing compound	0.0150931026506249
BP	GO:0006260	DNA replication	0.0155267575846618
CC	GO:0048786	presynaptic active zone	0.0156577524177416
BP	GO:0060255	regulation of macromolecule metabolic process	0.0158642122027783
CC	GO:0042995	cell projection	0.0162529641077643
BP	GO:0022613	ribonucleoprotein complex biogenesis	0.0162529641077643
BP	GO:0060284	regulation of cell development	0.0168296319411234
BP	GO:0032412	regulation of ion transmembrane transporter activity	0.0168296319411234
CC	GO:0000502	proteasome complex	0.0168805023961836
BP	GO:0033045	regulation of sister chromatid segregation	0.0180707360407862
CC	GO:0000777	condensed chromosome kinetochore	0.0180707360407862
CC	GO:0044327	dendritic spine head	0.0187208976656598
BP	GO:0010467	gene expression	0.0194706517204407
BP	GO:1901360	organic cyclic compound metabolic process	0.0194706517204407
MF	GO:0005509	calcium ion binding	0.0197644596370772
CC	GO:0043197	dendritic spine	0.0199908973541123
BP	GO:0016070	RNA metabolic process	0.020469922373454
BP	GO:0051093	negative regulation of developmental process	0.0206977479845455
BP	GO:0070887	cellular response to chemical stimulus	0.0234165173372991
BP	GO:0003015	heart process	0.0237807701632146
BP	GO:0042221	response to chemical	0.0239210783025686
BP	GO:0033047	regulation of mitotic sister chromatid segregation	0.0245117178475611
BP	GO:0033993	response to lipid	0.0245117178475611
BP	GO:0050767	regulation of neurogenesis	0.0264791988664066
CC	GO:0098839	postsynaptic density membrane	0.0267130948567656
BP	GO:0031123	RNA 3'-end processing	0.0267130948567656
CC	GO:0098878	neurotransmitter receptor complex	0.0271887246651397
BP	GO:0048168	regulation of neuronal synaptic plasticity	0.0273927257475528
BP	GO:0051234	establishment of localization	0.0274259297923507
BP	GO:0050804	modulation of chemical synaptic transmission	0.027491284121861
BP	GO:0001501	skeletal system development	0.027491284121861
BP	GO:0007049	cell cycle	0.027491284121861
BP	GO:0050808	synapse organization	0.0278281424634365
BP	GO:0050896	response to stimulus	0.0278281424634365
BP	GO:0098742	cell-cell adhesion via plasma-membrane adhesion molecules	0.0280745443739407
CC	GO:1905369	endopeptidase complex	0.0281394996072485
BP	GO:0006941	striated muscle contraction	0.0287521485335741
CC	GO:0098978	glutamatergic synapse	0.0287521485335741
CC	GO:0044304	main axon	0.0287521485335741
BP	GO:0006974	cellular response to DNA damage stimulus	0.0291486521480038
CC	GO:0044309	neuron spine	0.029648452367802
MF	GO:0015267	channel activity	0.029860415524575
MF	GO:0022803	passive transmembrane transporter activity	0.029860415524575
CC	GO:0008328	ionotropic glutamate receptor complex	0.0305399188193613
BP	GO:0099177	regulation of trans-synaptic signaling	0.0310930962891038
BP	GO:0030001	metal ion transport	0.0323091067956196
BP	GO:0000278	mitotic cell cycle	0.034951467178122
CC	GO:0000779	condensed chromosome, centromeric region	0.035059140519948
BP	GO:0002062	chondrocyte differentiation	0.0359757990245783
BP	GO:0022898	regulation of transmembrane transporter activity	0.036585034798045
BP	GO:0090068	positive regulation of cell cycle process	0.0374940559693167
BP	GO:0060350	endochondral bone morphogenesis	0.0386834814801779
CC	GO:0044463	cell projection part	0.0389338782465153
CC	GO:0120038	plasma membrane bounded cell projection part	0.0389338782465153
BP	GO:0098662	inorganic cation transmembrane transport	0.0389338782465153
CC	GO:0005856	cytoskeleton	0.0396244785141165
BP	GO:0098660	inorganic ion transmembrane transport	0.0396244785141165
BP	GO:0030030	cell projection organization	0.0401319866826874
BP	GO:0044089	positive regulation of cellular component biogenesis	0.0401974602558392
MF	GO:0016887	ATPase activity	0.0415275900568244
BP	GO:0042391	regulation of membrane potential	0.0415275900568244
MF	GO:0003729	mRNA binding	0.0415275900568244
BP	GO:0007346	regulation of mitotic cell cycle	0.0415275900568244
MF	GO:0022890	inorganic cation transmembrane transporter activity	0.0419448692583317
BP	GO:0060348	bone development	0.0420239379425871
BP	GO:0048167	regulation of synaptic plasticity	0.0427282067130167
BP	GO:0006259	DNA metabolic process	0.0427282067130167
MF	GO:0005267	potassium channel activity	0.0427282067130167
BP	GO:0044087	regulation of cellular component biogenesis	0.0430078364415978
BP	GO:0006807	nitrogen compound metabolic process	0.0431184021511961
CC	GO:0071013	catalytic step 2 spliceosome	0.043581030135555
MF	GO:0022836	gated channel activity	0.0437978506605044
CC	GO:0099080	supramolecular complex	0.0437978506605044
CC	GO:0099081	supramolecular polymer	0.0437978506605044
BP	GO:0098739	import across plasma membrane	0.0439320155301706
BP	GO:0120036	plasma membrane bounded cell projection organization	0.0440448749238649
BP	GO:0060047	heart contraction	0.0441271127598698
BP	GO:0006813	potassium ion transport	0.0451148806604656
BP	GO:0071804	cellular potassium ion transport	0.0451148806604656
BP	GO:0071805	potassium ion transmembrane transport	0.0451148806604656
MF	GO:1990825	sequence-specific mRNA binding	0.0453761231170145
BP	GO:0006403	RNA localization	0.0456849700209148
CC	GO:0150034	distal axon	0.0456849700209148
CC	GO:0099512	supramolecular fiber	0.0457072965709812
BP	GO:0006261	DNA-dependent DNA replication	0.0457072965709812
CC	GO:0042734	presynaptic membrane	0.0457072965709812
BP	GO:0120039	plasma membrane bounded cell projection morphogenesis	0.0473895803767386
BP	GO:0044260	cellular macromolecule metabolic process	0.0479893176630649
BP	GO:0010646	regulation of cell communication	0.0486726172061657
