# Supplementary material for: Dedicated transcriptomics combined with power analysis lead to functional understanding of genes with weak phenotypic changes in knockout lines
Source: PLoS Comput Biol. 2020 Nov 12;16(11):e1008354. doi: 10.1371/journal.pcbi.1008354 (PMC7685438; doi:10.1371/journal.pcbi.1008354)
Supplement: S4 File — (GZ) [file pcbi.1008354.s018.gz › S4_File/gor0.7/624.tsv]

ontology	category	term	BH
CC	GO:0032991	protein-containing complex	1.90742228093232e-07
BP	GO:0009987	cellular process	3.09026798643313e-07
BP	GO:0071840	cellular component organization or biogenesis	3.83629300000586e-07
BP	GO:0032502	developmental process	1.75541349157767e-06
BP	GO:0032501	multicellular organismal process	1.92549059786318e-06
BP	GO:0048856	anatomical structure development	2.77031410691783e-06
BP	GO:0007275	multicellular organism development	3.06478449080648e-06
CC	GO:0044428	nuclear part	3.83567167656873e-06
BP	GO:0016043	cellular component organization	5.30309569545991e-06
BP	GO:0048731	system development	5.30309569545991e-06
BP	GO:0006396	RNA processing	5.30309569545991e-06
BP	GO:0065007	biological regulation	5.30309569545991e-06
MF	GO:0005488	binding	5.30309569545991e-06
MF	GO:0005515	protein binding	7.27519971247585e-06
BP	GO:0050789	regulation of biological process	1.97924691134164e-05
CC	GO:0005634	nucleus	2.41319253831822e-05
BP	GO:0050794	regulation of cellular process	2.41348061173365e-05
CC	GO:0031012	extracellular matrix	3.64355243056808e-05
MF	GO:0005201	extracellular matrix structural constituent	3.64355243056808e-05
CC	GO:0031981	nuclear lumen	3.64355243056808e-05
CC	GO:0045202	synapse	3.87778748536874e-05
CC	GO:0097060	synaptic membrane	5.52249593567906e-05
MF	GO:0005198	structural molecule activity	8.37471085079092e-05
BP	GO:0090304	nucleic acid metabolic process	0.000103710361514484
BP	GO:0007399	nervous system development	0.000132700131900937
CC	GO:0005654	nucleoplasm	0.000140878812016883
CC	GO:0062023	collagen-containing extracellular matrix	0.000149945237033257
CC	GO:0044456	synapse part	0.000155630511599535
BP	GO:0008380	RNA splicing	0.000168898041727817
BP	GO:0006397	mRNA processing	0.000179540345858132
CC	GO:0000776	kinetochore	0.000236018964790561
CC	GO:0030424	axon	0.000237470812076954
BP	GO:0016071	mRNA metabolic process	0.000283423800290134
CC	GO:0070013	intracellular organelle lumen	0.000321106257348603
BP	GO:0040007	growth	0.000326363745467529
CC	GO:0031974	membrane-enclosed lumen	0.000326363745467529
CC	GO:0043233	organelle lumen	0.000326363745467529
CC	GO:0043228	non-membrane-bounded organelle	0.000399199902266051
CC	GO:0000775	chromosome, centromeric region	0.000611038342863749
BP	GO:0006139	nucleobase-containing compound metabolic process	0.000691195033994819
CC	GO:1990904	ribonucleoprotein complex	0.000809467966916435
BP	GO:0051128	regulation of cellular component organization	0.000943837157547278
BP	GO:0048518	positive regulation of biological process	0.00102590023647224
CC	GO:0098687	chromosomal region	0.00108380871268828
CC	GO:0097458	neuron part	0.00129015268852789
CC	GO:0043232	intracellular non-membrane-bounded organelle	0.00129500965458544
CC	GO:0005681	spliceosomal complex	0.00143792756831068
BP	GO:0043170	macromolecule metabolic process	0.00145317464125085
BP	GO:0051130	positive regulation of cellular component organization	0.00145317464125085
BP	GO:0022613	ribonucleoprotein complex biogenesis	0.00152480393148417
BP	GO:0046483	heterocycle metabolic process	0.00254931166667655
BP	GO:0048869	cellular developmental process	0.00307019954918969
BP	GO:0003071	renal system process involved in regulation of systemic arterial blood pressure	0.00345923191913603
BP	GO:0060351	cartilage development involved in endochondral bone morphogenesis	0.00352636910459778
BP	GO:0006260	DNA replication	0.00373104143687536
CC	GO:0045211	postsynaptic membrane	0.00378677553565519
BP	GO:0048519	negative regulation of biological process	0.00378677553565519
BP	GO:0034641	cellular nitrogen compound metabolic process	0.00378873719434843
BP	GO:0030154	cell differentiation	0.00378873719434843
BP	GO:0000070	mitotic sister chromatid segregation	0.00415550620228767
BP	GO:0006725	cellular aromatic compound metabolic process	0.00429025487281312
BP	GO:0099536	synaptic signaling	0.00429025487281312
MF	GO:0005212	structural constituent of eye lens	0.00441015452100457
BP	GO:0048523	negative regulation of cellular process	0.00448827345733217
BP	GO:0000375	RNA splicing, via transesterification reactions	0.00488131550430426
BP	GO:0000377	RNA splicing, via transesterification reactions with bulged adenosine as nucleophile	0.00488131550430426
BP	GO:0000398	mRNA splicing, via spliceosome	0.00488131550430426
BP	GO:0048522	positive regulation of cellular process	0.00500806066906818
CC	GO:0030054	cell junction	0.00500806066906818
BP	GO:0048589	developmental growth	0.00500848013064916
CC	GO:0044464	cell part	0.00524829917120576
BP	GO:0099537	trans-synaptic signaling	0.00547113541598694
CC	GO:0005623	cell	0.00547113541598694
BP	GO:0007268	chemical synaptic transmission	0.00547113541598694
BP	GO:0098916	anterograde trans-synaptic signaling	0.00547113541598694
BP	GO:0051239	regulation of multicellular organismal process	0.00547113541598694
CC	GO:0031226	intrinsic component of plasma membrane	0.00547113541598694
BP	GO:0051094	positive regulation of developmental process	0.00581435055334076
BP	GO:0050793	regulation of developmental process	0.00581435055334076
CC	GO:0000777	condensed chromosome kinetochore	0.00663340157639522
CC	GO:0044422	organelle part	0.00750645833428006
CC	GO:0005581	collagen trimer	0.00801385135856934
BP	GO:0051726	regulation of cell cycle	0.00805214473696023
CC	GO:0098590	plasma membrane region	0.00815249702565277
CC	GO:0005887	integral component of plasma membrane	0.00815249702565277
BP	GO:0060255	regulation of macromolecule metabolic process	0.00854519793473253
BP	GO:0051179	localization	0.00895767974575556
BP	GO:1901360	organic cyclic compound metabolic process	0.00918913720894207
CC	GO:0098982	GABA-ergic synapse	0.00972634759552294
BP	GO:0000819	sister chromatid segregation	0.00977520395795427
BP	GO:0022610	biological adhesion	0.00977520395795427
BP	GO:0090068	positive regulation of cell cycle process	0.0108533474113943
BP	GO:0048468	cell development	0.0110301814651042
MF	GO:0003729	mRNA binding	0.0110301814651042
BP	GO:0045597	positive regulation of cell differentiation	0.0111155690464575
BP	GO:0007155	cell adhesion	0.0112657101541011
BP	GO:0060350	endochondral bone morphogenesis	0.0112657101541011
BP	GO:0001501	skeletal system development	0.0119196924862242
BP	GO:0006261	DNA-dependent DNA replication	0.0133383697472442
BP	GO:0007346	regulation of mitotic cell cycle	0.0133383697472442
BP	GO:0006259	DNA metabolic process	0.0134431552443977
CC	GO:0005694	chromosome	0.013542739981791
CC	GO:0099240	intrinsic component of synaptic membrane	0.0139142863959899
BP	GO:0016070	RNA metabolic process	0.0147495583184574
BP	GO:0002062	chondrocyte differentiation	0.014973555269874
BP	GO:0048168	regulation of neuronal synaptic plasticity	0.0150111610421827
BP	GO:0010467	gene expression	0.0154629061566003
BP	GO:0006403	RNA localization	0.0154629061566003
BP	GO:0044085	cellular component biogenesis	0.0156130220946762
BP	GO:0140014	mitotic nuclear division	0.0156826130253235
CC	GO:0005813	centrosome	0.0156826130253235
BP	GO:0007049	cell cycle	0.0160847790031539
BP	GO:0000245	spliceosomal complex assembly	0.016145299049795
BP	GO:0051983	regulation of chromosome segregation	0.0161854598590672
CC	GO:0036477	somatodendritic compartment	0.0164414871186249
BP	GO:0044260	cellular macromolecule metabolic process	0.0166013201016614
BP	GO:0032879	regulation of localization	0.0167319832283364
CC	GO:0044427	chromosomal part	0.0167319832283364
BP	GO:0031123	RNA 3'-end processing	0.0167319832283364
CC	GO:0044421	extracellular region part	0.0167319832283364
CC	GO:0000779	condensed chromosome, centromeric region	0.0167319832283364
BP	GO:0000278	mitotic cell cycle	0.0171498652585775
BP	GO:2000026	regulation of multicellular organismal development	0.0181029161273009
BP	GO:0008037	cell recognition	0.0189450655566758
MF	GO:0016887	ATPase activity	0.0211186077427513
BP	GO:1901700	response to oxygen-containing compound	0.0212186667922811
BP	GO:0033045	regulation of sister chromatid segregation	0.0220737898228542
CC	GO:0098793	presynapse	0.0221236797409397
CC	GO:0044327	dendritic spine head	0.0221236797409397
BP	GO:0006275	regulation of DNA replication	0.0225073809156004
CC	GO:0043005	neuron projection	0.0232075250179329
BP	GO:0045595	regulation of cell differentiation	0.0237110242937533
BP	GO:0051216	cartilage development	0.0241089941169612
CC	GO:0044459	plasma membrane part	0.0245261872034439
BP	GO:0051716	cellular response to stimulus	0.0245723806795223
BP	GO:0006807	nitrogen compound metabolic process	0.024668263071154
CC	GO:0098794	postsynapse	0.0247320860982713
BP	GO:0060348	bone development	0.0247462743771304
BP	GO:0035264	multicellular organism growth	0.0247462743771304
CC	GO:0044446	intracellular organelle part	0.0247462743771304
BP	GO:0060349	bone morphogenesis	0.0247462743771304
BP	GO:0048666	neuron development	0.0254245809372693
BP	GO:1901701	cellular response to oxygen-containing compound	0.0266942244822898
CC	GO:0033267	axon part	0.0278440895334707
BP	GO:0030182	neuron differentiation	0.0278602763636089
CC	GO:0044420	extracellular matrix component	0.0278602763636089
BP	GO:0033047	regulation of mitotic sister chromatid segregation	0.0281377345804501
CC	GO:0043025	neuronal cell body	0.0288726539137309
CC	GO:0098878	neurotransmitter receptor complex	0.0294670867148098
MF	GO:0044877	protein-containing complex binding	0.0300536581262036
BP	GO:0003008	system process	0.0300536581262036
BP	GO:0051171	regulation of nitrogen compound metabolic process	0.0303798551194738
MF	GO:0003723	RNA binding	0.0309046810414959
BP	GO:0007154	cell communication	0.0320707186661589
MF	GO:0046873	metal ion transmembrane transporter activity	0.0321834185942875
BP	GO:0048699	generation of neurons	0.0345086676319181
CC	GO:0044297	cell body	0.037748524055639
BP	GO:0003417	growth plate cartilage development	0.0390154280790284
CC	GO:0042734	presynaptic membrane	0.040686773301784
MF	GO:0030020	extracellular matrix structural constituent conferring tensile strength	0.0410493466006046
BP	GO:0023052	signaling	0.0413440795151978
BP	GO:0050808	synapse organization	0.0415887964503827
CC	GO:0098936	intrinsic component of postsynaptic membrane	0.0416742679657127
BP	GO:1905477	positive regulation of protein localization to membrane	0.0418445338357356
CC	GO:0005886	plasma membrane	0.0421896898027308
BP	GO:0022008	neurogenesis	0.0427918654150387
CC	GO:0099699	integral component of synaptic membrane	0.0432261591868188
BP	GO:0010564	regulation of cell cycle process	0.0437645575078067
BP	GO:0051236	establishment of RNA localization	0.0443607956503599
MF	GO:0004529	exodeoxyribonuclease activity	0.0445516107651796
BP	GO:1901987	regulation of cell cycle phase transition	0.0457662906461267
CC	GO:0044451	nucleoplasm part	0.0458953295506049
BP	GO:0051310	metaphase plate congression	0.048670211986924
MF	GO:0003697	single-stranded DNA binding	0.0492929866216344
