# Supplementary material for: Dedicated transcriptomics combined with power analysis lead to functional understanding of genes with weak phenotypic changes in knockout lines
Source: PLoS Comput Biol. 2020 Nov 12;16(11):e1008354. doi: 10.1371/journal.pcbi.1008354 (PMC7685438; doi:10.1371/journal.pcbi.1008354)
Supplement: S4 File — (GZ) [file pcbi.1008354.s018.gz › S4_File/gor0.7/781.tsv]

ontology	category	term	BH
CC	GO:0032991	protein-containing complex	3.44356194586945e-07
CC	GO:0031012	extracellular matrix	5.78599500820828e-07
BP	GO:0009987	cellular process	5.78599500820828e-07
MF	GO:0005201	extracellular matrix structural constituent	6.42742328649839e-06
CC	GO:0043228	non-membrane-bounded organelle	6.68598146380571e-06
CC	GO:0062023	collagen-containing extracellular matrix	6.68598146380571e-06
BP	GO:0007275	multicellular organism development	9.7359421770738e-06
BP	GO:0048731	system development	9.7359421770738e-06
BP	GO:0032501	multicellular organismal process	9.7359421770738e-06
BP	GO:0032502	developmental process	9.7359421770738e-06
CC	GO:0043232	intracellular non-membrane-bounded organelle	9.7359421770738e-06
MF	GO:0005198	structural molecule activity	9.7359421770738e-06
CC	GO:0030424	axon	1.59352028483292e-05
CC	GO:0044428	nuclear part	1.59352028483292e-05
MF	GO:0005515	protein binding	1.75086563768352e-05
BP	GO:0071840	cellular component organization or biogenesis	1.88755880927547e-05
BP	GO:0006396	RNA processing	4.55913090792901e-05
BP	GO:0048856	anatomical structure development	4.55913090792901e-05
CC	GO:0031226	intrinsic component of plasma membrane	5.08658067929221e-05
CC	GO:0005887	integral component of plasma membrane	0.000115230779164646
MF	GO:0005488	binding	0.000117750888622585
CC	GO:0097060	synaptic membrane	0.000184547680659306
CC	GO:0044421	extracellular region part	0.000191778214287647
BP	GO:0016043	cellular component organization	0.000360464122651073
BP	GO:0007399	nervous system development	0.000430967407963894
BP	GO:0006397	mRNA processing	0.000432909775341756
BP	GO:0065007	biological regulation	0.000452036931993992
CC	GO:0000776	kinetochore	0.000597962174572033
CC	GO:0031981	nuclear lumen	0.000650778183558749
BP	GO:0008380	RNA splicing	0.00065807325197007
CC	GO:0000775	chromosome, centromeric region	0.00065807325197007
CC	GO:0005581	collagen trimer	0.000747720682376356
CC	GO:0005634	nucleus	0.000752599197170405
CC	GO:0045202	synapse	0.000816120761773801
BP	GO:0016071	mRNA metabolic process	0.00111657927833631
CC	GO:0030054	cell junction	0.00113259867474238
BP	GO:0030154	cell differentiation	0.00131716354784856
CC	GO:0044456	synapse part	0.00179147492169829
CC	GO:1990904	ribonucleoprotein complex	0.00184091947841409
CC	GO:0044420	extracellular matrix component	0.00184091947841409
BP	GO:0048869	cellular developmental process	0.00184091947841409
BP	GO:0050789	regulation of biological process	0.00207930238080198
CC	GO:0005654	nucleoplasm	0.00207930238080198
CC	GO:0005681	spliceosomal complex	0.00282398530437918
CC	GO:0070013	intracellular organelle lumen	0.00287895367082285
CC	GO:0031974	membrane-enclosed lumen	0.00309834783597411
CC	GO:0043233	organelle lumen	0.00309834783597411
BP	GO:0090304	nucleic acid metabolic process	0.00459177658727147
CC	GO:0098687	chromosomal region	0.00464721185636562
CC	GO:0005615	extracellular space	0.0052570693321348
CC	GO:0033267	axon part	0.00543350477405454
BP	GO:0050794	regulation of cellular process	0.00549323214760209
MF	GO:0030020	extracellular matrix structural constituent conferring tensile strength	0.00632276632268865
CC	GO:0097458	neuron part	0.00632276632268865
BP	GO:0006139	nucleobase-containing compound metabolic process	0.00776367708191066
BP	GO:0051239	regulation of multicellular organismal process	0.00796205200556555
CC	GO:0044422	organelle part	0.00796205200556555
CC	GO:0045211	postsynaptic membrane	0.00869642866432435
BP	GO:0040007	growth	0.00879993341287814
BP	GO:0051179	localization	0.00912187143770177
CC	GO:0099080	supramolecular complex	0.00977447971756811
CC	GO:0099081	supramolecular polymer	0.00977447971756811
CC	GO:0099512	supramolecular fiber	0.0106596299532036
CC	GO:0099240	intrinsic component of synaptic membrane	0.0113943453277425
BP	GO:0031123	RNA 3'-end processing	0.0113943453277425
CC	GO:0044459	plasma membrane part	0.0114330458086338
BP	GO:0048518	positive regulation of biological process	0.0114330458086338
BP	GO:0008037	cell recognition	0.0139883632006994
BP	GO:0051094	positive regulation of developmental process	0.0139883632006994
BP	GO:0000070	mitotic sister chromatid segregation	0.0143371122629663
BP	GO:0043170	macromolecule metabolic process	0.0148611374581227
BP	GO:0022610	biological adhesion	0.0148611374581227
BP	GO:0051726	regulation of cell cycle	0.0152267484300117
BP	GO:2000026	regulation of multicellular organismal development	0.0163001939195793
BP	GO:0048468	cell development	0.0167322387693404
CC	GO:0099634	postsynaptic specialization membrane	0.017283343856416
BP	GO:0051130	positive regulation of cellular component organization	0.0174769389097078
BP	GO:0046483	heterocycle metabolic process	0.0184497477835713
BP	GO:0050793	regulation of developmental process	0.0184497477835713
BP	GO:0006403	RNA localization	0.0184497477835713
CC	GO:0005576	extracellular region	0.0190541327277144
CC	GO:0098978	glutamatergic synapse	0.0195956013028209
MF	GO:0003729	mRNA binding	0.0195956013028209
BP	GO:0007155	cell adhesion	0.0197426006703674
BP	GO:0051983	regulation of chromosome segregation	0.0197426006703674
BP	GO:0048666	neuron development	0.0197814856002336
BP	GO:0000245	spliceosomal complex assembly	0.0197814856002336
BP	GO:0000375	RNA splicing, via transesterification reactions	0.0197814856002336
BP	GO:0000377	RNA splicing, via transesterification reactions with bulged adenosine as nucleophile	0.0197814856002336
BP	GO:0000398	mRNA splicing, via spliceosome	0.0197814856002336
BP	GO:0022008	neurogenesis	0.0200144739157344
CC	GO:0000779	condensed chromosome, centromeric region	0.0200144739157344
BP	GO:0030182	neuron differentiation	0.0200144739157344
CC	GO:0036477	somatodendritic compartment	0.0200144739157344
CC	GO:0098982	GABA-ergic synapse	0.0200144739157344
CC	GO:0098936	intrinsic component of postsynaptic membrane	0.0202333905751079
BP	GO:0048523	negative regulation of cellular process	0.0220302626372709
BP	GO:0034641	cellular nitrogen compound metabolic process	0.0220302626372709
BP	GO:0045597	positive regulation of cell differentiation	0.0220302626372709
CC	GO:0005856	cytoskeleton	0.0220302626372709
BP	GO:0003418	growth plate cartilage chondrocyte differentiation	0.0228618586288747
CC	GO:0043292	contractile fiber	0.024545891920142
BP	GO:0048699	generation of neurons	0.0245638705307471
BP	GO:0006941	striated muscle contraction	0.0245638705307471
BP	GO:0033045	regulation of sister chromatid segregation	0.0246739303389616
CC	GO:0000777	condensed chromosome kinetochore	0.0252376692096046
BP	GO:0051128	regulation of cellular component organization	0.0255527973613838
BP	GO:0000819	sister chromatid segregation	0.0255659201802245
BP	GO:0003015	heart process	0.0263005467258572
CC	GO:0005813	centrosome	0.0275638935178736
BP	GO:0002062	chondrocyte differentiation	0.0282100765955204
BP	GO:0022613	ribonucleoprotein complex biogenesis	0.0282100765955204
BP	GO:0048589	developmental growth	0.0282100765955204
MF	GO:0005212	structural constituent of eye lens	0.0287916159527638
CC	GO:0044464	cell part	0.0308412306881356
CC	GO:0005694	chromosome	0.0309150062683151
BP	GO:0003433	chondrocyte development involved in endochondral bone morphogenesis	0.0315203823199023
BP	GO:0033047	regulation of mitotic sister chromatid segregation	0.0322365417932206
CC	GO:0005623	cell	0.0322365417932206
CC	GO:0099699	integral component of synaptic membrane	0.0329788550851306
CC	GO:0044446	intracellular organelle part	0.0329788550851306
BP	GO:0048168	regulation of neuronal synaptic plasticity	0.0329788550851306
BP	GO:0048519	negative regulation of biological process	0.0329788550851306
BP	GO:0090068	positive regulation of cell cycle process	0.0352110521253192
BP	GO:0007049	cell cycle	0.03745350790667
CC	GO:0098793	presynapse	0.0375337358659976
BP	GO:0006725	cellular aromatic compound metabolic process	0.0375337358659976
CC	GO:0043005	neuron projection	0.0391056139740739
BP	GO:0051962	positive regulation of nervous system development	0.0396269691939497
BP	GO:0048522	positive regulation of cellular process	0.0398289214690997
CC	GO:0044427	chromosomal part	0.0424689179960651
BP	GO:0006260	DNA replication	0.0428956241230134
BP	GO:0003422	growth plate cartilage morphogenesis	0.0431905661327922
BP	GO:0051960	regulation of nervous system development	0.0441385283281196
MF	GO:0003723	RNA binding	0.044501939124201
BP	GO:0007346	regulation of mitotic cell cycle	0.0463185661919359
CC	GO:0000502	proteasome complex	0.048394706823999
BP	GO:0045595	regulation of cell differentiation	0.0484357412974267
BP	GO:0051236	establishment of RNA localization	0.0484357412974267
CC	GO:0044297	cell body	0.0484357412974267
