# Supplementary material for: Dedicated transcriptomics combined with power analysis lead to functional understanding of genes with weak phenotypic changes in knockout lines
Source: PLoS Comput Biol. 2020 Nov 12;16(11):e1008354. doi: 10.1371/journal.pcbi.1008354 (PMC7685438; doi:10.1371/journal.pcbi.1008354)
Supplement: S4 File — (GZ) [file pcbi.1008354.s018.gz › S4_File/gor0.7/651.tsv]

ontology	category	term	BH
CC	GO:0032991	protein-containing complex	1.85656309897314e-08
BP	GO:0009987	cellular process	1.85656309897314e-08
CC	GO:0031012	extracellular matrix	8.22132406806739e-08
BP	GO:0071840	cellular component organization or biogenesis	3.20199288700389e-07
CC	GO:0062023	collagen-containing extracellular matrix	8.90782848951161e-07
BP	GO:0048731	system development	8.90782848951161e-07
BP	GO:0032502	developmental process	1.10184572508539e-06
MF	GO:0005488	binding	1.77853794020747e-06
BP	GO:0016043	cellular component organization	1.77853794020747e-06
BP	GO:0007275	multicellular organism development	1.77853794020747e-06
MF	GO:0005201	extracellular matrix structural constituent	2.40737239726223e-06
BP	GO:0032501	multicellular organismal process	2.40737239726223e-06
BP	GO:0048856	anatomical structure development	4.3334206232091e-06
MF	GO:0005198	structural molecule activity	5.94978986658807e-06
CC	GO:0044428	nuclear part	5.94978986658807e-06
MF	GO:0005515	protein binding	1.17178563091776e-05
BP	GO:0065007	biological regulation	1.73347857391726e-05
CC	GO:0030424	axon	2.53603796866043e-05
CC	GO:0031981	nuclear lumen	2.53603796866043e-05
BP	GO:0050789	regulation of biological process	2.53603796866043e-05
BP	GO:0007399	nervous system development	2.55633432193138e-05
BP	GO:0050794	regulation of cellular process	5.80642853816071e-05
CC	GO:0070013	intracellular organelle lumen	6.06304241435427e-05
CC	GO:0045202	synapse	6.06304241435427e-05
CC	GO:0031974	membrane-enclosed lumen	6.06304241435427e-05
CC	GO:0043233	organelle lumen	6.06304241435427e-05
CC	GO:0044421	extracellular region part	6.0635043162613e-05
CC	GO:0005654	nucleoplasm	7.10827641175828e-05
CC	GO:0043228	non-membrane-bounded organelle	8.47478586506319e-05
CC	GO:0097458	neuron part	0.000148082581672241
CC	GO:0031226	intrinsic component of plasma membrane	0.000149163331332804
CC	GO:0005615	extracellular space	0.000247949571365614
CC	GO:0044456	synapse part	0.000255391354195656
BP	GO:0048518	positive regulation of biological process	0.000255391354195656
CC	GO:0005887	integral component of plasma membrane	0.000255391354195656
BP	GO:0040007	growth	0.000317034168071692
BP	GO:0051128	regulation of cellular component organization	0.000486558384466481
CC	GO:0000776	kinetochore	0.000486558384466481
CC	GO:0043232	intracellular non-membrane-bounded organelle	0.000567210525307321
CC	GO:0000775	chromosome, centromeric region	0.000567210525307321
BP	GO:0030154	cell differentiation	0.000747542119367928
CC	GO:0097060	synaptic membrane	0.000845815039721426
CC	GO:0098878	neurotransmitter receptor complex	0.000846648953094832
MF	GO:0046873	metal ion transmembrane transporter activity	0.000866824552621497
BP	GO:0051239	regulation of multicellular organismal process	0.000884470837309923
BP	GO:0006396	RNA processing	0.00108210234649708
BP	GO:0048869	cellular developmental process	0.00116699844817735
CC	GO:0005681	spliceosomal complex	0.00125154679037933
BP	GO:0048522	positive regulation of cellular process	0.00133655280688186
CC	GO:0005634	nucleus	0.00158208615159998
BP	GO:0008380	RNA splicing	0.00181321404229029
CC	GO:0036477	somatodendritic compartment	0.00184788664388914
BP	GO:0048699	generation of neurons	0.00186566866403386
BP	GO:0022008	neurogenesis	0.00189074628004123
CC	GO:0098687	chromosomal region	0.00225033515475624
BP	GO:0006397	mRNA processing	0.00279344801015368
CC	GO:0008328	ionotropic glutamate receptor complex	0.0028710515102539
BP	GO:2000026	regulation of multicellular organismal development	0.0028710515102539
BP	GO:0051960	regulation of nervous system development	0.00288080278527572
BP	GO:0050793	regulation of developmental process	0.00301183129457901
CC	GO:1990904	ribonucleoprotein complex	0.00302838607976023
CC	GO:0033267	axon part	0.00341315002544154
BP	GO:0045595	regulation of cell differentiation	0.00395735521846306
CC	GO:0034703	cation channel complex	0.00395735521846306
BP	GO:0008150	biological_process	0.0040146260843478
BP	GO:0030182	neuron differentiation	0.00432005556263985
MF	GO:0044877	protein-containing complex binding	0.00451823308071219
MF	GO:0005261	cation channel activity	0.00451823308071219
BP	GO:0016071	mRNA metabolic process	0.0050969224871774
BP	GO:0048468	cell development	0.00536081277222009
BP	GO:0000245	spliceosomal complex assembly	0.00572371534699205
MF	GO:0005509	calcium ion binding	0.00587463614021018
BP	GO:0051726	regulation of cell cycle	0.0065693577476012
CC	GO:0097447	dendritic tree	0.00671765559427621
BP	GO:0007155	cell adhesion	0.00671765559427621
CC	GO:0098793	presynapse	0.00671765559427621
CC	GO:0000777	condensed chromosome kinetochore	0.00687844682570548
BP	GO:0006139	nucleobase-containing compound metabolic process	0.00741563726148112
BP	GO:0051130	positive regulation of cellular component organization	0.00741563726148112
BP	GO:0022610	biological adhesion	0.0084293970799476
BP	GO:0045597	positive regulation of cell differentiation	0.0084293970799476
BP	GO:0051094	positive regulation of developmental process	0.00846534260263707
CC	GO:1902495	transmembrane transporter complex	0.00886427060267174
BP	GO:0048519	negative regulation of biological process	0.00886427060267174
BP	GO:0090304	nucleic acid metabolic process	0.00886427060267174
BP	GO:0048666	neuron development	0.00936497894453287
CC	GO:0030425	dendrite	0.00943441757103006
CC	GO:0000502	proteasome complex	0.00943441757103006
BP	GO:0031123	RNA 3'-end processing	0.00943441757103006
CC	GO:1990351	transporter complex	0.00943441757103006
MF	GO:0003729	mRNA binding	0.00943441757103006
CC	GO:0043005	neuron projection	0.00943441757103006
CC	GO:0099240	intrinsic component of synaptic membrane	0.00943441757103006
BP	GO:0051179	localization	0.00978246864035385
CC	GO:0034702	ion channel complex	0.010511573399508
BP	GO:0060350	endochondral bone morphogenesis	0.0111641383419654
BP	GO:0000070	mitotic sister chromatid segregation	0.011477844924856
BP	GO:0051962	positive regulation of nervous system development	0.0118177633800112
BP	GO:0050767	regulation of neurogenesis	0.0124854933787377
CC	GO:0098978	glutamatergic synapse	0.0124854933787377
BP	GO:1901701	cellular response to oxygen-containing compound	0.0133619043033445
CC	GO:0099634	postsynaptic specialization membrane	0.0137019742284827
BP	GO:0048589	developmental growth	0.0137978326705153
CC	GO:0005694	chromosome	0.0138158191334442
BP	GO:0046483	heterocycle metabolic process	0.0140762407323848
BP	GO:0048523	negative regulation of cellular process	0.0143104169209247
BP	GO:0002062	chondrocyte differentiation	0.0143931466169123
BP	GO:0007049	cell cycle	0.0145838790458024
BP	GO:0030198	extracellular matrix organization	0.0145838790458024
CC	GO:0034705	potassium channel complex	0.0145838790458024
BP	GO:0000819	sister chromatid segregation	0.0147062310663542
CC	GO:0030054	cell junction	0.0147654101855009
CC	GO:0005581	collagen trimer	0.0148937423025503
BP	GO:0048167	regulation of synaptic plasticity	0.0148942999863665
CC	GO:1905369	endopeptidase complex	0.0152163194195471
BP	GO:0051983	regulation of chromosome segregation	0.0152163194195471
BP	GO:0040008	regulation of growth	0.0152163194195471
BP	GO:0008037	cell recognition	0.0157482342907088
MF	GO:0005212	structural constituent of eye lens	0.0160540090724136
MF	GO:0022890	inorganic cation transmembrane transporter activity	0.0160540090724136
CC	GO:0005576	extracellular region	0.0162335714817309
CC	GO:0000779	condensed chromosome, centromeric region	0.0164805744913516
BP	GO:0031175	neuron projection development	0.0164805744913516
CC	GO:0044464	cell part	0.0177708981055017
BP	GO:0032879	regulation of localization	0.0183905891205382
BP	GO:0003418	growth plate cartilage chondrocyte differentiation	0.0187310464361125
CC	GO:0005623	cell	0.018776350663077
BP	GO:0098703	calcium ion import across plasma membrane	0.018837966565738
BP	GO:1902656	calcium ion import into cytosol	0.018837966565738
BP	GO:0000278	mitotic cell cycle	0.018837966565738
BP	GO:0007346	regulation of mitotic cell cycle	0.0189502793730944
CC	GO:0043025	neuronal cell body	0.0189502793730944
BP	GO:0060351	cartilage development involved in endochondral bone morphogenesis	0.0189502793730944
CC	GO:0044297	cell body	0.0198831209364584
BP	GO:0051093	negative regulation of developmental process	0.0198831209364584
BP	GO:0033045	regulation of sister chromatid segregation	0.0198831209364584
CC	GO:0044427	chromosomal part	0.0199626614880584
CC	GO:0044459	plasma membrane part	0.0202883722227583
BP	GO:0006403	RNA localization	0.0210563906481917
MF	GO:0015267	channel activity	0.0210563906481917
MF	GO:0022803	passive transmembrane transporter activity	0.0210563906481917
BP	GO:0034641	cellular nitrogen compound metabolic process	0.0210563906481917
BP	GO:0050808	synapse organization	0.0210563906481917
MF	GO:0022838	substrate-specific channel activity	0.0210563906481917
BP	GO:0043062	extracellular structure organization	0.0210563906481917
BP	GO:0000375	RNA splicing, via transesterification reactions	0.0210563906481917
BP	GO:0000377	RNA splicing, via transesterification reactions with bulged adenosine as nucleophile	0.0210563906481917
BP	GO:0000398	mRNA splicing, via spliceosome	0.0210563906481917
BP	GO:0051216	cartilage development	0.0211843268619726
BP	GO:0043170	macromolecule metabolic process	0.0212166646660396
MF	GO:0003723	RNA binding	0.0226519694165638
BP	GO:0060348	bone development	0.0226519694165638
BP	GO:0001501	skeletal system development	0.0228532417237906
BP	GO:0003433	chondrocyte development involved in endochondral bone morphogenesis	0.0237258538960431
BP	GO:0060284	regulation of cell development	0.0237258538960431
CC	GO:0045211	postsynaptic membrane	0.0237642132026759
CC	GO:0044420	extracellular matrix component	0.0244676840155519
CC	GO:0098936	intrinsic component of postsynaptic membrane	0.0251921462839537
BP	GO:0033047	regulation of mitotic sister chromatid segregation	0.0251921462839537
BP	GO:0099536	synaptic signaling	0.0251921462839537
BP	GO:0120039	plasma membrane bounded cell projection morphogenesis	0.0261229473408533
BP	GO:0099537	trans-synaptic signaling	0.0263138013154574
CC	GO:0098839	postsynaptic density membrane	0.026819483694212
BP	GO:0007268	chemical synaptic transmission	0.026819483694212
BP	GO:0098916	anterograde trans-synaptic signaling	0.026819483694212
CC	GO:0099699	integral component of synaptic membrane	0.027766340180872
MF	GO:0005216	ion channel activity	0.0287302481080505
BP	GO:0061448	connective tissue development	0.0287302481080505
CC	GO:0044422	organelle part	0.0291864937843512
BP	GO:0006941	striated muscle contraction	0.0291864937843512
MF	GO:0022836	gated channel activity	0.0299599750232389
BP	GO:0006725	cellular aromatic compound metabolic process	0.0299599750232389
BP	GO:0007059	chromosome segregation	0.0304384681003204
BP	GO:0048858	cell projection morphogenesis	0.0310905504789439
BP	GO:0050769	positive regulation of neurogenesis	0.0321517900513369
BP	GO:0003422	growth plate cartilage morphogenesis	0.0325946190011847
MF	GO:0022843	voltage-gated cation channel activity	0.0328187810267649
BP	GO:0051716	cellular response to stimulus	0.0328187810267649
CC	GO:0005886	plasma membrane	0.0328187810267649
BP	GO:0010499	proteasomal ubiquitin-independent protein catabolic process	0.0328187810267649
BP	GO:0048812	neuron projection morphogenesis	0.0332328730853197
BP	GO:0032412	regulation of ion transmembrane transporter activity	0.0339834651147119
MF	GO:0030020	extracellular matrix structural constituent conferring tensile strength	0.0340515017201177
BP	GO:0009653	anatomical structure morphogenesis	0.0344645910092375
CC	GO:0071944	cell periphery	0.0346287875812526
CC	GO:0005839	proteasome core complex	0.0346287875812526
BP	GO:0006260	DNA replication	0.0346287875812526
BP	GO:0010564	regulation of cell cycle process	0.0348862837947884
BP	GO:1901987	regulation of cell cycle phase transition	0.0358489374551781
BP	GO:1905477	positive regulation of protein localization to membrane	0.0358856100026036
BP	GO:0090068	positive regulation of cell cycle process	0.0358856100026036
BP	GO:0042221	response to chemical	0.0373973467985602
CC	GO:0005813	centrosome	0.0375703195438456
BP	GO:0050804	modulation of chemical synaptic transmission	0.0375809177840877
BP	GO:0061564	axon development	0.0375809177840877
MF	GO:0008324	cation transmembrane transporter activity	0.0378652561643131
MF	GO:0022839	ion gated channel activity	0.0378652561643131
CC	GO:0098794	postsynapse	0.0390193950738651
BP	GO:1901700	response to oxygen-containing compound	0.0393022541822405
BP	GO:0045664	regulation of neuron differentiation	0.040397801676055
BP	GO:0070887	cellular response to chemical stimulus	0.0426560726071185
CC	GO:0098590	plasma membrane region	0.0427869584564105
BP	GO:0099177	regulation of trans-synaptic signaling	0.0439923533172854
BP	GO:0032990	cell part morphogenesis	0.0441482748880382
BP	GO:0051240	positive regulation of multicellular organismal process	0.044941080021538
CC	GO:0099572	postsynaptic specialization	0.0452752001054101
MF	GO:0005539	glycosaminoglycan binding	0.0455273813347763
CC	GO:0098982	GABA-ergic synapse	0.045551000913503
BP	GO:1901990	regulation of mitotic cell cycle phase transition	0.0457700368414437
BP	GO:0003413	chondrocyte differentiation involved in endochondral bone morphogenesis	0.0461621856637082
BP	GO:0022613	ribonucleoprotein complex biogenesis	0.0462361478500107
BP	GO:0048513	animal organ development	0.0462361478500107
BP	GO:0098659	inorganic cation import across plasma membrane	0.0484373793259816
BP	GO:0099587	inorganic ion import across plasma membrane	0.0484373793259816
BP	GO:0010720	positive regulation of cell development	0.0493341301727665
BP	GO:0006261	DNA-dependent DNA replication	0.0495884690268375
BP	GO:0003414	chondrocyte morphogenesis involved in endochondral bone morphogenesis	0.0498389203007098
BP	GO:0003429	growth plate cartilage chondrocyte morphogenesis	0.0498389203007098
BP	GO:0090171	chondrocyte morphogenesis	0.0498389203007098
