# Supplementary material for: Dedicated transcriptomics combined with power analysis lead to functional understanding of genes with weak phenotypic changes in knockout lines
Source: PLoS Comput Biol. 2020 Nov 12;16(11):e1008354. doi: 10.1371/journal.pcbi.1008354 (PMC7685438; doi:10.1371/journal.pcbi.1008354)
Supplement: S4 File — (GZ) [file pcbi.1008354.s018.gz › S4_File/gor0.7/933.tsv]

ontology	category	term	BH
CC	GO:0032991	protein-containing complex	3.07588938662904e-11
MF	GO:0005515	protein binding	4.17882336983151e-09
BP	GO:0071840	cellular component organization or biogenesis	1.52574223149642e-08
BP	GO:0009987	cellular process	1.52574223149642e-08
MF	GO:0005488	binding	1.09780407533354e-07
CC	GO:0031012	extracellular matrix	1.09780407533354e-07
BP	GO:0016043	cellular component organization	3.50315240768018e-07
BP	GO:0032501	multicellular organismal process	5.0390720095694e-07
CC	GO:0044428	nuclear part	8.11088043377049e-07
CC	GO:0005634	nucleus	1.42792306387578e-06
BP	GO:0007275	multicellular organism development	2.2550597977937e-06
BP	GO:0065007	biological regulation	2.2550597977937e-06
BP	GO:0048731	system development	2.29473515294946e-06
BP	GO:0032502	developmental process	3.57961145559618e-06
BP	GO:0050789	regulation of biological process	3.90602107239913e-06
CC	GO:0062023	collagen-containing extracellular matrix	4.63510114745334e-06
MF	GO:0005201	extracellular matrix structural constituent	7.02378165247108e-06
CC	GO:0043228	non-membrane-bounded organelle	8.36751850887502e-06
BP	GO:0048856	anatomical structure development	1.1043341347826e-05
BP	GO:0006396	RNA processing	1.39083512852263e-05
BP	GO:0050794	regulation of cellular process	1.75738337404246e-05
CC	GO:0031981	nuclear lumen	1.84687554283402e-05
CC	GO:0043232	intracellular non-membrane-bounded organelle	1.84687554283402e-05
MF	GO:0005198	structural molecule activity	2.25477741324718e-05
CC	GO:0045202	synapse	2.25477741324718e-05
CC	GO:0044456	synapse part	2.25477741324718e-05
CC	GO:0030424	axon	3.11115313844166e-05
CC	GO:0097458	neuron part	3.38115181041081e-05
BP	GO:0090304	nucleic acid metabolic process	4.21163966564889e-05
BP	GO:0048519	negative regulation of biological process	4.89900492594724e-05
BP	GO:0016071	mRNA metabolic process	4.89900492594724e-05
CC	GO:0070013	intracellular organelle lumen	5.83456286545455e-05
CC	GO:0044421	extracellular region part	5.83456286545455e-05
CC	GO:0097060	synaptic membrane	5.83456286545455e-05
BP	GO:0043170	macromolecule metabolic process	5.83456286545455e-05
CC	GO:0031974	membrane-enclosed lumen	5.83456286545455e-05
CC	GO:0043233	organelle lumen	5.83456286545455e-05
BP	GO:0007399	nervous system development	5.89443169927597e-05
CC	GO:0098687	chromosomal region	9.37886956554564e-05
BP	GO:0040007	growth	0.000116576112470424
BP	GO:0051128	regulation of cellular component organization	0.000116576112470424
BP	GO:0006397	mRNA processing	0.000144398002098394
MF	GO:0044877	protein-containing complex binding	0.000163499368886655
BP	GO:0008380	RNA splicing	0.000163499368886655
BP	GO:0051726	regulation of cell cycle	0.000167267275482026
BP	GO:0051130	positive regulation of cellular component organization	0.000198129664769211
CC	GO:0000775	chromosome, centromeric region	0.000251373154715504
BP	GO:0048523	negative regulation of cellular process	0.000435374446338265
CC	GO:0098793	presynapse	0.000440521215814051
CC	GO:0005654	nucleoplasm	0.000502874659060777
BP	GO:0006139	nucleobase-containing compound metabolic process	0.000508318978209518
CC	GO:0005615	extracellular space	0.000508318978209518
CC	GO:0000776	kinetochore	0.000539040414411075
CC	GO:0033267	axon part	0.000844407743848578
BP	GO:0046483	heterocycle metabolic process	0.00119066726313396
BP	GO:0000245	spliceosomal complex assembly	0.0011912603420864
CC	GO:0044422	organelle part	0.00120693284109405
CC	GO:0005581	collagen trimer	0.00124760774637753
CC	GO:0005681	spliceosomal complex	0.00131484079730592
BP	GO:0031123	RNA 3'-end processing	0.00136021687810508
CC	GO:1990904	ribonucleoprotein complex	0.00152020622321567
BP	GO:0030198	extracellular matrix organization	0.00155329945573081
BP	GO:0034641	cellular nitrogen compound metabolic process	0.00180301504967804
BP	GO:0051239	regulation of multicellular organismal process	0.00187068605791977
CC	GO:0030054	cell junction	0.0022292407266772
BP	GO:0048869	cellular developmental process	0.0026664397172792
BP	GO:0048589	developmental growth	0.0026664397172792
CC	GO:0036477	somatodendritic compartment	0.0026664397172792
BP	GO:0048518	positive regulation of biological process	0.0026664397172792
CC	GO:0044464	cell part	0.00279305002496277
BP	GO:0000375	RNA splicing, via transesterification reactions	0.00279305002496277
BP	GO:0000377	RNA splicing, via transesterification reactions with bulged adenosine as nucleophile	0.00279305002496277
BP	GO:0000398	mRNA splicing, via spliceosome	0.00279305002496277
CC	GO:0005623	cell	0.00294697449987056
CC	GO:0044420	extracellular matrix component	0.00317177341867136
BP	GO:0030154	cell differentiation	0.00322333343963451
CC	GO:0043005	neuron projection	0.00351668950320684
BP	GO:0099536	synaptic signaling	0.00361177160665005
CC	GO:0044427	chromosomal part	0.00407833254805782
BP	GO:0044085	cellular component biogenesis	0.00433806667348107
BP	GO:0006260	DNA replication	0.0045706976146354
BP	GO:0006725	cellular aromatic compound metabolic process	0.00472616546322146
CC	GO:0005694	chromosome	0.0047875661210069
MF	GO:0005212	structural constituent of eye lens	0.00490391245113349
CC	GO:0000777	condensed chromosome kinetochore	0.00490391245113349
BP	GO:0051094	positive regulation of developmental process	0.00490391245113349
MF	GO:0003723	RNA binding	0.00490391245113349
BP	GO:0099537	trans-synaptic signaling	0.00490391245113349
BP	GO:0007268	chemical synaptic transmission	0.00499406801200303
BP	GO:0098916	anterograde trans-synaptic signaling	0.00499406801200303
CC	GO:0045211	postsynaptic membrane	0.00502024538293414
BP	GO:0007049	cell cycle	0.00547825538228441
BP	GO:0003015	heart process	0.00548276144463841
BP	GO:0048522	positive regulation of cellular process	0.0061457805803243
CC	GO:0044446	intracellular organelle part	0.00647931345864806
BP	GO:0022008	neurogenesis	0.00652435563138064
BP	GO:0010467	gene expression	0.00707689625261224
BP	GO:0022613	ribonucleoprotein complex biogenesis	0.00707689625261224
BP	GO:0000070	mitotic sister chromatid segregation	0.00717785581254173
BP	GO:0043062	extracellular structure organization	0.00801784975715846
CC	GO:0031226	intrinsic component of plasma membrane	0.00805576352595843
BP	GO:0045597	positive regulation of cell differentiation	0.00805576352595843
BP	GO:0016070	RNA metabolic process	0.00811370680322245
BP	GO:0048167	regulation of synaptic plasticity	0.00822792611465733
BP	GO:0090068	positive regulation of cell cycle process	0.00822792611465733
CC	GO:0099240	intrinsic component of synaptic membrane	0.00822792611465733
BP	GO:1901360	organic cyclic compound metabolic process	0.00830065593277304
BP	GO:0003008	system process	0.00830065593277304
MF	GO:0003729	mRNA binding	0.00850939960404667
BP	GO:0000278	mitotic cell cycle	0.0085918071083276
BP	GO:0006403	RNA localization	0.00896651933804466
BP	GO:0008037	cell recognition	0.00912145082601318
BP	GO:0007346	regulation of mitotic cell cycle	0.00979375556716352
BP	GO:0048168	regulation of neuronal synaptic plasticity	0.00979375556716352
BP	GO:0050808	synapse organization	0.00979375556716352
CC	GO:0005576	extracellular region	0.0103532790720256
BP	GO:0050793	regulation of developmental process	0.0106844165763933
BP	GO:0060348	bone development	0.0118746113870608
BP	GO:0032879	regulation of localization	0.0121295558665636
BP	GO:0048699	generation of neurons	0.0121680950307175
CC	GO:0000779	condensed chromosome, centromeric region	0.0123712115900849
BP	GO:0000819	sister chromatid segregation	0.0150011133241479
CC	GO:0000502	proteasome complex	0.0150977055396512
CC	GO:0005887	integral component of plasma membrane	0.0151650497153575
BP	GO:0030182	neuron differentiation	0.0155058150128151
BP	GO:0006259	DNA metabolic process	0.0161175684403881
BP	GO:0006941	striated muscle contraction	0.0166485051253267
BP	GO:0048666	neuron development	0.0167485848663705
CC	GO:0005813	centrosome	0.0167485848663705
BP	GO:0035264	multicellular organism growth	0.0181486803333078
CC	GO:0098794	postsynapse	0.0183855053397028
BP	GO:0006807	nitrogen compound metabolic process	0.0183855053397028
BP	GO:2000026	regulation of multicellular organismal development	0.0185914292998112
BP	GO:0060047	heart contraction	0.018601062845178
BP	GO:0051179	localization	0.018601062845178
CC	GO:0042734	presynaptic membrane	0.018601062845178
BP	GO:0097435	supramolecular fiber organization	0.0187540459006143
BP	GO:1901701	cellular response to oxygen-containing compound	0.0188222886322824
BP	GO:0060255	regulation of macromolecule metabolic process	0.0195632765626223
BP	GO:0051962	positive regulation of nervous system development	0.0196160205208159
BP	GO:0051983	regulation of chromosome segregation	0.0201905041164581
BP	GO:0044089	positive regulation of cellular component biogenesis	0.0201905041164581
BP	GO:0007154	cell communication	0.0205388689398647
MF	GO:0005102	signaling receptor binding	0.020989369135047
BP	GO:0033047	regulation of mitotic sister chromatid segregation	0.0210235480281508
MF	GO:0005509	calcium ion binding	0.0223071306015674
BP	GO:0048468	cell development	0.0223071306015674
CC	GO:0097447	dendritic tree	0.023275684933608
BP	GO:0006261	DNA-dependent DNA replication	0.0241825718349504
CC	GO:1905369	endopeptidase complex	0.0245593882475869
CC	GO:0043025	neuronal cell body	0.0245593882475869
BP	GO:0010564	regulation of cell cycle process	0.0248549032721906
BP	GO:0031124	mRNA 3'-end processing	0.0260779201119831
BP	GO:0140014	mitotic nuclear division	0.0280087660923413
BP	GO:0023052	signaling	0.0284187649386079
BP	GO:0051960	regulation of nervous system development	0.0284455139016541
CC	GO:0044297	cell body	0.0292251704574802
CC	GO:0099699	integral component of synaptic membrane	0.0299984134592646
BP	GO:0001501	skeletal system development	0.0299984134592646
BP	GO:0051236	establishment of RNA localization	0.0299984134592646
CC	GO:0098936	intrinsic component of postsynaptic membrane	0.0299984134592646
CC	GO:0043226	organelle	0.0299984134592646
CC	GO:0098590	plasma membrane region	0.0299984134592646
BP	GO:0033045	regulation of sister chromatid segregation	0.0301267606129497
BP	GO:0040008	regulation of growth	0.0301267606129497
CC	GO:0048786	presynaptic active zone	0.0301267606129497
MF	GO:0030020	extracellular matrix structural constituent conferring tensile strength	0.0309155347143008
CC	GO:0030425	dendrite	0.0317706179410541
CC	GO:0098978	glutamatergic synapse	0.0317706179410541
BP	GO:0022402	cell cycle process	0.0317706179410541
BP	GO:0007155	cell adhesion	0.0317706179410541
CC	GO:0043197	dendritic spine	0.0320483510895825
BP	GO:0044087	regulation of cellular component biogenesis	0.0320483510895825
BP	GO:0042221	response to chemical	0.0340111907887209
MF	GO:0003697	single-stranded DNA binding	0.0340648939483491
CC	GO:0043229	intracellular organelle	0.0360093815116441
CC	GO:0098982	GABA-ergic synapse	0.0368441052015146
BP	GO:0022610	biological adhesion	0.0386519557609529
CC	GO:0071013	catalytic step 2 spliceosome	0.0387919909688209
CC	GO:0042995	cell projection	0.0389473664444678
BP	GO:0007267	cell-cell signaling	0.0400946962481922
BP	GO:0044260	cellular macromolecule metabolic process	0.0402678522239998
BP	GO:0060350	endochondral bone morphogenesis	0.0404180365534891
BP	GO:0022607	cellular component assembly	0.0469784611819987
BP	GO:0007215	glutamate receptor signaling pathway	0.0477288441662106
BP	GO:0045595	regulation of cell differentiation	0.0477288441662106
CC	GO:0099634	postsynaptic specialization membrane	0.0477288441662106
BP	GO:0006275	regulation of DNA replication	0.0477288441662106
BP	GO:0060351	cartilage development involved in endochondral bone morphogenesis	0.0481612281877442
BP	GO:0051716	cellular response to stimulus	0.0481612281877442
MF	GO:1990825	sequence-specific mRNA binding	0.0485074605558885
BP	GO:0050804	modulation of chemical synaptic transmission	0.0489674986900659
CC	GO:0098878	neurotransmitter receptor complex	0.0497086941920554
BP	GO:0030199	collagen fibril organization	0.0499533252385337
BP	GO:0045787	positive regulation of cell cycle	0.0499533252385337
