# Supplementary material for: Dedicated transcriptomics combined with power analysis lead to functional understanding of genes with weak phenotypic changes in knockout lines
Source: PLoS Comput Biol. 2020 Nov 12;16(11):e1008354. doi: 10.1371/journal.pcbi.1008354 (PMC7685438; doi:10.1371/journal.pcbi.1008354)
Supplement: S4 File — (GZ) [file pcbi.1008354.s018.gz › S4_File/gor0.7/859.tsv]

ontology	category	term	BH
CC	GO:0032991	protein-containing complex	1.22696751014451e-09
BP	GO:0009987	cellular process	1.12428801232821e-07
BP	GO:0071840	cellular component organization or biogenesis	1.12428801232821e-07
MF	GO:0005198	structural molecule activity	6.48182722941849e-07
CC	GO:0044428	nuclear part	1.55345110468517e-06
BP	GO:0016043	cellular component organization	1.6772294248377e-06
MF	GO:0005201	extracellular matrix structural constituent	1.6772294248377e-06
CC	GO:0043228	non-membrane-bounded organelle	1.6772294248377e-06
MF	GO:0005515	protein binding	2.74815087603835e-06
CC	GO:0031012	extracellular matrix	3.24818168954137e-06
CC	GO:0097060	synaptic membrane	3.76992611563912e-06
CC	GO:0043232	intracellular non-membrane-bounded organelle	4.2014852219901e-06
MF	GO:0005488	binding	7.08302432836837e-06
CC	GO:0031981	nuclear lumen	9.25549230505868e-06
CC	GO:0044422	organelle part	2.61611765164778e-05
CC	GO:0070013	intracellular organelle lumen	2.69991465504998e-05
CC	GO:0045202	synapse	2.69991465504998e-05
CC	GO:0031974	membrane-enclosed lumen	2.69991465504998e-05
CC	GO:0043233	organelle lumen	2.69991465504998e-05
BP	GO:0006396	RNA processing	2.8566732706991e-05
CC	GO:0062023	collagen-containing extracellular matrix	3.78170105724294e-05
CC	GO:0030424	axon	4.64757495897557e-05
CC	GO:0005654	nucleoplasm	4.64757495897557e-05
CC	GO:0005634	nucleus	5.69280847769184e-05
BP	GO:0065007	biological regulation	5.69280847769184e-05
CC	GO:1990904	ribonucleoprotein complex	5.69280847769184e-05
BP	GO:0032501	multicellular organismal process	5.69280847769184e-05
CC	GO:0044456	synapse part	7.03095558181545e-05
BP	GO:0048731	system development	8.26191239595624e-05
BP	GO:0051130	positive regulation of cellular component organization	0.000106669148863049
BP	GO:0043170	macromolecule metabolic process	0.000163859546279499
BP	GO:0016071	mRNA metabolic process	0.000306170580994608
CC	GO:0097458	neuron part	0.000306170580994608
CC	GO:0045211	postsynaptic membrane	0.000346510469748996
CC	GO:0044446	intracellular organelle part	0.00046474229029892
BP	GO:0008380	RNA splicing	0.000541900944616366
CC	GO:0005813	centrosome	0.000554969097444277
BP	GO:0032502	developmental process	0.000604749739835482
BP	GO:0007275	multicellular organism development	0.00060712706254867
CC	GO:0000775	chromosome, centromeric region	0.00060712706254867
BP	GO:0090304	nucleic acid metabolic process	0.00086864017956728
CC	GO:0030054	cell junction	0.00107013236321585
BP	GO:0050789	regulation of biological process	0.00109796663685585
BP	GO:0007399	nervous system development	0.00116356068008532
MF	GO:0005212	structural constituent of eye lens	0.00116623987540468
CC	GO:0005681	spliceosomal complex	0.00159353564219961
BP	GO:0006397	mRNA processing	0.00159353564219961
BP	GO:0048856	anatomical structure development	0.00159572801518106
CC	GO:0098687	chromosomal region	0.00198750528324298
CC	GO:0098878	neurotransmitter receptor complex	0.00198750528324298
BP	GO:0051128	regulation of cellular component organization	0.00204200061634722
BP	GO:0048518	positive regulation of biological process	0.00231223913348144
CC	GO:0099240	intrinsic component of synaptic membrane	0.00249103841468523
CC	GO:0005887	integral component of plasma membrane	0.00262035853544591
CC	GO:0000776	kinetochore	0.00294124243425233
CC	GO:0031226	intrinsic component of plasma membrane	0.00316010337741769
CC	GO:0005623	cell	0.00317374323350495
BP	GO:0050794	regulation of cellular process	0.00328745702909033
BP	GO:0006139	nucleobase-containing compound metabolic process	0.00337960576875965
CC	GO:0044464	cell part	0.00337960576875965
CC	GO:0005581	collagen trimer	0.00337960576875965
BP	GO:0031123	RNA 3'-end processing	0.00341568558954519
CC	GO:0036477	somatodendritic compartment	0.0034663422682341
CC	GO:0099634	postsynaptic specialization membrane	0.00373797634278382
CC	GO:0099512	supramolecular fiber	0.00486605580624834
MF	GO:0003723	RNA binding	0.00486605580624834
BP	GO:0000245	spliceosomal complex assembly	0.00486605580624834
BP	GO:1905477	positive regulation of protein localization to membrane	0.00545428019719929
BP	GO:0050808	synapse organization	0.00557990051390491
CC	GO:0099080	supramolecular complex	0.00559372407199561
CC	GO:0099081	supramolecular polymer	0.00559372407199561
BP	GO:0008037	cell recognition	0.00604614619082687
CC	GO:0008328	ionotropic glutamate receptor complex	0.00607181141885156
BP	GO:0048519	negative regulation of biological process	0.00646616672220884
CC	GO:0043005	neuron projection	0.00730953977365665
BP	GO:0048522	positive regulation of cellular process	0.00744797184306091
BP	GO:0099536	synaptic signaling	0.00744797184306091
CC	GO:0044427	chromosomal part	0.00750026161230545
BP	GO:0006260	DNA replication	0.00833346674544105
CC	GO:0005694	chromosome	0.00850226113902406
BP	GO:0022610	biological adhesion	0.00850226113902406
BP	GO:0010467	gene expression	0.00850226113902406
BP	GO:0040007	growth	0.00850226113902406
BP	GO:0034641	cellular nitrogen compound metabolic process	0.00870542393588148
BP	GO:0051239	regulation of multicellular organismal process	0.00924931380062557
CC	GO:0033267	axon part	0.00924931380062557
BP	GO:0046483	heterocycle metabolic process	0.00924931380062557
BP	GO:0099537	trans-synaptic signaling	0.00965412444860567
MF	GO:0003729	mRNA binding	0.00965412444860567
BP	GO:0007155	cell adhesion	0.00965412444860567
CC	GO:0044420	extracellular matrix component	0.00968909068778772
MF	GO:0044877	protein-containing complex binding	0.0107562035146685
BP	GO:1900449	regulation of glutamate receptor signaling pathway	0.010782682145853
BP	GO:0048523	negative regulation of cellular process	0.010782682145853
BP	GO:0051726	regulation of cell cycle	0.010782682145853
BP	GO:0022613	ribonucleoprotein complex biogenesis	0.0125871207230335
BP	GO:0007268	chemical synaptic transmission	0.0127899435521577
BP	GO:0098916	anterograde trans-synaptic signaling	0.0127899435521577
BP	GO:0032412	regulation of ion transmembrane transporter activity	0.013049907565993
CC	GO:0098794	postsynapse	0.013114070606561
BP	GO:0048589	developmental growth	0.0134947677984078
CC	GO:0098936	intrinsic component of postsynaptic membrane	0.0139834363435754
BP	GO:0006725	cellular aromatic compound metabolic process	0.0142581592662066
CC	GO:0098590	plasma membrane region	0.0145732830323707
CC	GO:0099699	integral component of synaptic membrane	0.0150376012195149
BP	GO:0051179	localization	0.0153350347251408
BP	GO:0006807	nitrogen compound metabolic process	0.0157834313533089
BP	GO:0048167	regulation of synaptic plasticity	0.0160192912019215
BP	GO:0048869	cellular developmental process	0.0160192912019215
CC	GO:0005856	cytoskeleton	0.0163119593276286
BP	GO:0098703	calcium ion import across plasma membrane	0.0174190796314075
BP	GO:1902656	calcium ion import into cytosol	0.0174190796314075
BP	GO:0098655	cation transmembrane transport	0.0201860163649739
CC	GO:0099572	postsynaptic specialization	0.0209187291688829
BP	GO:0044089	positive regulation of cellular component biogenesis	0.0211575919466024
BP	GO:0098742	cell-cell adhesion via plasma-membrane adhesion molecules	0.0211575919466024
BP	GO:0044085	cellular component biogenesis	0.0215028122043957
BP	GO:0044260	cellular macromolecule metabolic process	0.0220814145261819
BP	GO:0030154	cell differentiation	0.0226593588941838
BP	GO:0051983	regulation of chromosome segregation	0.0230189763582181
BP	GO:0060341	regulation of cellular localization	0.0232626052064939
BP	GO:0000070	mitotic sister chromatid segregation	0.0234765791865244
BP	GO:0033047	regulation of mitotic sister chromatid segregation	0.0240771054907935
BP	GO:0097435	supramolecular fiber organization	0.0240771054907935
BP	GO:0008038	neuron recognition	0.0240771054907935
BP	GO:2001257	regulation of cation channel activity	0.0240771054907935
CC	GO:0098839	postsynaptic density membrane	0.0240771054907935
BP	GO:0045597	positive regulation of cell differentiation	0.0240771054907935
BP	GO:0051094	positive regulation of developmental process	0.0240771054907935
CC	GO:0044297	cell body	0.0240771054907935
CC	GO:0097447	dendritic tree	0.0240771054907935
BP	GO:0098659	inorganic cation import across plasma membrane	0.0240771054907935
BP	GO:0099587	inorganic ion import across plasma membrane	0.0240771054907935
CC	GO:0005815	microtubule organizing center	0.0246945737444685
CC	GO:0098793	presynapse	0.0249807706903037
CC	GO:0043025	neuronal cell body	0.0249940645098021
BP	GO:0006403	RNA localization	0.0250662202764808
BP	GO:0007049	cell cycle	0.0251872656673733
BP	GO:0000375	RNA splicing, via transesterification reactions	0.0257073437733585
BP	GO:0000377	RNA splicing, via transesterification reactions with bulged adenosine as nucleophile	0.0257073437733585
BP	GO:0000398	mRNA splicing, via spliceosome	0.0257073437733585
BP	GO:0022898	regulation of transmembrane transporter activity	0.0263020223658232
CC	GO:0044430	cytoskeletal part	0.0265848531876562
BP	GO:0051962	positive regulation of nervous system development	0.0265848531876562
BP	GO:0008150	biological_process	0.0265848531876562
BP	GO:0090068	positive regulation of cell cycle process	0.0284995724561014
BP	GO:0050793	regulation of developmental process	0.028586998619616
BP	GO:2000026	regulation of multicellular organismal development	0.0293439927334271
BP	GO:0016070	RNA metabolic process	0.0293718447683999
BP	GO:0007088	regulation of mitotic nuclear division	0.0293718447683999
BP	GO:0050806	positive regulation of synaptic transmission	0.030055431619649
BP	GO:0051960	regulation of nervous system development	0.0306052675350267
BP	GO:0001501	skeletal system development	0.0306052675350267
BP	GO:0033045	regulation of sister chromatid segregation	0.0313712019954108
CC	GO:0098948	intrinsic component of postsynaptic specialization membrane	0.03149636973182
CC	GO:0030425	dendrite	0.031638689780299
CC	GO:0000779	condensed chromosome, centromeric region	0.031638689780299
MF	GO:0030020	extracellular matrix structural constituent conferring tensile strength	0.0318943558203944
BP	GO:0048666	neuron development	0.0318943558203944
BP	GO:0030198	extracellular matrix organization	0.0318943558203944
CC	GO:0098978	glutamatergic synapse	0.0318943558203944
BP	GO:0032879	regulation of localization	0.0318943558203944
BP	GO:0045595	regulation of cell differentiation	0.0367409136779208
BP	GO:0048468	cell development	0.0373037678342543
CC	GO:0044421	extracellular region part	0.0373130596844383
CC	GO:0098982	GABA-ergic synapse	0.0394050255689919
BP	GO:2000311	regulation of AMPA receptor activity	0.0394050255689919
BP	GO:0010564	regulation of cell cycle process	0.0394050255689919
BP	GO:0140014	mitotic nuclear division	0.0394050255689919
BP	GO:0007346	regulation of mitotic cell cycle	0.0394050255689919
BP	GO:0030182	neuron differentiation	0.0394050255689919
BP	GO:0022008	neurogenesis	0.0403312996805481
CC	GO:0099055	integral component of postsynaptic membrane	0.0409528428275862
BP	GO:0006259	DNA metabolic process	0.0414932945064269
MF	GO:0005509	calcium ion binding	0.0414932945064269
CC	GO:0042734	presynaptic membrane	0.0414932945064269
BP	GO:0060350	endochondral bone morphogenesis	0.0414932945064269
CC	GO:0043292	contractile fiber	0.041652210988536
BP	GO:0060255	regulation of macromolecule metabolic process	0.0419714733018244
CC	GO:0032279	asymmetric synapse	0.044218837722555
BP	GO:1905475	regulation of protein localization to membrane	0.0447246324005076
BP	GO:0099177	regulation of trans-synaptic signaling	0.0461989456443675
BP	GO:1901360	organic cyclic compound metabolic process	0.0466239872021059
BP	GO:0007215	glutamate receptor signaling pathway	0.0466239872021059
BP	GO:0048699	generation of neurons	0.0466540923060952
BP	GO:0006275	regulation of DNA replication	0.0466540923060952
BP	GO:0099565	chemical synaptic transmission, postsynaptic	0.0499821588023281
