# Supplementary material for: Dedicated transcriptomics combined with power analysis lead to functional understanding of genes with weak phenotypic changes in knockout lines
Source: PLoS Comput Biol. 2020 Nov 12;16(11):e1008354. doi: 10.1371/journal.pcbi.1008354 (PMC7685438; doi:10.1371/journal.pcbi.1008354)
Supplement: S4 File — (GZ) [file pcbi.1008354.s018.gz › S4_File/gor0.7/207.tsv]

ontology	category	term	BH
CC	GO:0032991	protein-containing complex	2.19834312483526e-09
BP	GO:0009987	cellular process	4.88848818518981e-08
MF	GO:0005488	binding	5.80311577945861e-07
MF	GO:0005515	protein binding	5.80311577945861e-07
MF	GO:0005198	structural molecule activity	7.69024376818037e-07
CC	GO:0044428	nuclear part	7.69024376818037e-07
CC	GO:0043228	non-membrane-bounded organelle	1.11238231555279e-06
CC	GO:0031012	extracellular matrix	2.39249942874033e-06
CC	GO:0043232	intracellular non-membrane-bounded organelle	2.59559089398454e-06
BP	GO:0071840	cellular component organization or biogenesis	2.59559089398454e-06
CC	GO:0031981	nuclear lumen	4.28820456325165e-06
CC	GO:0070013	intracellular organelle lumen	4.28820456325165e-06
CC	GO:0031974	membrane-enclosed lumen	4.28820456325165e-06
CC	GO:0043233	organelle lumen	4.28820456325165e-06
BP	GO:0032502	developmental process	4.28820456325165e-06
BP	GO:0007275	multicellular organism development	4.28820456325165e-06
BP	GO:0048731	system development	6.99563332581084e-06
BP	GO:0032501	multicellular organismal process	6.99563332581084e-06
BP	GO:0006396	RNA processing	9.93233573061907e-06
MF	GO:0005201	extracellular matrix structural constituent	1.2301756256594e-05
BP	GO:0048856	anatomical structure development	1.4587065989472e-05
CC	GO:0005634	nucleus	1.4587065989472e-05
BP	GO:0016043	cellular component organization	1.48182183677464e-05
CC	GO:0005654	nucleoplasm	2.43420775599092e-05
BP	GO:0065007	biological regulation	4.93528739686718e-05
BP	GO:0008380	RNA splicing	4.93528739686718e-05
CC	GO:1990904	ribonucleoprotein complex	5.63241507751695e-05
CC	GO:0062023	collagen-containing extracellular matrix	6.02908673590784e-05
BP	GO:0006397	mRNA processing	6.966330569598e-05
BP	GO:0007399	nervous system development	7.34124097366558e-05
CC	GO:0000775	chromosome, centromeric region	0.0001260893759674
CC	GO:0097458	neuron part	0.000155169524726571
BP	GO:0016071	mRNA metabolic process	0.000171903864520936
CC	GO:0000776	kinetochore	0.000257596711575277
CC	GO:0005681	spliceosomal complex	0.000356012865660128
CC	GO:0098687	chromosomal region	0.0004231404408271
CC	GO:0045202	synapse	0.00043607072364373
BP	GO:0000375	RNA splicing, via transesterification reactions	0.000495181673781791
BP	GO:0000377	RNA splicing, via transesterification reactions with bulged adenosine as nucleophile	0.000495181673781791
BP	GO:0000398	mRNA splicing, via spliceosome	0.000495181673781791
CC	GO:0030424	axon	0.000695635676252458
BP	GO:0050789	regulation of biological process	0.000721581606893332
CC	GO:0005694	chromosome	0.000952628891294957
CC	GO:0097060	synaptic membrane	0.0011685113451035
BP	GO:0000245	spliceosomal complex assembly	0.00128909790798707
CC	GO:0044422	organelle part	0.00138772687018348
BP	GO:0050794	regulation of cellular process	0.00174774107363721
CC	GO:0044456	synapse part	0.00181292825387003
BP	GO:0043170	macromolecule metabolic process	0.00200259395444809
MF	GO:0003723	RNA binding	0.00256354456535243
BP	GO:0090304	nucleic acid metabolic process	0.00322168296440948
BP	GO:0048523	negative regulation of cellular process	0.00322683431122034
BP	GO:0048519	negative regulation of biological process	0.00334422952187083
BP	GO:0031123	RNA 3'-end processing	0.00341411991409479
BP	GO:0006139	nucleobase-containing compound metabolic process	0.00344045832273485
CC	GO:0044427	chromosomal part	0.0041331505268145
CC	GO:0044421	extracellular region part	0.00426253098860746
BP	GO:0022613	ribonucleoprotein complex biogenesis	0.0043768368877731
BP	GO:0051726	regulation of cell cycle	0.00480463239210884
MF	GO:0003729	mRNA binding	0.00558817741588183
MF	GO:0005212	structural constituent of eye lens	0.00598173553139492
CC	GO:0036477	somatodendritic compartment	0.00598173553139492
BP	GO:0030154	cell differentiation	0.00598173553139492
CC	GO:0044464	cell part	0.00603247932544882
CC	GO:0005623	cell	0.00653272539520399
CC	GO:0005581	collagen trimer	0.00721694400886882
CC	GO:0044446	intracellular organelle part	0.00762049913774748
BP	GO:0000070	mitotic sister chromatid segregation	0.00848991756576793
BP	GO:0051128	regulation of cellular component organization	0.00852697707626157
BP	GO:0048869	cellular developmental process	0.00852697707626157
BP	GO:0022008	neurogenesis	0.00913325626213406
BP	GO:0006403	RNA localization	0.0108926692438474
BP	GO:0048518	positive regulation of biological process	0.0114491241020817
BP	GO:0048522	positive regulation of cellular process	0.0116962046437854
BP	GO:0034641	cellular nitrogen compound metabolic process	0.0118064239454234
BP	GO:0040007	growth	0.0128640890940563
BP	GO:0048699	generation of neurons	0.0133228183408935
MF	GO:0030020	extracellular matrix structural constituent conferring tensile strength	0.0142395068008578
CC	GO:0033267	axon part	0.0143767997354094
BP	GO:0046483	heterocycle metabolic process	0.0143982092983689
BP	GO:0050793	regulation of developmental process	0.0143982092983689
MF	GO:0044877	protein-containing complex binding	0.0144280487078428
BP	GO:0007346	regulation of mitotic cell cycle	0.0146663885784607
BP	GO:0051094	positive regulation of developmental process	0.0146663885784607
BP	GO:0140014	mitotic nuclear division	0.0155524978127094
CC	GO:0000779	condensed chromosome, centromeric region	0.0155524978127094
BP	GO:0007049	cell cycle	0.0155524978127094
CC	GO:0005813	centrosome	0.0162720075832656
BP	GO:0000278	mitotic cell cycle	0.0171205059936011
CC	GO:0030054	cell junction	0.017773041069424
BP	GO:0030182	neuron differentiation	0.0194577274912192
BP	GO:0051239	regulation of multicellular organismal process	0.0210854960790025
CC	GO:0043292	contractile fiber	0.0210854960790025
CC	GO:0099080	supramolecular complex	0.0210854960790025
CC	GO:0099081	supramolecular polymer	0.0210854960790025
BP	GO:0008150	biological_process	0.021254822814829
CC	GO:0099240	intrinsic component of synaptic membrane	0.021254822814829
CC	GO:0000777	condensed chromosome kinetochore	0.0214189797646817
CC	GO:0099512	supramolecular fiber	0.0224338072021035
CC	GO:0005615	extracellular space	0.0224338072021035
CC	GO:0043005	neuron projection	0.0226034901940708
CC	GO:0044297	cell body	0.0226034901940708
CC	GO:0045211	postsynaptic membrane	0.0226573054501521
CC	GO:0031226	intrinsic component of plasma membrane	0.0226573054501521
BP	GO:2000026	regulation of multicellular organismal development	0.0227624008620005
BP	GO:0051983	regulation of chromosome segregation	0.0227624008620005
CC	GO:0043025	neuronal cell body	0.0241312840997182
BP	GO:0033047	regulation of mitotic sister chromatid segregation	0.0241463573031538
CC	GO:0044420	extracellular matrix component	0.0241463573031538
BP	GO:0006725	cellular aromatic compound metabolic process	0.0241463573031538
BP	GO:0090068	positive regulation of cell cycle process	0.0241463573031538
BP	GO:0003009	skeletal muscle contraction	0.0241463573031538
BP	GO:0000819	sister chromatid segregation	0.0241463573031538
BP	GO:0006807	nitrogen compound metabolic process	0.0266552908878065
CC	GO:0005576	extracellular region	0.026843510281968
BP	GO:0044085	cellular component biogenesis	0.0281040247828994
BP	GO:0010467	gene expression	0.0290453152173452
BP	GO:0045595	regulation of cell differentiation	0.0291016783752317
BP	GO:0051960	regulation of nervous system development	0.0291913572917809
CC	GO:0005856	cytoskeleton	0.0295812684439169
BP	GO:0051130	positive regulation of cellular component organization	0.0303991275802854
BP	GO:0051236	establishment of RNA localization	0.0321738222168131
BP	GO:0033045	regulation of sister chromatid segregation	0.034944131054752
BP	GO:0048666	neuron development	0.035249423955889
BP	GO:0007088	regulation of mitotic nuclear division	0.0359230522275564
CC	GO:0000502	proteasome complex	0.0373556961123641
BP	GO:0050808	synapse organization	0.0395704426052861
CC	GO:0098590	plasma membrane region	0.0424439803421446
CC	GO:0005887	integral component of plasma membrane	0.0424439803421446
BP	GO:1901987	regulation of cell cycle phase transition	0.0424643958358209
BP	GO:0010564	regulation of cell cycle process	0.0436322505335913
BP	GO:0006941	striated muscle contraction	0.0438665046871815
BP	GO:0045597	positive regulation of cell differentiation	0.0439170290172934
BP	GO:1901701	cellular response to oxygen-containing compound	0.0446845233797992
CC	GO:0098793	presynapse	0.0450154015294464
BP	GO:0001501	skeletal system development	0.0464585634509549
BP	GO:1902749	regulation of cell cycle G2/M phase transition	0.0466476958904865
CC	GO:0030016	myofibril	0.0485144790172089
CC	GO:0098982	GABA-ergic synapse	0.0485144790172089
BP	GO:0048468	cell development	0.0485144790172089
