# Supplementary material for: Dedicated transcriptomics combined with power analysis lead to functional understanding of genes with weak phenotypic changes in knockout lines
Source: PLoS Comput Biol. 2020 Nov 12;16(11):e1008354. doi: 10.1371/journal.pcbi.1008354 (PMC7685438; doi:10.1371/journal.pcbi.1008354)
Supplement: S4 File — (GZ) [file pcbi.1008354.s018.gz › S4_File/gor0.7/482.tsv]

ontology	category	term	BH
CC	GO:0032991	protein-containing complex	2.38197730154776e-07
CC	GO:0031012	extracellular matrix	6.4896958052351e-07
BP	GO:0071840	cellular component organization or biogenesis	1.02430891781542e-06
CC	GO:0043228	non-membrane-bounded organelle	2.37084385438091e-06
MF	GO:0005198	structural molecule activity	2.37084385438091e-06
MF	GO:0005201	extracellular matrix structural constituent	3.14690458265358e-06
CC	GO:0043232	intracellular non-membrane-bounded organelle	4.21445818840267e-06
BP	GO:0009987	cellular process	4.21445818840267e-06
BP	GO:0016043	cellular component organization	6.58803559707349e-06
MF	GO:0005515	protein binding	6.58803559707349e-06
CC	GO:0062023	collagen-containing extracellular matrix	6.59209245443924e-06
CC	GO:0044428	nuclear part	7.43350349084664e-06
BP	GO:0006396	RNA processing	2.67901645680315e-05
BP	GO:0032502	developmental process	4.04350560838168e-05
MF	GO:0005488	binding	4.04350560838168e-05
BP	GO:0048731	system development	4.04350560838168e-05
BP	GO:0007275	multicellular organism development	4.50903443868931e-05
CC	GO:0031981	nuclear lumen	4.50903443868931e-05
CC	GO:0070013	intracellular organelle lumen	8.12636099415376e-05
CC	GO:0031974	membrane-enclosed lumen	8.15626337362614e-05
CC	GO:0043233	organelle lumen	8.15626337362614e-05
CC	GO:0030424	axon	9.46327501846299e-05
BP	GO:0016071	mRNA metabolic process	0.000117779833544044
CC	GO:0000775	chromosome, centromeric region	0.000124865658836369
CC	GO:0000776	kinetochore	0.000194001410233117
BP	GO:0048856	anatomical structure development	0.000230730224773666
BP	GO:0032501	multicellular organismal process	0.000307070394233047
CC	GO:0097060	synaptic membrane	0.000347977312604028
CC	GO:0005634	nucleus	0.000520782324243903
CC	GO:0098687	chromosomal region	0.000533305480032704
BP	GO:0006397	mRNA processing	0.000592615324863669
CC	GO:0045202	synapse	0.000900409797783077
CC	GO:0031226	intrinsic component of plasma membrane	0.000900409797783077
BP	GO:0008380	RNA splicing	0.00110933070397614
CC	GO:1990904	ribonucleoprotein complex	0.00138410982725805
BP	GO:0007399	nervous system development	0.001588122151629
BP	GO:0090304	nucleic acid metabolic process	0.00170788034601639
CC	GO:0005887	integral component of plasma membrane	0.00200610248929563
BP	GO:0006139	nucleobase-containing compound metabolic process	0.00203902658587471
CC	GO:0097458	neuron part	0.00208591209098202
CC	GO:0030054	cell junction	0.00208591209098202
CC	GO:0005654	nucleoplasm	0.00287972949024891
CC	GO:0033267	axon part	0.00408360535512511
CC	GO:0005681	spliceosomal complex	0.00432865043893318
MF	GO:0046873	metal ion transmembrane transporter activity	0.00474642851470235
CC	GO:0044422	organelle part	0.00492744660235289
BP	GO:0031123	RNA 3'-end processing	0.00518236366341585
BP	GO:0034641	cellular nitrogen compound metabolic process	0.00518236366341585
CC	GO:0044427	chromosomal part	0.00530761468278066
BP	GO:0051239	regulation of multicellular organismal process	0.00535726547601322
CC	GO:0044456	synapse part	0.00535726547601322
BP	GO:0048523	negative regulation of cellular process	0.00538133713939145
BP	GO:0048519	negative regulation of biological process	0.00548865992264919
BP	GO:0000245	spliceosomal complex assembly	0.0066654844231551
BP	GO:0046483	heterocycle metabolic process	0.00680401490042368
BP	GO:0099536	synaptic signaling	0.00682906383391564
CC	GO:0000779	condensed chromosome, centromeric region	0.00753859458534529
CC	GO:0005694	chromosome	0.00753859458534529
CC	GO:0000777	condensed chromosome kinetochore	0.00753859458534529
BP	GO:0006260	DNA replication	0.00753859458534529
BP	GO:0051179	localization	0.00774248122123901
CC	GO:0044421	extracellular region part	0.00782946017332527
CC	GO:0036477	somatodendritic compartment	0.00794148272335776
CC	GO:0099240	intrinsic component of synaptic membrane	0.0088730848861851
BP	GO:0099537	trans-synaptic signaling	0.0088730848861851
BP	GO:0006403	RNA localization	0.00904261557446987
BP	GO:0050793	regulation of developmental process	0.0116486349177387
BP	GO:0000070	mitotic sister chromatid segregation	0.0116486349177387
BP	GO:0051128	regulation of cellular component organization	0.0116486349177387
BP	GO:0007268	chemical synaptic transmission	0.0118974893263695
BP	GO:0098916	anterograde trans-synaptic signaling	0.0118974893263695
BP	GO:0065007	biological regulation	0.0126042273274593
CC	GO:0005813	centrosome	0.0126042273274593
BP	GO:0050789	regulation of biological process	0.0158671622649683
MF	GO:0003729	mRNA binding	0.0158671622649683
BP	GO:0006725	cellular aromatic compound metabolic process	0.016133828114708
CC	GO:0098878	neurotransmitter receptor complex	0.016133828114708
BP	GO:0000375	RNA splicing, via transesterification reactions	0.016133828114708
BP	GO:0000377	RNA splicing, via transesterification reactions with bulged adenosine as nucleophile	0.016133828114708
BP	GO:0000398	mRNA splicing, via spliceosome	0.016133828114708
CC	GO:0098590	plasma membrane region	0.016133828114708
CC	GO:0044297	cell body	0.0165265745564626
MF	GO:0005509	calcium ion binding	0.0165265745564626
BP	GO:0051130	positive regulation of cellular component organization	0.0165265745564626
BP	GO:0051983	regulation of chromosome segregation	0.0165265745564626
CC	GO:0008328	ionotropic glutamate receptor complex	0.0178878067903572
MF	GO:0003723	RNA binding	0.0178878067903572
BP	GO:2000026	regulation of multicellular organismal development	0.0178878067903572
CC	GO:0098982	GABA-ergic synapse	0.0178878067903572
MF	GO:0005212	structural constituent of eye lens	0.0188649188532085
CC	GO:0005623	cell	0.0191606462560528
BP	GO:0030198	extracellular matrix organization	0.0193298226151135
CC	GO:0043005	neuron projection	0.0196157579783106
CC	GO:0044446	intracellular organelle part	0.0196157579783106
BP	GO:0051094	positive regulation of developmental process	0.0196157579783106
MF	GO:0005261	cation channel activity	0.0196157579783106
CC	GO:0044464	cell part	0.0196157579783106
BP	GO:0040007	growth	0.0196157579783106
BP	GO:0048167	regulation of synaptic plasticity	0.0204455078248598
BP	GO:0000819	sister chromatid segregation	0.0214758256381148
BP	GO:0048869	cellular developmental process	0.0214758256381148
BP	GO:0006275	regulation of DNA replication	0.0214758256381148
BP	GO:0033045	regulation of sister chromatid segregation	0.0214758256381148
CC	GO:0045211	postsynaptic membrane	0.0219338463872308
CC	GO:0044459	plasma membrane part	0.0222892333894664
BP	GO:0048518	positive regulation of biological process	0.0227891955867936
BP	GO:0050806	positive regulation of synaptic transmission	0.0227891955867936
CC	GO:0043025	neuronal cell body	0.0227891955867936
BP	GO:0032879	regulation of localization	0.0235225231045985
CC	GO:0044327	dendritic spine head	0.0235225231045985
CC	GO:0005615	extracellular space	0.0249072378583035
BP	GO:0030154	cell differentiation	0.0250784613997499
BP	GO:0090068	positive regulation of cell cycle process	0.0253065578310639
BP	GO:0051236	establishment of RNA localization	0.0253065578310639
CC	GO:0098936	intrinsic component of postsynaptic membrane	0.025314533504869
BP	GO:0048666	neuron development	0.0262196838495311
BP	GO:0140014	mitotic nuclear division	0.027013548261756
CC	GO:0098978	glutamatergic synapse	0.027013548261756
CC	GO:0099699	integral component of synaptic membrane	0.027013548261756
BP	GO:0033047	regulation of mitotic sister chromatid segregation	0.0277386446602727
BP	GO:0050794	regulation of cellular process	0.0277729519237917
BP	GO:0051726	regulation of cell cycle	0.0278257955843647
CC	GO:0044420	extracellular matrix component	0.0279403811641309
BP	GO:1901360	organic cyclic compound metabolic process	0.0286076895606579
BP	GO:0048168	regulation of neuronal synaptic plasticity	0.0286076895606579
CC	GO:0034703	cation channel complex	0.0286129567604376
BP	GO:0048468	cell development	0.0307142573413232
BP	GO:0045595	regulation of cell differentiation	0.0308123474466972
BP	GO:0006261	DNA-dependent DNA replication	0.0314891878544175
BP	GO:0022613	ribonucleoprotein complex biogenesis	0.0326279603095406
BP	GO:0022008	neurogenesis	0.0328685246674857
BP	GO:0006259	DNA metabolic process	0.0330936461742594
CC	GO:0005581	collagen trimer	0.0346579387293177
CC	GO:0005856	cytoskeleton	0.0346579387293177
BP	GO:0048589	developmental growth	0.0383784674819787
CC	GO:0000228	nuclear chromosome	0.0386628758914855
BP	GO:0030182	neuron differentiation	0.0387826316222864
CC	GO:0043292	contractile fiber	0.0398721115083903
BP	GO:0003418	growth plate cartilage chondrocyte differentiation	0.0401992193401402
MF	GO:0030020	extracellular matrix structural constituent conferring tensile strength	0.0408333161027143
MF	GO:0022836	gated channel activity	0.0411937560267545
CC	GO:1902495	transmembrane transporter complex	0.0411937560267545
BP	GO:0045597	positive regulation of cell differentiation	0.0411937560267545
BP	GO:0043170	macromolecule metabolic process	0.0411937560267545
BP	GO:0050657	nucleic acid transport	0.0426364532622464
BP	GO:0050658	RNA transport	0.0426364532622464
CC	GO:0097447	dendritic tree	0.0437707519702232
BP	GO:0016070	RNA metabolic process	0.0437786876864952
CC	GO:1990351	transporter complex	0.0437786876864952
BP	GO:0003071	renal system process involved in regulation of systemic arterial blood pressure	0.0454391324843014
MF	GO:0022890	inorganic cation transmembrane transporter activity	0.0455334580388864
BP	GO:0048522	positive regulation of cellular process	0.0455334580388864
BP	GO:0006941	striated muscle contraction	0.0459132170278274
BP	GO:0099177	regulation of trans-synaptic signaling	0.0465271696787887
BP	GO:0007155	cell adhesion	0.0466969717378007
CC	GO:0034705	potassium channel complex	0.0471973917178867
BP	GO:0022610	biological adhesion	0.0471973917178867
BP	GO:0048699	generation of neurons	0.047759731304912
BP	GO:0035264	multicellular organism growth	0.047759731304912
