# Supplementary material for: Dedicated transcriptomics combined with power analysis lead to functional understanding of genes with weak phenotypic changes in knockout lines
Source: PLoS Comput Biol. 2020 Nov 12;16(11):e1008354. doi: 10.1371/journal.pcbi.1008354 (PMC7685438; doi:10.1371/journal.pcbi.1008354)
Supplement: S4 File — (GZ) [file pcbi.1008354.s018.gz › S4_File/gor0.7/481.tsv]

ontology	category	term	BH
CC	GO:0032991	protein-containing complex	6.14043517776568e-09
BP	GO:0009987	cellular process	1.18508223318915e-07
CC	GO:0031012	extracellular matrix	2.52973486868375e-07
BP	GO:0071840	cellular component organization or biogenesis	6.31538719349368e-07
BP	GO:0016043	cellular component organization	5.21404776824551e-06
CC	GO:0062023	collagen-containing extracellular matrix	5.21404776824551e-06
CC	GO:0030424	axon	6.20723812362991e-06
MF	GO:0005515	protein binding	6.95647444298323e-06
CC	GO:0044428	nuclear part	8.12824469405906e-06
BP	GO:0032501	multicellular organismal process	8.12824469405906e-06
CC	GO:0043228	non-membrane-bounded organelle	8.23746386290666e-06
MF	GO:0005488	binding	8.23746386290666e-06
MF	GO:0005198	structural molecule activity	8.54751886563845e-06
MF	GO:0005201	extracellular matrix structural constituent	1.43740166783591e-05
CC	GO:0043232	intracellular non-membrane-bounded organelle	1.80320455174538e-05
BP	GO:0048731	system development	1.80320455174538e-05
BP	GO:0007275	multicellular organism development	1.93074003343525e-05
BP	GO:0032502	developmental process	2.43796528986848e-05
BP	GO:0048856	anatomical structure development	3.96781665543792e-05
BP	GO:0065007	biological regulation	8.86625975096792e-05
CC	GO:0031981	nuclear lumen	9.62148160133341e-05
CC	GO:0097458	neuron part	0.000114608259374927
CC	GO:0030054	cell junction	0.000117286690941852
BP	GO:0007399	nervous system development	0.000160561271800337
BP	GO:0040007	growth	0.00036158850327927
CC	GO:0097060	synaptic membrane	0.00041147300184541
CC	GO:0070013	intracellular organelle lumen	0.00041147300184541
BP	GO:0050789	regulation of biological process	0.00041147300184541
CC	GO:0000775	chromosome, centromeric region	0.00041147300184541
CC	GO:0031974	membrane-enclosed lumen	0.00041147300184541
CC	GO:0043233	organelle lumen	0.00041147300184541
CC	GO:0045202	synapse	0.00051270726861508
CC	GO:0000776	kinetochore	0.00064097464065702
CC	GO:0005634	nucleus	0.00064097464065702
BP	GO:0006397	mRNA processing	0.000782137834559002
BP	GO:0006396	RNA processing	0.000782137834559002
CC	GO:0005654	nucleoplasm	0.00137104246848443
BP	GO:0050794	regulation of cellular process	0.00154543282059835
CC	GO:0036477	somatodendritic compartment	0.00170998036264004
BP	GO:0048523	negative regulation of cellular process	0.00194755928108542
CC	GO:0098687	chromosomal region	0.002128156876291
BP	GO:0048519	negative regulation of biological process	0.002128156876291
CC	GO:0033267	axon part	0.002128156876291
BP	GO:0016071	mRNA metabolic process	0.002128156876291
CC	GO:0044421	extracellular region part	0.00244555597333193
CC	GO:0044456	synapse part	0.00276821558493195
BP	GO:0008380	RNA splicing	0.00323232045409899
CC	GO:0005694	chromosome	0.00323232045409899
CC	GO:0005681	spliceosomal complex	0.00323232045409899
BP	GO:0051239	regulation of multicellular organismal process	0.00365097543649798
CC	GO:1990904	ribonucleoprotein complex	0.00404605214883243
BP	GO:0051094	positive regulation of developmental process	0.00498570825173817
CC	GO:0044464	cell part	0.00516370066832121
MF	GO:0005212	structural constituent of eye lens	0.00543251411131768
CC	GO:0005623	cell	0.00543251411131768
CC	GO:0043025	neuronal cell body	0.00560697278006874
CC	GO:0043005	neuron projection	0.00586229189875387
BP	GO:0007155	cell adhesion	0.00598844612304287
BP	GO:0048589	developmental growth	0.00609316338431172
BP	GO:0022610	biological adhesion	0.00616982003243688
CC	GO:0031226	intrinsic component of plasma membrane	0.00639173279042219
CC	GO:0044427	chromosomal part	0.00645130794232311
CC	GO:0044422	organelle part	0.00670882546647233
BP	GO:0030154	cell differentiation	0.00698837801609299
BP	GO:0050793	regulation of developmental process	0.00704763852335721
BP	GO:0048869	cellular developmental process	0.00704763852335721
BP	GO:0048468	cell development	0.00815163834549816
BP	GO:0035264	multicellular organism growth	0.00917912906244796
BP	GO:0099536	synaptic signaling	0.00938584755006041
BP	GO:0051128	regulation of cellular component organization	0.0100493020322987
BP	GO:0048666	neuron development	0.0103797103303539
CC	GO:0044297	cell body	0.0106703631106833
BP	GO:0048518	positive regulation of biological process	0.0108808832493953
CC	GO:0005887	integral component of plasma membrane	0.0110277924329128
BP	GO:0099537	trans-synaptic signaling	0.0127337840864565
BP	GO:0007268	chemical synaptic transmission	0.0127493164197889
BP	GO:0098916	anterograde trans-synaptic signaling	0.0127493164197889
BP	GO:0043170	macromolecule metabolic process	0.0130403822357406
BP	GO:0048167	regulation of synaptic plasticity	0.0131521178744211
BP	GO:0090304	nucleic acid metabolic process	0.0136171150525012
BP	GO:0022008	neurogenesis	0.013959005080332
BP	GO:0048699	generation of neurons	0.0152357013203167
CC	GO:0005615	extracellular space	0.0153014040407036
BP	GO:0030182	neuron differentiation	0.0154537240875876
CC	GO:0044446	intracellular organelle part	0.0159646346730714
BP	GO:0003071	renal system process involved in regulation of systemic arterial blood pressure	0.0165946594842862
BP	GO:2000026	regulation of multicellular organismal development	0.0166416615583909
BP	GO:0051726	regulation of cell cycle	0.0168870700489752
BP	GO:0006139	nucleobase-containing compound metabolic process	0.0180765204708704
CC	GO:0099240	intrinsic component of synaptic membrane	0.018440431242998
MF	GO:0030020	extracellular matrix structural constituent conferring tensile strength	0.0188230432092134
BP	GO:0045597	positive regulation of cell differentiation	0.0188672094976178
CC	GO:0098590	plasma membrane region	0.0189352893910516
BP	GO:0051130	positive regulation of cellular component organization	0.019088883954566
CC	GO:0097447	dendritic tree	0.019088883954566
BP	GO:0006403	RNA localization	0.0195002933576514
CC	GO:0098793	presynapse	0.0195037108590496
BP	GO:0000245	spliceosomal complex assembly	0.0195037108590496
BP	GO:0051179	localization	0.0202736538397906
MF	GO:0003729	mRNA binding	0.0203993823250389
CC	GO:0005813	centrosome	0.0210763088408194
CC	GO:0000779	condensed chromosome, centromeric region	0.0210763088408194
BP	GO:0031123	RNA 3'-end processing	0.0212527815524522
BP	GO:0000375	RNA splicing, via transesterification reactions	0.0215651391504634
BP	GO:0000377	RNA splicing, via transesterification reactions with bulged adenosine as nucleophile	0.0215651391504634
BP	GO:0000398	mRNA splicing, via spliceosome	0.0215651391504634
MF	GO:0044877	protein-containing complex binding	0.0222622261006053
MF	GO:0005509	calcium ion binding	0.0222622261006053
BP	GO:0007049	cell cycle	0.0226533337355112
BP	GO:0040008	regulation of growth	0.0226693308248737
BP	GO:0000070	mitotic sister chromatid segregation	0.0232707857830844
CC	GO:0045211	postsynaptic membrane	0.0243926848387275
CC	GO:0030425	dendrite	0.0252945054599362
BP	GO:0044085	cellular component biogenesis	0.0252945054599362
CC	GO:0044327	dendritic spine head	0.0257466827977114
CC	GO:0000777	condensed chromosome kinetochore	0.0257466827977114
BP	GO:0045595	regulation of cell differentiation	0.0279064415693226
CC	GO:0005581	collagen trimer	0.0286348093363854
BP	GO:0006941	striated muscle contraction	0.0295165410281936
BP	GO:0050804	modulation of chemical synaptic transmission	0.0322079745597301
CC	GO:0000228	nuclear chromosome	0.0337473084720342
BP	GO:0090068	positive regulation of cell cycle process	0.0342017045858565
CC	GO:0044420	extracellular matrix component	0.0348576313237526
BP	GO:0033047	regulation of mitotic sister chromatid segregation	0.0353872922143519
BP	GO:0051983	regulation of chromosome segregation	0.0362960945171491
BP	GO:0048522	positive regulation of cellular process	0.0363150840176658
CC	GO:0098978	glutamatergic synapse	0.0363150840176658
BP	GO:0048168	regulation of neuronal synaptic plasticity	0.0363150840176658
CC	GO:0098878	neurotransmitter receptor complex	0.0364303148539166
BP	GO:0099177	regulation of trans-synaptic signaling	0.0364303148539166
MF	GO:0003723	RNA binding	0.0364303148539166
CC	GO:0098982	GABA-ergic synapse	0.0364303148539166
CC	GO:0044304	main axon	0.0388152122072764
CC	GO:0099080	supramolecular complex	0.0388152122072764
CC	GO:0099081	supramolecular polymer	0.0388152122072764
BP	GO:0140014	mitotic nuclear division	0.0404487159710075
BP	GO:0006259	DNA metabolic process	0.0407653695004791
BP	GO:0051960	regulation of nervous system development	0.0407653695004791
BP	GO:0046483	heterocycle metabolic process	0.0408385324535401
CC	GO:0099512	supramolecular fiber	0.0408385324535401
BP	GO:0000278	mitotic cell cycle	0.0408385324535401
BP	GO:0044089	positive regulation of cellular component biogenesis	0.0408385324535401
BP	GO:0006974	cellular response to DNA damage stimulus	0.0426142672574971
BP	GO:0031175	neuron projection development	0.0431577305455342
BP	GO:0034641	cellular nitrogen compound metabolic process	0.0431577305455342
BP	GO:0007346	regulation of mitotic cell cycle	0.0434682150891388
CC	GO:0044454	nuclear chromosome part	0.0451581834979513
BP	GO:0120035	regulation of plasma membrane bounded cell projection organization	0.0479474520309452
CC	GO:0005856	cytoskeleton	0.0487899206960258
BP	GO:0033045	regulation of sister chromatid segregation	0.049062618042497
BP	GO:1905477	positive regulation of protein localization to membrane	0.0491657166474113
CC	GO:0005576	extracellular region	0.0495964265474886
BP	GO:0008150	biological_process	0.0498150545947407
