# Supplementary material for: Dedicated transcriptomics combined with power analysis lead to functional understanding of genes with weak phenotypic changes in knockout lines
Source: PLoS Comput Biol. 2020 Nov 12;16(11):e1008354. doi: 10.1371/journal.pcbi.1008354 (PMC7685438; doi:10.1371/journal.pcbi.1008354)
Supplement: S4 File — (GZ) [file pcbi.1008354.s018.gz › S4_File/gor0.7/122.tsv]

ontology	category	term	BH
CC	GO:0032991	protein-containing complex	1.02056902977674e-07
CC	GO:0031012	extracellular matrix	1.02056902977674e-07
BP	GO:0009987	cellular process	1.02056902977674e-07
MF	GO:0005515	protein binding	5.7566546976164e-07
MF	GO:0005488	binding	5.7566546976164e-07
BP	GO:0071840	cellular component organization or biogenesis	5.7566546976164e-07
CC	GO:0043228	non-membrane-bounded organelle	5.7566546976164e-07
CC	GO:0043232	intracellular non-membrane-bounded organelle	1.58846123107525e-06
CC	GO:0062023	collagen-containing extracellular matrix	2.15949108624944e-06
MF	GO:0005198	structural molecule activity	2.90695083781446e-06
CC	GO:0044428	nuclear part	3.81156992780186e-06
BP	GO:0032501	multicellular organismal process	4.16658645408708e-06
BP	GO:0048731	system development	4.29757977857355e-06
BP	GO:0048856	anatomical structure development	4.29757977857355e-06
BP	GO:0016043	cellular component organization	4.29757977857355e-06
MF	GO:0005201	extracellular matrix structural constituent	4.76427237831039e-06
BP	GO:0007275	multicellular organism development	4.99255914118122e-06
BP	GO:0032502	developmental process	4.99255914118122e-06
BP	GO:0065007	biological regulation	6.50823416965085e-06
BP	GO:0050789	regulation of biological process	9.16938601440732e-06
BP	GO:0050794	regulation of cellular process	1.49001219481035e-05
CC	GO:0005634	nucleus	3.03729769618538e-05
CC	GO:0031981	nuclear lumen	4.16102208563782e-05
CC	GO:0044421	extracellular region part	4.49822762817658e-05
CC	GO:0030424	axon	9.1611255000679e-05
BP	GO:0007399	nervous system development	9.31620232267386e-05
BP	GO:0006396	RNA processing	0.000201529717553545
CC	GO:0030054	cell junction	0.000207562200062696
CC	GO:1990904	ribonucleoprotein complex	0.000212961198928106
CC	GO:0097060	synaptic membrane	0.000486851484962805
CC	GO:0000776	kinetochore	0.000486851484962805
BP	GO:0006397	mRNA processing	0.000486851484962805
CC	GO:0005615	extracellular space	0.000486851484962805
CC	GO:0031226	intrinsic component of plasma membrane	0.000486851484962805
BP	GO:0008380	RNA splicing	0.000506775794717112
CC	GO:0000775	chromosome, centromeric region	0.000525822790750005
BP	GO:0048523	negative regulation of cellular process	0.000911249310314233
BP	GO:0048519	negative regulation of biological process	0.00105348514840122
CC	GO:0070013	intracellular organelle lumen	0.00112850125360572
CC	GO:0031974	membrane-enclosed lumen	0.00126200076753994
CC	GO:0043233	organelle lumen	0.00126200076753994
CC	GO:0005681	spliceosomal complex	0.00127555458747248
BP	GO:0016071	mRNA metabolic process	0.00149505766962023
BP	GO:0048518	positive regulation of biological process	0.0014982351979413
CC	GO:0005581	collagen trimer	0.0016818498965529
MF	GO:0044877	protein-containing complex binding	0.00264062281891592
BP	GO:0051239	regulation of multicellular organismal process	0.00266492346011531
CC	GO:0005654	nucleoplasm	0.00266492346011531
CC	GO:0045202	synapse	0.00284225577339929
CC	GO:0005887	integral component of plasma membrane	0.00375334610937876
BP	GO:0000070	mitotic sister chromatid segregation	0.00401267485876541
CC	GO:0098687	chromosomal region	0.00401267485876541
BP	GO:0090304	nucleic acid metabolic process	0.00413127550972022
BP	GO:0043170	macromolecule metabolic process	0.00465601506478265
CC	GO:0005576	extracellular region	0.00465601506478265
BP	GO:0051983	regulation of chromosome segregation	0.00465601506478265
BP	GO:0048522	positive regulation of cellular process	0.00465601506478265
BP	GO:0048666	neuron development	0.00488475928748985
BP	GO:0050793	regulation of developmental process	0.00529733332678197
MF	GO:0030020	extracellular matrix structural constituent conferring tensile strength	0.00535183630228375
CC	GO:0044464	cell part	0.00535183630228375
BP	GO:0033045	regulation of sister chromatid segregation	0.00541223790662206
BP	GO:0051128	regulation of cellular component organization	0.00541229609188765
CC	GO:0005623	cell	0.00562757914641743
CC	GO:0005813	centrosome	0.00597108035699983
BP	GO:0033047	regulation of mitotic sister chromatid segregation	0.00620757008677379
CC	GO:0033267	axon part	0.00623487381183461
BP	GO:0030198	extracellular matrix organization	0.0067191846729265
CC	GO:0044456	synapse part	0.00686339306968209
CC	GO:0005856	cytoskeleton	0.00691593500756045
BP	GO:0048699	generation of neurons	0.00773961525966086
BP	GO:0030182	neuron differentiation	0.00822339000995034
CC	GO:0099240	intrinsic component of synaptic membrane	0.0085554662326146
BP	GO:0022008	neurogenesis	0.0085649291330974
BP	GO:0000819	sister chromatid segregation	0.00980539263197806
CC	GO:0097458	neuron part	0.00987944328121726
BP	GO:0048468	cell development	0.00987944328121726
BP	GO:0051094	positive regulation of developmental process	0.0102353414159372
BP	GO:0051726	regulation of cell cycle	0.010373386338068
MF	GO:0003729	mRNA binding	0.010373386338068
BP	GO:0030154	cell differentiation	0.0104857375513717
BP	GO:0006139	nucleobase-containing compound metabolic process	0.0108494551162645
BP	GO:2000026	regulation of multicellular organismal development	0.0114407740840264
BP	GO:0048869	cellular developmental process	0.0132141223908239
CC	GO:0036477	somatodendritic compartment	0.0135436371402904
CC	GO:0044459	plasma membrane part	0.0138568202204757
CC	GO:0044422	organelle part	0.0140180918431113
BP	GO:0031175	neuron projection development	0.0149346387488623
BP	GO:0007049	cell cycle	0.0149346387488623
CC	GO:0098878	neurotransmitter receptor complex	0.015583090749099
MF	GO:0046873	metal ion transmembrane transporter activity	0.0160547834847466
CC	GO:0005694	chromosome	0.0168585540057406
BP	GO:0000375	RNA splicing, via transesterification reactions	0.0170751675446381
BP	GO:0000377	RNA splicing, via transesterification reactions with bulged adenosine as nucleophile	0.0170751675446381
BP	GO:0000398	mRNA splicing, via spliceosome	0.0170751675446381
BP	GO:0000245	spliceosomal complex assembly	0.0171486677721069
CC	GO:0008328	ionotropic glutamate receptor complex	0.0177679969148167
BP	GO:0000278	mitotic cell cycle	0.0181851533405207
BP	GO:0051130	positive regulation of cellular component organization	0.0181851533405207
CC	GO:0000779	condensed chromosome, centromeric region	0.0185138563818404
MF	GO:0005212	structural constituent of eye lens	0.0191780885864686
BP	GO:0040007	growth	0.0191780885864686
BP	GO:0007155	cell adhesion	0.0191780885864686
CC	GO:0045211	postsynaptic membrane	0.0191780885864686
BP	GO:0022610	biological adhesion	0.0196571248490646
BP	GO:0042221	response to chemical	0.0197493438792641
BP	GO:0051960	regulation of nervous system development	0.021314718844473
CC	GO:0044427	chromosomal part	0.0219240998433841
BP	GO:0010467	gene expression	0.0219478780733834
BP	GO:0140014	mitotic nuclear division	0.0219478780733834
CC	GO:0000777	condensed chromosome kinetochore	0.0234251371429309
BP	GO:0043062	extracellular structure organization	0.0234251371429309
BP	GO:0006403	RNA localization	0.0234251371429309
CC	GO:0044327	dendritic spine head	0.0239638769635562
BP	GO:0007059	chromosome segregation	0.024303630241559
BP	GO:0046483	heterocycle metabolic process	0.024303630241559
CC	GO:0044297	cell body	0.024303630241559
BP	GO:0007346	regulation of mitotic cell cycle	0.024303630241559
BP	GO:0007154	cell communication	0.0249225313270154
BP	GO:0060255	regulation of macromolecule metabolic process	0.0249377715664256
CC	GO:0098590	plasma membrane region	0.025331934270354
BP	GO:0051962	positive regulation of nervous system development	0.025331934270354
BP	GO:0034641	cellular nitrogen compound metabolic process	0.0254786260079315
BP	GO:0051179	localization	0.0271157405047945
MF	GO:0003723	RNA binding	0.0271157405047945
BP	GO:0001501	skeletal system development	0.0280595549257904
CC	GO:0043292	contractile fiber	0.0308362608095096
BP	GO:0031123	RNA 3'-end processing	0.0316080269244288
CC	GO:0043005	neuron projection	0.0321511287391699
MF	GO:0005102	signaling receptor binding	0.0324184796053593
BP	GO:0045597	positive regulation of cell differentiation	0.0328126786441042
BP	GO:0006941	striated muscle contraction	0.0331327913510211
BP	GO:1905818	regulation of chromosome separation	0.0332489427785554
BP	GO:0023052	signaling	0.0335444804595495
CC	GO:0043025	neuronal cell body	0.0369707522502357
MF	GO:0005509	calcium ion binding	0.0402759317624596
BP	GO:1901987	regulation of cell cycle phase transition	0.0413595997798939
BP	GO:0008037	cell recognition	0.0416381181208166
CC	GO:0099699	integral component of synaptic membrane	0.0416381181208166
CC	GO:0098936	intrinsic component of postsynaptic membrane	0.0450108627382434
BP	GO:0016070	RNA metabolic process	0.0454656845719305
BP	GO:0048589	developmental growth	0.045656322458962
MF	GO:0005261	cation channel activity	0.045795800321579
CC	GO:0000502	proteasome complex	0.045795800321579
BP	GO:0007088	regulation of mitotic nuclear division	0.045795800321579
BP	GO:0051716	cellular response to stimulus	0.0461386046196356
BP	GO:0060350	endochondral bone morphogenesis	0.0463130331716185
BP	GO:0099536	synaptic signaling	0.0475692406289893
BP	GO:2000816	negative regulation of mitotic sister chromatid separation	0.0475692406289893
BP	GO:0010564	regulation of cell cycle process	0.0475692406289893
BP	GO:0048167	regulation of synaptic plasticity	0.0475692406289893
CC	GO:0099080	supramolecular complex	0.0475692406289893
CC	GO:0099081	supramolecular polymer	0.0475692406289893
BP	GO:0010965	regulation of mitotic sister chromatid separation	0.0475692406289893
BP	GO:0003071	renal system process involved in regulation of systemic arterial blood pressure	0.0475692406289893
BP	GO:0051301	cell division	0.0475692406289893
BP	GO:0099537	trans-synaptic signaling	0.0475692406289893
MF	GO:0003697	single-stranded DNA binding	0.0475692406289893
BP	GO:0033048	negative regulation of mitotic sister chromatid segregation	0.0475692406289893
BP	GO:1901701	cellular response to oxygen-containing compound	0.0480849676160256
BP	GO:0007268	chemical synaptic transmission	0.0480849676160256
BP	GO:0098916	anterograde trans-synaptic signaling	0.0480849676160256
BP	GO:0003015	heart process	0.0480849676160256
BP	GO:0022613	ribonucleoprotein complex biogenesis	0.0480849676160256
BP	GO:1905819	negative regulation of chromosome separation	0.0480849676160256
BP	GO:0006725	cellular aromatic compound metabolic process	0.0480849676160256
CC	GO:0099512	supramolecular fiber	0.0489066010270729
CC	GO:0071013	catalytic step 2 spliceosome	0.0499640645635669
