# Supplementary material for: Dedicated transcriptomics combined with power analysis lead to functional understanding of genes with weak phenotypic changes in knockout lines
Source: PLoS Comput Biol. 2020 Nov 12;16(11):e1008354. doi: 10.1371/journal.pcbi.1008354 (PMC7685438; doi:10.1371/journal.pcbi.1008354)
Supplement: S4 File — (GZ) [file pcbi.1008354.s018.gz › S4_File/gor0.7/419.tsv]

ontology	category	term	BH
CC	GO:0032991	protein-containing complex	2.71788418531033e-08
BP	GO:0071840	cellular component organization or biogenesis	3.54504938225816e-08
BP	GO:0009987	cellular process	3.54504938225816e-08
BP	GO:0016043	cellular component organization	7.60261394686918e-07
CC	GO:0044428	nuclear part	1.64140428520271e-06
BP	GO:0032501	multicellular organismal process	2.45639182694147e-06
BP	GO:0048731	system development	2.46051241265929e-06
BP	GO:0007275	multicellular organism development	3.97500766948258e-06
CC	GO:0030424	axon	4.91731610205951e-06
BP	GO:0032502	developmental process	4.91731610205951e-06
CC	GO:0043228	non-membrane-bounded organelle	5.64731458942333e-06
BP	GO:0048856	anatomical structure development	5.64731458942333e-06
CC	GO:0031981	nuclear lumen	6.51979231933079e-06
CC	GO:0031012	extracellular matrix	1.19413600637754e-05
CC	GO:0043232	intracellular non-membrane-bounded organelle	1.19852573101516e-05
CC	GO:0070013	intracellular organelle lumen	1.19852573101516e-05
MF	GO:0005515	protein binding	1.19852573101516e-05
CC	GO:0031974	membrane-enclosed lumen	1.19852573101516e-05
CC	GO:0043233	organelle lumen	1.19852573101516e-05
BP	GO:0065007	biological regulation	2.68970841266854e-05
BP	GO:0040007	growth	6.29153852386712e-05
MF	GO:0005201	extracellular matrix structural constituent	6.687933423795e-05
CC	GO:0005654	nucleoplasm	6.80670558520868e-05
CC	GO:0005634	nucleus	6.80670558520868e-05
BP	GO:0050794	regulation of cellular process	6.88856032389371e-05
MF	GO:0005198	structural molecule activity	7.96949932375398e-05
BP	GO:0051128	regulation of cellular component organization	8.24752167021773e-05
MF	GO:0005488	binding	8.24752167021773e-05
CC	GO:0097458	neuron part	8.71225834524791e-05
BP	GO:0007399	nervous system development	8.71225834524791e-05
BP	GO:0051130	positive regulation of cellular component organization	8.71225834524791e-05
CC	GO:0062023	collagen-containing extracellular matrix	9.17214031637515e-05
CC	GO:0031226	intrinsic component of plasma membrane	0.000104550040698
CC	GO:0000775	chromosome, centromeric region	0.00010561835033007
BP	GO:0050789	regulation of biological process	0.000154472725131515
CC	GO:0000776	kinetochore	0.000159304903302983
CC	GO:0098687	chromosomal region	0.000301440112463137
CC	GO:0097060	synaptic membrane	0.000426749823388621
CC	GO:0045202	synapse	0.000458049403607345
CC	GO:0005887	integral component of plasma membrane	0.000500146303516481
BP	GO:0048518	positive regulation of biological process	0.000520550056853634
BP	GO:0006396	RNA processing	0.000593058048033001
CC	GO:0044464	cell part	0.000881837608294428
CC	GO:0044456	synapse part	0.00091503037359372
CC	GO:0044421	extracellular region part	0.000976785776734384
CC	GO:0044422	organelle part	0.000976785776734384
CC	GO:0005623	cell	0.000976785776734384
BP	GO:0016071	mRNA metabolic process	0.00118547041013009
BP	GO:0048519	negative regulation of biological process	0.00159965432944608
CC	GO:0036477	somatodendritic compartment	0.00164843329645457
CC	GO:0033267	axon part	0.00164843329645457
BP	GO:0048589	developmental growth	0.00186494456474296
BP	GO:0048523	negative regulation of cellular process	0.00234735426170709
CC	GO:0005694	chromosome	0.00255702994537849
BP	GO:0051094	positive regulation of developmental process	0.00263534475719393
CC	GO:0043025	neuronal cell body	0.00270718263946755
BP	GO:0090304	nucleic acid metabolic process	0.00317658848912509
BP	GO:0048522	positive regulation of cellular process	0.00317658848912509
CC	GO:0044297	cell body	0.00317658848912509
CC	GO:0044427	chromosomal part	0.00322450297882298
BP	GO:0006397	mRNA processing	0.00322450297882298
BP	GO:0006139	nucleobase-containing compound metabolic process	0.00338999895883427
BP	GO:0051239	regulation of multicellular organismal process	0.00351829316543374
BP	GO:0030182	neuron differentiation	0.00351829316543374
CC	GO:0005615	extracellular space	0.00368160908156572
BP	GO:0050793	regulation of developmental process	0.00369862369230806
BP	GO:0008380	RNA splicing	0.00374888572708693
MF	GO:0005212	structural constituent of eye lens	0.00381686788789942
BP	GO:0048468	cell development	0.00382525260424293
BP	GO:0048869	cellular developmental process	0.00391895722766841
BP	GO:0030154	cell differentiation	0.00393198457805082
BP	GO:0048666	neuron development	0.00393198457805082
BP	GO:0045597	positive regulation of cell differentiation	0.00395064060844193
BP	GO:0006260	DNA replication	0.00431296388423726
CC	GO:1990904	ribonucleoprotein complex	0.00443739024684129
BP	GO:0044085	cellular component biogenesis	0.00461751349175283
CC	GO:0005681	spliceosomal complex	0.00531294099286058
BP	GO:0022610	biological adhesion	0.00545454796737117
BP	GO:0030198	extracellular matrix organization	0.00551767147111946
CC	GO:0044446	intracellular organelle part	0.00559323367274717
BP	GO:0048699	generation of neurons	0.00563896820184408
CC	GO:0045211	postsynaptic membrane	0.00595548014686067
BP	GO:0007155	cell adhesion	0.00644205146640201
CC	GO:0030054	cell junction	0.00678030351732505
CC	GO:0005581	collagen trimer	0.00683417141706629
BP	GO:0034641	cellular nitrogen compound metabolic process	0.00740178375983911
MF	GO:0003729	mRNA binding	0.00746744163067734
BP	GO:0051962	positive regulation of nervous system development	0.00746744163067734
BP	GO:0043170	macromolecule metabolic process	0.00763495639328472
BP	GO:0046483	heterocycle metabolic process	0.00763495639328472
BP	GO:0031123	RNA 3'-end processing	0.00798718726257753
BP	GO:2000026	regulation of multicellular organismal development	0.00841398500425002
CC	GO:0043005	neuron projection	0.0085393803912707
BP	GO:0022008	neurogenesis	0.00881522944539767
CC	GO:0005813	centrosome	0.00940935891295064
BP	GO:0099536	synaptic signaling	0.00940935891295064
MF	GO:0044877	protein-containing complex binding	0.00940935891295064
BP	GO:0000070	mitotic sister chromatid segregation	0.00940935891295064
BP	GO:0060348	bone development	0.00940935891295064
BP	GO:0043062	extracellular structure organization	0.00954868272361334
CC	GO:0044420	extracellular matrix component	0.0102656781865646
BP	GO:0006259	DNA metabolic process	0.0114846592591387
MF	GO:0003723	RNA binding	0.0114846592591387
CC	GO:0098793	presynapse	0.0114846592591387
BP	GO:0006403	RNA localization	0.0121349148694631
CC	GO:0099240	intrinsic component of synaptic membrane	0.0121349148694631
CC	GO:0043292	contractile fiber	0.0121349148694631
BP	GO:0031175	neuron projection development	0.0121736382296528
BP	GO:0000819	sister chromatid segregation	0.0121736382296528
BP	GO:0099537	trans-synaptic signaling	0.0121736382296528
BP	GO:0051726	regulation of cell cycle	0.0121820777724792
BP	GO:0044089	positive regulation of cellular component biogenesis	0.0121820777724792
BP	GO:0007268	chemical synaptic transmission	0.0121820777724792
BP	GO:0098916	anterograde trans-synaptic signaling	0.0121820777724792
MF	GO:0030020	extracellular matrix structural constituent conferring tensile strength	0.0124738072756708
BP	GO:0051983	regulation of chromosome segregation	0.0130542138781457
MF	GO:0003697	single-stranded DNA binding	0.0131579812010913
BP	GO:0000245	spliceosomal complex assembly	0.0131579812010913
BP	GO:0035264	multicellular organism growth	0.0131579812010913
BP	GO:0007059	chromosome segregation	0.0134152864430883
BP	GO:0045595	regulation of cell differentiation	0.0152138301287528
BP	GO:0040008	regulation of growth	0.0156988611530659
CC	GO:0098936	intrinsic component of postsynaptic membrane	0.0156988611530659
BP	GO:0051179	localization	0.0159105682867227
BP	GO:0006725	cellular aromatic compound metabolic process	0.016932632094731
BP	GO:0003418	growth plate cartilage chondrocyte differentiation	0.0180257551846865
BP	GO:0007215	glutamate receptor signaling pathway	0.0183163538073628
BP	GO:0033045	regulation of sister chromatid segregation	0.0185554960865563
BP	GO:0000375	RNA splicing, via transesterification reactions	0.0190729008987598
BP	GO:0000377	RNA splicing, via transesterification reactions with bulged adenosine as nucleophile	0.0190729008987598
BP	GO:0000398	mRNA splicing, via spliceosome	0.0190729008987598
BP	GO:0048167	regulation of synaptic plasticity	0.0191054401435484
BP	GO:0007049	cell cycle	0.0191054401435484
BP	GO:0008037	cell recognition	0.019303772059711
CC	GO:0000777	condensed chromosome kinetochore	0.0194345094688253
BP	GO:0060350	endochondral bone morphogenesis	0.019509147106531
CC	GO:0005576	extracellular region	0.0203228279462844
BP	GO:0002062	chondrocyte differentiation	0.0215927146817293
BP	GO:0000278	mitotic cell cycle	0.0217832322389315
BP	GO:0008150	biological_process	0.0217832322389315
BP	GO:0060349	bone morphogenesis	0.0219640521953266
BP	GO:0016049	cell growth	0.0238047369758992
BP	GO:0003433	chondrocyte development involved in endochondral bone morphogenesis	0.0248978143320705
BP	GO:0033047	regulation of mitotic sister chromatid segregation	0.0249359005450335
BP	GO:1901360	organic cyclic compound metabolic process	0.0251658727106721
BP	GO:0009653	anatomical structure morphogenesis	0.0261363963743741
CC	GO:0098982	GABA-ergic synapse	0.0283459514623486
BP	GO:0050769	positive regulation of neurogenesis	0.0283459514623486
CC	GO:0099080	supramolecular complex	0.0283459514623486
CC	GO:0099081	supramolecular polymer	0.0283459514623486
CC	GO:0098878	neurotransmitter receptor complex	0.0284297564314388
BP	GO:0010720	positive regulation of cell development	0.0286559497415931
BP	GO:0051960	regulation of nervous system development	0.0286559497415931
CC	GO:0099512	supramolecular fiber	0.0305361234516062
BP	GO:0006261	DNA-dependent DNA replication	0.0309401288435523
BP	GO:0022613	ribonucleoprotein complex biogenesis	0.033154274656687
CC	GO:0099634	postsynaptic specialization membrane	0.0332981516843577
CC	GO:0008328	ionotropic glutamate receptor complex	0.034000446210723
BP	GO:0090068	positive regulation of cell cycle process	0.0347628351099682
BP	GO:0007346	regulation of mitotic cell cycle	0.0347628351099682
BP	GO:0003422	growth plate cartilage morphogenesis	0.0347628351099682
BP	GO:0120039	plasma membrane bounded cell projection morphogenesis	0.0347628351099682
CC	GO:0098794	postsynapse	0.0348953213528389
CC	GO:0005856	cytoskeleton	0.0358205955760904
BP	GO:0051236	establishment of RNA localization	0.0359848297503745
CC	GO:0000779	condensed chromosome, centromeric region	0.0364882781003793
BP	GO:1905477	positive regulation of protein localization to membrane	0.0365460892997539
BP	GO:0140014	mitotic nuclear division	0.0367899233696817
BP	GO:0006974	cellular response to DNA damage stimulus	0.0368034548042889
BP	GO:0010467	gene expression	0.037664173641203
CC	GO:0000228	nuclear chromosome	0.0402524527442954
BP	GO:0051716	cellular response to stimulus	0.0412764940666195
BP	GO:0034508	centromere complex assembly	0.0412930669722465
BP	GO:0048858	cell projection morphogenesis	0.0412930669722465
BP	GO:0060351	cartilage development involved in endochondral bone morphogenesis	0.0417762811021593
BP	GO:0044087	regulation of cellular component biogenesis	0.0417762811021593
BP	GO:1901701	cellular response to oxygen-containing compound	0.0417762811021593
CC	GO:0099572	postsynaptic specialization	0.0417762811021593
CC	GO:0150034	distal axon	0.0417762811021593
BP	GO:2000463	positive regulation of excitatory postsynaptic potential	0.0419216895145741
BP	GO:0022607	cellular component assembly	0.0441919323897366
BP	GO:0048812	neuron projection morphogenesis	0.0444523576260729
CC	GO:0098978	glutamatergic synapse	0.0448248711280015
BP	GO:0120035	regulation of plasma membrane bounded cell projection organization	0.0455509209280258
BP	GO:0030030	cell projection organization	0.0467682389239219
BP	GO:0032990	cell part morphogenesis	0.0475006922573729
CC	GO:0099055	integral component of postsynaptic membrane	0.0493825036286885
BP	GO:0003413	chondrocyte differentiation involved in endochondral bone morphogenesis	0.0493825036286885
