# Supplementary material for: Dedicated transcriptomics combined with power analysis lead to functional understanding of genes with weak phenotypic changes in knockout lines
Source: PLoS Comput Biol. 2020 Nov 12;16(11):e1008354. doi: 10.1371/journal.pcbi.1008354 (PMC7685438; doi:10.1371/journal.pcbi.1008354)
Supplement: S4 File — (GZ) [file pcbi.1008354.s018.gz › S4_File/gor0.7/496.tsv]

ontology	category	term	BH
BP	GO:0009987	cellular process	3.86649206157517e-10
CC	GO:0032991	protein-containing complex	3.35910565310814e-08
CC	GO:0031012	extracellular matrix	1.6295830476852e-07
BP	GO:0071840	cellular component organization or biogenesis	1.76345003350906e-07
MF	GO:0005515	protein binding	2.67472689888836e-07
CC	GO:0030424	axon	5.57182071116988e-07
CC	GO:0044428	nuclear part	5.57182071116988e-07
MF	GO:0005201	extracellular matrix structural constituent	5.57182071116988e-07
MF	GO:0005198	structural molecule activity	5.57182071116988e-07
BP	GO:0048731	system development	8.51240572828565e-07
CC	GO:0043228	non-membrane-bounded organelle	8.51240572828565e-07
BP	GO:0065007	biological regulation	1.08629545161185e-06
MF	GO:0005488	binding	1.08629545161185e-06
BP	GO:0007275	multicellular organism development	1.15953275162229e-06
BP	GO:0048856	anatomical structure development	1.15953275162229e-06
BP	GO:0016043	cellular component organization	1.16279694851748e-06
BP	GO:0032501	multicellular organismal process	1.21642291321285e-06
BP	GO:0032502	developmental process	1.40436555795349e-06
BP	GO:0050789	regulation of biological process	1.40436555795349e-06
CC	GO:0043232	intracellular non-membrane-bounded organelle	1.43624721567268e-06
BP	GO:0050794	regulation of cellular process	4.38066776776542e-06
CC	GO:0062023	collagen-containing extracellular matrix	5.25443599252721e-06
CC	GO:0031981	nuclear lumen	5.25498953312823e-06
CC	GO:0070013	intracellular organelle lumen	6.19508024688228e-06
CC	GO:0031974	membrane-enclosed lumen	6.40428014418072e-06
CC	GO:0043233	organelle lumen	6.40428014418072e-06
CC	GO:0044422	organelle part	6.45722451078778e-06
CC	GO:0097458	neuron part	1.35760376930527e-05
CC	GO:0097060	synaptic membrane	1.91129375882697e-05
BP	GO:0007399	nervous system development	1.91551228733346e-05
CC	GO:0005634	nucleus	1.91551228733346e-05
CC	GO:0045202	synapse	2.52377651800424e-05
CC	GO:0044456	synapse part	2.52377651800424e-05
CC	GO:0044464	cell part	3.98482981092263e-05
CC	GO:0005623	cell	4.27603931829278e-05
CC	GO:0044446	intracellular organelle part	4.9155239326198e-05
CC	GO:0005654	nucleoplasm	5.60124428699833e-05
BP	GO:0006396	RNA processing	7.12025632192304e-05
BP	GO:0016071	mRNA metabolic process	0.00010338557535833
BP	GO:0006397	mRNA processing	0.000107812831535892
CC	GO:0000775	chromosome, centromeric region	0.000159060181430214
BP	GO:0040007	growth	0.000173813833565813
CC	GO:0033267	axon part	0.0001939085681458
CC	GO:0036477	somatodendritic compartment	0.000250631756624211
CC	GO:0000776	kinetochore	0.00029254748199018
BP	GO:0008380	RNA splicing	0.00029254748199018
CC	GO:0098687	chromosomal region	0.000329483674134451
CC	GO:0043005	neuron projection	0.000330078512049269
BP	GO:0048518	positive regulation of biological process	0.000335081308549411
BP	GO:0006139	nucleobase-containing compound metabolic process	0.000376255530731117
BP	GO:0090304	nucleic acid metabolic process	0.000452519613376656
BP	GO:0048523	negative regulation of cellular process	0.000555617938927893
BP	GO:0048519	negative regulation of biological process	0.000817033366596688
CC	GO:0005681	spliceosomal complex	0.000817033366596688
BP	GO:0043170	macromolecule metabolic process	0.00128022556223311
BP	GO:0048589	developmental growth	0.00132163071352697
CC	GO:0044421	extracellular region part	0.00161354459170896
CC	GO:0045211	postsynaptic membrane	0.0016515630352944
BP	GO:0048468	cell development	0.00171727170089077
BP	GO:0030154	cell differentiation	0.00192335294829503
BP	GO:0048869	cellular developmental process	0.00257795732926326
BP	GO:0048666	neuron development	0.00260330924255849
BP	GO:0000375	RNA splicing, via transesterification reactions	0.00260330924255849
BP	GO:0000377	RNA splicing, via transesterification reactions with bulged adenosine as nucleophile	0.00260330924255849
BP	GO:0000398	mRNA splicing, via spliceosome	0.00260330924255849
BP	GO:0051128	regulation of cellular component organization	0.00260330924255849
BP	GO:0046483	heterocycle metabolic process	0.00270850533988894
CC	GO:0099240	intrinsic component of synaptic membrane	0.00281561925478631
BP	GO:0051179	localization	0.00281561925478631
BP	GO:0048522	positive regulation of cellular process	0.00309100727599532
BP	GO:0030182	neuron differentiation	0.00309100727599532
BP	GO:0051239	regulation of multicellular organismal process	0.0031611516912919
BP	GO:0031123	RNA 3'-end processing	0.00340159307799271
CC	GO:0098793	presynapse	0.00359930537012927
BP	GO:0034641	cellular nitrogen compound metabolic process	0.00375671556885596
BP	GO:0022008	neurogenesis	0.00379648936862113
CC	GO:0005856	cytoskeleton	0.0045338390567594
MF	GO:0005212	structural constituent of eye lens	0.00537344434473739
CC	GO:0030054	cell junction	0.00548696342532737
CC	GO:1990904	ribonucleoprotein complex	0.00548696342532737
BP	GO:0060350	endochondral bone morphogenesis	0.00559187972049146
BP	GO:0030198	extracellular matrix organization	0.00606363712371562
BP	GO:0048699	generation of neurons	0.00642719667026121
CC	GO:0044427	chromosomal part	0.00655103873846048
CC	GO:0098936	intrinsic component of postsynaptic membrane	0.00659552259470529
BP	GO:1905477	positive regulation of protein localization to membrane	0.00671805292286662
MF	GO:0003729	mRNA binding	0.00680988321579529
BP	GO:0031175	neuron projection development	0.00680988321579529
CC	GO:0005813	centrosome	0.00698584398777932
CC	GO:0005581	collagen trimer	0.00703641783605021
BP	GO:0008037	cell recognition	0.00703641783605021
CC	GO:0043226	organelle	0.00703641783605021
CC	GO:0031226	intrinsic component of plasma membrane	0.00703641783605021
BP	GO:0032879	regulation of localization	0.00728786330645944
BP	GO:0006725	cellular aromatic compound metabolic process	0.00728786330645944
BP	GO:0050793	regulation of developmental process	0.00762746524784007
BP	GO:0010467	gene expression	0.00762746524784007
CC	GO:0098794	postsynapse	0.00823495243110757
BP	GO:0022610	biological adhesion	0.00861816854980392
CC	GO:0097447	dendritic tree	0.00889973891131102
BP	GO:0051130	positive regulation of cellular component organization	0.00890250743839694
CC	GO:0005694	chromosome	0.00890250743839694
CC	GO:0044420	extracellular matrix component	0.0094753128640078
BP	GO:2000026	regulation of multicellular organismal development	0.0094753128640078
CC	GO:0099512	supramolecular fiber	0.00970797987119913
BP	GO:0007155	cell adhesion	0.00997173112423748
MF	GO:0044877	protein-containing complex binding	0.0100341109644434
CC	GO:0044297	cell body	0.010683608718839
CC	GO:0099080	supramolecular complex	0.0112642384439444
CC	GO:0099081	supramolecular polymer	0.0112642384439444
CC	GO:0099699	integral component of synaptic membrane	0.011279966965966
BP	GO:0008150	biological_process	0.011279966965966
CC	GO:0098978	glutamatergic synapse	0.011279966965966
CC	GO:0005615	extracellular space	0.011279966965966
MF	GO:0030020	extracellular matrix structural constituent conferring tensile strength	0.0117339598340801
BP	GO:0044260	cellular macromolecule metabolic process	0.0118678217641953
CC	GO:0043229	intracellular organelle	0.0118678217641953
CC	GO:0044424	intracellular part	0.0118678217641953
BP	GO:0051726	regulation of cell cycle	0.0118678217641953
CC	GO:0030425	dendrite	0.0119606138230213
BP	GO:0000245	spliceosomal complex assembly	0.0127112051049263
CC	GO:0043025	neuronal cell body	0.0128829876452592
CC	GO:0000779	condensed chromosome, centromeric region	0.0131196627535552
BP	GO:0099536	synaptic signaling	0.0143062949353347
BP	GO:0051094	positive regulation of developmental process	0.0145821044287597
BP	GO:0097435	supramolecular fiber organization	0.0145952490045565
CC	GO:0005887	integral component of plasma membrane	0.0150718457367811
BP	GO:0007049	cell cycle	0.0150718457367811
BP	GO:0044085	cellular component biogenesis	0.0155695029736863
CC	GO:0005622	intracellular	0.0155742878104426
BP	GO:0016070	RNA metabolic process	0.0179014348902245
BP	GO:0007154	cell communication	0.0180572827536864
BP	GO:0051716	cellular response to stimulus	0.0182964335259066
CC	GO:0000777	condensed chromosome kinetochore	0.0182964335259066
BP	GO:0006260	DNA replication	0.018957148162617
BP	GO:0099537	trans-synaptic signaling	0.018957148162617
BP	GO:0044089	positive regulation of cellular component biogenesis	0.018957148162617
CC	GO:0005576	extracellular region	0.019111717374753
BP	GO:0007268	chemical synaptic transmission	0.0192439756002173
BP	GO:0098916	anterograde trans-synaptic signaling	0.0192439756002173
BP	GO:0051960	regulation of nervous system development	0.0203775925933054
BP	GO:0040008	regulation of growth	0.0203775925933054
CC	GO:0099055	integral component of postsynaptic membrane	0.0204555252383024
CC	GO:0042734	presynaptic membrane	0.0204555252383024
BP	GO:0120036	plasma membrane bounded cell projection organization	0.0204555252383024
BP	GO:1901360	organic cyclic compound metabolic process	0.0212050312404181
CC	GO:0043292	contractile fiber	0.0214850718922159
BP	GO:0051983	regulation of chromosome segregation	0.0214987084509659
BP	GO:0023052	signaling	0.0215202719168167
CC	GO:0099634	postsynaptic specialization membrane	0.0215938313387383
BP	GO:1901701	cellular response to oxygen-containing compound	0.0216275479941516
BP	GO:0060351	cartilage development involved in endochondral bone morphogenesis	0.0217811192083297
BP	GO:0033047	regulation of mitotic sister chromatid segregation	0.0217959244590329
BP	GO:0120039	plasma membrane bounded cell projection morphogenesis	0.0217959244590329
BP	GO:0000070	mitotic sister chromatid segregation	0.021989951419911
CC	GO:0099572	postsynaptic specialization	0.0226821587904384
BP	GO:0030030	cell projection organization	0.0229234860500116
BP	GO:0048812	neuron projection morphogenesis	0.0229234860500116
CC	GO:0098590	plasma membrane region	0.0234671829954011
BP	GO:0042221	response to chemical	0.0242670864696255
BP	GO:0060341	regulation of cellular localization	0.0249995457015921
BP	GO:0006403	RNA localization	0.0252917214411783
BP	GO:0006261	DNA-dependent DNA replication	0.0252917214411783
BP	GO:0043062	extracellular structure organization	0.0252917214411783
MF	GO:0005102	signaling receptor binding	0.0257195140096029
BP	GO:0031124	mRNA 3'-end processing	0.0257195140096029
MF	GO:0046873	metal ion transmembrane transporter activity	0.0257195140096029
BP	GO:0048858	cell projection morphogenesis	0.0257195140096029
CC	GO:0150034	distal axon	0.0257195140096029
BP	GO:0050808	synapse organization	0.0274186337943466
BP	GO:0006807	nitrogen compound metabolic process	0.0281125555442943
BP	GO:0060348	bone development	0.0288201184572507
BP	GO:0000278	mitotic cell cycle	0.0292075178540291
CC	GO:0098984	neuron to neuron synapse	0.0301399175521486
CC	GO:0032279	asymmetric synapse	0.0301895322362146
BP	GO:0007346	regulation of mitotic cell cycle	0.0307830943168576
BP	GO:0033045	regulation of sister chromatid segregation	0.0308422697465751
CC	GO:0044459	plasma membrane part	0.0349923811080924
BP	GO:0060255	regulation of macromolecule metabolic process	0.0350564527387739
BP	GO:0120035	regulation of plasma membrane bounded cell projection organization	0.0350564527387739
BP	GO:0006352	DNA-templated transcription, initiation	0.0358126652818408
BP	GO:0060349	bone morphogenesis	0.0365233103398375
BP	GO:0090068	positive regulation of cell cycle process	0.0372487691584137
MF	GO:0005509	calcium ion binding	0.0388891999233265
CC	GO:0071013	catalytic step 2 spliceosome	0.0407278917864858
BP	GO:0009653	anatomical structure morphogenesis	0.0433910514411228
BP	GO:0001501	skeletal system development	0.0470188357380546
CC	GO:0098982	GABA-ergic synapse	0.0488193999759974
CC	GO:0042995	cell projection	0.0495410361341132
