# Supplementary material for: Dedicated transcriptomics combined with power analysis lead to functional understanding of genes with weak phenotypic changes in knockout lines
Source: PLoS Comput Biol. 2020 Nov 12;16(11):e1008354. doi: 10.1371/journal.pcbi.1008354 (PMC7685438; doi:10.1371/journal.pcbi.1008354)
Supplement: S4 File — (GZ) [file pcbi.1008354.s018.gz › S4_File/gor0.7/326.tsv]

ontology	category	term	BH
CC	GO:0032991	protein-containing complex	1.06329366820921e-08
CC	GO:0031012	extracellular matrix	7.78766285583885e-08
BP	GO:0009987	cellular process	5.99197045375262e-07
MF	GO:0005201	extracellular matrix structural constituent	1.10088463846653e-06
BP	GO:0071840	cellular component organization or biogenesis	1.1480758709541e-06
MF	GO:0005198	structural molecule activity	1.176691573735e-06
MF	GO:0005515	protein binding	1.45033489703357e-06
MF	GO:0005488	binding	2.84327103279332e-06
CC	GO:0062023	collagen-containing extracellular matrix	3.753913508538e-06
BP	GO:0032502	developmental process	4.70617082796074e-06
CC	GO:0044428	nuclear part	7.66826400436854e-06
BP	GO:0048731	system development	1.02771858643248e-05
CC	GO:0043228	non-membrane-bounded organelle	1.02771858643248e-05
BP	GO:0007275	multicellular organism development	1.02771858643248e-05
BP	GO:0016043	cellular component organization	1.14889659948835e-05
BP	GO:0048856	anatomical structure development	1.24319121096618e-05
CC	GO:0043232	intracellular non-membrane-bounded organelle	2.33828120236003e-05
BP	GO:0032501	multicellular organismal process	4.49656497438596e-05
CC	GO:0044421	extracellular region part	5.59345446795783e-05
CC	GO:0031981	nuclear lumen	6.8477013751437e-05
CC	GO:0070013	intracellular organelle lumen	0.000153481707080747
CC	GO:0031974	membrane-enclosed lumen	0.000154862957630727
CC	GO:0043233	organelle lumen	0.000154862957630727
CC	GO:0000775	chromosome, centromeric region	0.000197532576710692
CC	GO:0097060	synaptic membrane	0.000197532576710692
BP	GO:0065007	biological regulation	0.000302444865837925
CC	GO:0000776	kinetochore	0.000363064842997033
CC	GO:0098687	chromosomal region	0.000398176234552585
CC	GO:0005654	nucleoplasm	0.00090371963541316
CC	GO:0030424	axon	0.00102542009721531
BP	GO:0006396	RNA processing	0.00156251685585318
BP	GO:0050789	regulation of biological process	0.00175788855686498
BP	GO:0050794	regulation of cellular process	0.00209096953448167
CC	GO:0045202	synapse	0.00261964514284623
CC	GO:0005615	extracellular space	0.00275571599973532
BP	GO:0007399	nervous system development	0.00345402407310049
CC	GO:0036477	somatodendritic compartment	0.0040273252411106
CC	GO:0005634	nucleus	0.00452461217206062
CC	GO:0097458	neuron part	0.00452461217206062
BP	GO:0090304	nucleic acid metabolic process	0.00470521277365146
CC	GO:0005576	extracellular region	0.00470521277365146
MF	GO:0005212	structural constituent of eye lens	0.00577954542553121
BP	GO:0006260	DNA replication	0.00779526981611557
CC	GO:1990904	ribonucleoprotein complex	0.00808548688879357
BP	GO:1905477	positive regulation of protein localization to membrane	0.00808548688879357
CC	GO:0000779	condensed chromosome, centromeric region	0.00810367319775579
CC	GO:0000777	condensed chromosome kinetochore	0.00837005373705467
CC	GO:0044456	synapse part	0.00863143526718876
CC	GO:0030054	cell junction	0.00863143526718876
CC	GO:0045211	postsynaptic membrane	0.00863143526718876
CC	GO:0044464	cell part	0.00863143526718876
CC	GO:0005623	cell	0.00929630483373155
MF	GO:0005509	calcium ion binding	0.0107183756464063
CC	GO:0005681	spliceosomal complex	0.0107183756464063
BP	GO:0050808	synapse organization	0.0109759608423299
CC	GO:0043025	neuronal cell body	0.0112439943696155
CC	GO:0044297	cell body	0.0112585505341818
BP	GO:0051128	regulation of cellular component organization	0.0115252791685117
BP	GO:0051239	regulation of multicellular organismal process	0.0115252791685117
BP	GO:0006139	nucleobase-containing compound metabolic process	0.0119122344599176
BP	GO:0043170	macromolecule metabolic process	0.014108074535453
BP	GO:0050793	regulation of developmental process	0.0142728078388904
CC	GO:0005813	centrosome	0.014375671293788
BP	GO:0034641	cellular nitrogen compound metabolic process	0.0148200596893442
BP	GO:0016071	mRNA metabolic process	0.0159772918005406
BP	GO:0007155	cell adhesion	0.0164409424146492
BP	GO:0048869	cellular developmental process	0.0164409424146492
BP	GO:0022610	biological adhesion	0.0165049445143121
BP	GO:0008380	RNA splicing	0.0167283359917712
BP	GO:0040007	growth	0.0168210533954229
CC	GO:0033267	axon part	0.0168210533954229
BP	GO:0031123	RNA 3'-end processing	0.0168210533954229
CC	GO:0005581	collagen trimer	0.0168210533954229
BP	GO:2000026	regulation of multicellular organismal development	0.0168210533954229
BP	GO:0048518	positive regulation of biological process	0.0168210533954229
BP	GO:0007049	cell cycle	0.0168751392313891
BP	GO:0000245	spliceosomal complex assembly	0.0174445259330634
CC	GO:0043005	neuron projection	0.0174445259330634
CC	GO:0031226	intrinsic component of plasma membrane	0.0174862355836264
CC	GO:0044422	organelle part	0.017854008796208
BP	GO:0030154	cell differentiation	0.0183986787789478
BP	GO:0006259	DNA metabolic process	0.0190808193338958
BP	GO:0006397	mRNA processing	0.0192015561908681
BP	GO:0006261	DNA-dependent DNA replication	0.0192015561908681
BP	GO:0051726	regulation of cell cycle	0.0192015561908681
BP	GO:0006941	striated muscle contraction	0.0203594362855562
BP	GO:0051094	positive regulation of developmental process	0.0203594362855562
CC	GO:0044427	chromosomal part	0.0208747196196282
CC	GO:0005694	chromosome	0.0208747196196282
BP	GO:0008037	cell recognition	0.0209960631562999
BP	GO:0048522	positive regulation of cellular process	0.0250157776307466
MF	GO:0044877	protein-containing complex binding	0.0250157776307466
BP	GO:0051130	positive regulation of cellular component organization	0.0253349321723771
CC	GO:0044327	dendritic spine head	0.0261738554788301
BP	GO:0046483	heterocycle metabolic process	0.0263417384754255
BP	GO:0000070	mitotic sister chromatid segregation	0.0275997655631872
BP	GO:0051983	regulation of chromosome segregation	0.0280593009789088
CC	GO:0044420	extracellular matrix component	0.0314328405567356
BP	GO:0003009	skeletal muscle contraction	0.0314328405567356
CC	GO:0098982	GABA-ergic synapse	0.0314328405567356
BP	GO:0048168	regulation of neuronal synaptic plasticity	0.0320067495350005
CC	GO:0005887	integral component of plasma membrane	0.0320207945446465
BP	GO:0048523	negative regulation of cellular process	0.0332017420240174
CC	GO:0098878	neurotransmitter receptor complex	0.0332017420240174
BP	GO:0048519	negative regulation of biological process	0.0342592607403856
BP	GO:0099536	synaptic signaling	0.0342592607403856
BP	GO:0030198	extracellular matrix organization	0.0361956113497754
BP	GO:0045597	positive regulation of cell differentiation	0.0365429490393831
BP	GO:0007215	glutamate receptor signaling pathway	0.0379159769205938
CC	GO:0005856	cytoskeleton	0.0391747527839883
BP	GO:0022613	ribonucleoprotein complex biogenesis	0.0391861655617202
BP	GO:0048666	neuron development	0.040623613126148
BP	GO:0045595	regulation of cell differentiation	0.0415338697989137
BP	GO:0033045	regulation of sister chromatid segregation	0.0415338697989137
BP	GO:0030182	neuron differentiation	0.0415338697989137
BP	GO:0048167	regulation of synaptic plasticity	0.0415338697989137
BP	GO:0000375	RNA splicing, via transesterification reactions	0.0415338697989137
BP	GO:0000377	RNA splicing, via transesterification reactions with bulged adenosine as nucleophile	0.0415338697989137
BP	GO:0000398	mRNA splicing, via spliceosome	0.0415338697989137
BP	GO:0022008	neurogenesis	0.0422210109211299
BP	GO:0099537	trans-synaptic signaling	0.0432052779576417
MF	GO:0030020	extracellular matrix structural constituent conferring tensile strength	0.0432052779576417
BP	GO:0048699	generation of neurons	0.0436416059745467
BP	GO:0006725	cellular aromatic compound metabolic process	0.0436416059745467
BP	GO:0007268	chemical synaptic transmission	0.0436416059745467
BP	GO:0098916	anterograde trans-synaptic signaling	0.0436416059745467
BP	GO:0000278	mitotic cell cycle	0.0443660719734896
CC	GO:0044446	intracellular organelle part	0.0443660719734896
BP	GO:0000819	sister chromatid segregation	0.0444503069188275
MF	GO:0005102	signaling receptor binding	0.0445172300478459
BP	GO:0006403	RNA localization	0.0460347056251708
MF	GO:0004529	exodeoxyribonuclease activity	0.0487237185100744
CC	GO:0071013	catalytic step 2 spliceosome	0.0498014275507759
