# Supplementary material for: Dedicated transcriptomics combined with power analysis lead to functional understanding of genes with weak phenotypic changes in knockout lines
Source: PLoS Comput Biol. 2020 Nov 12;16(11):e1008354. doi: 10.1371/journal.pcbi.1008354 (PMC7685438; doi:10.1371/journal.pcbi.1008354)
Supplement: S4 File — (GZ) [file pcbi.1008354.s018.gz › S4_File/gor0.7/289.tsv]

ontology	category	term	BH
CC	GO:0032991	protein-containing complex	1.00647488034471e-10
BP	GO:0009987	cellular process	2.72415040941329e-10
CC	GO:0044428	nuclear part	1.78586224629811e-07
BP	GO:0032501	multicellular organismal process	7.64690344623507e-07
MF	GO:0005515	protein binding	9.13783703784033e-07
BP	GO:0071840	cellular component organization or biogenesis	9.13783703784033e-07
MF	GO:0005488	binding	9.13783703784033e-07
BP	GO:0007275	multicellular organism development	9.15963585492018e-07
BP	GO:0065007	biological regulation	1.27788957168786e-06
BP	GO:0032502	developmental process	1.39247857271392e-06
BP	GO:0048731	system development	1.55878284817375e-06
BP	GO:0048856	anatomical structure development	1.59166389862404e-06
CC	GO:0031981	nuclear lumen	2.86288702720358e-06
CC	GO:0031012	extracellular matrix	2.86288702720358e-06
CC	GO:0070013	intracellular organelle lumen	3.29940041845726e-06
CC	GO:0031974	membrane-enclosed lumen	3.29940041845726e-06
CC	GO:0043233	organelle lumen	3.29940041845726e-06
BP	GO:0050789	regulation of biological process	3.40937815237649e-06
BP	GO:0016043	cellular component organization	3.71444864962375e-06
CC	GO:0043228	non-membrane-bounded organelle	5.80652643391026e-06
CC	GO:0005654	nucleoplasm	5.80652643391026e-06
CC	GO:0005634	nucleus	8.1305610092897e-06
MF	GO:0005198	structural molecule activity	1.00071797689588e-05
CC	GO:0043232	intracellular non-membrane-bounded organelle	1.30644833467472e-05
CC	GO:0030424	axon	1.30644833467472e-05
MF	GO:0005201	extracellular matrix structural constituent	1.30644833467472e-05
BP	GO:0050794	regulation of cellular process	1.30644833467472e-05
BP	GO:0006396	RNA processing	3.58681772477415e-05
BP	GO:0051239	regulation of multicellular organismal process	3.58681772477415e-05
CC	GO:0062023	collagen-containing extracellular matrix	5.32804513699591e-05
BP	GO:0051094	positive regulation of developmental process	5.86321656991623e-05
BP	GO:0007399	nervous system development	6.22921425103314e-05
CC	GO:0044464	cell part	6.6022738596317e-05
CC	GO:0005623	cell	7.06253530169118e-05
BP	GO:0008380	RNA splicing	8.78704532920039e-05
BP	GO:0006397	mRNA processing	0.000128968546794926
BP	GO:0016071	mRNA metabolic process	0.000228550544342065
CC	GO:0000776	kinetochore	0.0002670824048585
CC	GO:1990904	ribonucleoprotein complex	0.0002670824048585
CC	GO:0000775	chromosome, centromeric region	0.000273126264355017
CC	GO:0044422	organelle part	0.000465684540484407
BP	GO:0000375	RNA splicing, via transesterification reactions	0.000563016557300029
BP	GO:0000377	RNA splicing, via transesterification reactions with bulged adenosine as nucleophile	0.000563016557300029
BP	GO:0000398	mRNA splicing, via spliceosome	0.000563016557300029
CC	GO:0005681	spliceosomal complex	0.000740334834806791
BP	GO:0045597	positive regulation of cell differentiation	0.000744471924422546
CC	GO:0098687	chromosomal region	0.000744471924422546
CC	GO:0097060	synaptic membrane	0.000767561685709783
CC	GO:0045202	synapse	0.000832053543519041
BP	GO:0050793	regulation of developmental process	0.000877093833447387
BP	GO:0051962	positive regulation of nervous system development	0.00123035321542998
BP	GO:0000245	spliceosomal complex assembly	0.00123056632592662
BP	GO:0048519	negative regulation of biological process	0.00130897972936539
BP	GO:0048518	positive regulation of biological process	0.00131476214729327
BP	GO:0006139	nucleobase-containing compound metabolic process	0.00140829673428842
CC	GO:0033267	axon part	0.00140829673428842
BP	GO:0048869	cellular developmental process	0.00144423030534879
CC	GO:0031226	intrinsic component of plasma membrane	0.00146280933215827
BP	GO:0043170	macromolecule metabolic process	0.00156282253140765
BP	GO:0030154	cell differentiation	0.00186565815580124
BP	GO:0090304	nucleic acid metabolic process	0.00188017685308817
CC	GO:0044327	dendritic spine head	0.00208140809389358
BP	GO:0034641	cellular nitrogen compound metabolic process	0.00211551666062064
BP	GO:0007049	cell cycle	0.00212973827012775
BP	GO:0048523	negative regulation of cellular process	0.00222696430714065
CC	GO:0097458	neuron part	0.00234988104935761
CC	GO:0044421	extracellular region part	0.00239330568780995
BP	GO:0048666	neuron development	0.00251603539877665
BP	GO:0022610	biological adhesion	0.00257135883580887
CC	GO:0044446	intracellular organelle part	0.0027154731179458
CC	GO:0005887	integral component of plasma membrane	0.00299424180913773
BP	GO:0046483	heterocycle metabolic process	0.00320096530443645
BP	GO:0048468	cell development	0.00325639500806774
MF	GO:0003729	mRNA binding	0.0033191309413926
BP	GO:0051726	regulation of cell cycle	0.00332459995447984
BP	GO:0030182	neuron differentiation	0.0033746713971187
BP	GO:0048522	positive regulation of cellular process	0.0033746713971187
BP	GO:2000026	regulation of multicellular organismal development	0.00343976001530046
CC	GO:0044456	synapse part	0.00343976001530046
CC	GO:0030054	cell junction	0.00350624962317441
BP	GO:0051716	cellular response to stimulus	0.00358325567538705
BP	GO:0007155	cell adhesion	0.00369219938458678
BP	GO:0000070	mitotic sister chromatid segregation	0.00369219938458678
BP	GO:0048699	generation of neurons	0.0043355201604511
CC	GO:0000777	condensed chromosome kinetochore	0.00478139868271856
BP	GO:0051960	regulation of nervous system development	0.00491695791683054
BP	GO:0051130	positive regulation of cellular component organization	0.00498643795613366
BP	GO:0000819	sister chromatid segregation	0.00517398840724846
BP	GO:0040007	growth	0.00517398840724846
MF	GO:0005212	structural constituent of eye lens	0.00517398840724846
BP	GO:0022008	neurogenesis	0.0053302802800083
BP	GO:0051128	regulation of cellular component organization	0.00587551392565292
CC	GO:0045211	postsynaptic membrane	0.00611424144684666
BP	GO:0098659	inorganic cation import across plasma membrane	0.00611599566212532
BP	GO:0099587	inorganic ion import across plasma membrane	0.00611599566212532
CC	GO:0098982	GABA-ergic synapse	0.00811520670997201
BP	GO:0060351	cartilage development involved in endochondral bone morphogenesis	0.00933681876150578
BP	GO:0050769	positive regulation of neurogenesis	0.00958005178467047
CC	GO:0005813	centrosome	0.00958731349550246
BP	GO:0006725	cellular aromatic compound metabolic process	0.00978334074565039
BP	GO:0051240	positive regulation of multicellular organismal process	0.0100760269672893
MF	GO:0044877	protein-containing complex binding	0.0100760269672893
CC	GO:0036477	somatodendritic compartment	0.0111069195447822
BP	GO:0006260	DNA replication	0.0111069195447822
BP	GO:0051983	regulation of chromosome segregation	0.0111069195447822
CC	GO:0098878	neurotransmitter receptor complex	0.0112195151418673
CC	GO:0005615	extracellular space	0.0120458441590141
BP	GO:0007154	cell communication	0.0126699115460346
CC	GO:0000779	condensed chromosome, centromeric region	0.013284446669497
CC	GO:0005694	chromosome	0.013284446669497
BP	GO:0010720	positive regulation of cell development	0.0133445196963393
BP	GO:0007059	chromosome segregation	0.013402960004559
BP	GO:0000278	mitotic cell cycle	0.014102822192047
BP	GO:0140014	mitotic nuclear division	0.0147236597207786
CC	GO:0043005	neuron projection	0.0147236597207786
CC	GO:0044427	chromosomal part	0.0150700335966207
BP	GO:0006403	RNA localization	0.0152818396626949
CC	GO:0099240	intrinsic component of synaptic membrane	0.0156312691146798
BP	GO:0010467	gene expression	0.016468064158807
BP	GO:0006807	nitrogen compound metabolic process	0.0166706332455449
BP	GO:0098703	calcium ion import across plasma membrane	0.0170509210523323
BP	GO:1902656	calcium ion import into cytosol	0.0170509210523323
BP	GO:0006941	striated muscle contraction	0.0170509210523323
BP	GO:0050808	synapse organization	0.0170509210523323
BP	GO:0048589	developmental growth	0.0170509210523323
BP	GO:0023052	signaling	0.0170509210523323
BP	GO:0045595	regulation of cell differentiation	0.0172061188150359
MF	GO:0046873	metal ion transmembrane transporter activity	0.0175688401733562
BP	GO:0044260	cellular macromolecule metabolic process	0.0196902272381209
BP	GO:0031175	neuron projection development	0.0201109853273253
CC	GO:0044451	nucleoplasm part	0.0201109853273253
BP	GO:0008150	biological_process	0.0204957405183375
BP	GO:0044085	cellular component biogenesis	0.0213316716311136
BP	GO:0098655	cation transmembrane transport	0.0213316716311136
BP	GO:0070887	cellular response to chemical stimulus	0.0213316716311136
BP	GO:0033047	regulation of mitotic sister chromatid segregation	0.0214217044366436
BP	GO:1901701	cellular response to oxygen-containing compound	0.0214217044366436
BP	GO:0060350	endochondral bone morphogenesis	0.0214217044366436
MF	GO:0005261	cation channel activity	0.0214217044366436
MF	GO:0003723	RNA binding	0.0214217044366436
BP	GO:0031123	RNA 3'-end processing	0.0214217044366436
CC	GO:0044420	extracellular matrix component	0.0214217044366436
CC	GO:0043229	intracellular organelle	0.0215337587854482
CC	GO:0005856	cytoskeleton	0.0218147596884875
BP	GO:0099536	synaptic signaling	0.0235201339939209
CC	GO:0044297	cell body	0.0246957631428324
BP	GO:0099537	trans-synaptic signaling	0.0247149057995475
CC	GO:0098590	plasma membrane region	0.0247149057995475
BP	GO:0007268	chemical synaptic transmission	0.0254595967712223
BP	GO:0098916	anterograde trans-synaptic signaling	0.0254595967712223
CC	GO:0043025	neuronal cell body	0.0254595967712223
CC	GO:0005581	collagen trimer	0.0254595967712223
BP	GO:0006275	regulation of DNA replication	0.0266770571138805
BP	GO:0050767	regulation of neurogenesis	0.0270052791837738
BP	GO:0022613	ribonucleoprotein complex biogenesis	0.0281549374470043
CC	GO:0099512	supramolecular fiber	0.0284059897281466
CC	GO:0008328	ionotropic glutamate receptor complex	0.028788795241533
BP	GO:0060284	regulation of cell development	0.0292063220388798
BP	GO:1901360	organic cyclic compound metabolic process	0.0292808906883811
BP	GO:0042771	intrinsic apoptotic signaling pathway in response to DNA damage by p53 class mediator	0.0292808906883811
BP	GO:0003008	system process	0.029340021467821
BP	GO:0033045	regulation of sister chromatid segregation	0.0293963138640739
BP	GO:0090068	positive regulation of cell cycle process	0.0299169504481283
BP	GO:0051179	localization	0.0299169504481283
BP	GO:0071310	cellular response to organic substance	0.0304771222774279
BP	GO:0042221	response to chemical	0.0304771222774279
MF	GO:0030020	extracellular matrix structural constituent conferring tensile strength	0.0305284317955159
BP	GO:0003418	growth plate cartilage chondrocyte differentiation	0.030836705322706
CC	GO:0099080	supramolecular complex	0.030836705322706
CC	GO:0099081	supramolecular polymer	0.030836705322706
BP	GO:0060255	regulation of macromolecule metabolic process	0.0318611130720877
MF	GO:0005539	glycosaminoglycan binding	0.0318611130720877
MF	GO:0016887	ATPase activity	0.0318611130720877
BP	GO:0120039	plasma membrane bounded cell projection morphogenesis	0.0331138536021123
CC	GO:0098936	intrinsic component of postsynaptic membrane	0.0341537837796687
BP	GO:0002062	chondrocyte differentiation	0.0341793516388875
MF	GO:0005509	calcium ion binding	0.0342870698459424
CC	GO:0098794	postsynapse	0.0346441656979013
CC	GO:0043226	organelle	0.0349746043658929
BP	GO:0098739	import across plasma membrane	0.0361467963068734
CC	GO:0071013	catalytic step 2 spliceosome	0.0361467963068734
BP	GO:0098813	nuclear chromosome segregation	0.0361467963068734
BP	GO:0051216	cartilage development	0.0361467963068734
CC	GO:0044424	intracellular part	0.0361467963068734
CC	GO:0071944	cell periphery	0.0371768829657694
MF	GO:0097367	carbohydrate derivative binding	0.0376691192824415
BP	GO:0007169	transmembrane receptor protein tyrosine kinase signaling pathway	0.0385066514790929
BP	GO:0048858	cell projection morphogenesis	0.0389139636302543
BP	GO:0007346	regulation of mitotic cell cycle	0.0393435635766023
BP	GO:0098742	cell-cell adhesion via plasma-membrane adhesion molecules	0.0404276023800432
MF	GO:0042623	ATPase activity, coupled	0.0411531244818979
CC	GO:0005622	intracellular	0.0422628407378083
CC	GO:0005886	plasma membrane	0.0422666339080993
BP	GO:0003433	chondrocyte development involved in endochondral bone morphogenesis	0.0422666339080993
BP	GO:0016070	RNA metabolic process	0.0422945831725269
CC	GO:0097447	dendritic tree	0.0423475661403215
BP	GO:0003015	heart process	0.0423475661403215
BP	GO:0048812	neuron projection morphogenesis	0.0423475661403215
BP	GO:0045664	regulation of neuron differentiation	0.0423475661403215
BP	GO:0051236	establishment of RNA localization	0.0426787576826336
BP	GO:0001501	skeletal system development	0.0429813863763626
CC	GO:0044459	plasma membrane part	0.0433840870589645
BP	GO:0070838	divalent metal ion transport	0.0433994649829769
BP	GO:0072511	divalent inorganic cation transport	0.0438277732975328
MF	GO:1990825	sequence-specific mRNA binding	0.044080122653871
MF	GO:0044325	ion channel binding	0.044080122653871
BP	GO:0007215	glutamate receptor signaling pathway	0.044080122653871
CC	GO:0099699	integral component of synaptic membrane	0.0454382060438924
BP	GO:0008037	cell recognition	0.0455446922551625
BP	GO:0006259	DNA metabolic process	0.0462092783675266
BP	GO:0007165	signal transduction	0.0464782104663742
BP	GO:0007088	regulation of mitotic nuclear division	0.0464782104663742
BP	GO:0044057	regulation of system process	0.0465746658817833
BP	GO:0010564	regulation of cell cycle process	0.0476566019972095
BP	GO:0003012	muscle system process	0.0476566019972095
MF	GO:0016817	hydrolase activity, acting on acid anhydrides	0.0476566019972095
MF	GO:0016818	hydrolase activity, acting on acid anhydrides, in phosphorus-containing anhydrides	0.0476566019972095
BP	GO:0003071	renal system process involved in regulation of systemic arterial blood pressure	0.0485551859882453
CC	GO:0034703	cation channel complex	0.0486675582291982
BP	GO:0009653	anatomical structure morphogenesis	0.0493815302125425
