# Supplementary material for: Dedicated transcriptomics combined with power analysis lead to functional understanding of genes with weak phenotypic changes in knockout lines
Source: PLoS Comput Biol. 2020 Nov 12;16(11):e1008354. doi: 10.1371/journal.pcbi.1008354 (PMC7685438; doi:10.1371/journal.pcbi.1008354)
Supplement: S4 File — (GZ) [file pcbi.1008354.s018.gz › S4_File/gor0.7/508.tsv]

ontology	category	term	BH
CC	GO:0032991	protein-containing complex	3.77106239763424e-08
BP	GO:0009987	cellular process	7.41412892760245e-08
BP	GO:0071840	cellular component organization or biogenesis	1.52881522173773e-06
CC	GO:0031012	extracellular matrix	1.52881522173773e-06
MF	GO:0005201	extracellular matrix structural constituent	4.14877254659312e-06
BP	GO:0032501	multicellular organismal process	4.14877254659312e-06
BP	GO:0048731	system development	4.14877254659312e-06
BP	GO:0032502	developmental process	4.81618641559852e-06
BP	GO:0016043	cellular component organization	4.81618641559852e-06
CC	GO:0062023	collagen-containing extracellular matrix	4.90983569004444e-06
BP	GO:0007275	multicellular organism development	4.90983569004444e-06
BP	GO:0048856	anatomical structure development	6.72510956594616e-06
MF	GO:0005515	protein binding	7.89638510533772e-06
MF	GO:0005198	structural molecule activity	1.12135601567998e-05
BP	GO:0065007	biological regulation	1.31871378605531e-05
CC	GO:0043228	non-membrane-bounded organelle	1.67511326446815e-05
MF	GO:0005488	binding	1.955659161092e-05
CC	GO:0030424	axon	2.06241591534011e-05
CC	GO:0044428	nuclear part	2.78394353952615e-05
BP	GO:0050789	regulation of biological process	2.78394353952615e-05
CC	GO:0043232	intracellular non-membrane-bounded organelle	3.51508702487275e-05
BP	GO:0007399	nervous system development	7.39202384519156e-05
BP	GO:0050794	regulation of cellular process	7.39851105831803e-05
CC	GO:0097060	synaptic membrane	9.30175183595966e-05
CC	GO:0097458	neuron part	0.000219821954972468
BP	GO:0048519	negative regulation of biological process	0.000230998545865452
CC	GO:0031226	intrinsic component of plasma membrane	0.000280226193877534
CC	GO:0000775	chromosome, centromeric region	0.000298191374939499
BP	GO:0090304	nucleic acid metabolic process	0.000329041577984309
CC	GO:0000776	kinetochore	0.000511795260634348
BP	GO:0048523	negative regulation of cellular process	0.000653514874185103
CC	GO:0030054	cell junction	0.000675047079027523
BP	GO:0006139	nucleobase-containing compound metabolic process	0.000675047079027523
CC	GO:0005887	integral component of plasma membrane	0.000902034370820705
CC	GO:0005634	nucleus	0.000902034370820705
CC	GO:0098687	chromosomal region	0.000980701581130545
CC	GO:0031981	nuclear lumen	0.00128235882736172
BP	GO:0040007	growth	0.00128235882736172
BP	GO:0043170	macromolecule metabolic process	0.00139001095164286
BP	GO:0016071	mRNA metabolic process	0.00151742180998036
BP	GO:0006396	RNA processing	0.00180224134107723
CC	GO:0070013	intracellular organelle lumen	0.00244990582970089
CC	GO:0045202	synapse	0.00249814242519599
CC	GO:0005681	spliceosomal complex	0.00252828664074964
CC	GO:0031974	membrane-enclosed lumen	0.00252828664074964
CC	GO:0043233	organelle lumen	0.00252828664074964
BP	GO:0006397	mRNA processing	0.00261722316779915
BP	GO:0051128	regulation of cellular component organization	0.00265112100216315
CC	GO:0044421	extracellular region part	0.00265112100216315
BP	GO:0046483	heterocycle metabolic process	0.00265112100216315
BP	GO:0048468	cell development	0.00295599974969709
BP	GO:0034641	cellular nitrogen compound metabolic process	0.00295599974969709
BP	GO:0008380	RNA splicing	0.00295599974969709
CC	GO:1990904	ribonucleoprotein complex	0.00341288502993584
CC	GO:0005654	nucleoplasm	0.00403068059007482
BP	GO:0051239	regulation of multicellular organismal process	0.00404753370614454
CC	GO:0045211	postsynaptic membrane	0.00431093117908554
BP	GO:0030154	cell differentiation	0.00451571679802589
BP	GO:0006260	DNA replication	0.00522678308772186
BP	GO:0048589	developmental growth	0.00553967155209709
BP	GO:0048869	cellular developmental process	0.00567274625877141
CC	GO:0036477	somatodendritic compartment	0.00567274625877141
CC	GO:0033267	axon part	0.00592487620703247
BP	GO:0048518	positive regulation of biological process	0.00598231816452715
BP	GO:0000245	spliceosomal complex assembly	0.00598231816452715
CC	GO:0043005	neuron projection	0.00598231816452715
BP	GO:0006725	cellular aromatic compound metabolic process	0.00607295692680567
MF	GO:0044877	protein-containing complex binding	0.00648060299813362
BP	GO:0051130	positive regulation of cellular component organization	0.00648060299813362
CC	GO:0044456	synapse part	0.00738058397240086
BP	GO:0022610	biological adhesion	0.00805101775250888
BP	GO:0022008	neurogenesis	0.00818339299679874
CC	GO:0099240	intrinsic component of synaptic membrane	0.00847014160501926
BP	GO:0048666	neuron development	0.00847014160501926
BP	GO:0051726	regulation of cell cycle	0.00863065869911093
BP	GO:0048699	generation of neurons	0.00863065869911093
CC	GO:0005694	chromosome	0.00914902628525614
BP	GO:0007155	cell adhesion	0.00914961612179709
BP	GO:1901360	organic cyclic compound metabolic process	0.00937986820847038
BP	GO:0006807	nitrogen compound metabolic process	0.00962447693408008
BP	GO:0060255	regulation of macromolecule metabolic process	0.0101670111721283
CC	GO:0044427	chromosomal part	0.0129463398675546
CC	GO:0044420	extracellular matrix component	0.0132196500114344
BP	GO:0090068	positive regulation of cell cycle process	0.0134686180611773
BP	GO:0030182	neuron differentiation	0.0138419219034428
CC	GO:0044464	cell part	0.0138419219034428
BP	GO:0008037	cell recognition	0.0138419219034428
CC	GO:0044297	cell body	0.0146267551262195
CC	GO:0005623	cell	0.0147016792381147
CC	GO:0044422	organelle part	0.0152420871006589
BP	GO:0048522	positive regulation of cellular process	0.0162668541464641
CC	GO:0098590	plasma membrane region	0.0162668541464641
BP	GO:0050793	regulation of developmental process	0.0162668541464641
CC	GO:0043025	neuronal cell body	0.0177547478963366
BP	GO:0031123	RNA 3'-end processing	0.017874485734112
MF	GO:0005212	structural constituent of eye lens	0.017874485734112
BP	GO:0032412	regulation of ion transmembrane transporter activity	0.0181220081541422
CC	GO:0005615	extracellular space	0.0182083829240593
CC	GO:0005576	extracellular region	0.018397452668543
BP	GO:0044260	cellular macromolecule metabolic process	0.018397452668543
BP	GO:0007049	cell cycle	0.0187164763327543
CC	GO:0044459	plasma membrane part	0.0192269629787361
BP	GO:0051179	localization	0.0195208732308662
BP	GO:0010467	gene expression	0.0199468481301961
BP	GO:0006259	DNA metabolic process	0.0201519986888817
MF	GO:0003723	RNA binding	0.0212554783773375
BP	GO:0060351	cartilage development involved in endochondral bone morphogenesis	0.0212554783773375
BP	GO:0006261	DNA-dependent DNA replication	0.0212554783773375
BP	GO:0051960	regulation of nervous system development	0.0220089449827685
BP	GO:0001501	skeletal system development	0.0220089449827685
BP	GO:2000026	regulation of multicellular organismal development	0.0227499660721459
BP	GO:0060350	endochondral bone morphogenesis	0.0230429497339447
CC	GO:0000777	condensed chromosome kinetochore	0.0230429497339447
BP	GO:0051094	positive regulation of developmental process	0.0236730080268961
BP	GO:0000278	mitotic cell cycle	0.0237595147962969
CC	GO:0005856	cytoskeleton	0.0248122750227775
BP	GO:0003015	heart process	0.0248858153763664
BP	GO:0045597	positive regulation of cell differentiation	0.0249751862070366
MF	GO:0005267	potassium channel activity	0.0261689254233257
BP	GO:0051171	regulation of nitrogen compound metabolic process	0.0267632371699547
CC	GO:0034705	potassium channel complex	0.027658671065188
CC	GO:1902495	transmembrane transporter complex	0.0296475817725232
CC	GO:0005581	collagen trimer	0.0303339543716027
MF	GO:0016247	channel regulator activity	0.0304708317321781
BP	GO:0032879	regulation of localization	0.0304708317321781
CC	GO:0098878	neurotransmitter receptor complex	0.0307894654827142
BP	GO:0045595	regulation of cell differentiation	0.0307894654827142
CC	GO:0043226	organelle	0.0307894654827142
BP	GO:0016070	RNA metabolic process	0.0307894654827142
CC	GO:1990351	transporter complex	0.0312761722607023
BP	GO:0006941	striated muscle contraction	0.0314875239846399
BP	GO:0000375	RNA splicing, via transesterification reactions	0.0340295271447057
BP	GO:0000377	RNA splicing, via transesterification reactions with bulged adenosine as nucleophile	0.0340295271447057
BP	GO:0000398	mRNA splicing, via spliceosome	0.0340295271447057
BP	GO:0031175	neuron projection development	0.0340295271447057
CC	GO:0099634	postsynaptic specialization membrane	0.0340295271447057
BP	GO:0098659	inorganic cation import across plasma membrane	0.0340295271447057
BP	GO:0099587	inorganic ion import across plasma membrane	0.0340295271447057
BP	GO:0007346	regulation of mitotic cell cycle	0.0346825654184438
CC	GO:0043229	intracellular organelle	0.0346825654184438
BP	GO:0099536	synaptic signaling	0.0346825654184438
BP	GO:0007215	glutamate receptor signaling pathway	0.0346825654184438
BP	GO:0035264	multicellular organism growth	0.0346825654184438
BP	GO:0022898	regulation of transmembrane transporter activity	0.0346825654184438
MF	GO:0005509	calcium ion binding	0.0346825654184438
CC	GO:0005813	centrosome	0.0350600207791725
BP	GO:1901701	cellular response to oxygen-containing compound	0.0352810700094568
BP	GO:0060284	regulation of cell development	0.0359895283469489
CC	GO:0099512	supramolecular fiber	0.0365069694550478
BP	GO:0006275	regulation of DNA replication	0.0366594748129677
CC	GO:0098936	intrinsic component of postsynaptic membrane	0.0367932607619749
CC	GO:0099699	integral component of synaptic membrane	0.0381191490288024
MF	GO:0015079	potassium ion transmembrane transporter activity	0.0386247643184328
MF	GO:0030020	extracellular matrix structural constituent conferring tensile strength	0.0389865104133619
CC	GO:0000779	condensed chromosome, centromeric region	0.0392158588649133
CC	GO:0044446	intracellular organelle part	0.0396950278908954
CC	GO:0099080	supramolecular complex	0.0407558848079823
CC	GO:0099081	supramolecular polymer	0.0407558848079823
BP	GO:0033993	response to lipid	0.0428126360050204
MF	GO:0003729	mRNA binding	0.0428126360050204
BP	GO:0003071	renal system process involved in regulation of systemic arterial blood pressure	0.043134473634077
MF	GO:0004529	exodeoxyribonuclease activity	0.043190807318127
BP	GO:0099537	trans-synaptic signaling	0.043190807318127
BP	GO:1902749	regulation of cell cycle G2/M phase transition	0.0438671980567528
MF	GO:0003697	single-stranded DNA binding	0.0449684088063467
BP	GO:0040008	regulation of growth	0.0453229533082732
MF	GO:0005539	glycosaminoglycan binding	0.0458998911331345
CC	GO:0034702	ion channel complex	0.0461418828390578
CC	GO:0098982	GABA-ergic synapse	0.0471879874790476
BP	GO:0051983	regulation of chromosome segregation	0.0471879874790476
