# Supplementary material for: Dedicated transcriptomics combined with power analysis lead to functional understanding of genes with weak phenotypic changes in knockout lines
Source: PLoS Comput Biol. 2020 Nov 12;16(11):e1008354. doi: 10.1371/journal.pcbi.1008354 (PMC7685438; doi:10.1371/journal.pcbi.1008354)
Supplement: S4 File — (GZ) [file pcbi.1008354.s018.gz › S4_File/gor0.7/681.tsv]

ontology	category	term	BH
CC	GO:0032991	protein-containing complex	2.40782799196607e-08
MF	GO:0005515	protein binding	2.69421815531078e-07
BP	GO:0071840	cellular component organization or biogenesis	3.35486973985743e-07
BP	GO:0009987	cellular process	3.35486973985743e-07
MF	GO:0005201	extracellular matrix structural constituent	4.07455212695526e-07
BP	GO:0032501	multicellular organismal process	1.0667107065824e-06
CC	GO:0031012	extracellular matrix	1.0667107065824e-06
MF	GO:0005488	binding	1.0667107065824e-06
BP	GO:0007275	multicellular organism development	1.53954376836522e-06
BP	GO:0032502	developmental process	1.59596300517346e-06
BP	GO:0065007	biological regulation	1.68458497784288e-06
CC	GO:0044428	nuclear part	2.08081076814591e-06
BP	GO:0048731	system development	2.19437039496791e-06
BP	GO:0016043	cellular component organization	2.606174268646e-06
BP	GO:0050789	regulation of biological process	2.72316534734833e-06
CC	GO:0097060	synaptic membrane	2.72316534734833e-06
BP	GO:0048856	anatomical structure development	2.72316534734833e-06
CC	GO:0005634	nucleus	6.02430476755376e-06
CC	GO:0031981	nuclear lumen	7.38057873998525e-06
MF	GO:0005198	structural molecule activity	7.38057873998525e-06
BP	GO:0050794	regulation of cellular process	8.83503672300298e-06
CC	GO:0045202	synapse	9.96159781128827e-06
CC	GO:0043228	non-membrane-bounded organelle	1.25548270743971e-05
CC	GO:0044456	synapse part	2.09253900608074e-05
CC	GO:0070013	intracellular organelle lumen	2.09253900608074e-05
CC	GO:0031974	membrane-enclosed lumen	2.15641421552277e-05
CC	GO:0043233	organelle lumen	2.15641421552277e-05
CC	GO:0043232	intracellular non-membrane-bounded organelle	2.85985809247195e-05
CC	GO:0097458	neuron part	3.19672901144124e-05
BP	GO:0007399	nervous system development	3.60969472320457e-05
CC	GO:0062023	collagen-containing extracellular matrix	3.60969472320457e-05
CC	GO:0045211	postsynaptic membrane	5.42712743281915e-05
BP	GO:0006396	RNA processing	5.52963106961024e-05
CC	GO:0005654	nucleoplasm	6.18520580872221e-05
BP	GO:0051239	regulation of multicellular organismal process	7.54481090836407e-05
CC	GO:0030424	axon	0.000104936768024499
CC	GO:0000775	chromosome, centromeric region	0.000461429329198881
CC	GO:0099240	intrinsic component of synaptic membrane	0.000524958832858824
CC	GO:0000776	kinetochore	0.000524958832858824
BP	GO:0060348	bone development	0.000614972429822116
BP	GO:0090304	nucleic acid metabolic process	0.000637640487882627
CC	GO:0031226	intrinsic component of plasma membrane	0.00065957164870462
CC	GO:0030054	cell junction	0.000672570665230248
BP	GO:0048519	negative regulation of biological process	0.000685471892817029
BP	GO:0048523	negative regulation of cellular process	0.000900430013904842
CC	GO:0044420	extracellular matrix component	0.00100353151725649
BP	GO:0006139	nucleobase-containing compound metabolic process	0.00108003482982844
BP	GO:0051130	positive regulation of cellular component organization	0.00108003482982844
MF	GO:0044877	protein-containing complex binding	0.00178306503830774
BP	GO:0051128	regulation of cellular component organization	0.00210434933566191
BP	GO:0043170	macromolecule metabolic process	0.00226170849874549
CC	GO:0036477	somatodendritic compartment	0.00296932199857047
CC	GO:0043005	neuron projection	0.00296932199857047
BP	GO:0050793	regulation of developmental process	0.00330883727053835
BP	GO:0051179	localization	0.00330883727053835
CC	GO:0098936	intrinsic component of postsynaptic membrane	0.00352571898468959
BP	GO:0048869	cellular developmental process	0.00363015479228221
CC	GO:0005681	spliceosomal complex	0.00389498482746674
CC	GO:0098687	chromosomal region	0.00400702459049056
CC	GO:0005887	integral component of plasma membrane	0.00422194706623253
BP	GO:0048518	positive regulation of biological process	0.00423258040140274
BP	GO:0046483	heterocycle metabolic process	0.00475004857048747
BP	GO:0016071	mRNA metabolic process	0.00510851031974523
BP	GO:0060350	endochondral bone morphogenesis	0.00535079158435892
BP	GO:0034641	cellular nitrogen compound metabolic process	0.00537262269227982
BP	GO:0030154	cell differentiation	0.00537262269227982
MF	GO:0005212	structural constituent of eye lens	0.00543749133166358
CC	GO:0005694	chromosome	0.00559688850638887
BP	GO:0048522	positive regulation of cellular process	0.00601341179099405
CC	GO:0044422	organelle part	0.00610860630102491
BP	GO:0044085	cellular component biogenesis	0.00641030978963702
CC	GO:0099699	integral component of synaptic membrane	0.00641030978963702
CC	GO:0044421	extracellular region part	0.00641030978963702
CC	GO:0005581	collagen trimer	0.00641030978963702
BP	GO:0060349	bone morphogenesis	0.00641030978963702
BP	GO:0050808	synapse organization	0.00645766066830623
BP	GO:0006397	mRNA processing	0.0066576375949898
BP	GO:2000026	regulation of multicellular organismal development	0.00682802427544591
CC	GO:0097447	dendritic tree	0.00700179464668395
BP	GO:0008380	RNA splicing	0.00728068259525307
CC	GO:0044427	chromosomal part	0.00778809904672063
CC	GO:1990904	ribonucleoprotein complex	0.00808436570763301
BP	GO:0006403	RNA localization	0.0085050810813508
BP	GO:0001501	skeletal system development	0.00877498191514256
CC	GO:0098590	plasma membrane region	0.00891644817529417
BP	GO:0051726	regulation of cell cycle	0.00897418665463358
BP	GO:0051094	positive regulation of developmental process	0.00902038943884685
BP	GO:0022008	neurogenesis	0.00912791120085036
CC	GO:0098794	postsynapse	0.00912791120085036
BP	GO:0006725	cellular aromatic compound metabolic process	0.00961482545698499
CC	GO:0005813	centrosome	0.00991158501684337
CC	GO:0030425	dendrite	0.0100488113280942
BP	GO:0008037	cell recognition	0.0105604571265194
BP	GO:0031123	RNA 3'-end processing	0.011147052670671
CC	GO:0098878	neurotransmitter receptor complex	0.0112132407978636
MF	GO:0030020	extracellular matrix structural constituent conferring tensile strength	0.0114560054376834
CC	GO:0033267	axon part	0.0114560054376834
CC	GO:0099055	integral component of postsynaptic membrane	0.0114560054376834
CC	GO:0098793	presynapse	0.0114560054376834
BP	GO:0002062	chondrocyte differentiation	0.0115053576337225
BP	GO:0022613	ribonucleoprotein complex biogenesis	0.011743879381738
BP	GO:0040007	growth	0.0117960965650847
CC	GO:0000779	condensed chromosome, centromeric region	0.0119714294543435
CC	GO:0044459	plasma membrane part	0.0119714294543435
MF	GO:0005509	calcium ion binding	0.0119964196887106
BP	GO:0048699	generation of neurons	0.0120070822027075
BP	GO:0051962	positive regulation of nervous system development	0.0122000560273146
CC	GO:0008328	ionotropic glutamate receptor complex	0.0126045077451212
BP	GO:0007215	glutamate receptor signaling pathway	0.0133445715581534
BP	GO:0006260	DNA replication	0.0133445715581534
BP	GO:0051960	regulation of nervous system development	0.0144202433584416
BP	GO:0032879	regulation of localization	0.0144202433584416
BP	GO:0008150	biological_process	0.0150164233180394
BP	GO:0030182	neuron differentiation	0.0153412316260647
BP	GO:0010467	gene expression	0.0160248920233671
MF	GO:0046873	metal ion transmembrane transporter activity	0.0163057132299373
BP	GO:0099536	synaptic signaling	0.0164643448028889
CC	GO:0000777	condensed chromosome kinetochore	0.0168465946711001
BP	GO:0090068	positive regulation of cell cycle process	0.0179568820877833
CC	GO:0044464	cell part	0.0182472493811961
BP	GO:0000070	mitotic sister chromatid segregation	0.0182472493811961
BP	GO:0051983	regulation of chromosome segregation	0.0183523481919565
BP	GO:0016070	RNA metabolic process	0.019067451105456
CC	GO:0005623	cell	0.0192671949492327
BP	GO:0000819	sister chromatid segregation	0.0195506524839013
CC	GO:0099634	postsynaptic specialization membrane	0.0195506524839013
BP	GO:0051716	cellular response to stimulus	0.0204228697929333
CC	GO:0005886	plasma membrane	0.0204228697929333
BP	GO:0060351	cartilage development involved in endochondral bone morphogenesis	0.0204841574399157
BP	GO:0098655	cation transmembrane transport	0.0211120154759564
BP	GO:0006261	DNA-dependent DNA replication	0.021238445932917
CC	GO:0099572	postsynaptic specialization	0.021238445932917
BP	GO:0099537	trans-synaptic signaling	0.021238445932917
BP	GO:0007268	chemical synaptic transmission	0.021924130261753
BP	GO:0098916	anterograde trans-synaptic signaling	0.021924130261753
BP	GO:0000278	mitotic cell cycle	0.021924130261753
BP	GO:0048589	developmental growth	0.021924130261753
BP	GO:0048468	cell development	0.021924130261753
BP	GO:1901360	organic cyclic compound metabolic process	0.0225521688332645
BP	GO:0060255	regulation of macromolecule metabolic process	0.0236603317544459
CC	GO:0098982	GABA-ergic synapse	0.0238582094185161
BP	GO:0032412	regulation of ion transmembrane transporter activity	0.0238582094185161
BP	GO:0007346	regulation of mitotic cell cycle	0.0238582094185161
MF	GO:0003723	RNA binding	0.0238582094185161
CC	GO:0042734	presynaptic membrane	0.0238582094185161
BP	GO:0051236	establishment of RNA localization	0.0245222699262923
BP	GO:0007049	cell cycle	0.024939152978138
CC	GO:0005615	extracellular space	0.0269103535719322
BP	GO:0033045	regulation of sister chromatid segregation	0.0272110625166956
CC	GO:1902495	transmembrane transporter complex	0.0274817834439668
CC	GO:0071944	cell periphery	0.0274817834439668
BP	GO:0048666	neuron development	0.0274817834439668
BP	GO:0000245	spliceosomal complex assembly	0.0296593941006233
BP	GO:0044089	positive regulation of cellular component biogenesis	0.0296593941006233
CC	GO:1990351	transporter complex	0.0296593941006233
CC	GO:0044446	intracellular organelle part	0.0297092398634313
BP	GO:0007416	synapse assembly	0.0297092398634313
BP	GO:0003418	growth plate cartilage chondrocyte differentiation	0.0307516443186204
BP	GO:0023052	signaling	0.0318640273212544
CC	GO:0043025	neuronal cell body	0.0318640273212544
BP	GO:0045595	regulation of cell differentiation	0.0318640273212544
BP	GO:0022610	biological adhesion	0.0326641605217207
CC	GO:0042995	cell projection	0.0338893287368487
BP	GO:0006259	DNA metabolic process	0.0338893287368487
CC	GO:0098978	glutamatergic synapse	0.0338893287368487
CC	GO:0044297	cell body	0.0352422312402317
CC	GO:0043292	contractile fiber	0.0358067689359867
BP	GO:0007154	cell communication	0.0376005418071345
BP	GO:0030198	extracellular matrix organization	0.0380315528862147
BP	GO:0007155	cell adhesion	0.0382813266342856
BP	GO:0006807	nitrogen compound metabolic process	0.0398210262915057
BP	GO:0033047	regulation of mitotic sister chromatid segregation	0.0398210262915057
BP	GO:0098742	cell-cell adhesion via plasma-membrane adhesion molecules	0.0405028295266727
BP	GO:0051234	establishment of localization	0.0409333457453965
BP	GO:0000375	RNA splicing, via transesterification reactions	0.0409333457453965
BP	GO:0000377	RNA splicing, via transesterification reactions with bulged adenosine as nucleophile	0.0409333457453965
BP	GO:0000398	mRNA splicing, via spliceosome	0.0409333457453965
CC	GO:0034705	potassium channel complex	0.0409525028245421
BP	GO:0031175	neuron projection development	0.0409525028245421
BP	GO:0050657	nucleic acid transport	0.0425571201582289
BP	GO:0050658	RNA transport	0.0425571201582289
BP	GO:0003433	chondrocyte development involved in endochondral bone morphogenesis	0.0425589048970257
BP	GO:1900449	regulation of glutamate receptor signaling pathway	0.0440031619745315
BP	GO:1901701	cellular response to oxygen-containing compound	0.0458970642818563
CC	GO:0099080	supramolecular complex	0.04612668739874
CC	GO:0099081	supramolecular polymer	0.04612668739874
BP	GO:0022898	regulation of transmembrane transporter activity	0.0481626908943191
MF	GO:0005102	signaling receptor binding	0.0486599105953994
BP	GO:0070887	cellular response to chemical stimulus	0.0487683510876746
CC	GO:0034702	ion channel complex	0.0487683510876746
BP	GO:0045597	positive regulation of cell differentiation	0.0487683510876746
MF	GO:0044325	ion channel binding	0.0487683510876746
CC	GO:0000228	nuclear chromosome	0.0487683510876746
BP	GO:0042221	response to chemical	0.0487683510876746
CC	GO:0099512	supramolecular fiber	0.0487683510876746
