# Supplementary material for: Dedicated transcriptomics combined with power analysis lead to functional understanding of genes with weak phenotypic changes in knockout lines
Source: PLoS Comput Biol. 2020 Nov 12;16(11):e1008354. doi: 10.1371/journal.pcbi.1008354 (PMC7685438; doi:10.1371/journal.pcbi.1008354)
Supplement: S4 File — (GZ) [file pcbi.1008354.s018.gz › S4_File/gor0.7/928.tsv]

ontology	category	term	BH
CC	GO:0031012	extracellular matrix	3.29879028348413e-08
BP	GO:0009987	cellular process	3.30164369106632e-07
CC	GO:0032991	protein-containing complex	5.47092131670014e-07
BP	GO:0071840	cellular component organization or biogenesis	1.72126648972236e-06
MF	GO:0005515	protein binding	1.72126648972236e-06
CC	GO:0062023	collagen-containing extracellular matrix	1.72126648972236e-06
MF	GO:0005201	extracellular matrix structural constituent	2.34566890234323e-06
BP	GO:0032502	developmental process	2.34597901099752e-06
BP	GO:0032501	multicellular organismal process	5.62976029420916e-06
CC	GO:0044428	nuclear part	5.63078399700357e-06
BP	GO:0048856	anatomical structure development	5.63078399700357e-06
MF	GO:0005198	structural molecule activity	5.9731411866808e-06
BP	GO:0007275	multicellular organism development	9.70510781967992e-06
MF	GO:0005488	binding	1.26744342463229e-05
BP	GO:0048731	system development	1.26744342463229e-05
CC	GO:0044421	extracellular region part	1.26744342463229e-05
BP	GO:0016043	cellular component organization	1.40199341006959e-05
CC	GO:0031981	nuclear lumen	4.9816342855594e-05
CC	GO:0030424	axon	5.69697377100229e-05
BP	GO:0065007	biological regulation	8.57263713312971e-05
BP	GO:0006396	RNA processing	8.57263713312971e-05
CC	GO:0097060	synaptic membrane	8.57263713312971e-05
CC	GO:0005634	nucleus	0.000100569814734887
CC	GO:0070013	intracellular organelle lumen	0.000111326523337493
CC	GO:0031974	membrane-enclosed lumen	0.000112571283099204
CC	GO:0043233	organelle lumen	0.000112571283099204
CC	GO:0043228	non-membrane-bounded organelle	0.000112571283099204
CC	GO:0005615	extracellular space	0.000122479270476703
CC	GO:0045202	synapse	0.000571935116039399
BP	GO:0006397	mRNA processing	0.000840154241135068
BP	GO:0008380	RNA splicing	0.000962942634288964
CC	GO:0043232	intracellular non-membrane-bounded organelle	0.000964838343500123
CC	GO:0005654	nucleoplasm	0.000964838343500123
BP	GO:0007399	nervous system development	0.000964838343500123
CC	GO:0000775	chromosome, centromeric region	0.00114977450278065
BP	GO:0048869	cellular developmental process	0.00125908636217993
CC	GO:0005576	extracellular region	0.00125908636217993
BP	GO:0006139	nucleobase-containing compound metabolic process	0.00161516755053252
BP	GO:0016071	mRNA metabolic process	0.00161516755053252
BP	GO:0050789	regulation of biological process	0.00161516755053252
CC	GO:0045211	postsynaptic membrane	0.00206247769715851
CC	GO:0031226	intrinsic component of plasma membrane	0.00206247769715851
BP	GO:0030154	cell differentiation	0.00206247769715851
CC	GO:0000776	kinetochore	0.00217267269470125
BP	GO:0090304	nucleic acid metabolic process	0.00230636928323608
BP	GO:0050794	regulation of cellular process	0.00230636928323608
CC	GO:0044456	synapse part	0.00251856213541815
BP	GO:0007155	cell adhesion	0.00256295426005245
BP	GO:0022610	biological adhesion	0.00264357271142122
CC	GO:0005581	collagen trimer	0.00303429865863551
BP	GO:0003071	renal system process involved in regulation of systemic arterial blood pressure	0.00354968608887501
BP	GO:0008037	cell recognition	0.00354968608887501
BP	GO:0048519	negative regulation of biological process	0.00392908993360502
CC	GO:0005681	spliceosomal complex	0.00426651061149464
BP	GO:0051239	regulation of multicellular organismal process	0.00448937738755
BP	GO:0048523	negative regulation of cellular process	0.00451985926762071
BP	GO:0030198	extracellular matrix organization	0.00451985926762071
CC	GO:0097458	neuron part	0.00477829389804429
BP	GO:0046483	heterocycle metabolic process	0.00477829389804429
CC	GO:1990904	ribonucleoprotein complex	0.00477829389804429
CC	GO:0030054	cell junction	0.00560967914339878
BP	GO:0048468	cell development	0.00574379917947033
CC	GO:0005887	integral component of plasma membrane	0.00663290854044102
MF	GO:0005509	calcium ion binding	0.00663290854044102
CC	GO:0033267	axon part	0.00669791623226302
BP	GO:0051726	regulation of cell cycle	0.00669879850406597
BP	GO:0034641	cellular nitrogen compound metabolic process	0.00669879850406597
CC	GO:0098878	neurotransmitter receptor complex	0.00669879850406597
BP	GO:0000375	RNA splicing, via transesterification reactions	0.00701826637001453
BP	GO:0000377	RNA splicing, via transesterification reactions with bulged adenosine as nucleophile	0.00701826637001453
BP	GO:0000398	mRNA splicing, via spliceosome	0.00701826637001453
BP	GO:0040007	growth	0.00701826637001453
CC	GO:0008328	ionotropic glutamate receptor complex	0.00749036939271062
BP	GO:0051130	positive regulation of cellular component organization	0.00749036939271062
CC	GO:0098687	chromosomal region	0.00917863263205964
BP	GO:0031123	RNA 3'-end processing	0.00937775012236467
BP	GO:0051128	regulation of cellular component organization	0.00939525182656235
BP	GO:0048518	positive regulation of biological process	0.010234470379551
BP	GO:0006725	cellular aromatic compound metabolic process	0.0103616176892638
CC	GO:0044464	cell part	0.010934248183211
MF	GO:0044877	protein-containing complex binding	0.0115753676664042
CC	GO:0005623	cell	0.0115902633551572
BP	GO:0043170	macromolecule metabolic process	0.0117233793302731
BP	GO:0048522	positive regulation of cellular process	0.0126564626059859
CC	GO:0044422	organelle part	0.0128139336382234
CC	GO:0036477	somatodendritic compartment	0.0128139336382234
CC	GO:0044420	extracellular matrix component	0.0130287028634641
BP	GO:0022008	neurogenesis	0.0139636827882048
CC	GO:0005813	centrosome	0.0147680248553438
BP	GO:0048699	generation of neurons	0.0151344017694966
BP	GO:0050793	regulation of developmental process	0.0151862218639809
BP	GO:1901701	cellular response to oxygen-containing compound	0.0151862218639809
CC	GO:0098590	plasma membrane region	0.0151862218639809
CC	GO:0043005	neuron projection	0.0153086622961471
BP	GO:0007049	cell cycle	0.0153086622961471
BP	GO:0006352	DNA-templated transcription, initiation	0.0153086622961471
BP	GO:0051094	positive regulation of developmental process	0.0154835776951227
MF	GO:0030020	extracellular matrix structural constituent conferring tensile strength	0.0156527054530981
CC	GO:0005694	chromosome	0.0160781242237919
BP	GO:0051983	regulation of chromosome segregation	0.0160861635621021
BP	GO:2000026	regulation of multicellular organismal development	0.0161569509706185
BP	GO:0000245	spliceosomal complex assembly	0.0161908342022663
BP	GO:0043062	extracellular structure organization	0.0163442781761152
MF	GO:0005102	signaling receptor binding	0.0164334740004797
BP	GO:0010467	gene expression	0.0177030694574711
BP	GO:0048589	developmental growth	0.0177030694574711
BP	GO:0030182	neuron differentiation	0.0178569374001105
MF	GO:0005212	structural constituent of eye lens	0.0178569374001105
MF	GO:0046873	metal ion transmembrane transporter activity	0.0186744514279004
BP	GO:0090068	positive regulation of cell cycle process	0.0194321302201444
CC	GO:0044459	plasma membrane part	0.0202347390798147
CC	GO:0099240	intrinsic component of synaptic membrane	0.0206096897270336
CC	GO:0044427	chromosomal part	0.0215443335618456
MF	GO:0003729	mRNA binding	0.0226536916194929
BP	GO:0051179	localization	0.0229702034825748
MF	GO:0044325	ion channel binding	0.0229702034825748
CC	GO:0098794	postsynapse	0.0229702034825748
CC	GO:0044327	dendritic spine head	0.0234434028455561
BP	GO:0035264	multicellular organism growth	0.0246538483766945
BP	GO:1901360	organic cyclic compound metabolic process	0.0246538483766945
BP	GO:0007411	axon guidance	0.0247375379763712
BP	GO:0051960	regulation of nervous system development	0.0258111765382695
CC	GO:0071013	catalytic step 2 spliceosome	0.0277632485443918
BP	GO:0048666	neuron development	0.0277632485443918
CC	GO:0097447	dendritic tree	0.0291945243129369
BP	GO:0000070	mitotic sister chromatid segregation	0.0305626657326854
BP	GO:0097485	neuron projection guidance	0.0321597173559056
BP	GO:0051962	positive regulation of nervous system development	0.0328541786851162
BP	GO:0000278	mitotic cell cycle	0.0336858225056874
BP	GO:0051093	negative regulation of developmental process	0.0357435673255093
BP	GO:0000819	sister chromatid segregation	0.0364880897413337
BP	GO:0006403	RNA localization	0.0368545476464684
CC	GO:0005886	plasma membrane	0.0385813117105816
BP	GO:0006260	DNA replication	0.0393882939020671
CC	GO:0099634	postsynaptic specialization membrane	0.0393882939020671
BP	GO:0022613	ribonucleoprotein complex biogenesis	0.039885231639349
BP	GO:0099536	synaptic signaling	0.039885231639349
CC	GO:0030425	dendrite	0.0410065676817693
BP	GO:0006807	nitrogen compound metabolic process	0.0422113887447308
CC	GO:0071944	cell periphery	0.0431014902661336
CC	GO:0000779	condensed chromosome, centromeric region	0.0431014902661336
BP	GO:0033045	regulation of sister chromatid segregation	0.0433080041176209
CC	GO:0044446	intracellular organelle part	0.0433080041176209
BP	GO:1905477	positive regulation of protein localization to membrane	0.0433080041176209
BP	GO:0008150	biological_process	0.0437849026191511
CC	GO:0098936	intrinsic component of postsynaptic membrane	0.0449508140515177
CC	GO:0034705	potassium channel complex	0.0464292367784521
BP	GO:0032496	response to lipopolysaccharide	0.0465117694429095
BP	GO:0045597	positive regulation of cell differentiation	0.0480691331714023
BP	GO:0016070	RNA metabolic process	0.0480691331714023
BP	GO:0060348	bone development	0.0480691331714023
BP	GO:0001501	skeletal system development	0.0480691331714023
BP	GO:0045595	regulation of cell differentiation	0.0484775894325643
