# Supplementary material for: Dedicated transcriptomics combined with power analysis lead to functional understanding of genes with weak phenotypic changes in knockout lines
Source: PLoS Comput Biol. 2020 Nov 12;16(11):e1008354. doi: 10.1371/journal.pcbi.1008354 (PMC7685438; doi:10.1371/journal.pcbi.1008354)
Supplement: S4 File — (GZ) [file pcbi.1008354.s018.gz › S4_File/gor0.7/30.tsv]

ontology	category	term	BH
CC	GO:0032991	protein-containing complex	3.87496677589542e-09
BP	GO:0009987	cellular process	3.87496677589542e-09
BP	GO:0071840	cellular component organization or biogenesis	6.30135152937267e-09
MF	GO:0005515	protein binding	3.18546868605739e-08
BP	GO:0016043	cellular component organization	1.10474738148164e-07
MF	GO:0005488	binding	1.12039720805054e-07
BP	GO:0032501	multicellular organismal process	1.12039720805054e-07
BP	GO:0032502	developmental process	1.12039720805054e-07
BP	GO:0007275	multicellular organism development	1.12039720805054e-07
BP	GO:0048731	system development	1.78018505177993e-07
BP	GO:0048856	anatomical structure development	1.78018505177993e-07
CC	GO:0044428	nuclear part	4.10635794075568e-07
MF	GO:0005201	extracellular matrix structural constituent	1.04747243126882e-06
CC	GO:0031012	extracellular matrix	1.5039817564556e-06
BP	GO:0065007	biological regulation	1.98473425029985e-06
BP	GO:0007399	nervous system development	2.58812839815318e-06
CC	GO:0043228	non-membrane-bounded organelle	3.00399450738852e-06
CC	GO:0031981	nuclear lumen	6.27681368375787e-06
CC	GO:0043232	intracellular non-membrane-bounded organelle	9.56951163133906e-06
CC	GO:0070013	intracellular organelle lumen	1.10469778429247e-05
CC	GO:0031974	membrane-enclosed lumen	1.12304543255728e-05
CC	GO:0043233	organelle lumen	1.12304543255728e-05
BP	GO:0050789	regulation of biological process	1.44554580289243e-05
CC	GO:0062023	collagen-containing extracellular matrix	1.72671877011132e-05
CC	GO:0097060	synaptic membrane	2.27520173004926e-05
CC	GO:0045202	synapse	2.79078887377624e-05
BP	GO:0040007	growth	2.79078887377624e-05
MF	GO:0005198	structural molecule activity	2.92183296902534e-05
CC	GO:0005654	nucleoplasm	3.40990633156304e-05
CC	GO:0097458	neuron part	5.38597154754669e-05
CC	GO:0044422	organelle part	5.63783104060893e-05
BP	GO:0050794	regulation of cellular process	5.63783104060893e-05
BP	GO:0048519	negative regulation of biological process	5.88658582244104e-05
BP	GO:0048869	cellular developmental process	6.61868793988154e-05
BP	GO:0051239	regulation of multicellular organismal process	6.90927391058746e-05
CC	GO:0044456	synapse part	6.90927391058746e-05
BP	GO:0051128	regulation of cellular component organization	0.000113503205965896
BP	GO:0051094	positive regulation of developmental process	0.000144481982089088
CC	GO:0030054	cell junction	0.000154083562862434
CC	GO:0005634	nucleus	0.000209669506473849
CC	GO:0030424	axon	0.000224738034402949
BP	GO:0048523	negative regulation of cellular process	0.000455335597620313
CC	GO:0045211	postsynaptic membrane	0.000474091011018484
BP	GO:0030154	cell differentiation	0.000481780568098055
BP	GO:0099536	synaptic signaling	0.000672450906728515
CC	GO:0000776	kinetochore	0.000683674884292684
CC	GO:0098687	chromosomal region	0.000892045028262544
CC	GO:0031226	intrinsic component of plasma membrane	0.00102189155186907
BP	GO:0050793	regulation of developmental process	0.00102189155186907
CC	GO:0044446	intracellular organelle part	0.0010282775307415
BP	GO:0006396	RNA processing	0.00106701926953222
BP	GO:0022008	neurogenesis	0.00106701926953222
BP	GO:0048589	developmental growth	0.00106705048385321
BP	GO:0099537	trans-synaptic signaling	0.00108214768671891
CC	GO:0000775	chromosome, centromeric region	0.00108214768671891
CC	GO:0036477	somatodendritic compartment	0.00114764772197409
BP	GO:0048518	positive regulation of biological process	0.00114764772197409
BP	GO:0051130	positive regulation of cellular component organization	0.00120867474935769
CC	GO:0005581	collagen trimer	0.0012335540229796
BP	GO:0048468	cell development	0.00141389597573581
BP	GO:0008380	RNA splicing	0.00141389597573581
BP	GO:0043170	macromolecule metabolic process	0.00147055810426999
BP	GO:0007268	chemical synaptic transmission	0.00157580661792755
BP	GO:0098916	anterograde trans-synaptic signaling	0.00157580661792755
BP	GO:0045597	positive regulation of cell differentiation	0.00177433291663001
BP	GO:0006139	nucleobase-containing compound metabolic process	0.00187847893296272
CC	GO:0005887	integral component of plasma membrane	0.00223955412099534
BP	GO:0048699	generation of neurons	0.00233081007595466
BP	GO:0090304	nucleic acid metabolic process	0.00252416984445646
CC	GO:0044421	extracellular region part	0.00272997177540102
BP	GO:0022610	biological adhesion	0.00279802907358351
CC	GO:0005813	centrosome	0.00279802907358351
BP	GO:0006260	DNA replication	0.00289328445064795
CC	GO:0044464	cell part	0.00291170125334504
CC	GO:1990904	ribonucleoprotein complex	0.00291170125334504
CC	GO:0005623	cell	0.00315202926400099
BP	GO:2000026	regulation of multicellular organismal development	0.00315202926400099
BP	GO:0007155	cell adhesion	0.00322940900658248
MF	GO:0030020	extracellular matrix structural constituent conferring tensile strength	0.00336032524901501
BP	GO:0051962	positive regulation of nervous system development	0.00341245528210461
BP	GO:0048167	regulation of synaptic plasticity	0.00352019745908534
CC	GO:0005615	extracellular space	0.00406055292963304
CC	GO:0005681	spliceosomal complex	0.00410550950034109
BP	GO:0000245	spliceosomal complex assembly	0.00410550950034109
CC	GO:0044297	cell body	0.00451674871598336
CC	GO:0098794	postsynapse	0.00453660112880079
CC	GO:0043005	neuron projection	0.00455918734051488
MF	GO:0005212	structural constituent of eye lens	0.0046499677325041
CC	GO:0044459	plasma membrane part	0.00469919263753055
CC	GO:0033267	axon part	0.00469919263753055
CC	GO:0000777	condensed chromosome kinetochore	0.00486123986504403
MF	GO:0044877	protein-containing complex binding	0.00518303204447969
BP	GO:0048666	neuron development	0.00557649582654398
CC	GO:0044427	chromosomal part	0.00557649582654398
BP	GO:0030182	neuron differentiation	0.0059311211941085
BP	GO:0048522	positive regulation of cellular process	0.00596574347706396
BP	GO:0034641	cellular nitrogen compound metabolic process	0.00617962143129695
BP	GO:0016071	mRNA metabolic process	0.00680661376899213
BP	GO:0098655	cation transmembrane transport	0.00680661376899213
BP	GO:0051960	regulation of nervous system development	0.00680661376899213
MF	GO:0005509	calcium ion binding	0.00680661376899213
CC	GO:0043025	neuronal cell body	0.00704443830167212
BP	GO:0046483	heterocycle metabolic process	0.00704443830167212
BP	GO:0044085	cellular component biogenesis	0.00740859521807382
BP	GO:0040008	regulation of growth	0.0075954935514896
BP	GO:0007049	cell cycle	0.00780924937628002
CC	GO:0005694	chromosome	0.0079299015724436
BP	GO:0051179	localization	0.0079299015724436
CC	GO:0098590	plasma membrane region	0.0079299015724436
BP	GO:0006397	mRNA processing	0.0081500764452043
BP	GO:0050808	synapse organization	0.00924111379182723
BP	GO:0030001	metal ion transport	0.0102510222222047
BP	GO:0051240	positive regulation of multicellular organismal process	0.0104657160275831
BP	GO:0032412	regulation of ion transmembrane transporter activity	0.0116559865274062
CC	GO:0098982	GABA-ergic synapse	0.0116559865274062
BP	GO:0000278	mitotic cell cycle	0.0117857991063524
BP	GO:0051726	regulation of cell cycle	0.0119545986023567
BP	GO:0002062	chondrocyte differentiation	0.0120626348700188
CC	GO:0099240	intrinsic component of synaptic membrane	0.0123693839112228
BP	GO:0031123	RNA 3'-end processing	0.0124024797080278
BP	GO:0045595	regulation of cell differentiation	0.0124368388025052
BP	GO:0031175	neuron projection development	0.0124598101087754
CC	GO:0000779	condensed chromosome, centromeric region	0.0129055340219866
BP	GO:0099177	regulation of trans-synaptic signaling	0.0130546184398116
BP	GO:0006725	cellular aromatic compound metabolic process	0.0141871203327844
BP	GO:0050804	modulation of chemical synaptic transmission	0.0149332296832426
CC	GO:0071944	cell periphery	0.0149372531970162
BP	GO:0006261	DNA-dependent DNA replication	0.0149372531970162
BP	GO:0090068	positive regulation of cell cycle process	0.0149372531970162
CC	GO:0098978	glutamatergic synapse	0.0149588420805271
BP	GO:0050769	positive regulation of neurogenesis	0.0163760949497662
BP	GO:0010720	positive regulation of cell development	0.0170643518214858
MF	GO:0046873	metal ion transmembrane transporter activity	0.0177871306841823
CC	GO:0044327	dendritic spine head	0.0184743389744127
CC	GO:0005886	plasma membrane	0.0193060979785334
BP	GO:0007346	regulation of mitotic cell cycle	0.0198701957854878
BP	GO:0007154	cell communication	0.0205467300948894
MF	GO:0003729	mRNA binding	0.0206803936025398
CC	GO:0097447	dendritic tree	0.0206803936025398
BP	GO:0060350	endochondral bone morphogenesis	0.0214795935354127
BP	GO:0006807	nitrogen compound metabolic process	0.0217371966293701
CC	GO:0044420	extracellular matrix component	0.0220199791379992
BP	GO:0000070	mitotic sister chromatid segregation	0.0227652691836772
CC	GO:0005856	cytoskeleton	0.0229679767836568
BP	GO:1901701	cellular response to oxygen-containing compound	0.0229679767836568
CC	GO:0098878	neurotransmitter receptor complex	0.0232043200534393
BP	GO:0000375	RNA splicing, via transesterification reactions	0.0232043200534393
BP	GO:0000377	RNA splicing, via transesterification reactions with bulged adenosine as nucleophile	0.0232043200534393
BP	GO:0000398	mRNA splicing, via spliceosome	0.0232043200534393
BP	GO:0032879	regulation of localization	0.0232043200534393
BP	GO:0097435	supramolecular fiber organization	0.0234202679731612
BP	GO:0007267	cell-cell signaling	0.0236605343812132
BP	GO:0023052	signaling	0.0248120672396831
BP	GO:0006403	RNA localization	0.0248120672396831
BP	GO:0022898	regulation of transmembrane transporter activity	0.0248120672396831
BP	GO:0030198	extracellular matrix organization	0.025047881438059
CC	GO:0005576	extracellular region	0.025047881438059
BP	GO:0051216	cartilage development	0.025047881438059
BP	GO:0048168	regulation of neuronal synaptic plasticity	0.0264475860280129
CC	GO:0099080	supramolecular complex	0.0265488374918446
CC	GO:0099081	supramolecular polymer	0.0265488374918446
BP	GO:0048584	positive regulation of response to stimulus	0.0265682096053996
BP	GO:0035264	multicellular organism growth	0.0267764286066567
CC	GO:0008328	ionotropic glutamate receptor complex	0.0267764286066567
BP	GO:0008150	biological_process	0.0270360871269369
CC	GO:0030425	dendrite	0.0270360871269369
CC	GO:0099634	postsynaptic specialization membrane	0.0270360871269369
BP	GO:0060255	regulation of macromolecule metabolic process	0.0271563230288143
CC	GO:0099512	supramolecular fiber	0.0278131149685809
CC	GO:0098936	intrinsic component of postsynaptic membrane	0.0278131149685809
BP	GO:1904062	regulation of cation transmembrane transport	0.0286455498316422
BP	GO:0050767	regulation of neurogenesis	0.0291957853349287
MF	GO:0015079	potassium ion transmembrane transporter activity	0.0298862040115323
BP	GO:0003418	growth plate cartilage chondrocyte differentiation	0.0300077538451985
MF	GO:0016247	channel regulator activity	0.0302511744969307
BP	GO:0022613	ribonucleoprotein complex biogenesis	0.0305703821587945
CC	GO:0098793	presynapse	0.0308230728148284
BP	GO:0060284	regulation of cell development	0.0309636893072257
BP	GO:1901700	response to oxygen-containing compound	0.0328559314001339
CC	GO:0042995	cell projection	0.0340386366914304
MF	GO:0003697	single-stranded DNA binding	0.0340386366914304
BP	GO:0006813	potassium ion transport	0.034079132118589
BP	GO:0044260	cellular macromolecule metabolic process	0.034079132118589
MF	GO:0005267	potassium channel activity	0.03412307234585
BP	GO:1905477	positive regulation of protein localization to membrane	0.0347311508920584
MF	GO:0004529	exodeoxyribonuclease activity	0.0348056287830628
BP	GO:0034508	centromere complex assembly	0.0350566952036684
BP	GO:0051983	regulation of chromosome segregation	0.0357402555577216
BP	GO:0010467	gene expression	0.0368235194795017
BP	GO:0001501	skeletal system development	0.0371233905596548
BP	GO:0060348	bone development	0.0379167102032828
MF	GO:0005102	signaling receptor binding	0.0384645744952458
BP	GO:0010647	positive regulation of cell communication	0.0391156322231988
CC	GO:0043226	organelle	0.0391156322231988
BP	GO:0140014	mitotic nuclear division	0.0391156322231988
CC	GO:0099699	integral component of synaptic membrane	0.0391156322231988
BP	GO:0098659	inorganic cation import across plasma membrane	0.0392819540512054
BP	GO:0099587	inorganic ion import across plasma membrane	0.0392819540512054
BP	GO:0061448	connective tissue development	0.0394546134043517
MF	GO:0099106	ion channel regulator activity	0.0394826257315229
MF	GO:0003723	RNA binding	0.0398431523279069
CC	GO:0099572	postsynaptic specialization	0.0399996382840584
BP	GO:0050806	positive regulation of synaptic transmission	0.0399996382840584
BP	GO:0003433	chondrocyte development involved in endochondral bone morphogenesis	0.040246817815206
BP	GO:0033047	regulation of mitotic sister chromatid segregation	0.0424435881461822
BP	GO:1901360	organic cyclic compound metabolic process	0.0441054386682471
BP	GO:0060351	cartilage development involved in endochondral bone morphogenesis	0.0445509597109978
CC	GO:0044454	nuclear chromosome part	0.0457652940241443
BP	GO:0030030	cell projection organization	0.0458173155048638
BP	GO:0016049	cell growth	0.0474830261904681
BP	GO:0003071	renal system process involved in regulation of systemic arterial blood pressure	0.0479972246091179
BP	GO:0006812	cation transport	0.0481290940536427
CC	GO:0043229	intracellular organelle	0.0481290940536427
BP	GO:0051301	cell division	0.0481290940536427
BP	GO:2001257	regulation of cation channel activity	0.0481290940536427
CC	GO:0000228	nuclear chromosome	0.0481290940536427
BP	GO:0003008	system process	0.0481290940536427
BP	GO:0007059	chromosome segregation	0.0481389979623433
