# Supplementary material for: Dedicated transcriptomics combined with power analysis lead to functional understanding of genes with weak phenotypic changes in knockout lines
Source: PLoS Comput Biol. 2020 Nov 12;16(11):e1008354. doi: 10.1371/journal.pcbi.1008354 (PMC7685438; doi:10.1371/journal.pcbi.1008354)
Supplement: S4 File — (GZ) [file pcbi.1008354.s018.gz › S4_File/gor0.7/537.tsv]

ontology	category	term	BH
CC	GO:0032991	protein-containing complex	5.09690890001865e-09
BP	GO:0009987	cellular process	5.09690890001865e-09
BP	GO:0071840	cellular component organization or biogenesis	1.80947136694554e-07
CC	GO:0031012	extracellular matrix	1.80947136694554e-07
CC	GO:0043228	non-membrane-bounded organelle	1.11113973231734e-06
BP	GO:0032501	multicellular organismal process	1.33642573368842e-06
BP	GO:0016043	cellular component organization	1.80873172585868e-06
MF	GO:0005201	extracellular matrix structural constituent	1.9290392298754e-06
CC	GO:0043232	intracellular non-membrane-bounded organelle	1.9290392298754e-06
MF	GO:0005515	protein binding	2.0075606611732e-06
MF	GO:0005198	structural molecule activity	2.48002674192157e-06
BP	GO:0048731	system development	2.62005853831067e-06
BP	GO:0032502	developmental process	4.85527602511079e-06
CC	GO:0062023	collagen-containing extracellular matrix	4.85527602511079e-06
CC	GO:0030424	axon	5.0666050979525e-06
BP	GO:0007275	multicellular organism development	7.45237761424306e-06
CC	GO:0045202	synapse	7.58948952181792e-06
CC	GO:0044428	nuclear part	1.39142417984895e-05
MF	GO:0005488	binding	1.45196252929609e-05
BP	GO:0065007	biological regulation	1.53301615859172e-05
BP	GO:0048856	anatomical structure development	2.17980543470537e-05
CC	GO:0097060	synaptic membrane	2.43922883554274e-05
BP	GO:0050789	regulation of biological process	2.7634709870874e-05
BP	GO:0007399	nervous system development	4.05239385729469e-05
CC	GO:0044456	synapse part	4.05239385729469e-05
BP	GO:0050794	regulation of cellular process	4.8469489845728e-05
CC	GO:0030054	cell junction	5.97573161056704e-05
CC	GO:0031981	nuclear lumen	8.68310372337522e-05
CC	GO:0097458	neuron part	9.14807496764948e-05
BP	GO:0007155	cell adhesion	0.000153732235525809
MF	GO:0044877	protein-containing complex binding	0.000153732235525809
BP	GO:0022610	biological adhesion	0.000153732235525809
BP	GO:0048666	neuron development	0.000205879947803901
BP	GO:0006396	RNA processing	0.000257241272821618
CC	GO:0070013	intracellular organelle lumen	0.000329665917709018
BP	GO:0099536	synaptic signaling	0.000335629827925929
CC	GO:0031974	membrane-enclosed lumen	0.000335629827925929
CC	GO:0043233	organelle lumen	0.000335629827925929
BP	GO:0051239	regulation of multicellular organismal process	0.000514656294451911
BP	GO:0030182	neuron differentiation	0.000602787271804106
BP	GO:0051130	positive regulation of cellular component organization	0.000679335407462648
BP	GO:0099537	trans-synaptic signaling	0.000749407153016667
BP	GO:0007268	chemical synaptic transmission	0.000749407153016667
BP	GO:0098916	anterograde trans-synaptic signaling	0.000749407153016667
CC	GO:0036477	somatodendritic compartment	0.000796260688864684
BP	GO:0048519	negative regulation of biological process	0.000905939837769893
BP	GO:0022008	neurogenesis	0.00107607507269548
BP	GO:0006397	mRNA processing	0.00138496388507314
BP	GO:0048699	generation of neurons	0.00150631395916912
CC	GO:0005634	nucleus	0.00158239079792806
BP	GO:0008380	RNA splicing	0.00158239079792806
CC	GO:0000775	chromosome, centromeric region	0.00161653245029109
BP	GO:0043170	macromolecule metabolic process	0.00161653245029109
CC	GO:0033267	axon part	0.00163158399626511
MF	GO:0005509	calcium ion binding	0.00174250235186697
CC	GO:0044422	organelle part	0.00174250235186697
CC	GO:0043005	neuron projection	0.00174250235186697
BP	GO:0030154	cell differentiation	0.00174250235186697
BP	GO:0051128	regulation of cellular component organization	0.00174250235186697
BP	GO:0016071	mRNA metabolic process	0.00179152688096414
CC	GO:0031226	intrinsic component of plasma membrane	0.00179152688096414
CC	GO:0005681	spliceosomal complex	0.00185507563239174
BP	GO:0048869	cellular developmental process	0.00196734078561116
BP	GO:0048523	negative regulation of cellular process	0.002072637651738
CC	GO:1990904	ribonucleoprotein complex	0.002072637651738
CC	GO:0044464	cell part	0.00217499989178808
CC	GO:0044327	dendritic spine head	0.00217499989178808
BP	GO:0048468	cell development	0.00218655996942101
CC	GO:0005623	cell	0.00229470805827215
BP	GO:0048518	positive regulation of biological process	0.00230456624344206
BP	GO:0006139	nucleobase-containing compound metabolic process	0.00241847494823359
CC	GO:0044421	extracellular region part	0.00242153622087822
BP	GO:0008037	cell recognition	0.00244250750021502
BP	GO:0051726	regulation of cell cycle	0.00244490912942125
BP	GO:0051179	localization	0.00284007754953217
CC	GO:0000776	kinetochore	0.00302032662332769
BP	GO:0030198	extracellular matrix organization	0.00312731548490131
BP	GO:0090304	nucleic acid metabolic process	0.00315679882291737
BP	GO:0048589	developmental growth	0.00315679882291737
CC	GO:0005887	integral component of plasma membrane	0.00315679882291737
CC	GO:0005654	nucleoplasm	0.00318380350580391
CC	GO:0045211	postsynaptic membrane	0.00333243272541664
BP	GO:0040007	growth	0.00350496446239676
CC	GO:0044420	extracellular matrix component	0.00355540931593764
BP	GO:0043062	extracellular structure organization	0.00380305027419473
BP	GO:0060350	endochondral bone morphogenesis	0.0039958386058603
BP	GO:0031175	neuron projection development	0.00419618776564165
CC	GO:0005856	cytoskeleton	0.00419618776564165
CC	GO:0044446	intracellular organelle part	0.00655226282371143
BP	GO:0007049	cell cycle	0.00660266194901815
BP	GO:0046483	heterocycle metabolic process	0.0069988004982923
BP	GO:0048522	positive regulation of cellular process	0.00735744993999967
CC	GO:0098687	chromosomal region	0.00741940135301334
BP	GO:0050804	modulation of chemical synaptic transmission	0.00767350676590191
BP	GO:0031123	RNA 3'-end processing	0.00770044336956782
BP	GO:0008150	biological_process	0.00800646879420097
BP	GO:0098659	inorganic cation import across plasma membrane	0.00857491823945889
BP	GO:0099587	inorganic ion import across plasma membrane	0.00857491823945889
BP	GO:0034641	cellular nitrogen compound metabolic process	0.00863021850478697
CC	GO:0044459	plasma membrane part	0.00894129536865274
BP	GO:0099177	regulation of trans-synaptic signaling	0.00897845339386624
CC	GO:0043025	neuronal cell body	0.00949794409837917
CC	GO:0071944	cell periphery	0.00949794409837917
CC	GO:0097447	dendritic tree	0.00978582785371522
CC	GO:0098793	presynapse	0.0098022921392086
CC	GO:0005581	collagen trimer	0.0106698308582125
BP	GO:1905477	positive regulation of protein localization to membrane	0.0111618633922981
BP	GO:0044085	cellular component biogenesis	0.0111618633922981
CC	GO:0098794	postsynapse	0.012090712555401
BP	GO:0120036	plasma membrane bounded cell projection organization	0.012090712555401
BP	GO:0030030	cell projection organization	0.0122732768262784
BP	GO:0048167	regulation of synaptic plasticity	0.0123191987076279
CC	GO:0044297	cell body	0.012815645081288
CC	GO:0098590	plasma membrane region	0.0139992230059024
CC	GO:0030425	dendrite	0.0139992230059024
BP	GO:0000375	RNA splicing, via transesterification reactions	0.0139992230059024
BP	GO:0000377	RNA splicing, via transesterification reactions with bulged adenosine as nucleophile	0.0139992230059024
BP	GO:0000398	mRNA splicing, via spliceosome	0.0139992230059024
BP	GO:0000245	spliceosomal complex assembly	0.0139992230059024
BP	GO:0120039	plasma membrane bounded cell projection morphogenesis	0.0139992230059024
BP	GO:0051960	regulation of nervous system development	0.0141566323152454
CC	GO:0099240	intrinsic component of synaptic membrane	0.0143299801149789
BP	GO:0048812	neuron projection morphogenesis	0.0143299801149789
BP	GO:0006725	cellular aromatic compound metabolic process	0.0143299801149789
CC	GO:0005886	plasma membrane	0.0143715711979192
MF	GO:0005212	structural constituent of eye lens	0.0143715711979192
BP	GO:0045597	positive regulation of cell differentiation	0.0157057295023278
BP	GO:0050793	regulation of developmental process	0.0159421496828809
BP	GO:0048858	cell projection morphogenesis	0.0168448264012925
CC	GO:0005694	chromosome	0.0168448264012925
CC	GO:0005615	extracellular space	0.0168448264012925
BP	GO:0051094	positive regulation of developmental process	0.0168838061586552
BP	GO:0003418	growth plate cartilage chondrocyte differentiation	0.0168838061586552
BP	GO:2000026	regulation of multicellular organismal development	0.0170393327438838
BP	GO:0098703	calcium ion import across plasma membrane	0.0170393327438838
BP	GO:1902656	calcium ion import into cytosol	0.0170393327438838
BP	GO:0060351	cartilage development involved in endochondral bone morphogenesis	0.0172469000961068
BP	GO:0060349	bone morphogenesis	0.0175175749661302
CC	GO:0044427	chromosomal part	0.0186024359383373
BP	GO:0010467	gene expression	0.0190527295731346
BP	GO:0006403	RNA localization	0.0190619442389687
CC	GO:0005813	centrosome	0.0190619442389687
BP	GO:0032990	cell part morphogenesis	0.0195409790703206
BP	GO:0002062	chondrocyte differentiation	0.0203004657445478
CC	GO:0005576	extracellular region	0.0220230015504929
BP	GO:0006260	DNA replication	0.0220230015504929
BP	GO:0006807	nitrogen compound metabolic process	0.0221356248858348
CC	GO:0042995	cell projection	0.0230038420281715
CC	GO:0071013	catalytic step 2 spliceosome	0.0232956610270153
BP	GO:0003433	chondrocyte development involved in endochondral bone morphogenesis	0.0235863168336256
BP	GO:0050808	synapse organization	0.0241790261353841
BP	GO:0051983	regulation of chromosome segregation	0.0244506129436497
BP	GO:0033047	regulation of mitotic sister chromatid segregation	0.0244506129436497
BP	GO:0098742	cell-cell adhesion via plasma-membrane adhesion molecules	0.0254292726334995
BP	GO:0000070	mitotic sister chromatid segregation	0.0254292726334995
BP	GO:1901360	organic cyclic compound metabolic process	0.0254292726334995
BP	GO:0048168	regulation of neuronal synaptic plasticity	0.0254292726334995
CC	GO:0098878	neurotransmitter receptor complex	0.0254292726334995
BP	GO:0120035	regulation of plasma membrane bounded cell projection organization	0.0254888838347182
BP	GO:0090068	positive regulation of cell cycle process	0.0262750079621083
MF	GO:0003729	mRNA binding	0.0268140875298364
BP	GO:0098739	import across plasma membrane	0.0280053247703595
BP	GO:0097435	supramolecular fiber organization	0.0293866620610885
BP	GO:0032879	regulation of localization	0.0293866620610885
BP	GO:0031344	regulation of cell projection organization	0.0311569795781969
BP	GO:0003422	growth plate cartilage morphogenesis	0.0332048728054628
CC	GO:0042734	presynaptic membrane	0.0334819037046832
BP	GO:0044260	cellular macromolecule metabolic process	0.0343450954042817
MF	GO:0030020	extracellular matrix structural constituent conferring tensile strength	0.0363762680499186
CC	GO:0000779	condensed chromosome, centromeric region	0.0363762680499186
BP	GO:0033045	regulation of sister chromatid segregation	0.0364157381808274
BP	GO:0007088	regulation of mitotic nuclear division	0.0380956009641441
BP	GO:0140014	mitotic nuclear division	0.0380956009641441
CC	GO:0120025	plasma membrane bounded cell projection	0.0384700410482253
BP	GO:0007154	cell communication	0.0398662267846209
BP	GO:0060348	bone development	0.0401045386474888
BP	GO:0051962	positive regulation of nervous system development	0.0404884428945791
BP	GO:0003071	renal system process involved in regulation of systemic arterial blood pressure	0.0407230822467447
BP	GO:0051716	cellular response to stimulus	0.041235561210118
BP	GO:0042221	response to chemical	0.0423618796507506
BP	GO:0060255	regulation of macromolecule metabolic process	0.0425030619323766
BP	GO:0009653	anatomical structure morphogenesis	0.0437901399645993
BP	GO:0040011	locomotion	0.0437994266235365
BP	GO:0000278	mitotic cell cycle	0.0437994266235365
BP	GO:0023052	signaling	0.0437994266235365
BP	GO:0051301	cell division	0.0440589312332207
BP	GO:0016070	RNA metabolic process	0.0444746268062041
BP	GO:0060341	regulation of cellular localization	0.0449734834764902
BP	GO:0045595	regulation of cell differentiation	0.0449734834764902
BP	GO:0016477	cell migration	0.0465266183052905
BP	GO:0035264	multicellular organism growth	0.0466446493623466
BP	GO:0007346	regulation of mitotic cell cycle	0.047466846871251
BP	GO:0003413	chondrocyte differentiation involved in endochondral bone morphogenesis	0.0478542357428082
CC	GO:0099512	supramolecular fiber	0.0487384617657773
