# Supplementary material for: Dedicated transcriptomics combined with power analysis lead to functional understanding of genes with weak phenotypic changes in knockout lines
Source: PLoS Comput Biol. 2020 Nov 12;16(11):e1008354. doi: 10.1371/journal.pcbi.1008354 (PMC7685438; doi:10.1371/journal.pcbi.1008354)
Supplement: S4 File — (GZ) [file pcbi.1008354.s018.gz › S4_File/gor0.7/766.tsv]

ontology	category	term	BH
BP	GO:0009987	cellular process	1.1943521416254e-09
CC	GO:0032991	protein-containing complex	7.73931624485923e-09
BP	GO:0071840	cellular component organization or biogenesis	8.11721381566512e-08
BP	GO:0016043	cellular component organization	8.49188294084314e-07
BP	GO:0032501	multicellular organismal process	1.37572945152793e-06
BP	GO:0065007	biological regulation	1.37572945152793e-06
CC	GO:0044428	nuclear part	1.37572945152793e-06
MF	GO:0005201	extracellular matrix structural constituent	1.37572945152793e-06
CC	GO:0030424	axon	1.37572945152793e-06
MF	GO:0005488	binding	1.37572945152793e-06
BP	GO:0007275	multicellular organism development	1.41457506040571e-06
BP	GO:0032502	developmental process	1.42942936097026e-06
BP	GO:0048731	system development	1.46603830826065e-06
CC	GO:0031012	extracellular matrix	1.57429934950386e-06
BP	GO:0048856	anatomical structure development	2.41431474652863e-06
BP	GO:0050789	regulation of biological process	3.19250030513531e-06
MF	GO:0005515	protein binding	3.87885613364022e-06
CC	GO:0031981	nuclear lumen	5.58353293142708e-06
BP	GO:0050794	regulation of cellular process	5.81562631064923e-06
CC	GO:0043228	non-membrane-bounded organelle	5.98775358242816e-06
BP	GO:0006396	RNA processing	7.7443632948251e-06
CC	GO:0070013	intracellular organelle lumen	7.7443632948251e-06
CC	GO:0031974	membrane-enclosed lumen	7.86046537887379e-06
CC	GO:0043233	organelle lumen	7.86046537887379e-06
MF	GO:0005198	structural molecule activity	7.86046537887379e-06
BP	GO:0048518	positive regulation of biological process	8.7720061012664e-06
CC	GO:0043232	intracellular non-membrane-bounded organelle	1.25793577316936e-05
BP	GO:0007399	nervous system development	1.46735534945464e-05
BP	GO:0090304	nucleic acid metabolic process	1.80103848314085e-05
CC	GO:0097458	neuron part	2.14482497503204e-05
CC	GO:0062023	collagen-containing extracellular matrix	2.799954850279e-05
BP	GO:0016071	mRNA metabolic process	3.52381369709804e-05
BP	GO:0006139	nucleobase-containing compound metabolic process	3.52381369709804e-05
CC	GO:0005654	nucleoplasm	3.52381369709804e-05
CC	GO:0005634	nucleus	3.61550393141506e-05
CC	GO:0045202	synapse	4.3902783526674e-05
BP	GO:0048519	negative regulation of biological process	5.93319971022486e-05
BP	GO:0048522	positive regulation of cellular process	5.98797850293727e-05
CC	GO:1990904	ribonucleoprotein complex	6.41556063776938e-05
CC	GO:0097060	synaptic membrane	6.49239440655766e-05
CC	GO:0044464	cell part	6.93859108527269e-05
CC	GO:0005623	cell	7.46065700275492e-05
BP	GO:0051239	regulation of multicellular organismal process	8.21190293208112e-05
BP	GO:0006397	mRNA processing	0.000120065129938463
CC	GO:0036477	somatodendritic compartment	0.000120893577497623
BP	GO:0030154	cell differentiation	0.000147381857121411
BP	GO:0048869	cellular developmental process	0.000217212656693611
BP	GO:0008380	RNA splicing	0.000221693141138349
CC	GO:0000775	chromosome, centromeric region	0.00022299474495098
CC	GO:0098687	chromosomal region	0.000227109240503434
CC	GO:0033267	axon part	0.000272674801677023
CC	GO:0043005	neuron projection	0.000283076657690146
BP	GO:0051128	regulation of cellular component organization	0.000307208509001435
CC	GO:0044456	synapse part	0.0003298665472989
BP	GO:0046483	heterocycle metabolic process	0.000375387973529933
CC	GO:0000776	kinetochore	0.000476966111200329
BP	GO:0048523	negative regulation of cellular process	0.000476966111200329
CC	GO:0005681	spliceosomal complex	0.000560680625480099
BP	GO:0034641	cellular nitrogen compound metabolic process	0.000622472047702004
BP	GO:0043170	macromolecule metabolic process	0.000627328786933649
MF	GO:0005212	structural constituent of eye lens	0.000963196661841899
BP	GO:0099536	synaptic signaling	0.00098782206233584
CC	GO:0030054	cell junction	0.0013083802597436
CC	GO:0044422	organelle part	0.00131125742168619
BP	GO:0006725	cellular aromatic compound metabolic process	0.00136271567381585
BP	GO:0045595	regulation of cell differentiation	0.00138407151346996
BP	GO:0022008	neurogenesis	0.00152464140919813
BP	GO:0099537	trans-synaptic signaling	0.00154714866785264
CC	GO:0097447	dendritic tree	0.00154714866785264
BP	GO:0007268	chemical synaptic transmission	0.00154714866785264
BP	GO:0098916	anterograde trans-synaptic signaling	0.00154714866785264
BP	GO:0045597	positive regulation of cell differentiation	0.00154714866785264
CC	GO:0044421	extracellular region part	0.00204216669224361
BP	GO:0022610	biological adhesion	0.00204216669224361
BP	GO:0051094	positive regulation of developmental process	0.00210334101903781
CC	GO:0045211	postsynaptic membrane	0.00272358590761871
CC	GO:0030425	dendrite	0.00272358590761871
BP	GO:0031123	RNA 3'-end processing	0.00272358590761871
BP	GO:0006403	RNA localization	0.00282650491926131
BP	GO:0016070	RNA metabolic process	0.00282650491926131
BP	GO:0000278	mitotic cell cycle	0.00282650491926131
BP	GO:0090068	positive regulation of cell cycle process	0.00282650491926131
BP	GO:2000026	regulation of multicellular organismal development	0.00284263826727569
BP	GO:0040007	growth	0.00284263826727569
BP	GO:0050793	regulation of developmental process	0.00287756416799518
BP	GO:0007155	cell adhesion	0.00295459706184682
BP	GO:0048468	cell development	0.00299309234088218
BP	GO:0032879	regulation of localization	0.00320809657511271
BP	GO:0048666	neuron development	0.00320809657511271
CC	GO:0044427	chromosomal part	0.00327350214409926
MF	GO:0003723	RNA binding	0.00337692871341205
BP	GO:0000245	spliceosomal complex assembly	0.00340754301316856
BP	GO:0048699	generation of neurons	0.00374025058306601
BP	GO:0051130	positive regulation of cellular component organization	0.00376387549806333
BP	GO:0051179	localization	0.0038508459635156
CC	GO:0098590	plasma membrane region	0.00419961953858547
CC	GO:0031226	intrinsic component of plasma membrane	0.00429591014861881
BP	GO:0051726	regulation of cell cycle	0.00445781840348602
BP	GO:0007346	regulation of mitotic cell cycle	0.00465385768272217
CC	GO:0005694	chromosome	0.00493150350932298
BP	GO:0030182	neuron differentiation	0.00551103087524622
BP	GO:0010467	gene expression	0.0057364172782759
CC	GO:0098982	GABA-ergic synapse	0.0060096228077516
BP	GO:0006260	DNA replication	0.00638918458444729
BP	GO:1901360	organic cyclic compound metabolic process	0.00660521712300464
CC	GO:0044446	intracellular organelle part	0.0072121655549917
BP	GO:0051960	regulation of nervous system development	0.00732096369153818
MF	GO:0003729	mRNA binding	0.0073285286842028
BP	GO:0007049	cell cycle	0.00740258752020333
CC	GO:0005615	extracellular space	0.00858769839468741
CC	GO:0099240	intrinsic component of synaptic membrane	0.00868518571968332
CC	GO:0043025	neuronal cell body	0.00896854301607618
CC	GO:0005813	centrosome	0.00896854301607618
BP	GO:0048167	regulation of synaptic plasticity	0.00938672021931292
BP	GO:0031175	neuron projection development	0.00941888162995162
BP	GO:0051962	positive regulation of nervous system development	0.00954254178316226
BP	GO:0051983	regulation of chromosome segregation	0.00968795311683456
BP	GO:0000375	RNA splicing, via transesterification reactions	0.00968795311683456
BP	GO:0000377	RNA splicing, via transesterification reactions with bulged adenosine as nucleophile	0.00968795311683456
BP	GO:0000398	mRNA splicing, via spliceosome	0.00968795311683456
CC	GO:0099634	postsynaptic specialization membrane	0.00996945710260311
MF	GO:0030020	extracellular matrix structural constituent conferring tensile strength	0.00996945710260311
CC	GO:0005887	integral component of plasma membrane	0.0102720649543294
BP	GO:0006807	nitrogen compound metabolic process	0.0104462555497402
CC	GO:0044297	cell body	0.0108382086258352
BP	GO:0000070	mitotic sister chromatid segregation	0.0109598306552615
CC	GO:0044459	plasma membrane part	0.0109598306552615
CC	GO:0005581	collagen trimer	0.0117899771142995
CC	GO:0098936	intrinsic component of postsynaptic membrane	0.0123022528343112
BP	GO:0000819	sister chromatid segregation	0.0131676872111618
BP	GO:1901701	cellular response to oxygen-containing compound	0.0134151850454459
BP	GO:0006275	regulation of DNA replication	0.013768087104458
CC	GO:0098794	postsynapse	0.0140696321749572
BP	GO:0033045	regulation of sister chromatid segregation	0.0140696321749572
BP	GO:0048589	developmental growth	0.0145729150681092
BP	GO:0050804	modulation of chemical synaptic transmission	0.0145729150681092
BP	GO:0008150	biological_process	0.0150534573265172
BP	GO:0060255	regulation of macromolecule metabolic process	0.0150534573265172
BP	GO:0098703	calcium ion import across plasma membrane	0.0150534573265172
BP	GO:1902656	calcium ion import into cytosol	0.0150534573265172
BP	GO:0050808	synapse organization	0.01572806392127
BP	GO:0051236	establishment of RNA localization	0.0160779471157444
CC	GO:0098978	glutamatergic synapse	0.0170337139459004
BP	GO:0099177	regulation of trans-synaptic signaling	0.0170337139459004
BP	GO:0060341	regulation of cellular localization	0.0173535188446944
CC	GO:0098793	presynapse	0.0179924165270536
BP	GO:0008037	cell recognition	0.0185566635084116
CC	GO:0044420	extracellular matrix component	0.0195558140424858
BP	GO:0033047	regulation of mitotic sister chromatid segregation	0.0195558140424858
BP	GO:1903047	mitotic cell cycle process	0.0195559480580733
BP	GO:0060350	endochondral bone morphogenesis	0.0201085003620201
BP	GO:1902749	regulation of cell cycle G2/M phase transition	0.021042775524257
BP	GO:0003009	skeletal muscle contraction	0.0217653184067233
BP	GO:0042221	response to chemical	0.0221810674068749
BP	GO:0120036	plasma membrane bounded cell projection organization	0.0227262158848946
BP	GO:0044260	cellular macromolecule metabolic process	0.0232744578769553
BP	GO:0120035	regulation of plasma membrane bounded cell projection organization	0.025079366246711
BP	GO:0140014	mitotic nuclear division	0.0256688775013838
BP	GO:0007215	glutamate receptor signaling pathway	0.0264211903828988
BP	GO:0030030	cell projection organization	0.0264211903828988
BP	GO:0050767	regulation of neurogenesis	0.0266715379720278
BP	GO:0006941	striated muscle contraction	0.0266798456100224
BP	GO:0048168	regulation of neuronal synaptic plasticity	0.0266798456100224
BP	GO:0022613	ribonucleoprotein complex biogenesis	0.0270028298766404
CC	GO:0043292	contractile fiber	0.0277766424804787
CC	GO:0042995	cell projection	0.0282295060167377
BP	GO:0060284	regulation of cell development	0.0283648815341048
BP	GO:0010564	regulation of cell cycle process	0.0291403500072578
CC	GO:0000779	condensed chromosome, centromeric region	0.0291403500072578
BP	GO:0050657	nucleic acid transport	0.0291403500072578
BP	GO:0050658	RNA transport	0.0291403500072578
CC	GO:0099699	integral component of synaptic membrane	0.0301331985893516
BP	GO:0050769	positive regulation of neurogenesis	0.0311757280601534
BP	GO:0030198	extracellular matrix organization	0.0313348258526821
BP	GO:0007154	cell communication	0.0317365225970619
BP	GO:0051240	positive regulation of multicellular organismal process	0.0321017729173712
BP	GO:0044085	cellular component biogenesis	0.0328494960564982
BP	GO:1901990	regulation of mitotic cell cycle phase transition	0.0328494960564982
CC	GO:0044463	cell projection part	0.0347744471630063
CC	GO:0120038	plasma membrane bounded cell projection part	0.0347744471630063
CC	GO:0071013	catalytic step 2 spliceosome	0.0348438745296399
MF	GO:0005509	calcium ion binding	0.0348438745296399
BP	GO:0031344	regulation of cell projection organization	0.0355336640596668
BP	GO:0023052	signaling	0.0357951905302645
BP	GO:0032412	regulation of ion transmembrane transporter activity	0.0361961792055078
BP	GO:0051716	cellular response to stimulus	0.0372334892614354
BP	GO:0006261	DNA-dependent DNA replication	0.0374321366553513
CC	GO:0150034	distal axon	0.0377238453794711
BP	GO:0010720	positive regulation of cell development	0.0381714341254056
BP	GO:1901700	response to oxygen-containing compound	0.0382391628228023
CC	GO:0099055	integral component of postsynaptic membrane	0.0408749061776938
BP	GO:0098742	cell-cell adhesion via plasma-membrane adhesion molecules	0.0415125125410957
BP	GO:0048584	positive regulation of response to stimulus	0.0415125125410957
BP	GO:0045931	positive regulation of mitotic cell cycle	0.0415550660855655
BP	GO:0098659	inorganic cation import across plasma membrane	0.0427167830502528
BP	GO:0099587	inorganic ion import across plasma membrane	0.0427167830502528
BP	GO:0044839	cell cycle G2/M phase transition	0.0433102706935422
CC	GO:0000228	nuclear chromosome	0.0452946782521342
BP	GO:0051171	regulation of nitrogen compound metabolic process	0.0452946782521342
MF	GO:1990825	sequence-specific mRNA binding	0.0454825044771512
BP	GO:0070887	cellular response to chemical stimulus	0.0454825044771512
BP	GO:0060351	cartilage development involved in endochondral bone morphogenesis	0.0454825044771512
BP	GO:0045787	positive regulation of cell cycle	0.0459382184980789
CC	GO:0005576	extracellular region	0.0470106645344855
BP	GO:1901987	regulation of cell cycle phase transition	0.0473825403110757
BP	GO:0099565	chemical synaptic transmission, postsynaptic	0.0474440233314515
BP	GO:0006259	DNA metabolic process	0.0474724265630287
CC	GO:0000777	condensed chromosome kinetochore	0.0478834950012485
CC	GO:0098878	neurotransmitter receptor complex	0.0486818064569753
BP	GO:0015931	nucleobase-containing compound transport	0.0486818064569753
BP	GO:0010389	regulation of G2/M transition of mitotic cell cycle	0.0495949881928389
