# Supplementary material for: Dedicated transcriptomics combined with power analysis lead to functional understanding of genes with weak phenotypic changes in knockout lines
Source: PLoS Comput Biol. 2020 Nov 12;16(11):e1008354. doi: 10.1371/journal.pcbi.1008354 (PMC7685438; doi:10.1371/journal.pcbi.1008354)
Supplement: S4 File — (GZ) [file pcbi.1008354.s018.gz › S4_File/gor0.7/217.tsv]

ontology	category	term	BH
CC	GO:0032991	protein-containing complex	9.12100442747289e-09
CC	GO:0031012	extracellular matrix	3.20321246509041e-08
BP	GO:0071840	cellular component organization or biogenesis	7.42169306719422e-08
BP	GO:0009987	cellular process	1.24893764332472e-07
BP	GO:0048731	system development	3.93833604805532e-07
BP	GO:0016043	cellular component organization	5.34921347484006e-07
BP	GO:0032501	multicellular organismal process	5.34921347484006e-07
MF	GO:0005201	extracellular matrix structural constituent	6.15031407693313e-07
BP	GO:0032502	developmental process	6.15031407693313e-07
MF	GO:0005515	protein binding	6.15031407693313e-07
BP	GO:0007275	multicellular organism development	6.15031407693313e-07
BP	GO:0048856	anatomical structure development	1.7905273081203e-06
MF	GO:0005198	structural molecule activity	1.7905273081203e-06
CC	GO:0062023	collagen-containing extracellular matrix	1.8325306015928e-06
BP	GO:0065007	biological regulation	3.20048848093477e-06
CC	GO:0044428	nuclear part	5.10207488337499e-06
CC	GO:0030424	axon	5.10207488337499e-06
MF	GO:0005488	binding	5.10207488337499e-06
CC	GO:0043228	non-membrane-bounded organelle	9.15799271536835e-06
BP	GO:0050789	regulation of biological process	1.57048610889039e-05
BP	GO:0007399	nervous system development	2.27268091343313e-05
CC	GO:0043232	intracellular non-membrane-bounded organelle	2.69830856662722e-05
CC	GO:0031981	nuclear lumen	4.64857106775901e-05
BP	GO:0050794	regulation of cellular process	8.8268702271309e-05
CC	GO:0005654	nucleoplasm	0.000117372526395081
CC	GO:0097458	neuron part	0.000140523285232975
BP	GO:0006396	RNA processing	0.000140523285232975
CC	GO:0045202	synapse	0.000189321898589818
CC	GO:0044456	synapse part	0.00026497060161232
BP	GO:0006397	mRNA processing	0.000323896765563487
BP	GO:0016071	mRNA metabolic process	0.000360344084998128
BP	GO:0008380	RNA splicing	0.000360344084998128
CC	GO:0005634	nucleus	0.000360344084998128
CC	GO:0097060	synaptic membrane	0.000362480978394797
CC	GO:0000775	chromosome, centromeric region	0.000382226053174412
CC	GO:0070013	intracellular organelle lumen	0.000478096231355572
CC	GO:0005681	spliceosomal complex	0.000478096231355572
BP	GO:0051130	positive regulation of cellular component organization	0.000478096231355572
CC	GO:0031974	membrane-enclosed lumen	0.000478096231355572
CC	GO:0043233	organelle lumen	0.000478096231355572
CC	GO:0044421	extracellular region part	0.00058788260762178
CC	GO:0098687	chromosomal region	0.00058788260762178
BP	GO:0048869	cellular developmental process	0.000679769620038564
CC	GO:0000776	kinetochore	0.000679769620038564
BP	GO:0030154	cell differentiation	0.000929963222810505
CC	GO:0033267	axon part	0.000962601116091203
BP	GO:0051239	regulation of multicellular organismal process	0.000987593761310911
MF	GO:0044877	protein-containing complex binding	0.00114037916370266
CC	GO:0044464	cell part	0.00114649471400342
BP	GO:0051128	regulation of cellular component organization	0.00119372038554773
CC	GO:0005623	cell	0.00129865095774381
CC	GO:1990904	ribonucleoprotein complex	0.00165062304981564
BP	GO:0048519	negative regulation of biological process	0.00165062304981564
BP	GO:0022008	neurogenesis	0.00168727869108211
BP	GO:0007155	cell adhesion	0.00226150005105989
CC	GO:0031226	intrinsic component of plasma membrane	0.00226150005105989
BP	GO:0022610	biological adhesion	0.00226150005105989
BP	GO:0048666	neuron development	0.00226150005105989
BP	GO:0048468	cell development	0.00282511015745107
BP	GO:0051094	positive regulation of developmental process	0.0028402193036875
BP	GO:0048699	generation of neurons	0.00292962683844564
CC	GO:0043005	neuron projection	0.00330888346225968
BP	GO:0040007	growth	0.00356575136046242
MF	GO:0005212	structural constituent of eye lens	0.00374631019185339
CC	GO:0044420	extracellular matrix component	0.00396563029073073
BP	GO:0050793	regulation of developmental process	0.00396563029073073
BP	GO:0030182	neuron differentiation	0.00417840246916
BP	GO:0048523	negative regulation of cellular process	0.00426219041865895
BP	GO:0030198	extracellular matrix organization	0.00432279687424533
CC	GO:0005615	extracellular space	0.00442043036712419
BP	GO:0043170	macromolecule metabolic process	0.00442043036712419
BP	GO:0048518	positive regulation of biological process	0.00442043036712419
BP	GO:0000375	RNA splicing, via transesterification reactions	0.00442043036712419
BP	GO:0000377	RNA splicing, via transesterification reactions with bulged adenosine as nucleophile	0.00442043036712419
BP	GO:0000398	mRNA splicing, via spliceosome	0.00442043036712419
CC	GO:0005887	integral component of plasma membrane	0.00442043036712419
CC	GO:0044422	organelle part	0.00442043036712419
BP	GO:0051179	localization	0.00529340637028821
BP	GO:0008037	cell recognition	0.00559551457386465
BP	GO:0090304	nucleic acid metabolic process	0.0057516705262282
BP	GO:0006139	nucleobase-containing compound metabolic process	0.00627874093140733
CC	GO:0036477	somatodendritic compartment	0.00640128552633941
BP	GO:2000026	regulation of multicellular organismal development	0.00697672862215312
CC	GO:0044427	chromosomal part	0.00707542000018487
CC	GO:0005856	cytoskeleton	0.00785334798099415
CC	GO:0005694	chromosome	0.00785334798099415
CC	GO:0005813	centrosome	0.00881465347915493
BP	GO:0051960	regulation of nervous system development	0.00970566090256658
MF	GO:0003723	RNA binding	0.0105241769442133
BP	GO:0031175	neuron projection development	0.0105356881636189
MF	GO:0003729	mRNA binding	0.0116332354927742
BP	GO:0006403	RNA localization	0.0116332354927742
BP	GO:0050808	synapse organization	0.0116878272251132
BP	GO:0051962	positive regulation of nervous system development	0.0130369139617526
CC	GO:0030054	cell junction	0.0133123255951552
BP	GO:0051726	regulation of cell cycle	0.0133647378963483
CC	GO:0005581	collagen trimer	0.0134939126107485
BP	GO:0006260	DNA replication	0.0135484786458894
BP	GO:0045597	positive regulation of cell differentiation	0.0144236323431129
BP	GO:0000245	spliceosomal complex assembly	0.0146078761809432
CC	GO:0044459	plasma membrane part	0.0151539959562659
BP	GO:0000070	mitotic sister chromatid segregation	0.0151539959562659
CC	GO:0000779	condensed chromosome, centromeric region	0.0154423055068758
CC	GO:0098590	plasma membrane region	0.0156039192835398
CC	GO:0071944	cell periphery	0.0156039192835398
CC	GO:0005886	plasma membrane	0.0166749285073272
BP	GO:0043062	extracellular structure organization	0.0167305259435765
BP	GO:0046483	heterocycle metabolic process	0.0178105051152837
CC	GO:0045211	postsynaptic membrane	0.018194937846997
BP	GO:0003418	growth plate cartilage chondrocyte differentiation	0.0184720715042266
BP	GO:0060351	cartilage development involved in endochondral bone morphogenesis	0.0184720715042266
CC	GO:0044446	intracellular organelle part	0.0190160953263514
BP	GO:0060350	endochondral bone morphogenesis	0.0199758412299364
CC	GO:0000777	condensed chromosome kinetochore	0.0202789471140297
BP	GO:0051716	cellular response to stimulus	0.0202789471140297
BP	GO:0098742	cell-cell adhesion via plasma-membrane adhesion molecules	0.0210279599003356
BP	GO:0090068	positive regulation of cell cycle process	0.0219830585012007
BP	GO:0034641	cellular nitrogen compound metabolic process	0.0219830585012007
CC	GO:0043025	neuronal cell body	0.0236596729738784
BP	GO:0007049	cell cycle	0.023835669064351
BP	GO:0140014	mitotic nuclear division	0.0239623729711137
BP	GO:0051983	regulation of chromosome segregation	0.0250504355716333
BP	GO:0003433	chondrocyte development involved in endochondral bone morphogenesis	0.026325640228404
BP	GO:0031123	RNA 3'-end processing	0.0263353460227994
MF	GO:0016887	ATPase activity	0.0264662668233111
BP	GO:0030199	collagen fibril organization	0.0275054223768379
BP	GO:0048589	developmental growth	0.0286179124706278
CC	GO:0044297	cell body	0.0286179124706278
BP	GO:0000819	sister chromatid segregation	0.028797776213508
BP	GO:1901701	cellular response to oxygen-containing compound	0.028797776213508
CC	GO:0099240	intrinsic component of synaptic membrane	0.028797776213508
CC	GO:0098793	presynapse	0.028797776213508
BP	GO:0048522	positive regulation of cellular process	0.028797776213508
BP	GO:0006941	striated muscle contraction	0.0311865312435344
BP	GO:0030030	cell projection organization	0.0326150274405951
BP	GO:0032879	regulation of localization	0.0326150274405951
BP	GO:0031953	negative regulation of protein autophosphorylation	0.0326150274405951
CC	GO:0098794	postsynapse	0.0352394546480543
BP	GO:0003422	growth plate cartilage morphogenesis	0.0367190718532732
BP	GO:0051236	establishment of RNA localization	0.0367190718532732
BP	GO:0051240	positive regulation of multicellular organismal process	0.0367577154595796
BP	GO:0033045	regulation of sister chromatid segregation	0.0367577154595796
BP	GO:0060349	bone morphogenesis	0.0367577154595796
BP	GO:0007154	cell communication	0.0378303828602424
MF	GO:0005261	cation channel activity	0.0379195276183862
BP	GO:0010720	positive regulation of cell development	0.037991026464199
BP	GO:0050769	positive regulation of neurogenesis	0.0400212308564768
CC	GO:0005576	extracellular region	0.0408936485726911
BP	GO:1902749	regulation of cell cycle G2/M phase transition	0.0410008289298753
BP	GO:0006725	cellular aromatic compound metabolic process	0.0421769587185881
BP	GO:0003071	renal system process involved in regulation of systemic arterial blood pressure	0.0437996116371112
BP	GO:0120036	plasma membrane bounded cell projection organization	0.0445586014399757
CC	GO:0000228	nuclear chromosome	0.0451043898388103
MF	GO:0046873	metal ion transmembrane transporter activity	0.046236092539041
CC	GO:0097447	dendritic tree	0.04631513997741
BP	GO:0006811	ion transport	0.04631513997741
CC	GO:0071013	catalytic step 2 spliceosome	0.04631513997741
BP	GO:0040008	regulation of growth	0.04631513997741
BP	GO:0006261	DNA-dependent DNA replication	0.0465024452978686
MF	GO:0005509	calcium ion binding	0.0472806242040211
BP	GO:0007346	regulation of mitotic cell cycle	0.0473574730051228
BP	GO:0099536	synaptic signaling	0.0473574730051228
BP	GO:0010467	gene expression	0.0473574730051228
CC	GO:1990351	transporter complex	0.0495804389100912
