# Supplementary material for: Dedicated transcriptomics combined with power analysis lead to functional understanding of genes with weak phenotypic changes in knockout lines
Source: PLoS Comput Biol. 2020 Nov 12;16(11):e1008354. doi: 10.1371/journal.pcbi.1008354 (PMC7685438; doi:10.1371/journal.pcbi.1008354)
Supplement: S4 File — (GZ) [file pcbi.1008354.s018.gz › S4_File/gor0.7/505.tsv]

ontology	category	term	BH
CC	GO:0032991	protein-containing complex	4.79299320944719e-08
MF	GO:0005201	extracellular matrix structural constituent	5.5882416977554e-08
BP	GO:0009987	cellular process	6.37258240534877e-08
CC	GO:0044428	nuclear part	2.92502957608965e-07
BP	GO:0032502	developmental process	7.44810642349848e-07
CC	GO:0031012	extracellular matrix	7.44810642349848e-07
BP	GO:0071840	cellular component organization or biogenesis	7.44810642349848e-07
MF	GO:0005198	structural molecule activity	8.12833727348077e-07
BP	GO:0007275	multicellular organism development	9.17344505540343e-07
CC	GO:0031981	nuclear lumen	1.57540683514254e-06
BP	GO:0048731	system development	1.88116328200144e-06
BP	GO:0048856	anatomical structure development	1.89414589422973e-06
BP	GO:0032501	multicellular organismal process	2.42762680028952e-06
CC	GO:0070013	intracellular organelle lumen	3.88424738733283e-06
CC	GO:0031974	membrane-enclosed lumen	3.88424738733283e-06
CC	GO:0043233	organelle lumen	3.88424738733283e-06
BP	GO:0016043	cellular component organization	4.17689382221639e-06
CC	GO:0043228	non-membrane-bounded organelle	6.15749350186774e-06
CC	GO:0005654	nucleoplasm	6.98323773093298e-06
CC	GO:0030424	axon	8.95635546874825e-06
MF	GO:0005515	protein binding	1.05955194047689e-05
MF	GO:0005488	binding	1.28773565560025e-05
CC	GO:0062023	collagen-containing extracellular matrix	1.28773565560025e-05
CC	GO:0043232	intracellular non-membrane-bounded organelle	1.32061378628057e-05
CC	GO:0005634	nucleus	1.9581274576659e-05
BP	GO:0065007	biological regulation	1.9616898676734e-05
BP	GO:0050789	regulation of biological process	3.46707391552659e-05
BP	GO:0006396	RNA processing	7.18787960104084e-05
BP	GO:0007399	nervous system development	8.05365923894135e-05
CC	GO:0097458	neuron part	0.000125550226804052
CC	GO:0097060	synaptic membrane	0.00019682333550105
BP	GO:0050794	regulation of cellular process	0.000220403435106894
BP	GO:0008380	RNA splicing	0.000258862071412814
CC	GO:0098687	chromosomal region	0.00027699220357433
CC	GO:0000775	chromosome, centromeric region	0.000450527599429218
BP	GO:0006397	mRNA processing	0.000554088233699043
CC	GO:0045202	synapse	0.000777362620959422
CC	GO:0000776	kinetochore	0.000917829835281803
CC	GO:0005681	spliceosomal complex	0.00120095303937906
CC	GO:0033267	axon part	0.00122480303675839
CC	GO:0005694	chromosome	0.00153172051334602
CC	GO:0044456	synapse part	0.00154581330707135
CC	GO:1990904	ribonucleoprotein complex	0.00195395486330334
BP	GO:0051239	regulation of multicellular organismal process	0.00233338049671293
CC	GO:0044427	chromosomal part	0.00310366837883686
CC	GO:0036477	somatodendritic compartment	0.00325776639216696
BP	GO:0051128	regulation of cellular component organization	0.00359416649634499
BP	GO:0051094	positive regulation of developmental process	0.00359416649634499
CC	GO:0044421	extracellular region part	0.00359416649634499
BP	GO:0016071	mRNA metabolic process	0.00361435749939067
BP	GO:0048869	cellular developmental process	0.00361435749939067
BP	GO:0030154	cell differentiation	0.00376083198747923
BP	GO:0050793	regulation of developmental process	0.00376083198747923
MF	GO:0005212	structural constituent of eye lens	0.00408998241156981
CC	GO:0030054	cell junction	0.00421558162034637
CC	GO:0043005	neuron projection	0.00421558162034637
BP	GO:0006139	nucleobase-containing compound metabolic process	0.00464734752017785
CC	GO:0044420	extracellular matrix component	0.00467864368199355
CC	GO:0044422	organelle part	0.00605165080658781
BP	GO:0090304	nucleic acid metabolic process	0.0063537008228429
BP	GO:0048519	negative regulation of biological process	0.0063537008228429
BP	GO:0000070	mitotic sister chromatid segregation	0.0063537008228429
BP	GO:0051726	regulation of cell cycle	0.0063537008228429
BP	GO:0045597	positive regulation of cell differentiation	0.00732971371337853
CC	GO:0099240	intrinsic component of synaptic membrane	0.00760010100417441
CC	GO:0045211	postsynaptic membrane	0.00760010100417441
BP	GO:0048518	positive regulation of biological process	0.0091153396898409
BP	GO:0090068	positive regulation of cell cycle process	0.0091153396898409
BP	GO:0000819	sister chromatid segregation	0.0091153396898409
BP	GO:0048523	negative regulation of cellular process	0.0097516203490169
BP	GO:0000375	RNA splicing, via transesterification reactions	0.0103783517882743
BP	GO:0000377	RNA splicing, via transesterification reactions with bulged adenosine as nucleophile	0.0103783517882743
BP	GO:0000398	mRNA splicing, via spliceosome	0.0103783517882743
BP	GO:0022610	biological adhesion	0.0111298088586477
BP	GO:0060350	endochondral bone morphogenesis	0.0115566958668936
BP	GO:0051130	positive regulation of cellular component organization	0.0118814085002163
BP	GO:0099536	synaptic signaling	0.0118814085002163
BP	GO:0098659	inorganic cation import across plasma membrane	0.0119621521218045
BP	GO:0099587	inorganic ion import across plasma membrane	0.0119621521218045
BP	GO:0007155	cell adhesion	0.0127911565414011
BP	GO:0046483	heterocycle metabolic process	0.0141144370133622
CC	GO:0097447	dendritic tree	0.0141144370133622
BP	GO:0006403	RNA localization	0.014716110223016
BP	GO:0045595	regulation of cell differentiation	0.014869459159278
BP	GO:0008150	biological_process	0.014869459159278
CC	GO:0005581	collagen trimer	0.014869459159278
BP	GO:0034641	cellular nitrogen compound metabolic process	0.014869459159278
BP	GO:0007059	chromosome segregation	0.014869459159278
BP	GO:0099537	trans-synaptic signaling	0.014869459159278
BP	GO:0008037	cell recognition	0.014869459159278
CC	GO:0044446	intracellular organelle part	0.014869459159278
MF	GO:0030020	extracellular matrix structural constituent conferring tensile strength	0.014869459159278
BP	GO:0007268	chemical synaptic transmission	0.014869459159278
BP	GO:0098916	anterograde trans-synaptic signaling	0.014869459159278
BP	GO:0048522	positive regulation of cellular process	0.014869459159278
BP	GO:0048468	cell development	0.015527655734063
BP	GO:0043170	macromolecule metabolic process	0.0155606318638184
BP	GO:0000245	spliceosomal complex assembly	0.0159589098297776
CC	GO:0031226	intrinsic component of plasma membrane	0.016266398682676
MF	GO:0044877	protein-containing complex binding	0.0166944226251354
CC	GO:0000779	condensed chromosome, centromeric region	0.0166944226251354
CC	GO:0044464	cell part	0.0166944226251354
BP	GO:0007049	cell cycle	0.0166944226251354
CC	GO:0030425	dendrite	0.0176494890306711
CC	GO:0005623	cell	0.0176494890306711
BP	GO:2000026	regulation of multicellular organismal development	0.0176494890306711
BP	GO:0060351	cartilage development involved in endochondral bone morphogenesis	0.0198611850158174
BP	GO:0040007	growth	0.0201627502243324
BP	GO:0051962	positive regulation of nervous system development	0.020957523096358
CC	GO:0005615	extracellular space	0.0222315673970003
CC	GO:0000777	condensed chromosome kinetochore	0.0224742681190711
BP	GO:0006260	DNA replication	0.0239853415720007
CC	GO:0000228	nuclear chromosome	0.0240557578231153
CC	GO:0099699	integral component of synaptic membrane	0.02462378136616
CC	GO:0044451	nucleoplasm part	0.02462378136616
MF	GO:0046873	metal ion transmembrane transporter activity	0.0252986521863019
BP	GO:0022008	neurogenesis	0.0277882163022658
CC	GO:0005887	integral component of plasma membrane	0.0277882163022658
BP	GO:0006725	cellular aromatic compound metabolic process	0.0277882163022658
BP	GO:0051983	regulation of chromosome segregation	0.0277882163022658
BP	GO:0048168	regulation of neuronal synaptic plasticity	0.0282102013552154
BP	GO:0031123	RNA 3'-end processing	0.0294556525942648
CC	GO:0044304	main axon	0.031042018015268
CC	GO:0005813	centrosome	0.0337959220474104
CC	GO:0098978	glutamatergic synapse	0.0345815210374077
CC	GO:0098793	presynapse	0.0356839500547609
CC	GO:0044454	nuclear chromosome part	0.0363563000559119
CC	GO:0098936	intrinsic component of postsynaptic membrane	0.0363563000559119
BP	GO:0048666	neuron development	0.0363563000559119
BP	GO:0048699	generation of neurons	0.0364890842437326
CC	GO:0005576	extracellular region	0.0411272796361222
BP	GO:0140014	mitotic nuclear division	0.0411272796361222
BP	GO:0051960	regulation of nervous system development	0.0411272796361222
BP	GO:0048167	regulation of synaptic plasticity	0.0411272796361222
BP	GO:0033045	regulation of sister chromatid segregation	0.0414347369239936
BP	GO:0006259	DNA metabolic process	0.0414347369239936
BP	GO:0060348	bone development	0.0414347369239936
BP	GO:0051236	establishment of RNA localization	0.041646440368752
BP	GO:0000278	mitotic cell cycle	0.0420097993902618
CC	GO:0044297	cell body	0.0455680169909022
BP	GO:0003071	renal system process involved in regulation of systemic arterial blood pressure	0.046326317353949
MF	GO:0004529	exodeoxyribonuclease activity	0.0471520119243641
MF	GO:0005509	calcium ion binding	0.0471520119243641
BP	GO:0007346	regulation of mitotic cell cycle	0.0485719076255288
