# Supplementary material for: Dedicated transcriptomics combined with power analysis lead to functional understanding of genes with weak phenotypic changes in knockout lines
Source: PLoS Comput Biol. 2020 Nov 12;16(11):e1008354. doi: 10.1371/journal.pcbi.1008354 (PMC7685438; doi:10.1371/journal.pcbi.1008354)
Supplement: S4 File — (GZ) [file pcbi.1008354.s018.gz › S4_File/gor0.7/298.tsv]

ontology	category	term	BH
CC	GO:0032991	protein-containing complex	1.19462030760953e-08
BP	GO:0009987	cellular process	1.54846471590176e-07
BP	GO:0071840	cellular component organization or biogenesis	1.08685569109052e-06
CC	GO:0043228	non-membrane-bounded organelle	1.08685569109052e-06
CC	GO:0043232	intracellular non-membrane-bounded organelle	2.72772363813446e-06
MF	GO:0005488	binding	2.97214001538804e-06
CC	GO:0030424	axon	5.4117247022102e-06
MF	GO:0005515	protein binding	7.62309643809378e-06
BP	GO:0032502	developmental process	7.62309643809378e-06
BP	GO:0032501	multicellular organismal process	8.06362239637938e-06
CC	GO:0031012	extracellular matrix	8.06362239637938e-06
BP	GO:0065007	biological regulation	8.06362239637938e-06
MF	GO:0005198	structural molecule activity	9.16750808118054e-06
BP	GO:0016043	cellular component organization	9.16750808118054e-06
CC	GO:0044428	nuclear part	9.16750808118054e-06
BP	GO:0006396	RNA processing	9.45709807169158e-06
CC	GO:0097458	neuron part	9.45709807169158e-06
BP	GO:0048731	system development	9.84384445547048e-06
MF	GO:0005201	extracellular matrix structural constituent	1.19966137838105e-05
BP	GO:0007275	multicellular organism development	1.49964613574244e-05
BP	GO:0050789	regulation of biological process	1.85998220441596e-05
BP	GO:0048856	anatomical structure development	2.36155421934176e-05
CC	GO:0005634	nucleus	3.28526607879292e-05
BP	GO:0050794	regulation of cellular process	7.22175479339223e-05
CC	GO:0031981	nuclear lumen	9.0804604752694e-05
CC	GO:0070013	intracellular organelle lumen	9.97636416609706e-05
CC	GO:0031974	membrane-enclosed lumen	0.000102623335810996
CC	GO:0043233	organelle lumen	0.000102623335810996
CC	GO:0043005	neuron projection	0.000133390127708749
BP	GO:0008380	RNA splicing	0.000136316809057153
CC	GO:0000775	chromosome, centromeric region	0.000141969085259348
CC	GO:0045202	synapse	0.000151590539601838
CC	GO:0062023	collagen-containing extracellular matrix	0.00015238733883439
CC	GO:0000776	kinetochore	0.000196610648753841
CC	GO:0036477	somatodendritic compartment	0.000201341871482176
CC	GO:1990904	ribonucleoprotein complex	0.000211392132688535
CC	GO:0005654	nucleoplasm	0.000291426731388278
CC	GO:0097060	synaptic membrane	0.000291426731388278
BP	GO:0040007	growth	0.000291426731388278
CC	GO:0033267	axon part	0.000317665454008562
BP	GO:0006139	nucleobase-containing compound metabolic process	0.000347252337685671
BP	GO:0007399	nervous system development	0.000361938066788549
CC	GO:0098687	chromosomal region	0.000556380226927177
BP	GO:0051128	regulation of cellular component organization	0.000556380226927177
BP	GO:0090304	nucleic acid metabolic process	0.000579715243232091
CC	GO:0005681	spliceosomal complex	0.000607297979487036
BP	GO:0006397	mRNA processing	0.000641067072661279
CC	GO:0044456	synapse part	0.000763334145012787
BP	GO:0000375	RNA splicing, via transesterification reactions	0.000935170077679589
BP	GO:0000377	RNA splicing, via transesterification reactions with bulged adenosine as nucleophile	0.000935170077679589
BP	GO:0000398	mRNA splicing, via spliceosome	0.000935170077679589
BP	GO:0048519	negative regulation of biological process	0.00096699570344639
CC	GO:0044297	cell body	0.00106570225452367
BP	GO:0048523	negative regulation of cellular process	0.00106570225452367
CC	GO:0044422	organelle part	0.00106909532219311
BP	GO:0051130	positive regulation of cellular component organization	0.00112995994708113
CC	GO:0043025	neuronal cell body	0.0013038388253415
BP	GO:0016071	mRNA metabolic process	0.00134532501541648
BP	GO:0043170	macromolecule metabolic process	0.00156782619819969
CC	GO:0030054	cell junction	0.00162325188696894
BP	GO:0051726	regulation of cell cycle	0.0020771658434297
BP	GO:0048869	cellular developmental process	0.00305959350118408
BP	GO:0051094	positive regulation of developmental process	0.00355411428340116
BP	GO:0030154	cell differentiation	0.00355845015596689
BP	GO:0046483	heterocycle metabolic process	0.0036403449213835
CC	GO:0098590	plasma membrane region	0.00376398891653593
BP	GO:0022008	neurogenesis	0.00376815183254431
MF	GO:0005212	structural constituent of eye lens	0.00404740167246566
CC	GO:0045211	postsynaptic membrane	0.00435448915725976
BP	GO:0034641	cellular nitrogen compound metabolic process	0.00483267851102509
BP	GO:0007049	cell cycle	0.00487972048076679
CC	GO:0005856	cytoskeleton	0.00497451154361872
BP	GO:0051239	regulation of multicellular organismal process	0.00550773921823669
BP	GO:0000245	spliceosomal complex assembly	0.00551194282099038
BP	GO:0006725	cellular aromatic compound metabolic process	0.00611554773168581
BP	GO:0048666	neuron development	0.00630330295928163
MF	GO:0044877	protein-containing complex binding	0.00630330295928163
CC	GO:0071013	catalytic step 2 spliceosome	0.00630330295928163
BP	GO:0050793	regulation of developmental process	0.00643093478023479
CC	GO:0000777	condensed chromosome kinetochore	0.0064695999031475
CC	GO:0044421	extracellular region part	0.00797680708592758
CC	GO:0044446	intracellular organelle part	0.00814883830943175
BP	GO:0048699	generation of neurons	0.00837642904446464
BP	GO:0099536	synaptic signaling	0.00839556939315261
CC	GO:0097447	dendritic tree	0.00887806005308962
BP	GO:0048518	positive regulation of biological process	0.00887806005308962
CC	GO:0044304	main axon	0.00887806005308962
BP	GO:0000278	mitotic cell cycle	0.00887806005308962
BP	GO:0031123	RNA 3'-end processing	0.00905313061683649
BP	GO:2000026	regulation of multicellular organismal development	0.00905313061683649
BP	GO:0022613	ribonucleoprotein complex biogenesis	0.00914329074899126
CC	GO:0005694	chromosome	0.00943071077154852
BP	GO:0048468	cell development	0.00977187562898768
CC	GO:0044464	cell part	0.0102625808622198
BP	GO:0099537	trans-synaptic signaling	0.0109505310811679
CC	GO:0005623	cell	0.0109505310811679
BP	GO:0007268	chemical synaptic transmission	0.0110232023247297
BP	GO:0098916	anterograde trans-synaptic signaling	0.0110232023247297
BP	GO:0010467	gene expression	0.0115586662968007
CC	GO:0099512	supramolecular fiber	0.0119083212090632
BP	GO:0006260	DNA replication	0.0120941377778681
CC	GO:0030425	dendrite	0.0123242839471523
BP	GO:1905477	positive regulation of protein localization to membrane	0.0123775159581229
BP	GO:1901360	organic cyclic compound metabolic process	0.0127421376251922
BP	GO:0051962	positive regulation of nervous system development	0.0132871545328386
CC	GO:0099080	supramolecular complex	0.0135525028196107
CC	GO:0099081	supramolecular polymer	0.0135525028196107
BP	GO:0051179	localization	0.0136657452941231
BP	GO:0016070	RNA metabolic process	0.0136657452941231
BP	GO:0030182	neuron differentiation	0.0136657452941231
CC	GO:0005813	centrosome	0.0136657452941231
BP	GO:0031175	neuron projection development	0.0147306518582879
CC	GO:0044427	chromosomal part	0.0147306518582879
BP	GO:0051960	regulation of nervous system development	0.0147306518582879
BP	GO:0044085	cellular component biogenesis	0.0148846206508144
BP	GO:0051983	regulation of chromosome segregation	0.0148884784295244
BP	GO:0045597	positive regulation of cell differentiation	0.0157145098835283
CC	GO:0098793	presynapse	0.0157145098835283
CC	GO:0000779	condensed chromosome, centromeric region	0.0166086003450531
CC	GO:0099240	intrinsic component of synaptic membrane	0.0182102042497689
BP	GO:0000070	mitotic sister chromatid segregation	0.0182102042497689
BP	GO:0048522	positive regulation of cellular process	0.0182648150143545
BP	GO:0006807	nitrogen compound metabolic process	0.0182648150143545
BP	GO:0040008	regulation of growth	0.0183826709023575
BP	GO:0030198	extracellular matrix organization	0.0192306846134145
MF	GO:0003723	RNA binding	0.0193815779423124
BP	GO:0032879	regulation of localization	0.0201634413495272
BP	GO:0006261	DNA-dependent DNA replication	0.0203624635402519
BP	GO:0008150	biological_process	0.0204077471595909
CC	GO:0005615	extracellular space	0.0205828648875717
MF	GO:0003729	mRNA binding	0.0205828648875717
BP	GO:0003015	heart process	0.0210490120391761
CC	GO:0042995	cell projection	0.0213796860066376
BP	GO:0006403	RNA localization	0.021714780477646
BP	GO:0000819	sister chromatid segregation	0.0217612769313747
BP	GO:0035264	multicellular organism growth	0.023158856375826
BP	GO:0032412	regulation of ion transmembrane transporter activity	0.0242989028707219
BP	GO:0003008	system process	0.0245373913626484
BP	GO:0003009	skeletal muscle contraction	0.0252806423618645
BP	GO:0048589	developmental growth	0.0267662931459227
CC	GO:0098794	postsynapse	0.0267662931459227
BP	GO:0120036	plasma membrane bounded cell projection organization	0.0272429384995779
BP	GO:0033047	regulation of mitotic sister chromatid segregation	0.0276391424482482
CC	GO:0005581	collagen trimer	0.0276391424482482
BP	GO:0050808	synapse organization	0.0276391424482482
CC	GO:0043292	contractile fiber	0.0278696205870436
CC	GO:0044463	cell projection part	0.0278696205870436
CC	GO:0120038	plasma membrane bounded cell projection part	0.0278696205870436
BP	GO:0007155	cell adhesion	0.0280224064746799
BP	GO:0007346	regulation of mitotic cell cycle	0.0280224064746799
BP	GO:0022610	biological adhesion	0.0285061312898141
BP	GO:0120035	regulation of plasma membrane bounded cell projection organization	0.0287708722126187
BP	GO:0006941	striated muscle contraction	0.02886751238691
BP	GO:1903047	mitotic cell cycle process	0.0291208974233947
BP	GO:0051301	cell division	0.0296625917887111
BP	GO:0044089	positive regulation of cellular component biogenesis	0.0296625917887111
BP	GO:1901701	cellular response to oxygen-containing compound	0.0297562716278671
BP	GO:0030030	cell projection organization	0.0306318903889527
CC	GO:0031226	intrinsic component of plasma membrane	0.0308840931977702
BP	GO:0045595	regulation of cell differentiation	0.0349716849922936
BP	GO:0007154	cell communication	0.0351110106744592
CC	GO:0120025	plasma membrane bounded cell projection	0.035221146183548
BP	GO:0006275	regulation of DNA replication	0.0376463273360912
MF	GO:0030020	extracellular matrix structural constituent conferring tensile strength	0.0376463273360912
CC	GO:0098936	intrinsic component of postsynaptic membrane	0.0376463273360912
BP	GO:0023052	signaling	0.0391453745763726
BP	GO:0033045	regulation of sister chromatid segregation	0.0391453745763726
CC	GO:0032809	neuronal cell body membrane	0.0394931308623512
BP	GO:0060350	endochondral bone morphogenesis	0.0410131782617838
BP	GO:0140014	mitotic nuclear division	0.0428080198990721
BP	GO:0003071	renal system process involved in regulation of systemic arterial blood pressure	0.0429680381264601
BP	GO:0001501	skeletal system development	0.0431975680844279
BP	GO:0048167	regulation of synaptic plasticity	0.0438674641348402
BP	GO:0060351	cartilage development involved in endochondral bone morphogenesis	0.0438674641348402
BP	GO:0007059	chromosome segregation	0.0438674641348402
BP	GO:0050954	sensory perception of mechanical stimulus	0.0441459088931561
CC	GO:0043226	organelle	0.0441459088931561
CC	GO:0005887	integral component of plasma membrane	0.044496781226783
CC	GO:0044459	plasma membrane part	0.0446289571175088
CC	GO:0043229	intracellular organelle	0.0464836527900556
CC	GO:0099572	postsynaptic specialization	0.046509511364286
BP	GO:0097435	supramolecular fiber organization	0.046509511364286
BP	GO:0060255	regulation of macromolecule metabolic process	0.0470262809322651
CC	GO:0098982	GABA-ergic synapse	0.0470262809322651
BP	GO:0044786	cell cycle DNA replication	0.0476541831966653
BP	GO:0120039	plasma membrane bounded cell projection morphogenesis	0.0477499434488258
BP	GO:0022898	regulation of transmembrane transporter activity	0.0480778442002766
MF	GO:0046873	metal ion transmembrane transporter activity	0.0481577229410766
BP	GO:0006259	DNA metabolic process	0.0484388873976821
BP	GO:0050804	modulation of chemical synaptic transmission	0.0496908975999314
BP	GO:0006974	cellular response to DNA damage stimulus	0.049762070765254
