# Supplementary material for: Dedicated transcriptomics combined with power analysis lead to functional understanding of genes with weak phenotypic changes in knockout lines
Source: PLoS Comput Biol. 2020 Nov 12;16(11):e1008354. doi: 10.1371/journal.pcbi.1008354 (PMC7685438; doi:10.1371/journal.pcbi.1008354)
Supplement: S4 File — (GZ) [file pcbi.1008354.s018.gz › S4_File/gor0.7/488.tsv]

ontology	category	term	BH
CC	GO:0032991	protein-containing complex	2.86173067436783e-08
BP	GO:0071840	cellular component organization or biogenesis	1.77281517196851e-07
BP	GO:0009987	cellular process	1.65218868686793e-06
CC	GO:0031012	extracellular matrix	1.65218868686793e-06
BP	GO:0016043	cellular component organization	2.0924927651945e-06
MF	GO:0005198	structural molecule activity	1.8157688782393e-05
MF	GO:0005201	extracellular matrix structural constituent	1.84632446938246e-05
BP	GO:0048731	system development	1.84632446938246e-05
BP	GO:0007275	multicellular organism development	1.84632446938246e-05
MF	GO:0005515	protein binding	1.84632446938246e-05
CC	GO:0043228	non-membrane-bounded organelle	1.84632446938246e-05
MF	GO:0005488	binding	1.84632446938246e-05
BP	GO:0032502	developmental process	1.84632446938246e-05
CC	GO:0097060	synaptic membrane	1.84632446938246e-05
BP	GO:0048856	anatomical structure development	1.88344763238056e-05
CC	GO:0044428	nuclear part	1.90970026893968e-05
CC	GO:0062023	collagen-containing extracellular matrix	2.43433963036747e-05
BP	GO:0065007	biological regulation	3.13520830679497e-05
BP	GO:0032501	multicellular organismal process	3.13520830679497e-05
CC	GO:0043232	intracellular non-membrane-bounded organelle	3.97014567632845e-05
CC	GO:0030424	axon	8.09786726203337e-05
BP	GO:0007399	nervous system development	0.000125439561012806
CC	GO:0031981	nuclear lumen	0.000125439561012806
CC	GO:0045202	synapse	0.000198561807210695
CC	GO:0044456	synapse part	0.000198561807210695
CC	GO:0070013	intracellular organelle lumen	0.000280279292701743
BP	GO:0006396	RNA processing	0.000280279292701743
BP	GO:0050789	regulation of biological process	0.000297324678066105
CC	GO:0000775	chromosome, centromeric region	0.000369043259183899
CC	GO:0031974	membrane-enclosed lumen	0.000369043259183899
CC	GO:0043233	organelle lumen	0.000369043259183899
CC	GO:0097458	neuron part	0.000387449696406306
CC	GO:0098687	chromosomal region	0.000387449696406306
CC	GO:0000776	kinetochore	0.000387449696406306
CC	GO:0031226	intrinsic component of plasma membrane	0.000804536218598884
CC	GO:0045211	postsynaptic membrane	0.000858222109670543
CC	GO:0005634	nucleus	0.000987400459922696
BP	GO:0051094	positive regulation of developmental process	0.00104470920092784
CC	GO:1990904	ribonucleoprotein complex	0.0015627655575027
BP	GO:0051128	regulation of cellular component organization	0.00193108838924609
CC	GO:0044421	extracellular region part	0.00193108838924609
CC	GO:0005654	nucleoplasm	0.00208930371050773
BP	GO:0050794	regulation of cellular process	0.00215569420113511
BP	GO:0008380	RNA splicing	0.00215569420113511
CC	GO:0005887	integral component of plasma membrane	0.00219589314485793
CC	GO:0005615	extracellular space	0.00219589314485793
CC	GO:0099240	intrinsic component of synaptic membrane	0.00235615718966891
CC	GO:0044422	organelle part	0.0030412801806011
BP	GO:0048518	positive regulation of biological process	0.0030412801806011
CC	GO:0033267	axon part	0.0030412801806011
BP	GO:0051179	localization	0.00305743756877224
BP	GO:0016071	mRNA metabolic process	0.00313608596991036
BP	GO:0051130	positive regulation of cellular component organization	0.00313608596991036
CC	GO:0005681	spliceosomal complex	0.00340191491627381
BP	GO:0050793	regulation of developmental process	0.00367162470765276
MF	GO:0005212	structural constituent of eye lens	0.00400044100145617
BP	GO:0006397	mRNA processing	0.00437191265253355
BP	GO:0060350	endochondral bone morphogenesis	0.00481857495902362
BP	GO:0051239	regulation of multicellular organismal process	0.00481857495902362
CC	GO:0005694	chromosome	0.00481857495902362
CC	GO:0030054	cell junction	0.00511606339241047
BP	GO:0040007	growth	0.00562441689919287
BP	GO:2000026	regulation of multicellular organismal development	0.00577777593940051
CC	GO:0099634	postsynaptic specialization membrane	0.00671415487558408
CC	GO:0044427	chromosomal part	0.00676934275814466
BP	GO:0045597	positive regulation of cell differentiation	0.00698878635575162
CC	GO:0005581	collagen trimer	0.00724906731153242
BP	GO:0002062	chondrocyte differentiation	0.00733433197845492
BP	GO:0051962	positive regulation of nervous system development	0.00741391292530195
BP	GO:0006403	RNA localization	0.00845561660416864
BP	GO:0048869	cellular developmental process	0.00883160335612047
BP	GO:0031123	RNA 3'-end processing	0.00907653226974796
BP	GO:0048468	cell development	0.00983102460153823
BP	GO:0048519	negative regulation of biological process	0.0098735227215749
CC	GO:0099699	integral component of synaptic membrane	0.0098735227215749
BP	GO:0048523	negative regulation of cellular process	0.0104457039909232
BP	GO:0099536	synaptic signaling	0.0104995587818794
CC	GO:0044446	intracellular organelle part	0.0106389138151822
BP	GO:0043170	macromolecule metabolic process	0.0106389138151822
BP	GO:0006139	nucleobase-containing compound metabolic process	0.0110596570625736
BP	GO:0030154	cell differentiation	0.0117829087756894
BP	GO:0048522	positive regulation of cellular process	0.0118377715855793
BP	GO:0051960	regulation of nervous system development	0.0118935627278981
CC	GO:0044459	plasma membrane part	0.0118935627278981
BP	GO:0090304	nucleic acid metabolic process	0.0118935627278981
BP	GO:0008037	cell recognition	0.0120445639343866
BP	GO:0051216	cartilage development	0.0129248513116063
CC	GO:0036477	somatodendritic compartment	0.0130389756517611
BP	GO:0099537	trans-synaptic signaling	0.0133809456119832
BP	GO:0022008	neurogenesis	0.0133809456119832
BP	GO:0000375	RNA splicing, via transesterification reactions	0.0133953072617151
BP	GO:0000377	RNA splicing, via transesterification reactions with bulged adenosine as nucleophile	0.0133953072617151
BP	GO:0000398	mRNA splicing, via spliceosome	0.0133953072617151
BP	GO:0048168	regulation of neuronal synaptic plasticity	0.0133953072617151
BP	GO:0032412	regulation of ion transmembrane transporter activity	0.0137781258819034
CC	GO:0005623	cell	0.0138892096589913
CC	GO:0098936	intrinsic component of postsynaptic membrane	0.0138892096589913
CC	GO:0098590	plasma membrane region	0.0140919563112242
BP	GO:0045595	regulation of cell differentiation	0.0140919563112242
CC	GO:0044464	cell part	0.0147787849119089
BP	GO:0000245	spliceosomal complex assembly	0.0147787849119089
BP	GO:0006260	DNA replication	0.0149011240999709
BP	GO:0007268	chemical synaptic transmission	0.0166704479183809
BP	GO:0098916	anterograde trans-synaptic signaling	0.0166704479183809
BP	GO:0046483	heterocycle metabolic process	0.0168691602053597
BP	GO:0048699	generation of neurons	0.0173783054923786
MF	GO:0003729	mRNA binding	0.0173805539663199
BP	GO:0003418	growth plate cartilage chondrocyte differentiation	0.0187923470706976
BP	GO:0060351	cartilage development involved in endochondral bone morphogenesis	0.0187923470706976
BP	GO:0048666	neuron development	0.0187923470706976
BP	GO:0097435	supramolecular fiber organization	0.0187923470706976
CC	GO:0005576	extracellular region	0.0216047471723771
BP	GO:0050808	synapse organization	0.0216047471723771
CC	GO:0000777	condensed chromosome kinetochore	0.0216047471723771
CC	GO:0099512	supramolecular fiber	0.0216047471723771
CC	GO:0044327	dendritic spine head	0.0216047471723771
CC	GO:0098794	postsynapse	0.0216047471723771
BP	GO:0060349	bone morphogenesis	0.0216047471723771
MF	GO:0044877	protein-containing complex binding	0.0216047471723771
MF	GO:0003723	RNA binding	0.0216047471723771
CC	GO:0043025	neuronal cell body	0.0228715625168246
BP	GO:0051236	establishment of RNA localization	0.0234167918849538
BP	GO:0010720	positive regulation of cell development	0.0234432652910061
BP	GO:0030182	neuron differentiation	0.0234432652910061
CC	GO:0099080	supramolecular complex	0.0239699383601091
CC	GO:0099081	supramolecular polymer	0.0239699383601091
BP	GO:0003433	chondrocyte development involved in endochondral bone morphogenesis	0.0252526446980353
CC	GO:0098982	GABA-ergic synapse	0.0252526446980353
CC	GO:0098793	presynapse	0.0270789745175894
BP	GO:0044085	cellular component biogenesis	0.0288638868419536
BP	GO:0022898	regulation of transmembrane transporter activity	0.0289934971240009
CC	GO:0043005	neuron projection	0.0301310288956853
BP	GO:0050769	positive regulation of neurogenesis	0.0309521271440884
BP	GO:0030198	extracellular matrix organization	0.0330270739063576
BP	GO:0022613	ribonucleoprotein complex biogenesis	0.0348144498129603
CC	GO:0044297	cell body	0.0348144498129603
BP	GO:0061448	connective tissue development	0.0348144498129603
BP	GO:0034641	cellular nitrogen compound metabolic process	0.0348853730050024
BP	GO:0007155	cell adhesion	0.0348853730050024
CC	GO:0099572	postsynaptic specialization	0.0348853730050024
CC	GO:0043292	contractile fiber	0.0348853730050024
BP	GO:0022610	biological adhesion	0.0348897998158521
CC	GO:0097447	dendritic tree	0.0348897998158521
BP	GO:0003422	growth plate cartilage morphogenesis	0.0348897998158521
BP	GO:0051234	establishment of localization	0.0348897998158521
BP	GO:1905477	positive regulation of protein localization to membrane	0.0360501642330381
BP	GO:0048167	regulation of synaptic plasticity	0.0367261445985968
MF	GO:0030020	extracellular matrix structural constituent conferring tensile strength	0.036791358316154
BP	GO:0050767	regulation of neurogenesis	0.0383870001251812
CC	GO:0000779	condensed chromosome, centromeric region	0.0384651002823192
CC	GO:0000228	nuclear chromosome	0.0392351293175934
BP	GO:0098655	cation transmembrane transport	0.0399264623853457
BP	GO:0050657	nucleic acid transport	0.0399705150377987
BP	GO:0050658	RNA transport	0.0399705150377987
CC	GO:0042734	presynaptic membrane	0.0401498895179481
MF	GO:0046873	metal ion transmembrane transporter activity	0.0401498895179481
BP	GO:0034765	regulation of ion transmembrane transport	0.0401498895179481
BP	GO:0048589	developmental growth	0.0406793942296503
MF	GO:0003697	single-stranded DNA binding	0.0406793942296503
BP	GO:0006725	cellular aromatic compound metabolic process	0.0415389129394859
BP	GO:0000070	mitotic sister chromatid segregation	0.0415489695455787
CC	GO:0099055	integral component of postsynaptic membrane	0.0415489695455787
BP	GO:0051983	regulation of chromosome segregation	0.0432818494026219
CC	GO:0098839	postsynaptic density membrane	0.0432818494026219
CC	GO:0098978	glutamatergic synapse	0.0434774041823581
CC	GO:0030425	dendrite	0.0464168891500434
BP	GO:0040008	regulation of growth	0.0464168891500434
BP	GO:0060284	regulation of cell development	0.0468815037220357
CC	GO:0005813	centrosome	0.0469730811382538
BP	GO:0099177	regulation of trans-synaptic signaling	0.0475997113365692
BP	GO:0003413	chondrocyte differentiation involved in endochondral bone morphogenesis	0.0492653784407097
CC	GO:0098948	intrinsic component of postsynaptic specialization membrane	0.0492653784407097
