# Supplementary material for: Dedicated transcriptomics combined with power analysis lead to functional understanding of genes with weak phenotypic changes in knockout lines
Source: PLoS Comput Biol. 2020 Nov 12;16(11):e1008354. doi: 10.1371/journal.pcbi.1008354 (PMC7685438; doi:10.1371/journal.pcbi.1008354)
Supplement: S4 File — (GZ) [file pcbi.1008354.s018.gz › S4_File/gor0.7/35.tsv]

ontology	category	term	BH
CC	GO:0032991	protein-containing complex	2.98981122006915e-09
BP	GO:0009987	cellular process	3.99607646673829e-08
CC	GO:0031012	extracellular matrix	4.34634682513399e-07
MF	GO:0005488	binding	4.34634682513399e-07
CC	GO:0044428	nuclear part	5.66475655834278e-07
BP	GO:0032502	developmental process	1.52912288264778e-06
BP	GO:0071840	cellular component organization or biogenesis	1.52912288264778e-06
MF	GO:0005515	protein binding	1.61032358191371e-06
BP	GO:0032501	multicellular organismal process	1.61032358191371e-06
BP	GO:0007275	multicellular organism development	1.63721556434971e-06
BP	GO:0048731	system development	1.71916614471893e-06
BP	GO:0048856	anatomical structure development	1.71916614471893e-06
CC	GO:0043228	non-membrane-bounded organelle	2.51163349499414e-06
MF	GO:0005201	extracellular matrix structural constituent	2.51163349499414e-06
CC	GO:0005634	nucleus	3.78263756340192e-06
BP	GO:0065007	biological regulation	3.78263756340192e-06
CC	GO:0031981	nuclear lumen	3.81313539203546e-06
BP	GO:0007399	nervous system development	3.81313539203546e-06
CC	GO:0070013	intracellular organelle lumen	4.39838481760137e-06
CC	GO:0031974	membrane-enclosed lumen	4.46480485073848e-06
CC	GO:0043233	organelle lumen	4.46480485073848e-06
CC	GO:0043232	intracellular non-membrane-bounded organelle	4.62206473400586e-06
BP	GO:0016043	cellular component organization	6.26032931257188e-06
CC	GO:0030424	axon	6.63244920489755e-06
CC	GO:0062023	collagen-containing extracellular matrix	8.1845593525569e-06
MF	GO:0005198	structural molecule activity	9.71867783719446e-06
BP	GO:0050789	regulation of biological process	9.71867783719446e-06
CC	GO:0005654	nucleoplasm	2.23226051835317e-05
BP	GO:0048519	negative regulation of biological process	5.04023166739821e-05
CC	GO:0097060	synaptic membrane	8.39575082652104e-05
CC	GO:0045202	synapse	8.58802415905886e-05
CC	GO:0000775	chromosome, centromeric region	0.000145164633934018
CC	GO:0044456	synapse part	0.000148868783387981
CC	GO:0030054	cell junction	0.000154325441598456
CC	GO:0097458	neuron part	0.000154325441598456
CC	GO:0098687	chromosomal region	0.000157149896027783
BP	GO:0006396	RNA processing	0.000157149896027783
BP	GO:0006139	nucleobase-containing compound metabolic process	0.000234086480707265
BP	GO:0048523	negative regulation of cellular process	0.000245161598273009
CC	GO:0000776	kinetochore	0.000251326536646338
BP	GO:0050794	regulation of cellular process	0.000277965493739082
BP	GO:0022008	neurogenesis	0.000291153518098754
BP	GO:0048699	generation of neurons	0.000572275897616519
BP	GO:0090304	nucleic acid metabolic process	0.000878434901596904
BP	GO:0051128	regulation of cellular component organization	0.00117131047603544
BP	GO:0046483	heterocycle metabolic process	0.00119657089387451
BP	GO:0098659	inorganic cation import across plasma membrane	0.00121904275865267
BP	GO:0099587	inorganic ion import across plasma membrane	0.00121904275865267
CC	GO:1990904	ribonucleoprotein complex	0.00124615723130671
CC	GO:0044422	organelle part	0.00124615723130671
BP	GO:0008380	RNA splicing	0.0013107447121183
CC	GO:0031226	intrinsic component of plasma membrane	0.0013107447121183
BP	GO:0034641	cellular nitrogen compound metabolic process	0.00139251123662967
BP	GO:0051130	positive regulation of cellular component organization	0.0014226949762696
BP	GO:0016071	mRNA metabolic process	0.00142828258953183
BP	GO:0043170	macromolecule metabolic process	0.00145966343137214
BP	GO:0051239	regulation of multicellular organismal process	0.00165647897700043
CC	GO:0099240	intrinsic component of synaptic membrane	0.00165647897700043
CC	GO:0033267	axon part	0.00168588913680516
BP	GO:0030154	cell differentiation	0.00173987743559825
BP	GO:0048168	regulation of neuronal synaptic plasticity	0.0017755989147664
BP	GO:0048869	cellular developmental process	0.0017755989147664
CC	GO:0005681	spliceosomal complex	0.00226614877150071
BP	GO:0006397	mRNA processing	0.00226614877150071
BP	GO:0048518	positive regulation of biological process	0.00238269550965999
BP	GO:0040007	growth	0.00257314703460843
BP	GO:0030182	neuron differentiation	0.00269300016885615
BP	GO:0031123	RNA 3'-end processing	0.00296119455417708
BP	GO:0099536	synaptic signaling	0.00296119455417708
CC	GO:0044427	chromosomal part	0.00333898164031662
CC	GO:0044464	cell part	0.00335836012626791
BP	GO:0006725	cellular aromatic compound metabolic process	0.00349698879177976
CC	GO:0005887	integral component of plasma membrane	0.00355764195484976
CC	GO:0005623	cell	0.00355764195484976
BP	GO:0051094	positive regulation of developmental process	0.00355764195484976
BP	GO:0050808	synapse organization	0.00368048830138861
BP	GO:0048666	neuron development	0.00371346638261776
CC	GO:0044446	intracellular organelle part	0.00398837765462137
BP	GO:0000245	spliceosomal complex assembly	0.00399013985985149
BP	GO:0099537	trans-synaptic signaling	0.00399013985985149
BP	GO:0007268	chemical synaptic transmission	0.00406899067063717
BP	GO:0098916	anterograde trans-synaptic signaling	0.00406899067063717
CC	GO:0005813	centrosome	0.00419660643040003
MF	GO:0005212	structural constituent of eye lens	0.0044765336863514
BP	GO:0048468	cell development	0.0044765336863514
CC	GO:0005694	chromosome	0.0045352597681098
BP	GO:0006403	RNA localization	0.00518076300911463
CC	GO:0098793	presynapse	0.00518076300911463
CC	GO:0005581	collagen trimer	0.00596063344951373
CC	GO:0036477	somatodendritic compartment	0.00667336211416389
CC	GO:0045211	postsynaptic membrane	0.00678655588736113
BP	GO:0000070	mitotic sister chromatid segregation	0.00699899342786367
MF	GO:0046873	metal ion transmembrane transporter activity	0.00799908024825745
BP	GO:0050793	regulation of developmental process	0.00799908024825745
BP	GO:0098655	cation transmembrane transport	0.00836029280688533
BP	GO:0010467	gene expression	0.0084705525947665
MF	GO:0003729	mRNA binding	0.0084705525947665
CC	GO:0043005	neuron projection	0.00936188680151315
MF	GO:0003723	RNA binding	0.00939883081862056
BP	GO:0000375	RNA splicing, via transesterification reactions	0.00939883081862056
BP	GO:0000377	RNA splicing, via transesterification reactions with bulged adenosine as nucleophile	0.00939883081862056
BP	GO:0000398	mRNA splicing, via spliceosome	0.00939883081862056
BP	GO:0051960	regulation of nervous system development	0.00974071893693763
CC	GO:0044421	extracellular region part	0.0100181019449529
BP	GO:0060350	endochondral bone morphogenesis	0.0100181019449529
CC	GO:0043025	neuronal cell body	0.0100181019449529
BP	GO:0090068	positive regulation of cell cycle process	0.0100243631743349
CC	GO:0098878	neurotransmitter receptor complex	0.0100243631743349
MF	GO:0030020	extracellular matrix structural constituent conferring tensile strength	0.0109098323948364
BP	GO:1901360	organic cyclic compound metabolic process	0.0109098323948364
BP	GO:0051962	positive regulation of nervous system development	0.011319108538134
BP	GO:0030001	metal ion transport	0.0117032889578337
BP	GO:1901701	cellular response to oxygen-containing compound	0.0118746854991331
BP	GO:0045597	positive regulation of cell differentiation	0.0118746854991331
CC	GO:0099699	integral component of synaptic membrane	0.0118746854991331
BP	GO:0001501	skeletal system development	0.0118746854991331
CC	GO:0044297	cell body	0.0118746854991331
CC	GO:0000779	condensed chromosome, centromeric region	0.0120035475001451
BP	GO:2000026	regulation of multicellular organismal development	0.0130568545631196
BP	GO:0051726	regulation of cell cycle	0.0135884477390364
BP	GO:0000819	sister chromatid segregation	0.0135884477390364
BP	GO:0098703	calcium ion import across plasma membrane	0.015336449553468
BP	GO:1902656	calcium ion import into cytosol	0.015336449553468
BP	GO:0051179	localization	0.0162277381646517
BP	GO:0048169	regulation of long-term neuronal synaptic plasticity	0.0165243679559562
BP	GO:0006812	cation transport	0.0170285843542653
BP	GO:0048589	developmental growth	0.0170443696365898
CC	GO:0000777	condensed chromosome kinetochore	0.0171833006251737
CC	GO:0042734	presynaptic membrane	0.0172107716366296
CC	GO:0098936	intrinsic component of postsynaptic membrane	0.0180783481023056
CC	GO:0044327	dendritic spine head	0.0180783481023056
BP	GO:0031175	neuron projection development	0.0191347505857907
BP	GO:0051983	regulation of chromosome segregation	0.0199281999773893
BP	GO:0016070	RNA metabolic process	0.0205906825625757
BP	GO:0048522	positive regulation of cellular process	0.0205906825625757
BP	GO:0060351	cartilage development involved in endochondral bone morphogenesis	0.021131675629204
BP	GO:0040008	regulation of growth	0.0218360874770312
BP	GO:0006260	DNA replication	0.0235322685192408
CC	GO:0005856	cytoskeleton	0.0238476415922027
BP	GO:0032412	regulation of ion transmembrane transporter activity	0.0238476415922027
CC	GO:0098590	plasma membrane region	0.0245523269314092
MF	GO:0005509	calcium ion binding	0.0249005450652351
BP	GO:0022610	biological adhesion	0.0256366513966081
BP	GO:0006807	nitrogen compound metabolic process	0.0262606638462872
MF	GO:0016887	ATPase activity	0.026705337025881
BP	GO:0048167	regulation of synaptic plasticity	0.0280311316433139
CC	GO:0008328	ionotropic glutamate receptor complex	0.028380644405174
MF	GO:0044877	protein-containing complex binding	0.0284296760985591
BP	GO:0007155	cell adhesion	0.0286562987494661
MF	GO:0022890	inorganic cation transmembrane transporter activity	0.0286562987494661
BP	GO:0140014	mitotic nuclear division	0.029103170041797
BP	GO:0051236	establishment of RNA localization	0.029103170041797
BP	GO:0033045	regulation of sister chromatid segregation	0.0305011530042491
BP	GO:0008037	cell recognition	0.0325296981699484
BP	GO:0003418	growth plate cartilage chondrocyte differentiation	0.0325296981699484
BP	GO:0044260	cellular macromolecule metabolic process	0.0325296981699484
BP	GO:0044085	cellular component biogenesis	0.0325296981699484
MF	GO:0005044	scavenger receptor activity	0.0335416650701758
BP	GO:0098739	import across plasma membrane	0.0335416650701758
BP	GO:0006352	DNA-templated transcription, initiation	0.0337733347579941
BP	GO:0045595	regulation of cell differentiation	0.0337733347579941
BP	GO:0050804	modulation of chemical synaptic transmission	0.0341545827319108
MF	GO:0005261	cation channel activity	0.0342158008189578
BP	GO:0002062	chondrocyte differentiation	0.0346950746452407
BP	GO:1905477	positive regulation of protein localization to membrane	0.0349912821530316
BP	GO:0060255	regulation of macromolecule metabolic process	0.0358288038087233
CC	GO:0098982	GABA-ergic synapse	0.036367584662055
CC	GO:0071013	catalytic step 2 spliceosome	0.0388310781501159
CC	GO:0099080	supramolecular complex	0.0388310781501159
CC	GO:0099081	supramolecular polymer	0.0388310781501159
BP	GO:0006941	striated muscle contraction	0.0388310781501159
BP	GO:0034765	regulation of ion transmembrane transport	0.0388310781501159
BP	GO:0099177	regulation of trans-synaptic signaling	0.0388310781501159
BP	GO:0120039	plasma membrane bounded cell projection morphogenesis	0.0388310781501159
MF	GO:0008324	cation transmembrane transporter activity	0.0411968581330478
BP	GO:0033993	response to lipid	0.0414738711934576
CC	GO:0099512	supramolecular fiber	0.0414952933408749
BP	GO:0003015	heart process	0.0415591067155763
BP	GO:0033047	regulation of mitotic sister chromatid segregation	0.0434184839930868
BP	GO:0098662	inorganic cation transmembrane transport	0.0434184839930868
BP	GO:0003433	chondrocyte development involved in endochondral bone morphogenesis	0.0443673165854673
CC	GO:0005615	extracellular space	0.0446672922389921
CC	GO:0098794	postsynapse	0.0458634085432034
BP	GO:0048858	cell projection morphogenesis	0.0464630528631857
BP	GO:0099565	chemical synaptic transmission, postsynaptic	0.0469074377389652
CC	GO:0044420	extracellular matrix component	0.0481923256148528
MF	GO:1990825	sequence-specific mRNA binding	0.0487600235477056
BP	GO:2001257	regulation of cation channel activity	0.049465288955625
BP	GO:0050657	nucleic acid transport	0.049465288955625
BP	GO:0050658	RNA transport	0.049465288955625
