# Supplementary material for: Dedicated transcriptomics combined with power analysis lead to functional understanding of genes with weak phenotypic changes in knockout lines
Source: PLoS Comput Biol. 2020 Nov 12;16(11):e1008354. doi: 10.1371/journal.pcbi.1008354 (PMC7685438; doi:10.1371/journal.pcbi.1008354)
Supplement: S4 File — (GZ) [file pcbi.1008354.s018.gz › S4_File/gor0.7/661.tsv]

ontology	category	term	BH
BP	GO:0009987	cellular process	3.88852742480118e-09
CC	GO:0032991	protein-containing complex	2.61573020154573e-08
CC	GO:0031012	extracellular matrix	5.48796672030351e-07
BP	GO:0032501	multicellular organismal process	5.48796672030351e-07
BP	GO:0065007	biological regulation	1.67009434680218e-06
MF	GO:0005515	protein binding	1.67009434680218e-06
MF	GO:0005488	binding	3.40315023541815e-06
BP	GO:0032502	developmental process	3.40315023541815e-06
BP	GO:0071840	cellular component organization or biogenesis	3.40315023541815e-06
BP	GO:0007275	multicellular organism development	3.83530180203541e-06
BP	GO:0050794	regulation of cellular process	4.84243558108059e-06
BP	GO:0050789	regulation of biological process	6.14167065523858e-06
CC	GO:0097060	synaptic membrane	6.14167065523858e-06
BP	GO:0048856	anatomical structure development	6.46114971530607e-06
BP	GO:0048731	system development	7.38430131869234e-06
CC	GO:0045202	synapse	7.38430131869234e-06
CC	GO:0062023	collagen-containing extracellular matrix	7.61215004156159e-06
BP	GO:0016043	cellular component organization	9.45461647052063e-06
CC	GO:0043228	non-membrane-bounded organelle	1.15955160757101e-05
CC	GO:0044456	synapse part	1.98313328000654e-05
CC	GO:0097458	neuron part	2.27373184041316e-05
CC	GO:0043232	intracellular non-membrane-bounded organelle	2.75530023055706e-05
MF	GO:0005201	extracellular matrix structural constituent	3.34058151208071e-05
CC	GO:0030424	axon	3.48811644708964e-05
CC	GO:0044428	nuclear part	4.423081412681e-05
BP	GO:0048518	positive regulation of biological process	6.75245447679297e-05
CC	GO:0045211	postsynaptic membrane	7.85774807175497e-05
MF	GO:0005198	structural molecule activity	8.61234291618359e-05
CC	GO:0031226	intrinsic component of plasma membrane	9.84374164055708e-05
CC	GO:0044421	extracellular region part	0.00014204707824957
CC	GO:0099240	intrinsic component of synaptic membrane	0.000201912739375318
CC	GO:0044464	cell part	0.000287648508115588
CC	GO:0005623	cell	0.000306956033772909
BP	GO:0008380	RNA splicing	0.000385618700413801
CC	GO:0005887	integral component of plasma membrane	0.000479431242655484
CC	GO:0000776	kinetochore	0.00048049620621381
CC	GO:0098936	intrinsic component of postsynaptic membrane	0.00053630641853455
CC	GO:0036477	somatodendritic compartment	0.00054441846233697
CC	GO:0000775	chromosome, centromeric region	0.000559193255486066
BP	GO:0006397	mRNA processing	0.000781912280119981
BP	GO:0048522	positive regulation of cellular process	0.000846399469128236
BP	GO:0007399	nervous system development	0.00120991502796595
BP	GO:0048519	negative regulation of biological process	0.00120991502796595
CC	GO:0030054	cell junction	0.00124483988872894
BP	GO:0048523	negative regulation of cellular process	0.00128638564537638
BP	GO:0048869	cellular developmental process	0.00134943648957779
BP	GO:0051239	regulation of multicellular organismal process	0.00134943648957779
BP	GO:0006396	RNA processing	0.00163987541276936
CC	GO:0033267	axon part	0.00169031964505839
BP	GO:0000245	spliceosomal complex assembly	0.00170760115028059
BP	GO:0051128	regulation of cellular component organization	0.00225337197482275
BP	GO:0008037	cell recognition	0.00227461367676415
CC	GO:0099055	integral component of postsynaptic membrane	0.00236623286566092
CC	GO:0099699	integral component of synaptic membrane	0.00236623286566092
BP	GO:0040007	growth	0.00236623286566092
BP	GO:0030154	cell differentiation	0.00236623286566092
BP	GO:0000375	RNA splicing, via transesterification reactions	0.00236623286566092
BP	GO:0000377	RNA splicing, via transesterification reactions with bulged adenosine as nucleophile	0.00236623286566092
BP	GO:0000398	mRNA splicing, via spliceosome	0.00236623286566092
CC	GO:0098793	presynapse	0.00236623286566092
CC	GO:0098878	neurotransmitter receptor complex	0.00244383753951426
CC	GO:0099634	postsynaptic specialization membrane	0.00245217682455934
CC	GO:0005615	extracellular space	0.00245217682455934
CC	GO:0031981	nuclear lumen	0.0026511905088958
CC	GO:0070013	intracellular organelle lumen	0.00268030059027011
CC	GO:0031974	membrane-enclosed lumen	0.00285541490478087
CC	GO:0043233	organelle lumen	0.00285541490478087
BP	GO:0006139	nucleobase-containing compound metabolic process	0.00332468285594273
CC	GO:0098687	chromosomal region	0.00360331927171343
CC	GO:0005681	spliceosomal complex	0.00378331284611388
CC	GO:0005813	centrosome	0.00453231832109225
BP	GO:0016071	mRNA metabolic process	0.00479643266991134
BP	GO:0007049	cell cycle	0.00488901835515839
CC	GO:0044422	organelle part	0.00504156881784227
CC	GO:0005654	nucleoplasm	0.00521909523369865
CC	GO:1990904	ribonucleoprotein complex	0.00526303896547103
BP	GO:0060350	endochondral bone morphogenesis	0.00526303896547103
CC	GO:0043025	neuronal cell body	0.00535214887111189
CC	GO:0044297	cell body	0.00626919802995244
CC	GO:0043005	neuron projection	0.00675351925491946
CC	GO:0098794	postsynapse	0.00689736146499956
CC	GO:0008328	ionotropic glutamate receptor complex	0.00759128833037692
BP	GO:0051094	positive regulation of developmental process	0.00759128833037692
BP	GO:0043170	macromolecule metabolic process	0.00759128833037692
BP	GO:0000278	mitotic cell cycle	0.00803222992909871
CC	GO:0005634	nucleus	0.00814048919434924
BP	GO:0090304	nucleic acid metabolic process	0.00835258313611635
BP	GO:0022610	biological adhesion	0.0085686044032556
BP	GO:0051726	regulation of cell cycle	0.00973551669203464
CC	GO:0005576	extracellular region	0.0100928947805585
BP	GO:0007155	cell adhesion	0.0100928947805585
BP	GO:0045597	positive regulation of cell differentiation	0.0100928947805585
BP	GO:0099536	synaptic signaling	0.0103864605973389
BP	GO:0050793	regulation of developmental process	0.0103864605973389
MF	GO:0003729	mRNA binding	0.0106435627389332
BP	GO:0000070	mitotic sister chromatid segregation	0.0106687837654814
BP	GO:0046483	heterocycle metabolic process	0.0116375338292288
BP	GO:0007215	glutamate receptor signaling pathway	0.0116782816352642
CC	GO:0097447	dendritic tree	0.0117499813038191
BP	GO:0051179	localization	0.0118421218920198
CC	GO:0044459	plasma membrane part	0.0119715922526711
CC	GO:0044420	extracellular matrix component	0.0119715922526711
BP	GO:0051130	positive regulation of cellular component organization	0.0119715922526711
CC	GO:0098978	glutamatergic synapse	0.0119715922526711
BP	GO:0034641	cellular nitrogen compound metabolic process	0.0121468985808855
BP	GO:0033047	regulation of mitotic sister chromatid segregation	0.0127079927959481
CC	GO:0098948	intrinsic component of postsynaptic specialization membrane	0.0127079927959481
BP	GO:0051716	cellular response to stimulus	0.0128760426807459
BP	GO:0099537	trans-synaptic signaling	0.0129849045487454
BP	GO:0007268	chemical synaptic transmission	0.0131581554042248
BP	GO:0098916	anterograde trans-synaptic signaling	0.0131581554042248
CC	GO:0005856	cytoskeleton	0.0132884812936468
BP	GO:0048468	cell development	0.0132884812936468
BP	GO:0048589	developmental growth	0.0132884812936468
BP	GO:0022008	neurogenesis	0.0132884812936468
BP	GO:0006403	RNA localization	0.0132884812936468
BP	GO:0032412	regulation of ion transmembrane transporter activity	0.0132884812936468
MF	GO:0003723	RNA binding	0.0133312160023111
BP	GO:0048699	generation of neurons	0.0139444465322726
BP	GO:0001501	skeletal system development	0.0142322195304845
BP	GO:0051983	regulation of chromosome segregation	0.014444014980066
BP	GO:0060348	bone development	0.0145252509035592
CC	GO:0005581	collagen trimer	0.0147703358152024
CC	GO:0030425	dendrite	0.0150712370956604
CC	GO:0000779	condensed chromosome, centromeric region	0.0150712370956604
BP	GO:0007154	cell communication	0.0150712370956604
MF	GO:0005212	structural constituent of eye lens	0.0161221530512876
MF	GO:0044877	protein-containing complex binding	0.0167687499478175
BP	GO:0008150	biological_process	0.0167820443046498
CC	GO:0099572	postsynaptic specialization	0.0172511765200903
CC	GO:0000502	proteasome complex	0.0184251773206223
CC	GO:0044427	chromosomal part	0.0188377498096556
BP	GO:0098703	calcium ion import across plasma membrane	0.019297338314921
BP	GO:1902656	calcium ion import into cytosol	0.019297338314921
BP	GO:0060351	cartilage development involved in endochondral bone morphogenesis	0.0194793863560502
BP	GO:0033045	regulation of sister chromatid segregation	0.0196348964335625
CC	GO:0000777	condensed chromosome kinetochore	0.0196348964335625
MF	GO:0005102	signaling receptor binding	0.0196929904912845
BP	GO:0030182	neuron differentiation	0.0196929904912845
BP	GO:2001257	regulation of cation channel activity	0.0196929904912845
BP	GO:0030198	extracellular matrix organization	0.0199032499327834
CC	GO:0005694	chromosome	0.0199032499327834
BP	GO:0060349	bone morphogenesis	0.0199032499327834
BP	GO:0023052	signaling	0.0199032499327834
BP	GO:0045595	regulation of cell differentiation	0.0199032499327834
CC	GO:0098590	plasma membrane region	0.0228019131690605
BP	GO:0032879	regulation of localization	0.0228019131690605
BP	GO:0007346	regulation of mitotic cell cycle	0.0240881557628872
BP	GO:0006725	cellular aromatic compound metabolic process	0.0264030354603319
CC	GO:0044446	intracellular organelle part	0.0264442806018093
BP	GO:0048584	positive regulation of response to stimulus	0.0265792722829482
CC	GO:0042734	presynaptic membrane	0.0279413757311731
BP	GO:2000026	regulation of multicellular organismal development	0.0285283584379828
BP	GO:0140014	mitotic nuclear division	0.0288084948994467
BP	GO:0042221	response to chemical	0.0288084948994467
BP	GO:0022898	regulation of transmembrane transporter activity	0.0288084948994467
BP	GO:0048168	regulation of neuronal synaptic plasticity	0.0290821629525072
CC	GO:0098839	postsynaptic density membrane	0.0297738156747292
CC	GO:1905369	endopeptidase complex	0.0298457793614392
BP	GO:0051960	regulation of nervous system development	0.0304026719529648
BP	GO:0006807	nitrogen compound metabolic process	0.0315632439092959
MF	GO:0046873	metal ion transmembrane transporter activity	0.0321198007037221
BP	GO:0000819	sister chromatid segregation	0.0323739876184322
BP	GO:0098655	cation transmembrane transport	0.0338197187378325
CC	GO:0048786	presynaptic active zone	0.0341184178304247
BP	GO:0003015	heart process	0.03518277642844
BP	GO:0006260	DNA replication	0.0356321816076673
BP	GO:0003008	system process	0.0356321816076673
BP	GO:0035264	multicellular organism growth	0.0356321816076673
BP	GO:0048666	neuron development	0.0356321816076673
BP	GO:0070887	cellular response to chemical stimulus	0.0357266250196266
BP	GO:0060255	regulation of macromolecule metabolic process	0.0357266250196266
MF	GO:0005539	glycosaminoglycan binding	0.0357266250196266
CC	GO:0071944	cell periphery	0.0362970491423634
BP	GO:0051962	positive regulation of nervous system development	0.0367435654699563
CC	GO:0043226	organelle	0.0374875895233114
MF	GO:0030020	extracellular matrix structural constituent conferring tensile strength	0.0374875895233114
BP	GO:0090068	positive regulation of cell cycle process	0.0387460974070711
BP	GO:0002062	chondrocyte differentiation	0.0389618912876513
BP	GO:0051236	establishment of RNA localization	0.0389618912876513
BP	GO:0010467	gene expression	0.039393202316767
BP	GO:0007088	regulation of mitotic nuclear division	0.0398507391263169
BP	GO:0010647	positive regulation of cell communication	0.0403873157915311
BP	GO:0050896	response to stimulus	0.0419598804119087
BP	GO:1901701	cellular response to oxygen-containing compound	0.0419598804119087
BP	GO:0016070	RNA metabolic process	0.0426269223978283
CC	GO:0099146	intrinsic component of postsynaptic density membrane	0.0432378028579007
CC	GO:0005886	plasma membrane	0.0438253532845242
CC	GO:0099060	integral component of postsynaptic specialization membrane	0.0445248739974709
CC	GO:0071013	catalytic step 2 spliceosome	0.047847275401327
