# Supplementary material for: Dedicated transcriptomics combined with power analysis lead to functional understanding of genes with weak phenotypic changes in knockout lines
Source: PLoS Comput Biol. 2020 Nov 12;16(11):e1008354. doi: 10.1371/journal.pcbi.1008354 (PMC7685438; doi:10.1371/journal.pcbi.1008354)
Supplement: S4 File — (GZ) [file pcbi.1008354.s018.gz › S4_File/gor0.7/495.tsv]

ontology	category	term	BH
CC	GO:0032991	protein-containing complex	9.35108277639517e-09
MF	GO:0005201	extracellular matrix structural constituent	9.35108277639517e-09
BP	GO:0009987	cellular process	9.5781224007397e-09
CC	GO:0031012	extracellular matrix	1.41600160887496e-08
CC	GO:0062023	collagen-containing extracellular matrix	5.65512907110466e-07
BP	GO:0032501	multicellular organismal process	5.65512907110466e-07
MF	GO:0005198	structural molecule activity	1.38861540036459e-06
BP	GO:0032502	developmental process	1.60319717113445e-06
MF	GO:0005488	binding	1.66258682852372e-06
CC	GO:0097060	synaptic membrane	1.66258682852372e-06
BP	GO:0071840	cellular component organization or biogenesis	1.66258682852372e-06
MF	GO:0005515	protein binding	2.19445530172653e-06
BP	GO:0048731	system development	3.95140814641246e-06
BP	GO:0007275	multicellular organism development	5.91548587198659e-06
BP	GO:0065007	biological regulation	7.06233899342746e-06
BP	GO:0048856	anatomical structure development	7.0651329739621e-06
BP	GO:0016043	cellular component organization	1.58586147567277e-05
CC	GO:0045202	synapse	1.83041154211749e-05
CC	GO:0043228	non-membrane-bounded organelle	2.91354816637081e-05
CC	GO:0044428	nuclear part	2.91354816637081e-05
CC	GO:0044456	synapse part	2.91354816637081e-05
CC	GO:0045211	postsynaptic membrane	3.9112392218788e-05
CC	GO:0030424	axon	4.23815438069851e-05
CC	GO:0043232	intracellular non-membrane-bounded organelle	5.61736130919444e-05
CC	GO:0044421	extracellular region part	0.000156452669721384
CC	GO:0031226	intrinsic component of plasma membrane	0.000180030723928215
BP	GO:0006396	RNA processing	0.000405094056533821
BP	GO:0050789	regulation of biological process	0.000405094056533821
BP	GO:0016071	mRNA metabolic process	0.000516325519068519
CC	GO:0099240	intrinsic component of synaptic membrane	0.000780470129426686
BP	GO:0007399	nervous system development	0.000814113073128579
CC	GO:0031981	nuclear lumen	0.000827264720444245
CC	GO:0097458	neuron part	0.000946797499670441
CC	GO:0000775	chromosome, centromeric region	0.000999687594639364
CC	GO:0000776	kinetochore	0.000999687594639364
CC	GO:0033267	axon part	0.00138282900424976
CC	GO:0030054	cell junction	0.00164521760296367
CC	GO:0044420	extracellular matrix component	0.00169263243763905
CC	GO:0005887	integral component of plasma membrane	0.00171461783005143
CC	GO:0098590	plasma membrane region	0.00187711742750198
BP	GO:0006139	nucleobase-containing compound metabolic process	0.00237378279278594
CC	GO:0070013	intracellular organelle lumen	0.00246952407864725
CC	GO:0098878	neurotransmitter receptor complex	0.00246952407864725
BP	GO:0051239	regulation of multicellular organismal process	0.00252933482931039
BP	GO:0050794	regulation of cellular process	0.0025516790011096
CC	GO:0031974	membrane-enclosed lumen	0.0025516790011096
CC	GO:0043233	organelle lumen	0.0025516790011096
BP	GO:0022610	biological adhesion	0.00295494746311546
BP	GO:0048519	negative regulation of biological process	0.00295494746311546
BP	GO:0051179	localization	0.00295494746311546
BP	GO:0048869	cellular developmental process	0.00326710109528995
BP	GO:0090304	nucleic acid metabolic process	0.0033125655888701
BP	GO:0030154	cell differentiation	0.00338241588636054
BP	GO:0007155	cell adhesion	0.00340831921385207
CC	GO:0005634	nucleus	0.00340831921385207
BP	GO:0048523	negative regulation of cellular process	0.00340831921385207
BP	GO:0040007	growth	0.00340831921385207
CC	GO:0098936	intrinsic component of postsynaptic membrane	0.00340831921385207
CC	GO:0005681	spliceosomal complex	0.00340831921385207
BP	GO:0099536	synaptic signaling	0.00345578838729156
BP	GO:0008380	RNA splicing	0.00350650362625235
MF	GO:0005212	structural constituent of eye lens	0.0036025320502099
BP	GO:0006941	striated muscle contraction	0.00377775071811972
CC	GO:0044459	plasma membrane part	0.00383622107436595
CC	GO:0005654	nucleoplasm	0.00400355898066996
BP	GO:0006397	mRNA processing	0.00412550244425936
CC	GO:0099699	integral component of synaptic membrane	0.00417643980693887
MF	GO:0044877	protein-containing complex binding	0.00514413362705213
CC	GO:0005581	collagen trimer	0.00514413362705213
BP	GO:0000245	spliceosomal complex assembly	0.00526551736407104
CC	GO:1990904	ribonucleoprotein complex	0.00546955864097463
CC	GO:0008328	ionotropic glutamate receptor complex	0.00616637385970492
BP	GO:0099537	trans-synaptic signaling	0.00616637385970492
CC	GO:0044422	organelle part	0.00616637385970492
CC	GO:0099634	postsynaptic specialization membrane	0.00616637385970492
MF	GO:0046873	metal ion transmembrane transporter activity	0.00616637385970492
BP	GO:0007268	chemical synaptic transmission	0.00616637385970492
BP	GO:0098916	anterograde trans-synaptic signaling	0.00616637385970492
BP	GO:0045597	positive regulation of cell differentiation	0.00674780481206165
CC	GO:0098687	chromosomal region	0.00674780481206165
CC	GO:0036477	somatodendritic compartment	0.00748813016324493
CC	GO:0005615	extracellular space	0.00757589430552463
BP	GO:0046483	heterocycle metabolic process	0.00784454338764256
CC	GO:0098982	GABA-ergic synapse	0.00784454338764256
CC	GO:0005576	extracellular region	0.00784454338764256
CC	GO:0000502	proteasome complex	0.00799973327028519
BP	GO:0051094	positive regulation of developmental process	0.00829893034929076
CC	GO:0044464	cell part	0.00829893034929076
CC	GO:0005694	chromosome	0.0085987078808792
BP	GO:0008037	cell recognition	0.008626979707706
BP	GO:0007215	glutamate receptor signaling pathway	0.008626979707706
CC	GO:0005623	cell	0.008626979707706
BP	GO:0003008	system process	0.00959868276086645
CC	GO:0098794	postsynapse	0.00959868276086645
BP	GO:0051130	positive regulation of cellular component organization	0.00998040469511749
CC	GO:0005813	centrosome	0.0100856017899121
CC	GO:0099055	integral component of postsynaptic membrane	0.0116137408365944
CC	GO:0098793	presynapse	0.0116396715597694
CC	GO:0044427	chromosomal part	0.0120437969134212
BP	GO:0048589	developmental growth	0.0120437969134212
MF	GO:0003729	mRNA binding	0.0120437969134212
BP	GO:0098659	inorganic cation import across plasma membrane	0.0121216141135627
BP	GO:0099587	inorganic ion import across plasma membrane	0.0121216141135627
BP	GO:0006936	muscle contraction	0.0128859182356293
BP	GO:0048518	positive regulation of biological process	0.0132982459309501
MF	GO:0030020	extracellular matrix structural constituent conferring tensile strength	0.013305409983772
CC	GO:1905369	endopeptidase complex	0.0134121496801783
CC	GO:0098839	postsynaptic density membrane	0.0134121496801783
BP	GO:0006725	cellular aromatic compound metabolic process	0.0143205721071754
CC	GO:0044304	main axon	0.0143234152280076
BP	GO:0051128	regulation of cellular component organization	0.0154980285698756
BP	GO:0000070	mitotic sister chromatid segregation	0.0156249249984454
BP	GO:0050793	regulation of developmental process	0.0156249249984454
CC	GO:0043292	contractile fiber	0.0162358335833543
BP	GO:0043170	macromolecule metabolic process	0.0170378321611669
MF	GO:0005509	calcium ion binding	0.0173241015101422
BP	GO:0003015	heart process	0.0179581338146933
BP	GO:0003418	growth plate cartilage chondrocyte differentiation	0.0181234946522648
CC	GO:0044297	cell body	0.0188351206876662
CC	GO:0043005	neuron projection	0.0188351206876662
BP	GO:2000026	regulation of multicellular organismal development	0.019040504370853
BP	GO:0006403	RNA localization	0.019040504370853
BP	GO:0000375	RNA splicing, via transesterification reactions	0.019040504370853
BP	GO:0000377	RNA splicing, via transesterification reactions with bulged adenosine as nucleophile	0.019040504370853
BP	GO:0000398	mRNA splicing, via spliceosome	0.019040504370853
BP	GO:0060350	endochondral bone morphogenesis	0.019040504370853
CC	GO:0099146	intrinsic component of postsynaptic density membrane	0.019040504370853
BP	GO:0030198	extracellular matrix organization	0.0193334045267567
CC	GO:0000777	condensed chromosome kinetochore	0.0193334045267567
CC	GO:0044327	dendritic spine head	0.0196788838108104
BP	GO:0008150	biological_process	0.0196788838108104
MF	GO:0022890	inorganic cation transmembrane transporter activity	0.0196788838108104
BP	GO:0098655	cation transmembrane transport	0.0196788838108104
BP	GO:0045595	regulation of cell differentiation	0.0215115414494767
CC	GO:0043025	neuronal cell body	0.022782524790863
BP	GO:0034641	cellular nitrogen compound metabolic process	0.0230376411174039
BP	GO:0003009	skeletal muscle contraction	0.0237136429859709
BP	GO:0051983	regulation of chromosome segregation	0.0241349822981894
BP	GO:0003433	chondrocyte development involved in endochondral bone morphogenesis	0.0241878165178768
BP	GO:0048168	regulation of neuronal synaptic plasticity	0.0241878165178768
BP	GO:1900449	regulation of glutamate receptor signaling pathway	0.0241878165178768
BP	GO:0033047	regulation of mitotic sister chromatid segregation	0.0241878165178768
MF	GO:0008324	cation transmembrane transporter activity	0.0245086071155751
BP	GO:0031123	RNA 3'-end processing	0.0248845022452226
BP	GO:0051234	establishment of localization	0.0253901944374576
BP	GO:0051726	regulation of cell cycle	0.0253901944374576
BP	GO:0006260	DNA replication	0.0262099723316094
BP	GO:0030001	metal ion transport	0.0288966482695
BP	GO:0043062	extracellular structure organization	0.0288966482695
CC	GO:0098948	intrinsic component of postsynaptic specialization membrane	0.0288966482695
CC	GO:0098978	glutamatergic synapse	0.0298054326747481
BP	GO:0003012	muscle system process	0.0308948464649617
BP	GO:0090068	positive regulation of cell cycle process	0.0318973282090064
BP	GO:1901360	organic cyclic compound metabolic process	0.0321647567297188
CC	GO:1902495	transmembrane transporter complex	0.0324321506212355
BP	GO:0006811	ion transport	0.0339101564878613
BP	GO:0003422	growth plate cartilage morphogenesis	0.0339859195596172
MF	GO:0022857	transmembrane transporter activity	0.0345102738244426
BP	GO:0140014	mitotic nuclear division	0.0345102738244426
MF	GO:0005261	cation channel activity	0.0346307167509327
CC	GO:1990351	transporter complex	0.0347417309952017
BP	GO:0007088	regulation of mitotic nuclear division	0.0347417309952017
BP	GO:0033045	regulation of sister chromatid segregation	0.0347552469730432
CC	GO:0000779	condensed chromosome, centromeric region	0.0349893421746592
CC	GO:0044446	intracellular organelle part	0.0356281233195981
MF	GO:0003723	RNA binding	0.0360139586926165
CC	GO:0097447	dendritic tree	0.0365767902202882
BP	GO:0034220	ion transmembrane transport	0.0369296525656405
CC	GO:0005856	cytoskeleton	0.0382881206756511
MF	GO:0015267	channel activity	0.0386894357113359
MF	GO:0022803	passive transmembrane transporter activity	0.0386894357113359
BP	GO:0022613	ribonucleoprotein complex biogenesis	0.0388094525030322
MF	GO:0003697	single-stranded DNA binding	0.0394642537346061
BP	GO:0060351	cartilage development involved in endochondral bone morphogenesis	0.0394642537346061
BP	GO:0022008	neurogenesis	0.0405839639177549
BP	GO:0048468	cell development	0.0405839639177549
CC	GO:0071944	cell periphery	0.0411146158954622
CC	GO:0099512	supramolecular fiber	0.0417421279357671
BP	GO:0000819	sister chromatid segregation	0.0420533065098605
BP	GO:0051962	positive regulation of nervous system development	0.0420533065098605
BP	GO:0060078	regulation of postsynaptic membrane potential	0.0426639212798784
CC	GO:0005886	plasma membrane	0.04301755824424
MF	GO:0022838	substrate-specific channel activity	0.0432446982594236
BP	GO:0016070	RNA metabolic process	0.0432446982594236
BP	GO:0044057	regulation of system process	0.0465164168952102
CC	GO:0099080	supramolecular complex	0.0465164168952102
CC	GO:0099081	supramolecular polymer	0.0465164168952102
CC	GO:0042734	presynaptic membrane	0.0465164168952102
BP	GO:0003413	chondrocyte differentiation involved in endochondral bone morphogenesis	0.0465164168952102
BP	GO:0032879	regulation of localization	0.0465918739369174
CC	GO:0034703	cation channel complex	0.0468699549357888
BP	GO:0048666	neuron development	0.0469044410063136
CC	GO:0000228	nuclear chromosome	0.0473695240101154
BP	GO:0060047	heart contraction	0.0473695240101154
BP	GO:0048167	regulation of synaptic plasticity	0.0473695240101154
BP	GO:0006812	cation transport	0.0473695240101154
CC	GO:0030425	dendrite	0.0474308635263519
BP	GO:0050877	nervous system process	0.0486748311133398
