# Supplementary material for: Dedicated transcriptomics combined with power analysis lead to functional understanding of genes with weak phenotypic changes in knockout lines
Source: PLoS Comput Biol. 2020 Nov 12;16(11):e1008354. doi: 10.1371/journal.pcbi.1008354 (PMC7685438; doi:10.1371/journal.pcbi.1008354)
Supplement: S4 File — (GZ) [file pcbi.1008354.s018.gz › S4_File/gor0.7/434.tsv]

ontology	category	term	BH
CC	GO:0032991	protein-containing complex	5.16903859071667e-08
BP	GO:0071840	cellular component organization or biogenesis	6.09366341280484e-08
BP	GO:0009987	cellular process	1.19282089687962e-07
BP	GO:0016043	cellular component organization	6.48105652952111e-07
CC	GO:0031012	extracellular matrix	2.16296056641814e-06
CC	GO:0044428	nuclear part	3.15988182615755e-06
MF	GO:0005515	protein binding	4.73016270953656e-06
BP	GO:0032501	multicellular organismal process	4.73016270953656e-06
BP	GO:0048731	system development	7.23791580928299e-06
BP	GO:0032502	developmental process	1.20374041029422e-05
CC	GO:0031981	nuclear lumen	1.20374041029422e-05
BP	GO:0065007	biological regulation	1.20374041029422e-05
CC	GO:0070013	intracellular organelle lumen	1.20374041029422e-05
CC	GO:0031974	membrane-enclosed lumen	1.20374041029422e-05
CC	GO:0043233	organelle lumen	1.20374041029422e-05
BP	GO:0007275	multicellular organism development	1.43372821060344e-05
MF	GO:0005488	binding	1.43372821060344e-05
MF	GO:0005201	extracellular matrix structural constituent	1.90826969168141e-05
CC	GO:0031226	intrinsic component of plasma membrane	1.99748902156866e-05
CC	GO:0043228	non-membrane-bounded organelle	2.06221933533904e-05
CC	GO:0030424	axon	2.1249472091454e-05
BP	GO:0048856	anatomical structure development	2.23898728007512e-05
CC	GO:0005887	integral component of plasma membrane	2.23898728007512e-05
MF	GO:0005198	structural molecule activity	2.23898728007512e-05
CC	GO:0062023	collagen-containing extracellular matrix	2.52602439751095e-05
CC	GO:0097060	synaptic membrane	2.83606624260908e-05
BP	GO:0050789	regulation of biological process	3.63698373611318e-05
CC	GO:0043232	intracellular non-membrane-bounded organelle	4.01349692178614e-05
CC	GO:0005654	nucleoplasm	4.85254112964653e-05
BP	GO:0006396	RNA processing	6.26165373602214e-05
BP	GO:0050794	regulation of cellular process	6.74563587123411e-05
BP	GO:0008380	RNA splicing	8.92111402843092e-05
CC	GO:0044421	extracellular region part	0.000218381865819677
CC	GO:0099240	intrinsic component of synaptic membrane	0.000225050905236194
CC	GO:0044456	synapse part	0.000254896614074241
BP	GO:0016071	mRNA metabolic process	0.000287470618630394
BP	GO:0048519	negative regulation of biological process	0.000343291776209229
CC	GO:0044422	organelle part	0.000410838998290485
BP	GO:0043170	macromolecule metabolic process	0.000436970358395937
BP	GO:0006397	mRNA processing	0.000493384845018652
CC	GO:0045202	synapse	0.000493384845018652
CC	GO:0005681	spliceosomal complex	0.000514560425713311
BP	GO:0051239	regulation of multicellular organismal process	0.000600442479182428
CC	GO:0005634	nucleus	0.000693424572175901
BP	GO:0048523	negative regulation of cellular process	0.000732019325686149
CC	GO:0097458	neuron part	0.000732019325686149
BP	GO:0006139	nucleobase-containing compound metabolic process	0.00107024145520973
CC	GO:0045211	postsynaptic membrane	0.00127884933451459
CC	GO:0000775	chromosome, centromeric region	0.00145919549503938
CC	GO:0099699	integral component of synaptic membrane	0.00145919549503938
BP	GO:0000245	spliceosomal complex assembly	0.00145961213282307
BP	GO:0030154	cell differentiation	0.00194913161835908
CC	GO:0044446	intracellular organelle part	0.00200922128587353
BP	GO:0048869	cellular developmental process	0.00200922128587353
CC	GO:0005615	extracellular space	0.00212485210502178
BP	GO:0090304	nucleic acid metabolic process	0.00230084690327246
CC	GO:1990904	ribonucleoprotein complex	0.00233765214308362
BP	GO:0048518	positive regulation of biological process	0.00254103559231101
BP	GO:0051094	positive regulation of developmental process	0.00254103559231101
BP	GO:0050793	regulation of developmental process	0.00254103559231101
BP	GO:2000026	regulation of multicellular organismal development	0.00254103559231101
BP	GO:0022610	biological adhesion	0.00254103559231101
BP	GO:0007399	nervous system development	0.00281288216108421
BP	GO:0000375	RNA splicing, via transesterification reactions	0.00281288216108421
BP	GO:0000377	RNA splicing, via transesterification reactions with bulged adenosine as nucleophile	0.00281288216108421
BP	GO:0000398	mRNA splicing, via spliceosome	0.00281288216108421
BP	GO:0007155	cell adhesion	0.0029393602298052
CC	GO:0000776	kinetochore	0.0029784790628186
BP	GO:0051128	regulation of cellular component organization	0.00298005458393158
CC	GO:0098936	intrinsic component of postsynaptic membrane	0.00314786371664094
CC	GO:0044459	plasma membrane part	0.00314786371664094
BP	GO:0034641	cellular nitrogen compound metabolic process	0.00334879270846734
BP	GO:0046483	heterocycle metabolic process	0.00411044847886747
CC	GO:0033267	axon part	0.00411044847886747
BP	GO:0060350	endochondral bone morphogenesis	0.00417847282947556
BP	GO:0060348	bone development	0.00431381556979276
MF	GO:0003729	mRNA binding	0.0046287872697781
CC	GO:0036477	somatodendritic compartment	0.00468291121928861
BP	GO:0048522	positive regulation of cellular process	0.00468291121928861
BP	GO:0051130	positive regulation of cellular component organization	0.00477236260212415
CC	GO:0044464	cell part	0.00504369831516092
MF	GO:0003723	RNA binding	0.00527688545710169
CC	GO:0005623	cell	0.00536262021865284
BP	GO:0040007	growth	0.00542445413839506
CC	GO:0030054	cell junction	0.00581567647398732
MF	GO:0044877	protein-containing complex binding	0.00629176317806801
BP	GO:0048468	cell development	0.00732531647947363
CC	GO:0098982	GABA-ergic synapse	0.00779491214448019
BP	GO:0006725	cellular aromatic compound metabolic process	0.00832130366803299
BP	GO:0006807	nitrogen compound metabolic process	0.00909515014140019
BP	GO:0008037	cell recognition	0.00914848579329462
BP	GO:0051179	localization	0.00914848579329462
BP	GO:0045597	positive regulation of cell differentiation	0.0100108176870149
BP	GO:0045595	regulation of cell differentiation	0.0103322776767367
CC	GO:0098687	chromosomal region	0.0104523545875979
CC	GO:0005581	collagen trimer	0.0106605249262507
CC	GO:0099634	postsynaptic specialization membrane	0.0108782768566475
BP	GO:0032879	regulation of localization	0.0108782768566475
MF	GO:0046873	metal ion transmembrane transporter activity	0.0110595841562595
MF	GO:0005509	calcium ion binding	0.0110848308299423
BP	GO:0002062	chondrocyte differentiation	0.0121823302249096
CC	GO:0099055	integral component of postsynaptic membrane	0.0122128973202215
CC	GO:0043025	neuronal cell body	0.0123790739746663
BP	GO:0022613	ribonucleoprotein complex biogenesis	0.0131685234817178
CC	GO:0005576	extracellular region	0.0137581135823091
BP	GO:0006260	DNA replication	0.0149320734461322
MF	GO:0005212	structural constituent of eye lens	0.0156671923877842
CC	GO:0000779	condensed chromosome, centromeric region	0.0159304353479208
BP	GO:0098655	cation transmembrane transport	0.0159304353479208
BP	GO:0000070	mitotic sister chromatid segregation	0.0160821035322565
BP	GO:0051726	regulation of cell cycle	0.0161143687288472
CC	GO:0044297	cell body	0.0161160904854915
CC	GO:0098793	presynapse	0.0162498908690644
BP	GO:0048699	generation of neurons	0.0179224412479848
BP	GO:0044085	cellular component biogenesis	0.0180716104319286
BP	GO:0050830	defense response to Gram-positive bacterium	0.0181135668341345
BP	GO:0003418	growth plate cartilage chondrocyte differentiation	0.0181135668341345
CC	GO:0005813	centrosome	0.0181135668341345
BP	GO:0022008	neurogenesis	0.0181135668341345
CC	GO:0098590	plasma membrane region	0.0181135668341345
BP	GO:0060351	cartilage development involved in endochondral bone morphogenesis	0.0182082439104105
BP	GO:0006403	RNA localization	0.0192299347333064
BP	GO:0030182	neuron differentiation	0.0201132610880489
CC	GO:0000777	condensed chromosome kinetochore	0.0201132610880489
CC	GO:0044327	dendritic spine head	0.0207761553758162
BP	GO:0010467	gene expression	0.0207761553758162
BP	GO:0048666	neuron development	0.0209313598946111
CC	GO:0043005	neuron projection	0.0227968126927899
MF	GO:0005102	signaling receptor binding	0.025463967911891
BP	GO:0051983	regulation of chromosome segregation	0.0259597517129992
BP	GO:0003433	chondrocyte development involved in endochondral bone morphogenesis	0.0259597517129992
CC	GO:0097447	dendritic tree	0.025968206419125
BP	GO:0033047	regulation of mitotic sister chromatid segregation	0.025968206419125
BP	GO:1901701	cellular response to oxygen-containing compound	0.0263547664981672
BP	GO:0040008	regulation of growth	0.0276768262370558
BP	GO:0051716	cellular response to stimulus	0.0276768262370558
CC	GO:0098878	neurotransmitter receptor complex	0.0276877496699332
BP	GO:1901360	organic cyclic compound metabolic process	0.027699524064004
BP	GO:0007154	cell communication	0.027699524064004
CC	GO:0005886	plasma membrane	0.0281798750972214
BP	GO:0030001	metal ion transport	0.0294108892354451
BP	GO:0000819	sister chromatid segregation	0.0301618936958505
BP	GO:0008150	biological_process	0.03165788961207
BP	GO:0060349	bone morphogenesis	0.0317503551333738
CC	GO:0098794	postsynapse	0.0318229076457333
BP	GO:0033554	cellular response to stress	0.0320881989924775
CC	GO:0071944	cell periphery	0.0320881989924775
BP	GO:0030198	extracellular matrix organization	0.0339194193802024
BP	GO:0023052	signaling	0.034766239978308
BP	GO:0003422	growth plate cartilage morphogenesis	0.0354309674673573
CC	GO:0030425	dendrite	0.0354309674673573
BP	GO:0006259	DNA metabolic process	0.0357377982350699
BP	GO:0001501	skeletal system development	0.0358065729221006
BP	GO:1905477	positive regulation of protein localization to membrane	0.0359945478786329
CC	GO:0048786	presynaptic active zone	0.0359945478786329
BP	GO:0044260	cellular macromolecule metabolic process	0.0359945478786329
BP	GO:0033045	regulation of sister chromatid segregation	0.0362696066989107
BP	GO:0060255	regulation of macromolecule metabolic process	0.0362696066989107
MF	GO:0030020	extracellular matrix structural constituent conferring tensile strength	0.0363797121841563
CC	GO:0005856	cytoskeleton	0.0364586662065255
BP	GO:0051960	regulation of nervous system development	0.0364656526700296
BP	GO:0006812	cation transport	0.0369054033998632
MF	GO:0005261	cation channel activity	0.0374396280050324
BP	GO:0048589	developmental growth	0.0382552130059334
BP	GO:0099536	synaptic signaling	0.0399939283884571
CC	GO:0098978	glutamatergic synapse	0.0404626915158004
BP	GO:0010646	regulation of cell communication	0.0404626915158004
BP	GO:0051216	cartilage development	0.0415530130717196
MF	GO:0005539	glycosaminoglycan binding	0.0416592941308381
BP	GO:0023051	regulation of signaling	0.0416592941308381
MF	GO:0016247	channel regulator activity	0.0416592941308381
BP	GO:0032412	regulation of ion transmembrane transporter activity	0.0422331425910402
MF	GO:0008324	cation transmembrane transporter activity	0.0429822484548491
CC	GO:0098839	postsynaptic density membrane	0.0443972750207486
CC	GO:0071013	catalytic step 2 spliceosome	0.0447595158353656
MF	GO:0022890	inorganic cation transmembrane transporter activity	0.044926222141613
BP	GO:0031123	RNA 3'-end processing	0.0451015384844665
BP	GO:0044089	positive regulation of cellular component biogenesis	0.0451015384844665
BP	GO:0006261	DNA-dependent DNA replication	0.0466664695208447
BP	GO:0061448	connective tissue development	0.0479375119743957
BP	GO:0051962	positive regulation of nervous system development	0.0482278273731353
BP	GO:0003413	chondrocyte differentiation involved in endochondral bone morphogenesis	0.0484093298452061
BP	GO:0070838	divalent metal ion transport	0.04860509854305
BP	GO:0072511	divalent inorganic cation transport	0.0489738469384397
CC	GO:1902495	transmembrane transporter complex	0.0496473129741785
