# Supplementary material for: Dedicated transcriptomics combined with power analysis lead to functional understanding of genes with weak phenotypic changes in knockout lines
Source: PLoS Comput Biol. 2020 Nov 12;16(11):e1008354. doi: 10.1371/journal.pcbi.1008354 (PMC7685438; doi:10.1371/journal.pcbi.1008354)
Supplement: S4 File — (GZ) [file pcbi.1008354.s018.gz › S4_File/gor0.7/689.tsv]

ontology	category	term	BH
CC	GO:0032991	protein-containing complex	3.20268965588667e-10
BP	GO:0009987	cellular process	1.68348690432342e-08
BP	GO:0048731	system development	9.63994894220252e-08
MF	GO:0005515	protein binding	9.64607480708722e-08
BP	GO:0071840	cellular component organization or biogenesis	1.44701938935562e-07
BP	GO:0007275	multicellular organism development	2.28538620708776e-07
BP	GO:0032501	multicellular organismal process	2.55555635942613e-07
BP	GO:0048856	anatomical structure development	2.55555635942613e-07
MF	GO:0005488	binding	2.55555635942613e-07
CC	GO:0043228	non-membrane-bounded organelle	2.88055837687079e-07
BP	GO:0032502	developmental process	3.68191996133958e-07
MF	GO:0005201	extracellular matrix structural constituent	6.89367834870426e-07
CC	GO:0043232	intracellular non-membrane-bounded organelle	7.18475206579492e-07
BP	GO:0016043	cellular component organization	8.78687233209805e-07
MF	GO:0005198	structural molecule activity	1.13741440586233e-06
CC	GO:0031012	extracellular matrix	1.16327714245423e-06
BP	GO:0065007	biological regulation	1.22752457769573e-06
BP	GO:0050789	regulation of biological process	2.53735079516826e-06
BP	GO:0050794	regulation of cellular process	2.53735079516826e-06
BP	GO:0007399	nervous system development	6.35344803628216e-06
CC	GO:0044428	nuclear part	8.48727738177964e-06
BP	GO:0043170	macromolecule metabolic process	1.09359188046793e-05
CC	GO:0030424	axon	3.2610577916292e-05
CC	GO:0062023	collagen-containing extracellular matrix	3.60153159099057e-05
BP	GO:0048518	positive regulation of biological process	5.35727944669195e-05
BP	GO:0051239	regulation of multicellular organismal process	7.62788299353179e-05
BP	GO:0006139	nucleobase-containing compound metabolic process	7.67929832368389e-05
CC	GO:0045202	synapse	7.82405180296763e-05
CC	GO:0031981	nuclear lumen	8.87971471788375e-05
CC	GO:0097060	synaptic membrane	0.000125135469209978
BP	GO:0006396	RNA processing	0.000145208678128491
BP	GO:0048522	positive regulation of cellular process	0.000183669919123286
BP	GO:0090304	nucleic acid metabolic process	0.000197037260878753
CC	GO:0070013	intracellular organelle lumen	0.000229511223526464
CC	GO:0000775	chromosome, centromeric region	0.000250069161520681
CC	GO:0000776	kinetochore	0.000250069161520681
CC	GO:0031974	membrane-enclosed lumen	0.000313117259752645
CC	GO:0043233	organelle lumen	0.000313117259752645
CC	GO:1990904	ribonucleoprotein complex	0.000364412802379448
CC	GO:0097458	neuron part	0.00040542780581864
BP	GO:0050793	regulation of developmental process	0.000548184410089293
CC	GO:0005654	nucleoplasm	0.00057294280566961
BP	GO:0044260	cellular macromolecule metabolic process	0.000844138795360512
BP	GO:0048519	negative regulation of biological process	0.000849056715434535
BP	GO:0016071	mRNA metabolic process	0.000878792213481008
BP	GO:0046483	heterocycle metabolic process	0.000910986413806579
BP	GO:0048523	negative regulation of cellular process	0.000931780695188747
CC	GO:0098687	chromosomal region	0.000982714368480199
BP	GO:0051128	regulation of cellular component organization	0.00102085831740201
BP	GO:0034641	cellular nitrogen compound metabolic process	0.00115718107737776
CC	GO:0044456	synapse part	0.00115718107737776
BP	GO:0048869	cellular developmental process	0.00134878176275619
BP	GO:0051094	positive regulation of developmental process	0.00134878176275619
CC	GO:0044464	cell part	0.00134878176275619
CC	GO:0005634	nucleus	0.00139778687762595
BP	GO:0006807	nitrogen compound metabolic process	0.00139778687762595
CC	GO:0005623	cell	0.00139778687762595
BP	GO:0030154	cell differentiation	0.00152638631831233
BP	GO:0040007	growth	0.00153325075753709
CC	GO:0030054	cell junction	0.00163868297640831
BP	GO:0051726	regulation of cell cycle	0.00172931962539405
CC	GO:0044421	extracellular region part	0.00172931962539405
CC	GO:0031226	intrinsic component of plasma membrane	0.00176039781394255
BP	GO:0006725	cellular aromatic compound metabolic process	0.00209576537082024
BP	GO:0010467	gene expression	0.00215296988997126
BP	GO:2000026	regulation of multicellular organismal development	0.00280196101850745
CC	GO:0044422	organelle part	0.00322586009155919
BP	GO:0006397	mRNA processing	0.00369491065817863
BP	GO:0060255	regulation of macromolecule metabolic process	0.00372943137990193
CC	GO:0005813	centrosome	0.00378583311270471
BP	GO:0050808	synapse organization	0.00380602142228747
BP	GO:0000070	mitotic sister chromatid segregation	0.00380602142228747
BP	GO:0000245	spliceosomal complex assembly	0.00408739430903661
BP	GO:0051130	positive regulation of cellular component organization	0.00454871281719554
BP	GO:0007049	cell cycle	0.00454871281719554
BP	GO:0022008	neurogenesis	0.00454871281719554
BP	GO:0008380	RNA splicing	0.00497058431678505
BP	GO:0016070	RNA metabolic process	0.00499399167481967
CC	GO:0005694	chromosome	0.00502031411574974
CC	GO:0045211	postsynaptic membrane	0.00502031411574974
CC	GO:0005887	integral component of plasma membrane	0.00502031411574974
BP	GO:0001501	skeletal system development	0.00511215389088656
BP	GO:0048699	generation of neurons	0.00535753040319073
CC	GO:0005581	collagen trimer	0.00542509691960859
BP	GO:0048468	cell development	0.00542509691960859
BP	GO:0031123	RNA 3'-end processing	0.00555433135773585
CC	GO:0005681	spliceosomal complex	0.00570027925684351
BP	GO:0030182	neuron differentiation	0.00570027925684351
CC	GO:0005615	extracellular space	0.00570027925684351
BP	GO:0099536	synaptic signaling	0.00575544176964374
BP	GO:0000278	mitotic cell cycle	0.00577930965317796
BP	GO:0099537	trans-synaptic signaling	0.0060450605423371
BP	GO:0048666	neuron development	0.00615514667451682
BP	GO:0007268	chemical synaptic transmission	0.00615514667451682
BP	GO:0098916	anterograde trans-synaptic signaling	0.00615514667451682
BP	GO:0045597	positive regulation of cell differentiation	0.00674198140577422
CC	GO:0005856	cytoskeleton	0.00704183489308906
MF	GO:0044877	protein-containing complex binding	0.00712966334949522
CC	GO:0043005	neuron projection	0.00720105339002027
CC	GO:0098978	glutamatergic synapse	0.00736801734516696
CC	GO:0033267	axon part	0.00756160633783414
CC	GO:0044420	extracellular matrix component	0.00770481333396715
CC	GO:0044446	intracellular organelle part	0.00772623409047643
CC	GO:0044427	chromosomal part	0.00867650266987272
CC	GO:0099240	intrinsic component of synaptic membrane	0.00867650266987272
BP	GO:0060350	endochondral bone morphogenesis	0.00867650266987272
BP	GO:0045595	regulation of cell differentiation	0.00870192722776197
CC	GO:0098936	intrinsic component of postsynaptic membrane	0.00887905990552325
BP	GO:1901360	organic cyclic compound metabolic process	0.00936992241145733
MF	GO:0030020	extracellular matrix structural constituent conferring tensile strength	0.0101882276078866
BP	GO:0140014	mitotic nuclear division	0.0102837430640639
CC	GO:0036477	somatodendritic compartment	0.0111371363343431
BP	GO:0051960	regulation of nervous system development	0.0112807619648583
BP	GO:0000819	sister chromatid segregation	0.0128908578935179
BP	GO:0048589	developmental growth	0.0128908578935179
BP	GO:0044085	cellular component biogenesis	0.0147146642375373
BP	GO:0008150	biological_process	0.0166952872824822
CC	GO:0098590	plasma membrane region	0.0166952872824822
BP	GO:0044238	primary metabolic process	0.0166952872824822
BP	GO:0051171	regulation of nitrogen compound metabolic process	0.0166952872824822
MF	GO:0005212	structural constituent of eye lens	0.016905205643156
MF	GO:0005509	calcium ion binding	0.016905205643156
MF	GO:0003729	mRNA binding	0.016905205643156
CC	GO:0044459	plasma membrane part	0.016905205643156
CC	GO:0000777	condensed chromosome kinetochore	0.0170056402967979
BP	GO:0022610	biological adhesion	0.0179830467875365
BP	GO:1905477	positive regulation of protein localization to membrane	0.0180131761856966
BP	GO:0051962	positive regulation of nervous system development	0.0180131761856966
BP	GO:0003008	system process	0.0184996674349459
BP	GO:0051983	regulation of chromosome segregation	0.0188293937996534
BP	GO:0048168	regulation of neuronal synaptic plasticity	0.0188820691007212
BP	GO:0051179	localization	0.0191078839523094
BP	GO:0033047	regulation of mitotic sister chromatid segregation	0.0204792772208621
CC	GO:0098878	neurotransmitter receptor complex	0.0207700290846529
BP	GO:0007155	cell adhesion	0.0209670087560067
BP	GO:0006941	striated muscle contraction	0.0209670087560067
BP	GO:0051301	cell division	0.0209670087560067
BP	GO:0007059	chromosome segregation	0.0209670087560067
BP	GO:0006403	RNA localization	0.0209670087560067
BP	GO:0000375	RNA splicing, via transesterification reactions	0.0209670087560067
BP	GO:0000377	RNA splicing, via transesterification reactions with bulged adenosine as nucleophile	0.0209670087560067
BP	GO:0000398	mRNA splicing, via spliceosome	0.0209670087560067
BP	GO:0009653	anatomical structure morphogenesis	0.0209670087560067
BP	GO:0048513	animal organ development	0.0209670087560067
BP	GO:0031175	neuron projection development	0.0213914330705856
BP	GO:0048167	regulation of synaptic plasticity	0.0219533388724525
MF	GO:0016247	channel regulator activity	0.0220436824038356
BP	GO:0007346	regulation of mitotic cell cycle	0.0224307755774748
CC	GO:0008328	ionotropic glutamate receptor complex	0.0241535649339084
BP	GO:0030030	cell projection organization	0.0245035969971151
CC	GO:0005576	extracellular region	0.0255414534353712
BP	GO:0120036	plasma membrane bounded cell projection organization	0.0257543433166248
BP	GO:0015816	glycine transport	0.0274156045752609
BP	GO:0030198	extracellular matrix organization	0.0278019833192397
BP	GO:0033045	regulation of sister chromatid segregation	0.0279266440947839
CC	GO:0098794	postsynapse	0.0279266440947839
CC	GO:0000779	condensed chromosome, centromeric region	0.0294920722473618
BP	GO:0060349	bone morphogenesis	0.0295167689205205
BP	GO:0051216	cartilage development	0.0303569959871403
BP	GO:0007154	cell communication	0.0303569959871403
BP	GO:0002062	chondrocyte differentiation	0.0303569959871403
CC	GO:0099055	integral component of postsynaptic membrane	0.0306649994534806
BP	GO:0032879	regulation of localization	0.0309601803008967
BP	GO:0060348	bone development	0.0309601803008967
CC	GO:0099699	integral component of synaptic membrane	0.0309601803008967
BP	GO:0090068	positive regulation of cell cycle process	0.0324851143496915
BP	GO:0050804	modulation of chemical synaptic transmission	0.0325312777635005
CC	GO:0099634	postsynaptic specialization membrane	0.0387564339597142
BP	GO:0099177	regulation of trans-synaptic signaling	0.0393486187838056
BP	GO:0080090	regulation of primary metabolic process	0.0396154841079293
BP	GO:0007088	regulation of mitotic nuclear division	0.0401040338371627
BP	GO:0007215	glutamate receptor signaling pathway	0.0401603298850712
BP	GO:0051240	positive regulation of multicellular organismal process	0.0402086589338778
BP	GO:1903047	mitotic cell cycle process	0.0406691163805612
CC	GO:0099080	supramolecular complex	0.0408303281363906
CC	GO:0099081	supramolecular polymer	0.0408303281363906
BP	GO:0008037	cell recognition	0.0408303281363906
MF	GO:0003723	RNA binding	0.0415663969542003
BP	GO:0023052	signaling	0.0415663969542003
BP	GO:1900449	regulation of glutamate receptor signaling pathway	0.0416072394323612
CC	GO:0005886	plasma membrane	0.0416072394323612
BP	GO:0060351	cartilage development involved in endochondral bone morphogenesis	0.0436101350084058
CC	GO:0099512	supramolecular fiber	0.0436968603075329
BP	GO:0022613	ribonucleoprotein complex biogenesis	0.0446316643530752
BP	GO:0030199	collagen fibril organization	0.0462651861344276
BP	GO:0010646	regulation of cell communication	0.0468272696706896
BP	GO:0009059	macromolecule biosynthetic process	0.0468272696706896
CC	GO:0048786	presynaptic active zone	0.0468272696706896
BP	GO:0044089	positive regulation of cellular component biogenesis	0.046950959374032
BP	GO:0044267	cellular protein metabolic process	0.046950959374032
BP	GO:0003071	renal system process involved in regulation of systemic arterial blood pressure	0.046950959374032
CC	GO:0043226	organelle	0.048648456427826
BP	GO:0071704	organic substance metabolic process	0.0488267386769671
CC	GO:0044430	cytoskeletal part	0.0494187564291984
