# Supplementary material for: Dedicated transcriptomics combined with power analysis lead to functional understanding of genes with weak phenotypic changes in knockout lines
Source: PLoS Comput Biol. 2020 Nov 12;16(11):e1008354. doi: 10.1371/journal.pcbi.1008354 (PMC7685438; doi:10.1371/journal.pcbi.1008354)
Supplement: S4 File — (GZ) [file pcbi.1008354.s018.gz › S4_File/gor0.7/737.tsv]

ontology	category	term	BH
CC	GO:0032991	protein-containing complex	2.62945578882447e-08
BP	GO:0009987	cellular process	6.50852711229355e-08
CC	GO:0031012	extracellular matrix	3.40548391511622e-07
BP	GO:0071840	cellular component organization or biogenesis	1.2374726434934e-06
MF	GO:0005515	protein binding	3.79352480630783e-06
CC	GO:0062023	collagen-containing extracellular matrix	4.04103290695104e-06
BP	GO:0016043	cellular component organization	8.70656423139806e-06
MF	GO:0005488	binding	9.29396160824645e-06
CC	GO:0044428	nuclear part	1.56645861649321e-05
CC	GO:0043228	non-membrane-bounded organelle	1.56645861649321e-05
MF	GO:0005201	extracellular matrix structural constituent	1.964100551142e-05
CC	GO:0097060	synaptic membrane	1.964100551142e-05
BP	GO:0065007	biological regulation	1.964100551142e-05
MF	GO:0005198	structural molecule activity	2.05382686671934e-05
CC	GO:0043232	intracellular non-membrane-bounded organelle	2.90914410213385e-05
BP	GO:0050789	regulation of biological process	3.12910683732939e-05
CC	GO:0030424	axon	5.68859703002846e-05
BP	GO:0032501	multicellular organismal process	6.50417755798001e-05
BP	GO:0007275	multicellular organism development	6.50417755798001e-05
CC	GO:0031981	nuclear lumen	9.30055823971827e-05
BP	GO:0032502	developmental process	0.000103948900644757
BP	GO:0048731	system development	0.000103948900644757
CC	GO:0045202	synapse	0.000103948900644757
BP	GO:0048856	anatomical structure development	0.000108727118231993
CC	GO:0000775	chromosome, centromeric region	0.000197173072952555
CC	GO:0000776	kinetochore	0.000285393218844822
BP	GO:0008380	RNA splicing	0.00030535574708876
BP	GO:0006396	RNA processing	0.000318653857575332
CC	GO:0044456	synapse part	0.000346582288595382
CC	GO:0070013	intracellular organelle lumen	0.000422153245445357
BP	GO:0050794	regulation of cellular process	0.000454410956186166
CC	GO:0031974	membrane-enclosed lumen	0.00052201717051646
CC	GO:0043233	organelle lumen	0.00052201717051646
BP	GO:0006397	mRNA processing	0.000649053019875365
CC	GO:0031226	intrinsic component of plasma membrane	0.000690783757001934
CC	GO:0005634	nucleus	0.000691075822616831
CC	GO:0005681	spliceosomal complex	0.000842545732336525
BP	GO:0048523	negative regulation of cellular process	0.00108131761478759
BP	GO:0048519	negative regulation of biological process	0.00108672754745497
CC	GO:0097458	neuron part	0.00122011667564537
CC	GO:0005654	nucleoplasm	0.00122370460168314
CC	GO:0005887	integral component of plasma membrane	0.00248185689683655
BP	GO:0016071	mRNA metabolic process	0.00248587437064735
CC	GO:0045211	postsynaptic membrane	0.00276887020152944
CC	GO:0098687	chromosomal region	0.0029072910222984
BP	GO:0000375	RNA splicing, via transesterification reactions	0.0031070215884563
BP	GO:0000377	RNA splicing, via transesterification reactions with bulged adenosine as nucleophile	0.0031070215884563
BP	GO:0000398	mRNA splicing, via spliceosome	0.0031070215884563
BP	GO:0007399	nervous system development	0.00331004023915817
CC	GO:0044464	cell part	0.00340704969413639
CC	GO:0005623	cell	0.00373227562362818
CC	GO:0099240	intrinsic component of synaptic membrane	0.0038022645681284
CC	GO:1990904	ribonucleoprotein complex	0.00403983615567324
CC	GO:0030054	cell junction	0.00454143232174547
CC	GO:0044420	extracellular matrix component	0.00576060259726031
CC	GO:0044421	extracellular region part	0.00576060259726031
BP	GO:0040007	growth	0.00610135753220992
CC	GO:0036477	somatodendritic compartment	0.006222265506607
BP	GO:0006139	nucleobase-containing compound metabolic process	0.00706733710828805
CC	GO:0000777	condensed chromosome kinetochore	0.00874592727759076
BP	GO:0090304	nucleic acid metabolic process	0.00874592727759076
CC	GO:0000779	condensed chromosome, centromeric region	0.00874592727759076
BP	GO:0051726	regulation of cell cycle	0.00912710594019194
BP	GO:0048518	positive regulation of biological process	0.00949837621661246
CC	GO:0044422	organelle part	0.00963012543895142
BP	GO:0051130	positive regulation of cellular component organization	0.01038764371117
BP	GO:0006260	DNA replication	0.0112385745290873
MF	GO:0046873	metal ion transmembrane transporter activity	0.0112385745290873
MF	GO:0005261	cation channel activity	0.0112569256672912
BP	GO:0031123	RNA 3'-end processing	0.0121068830421418
BP	GO:0006403	RNA localization	0.0121068830421418
CC	GO:0044427	chromosomal part	0.0142385620755086
BP	GO:0051128	regulation of cellular component organization	0.015638101959027
CC	GO:0099699	integral component of synaptic membrane	0.0166715953552337
CC	GO:0005694	chromosome	0.0168674651117897
BP	GO:0051094	positive regulation of developmental process	0.0168674651117897
BP	GO:0051179	localization	0.0168674651117897
CC	GO:0005615	extracellular space	0.0168674651117897
MF	GO:0044877	protein-containing complex binding	0.0168674651117897
BP	GO:0043170	macromolecule metabolic process	0.0171610185336936
BP	GO:0048522	positive regulation of cellular process	0.0183519357939363
CC	GO:0098878	neurotransmitter receptor complex	0.0184553606346863
BP	GO:0030198	extracellular matrix organization	0.0191823060571157
MF	GO:0005267	potassium channel activity	0.0198304687847926
CC	GO:0005581	collagen trimer	0.0198304687847926
BP	GO:0007346	regulation of mitotic cell cycle	0.0204854565645031
BP	GO:0000245	spliceosomal complex assembly	0.0204854565645031
CC	GO:0098590	plasma membrane region	0.0204854565645031
MF	GO:0005212	structural constituent of eye lens	0.0204854565645031
CC	GO:0033267	axon part	0.0206359847894913
BP	GO:0000278	mitotic cell cycle	0.0212401990157516
CC	GO:0044297	cell body	0.0212401990157516
BP	GO:0007155	cell adhesion	0.0212401990157516
BP	GO:0022610	biological adhesion	0.0217590791604384
BP	GO:0051239	regulation of multicellular organismal process	0.0224358612991943
CC	GO:0044459	plasma membrane part	0.0225883650538427
BP	GO:0000070	mitotic sister chromatid segregation	0.0241738401076683
BP	GO:0003418	growth plate cartilage chondrocyte differentiation	0.0241738401076683
CC	GO:0043025	neuronal cell body	0.0249542647312055
CC	GO:0044446	intracellular organelle part	0.0253340357958263
BP	GO:0099536	synaptic signaling	0.0253340357958263
BP	GO:0046483	heterocycle metabolic process	0.0253340357958263
BP	GO:0007268	chemical synaptic transmission	0.0265114452133315
BP	GO:0098916	anterograde trans-synaptic signaling	0.0265114452133315
BP	GO:0006261	DNA-dependent DNA replication	0.0265114452133315
CC	GO:0044327	dendritic spine head	0.0265114452133315
CC	GO:0005856	cytoskeleton	0.0265114452133315
BP	GO:0048167	regulation of synaptic plasticity	0.0265114452133315
BP	GO:0048589	developmental growth	0.0265661582976168
CC	GO:0043005	neuron projection	0.0270099105225224
MF	GO:0015079	potassium ion transmembrane transporter activity	0.0273084735349938
BP	GO:0043062	extracellular structure organization	0.0273084735349938
BP	GO:0007049	cell cycle	0.0273084735349938
BP	GO:0051983	regulation of chromosome segregation	0.0273084735349938
CC	GO:0042734	presynaptic membrane	0.0279424829405701
BP	GO:0060348	bone development	0.0298298836343838
BP	GO:0006259	DNA metabolic process	0.0305646453996152
CC	GO:0098793	presynapse	0.0305646453996152
BP	GO:0099537	trans-synaptic signaling	0.0305646453996152
CC	GO:0005576	extracellular region	0.0305646453996152
CC	GO:0005813	centrosome	0.0305646453996152
BP	GO:0003433	chondrocyte development involved in endochondral bone morphogenesis	0.0305646453996152
CC	GO:0071013	catalytic step 2 spliceosome	0.0307521570816663
CC	GO:0098936	intrinsic component of postsynaptic membrane	0.0308352910442486
BP	GO:0051236	establishment of RNA localization	0.0314547711591212
BP	GO:0033047	regulation of mitotic sister chromatid segregation	0.0322481690626832
BP	GO:0098659	inorganic cation import across plasma membrane	0.0322481690626832
BP	GO:0099587	inorganic ion import across plasma membrane	0.0322481690626832
MF	GO:0022836	gated channel activity	0.0323843914982656
BP	GO:0045597	positive regulation of cell differentiation	0.0345152082667777
BP	GO:0008150	biological_process	0.0345152082667777
BP	GO:0034641	cellular nitrogen compound metabolic process	0.0345152082667777
BP	GO:0000819	sister chromatid segregation	0.0354454676817403
BP	GO:0008037	cell recognition	0.0358489923473846
BP	GO:0140014	mitotic nuclear division	0.0359497898205077
MF	GO:0003729	mRNA binding	0.0362843932619489
CC	GO:0008328	ionotropic glutamate receptor complex	0.0404765676259526
CC	GO:0099634	postsynaptic specialization membrane	0.0404765676259526
BP	GO:0006725	cellular aromatic compound metabolic process	0.0404765676259526
BP	GO:0007215	glutamate receptor signaling pathway	0.04053926687293
BP	GO:0003422	growth plate cartilage morphogenesis	0.0409695194626483
MF	GO:0003723	RNA binding	0.0419240596361601
BP	GO:0048869	cellular developmental process	0.0420014533376971
CC	GO:0098794	postsynapse	0.0421438562440061
BP	GO:0044089	positive regulation of cellular component biogenesis	0.0426438671288628
MF	GO:0030020	extracellular matrix structural constituent conferring tensile strength	0.044134677027871
BP	GO:0098655	cation transmembrane transport	0.0456438798118851
BP	GO:0033045	regulation of sister chromatid segregation	0.0464990663467669
BP	GO:0001501	skeletal system development	0.0466028338778878
BP	GO:0090068	positive regulation of cell cycle process	0.0466028338778878
CC	GO:0034703	cation channel complex	0.0466028338778878
BP	GO:0032879	regulation of localization	0.0469350070561879
BP	GO:0048666	neuron development	0.0470075087269718
CC	GO:0000502	proteasome complex	0.0470075087269718
CC	GO:0043229	intracellular organelle	0.0473534117612966
BP	GO:0007088	regulation of mitotic nuclear division	0.0478670005633175
BP	GO:0003071	renal system process involved in regulation of systemic arterial blood pressure	0.0478670005633175
BP	GO:0034508	centromere complex assembly	0.0492232036304315
MF	GO:0005249	voltage-gated potassium channel activity	0.0495094298341938
BP	GO:0060351	cartilage development involved in endochondral bone morphogenesis	0.0499130281498087
BP	GO:0097435	supramolecular fiber organization	0.0499130281498087
