# Supplementary material for: Dedicated transcriptomics combined with power analysis lead to functional understanding of genes with weak phenotypic changes in knockout lines
Source: PLoS Comput Biol. 2020 Nov 12;16(11):e1008354. doi: 10.1371/journal.pcbi.1008354 (PMC7685438; doi:10.1371/journal.pcbi.1008354)
Supplement: S4 File — (GZ) [file pcbi.1008354.s018.gz › S4_File/gor0.7/945.tsv]

ontology	category	term	BH
CC	GO:0032991	protein-containing complex	4.25744731076308e-08
CC	GO:0044428	nuclear part	5.14784739821015e-07
BP	GO:0009987	cellular process	8.31743242776798e-07
MF	GO:0005515	protein binding	1.60186191038381e-06
CC	GO:0031012	extracellular matrix	1.60186191038381e-06
MF	GO:0005201	extracellular matrix structural constituent	1.82747725959514e-06
CC	GO:0031981	nuclear lumen	1.82747725959514e-06
CC	GO:0070013	intracellular organelle lumen	2.45863840431562e-06
CC	GO:0031974	membrane-enclosed lumen	2.45863840431562e-06
CC	GO:0043233	organelle lumen	2.45863840431562e-06
MF	GO:0005198	structural molecule activity	2.69732061628462e-06
MF	GO:0005488	binding	3.61065922633358e-06
CC	GO:0062023	collagen-containing extracellular matrix	4.32737118576406e-06
CC	GO:0005634	nucleus	7.06043554470632e-06
BP	GO:0071840	cellular component organization or biogenesis	7.78175267293251e-06
BP	GO:0048731	system development	9.67497098395618e-06
BP	GO:0032502	developmental process	1.38893030215087e-05
BP	GO:0032501	multicellular organismal process	1.38893030215087e-05
BP	GO:0007275	multicellular organism development	1.55631197809708e-05
BP	GO:0065007	biological regulation	2.35820940443142e-05
CC	GO:0043228	non-membrane-bounded organelle	2.42008677894336e-05
BP	GO:0048856	anatomical structure development	2.42008677894336e-05
CC	GO:0005654	nucleoplasm	2.53332890947377e-05
BP	GO:0016043	cellular component organization	3.95050770295364e-05
BP	GO:0007399	nervous system development	4.23159906222227e-05
CC	GO:0045202	synapse	5.27968403039793e-05
CC	GO:0043232	intracellular non-membrane-bounded organelle	5.30842220148253e-05
BP	GO:0006396	RNA processing	6.77285432966197e-05
CC	GO:0097458	neuron part	8.25929320160853e-05
CC	GO:0031226	intrinsic component of plasma membrane	0.000107264844634975
CC	GO:0005887	integral component of plasma membrane	0.000148673272522735
CC	GO:0030424	axon	0.000196257064393903
BP	GO:0050789	regulation of biological process	0.000235620659757173
CC	GO:0036477	somatodendritic compartment	0.00033047993718448
CC	GO:0097060	synaptic membrane	0.000496189854762919
CC	GO:0044456	synapse part	0.000530572573435109
BP	GO:0008380	RNA splicing	0.000693707256296421
CC	GO:1990904	ribonucleoprotein complex	0.00082572891830179
CC	GO:0005681	spliceosomal complex	0.000851005593486423
CC	GO:0005623	cell	0.00098297571653219
CC	GO:0044422	organelle part	0.00106993716316659
CC	GO:0000775	chromosome, centromeric region	0.00111087478361796
MF	GO:0005212	structural constituent of eye lens	0.00111087478361796
CC	GO:0044464	cell part	0.0011637980605079
CC	GO:0044420	extracellular matrix component	0.0011637980605079
CC	GO:0000776	kinetochore	0.00137951954065442
BP	GO:0016071	mRNA metabolic process	0.00162860960260172
BP	GO:0050794	regulation of cellular process	0.00200792420873213
BP	GO:0006397	mRNA processing	0.00293100256575475
CC	GO:0043005	neuron projection	0.00319910056762576
CC	GO:0097447	dendritic tree	0.00353963923086834
CC	GO:0005581	collagen trimer	0.00364337583634096
BP	GO:0090304	nucleic acid metabolic process	0.00378689234865351
BP	GO:0048519	negative regulation of biological process	0.00378689234865351
BP	GO:0043170	macromolecule metabolic process	0.00415463158222989
BP	GO:0006139	nucleobase-containing compound metabolic process	0.00438676370869465
MF	GO:0044877	protein-containing complex binding	0.00438676370869465
CC	GO:0044421	extracellular region part	0.00457901730407098
BP	GO:0051239	regulation of multicellular organismal process	0.00490624499791952
BP	GO:0051179	localization	0.00523823626443602
CC	GO:0030425	dendrite	0.00538853263701752
CC	GO:0005813	centrosome	0.00542032864157977
CC	GO:0098687	chromosomal region	0.00542032864157977
CC	GO:0044459	plasma membrane part	0.00543168036403068
BP	GO:0048523	negative regulation of cellular process	0.00601275988122711
CC	GO:0044446	intracellular organelle part	0.00610599942241984
BP	GO:0006403	RNA localization	0.00674056619204141
CC	GO:0045211	postsynaptic membrane	0.00700046416908905
BP	GO:0008037	cell recognition	0.00716739939147516
BP	GO:0034641	cellular nitrogen compound metabolic process	0.00755613392001548
BP	GO:0030154	cell differentiation	0.00915700233700594
BP	GO:0099536	synaptic signaling	0.00932340204611027
BP	GO:0048869	cellular developmental process	0.0104029586172134
CC	GO:0098978	glutamatergic synapse	0.0105755359914625
BP	GO:0046483	heterocycle metabolic process	0.0109125221802406
BP	GO:0022008	neurogenesis	0.0112082234444881
BP	GO:0030182	neuron differentiation	0.0113560392271965
BP	GO:0048666	neuron development	0.0114488568935144
BP	GO:0048518	positive regulation of biological process	0.0114488568935144
BP	GO:0051726	regulation of cell cycle	0.0114488568935144
BP	GO:0051094	positive regulation of developmental process	0.0114488568935144
BP	GO:0000375	RNA splicing, via transesterification reactions	0.0114488568935144
BP	GO:0000377	RNA splicing, via transesterification reactions with bulged adenosine as nucleophile	0.0114488568935144
BP	GO:0000398	mRNA splicing, via spliceosome	0.0114488568935144
BP	GO:2000026	regulation of multicellular organismal development	0.0116331497667235
BP	GO:0022610	biological adhesion	0.0117204998022567
BP	GO:0050793	regulation of developmental process	0.0132280156736404
CC	GO:0030054	cell junction	0.0132616144201974
MF	GO:0030020	extracellular matrix structural constituent conferring tensile strength	0.0134816026885622
BP	GO:0000245	spliceosomal complex assembly	0.0150515107768852
CC	GO:0000779	condensed chromosome, centromeric region	0.0150515107768852
CC	GO:0098590	plasma membrane region	0.0150515107768852
BP	GO:0099537	trans-synaptic signaling	0.0150515107768852
BP	GO:0007268	chemical synaptic transmission	0.0154715624769737
BP	GO:0098916	anterograde trans-synaptic signaling	0.0154715624769737
BP	GO:0048167	regulation of synaptic plasticity	0.0160919207523332
BP	GO:0007155	cell adhesion	0.0165098033885658
BP	GO:0048699	generation of neurons	0.0166422606181193
CC	GO:0033267	axon part	0.0173924178208076
MF	GO:0046873	metal ion transmembrane transporter activity	0.0173924178208076
MF	GO:0005509	calcium ion binding	0.0173924178208076
CC	GO:0005615	extracellular space	0.0173924178208076
BP	GO:0006260	DNA replication	0.0178199805314228
BP	GO:0098703	calcium ion import across plasma membrane	0.0178199805314228
BP	GO:1902656	calcium ion import into cytosol	0.0178199805314228
BP	GO:0006725	cellular aromatic compound metabolic process	0.0189806981541612
CC	GO:0005694	chromosome	0.0197465188530136
CC	GO:0000777	condensed chromosome kinetochore	0.0201359073315182
BP	GO:0008150	biological_process	0.0203679736715651
BP	GO:0040007	growth	0.0203679736715651
BP	GO:0051236	establishment of RNA localization	0.0203679736715651
CC	GO:0071944	cell periphery	0.0225379084411649
BP	GO:0031175	neuron projection development	0.0229221906340812
BP	GO:0051983	regulation of chromosome segregation	0.0229221906340812
BP	GO:0051130	positive regulation of cellular component organization	0.0229221906340812
BP	GO:0000070	mitotic sister chromatid segregation	0.0229221906340812
CC	GO:0005886	plasma membrane	0.0229221906340812
BP	GO:0060350	endochondral bone morphogenesis	0.0236657020707948
BP	GO:0007049	cell cycle	0.0242577733726432
BP	GO:0010467	gene expression	0.025107425597827
BP	GO:0090068	positive regulation of cell cycle process	0.025107425597827
BP	GO:0051128	regulation of cellular component organization	0.025107425597827
CC	GO:0098878	neurotransmitter receptor complex	0.026208882226982
BP	GO:0051962	positive regulation of nervous system development	0.0262686431916919
CC	GO:0044427	chromosomal part	0.0278444053463883
BP	GO:0000278	mitotic cell cycle	0.0279288692662856
BP	GO:0007215	glutamate receptor signaling pathway	0.0283420104816852
BP	GO:0006941	striated muscle contraction	0.0284822256713958
BP	GO:0120039	plasma membrane bounded cell projection morphogenesis	0.0284822256713958
BP	GO:0032412	regulation of ion transmembrane transporter activity	0.0285098491999602
BP	GO:0051960	regulation of nervous system development	0.0285336038886468
BP	GO:0048812	neuron projection morphogenesis	0.0300389446332639
CC	GO:0098794	postsynapse	0.0300389446332639
BP	GO:0048589	developmental growth	0.0300389446332639
CC	GO:0099240	intrinsic component of synaptic membrane	0.0300389446332639
BP	GO:0022613	ribonucleoprotein complex biogenesis	0.0300389446332639
CC	GO:0008328	ionotropic glutamate receptor complex	0.0304619381279002
MF	GO:0003729	mRNA binding	0.0306000553639378
BP	GO:0048522	positive regulation of cellular process	0.0309507820838066
BP	GO:0030030	cell projection organization	0.0325516924421597
BP	GO:0033045	regulation of sister chromatid segregation	0.0329509689883809
BP	GO:0048858	cell projection morphogenesis	0.0331500583542401
BP	GO:0120036	plasma membrane bounded cell projection organization	0.0335195068367036
BP	GO:1901701	cellular response to oxygen-containing compound	0.0336439596699101
CC	GO:0000502	proteasome complex	0.0336439596699101
BP	GO:0050657	nucleic acid transport	0.0336439596699101
BP	GO:0050658	RNA transport	0.0336439596699101
CC	GO:0099634	postsynaptic specialization membrane	0.0343447316709203
BP	GO:0045597	positive regulation of cell differentiation	0.034397815496523
BP	GO:0048468	cell development	0.0353054513605613
BP	GO:0000819	sister chromatid segregation	0.0361683407490112
BP	GO:1901360	organic cyclic compound metabolic process	0.0387271438739659
CC	GO:0042995	cell projection	0.0387271438739659
CC	GO:0044463	cell projection part	0.0387271438739659
CC	GO:0120038	plasma membrane bounded cell projection part	0.0387271438739659
BP	GO:0006807	nitrogen compound metabolic process	0.0393089891236717
BP	GO:0031123	RNA 3'-end processing	0.0405584803900492
BP	GO:0050808	synapse organization	0.0409023705589919
CC	GO:0071013	catalytic step 2 spliceosome	0.0416763810360778
BP	GO:0044085	cellular component biogenesis	0.0438358527136817
CC	GO:0005576	extracellular region	0.0440850105185146
CC	GO:0034705	potassium channel complex	0.0450071578767476
MF	GO:0003723	RNA binding	0.0453858099866901
CC	GO:0044297	cell body	0.0453858099866901
CC	GO:0044451	nucleoplasm part	0.046230298880299
BP	GO:0033047	regulation of mitotic sister chromatid segregation	0.0467587118932365
BP	GO:0016070	RNA metabolic process	0.0477327264621912
BP	GO:0050804	modulation of chemical synaptic transmission	0.0479244083185167
BP	GO:0006275	regulation of DNA replication	0.0481519651855007
