# Supplementary material for: Dedicated transcriptomics combined with power analysis lead to functional understanding of genes with weak phenotypic changes in knockout lines
Source: PLoS Comput Biol. 2020 Nov 12;16(11):e1008354. doi: 10.1371/journal.pcbi.1008354 (PMC7685438; doi:10.1371/journal.pcbi.1008354)
Supplement: S4 File — (GZ) [file pcbi.1008354.s018.gz › S4_File/gor0.7/168.tsv]

ontology	category	term	BH
CC	GO:0032991	protein-containing complex	3.80599348245262e-09
BP	GO:0009987	cellular process	1.10140309657101e-08
BP	GO:0032501	multicellular organismal process	2.1134550845229e-07
CC	GO:0044428	nuclear part	3.02543723273734e-07
CC	GO:0031012	extracellular matrix	3.02543723273734e-07
MF	GO:0005201	extracellular matrix structural constituent	3.02543723273734e-07
BP	GO:0007275	multicellular organism development	5.47420937107481e-07
CC	GO:0062023	collagen-containing extracellular matrix	7.7215364586064e-07
MF	GO:0005515	protein binding	9.32122148983266e-07
BP	GO:0071840	cellular component organization or biogenesis	9.32122148983266e-07
BP	GO:0048731	system development	9.32122148983266e-07
BP	GO:0065007	biological regulation	9.5411056888366e-07
BP	GO:0048856	anatomical structure development	9.5411056888366e-07
BP	GO:0032502	developmental process	1.00829626190049e-06
MF	GO:0005198	structural molecule activity	1.87159430875975e-06
CC	GO:0031981	nuclear lumen	1.92285129065183e-06
CC	GO:0070013	intracellular organelle lumen	3.81118860880972e-06
CC	GO:0031974	membrane-enclosed lumen	3.83570968842571e-06
CC	GO:0043233	organelle lumen	3.83570968842571e-06
BP	GO:0050789	regulation of biological process	4.20270993606738e-06
BP	GO:0016043	cellular component organization	6.9833070265541e-06
CC	GO:0043228	non-membrane-bounded organelle	7.60070590868433e-06
MF	GO:0005488	binding	1.44867010460742e-05
CC	GO:0030424	axon	1.44867010460742e-05
CC	GO:0005654	nucleoplasm	1.56669609609657e-05
CC	GO:0043232	intracellular non-membrane-bounded organelle	1.71542195400274e-05
BP	GO:0050794	regulation of cellular process	1.71542195400274e-05
BP	GO:0006396	RNA processing	1.71542195400274e-05
BP	GO:0007399	nervous system development	2.45368018725237e-05
BP	GO:0006139	nucleobase-containing compound metabolic process	2.64655175685755e-05
CC	GO:0005634	nucleus	2.71795145946645e-05
BP	GO:0090304	nucleic acid metabolic process	2.75512499228538e-05
CC	GO:0045202	synapse	5.00074581081512e-05
CC	GO:0044421	extracellular region part	5.96482648363648e-05
BP	GO:0016071	mRNA metabolic process	5.96482648363648e-05
BP	GO:0006397	mRNA processing	7.29678016404423e-05
CC	GO:0097060	synaptic membrane	0.000115340710799272
BP	GO:0008380	RNA splicing	0.000181442654061966
CC	GO:0044422	organelle part	0.000196012439791638
BP	GO:0046483	heterocycle metabolic process	0.000220635428259357
CC	GO:0044456	synapse part	0.000247075797611804
CC	GO:0005681	spliceosomal complex	0.000296820269524955
BP	GO:0048519	negative regulation of biological process	0.000559201489430982
BP	GO:0048523	negative regulation of cellular process	0.000622798439392432
BP	GO:0043170	macromolecule metabolic process	0.000701920872764462
BP	GO:0051726	regulation of cell cycle	0.00115152280294065
CC	GO:0097458	neuron part	0.0012674405512298
CC	GO:0005623	cell	0.00138144792643347
MF	GO:0044877	protein-containing complex binding	0.00138144792643347
CC	GO:0031226	intrinsic component of plasma membrane	0.00138144792643347
CC	GO:0005581	collagen trimer	0.00138144792643347
CC	GO:0044420	extracellular matrix component	0.00138144792643347
CC	GO:0005615	extracellular space	0.00138144792643347
BP	GO:0051128	regulation of cellular component organization	0.00144572712214692
CC	GO:0044464	cell part	0.00144572712214692
CC	GO:0036477	somatodendritic compartment	0.0015414877969777
CC	GO:0000775	chromosome, centromeric region	0.00162118378264423
BP	GO:0051239	regulation of multicellular organismal process	0.00169061400048979
BP	GO:0006725	cellular aromatic compound metabolic process	0.00175763589096209
CC	GO:1990904	ribonucleoprotein complex	0.00184191107260805
BP	GO:0034641	cellular nitrogen compound metabolic process	0.00186915858045483
BP	GO:0048518	positive regulation of biological process	0.00202958899411626
CC	GO:0044446	intracellular organelle part	0.00204230745356324
BP	GO:0040007	growth	0.00250252696460941
CC	GO:0033267	axon part	0.0025219654477955
CC	GO:0005576	extracellular region	0.00277846407355155
BP	GO:0000070	mitotic sister chromatid segregation	0.00338230440212324
CC	GO:0000776	kinetochore	0.00359901376104566
CC	GO:0005887	integral component of plasma membrane	0.00359901376104566
CC	GO:0030054	cell junction	0.00371769047367094
BP	GO:0000375	RNA splicing, via transesterification reactions	0.00384922954924424
BP	GO:0000377	RNA splicing, via transesterification reactions with bulged adenosine as nucleophile	0.00384922954924424
BP	GO:0000398	mRNA splicing, via spliceosome	0.00384922954924424
BP	GO:0048522	positive regulation of cellular process	0.00421410722147222
BP	GO:0051130	positive regulation of cellular component organization	0.00434239651378151
BP	GO:0051094	positive regulation of developmental process	0.00448640057390317
BP	GO:0048869	cellular developmental process	0.00465135198165238
BP	GO:1901360	organic cyclic compound metabolic process	0.0051273867623722
CC	GO:0044297	cell body	0.0053590511287744
CC	GO:0098687	chromosomal region	0.0053590511287744
BP	GO:0050793	regulation of developmental process	0.00556732956127879
BP	GO:0140014	mitotic nuclear division	0.00602525417423442
BP	GO:0030154	cell differentiation	0.00608759094465071
CC	GO:0043025	neuronal cell body	0.00630683268427678
BP	GO:0003008	system process	0.00633993655673914
BP	GO:2000026	regulation of multicellular organismal development	0.00635834080120366
BP	GO:0016070	RNA metabolic process	0.00644408204889296
MF	GO:0005212	structural constituent of eye lens	0.00647414880813034
BP	GO:0006941	striated muscle contraction	0.00674712869348732
BP	GO:0008150	biological_process	0.00700082865350798
BP	GO:0051179	localization	0.00715742138731706
CC	GO:0005813	centrosome	0.00715742138731706
CC	GO:0044459	plasma membrane part	0.00728392952582114
BP	GO:0051960	regulation of nervous system development	0.00739592985474833
BP	GO:0051983	regulation of chromosome segregation	0.00744668992507067
BP	GO:0022008	neurogenesis	0.00759224390426024
BP	GO:0090068	positive regulation of cell cycle process	0.00759224390426024
CC	GO:0045211	postsynaptic membrane	0.00784585440504139
BP	GO:0006403	RNA localization	0.00784585440504139
BP	GO:0031123	RNA 3'-end processing	0.00789296157602072
BP	GO:0010467	gene expression	0.00799814893104636
CC	GO:0099080	supramolecular complex	0.00901878833328588
CC	GO:0099081	supramolecular polymer	0.00901878833328588
BP	GO:0007088	regulation of mitotic nuclear division	0.00931239779077723
BP	GO:0007346	regulation of mitotic cell cycle	0.00931239779077723
BP	GO:0033045	regulation of sister chromatid segregation	0.00935871719685984
CC	GO:0099512	supramolecular fiber	0.00969619533516914
BP	GO:0030182	neuron differentiation	0.0102919421309089
BP	GO:0048699	generation of neurons	0.0114426512414638
BP	GO:0033047	regulation of mitotic sister chromatid segregation	0.0122819268953148
BP	GO:0048468	cell development	0.0124134997916275
CC	GO:0098878	neurotransmitter receptor complex	0.0124134997916275
BP	GO:0006807	nitrogen compound metabolic process	0.0131405758369978
BP	GO:0000819	sister chromatid segregation	0.0132829482193926
MF	GO:0030020	extracellular matrix structural constituent conferring tensile strength	0.0132829482193926
BP	GO:0048589	developmental growth	0.0134663987860624
BP	GO:0000245	spliceosomal complex assembly	0.0145899692169568
BP	GO:0051962	positive regulation of nervous system development	0.0156855328458702
CC	GO:0000779	condensed chromosome, centromeric region	0.0162675138954562
CC	GO:0099240	intrinsic component of synaptic membrane	0.0172796053378294
CC	GO:0005694	chromosome	0.0172796053378294
BP	GO:0048666	neuron development	0.0172796053378294
BP	GO:0099536	synaptic signaling	0.0178785168308535
CC	GO:0043005	neuron projection	0.018064736379432
BP	GO:0007215	glutamate receptor signaling pathway	0.0182567117748827
BP	GO:0099537	trans-synaptic signaling	0.0184732577821977
CC	GO:0098794	postsynapse	0.0191836167323828
MF	GO:0003729	mRNA binding	0.0206469440719438
CC	GO:0000777	condensed chromosome kinetochore	0.0209395927318818
CC	GO:0044327	dendritic spine head	0.0209395927318818
BP	GO:0007049	cell cycle	0.0209395927318818
BP	GO:0000278	mitotic cell cycle	0.0209395927318818
BP	GO:0006259	DNA metabolic process	0.0210688905432757
BP	GO:0045597	positive regulation of cell differentiation	0.0214169164972279
BP	GO:0060255	regulation of macromolecule metabolic process	0.0218628835821701
BP	GO:0044089	positive regulation of cellular component biogenesis	0.0226841742040577
CC	GO:0098978	glutamatergic synapse	0.0228978849791925
BP	GO:0007268	chemical synaptic transmission	0.023729493060663
BP	GO:0098916	anterograde trans-synaptic signaling	0.023729493060663
CC	GO:0098793	presynapse	0.0250464950584031
BP	GO:0003009	skeletal muscle contraction	0.0252846802555375
MF	GO:0005261	cation channel activity	0.0253308957280579
BP	GO:0003071	renal system process involved in regulation of systemic arterial blood pressure	0.0253308957280579
CC	GO:0005856	cytoskeleton	0.0253308957280579
CC	GO:0044451	nucleoplasm part	0.0262252018379487
BP	GO:0032879	regulation of localization	0.0262947045680601
CC	GO:0044309	neuron spine	0.0263293613650354
BP	GO:0050808	synapse organization	0.0263293613650354
CC	GO:0043197	dendritic spine	0.0264040469946216
BP	GO:0040008	regulation of growth	0.0264040469946216
CC	GO:0043292	contractile fiber	0.0264040469946216
BP	GO:0010564	regulation of cell cycle process	0.0264040469946216
BP	GO:0048168	regulation of neuronal synaptic plasticity	0.0264040469946216
CC	GO:0044427	chromosomal part	0.0268924563744014
CC	GO:0098590	plasma membrane region	0.0269696000908066
BP	GO:0048167	regulation of synaptic plasticity	0.0273815632522158
BP	GO:0097435	supramolecular fiber organization	0.0282694030261269
BP	GO:0120035	regulation of plasma membrane bounded cell projection organization	0.028358531604609
MF	GO:0046873	metal ion transmembrane transporter activity	0.0287002270721581
BP	GO:0007154	cell communication	0.0293284995056147
BP	GO:0007059	chromosome segregation	0.0293284995056147
CC	GO:0008328	ionotropic glutamate receptor complex	0.0318557910134978
BP	GO:0045595	regulation of cell differentiation	0.032375289308662
BP	GO:0050877	nervous system process	0.0326233234478909
BP	GO:0008037	cell recognition	0.0335234490199883
BP	GO:0044260	cellular macromolecule metabolic process	0.0351426769745559
BP	GO:0051783	regulation of nuclear division	0.0354683671353945
CC	GO:0098936	intrinsic component of postsynaptic membrane	0.0356642269068154
BP	GO:0023052	signaling	0.036738451234382
CC	GO:0048786	presynaptic active zone	0.036738451234382
BP	GO:0050767	regulation of neurogenesis	0.0369188711650416
BP	GO:0051236	establishment of RNA localization	0.0397868107370291
BP	GO:0060350	endochondral bone morphogenesis	0.0397868107370291
BP	GO:0031175	neuron projection development	0.0400420385775211
BP	GO:0030198	extracellular matrix organization	0.040050654018251
BP	GO:0031344	regulation of cell projection organization	0.0424400735599837
BP	GO:1902749	regulation of cell cycle G2/M phase transition	0.0435371880970572
BP	GO:0006352	DNA-templated transcription, initiation	0.0450315036208127
BP	GO:0010971	positive regulation of G2/M transition of mitotic cell cycle	0.0450315036208127
BP	GO:0033993	response to lipid	0.0478373666152889
CC	GO:0071013	catalytic step 2 spliceosome	0.0483965525442727
BP	GO:0044085	cellular component biogenesis	0.049105517074123
BP	GO:0050769	positive regulation of neurogenesis	0.0494619027631525
