# Supplementary material for: Dedicated transcriptomics combined with power analysis lead to functional understanding of genes with weak phenotypic changes in knockout lines
Source: PLoS Comput Biol. 2020 Nov 12;16(11):e1008354. doi: 10.1371/journal.pcbi.1008354 (PMC7685438; doi:10.1371/journal.pcbi.1008354)
Supplement: S4 File — (GZ) [file pcbi.1008354.s018.gz › S4_File/gor0.7/880.tsv]

ontology	category	term	BH
CC	GO:0032991	protein-containing complex	4.61852434337225e-09
BP	GO:0009987	cellular process	1.8319413928838e-08
BP	GO:0071840	cellular component organization or biogenesis	7.89245834853896e-08
CC	GO:0044428	nuclear part	1.11731679841578e-07
MF	GO:0005515	protein binding	2.51085176496474e-07
BP	GO:0016043	cellular component organization	5.5129161979958e-07
CC	GO:0031981	nuclear lumen	6.73949420273132e-07
CC	GO:0031012	extracellular matrix	9.64403564375086e-07
CC	GO:0043228	non-membrane-bounded organelle	9.64403564375086e-07
BP	GO:0032502	developmental process	1.10196949703598e-06
MF	GO:0005488	binding	1.13658158626012e-06
BP	GO:0007275	multicellular organism development	1.60885774295776e-06
BP	GO:0032501	multicellular organismal process	1.6153735505221e-06
CC	GO:0043232	intracellular non-membrane-bounded organelle	1.91222978947681e-06
BP	GO:0048856	anatomical structure development	1.95108947151968e-06
CC	GO:0005634	nucleus	1.99129695147115e-06
CC	GO:0070013	intracellular organelle lumen	2.43519489519103e-06
CC	GO:0005654	nucleoplasm	2.43519489519103e-06
BP	GO:0065007	biological regulation	2.43519489519103e-06
CC	GO:0031974	membrane-enclosed lumen	2.43519489519103e-06
CC	GO:0043233	organelle lumen	2.43519489519103e-06
BP	GO:0048731	system development	2.48468431267976e-06
MF	GO:0005201	extracellular matrix structural constituent	5.88389517771063e-06
BP	GO:0050794	regulation of cellular process	5.88389517771063e-06
BP	GO:0007399	nervous system development	8.70095581372608e-06
BP	GO:0050789	regulation of biological process	9.75532541566639e-06
CC	GO:0062023	collagen-containing extracellular matrix	1.03857132788764e-05
BP	GO:0006396	RNA processing	1.33543673568059e-05
BP	GO:0048519	negative regulation of biological process	1.49913425366494e-05
BP	GO:0048523	negative regulation of cellular process	2.40469260965352e-05
MF	GO:0005198	structural molecule activity	4.22832872449097e-05
CC	GO:0045202	synapse	4.32275722886606e-05
CC	GO:0030424	axon	5.11866891702966e-05
BP	GO:0051128	regulation of cellular component organization	5.22540940821354e-05
BP	GO:0016071	mRNA metabolic process	7.72486352344242e-05
CC	GO:0044456	synapse part	0.00012572411825408
CC	GO:0097060	synaptic membrane	0.000143407314144667
BP	GO:0008380	RNA splicing	0.000150371396465768
BP	GO:0006397	mRNA processing	0.000205312553654156
CC	GO:0097458	neuron part	0.000466513453185185
BP	GO:0040007	growth	0.000509522683116977
BP	GO:0090304	nucleic acid metabolic process	0.000549033615835252
CC	GO:0044422	organelle part	0.000566050541057007
BP	GO:0048518	positive regulation of biological process	0.000631015736240089
CC	GO:0044421	extracellular region part	0.000666451514727084
BP	GO:0051130	positive regulation of cellular component organization	0.000760451832678891
CC	GO:0000775	chromosome, centromeric region	0.00111183844220591
CC	GO:0044420	extracellular matrix component	0.00117684539568792
MF	GO:0044877	protein-containing complex binding	0.00129987075200347
CC	GO:0000776	kinetochore	0.00134236914735729
BP	GO:0030154	cell differentiation	0.00147659684239814
BP	GO:0051726	regulation of cell cycle	0.0018411116405309
BP	GO:0022008	neurogenesis	0.0018712182734511
CC	GO:0098687	chromosomal region	0.0018712182734511
BP	GO:0048869	cellular developmental process	0.0018712182734511
BP	GO:0006139	nucleobase-containing compound metabolic process	0.00204385907576446
CC	GO:0031226	intrinsic component of plasma membrane	0.00233863711402196
CC	GO:0005681	spliceosomal complex	0.00262135028520059
CC	GO:0044446	intracellular organelle part	0.00337713156290319
BP	GO:0051239	regulation of multicellular organismal process	0.00337713156290319
CC	GO:0005581	collagen trimer	0.00391646799419585
BP	GO:0048699	generation of neurons	0.00392878467720467
BP	GO:0048522	positive regulation of cellular process	0.00412546875491451
CC	GO:0005887	integral component of plasma membrane	0.00412546875491451
CC	GO:0005623	cell	0.0041606665759165
BP	GO:0000375	RNA splicing, via transesterification reactions	0.0041606665759165
BP	GO:0000377	RNA splicing, via transesterification reactions with bulged adenosine as nucleophile	0.0041606665759165
BP	GO:0000398	mRNA splicing, via spliceosome	0.0041606665759165
BP	GO:0050793	regulation of developmental process	0.0041606665759165
CC	GO:0044464	cell part	0.00432574763041627
BP	GO:0000245	spliceosomal complex assembly	0.0045831231898398
BP	GO:0007346	regulation of mitotic cell cycle	0.00472790782390773
CC	GO:1990904	ribonucleoprotein complex	0.00481549467124871
BP	GO:0048468	cell development	0.00495574780719799
CC	GO:0036477	somatodendritic compartment	0.00498515508034769
BP	GO:0051960	regulation of nervous system development	0.00595342474476004
CC	GO:0045211	postsynaptic membrane	0.00595342474476004
MF	GO:0005212	structural constituent of eye lens	0.00662009516527331
BP	GO:0046483	heterocycle metabolic process	0.00663670336043662
CC	GO:0005856	cytoskeleton	0.00698705067024717
BP	GO:0030182	neuron differentiation	0.00762470983762283
CC	GO:0099240	intrinsic component of synaptic membrane	0.00803512590166092
BP	GO:0006260	DNA replication	0.00818107963513893
BP	GO:0043170	macromolecule metabolic process	0.00840723078916635
BP	GO:1901701	cellular response to oxygen-containing compound	0.00840723078916635
CC	GO:0005813	centrosome	0.00844692775944004
CC	GO:0033267	axon part	0.00864389623315329
CC	GO:0005615	extracellular space	0.00873236524730157
BP	GO:0007154	cell communication	0.00873236524730157
MF	GO:0005102	signaling receptor binding	0.00873236524730157
CC	GO:0043005	neuron projection	0.00873236524730157
BP	GO:0023052	signaling	0.00873236524730157
CC	GO:0005576	extracellular region	0.00873236524730157
CC	GO:0044459	plasma membrane part	0.0102156946051623
BP	GO:0000278	mitotic cell cycle	0.010330536600115
BP	GO:0007049	cell cycle	0.0103429185418522
BP	GO:0008037	cell recognition	0.0117187684345298
BP	GO:0048666	neuron development	0.0117187684345298
BP	GO:0051983	regulation of chromosome segregation	0.0120349297028544
BP	GO:0051094	positive regulation of developmental process	0.0120349297028544
BP	GO:0040008	regulation of growth	0.0123632803311091
BP	GO:2000026	regulation of multicellular organismal development	0.0125099551381672
BP	GO:0000070	mitotic sister chromatid segregation	0.0135064139343157
BP	GO:1901700	response to oxygen-containing compound	0.0143457262647923
BP	GO:0051716	cellular response to stimulus	0.0146149794297653
BP	GO:0034641	cellular nitrogen compound metabolic process	0.0146149794297653
BP	GO:0090068	positive regulation of cell cycle process	0.0146149794297653
MF	GO:0003729	mRNA binding	0.0146149794297653
CC	GO:0030054	cell junction	0.0146149794297653
BP	GO:0070887	cellular response to chemical stimulus	0.0154618049436733
CC	GO:0098794	postsynapse	0.0154618049436733
CC	GO:0005694	chromosome	0.0156889304704942
BP	GO:0006259	DNA metabolic process	0.0157790348514434
BP	GO:0006725	cellular aromatic compound metabolic process	0.0162494583966031
BP	GO:0051179	localization	0.0162494583966031
MF	GO:0005509	calcium ion binding	0.0165799841643502
BP	GO:0033045	regulation of sister chromatid segregation	0.0165902575009575
CC	GO:0098590	plasma membrane region	0.0166550608519918
CC	GO:0099080	supramolecular complex	0.0166550608519918
CC	GO:0099081	supramolecular polymer	0.0166550608519918
BP	GO:0030198	extracellular matrix organization	0.0169189547348801
CC	GO:0099512	supramolecular fiber	0.0181015018641479
CC	GO:0000777	condensed chromosome kinetochore	0.0181015018641479
BP	GO:0003071	renal system process involved in regulation of systemic arterial blood pressure	0.0183688447618988
BP	GO:0140014	mitotic nuclear division	0.0200045271956828
BP	GO:0006941	striated muscle contraction	0.0200045271956828
CC	GO:0044327	dendritic spine head	0.0200045271956828
BP	GO:0042221	response to chemical	0.0200045271956828
CC	GO:0044427	chromosomal part	0.0214743459444677
CC	GO:0099572	postsynaptic specialization	0.021706794237659
BP	GO:0033047	regulation of mitotic sister chromatid segregation	0.0224950174616319
BP	GO:0031123	RNA 3'-end processing	0.0233338972873854
BP	GO:0060350	endochondral bone morphogenesis	0.024229202127042
BP	GO:0031175	neuron projection development	0.024229202127042
BP	GO:0000819	sister chromatid segregation	0.0242915256968888
BP	GO:0016070	RNA metabolic process	0.0242915256968888
BP	GO:1902749	regulation of cell cycle G2/M phase transition	0.0244162551698229
CC	GO:0098936	intrinsic component of postsynaptic membrane	0.0244162551698229
MF	GO:0003723	RNA binding	0.0244162551698229
BP	GO:0006403	RNA localization	0.0244162551698229
BP	GO:0003015	heart process	0.0246786669308794
CC	GO:0043197	dendritic spine	0.0248109234806808
CC	GO:0044451	nucleoplasm part	0.024886648699439
CC	GO:0098982	GABA-ergic synapse	0.0249558982568292
BP	GO:0010467	gene expression	0.0252072466918615
BP	GO:0098659	inorganic cation import across plasma membrane	0.0273499481931843
BP	GO:0099587	inorganic ion import across plasma membrane	0.0273499481931843
CC	GO:0098978	glutamatergic synapse	0.027561066889601
BP	GO:0051093	negative regulation of developmental process	0.0317378908875086
BP	GO:0060348	bone development	0.0317378908875086
CC	GO:0000779	condensed chromosome, centromeric region	0.0327755074108941
BP	GO:0045595	regulation of cell differentiation	0.033218133460339
MF	GO:0030020	extracellular matrix structural constituent conferring tensile strength	0.0343444032914613
BP	GO:0043062	extracellular structure organization	0.0360733856088755
CC	GO:0099634	postsynaptic specialization membrane	0.0360733856088755
CC	GO:0044297	cell body	0.0365357865141938
CC	GO:0071944	cell periphery	0.0366946129685228
CC	GO:0043292	contractile fiber	0.0373711950879625
CC	GO:0044309	neuron spine	0.0374086204468122
BP	GO:0022613	ribonucleoprotein complex biogenesis	0.0374086204468122
BP	GO:0048589	developmental growth	0.0374086204468122
CC	GO:0043025	neuronal cell body	0.0374086204468122
CC	GO:0099699	integral component of synaptic membrane	0.0374086204468122
CC	GO:0032279	asymmetric synapse	0.0374086204468122
BP	GO:0022610	biological adhesion	0.0374086204468122
CC	GO:0097447	dendritic tree	0.0380221370296415
BP	GO:0002062	chondrocyte differentiation	0.0394998206840112
BP	GO:1901360	organic cyclic compound metabolic process	0.0403246955597089
CC	GO:0098793	presynapse	0.0403246955597089
BP	GO:0006261	DNA-dependent DNA replication	0.0412094226842413
BP	GO:0097435	supramolecular fiber organization	0.0424688319530413
BP	GO:0007155	cell adhesion	0.0435032963251293
BP	GO:0016049	cell growth	0.0435032963251293
BP	GO:0010564	regulation of cell cycle process	0.0435032963251293
BP	GO:0060255	regulation of macromolecule metabolic process	0.0444308388164641
BP	GO:0045597	positive regulation of cell differentiation	0.044534122416
BP	GO:0099536	synaptic signaling	0.0452278299508771
BP	GO:0006928	movement of cell or subcellular component	0.046396996271346
BP	GO:0001501	skeletal system development	0.0470014712132142
BP	GO:0007088	regulation of mitotic nuclear division	0.0472931926907406
CC	GO:0005886	plasma membrane	0.0482262781629537
BP	GO:0051962	positive regulation of nervous system development	0.0485686823136843
BP	GO:0007268	chemical synaptic transmission	0.0485686823136843
BP	GO:0098916	anterograde trans-synaptic signaling	0.0485686823136843
BP	GO:0120036	plasma membrane bounded cell projection organization	0.0485686823136843
MF	GO:0016887	ATPase activity	0.0485686823136843
BP	GO:0050767	regulation of neurogenesis	0.0485686823136843
MF	GO:1990825	sequence-specific mRNA binding	0.0491993267269662
BP	GO:0009653	anatomical structure morphogenesis	0.0491993267269662
