# Supplementary material for: Dedicated transcriptomics combined with power analysis lead to functional understanding of genes with weak phenotypic changes in knockout lines
Source: PLoS Comput Biol. 2020 Nov 12;16(11):e1008354. doi: 10.1371/journal.pcbi.1008354 (PMC7685438; doi:10.1371/journal.pcbi.1008354)
Supplement: S4 File — (GZ) [file pcbi.1008354.s018.gz › S4_File/gor0.7/405.tsv]

ontology	category	term	BH
CC	GO:0032991	protein-containing complex	2.45473143740831e-08
BP	GO:0009987	cellular process	6.12043812306538e-08
BP	GO:0071840	cellular component organization or biogenesis	5.09612203722426e-07
CC	GO:0043228	non-membrane-bounded organelle	1.77323479627047e-06
BP	GO:0032501	multicellular organismal process	1.77323479627047e-06
BP	GO:0016043	cellular component organization	1.77323479627047e-06
MF	GO:0005515	protein binding	1.77323479627047e-06
CC	GO:0044428	nuclear part	1.77323479627047e-06
CC	GO:0031012	extracellular matrix	2.15824555674988e-06
CC	GO:0043232	intracellular non-membrane-bounded organelle	2.99747820734783e-06
MF	GO:0005198	structural molecule activity	6.60154180109672e-06
BP	GO:0048731	system development	1.29898700449961e-05
BP	GO:0065007	biological regulation	1.31838659042692e-05
CC	GO:0031981	nuclear lumen	2.0447721353006e-05
BP	GO:0032502	developmental process	2.0447721353006e-05
BP	GO:0007275	multicellular organism development	2.0447721353006e-05
CC	GO:0097060	synaptic membrane	2.0447721353006e-05
CC	GO:0062023	collagen-containing extracellular matrix	2.0447721353006e-05
BP	GO:0050789	regulation of biological process	2.0447721353006e-05
CC	GO:0005654	nucleoplasm	2.05556308059032e-05
MF	GO:0005201	extracellular matrix structural constituent	2.05556308059032e-05
MF	GO:0005488	binding	2.05556308059032e-05
CC	GO:0030424	axon	2.05556308059032e-05
CC	GO:0005634	nucleus	2.39213502365408e-05
BP	GO:0048856	anatomical structure development	2.97576340824751e-05
CC	GO:0045202	synapse	3.30018445304559e-05
BP	GO:0006396	RNA processing	3.75447449770225e-05
CC	GO:0070013	intracellular organelle lumen	4.14873684240941e-05
BP	GO:0050794	regulation of cellular process	4.16432009601321e-05
CC	GO:0031974	membrane-enclosed lumen	4.16432009601321e-05
CC	GO:0043233	organelle lumen	4.16432009601321e-05
BP	GO:0016071	mRNA metabolic process	4.52342016930659e-05
MF	GO:0005212	structural constituent of eye lens	5.93588893362719e-05
CC	GO:0031226	intrinsic component of plasma membrane	8.76050361093604e-05
BP	GO:0008380	RNA splicing	8.76050361093604e-05
CC	GO:0044456	synapse part	8.76050361093604e-05
BP	GO:0006397	mRNA processing	8.76050361093604e-05
CC	GO:0099240	intrinsic component of synaptic membrane	0.000286831255761623
BP	GO:0090304	nucleic acid metabolic process	0.000354559685614314
BP	GO:0006139	nucleobase-containing compound metabolic process	0.000354559685614314
CC	GO:0000776	kinetochore	0.000360385064760237
CC	GO:0000775	chromosome, centromeric region	0.000407634484906066
CC	GO:0097458	neuron part	0.000458767837878054
BP	GO:0040007	growth	0.00047551380932108
CC	GO:0045211	postsynaptic membrane	0.000478529303428541
BP	GO:0007399	nervous system development	0.000577053104415238
CC	GO:0030054	cell junction	0.000833922640280456
CC	GO:0005623	cell	0.000833922640280456
BP	GO:0051239	regulation of multicellular organismal process	0.00093727931905468
CC	GO:0044464	cell part	0.000987829959865386
BP	GO:0051128	regulation of cellular component organization	0.00108089971882109
CC	GO:0005887	integral component of plasma membrane	0.00116826100558176
BP	GO:0048518	positive regulation of biological process	0.00126016873083045
BP	GO:0046483	heterocycle metabolic process	0.00142040211883526
CC	GO:0098687	chromosomal region	0.00161658661964356
CC	GO:0044422	organelle part	0.00161658661964356
BP	GO:0043170	macromolecule metabolic process	0.0017295947867514
CC	GO:0005681	spliceosomal complex	0.00178440369107011
BP	GO:0000375	RNA splicing, via transesterification reactions	0.00178440369107011
BP	GO:0000377	RNA splicing, via transesterification reactions with bulged adenosine as nucleophile	0.00178440369107011
BP	GO:0000398	mRNA splicing, via spliceosome	0.00178440369107011
CC	GO:0036477	somatodendritic compartment	0.00202975659520222
CC	GO:0005694	chromosome	0.00263199797730447
BP	GO:0034641	cellular nitrogen compound metabolic process	0.00277156489372023
BP	GO:0048522	positive regulation of cellular process	0.00302339119706341
CC	GO:1990904	ribonucleoprotein complex	0.00324673419746042
CC	GO:0099699	integral component of synaptic membrane	0.00335213473034044
CC	GO:0044421	extracellular region part	0.00365028129090702
BP	GO:0051179	localization	0.00365028129090702
BP	GO:0006725	cellular aromatic compound metabolic process	0.00365919506839811
CC	GO:0098982	GABA-ergic synapse	0.0038013692292891
BP	GO:0048519	negative regulation of biological process	0.0038013692292891
BP	GO:0050793	regulation of developmental process	0.00386941798446895
BP	GO:0048523	negative regulation of cellular process	0.00450692739886867
BP	GO:2000026	regulation of multicellular organismal development	0.00480650141067445
BP	GO:0000245	spliceosomal complex assembly	0.00496784086639014
CC	GO:0098936	intrinsic component of postsynaptic membrane	0.00521645742782778
CC	GO:0097447	dendritic tree	0.00584477117594625
CC	GO:0033267	axon part	0.00585877423223555
CC	GO:0044427	chromosomal part	0.00585877423223555
CC	GO:0005813	centrosome	0.00587520522577597
BP	GO:0098655	cation transmembrane transport	0.00613925560601317
BP	GO:0006260	DNA replication	0.00656857041779702
BP	GO:0051094	positive regulation of developmental process	0.00659710345403256
MF	GO:0044877	protein-containing complex binding	0.00659710345403256
BP	GO:0051130	positive regulation of cellular component organization	0.00661265054514809
CC	GO:0044446	intracellular organelle part	0.00709234235748248
CC	GO:0043005	neuron projection	0.00797050992932148
CC	GO:0030425	dendrite	0.008585288650063
BP	GO:0032879	regulation of localization	0.00889520581753288
BP	GO:0007215	glutamate receptor signaling pathway	0.00900692418236636
BP	GO:0070887	cellular response to chemical stimulus	0.00941048162564213
BP	GO:0045597	positive regulation of cell differentiation	0.00948075094417087
BP	GO:0051716	cellular response to stimulus	0.00960369425065462
CC	GO:0099634	postsynaptic specialization membrane	0.0105920904013967
CC	GO:0044420	extracellular matrix component	0.0105920904013967
BP	GO:0042221	response to chemical	0.0105920904013967
BP	GO:0048869	cellular developmental process	0.0107945560376759
BP	GO:0048468	cell development	0.0115367758760846
BP	GO:0006259	DNA metabolic process	0.0122489351656427
MF	GO:0003729	mRNA binding	0.0123583632167796
CC	GO:0044459	plasma membrane part	0.0124734984979585
BP	GO:0045595	regulation of cell differentiation	0.0124734984979585
BP	GO:0006403	RNA localization	0.0124734984979585
BP	GO:0008037	cell recognition	0.0125074685579349
BP	GO:0030154	cell differentiation	0.0125074685579349
CC	GO:0098794	postsynapse	0.0125074685579349
BP	GO:0050808	synapse organization	0.0125878264898644
MF	GO:0005102	signaling receptor binding	0.0128109322705314
BP	GO:0051726	regulation of cell cycle	0.0128221046180252
BP	GO:0048589	developmental growth	0.0129118638641296
BP	GO:0032412	regulation of ion transmembrane transporter activity	0.0132266223971199
BP	GO:0051983	regulation of chromosome segregation	0.013349651884481
BP	GO:0031123	RNA 3'-end processing	0.0145931948518999
BP	GO:1901360	organic cyclic compound metabolic process	0.0147248498913139
BP	GO:0022008	neurogenesis	0.0156650477589664
CC	GO:0005856	cytoskeleton	0.0159025699946288
BP	GO:0000070	mitotic sister chromatid segregation	0.0159168327836441
BP	GO:0008150	biological_process	0.0161461252714749
CC	GO:0099572	postsynaptic specialization	0.01689913407335
CC	GO:0099055	integral component of postsynaptic membrane	0.0179365594577361
BP	GO:0048666	neuron development	0.0182391384749365
MF	GO:0044325	ion channel binding	0.0182391384749365
CC	GO:0098793	presynapse	0.0182970383193373
BP	GO:0033045	regulation of sister chromatid segregation	0.0188173074880566
BP	GO:0006941	striated muscle contraction	0.018849831946366
BP	GO:0098659	inorganic cation import across plasma membrane	0.0191132890267349
BP	GO:0099587	inorganic ion import across plasma membrane	0.0191132890267349
BP	GO:1905477	positive regulation of protein localization to membrane	0.0196646356250409
CC	GO:0000777	condensed chromosome kinetochore	0.0197490598384042
CC	GO:0044327	dendritic spine head	0.0197490598384042
BP	GO:0030182	neuron differentiation	0.0197562491524299
BP	GO:0099536	synaptic signaling	0.019813076493867
BP	GO:0040008	regulation of growth	0.0204875972482731
BP	GO:0007268	chemical synaptic transmission	0.0213833984735252
BP	GO:0098916	anterograde trans-synaptic signaling	0.0213833984735252
BP	GO:0007154	cell communication	0.0213833984735252
BP	GO:1901701	cellular response to oxygen-containing compound	0.0218066440253312
BP	GO:0003009	skeletal muscle contraction	0.0232172187764254
MF	GO:0016247	channel regulator activity	0.0237462921437476
CC	GO:0005581	collagen trimer	0.0238351605447781
BP	GO:0023052	signaling	0.0245092228949979
BP	GO:0033047	regulation of mitotic sister chromatid segregation	0.0248938549123168
BP	GO:0044260	cellular macromolecule metabolic process	0.0250879191354386
BP	GO:0010467	gene expression	0.0250879191354386
BP	GO:0007049	cell cycle	0.0250879191354386
CC	GO:0098878	neurotransmitter receptor complex	0.0250879191354386
BP	GO:0016070	RNA metabolic process	0.0250879191354386
BP	GO:0051962	positive regulation of nervous system development	0.0251857284437993
BP	GO:0099537	trans-synaptic signaling	0.0252429447269558
BP	GO:0051960	regulation of nervous system development	0.0252429447269558
CC	GO:0005615	extracellular space	0.0256260252424028
BP	GO:0048699	generation of neurons	0.0256275454804189
BP	GO:0022898	regulation of transmembrane transporter activity	0.0276072867104188
CC	GO:0098978	glutamatergic synapse	0.0278830061275402
MF	GO:0005509	calcium ion binding	0.0278830061275402
BP	GO:0022610	biological adhesion	0.0278830061275402
BP	GO:0006261	DNA-dependent DNA replication	0.0285612880193412
BP	GO:0035264	multicellular organism growth	0.0285612880193412
BP	GO:0031953	negative regulation of protein autophosphorylation	0.0289497228316365
CC	GO:0008328	ionotropic glutamate receptor complex	0.0289497228316365
BP	GO:0006974	cellular response to DNA damage stimulus	0.0310443856102913
BP	GO:0006807	nitrogen compound metabolic process	0.0311263189682327
BP	GO:0090068	positive regulation of cell cycle process	0.0316066441191598
BP	GO:0034765	regulation of ion transmembrane transport	0.0323206387063813
BP	GO:0007155	cell adhesion	0.0323206387063813
BP	GO:0030001	metal ion transport	0.0330048316355009
MF	GO:0099106	ion channel regulator activity	0.0330319233789934
BP	GO:0048167	regulation of synaptic plasticity	0.0342341937559106
BP	GO:2001257	regulation of cation channel activity	0.0342341937559106
BP	GO:0001501	skeletal system development	0.0346327517518655
BP	GO:0051236	establishment of RNA localization	0.0351436517263565
BP	GO:0040011	locomotion	0.0378936362841807
CC	GO:0098590	plasma membrane region	0.0390697459297889
BP	GO:1902749	regulation of cell cycle G2/M phase transition	0.0390697459297889
CC	GO:0044297	cell body	0.0390697459297889
BP	GO:0007346	regulation of mitotic cell cycle	0.0391051841280575
BP	GO:0044085	cellular component biogenesis	0.0393600974929245
MF	GO:0046873	metal ion transmembrane transporter activity	0.0400116633836553
CC	GO:0043025	neuronal cell body	0.0402891025951874
BP	GO:0003008	system process	0.0407261103126111
CC	GO:0032279	asymmetric synapse	0.0407261103126111
CC	GO:0098839	postsynaptic density membrane	0.0415543436834561
BP	GO:0071310	cellular response to organic substance	0.0417192562147569
CC	GO:0034703	cation channel complex	0.0424261579395185
BP	GO:0000819	sister chromatid segregation	0.0429477187085116
BP	GO:0000278	mitotic cell cycle	0.0429477187085116
BP	GO:0034220	ion transmembrane transport	0.0447478486177892
BP	GO:0003015	heart process	0.044822675709804
BP	GO:0098660	inorganic ion transmembrane transport	0.0453149360388275
BP	GO:0098662	inorganic cation transmembrane transport	0.0466466138606658
MF	GO:0003723	RNA binding	0.0466466138606658
BP	GO:0042330	taxis	0.0466466138606658
CC	GO:0099512	supramolecular fiber	0.0467390006278556
CC	GO:0098948	intrinsic component of postsynaptic specialization membrane	0.0467390006278556
BP	GO:0048168	regulation of neuronal synaptic plasticity	0.0467390006278556
BP	GO:0006935	chemotaxis	0.0489601272927125
