# Supplementary material for: Dedicated transcriptomics combined with power analysis lead to functional understanding of genes with weak phenotypic changes in knockout lines
Source: PLoS Comput Biol. 2020 Nov 12;16(11):e1008354. doi: 10.1371/journal.pcbi.1008354 (PMC7685438; doi:10.1371/journal.pcbi.1008354)
Supplement: S4 File — (GZ) [file pcbi.1008354.s018.gz › S4_File/gor0.7/961.tsv]

ontology	category	term	BH
CC	GO:0032991	protein-containing complex	3.20741547568891e-09
BP	GO:0009987	cellular process	4.42827895321573e-08
CC	GO:0031012	extracellular matrix	6.44960593855087e-07
BP	GO:0071840	cellular component organization or biogenesis	6.44960593855087e-07
MF	GO:0005515	protein binding	1.9699708483787e-06
MF	GO:0005198	structural molecule activity	2.7436227460486e-06
CC	GO:0062023	collagen-containing extracellular matrix	2.7436227460486e-06
CC	GO:0043228	non-membrane-bounded organelle	2.7436227460486e-06
CC	GO:0030424	axon	3.68322074342874e-06
MF	GO:0005488	binding	3.68322074342874e-06
CC	GO:0044428	nuclear part	5.10199113365791e-06
BP	GO:0016043	cellular component organization	5.10199113365791e-06
CC	GO:0043232	intracellular non-membrane-bounded organelle	5.10199113365791e-06
BP	GO:0048731	system development	8.82418065824576e-06
MF	GO:0005201	extracellular matrix structural constituent	1.0231700577879e-05
BP	GO:0032501	multicellular organismal process	1.09974489241593e-05
BP	GO:0007275	multicellular organism development	1.09974489241593e-05
CC	GO:0097060	synaptic membrane	1.09974489241593e-05
BP	GO:0032502	developmental process	1.3196323407454e-05
BP	GO:0048856	anatomical structure development	2.00448058242169e-05
CC	GO:0045202	synapse	2.78064936911543e-05
CC	GO:0031981	nuclear lumen	6.37156753174538e-05
BP	GO:0006396	RNA processing	6.69207912206795e-05
BP	GO:0065007	biological regulation	6.69207912206795e-05
CC	GO:0097458	neuron part	9.04276004936403e-05
CC	GO:0070013	intracellular organelle lumen	0.000133379584441224
CC	GO:0044421	extracellular region part	0.000176185091975851
BP	GO:0040007	growth	0.000198576694925829
CC	GO:0031974	membrane-enclosed lumen	0.000234565141340117
CC	GO:0043233	organelle lumen	0.000234565141340117
BP	GO:0008380	RNA splicing	0.000236300526593842
CC	GO:0005681	spliceosomal complex	0.000272220165537368
CC	GO:0030054	cell junction	0.000279622650803457
BP	GO:0007399	nervous system development	0.000298875848778793
CC	GO:0005634	nucleus	0.00030563554647824
CC	GO:0044456	synapse part	0.00030563554647824
CC	GO:0000776	kinetochore	0.000338369999215883
CC	GO:0000775	chromosome, centromeric region	0.00037715634866751
CC	GO:0098687	chromosomal region	0.000384557350494809
BP	GO:0051128	regulation of cellular component organization	0.000589740947501011
BP	GO:0006397	mRNA processing	0.000668833559712411
CC	GO:0045211	postsynaptic membrane	0.000712067946674695
BP	GO:0050789	regulation of biological process	0.000760591653705891
BP	GO:0050794	regulation of cellular process	0.000856475678392552
BP	GO:0016071	mRNA metabolic process	0.00131098025068162
CC	GO:0036477	somatodendritic compartment	0.00134666389325274
BP	GO:0051239	regulation of multicellular organismal process	0.00158352554539887
BP	GO:0051179	localization	0.00174134071631667
CC	GO:1990904	ribonucleoprotein complex	0.00193740447593116
CC	GO:0005615	extracellular space	0.00201497348455756
CC	GO:0005654	nucleoplasm	0.00219492976608105
CC	GO:0099240	intrinsic component of synaptic membrane	0.0025407654392036
CC	GO:0044422	organelle part	0.00283657403330879
BP	GO:0050808	synapse organization	0.00328982911486749
CC	GO:0043005	neuron projection	0.00340516854295978
BP	GO:0099536	synaptic signaling	0.00392179295938678
MF	GO:0005212	structural constituent of eye lens	0.00410500052693109
CC	GO:0098982	GABA-ergic synapse	0.00412891618768913
CC	GO:0033267	axon part	0.00412891618768913
BP	GO:0051726	regulation of cell cycle	0.00412891618768913
BP	GO:0048519	negative regulation of biological process	0.00436168238888933
CC	GO:0031226	intrinsic component of plasma membrane	0.00479069513601769
BP	GO:0048589	developmental growth	0.0050324929775452
BP	GO:0099537	trans-synaptic signaling	0.00533943708733932
BP	GO:0007268	chemical synaptic transmission	0.0053885989024358
BP	GO:0098916	anterograde trans-synaptic signaling	0.0053885989024358
CC	GO:0098936	intrinsic component of postsynaptic membrane	0.00547925561992175
CC	GO:0098590	plasma membrane region	0.00552232257478374
BP	GO:0048518	positive regulation of biological process	0.00581331455683944
BP	GO:0048523	negative regulation of cellular process	0.00581331455683944
BP	GO:0050793	regulation of developmental process	0.0064468097224636
BP	GO:0006139	nucleobase-containing compound metabolic process	0.00649052196720325
BP	GO:0051130	positive regulation of cellular component organization	0.00728652878195111
CC	GO:0005887	integral component of plasma membrane	0.00802384208999827
BP	GO:0090304	nucleic acid metabolic process	0.00805079930298481
BP	GO:0000375	RNA splicing, via transesterification reactions	0.00875194272556115
BP	GO:0000377	RNA splicing, via transesterification reactions with bulged adenosine as nucleophile	0.00875194272556115
BP	GO:0000398	mRNA splicing, via spliceosome	0.00875194272556115
CC	GO:0005576	extracellular region	0.00938729054154506
BP	GO:0048666	neuron development	0.00938729054154506
BP	GO:0000070	mitotic sister chromatid segregation	0.00988826741127276
BP	GO:0051960	regulation of nervous system development	0.00996118856711529
CC	GO:0098978	glutamatergic synapse	0.0105431678368074
CC	GO:0042734	presynaptic membrane	0.0107330641213119
BP	GO:0048468	cell development	0.0109719033311638
CC	GO:0044420	extracellular matrix component	0.0114322230287963
CC	GO:0044297	cell body	0.0116342117540987
BP	GO:0048522	positive regulation of cellular process	0.0119205103114956
BP	GO:0034641	cellular nitrogen compound metabolic process	0.0120009458046043
BP	GO:0046483	heterocycle metabolic process	0.0124862463811445
BP	GO:0000819	sister chromatid segregation	0.0124968945584371
BP	GO:2000026	regulation of multicellular organismal development	0.0126525814022309
CC	GO:0005813	centrosome	0.0130140757774396
CC	GO:0005886	plasma membrane	0.0136841581517158
CC	GO:0005581	collagen trimer	0.0136841581517158
BP	GO:0032879	regulation of localization	0.0136841581517158
BP	GO:0043170	macromolecule metabolic process	0.0136841581517158
CC	GO:0043025	neuronal cell body	0.0136841581517158
BP	GO:0051983	regulation of chromosome segregation	0.0136841581517158
MF	GO:0030020	extracellular matrix structural constituent conferring tensile strength	0.0136841581517158
BP	GO:0044085	cellular component biogenesis	0.0136841581517158
BP	GO:0006260	DNA replication	0.0139342500141391
BP	GO:0000245	spliceosomal complex assembly	0.0144782813509342
BP	GO:0031123	RNA 3'-end processing	0.0145239205415392
BP	GO:0048869	cellular developmental process	0.0145340922412884
BP	GO:0030182	neuron differentiation	0.0145994070136309
CC	GO:0099699	integral component of synaptic membrane	0.0147647221390592
BP	GO:0007049	cell cycle	0.0153911881290147
CC	GO:0044464	cell part	0.0153911881290147
CC	GO:0071944	cell periphery	0.0155228329016604
CC	GO:0044459	plasma membrane part	0.0157903511457431
BP	GO:0048167	regulation of synaptic plasticity	0.0159654122645347
CC	GO:0044446	intracellular organelle part	0.0159654122645347
CC	GO:0005623	cell	0.0159654122645347
BP	GO:0048699	generation of neurons	0.0163879565088601
CC	GO:0099634	postsynaptic specialization membrane	0.0164070266147099
CC	GO:0098794	postsynapse	0.01682795774579
CC	GO:0097447	dendritic tree	0.0168333831903489
CC	GO:0099055	integral component of postsynaptic membrane	0.0169704430039869
BP	GO:0003418	growth plate cartilage chondrocyte differentiation	0.0169953380267811
CC	GO:0098793	presynapse	0.0169953380267811
BP	GO:0007346	regulation of mitotic cell cycle	0.0170924842071718
MF	GO:0044877	protein-containing complex binding	0.0170924842071718
BP	GO:0000278	mitotic cell cycle	0.0170924842071718
CC	GO:0005856	cytoskeleton	0.0170924842071718
BP	GO:0033045	regulation of sister chromatid segregation	0.0170924842071718
BP	GO:0008037	cell recognition	0.0171000272519485
BP	GO:0051094	positive regulation of developmental process	0.017284647676241
BP	GO:0032412	regulation of ion transmembrane transporter activity	0.0173781573196958
BP	GO:0060350	endochondral bone morphogenesis	0.0173781573196958
BP	GO:0051716	cellular response to stimulus	0.0173781573196958
BP	GO:0030154	cell differentiation	0.0175133499491995
BP	GO:0022008	neurogenesis	0.0179313513287978
BP	GO:0040008	regulation of growth	0.0179313513287978
CC	GO:0000777	condensed chromosome kinetochore	0.0179313513287978
CC	GO:0044327	dendritic spine head	0.0187946815381299
CC	GO:0099512	supramolecular fiber	0.019413198133144
BP	GO:0050804	modulation of chemical synaptic transmission	0.0197703883269987
BP	GO:0031175	neuron projection development	0.0202968071876624
CC	GO:0005694	chromosome	0.0209643178988673
BP	GO:0022613	ribonucleoprotein complex biogenesis	0.0215768384656728
BP	GO:0140014	mitotic nuclear division	0.0217715647343767
CC	GO:0030425	dendrite	0.0218687394158525
CC	GO:0099080	supramolecular complex	0.0218687394158525
CC	GO:0099081	supramolecular polymer	0.0218687394158525
BP	GO:0003433	chondrocyte development involved in endochondral bone morphogenesis	0.0220470474585628
BP	GO:0007154	cell communication	0.0220470474585628
BP	GO:0006725	cellular aromatic compound metabolic process	0.0220470474585628
BP	GO:0033047	regulation of mitotic sister chromatid segregation	0.0220470474585628
BP	GO:0051962	positive regulation of nervous system development	0.0220470474585628
BP	GO:0099177	regulation of trans-synaptic signaling	0.0224004124793237
BP	GO:0023052	signaling	0.0224004124793237
BP	GO:0070887	cellular response to chemical stimulus	0.0224235676437867
CC	GO:0098878	neurotransmitter receptor complex	0.0224515046160686
BP	GO:0007155	cell adhesion	0.0240319329237046
BP	GO:0022610	biological adhesion	0.0244228007891792
BP	GO:0003015	heart process	0.0250033550615822
BP	GO:0098655	cation transmembrane transport	0.0250814804754165
BP	GO:0007215	glutamate receptor signaling pathway	0.0269388118514887
BP	GO:0042221	response to chemical	0.0269388118514887
CC	GO:0008328	ionotropic glutamate receptor complex	0.0269388118514887
MF	GO:0046873	metal ion transmembrane transporter activity	0.0273353884599019
BP	GO:0044057	regulation of system process	0.0282372508701942
CC	GO:0043292	contractile fiber	0.0295409685464901
BP	GO:0002062	chondrocyte differentiation	0.0300052370084339
BP	GO:0003422	growth plate cartilage morphogenesis	0.0304827587877181
BP	GO:0007416	synapse assembly	0.0304827587877181
BP	GO:1905477	positive regulation of protein localization to membrane	0.0305049338122349
BP	GO:0016049	cell growth	0.0305049338122349
BP	GO:0006259	DNA metabolic process	0.0305811544969677
BP	GO:0035418	protein localization to synapse	0.031777622070255
BP	GO:0044087	regulation of cellular component biogenesis	0.031983678953221
CC	GO:0000779	condensed chromosome, centromeric region	0.0325104780233416
CC	GO:0000502	proteasome complex	0.0340087439919586
BP	GO:0006941	striated muscle contraction	0.0350400923584721
BP	GO:0022898	regulation of transmembrane transporter activity	0.0354829797473664
CC	GO:0044427	chromosomal part	0.0355607128126168
BP	GO:0003071	renal system process involved in regulation of systemic arterial blood pressure	0.0365565412631571
BP	GO:0060351	cartilage development involved in endochondral bone morphogenesis	0.0369460522200363
BP	GO:1901701	cellular response to oxygen-containing compound	0.0371251782859061
BP	GO:0006403	RNA localization	0.0404278449703599
BP	GO:0044089	positive regulation of cellular component biogenesis	0.0404278449703599
CC	GO:0071013	catalytic step 2 spliceosome	0.0409424277366299
BP	GO:0006281	DNA repair	0.0417573156686404
BP	GO:0006261	DNA-dependent DNA replication	0.042058459404851
BP	GO:0050806	positive regulation of synaptic transmission	0.0423059910829661
BP	GO:0051234	establishment of localization	0.0434568150479402
BP	GO:0003413	chondrocyte differentiation involved in endochondral bone morphogenesis	0.044923191646805
CC	GO:0044304	main axon	0.0451723703673006
BP	GO:1901360	organic cyclic compound metabolic process	0.0452802550398402
BP	GO:0090068	positive regulation of cell cycle process	0.0452802550398402
BP	GO:0048168	regulation of neuronal synaptic plasticity	0.0455209207441541
MF	GO:0005509	calcium ion binding	0.0476899662062596
MF	GO:1990825	sequence-specific mRNA binding	0.0480537428494962
BP	GO:0006974	cellular response to DNA damage stimulus	0.0493857540911269
BP	GO:0003414	chondrocyte morphogenesis involved in endochondral bone morphogenesis	0.0493857540911269
BP	GO:0003429	growth plate cartilage chondrocyte morphogenesis	0.0493857540911269
BP	GO:0090171	chondrocyte morphogenesis	0.0493857540911269
BP	GO:0007088	regulation of mitotic nuclear division	0.0493857540911269
