# Supplementary material for: Dedicated transcriptomics combined with power analysis lead to functional understanding of genes with weak phenotypic changes in knockout lines
Source: PLoS Comput Biol. 2020 Nov 12;16(11):e1008354. doi: 10.1371/journal.pcbi.1008354 (PMC7685438; doi:10.1371/journal.pcbi.1008354)
Supplement: S4 File — (GZ) [file pcbi.1008354.s018.gz › S4_File/gor0.7/967.tsv]

ontology	category	term	BH
BP	GO:0009987	cellular process	6.7047207084575e-08
CC	GO:0032991	protein-containing complex	6.7047207084575e-08
BP	GO:0071840	cellular component organization or biogenesis	3.54589289955574e-07
BP	GO:0032501	multicellular organismal process	9.50619807381429e-07
BP	GO:0016043	cellular component organization	1.14631614194581e-06
BP	GO:0032502	developmental process	1.14631614194581e-06
CC	GO:0031012	extracellular matrix	1.14631614194581e-06
BP	GO:0065007	biological regulation	2.68749071574234e-06
BP	GO:0048856	anatomical structure development	2.68749071574234e-06
BP	GO:0007275	multicellular organism development	3.03671699410003e-06
BP	GO:0048731	system development	7.86035676981453e-06
CC	GO:0062023	collagen-containing extracellular matrix	7.93270085798993e-06
MF	GO:0005515	protein binding	7.93270085798993e-06
CC	GO:0044428	nuclear part	9.39030936135229e-06
CC	GO:0030424	axon	1.00407302267749e-05
BP	GO:0050794	regulation of cellular process	1.00407302267749e-05
BP	GO:0050789	regulation of biological process	1.48188184596864e-05
MF	GO:0005198	structural molecule activity	2.31024443702605e-05
MF	GO:0005488	binding	2.31024443702605e-05
CC	GO:0043228	non-membrane-bounded organelle	2.41385726240479e-05
CC	GO:0097060	synaptic membrane	2.59013526482794e-05
CC	GO:0045202	synapse	3.2316746786397e-05
MF	GO:0005201	extracellular matrix structural constituent	3.2316746786397e-05
BP	GO:0007399	nervous system development	5.09669611291764e-05
CC	GO:0043232	intracellular non-membrane-bounded organelle	5.14748710703202e-05
CC	GO:0031226	intrinsic component of plasma membrane	7.65488568553503e-05
BP	GO:0048519	negative regulation of biological process	7.8794000388424e-05
CC	GO:0097458	neuron part	0.000110511556772572
BP	GO:0040007	growth	0.000115166540690852
CC	GO:0005887	integral component of plasma membrane	0.000151296571199515
CC	GO:0036477	somatodendritic compartment	0.000203567417802368
CC	GO:0044456	synapse part	0.000216443686044814
CC	GO:0031981	nuclear lumen	0.00022678106939682
CC	GO:0043025	neuronal cell body	0.00022678106939682
CC	GO:0005634	nucleus	0.000233422294769795
BP	GO:0006396	RNA processing	0.000272468861039081
BP	GO:0048523	negative regulation of cellular process	0.000272468861039081
CC	GO:0044297	cell body	0.000272468861039081
CC	GO:0045211	postsynaptic membrane	0.000272468861039081
BP	GO:0006397	mRNA processing	0.000330005000364031
BP	GO:0051179	localization	0.000527421849330205
BP	GO:0008380	RNA splicing	0.000539845210019246
BP	GO:0048869	cellular developmental process	0.000539845210019246
CC	GO:0005681	spliceosomal complex	0.000679031044648895
CC	GO:0030054	cell junction	0.000855907428250968
CC	GO:0005654	nucleoplasm	0.00104181181525051
BP	GO:0051128	regulation of cellular component organization	0.00108170070261133
BP	GO:0030154	cell differentiation	0.00126541670508364
BP	GO:0016071	mRNA metabolic process	0.00126541670508364
BP	GO:0048589	developmental growth	0.00151777013513223
CC	GO:0070013	intracellular organelle lumen	0.00158753904890974
CC	GO:0031974	membrane-enclosed lumen	0.00168215258636866
CC	GO:0043233	organelle lumen	0.00168215258636866
BP	GO:0051239	regulation of multicellular organismal process	0.00183928489516808
CC	GO:0000775	chromosome, centromeric region	0.00185496886342712
CC	GO:0000776	kinetochore	0.00205100556500247
BP	GO:0051130	positive regulation of cellular component organization	0.00249872550710099
CC	GO:0033267	axon part	0.00249872550710099
CC	GO:0044421	extracellular region part	0.00266295132057144
CC	GO:0043005	neuron projection	0.00277751631858485
CC	GO:0099240	intrinsic component of synaptic membrane	0.00431572014267045
CC	GO:0098687	chromosomal region	0.00431572014267045
BP	GO:0051726	regulation of cell cycle	0.00437215032819691
BP	GO:0051094	positive regulation of developmental process	0.004489698538498
BP	GO:0050808	synapse organization	0.00463000115700154
BP	GO:0007049	cell cycle	0.00527068189941983
CC	GO:0098936	intrinsic component of postsynaptic membrane	0.00540117210520251
BP	GO:0043170	macromolecule metabolic process	0.00568738458089652
BP	GO:0000245	spliceosomal complex assembly	0.0060416196782343
CC	GO:0000777	condensed chromosome kinetochore	0.00752349070414953
BP	GO:0008150	biological_process	0.00757427130681542
BP	GO:0050793	regulation of developmental process	0.00757427130681542
BP	GO:0090304	nucleic acid metabolic process	0.00800911281169045
CC	GO:0005813	centrosome	0.00800911281169045
BP	GO:0048518	positive regulation of biological process	0.00800911281169045
CC	GO:0005615	extracellular space	0.00800911281169045
BP	GO:0048468	cell development	0.00860347330369744
BP	GO:0007154	cell communication	0.00862085903161556
CC	GO:0005581	collagen trimer	0.00862085903161556
BP	GO:0042221	response to chemical	0.00862085903161556
BP	GO:0023052	signaling	0.0087439341873894
BP	GO:0006139	nucleobase-containing compound metabolic process	0.00887827139539264
BP	GO:0006260	DNA replication	0.0091510107175467
CC	GO:0098794	postsynapse	0.00954282036011091
CC	GO:0097447	dendritic tree	0.00973274751726722
BP	GO:0051716	cellular response to stimulus	0.00999368473089935
BP	GO:0048522	positive regulation of cellular process	0.00999368473089935
MF	GO:0003729	mRNA binding	0.010623204923376
BP	GO:0022008	neurogenesis	0.0108748996228144
CC	GO:0098982	GABA-ergic synapse	0.0110553855828819
CC	GO:0005694	chromosome	0.0111661111821182
MF	GO:0044877	protein-containing complex binding	0.0113228477435946
BP	GO:0000375	RNA splicing, via transesterification reactions	0.0113664137194533
BP	GO:0000377	RNA splicing, via transesterification reactions with bulged adenosine as nucleophile	0.0113664137194533
BP	GO:0000398	mRNA splicing, via spliceosome	0.0113664137194533
CC	GO:1990904	ribonucleoprotein complex	0.0115945267481494
BP	GO:0060350	endochondral bone morphogenesis	0.0120814208127062
CC	GO:0044420	extracellular matrix component	0.0121141250173772
CC	GO:0030425	dendrite	0.0135538528506262
BP	GO:0099536	synaptic signaling	0.0135538528506262
BP	GO:0007346	regulation of mitotic cell cycle	0.0136271895840185
BP	GO:0034641	cellular nitrogen compound metabolic process	0.0136686048191601
BP	GO:2000026	regulation of multicellular organismal development	0.0138142482418825
CC	GO:0044427	chromosomal part	0.0138142482418825
BP	GO:0007268	chemical synaptic transmission	0.0138142482418825
BP	GO:0098916	anterograde trans-synaptic signaling	0.0138142482418825
BP	GO:0007155	cell adhesion	0.0138330718338847
BP	GO:0022610	biological adhesion	0.0141671118395733
CC	GO:0099699	integral component of synaptic membrane	0.0141671118395733
BP	GO:0000278	mitotic cell cycle	0.0144575222864414
CC	GO:0099634	postsynaptic specialization membrane	0.0144575222864414
CC	GO:0098878	neurotransmitter receptor complex	0.0148900563426078
CC	GO:0044422	organelle part	0.0153567525371342
BP	GO:0090068	positive regulation of cell cycle process	0.0153567525371342
BP	GO:0051962	positive regulation of nervous system development	0.0164827117091834
CC	GO:0099055	integral component of postsynaptic membrane	0.0166672163900443
BP	GO:0099537	trans-synaptic signaling	0.0166722222776599
CC	GO:0000779	condensed chromosome, centromeric region	0.0166722222776599
BP	GO:0031123	RNA 3'-end processing	0.0166722222776599
CC	GO:0044464	cell part	0.0171077399785287
BP	GO:0048666	neuron development	0.0171077399785287
BP	GO:0030182	neuron differentiation	0.0171077399785287
BP	GO:0032879	regulation of localization	0.0172293322248045
BP	GO:0060348	bone development	0.0173693899749682
BP	GO:0050896	response to stimulus	0.0174818371256511
CC	GO:0005623	cell	0.0177403843533609
BP	GO:0000070	mitotic sister chromatid segregation	0.0178070732142567
CC	GO:0005576	extracellular region	0.0181005637913996
CC	GO:0099512	supramolecular fiber	0.0181005637913996
BP	GO:0008037	cell recognition	0.0183386535892062
BP	GO:0048699	generation of neurons	0.0183386535892062
BP	GO:0003418	growth plate cartilage chondrocyte differentiation	0.0183386535892062
MF	GO:0005509	calcium ion binding	0.0183386535892062
CC	GO:0005856	cytoskeleton	0.0183386535892062
BP	GO:0051960	regulation of nervous system development	0.0183386535892062
BP	GO:0046483	heterocycle metabolic process	0.0183386535892062
BP	GO:0098703	calcium ion import across plasma membrane	0.0183386535892062
BP	GO:1902656	calcium ion import into cytosol	0.0183386535892062
BP	GO:0060351	cartilage development involved in endochondral bone morphogenesis	0.0191397471147346
CC	GO:0044459	plasma membrane part	0.0191441878194203
CC	GO:0099080	supramolecular complex	0.019815416159445
CC	GO:0099081	supramolecular polymer	0.019815416159445
BP	GO:0006275	regulation of DNA replication	0.0200176453334831
BP	GO:1901701	cellular response to oxygen-containing compound	0.0200176453334831
BP	GO:0006403	RNA localization	0.0207264145756057
BP	GO:0045597	positive regulation of cell differentiation	0.0213115034087894
BP	GO:0035264	multicellular organism growth	0.0237342783668561
BP	GO:0045595	regulation of cell differentiation	0.0237342783668561
BP	GO:0006807	nitrogen compound metabolic process	0.0247727522632949
BP	GO:0060349	bone morphogenesis	0.0248577570906175
BP	GO:0006725	cellular aromatic compound metabolic process	0.0255023039931929
BP	GO:0003433	chondrocyte development involved in endochondral bone morphogenesis	0.0255476708422026
BP	GO:0031175	neuron projection development	0.0255918650362994
BP	GO:0098742	cell-cell adhesion via plasma-membrane adhesion molecules	0.0275463559034313
BP	GO:0097435	supramolecular fiber organization	0.0285408255100234
BP	GO:0098659	inorganic cation import across plasma membrane	0.0289101529711397
BP	GO:0099587	inorganic ion import across plasma membrane	0.0289101529711397
BP	GO:0030198	extracellular matrix organization	0.0295515882137676
CC	GO:0099572	postsynaptic specialization	0.031915955822736
CC	GO:0044304	main axon	0.0323469473971163
BP	GO:0010564	regulation of cell cycle process	0.0331636318302774
BP	GO:0000819	sister chromatid segregation	0.0341667329668718
CC	GO:0098978	glutamatergic synapse	0.0345575962086627
BP	GO:0070887	cellular response to chemical stimulus	0.0352648321544372
BP	GO:0051301	cell division	0.0352648321544372
BP	GO:0006259	DNA metabolic process	0.0357111014366364
CC	GO:0044446	intracellular organelle part	0.0360429958101878
BP	GO:0003422	growth plate cartilage morphogenesis	0.0360538688929199
CC	GO:0008328	ionotropic glutamate receptor complex	0.0360538688929199
BP	GO:0030030	cell projection organization	0.0360861846854472
BP	GO:0051234	establishment of localization	0.0373996214411832
CC	GO:0098590	plasma membrane region	0.0373996214411832
MF	GO:0030020	extracellular matrix structural constituent conferring tensile strength	0.0373996214411832
BP	GO:0040008	regulation of growth	0.0388563234745476
BP	GO:1905477	positive regulation of protein localization to membrane	0.0408921695393939
BP	GO:0120036	plasma membrane bounded cell projection organization	0.0414144442325828
BP	GO:0002062	chondrocyte differentiation	0.0414144442325828
MF	GO:0003723	RNA binding	0.0420769851700812
BP	GO:1901360	organic cyclic compound metabolic process	0.0426071324600133
BP	GO:0140014	mitotic nuclear division	0.0427716278627707
MF	GO:0004529	exodeoxyribonuclease activity	0.0440138776562965
CC	GO:0071944	cell periphery	0.0444612348351807
BP	GO:0001501	skeletal system development	0.0444612348351807
BP	GO:0043062	extracellular structure organization	0.0445245387885318
CC	GO:0098793	presynapse	0.0450197134451082
BP	GO:0007416	synapse assembly	0.0454909814170994
BP	GO:0010646	regulation of cell communication	0.0454909814170994
BP	GO:0048167	regulation of synaptic plasticity	0.0477642609430308
BP	GO:0060341	regulation of cellular localization	0.0495618446564177
