# Supplementary material for: Dedicated transcriptomics combined with power analysis lead to functional understanding of genes with weak phenotypic changes in knockout lines
Source: PLoS Comput Biol. 2020 Nov 12;16(11):e1008354. doi: 10.1371/journal.pcbi.1008354 (PMC7685438; doi:10.1371/journal.pcbi.1008354)
Supplement: S4 File — (GZ) [file pcbi.1008354.s018.gz › S4_File/gor0.7/582.tsv]

ontology	category	term	BH
CC	GO:0032991	protein-containing complex	3.82039430825774e-10
BP	GO:0009987	cellular process	3.86883401710607e-09
BP	GO:0071840	cellular component organization or biogenesis	2.20005582603067e-07
CC	GO:0043228	non-membrane-bounded organelle	6.13930702378641e-07
CC	GO:0044428	nuclear part	6.63712388024783e-07
MF	GO:0005488	binding	6.63712388024783e-07
MF	GO:0005515	protein binding	9.3952999510411e-07
CC	GO:0043232	intracellular non-membrane-bounded organelle	9.3952999510411e-07
BP	GO:0032501	multicellular organismal process	9.3952999510411e-07
BP	GO:0016043	cellular component organization	1.26088215537431e-06
CC	GO:0031012	extracellular matrix	1.64479460742674e-06
BP	GO:0032502	developmental process	2.39080183391907e-06
BP	GO:0048731	system development	3.09338160758376e-06
BP	GO:0007275	multicellular organism development	4.25428441916955e-06
CC	GO:0031981	nuclear lumen	4.31163460234391e-06
BP	GO:0065007	biological regulation	4.31163460234391e-06
BP	GO:0048856	anatomical structure development	4.31163460234391e-06
CC	GO:0070013	intracellular organelle lumen	4.67517209285041e-06
CC	GO:0031974	membrane-enclosed lumen	4.72194764156095e-06
CC	GO:0043233	organelle lumen	4.72194764156095e-06
MF	GO:0005201	extracellular matrix structural constituent	5.5499420834278e-06
MF	GO:0005198	structural molecule activity	5.5499420834278e-06
BP	GO:0050789	regulation of biological process	8.31024230622032e-06
CC	GO:0030424	axon	1.27048911633829e-05
BP	GO:0050794	regulation of cellular process	1.6681679143934e-05
CC	GO:0005654	nucleoplasm	1.72562510362454e-05
BP	GO:0006396	RNA processing	2.11017244191656e-05
CC	GO:0005634	nucleus	2.7135325587829e-05
CC	GO:0000775	chromosome, centromeric region	3.4905352701488e-05
CC	GO:0062023	collagen-containing extracellular matrix	4.0757231330142e-05
BP	GO:0006139	nucleobase-containing compound metabolic process	5.13271293337743e-05
CC	GO:0097060	synaptic membrane	7.01899011687288e-05
CC	GO:0044456	synapse part	7.01899011687288e-05
CC	GO:0044464	cell part	7.30405180684638e-05
BP	GO:0007399	nervous system development	7.31679610496458e-05
CC	GO:0005623	cell	7.41631632959391e-05
CC	GO:0045202	synapse	7.41631632959391e-05
CC	GO:1990904	ribonucleoprotein complex	8.02757784788566e-05
BP	GO:0090304	nucleic acid metabolic process	8.02757784788566e-05
CC	GO:0000776	kinetochore	0.000106513053358806
BP	GO:0040007	growth	0.00015621905105116
CC	GO:0098687	chromosomal region	0.000162346484323195
BP	GO:0007155	cell adhesion	0.00017016035117993
BP	GO:0022610	biological adhesion	0.000172438376145943
CC	GO:0097458	neuron part	0.000263689329035724
BP	GO:0034641	cellular nitrogen compound metabolic process	0.000299424479525882
CC	GO:0030054	cell junction	0.000351924578023667
CC	GO:0031226	intrinsic component of plasma membrane	0.000369673987490648
BP	GO:0043170	macromolecule metabolic process	0.000426716725727428
BP	GO:0048519	negative regulation of biological process	0.000507877511159783
BP	GO:0008380	RNA splicing	0.00060087910335179
BP	GO:0046483	heterocycle metabolic process	0.000618513008208499
BP	GO:0016071	mRNA metabolic process	0.000682077146382947
CC	GO:0044422	organelle part	0.000910156442669777
BP	GO:0006397	mRNA processing	0.00105838106085774
BP	GO:0048523	negative regulation of cellular process	0.00134013162092125
BP	GO:0006725	cellular aromatic compound metabolic process	0.00168487965120919
BP	GO:0010467	gene expression	0.0020102966707136
CC	GO:0098590	plasma membrane region	0.0020102966707136
CC	GO:0033267	axon part	0.00219551602477977
BP	GO:0048518	positive regulation of biological process	0.00222769411032026
CC	GO:0005887	integral component of plasma membrane	0.00238758308538464
CC	GO:0005681	spliceosomal complex	0.00262522045571842
BP	GO:0051239	regulation of multicellular organismal process	0.00278036432604933
BP	GO:0051128	regulation of cellular component organization	0.00296000952473914
BP	GO:0048869	cellular developmental process	0.00296000952473914
CC	GO:0043005	neuron projection	0.00307760270031523
BP	GO:0030154	cell differentiation	0.00323230901744437
BP	GO:0051094	positive regulation of developmental process	0.00343196239567571
MF	GO:0030020	extracellular matrix structural constituent conferring tensile strength	0.00380893949881542
CC	GO:0005694	chromosome	0.00397429811178018
BP	GO:0099536	synaptic signaling	0.00404424452110404
CC	GO:0036477	somatodendritic compartment	0.00407049651885311
CC	GO:0044427	chromosomal part	0.00407049651885311
BP	GO:0000375	RNA splicing, via transesterification reactions	0.00407049651885311
BP	GO:0000377	RNA splicing, via transesterification reactions with bulged adenosine as nucleophile	0.00407049651885311
BP	GO:0000398	mRNA splicing, via spliceosome	0.00407049651885311
BP	GO:0007268	chemical synaptic transmission	0.00408426430204384
BP	GO:0098916	anterograde trans-synaptic signaling	0.00408426430204384
BP	GO:0000245	spliceosomal complex assembly	0.00415326613310601
CC	GO:0098878	neurotransmitter receptor complex	0.00415326613310601
MF	GO:0044877	protein-containing complex binding	0.00415326613310601
BP	GO:0051179	localization	0.0042342693797533
BP	GO:0007049	cell cycle	0.0042342693797533
CC	GO:0044446	intracellular organelle part	0.00456271870503338
CC	GO:0000779	condensed chromosome, centromeric region	0.00456271870503338
CC	GO:0000777	condensed chromosome kinetochore	0.00486771446888654
CC	GO:0005813	centrosome	0.00496435065030511
BP	GO:0099537	trans-synaptic signaling	0.00500981080656122
BP	GO:0048522	positive regulation of cellular process	0.00555472235571365
BP	GO:0051726	regulation of cell cycle	0.00571089173937
MF	GO:0003729	mRNA binding	0.00571089173937
CC	GO:0045211	postsynaptic membrane	0.00584384286927238
CC	GO:0005856	cytoskeleton	0.0064293990790831
BP	GO:1901360	organic cyclic compound metabolic process	0.0064293990790831
BP	GO:0016070	RNA metabolic process	0.00673933508963635
CC	GO:0044459	plasma membrane part	0.00738839708827205
BP	GO:0000070	mitotic sister chromatid segregation	0.00738839708827205
BP	GO:0006807	nitrogen compound metabolic process	0.00791462284025972
BP	GO:0098742	cell-cell adhesion via plasma-membrane adhesion molecules	0.00838090495559047
MF	GO:0003723	RNA binding	0.00892694161507452
CC	GO:0044420	extracellular matrix component	0.00895215325508964
BP	GO:0048167	regulation of synaptic plasticity	0.00923212124516501
CC	GO:0098794	postsynapse	0.0100827005863274
BP	GO:0060255	regulation of macromolecule metabolic process	0.0103175150698985
BP	GO:0050793	regulation of developmental process	0.0124408371597417
BP	GO:0031123	RNA 3'-end processing	0.0128616243657506
CC	GO:0008328	ionotropic glutamate receptor complex	0.013091041602065
BP	GO:0030182	neuron differentiation	0.0131468056559417
BP	GO:0040008	regulation of growth	0.0131630348524813
BP	GO:0048168	regulation of neuronal synaptic plasticity	0.0131630348524813
BP	GO:0051962	positive regulation of nervous system development	0.0131630348524813
CC	GO:0005581	collagen trimer	0.0131630348524813
BP	GO:0048666	neuron development	0.0131630348524813
MF	GO:0005509	calcium ion binding	0.0132714648032148
BP	GO:0048589	developmental growth	0.0132714648032148
BP	GO:0008150	biological_process	0.0136740317367336
BP	GO:0050808	synapse organization	0.013821775868961
CC	GO:0044451	nucleoplasm part	0.014589476941361
CC	GO:0098793	presynapse	0.0149039928804541
BP	GO:0022008	neurogenesis	0.0152034641670343
BP	GO:0098703	calcium ion import across plasma membrane	0.0152293815646819
BP	GO:1902656	calcium ion import into cytosol	0.0152293815646819
BP	GO:0000278	mitotic cell cycle	0.0152293815646819
BP	GO:0006403	RNA localization	0.0155869362891938
BP	GO:0044260	cellular macromolecule metabolic process	0.0156507501646024
BP	GO:0032879	regulation of localization	0.0166152813240241
BP	GO:0051130	positive regulation of cellular component organization	0.0167311188287085
CC	GO:0097447	dendritic tree	0.01710021273221
MF	GO:0005212	structural constituent of eye lens	0.0180034876486776
CC	GO:0071944	cell periphery	0.0180034876486776
CC	GO:0044327	dendritic spine head	0.0183100168767673
BP	GO:0045597	positive regulation of cell differentiation	0.0183495989327165
CC	GO:0005886	plasma membrane	0.0183495989327165
BP	GO:2000026	regulation of multicellular organismal development	0.0192433999139712
CC	GO:0099240	intrinsic component of synaptic membrane	0.0197114021788001
BP	GO:0060350	endochondral bone morphogenesis	0.0212697414098038
BP	GO:0033047	regulation of mitotic sister chromatid segregation	0.0223367410942604
CC	GO:0044421	extracellular region part	0.0235533694645468
BP	GO:0048699	generation of neurons	0.0243630071119298
BP	GO:0000819	sister chromatid segregation	0.0243630071119298
CC	GO:0030425	dendrite	0.02452257560964
BP	GO:0051960	regulation of nervous system development	0.0259869327495176
BP	GO:0051234	establishment of localization	0.0259869327495176
BP	GO:0007154	cell communication	0.0259869327495176
BP	GO:0007346	regulation of mitotic cell cycle	0.0261463345613304
BP	GO:0044085	cellular component biogenesis	0.0265168882098027
BP	GO:1901701	cellular response to oxygen-containing compound	0.0265249274024481
BP	GO:0032412	regulation of ion transmembrane transporter activity	0.0268667373351364
CC	GO:0098978	glutamatergic synapse	0.0268667373351364
BP	GO:0033993	response to lipid	0.0274306845567359
CC	GO:0042734	presynaptic membrane	0.0274306845567359
CC	GO:0044297	cell body	0.0274306845567359
BP	GO:0120039	plasma membrane bounded cell projection morphogenesis	0.0290772003220161
CC	GO:0043025	neuronal cell body	0.0294338993370795
CC	GO:0099080	supramolecular complex	0.0316385694951465
CC	GO:0099081	supramolecular polymer	0.0316385694951465
BP	GO:0033045	regulation of sister chromatid segregation	0.0317704423041247
BP	GO:0048468	cell development	0.0324960709063817
BP	GO:0031175	neuron projection development	0.0324960709063817
BP	GO:0008037	cell recognition	0.0336516368860946
CC	GO:0099512	supramolecular fiber	0.0339626534799747
BP	GO:0048858	cell projection morphogenesis	0.0350983641345763
BP	GO:0006260	DNA replication	0.0368649955627248
MF	GO:0008092	cytoskeletal protein binding	0.0368649955627248
BP	GO:0051983	regulation of chromosome segregation	0.0384206862837519
BP	GO:0023052	signaling	0.0384206862837519
CC	GO:0043229	intracellular organelle	0.0384206862837519
BP	GO:0048812	neuron projection morphogenesis	0.0388219324556186
BP	GO:0006941	striated muscle contraction	0.0414822347515306
BP	GO:0060341	regulation of cellular localization	0.0414822347515306
BP	GO:0022613	ribonucleoprotein complex biogenesis	0.0414822347515306
BP	GO:0007169	transmembrane receptor protein tyrosine kinase signaling pathway	0.0414822347515306
BP	GO:0098659	inorganic cation import across plasma membrane	0.0414822347515306
BP	GO:0099587	inorganic ion import across plasma membrane	0.0414822347515306
MF	GO:0008134	transcription factor binding	0.0434711519108392
CC	GO:0042995	cell projection	0.0434711519108392
BP	GO:0003015	heart process	0.0434711519108392
BP	GO:0140014	mitotic nuclear division	0.0451404546887216
BP	GO:0030198	extracellular matrix organization	0.0457293443401666
BP	GO:0007215	glutamate receptor signaling pathway	0.0466786266854237
BP	GO:0045595	regulation of cell differentiation	0.0478325246064527
BP	GO:0051171	regulation of nitrogen compound metabolic process	0.0481462971231921
BP	GO:0044267	cellular protein metabolic process	0.0484069586774108
BP	GO:0051716	cellular response to stimulus	0.049216291978333
BP	GO:0051236	establishment of RNA localization	0.0493581730412483
MF	GO:1990825	sequence-specific mRNA binding	0.0497236518261947
BP	GO:0090068	positive regulation of cell cycle process	0.0497236518261947
BP	GO:0050804	modulation of chemical synaptic transmission	0.0497236518261947
