# Supplementary material for: Dedicated transcriptomics combined with power analysis lead to functional understanding of genes with weak phenotypic changes in knockout lines
Source: PLoS Comput Biol. 2020 Nov 12;16(11):e1008354. doi: 10.1371/journal.pcbi.1008354 (PMC7685438; doi:10.1371/journal.pcbi.1008354)
Supplement: S4 File — (GZ) [file pcbi.1008354.s018.gz › S4_File/gor0.7/569.tsv]

ontology	category	term	BH
CC	GO:0032991	protein-containing complex	7.28759625769579e-09
BP	GO:0009987	cellular process	1.40194379632289e-08
MF	GO:0005488	binding	1.48827543401728e-08
BP	GO:0071840	cellular component organization or biogenesis	3.72198365527092e-08
CC	GO:0044428	nuclear part	3.72198365527092e-08
MF	GO:0005515	protein binding	3.72198365527092e-08
BP	GO:0032501	multicellular organismal process	2.88617007294894e-07
CC	GO:0030424	axon	2.88617007294894e-07
BP	GO:0016043	cellular component organization	4.04958663984727e-07
BP	GO:0065007	biological regulation	1.28177328080712e-06
CC	GO:0031981	nuclear lumen	1.28177328080712e-06
BP	GO:0007275	multicellular organism development	1.37144074731726e-06
BP	GO:0032502	developmental process	1.47024535041807e-06
CC	GO:0043228	non-membrane-bounded organelle	1.72464840789821e-06
BP	GO:0050789	regulation of biological process	1.76104835840573e-06
CC	GO:0097458	neuron part	1.76104835840573e-06
BP	GO:0048731	system development	1.82410048688199e-06
BP	GO:0048856	anatomical structure development	1.93144051473852e-06
CC	GO:0070013	intracellular organelle lumen	2.2327971039871e-06
CC	GO:0031974	membrane-enclosed lumen	2.27145807174793e-06
CC	GO:0043233	organelle lumen	2.27145807174793e-06
CC	GO:0097060	synaptic membrane	3.11422719610144e-06
CC	GO:0043232	intracellular non-membrane-bounded organelle	3.11422719610144e-06
CC	GO:0031012	extracellular matrix	3.11422719610144e-06
CC	GO:0005634	nucleus	3.11422719610144e-06
CC	GO:0005654	nucleoplasm	3.38593215511508e-06
BP	GO:0051130	positive regulation of cellular component organization	1.28966974507225e-05
BP	GO:0050794	regulation of cellular process	1.56301978257528e-05
BP	GO:0048519	negative regulation of biological process	1.95000169526149e-05
BP	GO:0006396	RNA processing	2.05173801672151e-05
CC	GO:0033267	axon part	2.05173801672151e-05
CC	GO:0045202	synapse	2.23693170305523e-05
BP	GO:0090304	nucleic acid metabolic process	2.4263767423022e-05
CC	GO:0044456	synapse part	2.64551646144922e-05
CC	GO:0036477	somatodendritic compartment	2.72283893314558e-05
BP	GO:0051128	regulation of cellular component organization	3.05611488039536e-05
BP	GO:0051239	regulation of multicellular organismal process	3.22424590601471e-05
BP	GO:0007399	nervous system development	3.7241944139717e-05
CC	GO:0031226	intrinsic component of plasma membrane	3.96007254371566e-05
CC	GO:0062023	collagen-containing extracellular matrix	4.5610547714935e-05
BP	GO:0048523	negative regulation of cellular process	4.78980352962086e-05
MF	GO:0005201	extracellular matrix structural constituent	4.78980352962086e-05
CC	GO:0043005	neuron projection	4.78980352962086e-05
BP	GO:0006139	nucleobase-containing compound metabolic process	4.95182808416281e-05
CC	GO:0030054	cell junction	5.0654476852139e-05
CC	GO:0000775	chromosome, centromeric region	8.32025806630339e-05
CC	GO:0044464	cell part	9.39337164274614e-05
CC	GO:0005623	cell	0.000101065071371028
CC	GO:0005887	integral component of plasma membrane	0.000101646992770062
MF	GO:0005198	structural molecule activity	0.00010672738422212
CC	GO:0000776	kinetochore	0.000165685313633498
BP	GO:0048518	positive regulation of biological process	0.00016924039135762
CC	GO:0044422	organelle part	0.000193646159925665
CC	GO:0045211	postsynaptic membrane	0.000227002636321529
BP	GO:0006397	mRNA processing	0.000248426382510715
BP	GO:0051094	positive regulation of developmental process	0.000301326824634538
BP	GO:0008380	RNA splicing	0.000339136783710451
BP	GO:0050793	regulation of developmental process	0.000420331470385155
CC	GO:0099240	intrinsic component of synaptic membrane	0.000420331470385155
BP	GO:0016071	mRNA metabolic process	0.000512983107675932
CC	GO:0098687	chromosomal region	0.000768445496647342
BP	GO:0040007	growth	0.00084327122692127
BP	GO:0046483	heterocycle metabolic process	0.000957638091794377
BP	GO:0099536	synaptic signaling	0.00105577646117797
MF	GO:0044877	protein-containing complex binding	0.00116362821236868
CC	GO:0044446	intracellular organelle part	0.00119152157466581
CC	GO:0044304	main axon	0.00140781071772797
BP	GO:2000026	regulation of multicellular organismal development	0.0015386562831106
BP	GO:0048522	positive regulation of cellular process	0.00160415003109189
CC	GO:0005681	spliceosomal complex	0.00167525616963528
CC	GO:0043025	neuronal cell body	0.00167585669763335
BP	GO:0043170	macromolecule metabolic process	0.00170112502642073
BP	GO:0051726	regulation of cell cycle	0.00204032237802472
CC	GO:0005694	chromosome	0.00207912363080818
BP	GO:0034641	cellular nitrogen compound metabolic process	0.00233135131149961
CC	GO:0044427	chromosomal part	0.00233610051167671
BP	GO:0099537	trans-synaptic signaling	0.00237250085757753
CC	GO:0098590	plasma membrane region	0.00237250085757753
BP	GO:0007268	chemical synaptic transmission	0.00239436297514021
BP	GO:0098916	anterograde trans-synaptic signaling	0.00239436297514021
BP	GO:0006725	cellular aromatic compound metabolic process	0.00239577948457478
CC	GO:0044297	cell body	0.00249581142078868
CC	GO:0044421	extracellular region part	0.00249581142078868
BP	GO:0000245	spliceosomal complex assembly	0.00342924180442157
CC	GO:0098794	postsynapse	0.0035107102209392
CC	GO:0099699	integral component of synaptic membrane	0.0035107102209392
CC	GO:0044459	plasma membrane part	0.00424271930019337
CC	GO:1990904	ribonucleoprotein complex	0.00427848134051561
BP	GO:0016070	RNA metabolic process	0.00435468016107871
MF	GO:0005212	structural constituent of eye lens	0.00471239352981548
BP	GO:0031123	RNA 3'-end processing	0.00494708894064862
CC	GO:0098936	intrinsic component of postsynaptic membrane	0.00494708894064862
BP	GO:0051179	localization	0.00494708894064862
BP	GO:0022610	biological adhesion	0.00499736945906975
BP	GO:0010467	gene expression	0.00502155420722786
CC	GO:0098978	glutamatergic synapse	0.00503050715690823
CC	GO:0097447	dendritic tree	0.0055832586024005
BP	GO:0007346	regulation of mitotic cell cycle	0.00579628211095066
BP	GO:0048468	cell development	0.00579628211095066
BP	GO:0048589	developmental growth	0.00579628211095066
BP	GO:0007155	cell adhesion	0.00579628211095066
CC	GO:0005856	cytoskeleton	0.00579628211095066
BP	GO:0007049	cell cycle	0.00579628211095066
BP	GO:0044089	positive regulation of cellular component biogenesis	0.00597588134928177
BP	GO:0000278	mitotic cell cycle	0.00597588134928177
CC	GO:0099634	postsynaptic specialization membrane	0.00597588134928177
BP	GO:0022008	neurogenesis	0.00597880351703768
BP	GO:0007154	cell communication	0.00642842796966307
CC	GO:0098982	GABA-ergic synapse	0.00658919243342026
BP	GO:0045597	positive regulation of cell differentiation	0.00728947697761392
BP	GO:0097435	supramolecular fiber organization	0.0075490341963191
BP	GO:0023052	signaling	0.0075490341963191
BP	GO:0048869	cellular developmental process	0.0076817324508721
CC	GO:0030425	dendrite	0.00793006583484563
BP	GO:1901360	organic cyclic compound metabolic process	0.00798638036460882
BP	GO:0032879	regulation of localization	0.00822387014038003
BP	GO:0048699	generation of neurons	0.00844766763855209
BP	GO:0006941	striated muscle contraction	0.00849400133815609
BP	GO:0051962	positive regulation of nervous system development	0.0094231534795291
MF	GO:0030020	extracellular matrix structural constituent conferring tensile strength	0.00949989507904694
BP	GO:0050808	synapse organization	0.00949989507904694
CC	GO:0005615	extracellular space	0.00975226729113486
BP	GO:0030154	cell differentiation	0.0097720423175766
BP	GO:0030182	neuron differentiation	0.0103600594871485
CC	GO:0000779	condensed chromosome, centromeric region	0.0103981651680179
CC	GO:0042995	cell projection	0.0103981651680179
BP	GO:0000375	RNA splicing, via transesterification reactions	0.0103981651680179
BP	GO:0000377	RNA splicing, via transesterification reactions with bulged adenosine as nucleophile	0.0103981651680179
BP	GO:0000398	mRNA splicing, via spliceosome	0.0103981651680179
BP	GO:0090068	positive regulation of cell cycle process	0.0108909357590012
CC	GO:0005813	centrosome	0.0117724342692432
MF	GO:0005509	calcium ion binding	0.0118298781264218
BP	GO:0006260	DNA replication	0.0124603636526117
BP	GO:0051240	positive regulation of multicellular organismal process	0.0138651750252683
CC	GO:0043229	intracellular organelle	0.0149431973592903
CC	GO:0048786	presynaptic active zone	0.0149431973592903
CC	GO:0000777	condensed chromosome kinetochore	0.0149431973592903
MF	GO:0003723	RNA binding	0.0149431973592903
CC	GO:0099572	postsynaptic specialization	0.0152417958967392
BP	GO:0040008	regulation of growth	0.0152417958967392
BP	GO:0051960	regulation of nervous system development	0.0155369386660857
CC	GO:0098793	presynapse	0.0155663982414913
CC	GO:0042734	presynaptic membrane	0.0162533838273569
BP	GO:0000070	mitotic sister chromatid segregation	0.0162533838273569
CC	GO:0044327	dendritic spine head	0.0162533838273569
CC	GO:0099512	supramolecular fiber	0.0163942784705534
CC	GO:0071944	cell periphery	0.0166641759774288
CC	GO:0099055	integral component of postsynaptic membrane	0.0167111576370946
CC	GO:0043226	organelle	0.0167111576370946
BP	GO:0045595	regulation of cell differentiation	0.0175699964966624
BP	GO:0051716	cellular response to stimulus	0.0176759187141246
BP	GO:0003008	system process	0.017842601156641
CC	GO:0099080	supramolecular complex	0.0185168967136001
CC	GO:0099081	supramolecular polymer	0.0185168967136001
BP	GO:0048666	neuron development	0.0185435549127886
BP	GO:0010720	positive regulation of cell development	0.0185435549127886
MF	GO:0008134	transcription factor binding	0.0185435549127886
MF	GO:0005261	cation channel activity	0.0185847651308298
BP	GO:0120035	regulation of plasma membrane bounded cell projection organization	0.0187250381626622
CC	GO:0005886	plasma membrane	0.0187250381626622
BP	GO:0050804	modulation of chemical synaptic transmission	0.0192463523658062
BP	GO:0006259	DNA metabolic process	0.0192463523658062
BP	GO:0007267	cell-cell signaling	0.0199884503654706
BP	GO:0033993	response to lipid	0.0199884503654706
BP	GO:0044085	cellular component biogenesis	0.0199884503654706
MF	GO:0046873	metal ion transmembrane transporter activity	0.0201491770640763
MF	GO:0003729	mRNA binding	0.0201491770640763
CC	GO:0098878	neurotransmitter receptor complex	0.0203867372060758
CC	GO:0005581	collagen trimer	0.0205275402071107
BP	GO:0031344	regulation of cell projection organization	0.0220182163306335
BP	GO:0140014	mitotic nuclear division	0.0220182163306335
CC	GO:0098839	postsynaptic density membrane	0.0221407650716739
BP	GO:0099177	regulation of trans-synaptic signaling	0.0221709910615243
BP	GO:0042221	response to chemical	0.0224185851182414
CC	GO:0043292	contractile fiber	0.0224185851182414
BP	GO:0032412	regulation of ion transmembrane transporter activity	0.0225552540991276
MF	GO:0005102	signaling receptor binding	0.0237896413483646
CC	GO:0150034	distal axon	0.0242341535709032
BP	GO:2000144	positive regulation of DNA-templated transcription, initiation	0.0258068830764096
CC	GO:0032279	asymmetric synapse	0.0266364245438872
BP	GO:0000819	sister chromatid segregation	0.0268535950403688
BP	GO:0006807	nitrogen compound metabolic process	0.0274082750750276
CC	GO:0120025	plasma membrane bounded cell projection	0.0274082750750276
BP	GO:1901701	cellular response to oxygen-containing compound	0.0274082750750276
BP	GO:0008037	cell recognition	0.0274082750750276
BP	GO:0006403	RNA localization	0.0274082750750276
BP	GO:0098655	cation transmembrane transport	0.0274082750750276
BP	GO:0030001	metal ion transport	0.0274082750750276
MF	GO:0097367	carbohydrate derivative binding	0.0277498321975984
CC	GO:1902495	transmembrane transporter complex	0.0277498321975984
BP	GO:0051983	regulation of chromosome segregation	0.0278373541225883
BP	GO:0006936	muscle contraction	0.0280804196330739
BP	GO:0009653	anatomical structure morphogenesis	0.0281257070219994
BP	GO:0065008	regulation of biological quality	0.0281257070219994
BP	GO:0044087	regulation of cellular component biogenesis	0.0282918374135285
MF	GO:0008092	cytoskeletal protein binding	0.0282918374135285
CC	GO:0043197	dendritic spine	0.0282918374135285
BP	GO:0060255	regulation of macromolecule metabolic process	0.0282918374135285
BP	GO:0050769	positive regulation of neurogenesis	0.0283813140352087
CC	GO:0071013	catalytic step 2 spliceosome	0.0288026332200949
CC	GO:1990351	transporter complex	0.0289643892541319
CC	GO:0098948	intrinsic component of postsynaptic specialization membrane	0.0292771168182946
BP	GO:0060348	bone development	0.0296408896162275
MF	GO:0004529	exodeoxyribonuclease activity	0.0300825471637798
BP	GO:0031175	neuron projection development	0.031529443566924
CC	GO:0005576	extracellular region	0.03207593488961
CC	GO:0098984	neuron to neuron synapse	0.0327622418103087
BP	GO:0060350	endochondral bone morphogenesis	0.0327622418103087
MF	GO:0015267	channel activity	0.0327622418103087
MF	GO:0022803	passive transmembrane transporter activity	0.0327622418103087
CC	GO:0099146	intrinsic component of postsynaptic density membrane	0.0336667885578731
BP	GO:0035264	multicellular organism growth	0.0338452784120844
BP	GO:0060284	regulation of cell development	0.0344390896634131
BP	GO:0010564	regulation of cell cycle process	0.0355112343857629
MF	GO:0043167	ion binding	0.0360487593891295
BP	GO:0098659	inorganic cation import across plasma membrane	0.0360487593891295
BP	GO:0099587	inorganic ion import across plasma membrane	0.0360487593891295
BP	GO:0098742	cell-cell adhesion via plasma-membrane adhesion molecules	0.0363259718722553
BP	GO:0007215	glutamate receptor signaling pathway	0.0382680904598732
CC	GO:0044420	extracellular matrix component	0.0384453111965698
BP	GO:0060351	cartilage development involved in endochondral bone morphogenesis	0.0385760003408186
BP	GO:0070897	transcription preinitiation complex assembly	0.0386247371674703
BP	GO:0008150	biological_process	0.0389298793294579
MF	GO:1990825	sequence-specific mRNA binding	0.0392385378380506
CC	GO:0014069	postsynaptic density	0.0393479233437853
CC	GO:0044309	neuron spine	0.0406694136782681
BP	GO:0022613	ribonucleoprotein complex biogenesis	0.0409399470146897
CC	GO:0000228	nuclear chromosome	0.0410478027224832
BP	GO:0048583	regulation of response to stimulus	0.0410478027224832
CC	GO:0034703	cation channel complex	0.0422016634408322
BP	GO:0031124	mRNA 3'-end processing	0.0423869125022026
BP	GO:0048584	positive regulation of response to stimulus	0.043195337360471
BP	GO:0048168	regulation of neuronal synaptic plasticity	0.043195337360471
BP	GO:0003071	renal system process involved in regulation of systemic arterial blood pressure	0.0433641106816901
BP	GO:0022898	regulation of transmembrane transporter activity	0.0439172199133242
BP	GO:0010212	response to ionizing radiation	0.0440458036557228
BP	GO:0120039	plasma membrane bounded cell projection morphogenesis	0.0440458036557228
MF	GO:0003697	single-stranded DNA binding	0.0440458036557228
BP	GO:0009719	response to endogenous stimulus	0.044107479663286
CC	GO:0044430	cytoskeletal part	0.044107479663286
BP	GO:1903047	mitotic cell cycle process	0.044107479663286
BP	GO:0006811	ion transport	0.044107479663286
BP	GO:0002062	chondrocyte differentiation	0.0449586684671844
BP	GO:0003009	skeletal muscle contraction	0.0451569672446923
BP	GO:0050896	response to stimulus	0.0453194912622156
MF	GO:0022838	substrate-specific channel activity	0.0453194912622156
BP	GO:0006261	DNA-dependent DNA replication	0.0463909621453164
BP	GO:0048812	neuron projection morphogenesis	0.0463909621453164
CC	GO:0044424	intracellular part	0.0463909621453164
CC	GO:0034702	ion channel complex	0.0463909621453164
BP	GO:0050767	regulation of neurogenesis	0.0467706503380895
CC	GO:0044451	nucleoplasm part	0.0473319047109607
BP	GO:0045927	positive regulation of growth	0.0473319047109607
BP	GO:0050806	positive regulation of synaptic transmission	0.0473319047109607
CC	GO:0008328	ionotropic glutamate receptor complex	0.0474401561763031
BP	GO:0003015	heart process	0.0474401561763031
CC	GO:0044305	calyx of Held	0.0474401561763031
BP	GO:0010646	regulation of cell communication	0.0474401561763031
MF	GO:0043168	anion binding	0.0474401561763031
BP	GO:1901987	regulation of cell cycle phase transition	0.047566687665348
BP	GO:1901990	regulation of mitotic cell cycle phase transition	0.0477117060085455
BP	GO:0045787	positive regulation of cell cycle	0.0478535156984519
BP	GO:0003012	muscle system process	0.0482410251561258
BP	GO:0044260	cellular macromolecule metabolic process	0.0482697780397076
BP	GO:0031346	positive regulation of cell projection organization	0.0486220529823958
BP	GO:0070887	cellular response to chemical stimulus	0.0486253677724192
BP	GO:0048167	regulation of synaptic plasticity	0.0486934474044042
BP	GO:0048858	cell projection morphogenesis	0.0486934474044042
CC	GO:0044463	cell projection part	0.0486934474044042
CC	GO:0120038	plasma membrane bounded cell projection part	0.0486934474044042
MF	GO:0016247	channel regulator activity	0.0496757586352383
