# Supplementary material for: Dedicated transcriptomics combined with power analysis lead to functional understanding of genes with weak phenotypic changes in knockout lines
Source: PLoS Comput Biol. 2020 Nov 12;16(11):e1008354. doi: 10.1371/journal.pcbi.1008354 (PMC7685438; doi:10.1371/journal.pcbi.1008354)
Supplement: S4 File — (GZ) [file pcbi.1008354.s018.gz › S4_File/gor0.7/832.tsv]

ontology	category	term	BH
CC	GO:0032991	protein-containing complex	1.69122388214064e-09
BP	GO:0009987	cellular process	1.64674998613276e-08
BP	GO:0071840	cellular component organization or biogenesis	9.54136078511953e-08
BP	GO:0032501	multicellular organismal process	4.43501486239603e-07
MF	GO:0005515	protein binding	4.43501486239603e-07
BP	GO:0016043	cellular component organization	1.07113567422548e-06
BP	GO:0032502	developmental process	1.25480639650909e-06
MF	GO:0005488	binding	1.25480639650909e-06
BP	GO:0007275	multicellular organism development	1.63510753907197e-06
CC	GO:0043228	non-membrane-bounded organelle	2.20116988612751e-06
CC	GO:0044428	nuclear part	2.98739688594035e-06
CC	GO:0030424	axon	3.21211149713429e-06
BP	GO:0048856	anatomical structure development	3.21211149713429e-06
BP	GO:0048731	system development	3.59499051637522e-06
CC	GO:0043232	intracellular non-membrane-bounded organelle	4.4591899653195e-06
BP	GO:0065007	biological regulation	8.13857434681477e-06
CC	GO:0097060	synaptic membrane	9.06170279838315e-06
CC	GO:0044456	synapse part	1.19564865602463e-05
CC	GO:0045202	synapse	1.19564865602463e-05
CC	GO:0031981	nuclear lumen	1.70826367876479e-05
CC	GO:0005634	nucleus	1.74182431765012e-05
CC	GO:0070013	intracellular organelle lumen	1.86187030521934e-05
CC	GO:0031012	extracellular matrix	1.86187030521934e-05
CC	GO:0031974	membrane-enclosed lumen	1.89609928579308e-05
CC	GO:0043233	organelle lumen	1.89609928579308e-05
BP	GO:0006139	nucleobase-containing compound metabolic process	1.92593078425957e-05
BP	GO:0050789	regulation of biological process	2.04276414062526e-05
CC	GO:0097458	neuron part	2.04276414062526e-05
MF	GO:0005198	structural molecule activity	2.12297572884978e-05
BP	GO:0050794	regulation of cellular process	3.23089327618286e-05
BP	GO:0007399	nervous system development	5.31777310553424e-05
BP	GO:0090304	nucleic acid metabolic process	5.41589083446498e-05
BP	GO:0046483	heterocycle metabolic process	7.00688103248152e-05
BP	GO:0034641	cellular nitrogen compound metabolic process	7.24796189829876e-05
CC	GO:0030054	cell junction	8.14710035374667e-05
CC	GO:0031226	intrinsic component of plasma membrane	0.000101014286095972
CC	GO:0045211	postsynaptic membrane	0.00018385565498304
CC	GO:0062023	collagen-containing extracellular matrix	0.000202318614059753
CC	GO:0000775	chromosome, centromeric region	0.000202909119661266
BP	GO:0006396	RNA processing	0.000239117571554609
CC	GO:0005654	nucleoplasm	0.000254810521324204
MF	GO:0005201	extracellular matrix structural constituent	0.000254810521324204
CC	GO:0099240	intrinsic component of synaptic membrane	0.000318403865994232
BP	GO:0048523	negative regulation of cellular process	0.000322185487081589
BP	GO:0048519	negative regulation of biological process	0.000393164367855034
CC	GO:0000776	kinetochore	0.000446813387397946
BP	GO:0051239	regulation of multicellular organismal process	0.000446813387397946
CC	GO:0098687	chromosomal region	0.00049956629662403
CC	GO:0005887	integral component of plasma membrane	0.000581328485887254
BP	GO:0006725	cellular aromatic compound metabolic process	0.000844474917989969
CC	GO:0043005	neuron projection	0.000973844172329596
BP	GO:0040007	growth	0.000992108403490194
BP	GO:0048518	positive regulation of biological process	0.00105652501595635
CC	GO:0098936	intrinsic component of postsynaptic membrane	0.00121049457951776
MF	GO:0044877	protein-containing complex binding	0.00143232931486691
CC	GO:0044422	organelle part	0.00159443751964915
CC	GO:0044464	cell part	0.00160632009481431
BP	GO:1901360	organic cyclic compound metabolic process	0.00170552513608343
BP	GO:0007049	cell cycle	0.00174466253042471
CC	GO:0005623	cell	0.00174466253042471
CC	GO:0005681	spliceosomal complex	0.0018112308109453
CC	GO:0036477	somatodendritic compartment	0.00183175465077192
CC	GO:0033267	axon part	0.00183175465077192
BP	GO:0051130	positive regulation of cellular component organization	0.00183668970738843
CC	GO:1990904	ribonucleoprotein complex	0.00234908756117616
CC	GO:0099699	integral component of synaptic membrane	0.00242501581825941
BP	GO:0048522	positive regulation of cellular process	0.00255477730779575
BP	GO:0016071	mRNA metabolic process	0.00281666543883138
BP	GO:0051726	regulation of cell cycle	0.00301467094453342
BP	GO:0051128	regulation of cellular component organization	0.00314513922114283
CC	GO:0044459	plasma membrane part	0.00339568258442032
BP	GO:0008380	RNA splicing	0.00390248356873375
CC	GO:0005694	chromosome	0.00402856316955835
BP	GO:0060350	endochondral bone morphogenesis	0.00428073875619331
BP	GO:0048869	cellular developmental process	0.00429133171461568
CC	GO:0098794	postsynapse	0.00455721559476021
CC	GO:0044427	chromosomal part	0.00455721559476021
MF	GO:0005212	structural constituent of eye lens	0.00455721559476021
BP	GO:0043170	macromolecule metabolic process	0.00455721559476021
CC	GO:0099634	postsynaptic specialization membrane	0.0046982721920137
CC	GO:0099055	integral component of postsynaptic membrane	0.00499521102186925
CC	GO:0098982	GABA-ergic synapse	0.00530255387910258
BP	GO:0006397	mRNA processing	0.00530255387910258
BP	GO:0000278	mitotic cell cycle	0.00536945946226007
BP	GO:0006260	DNA replication	0.00536945946226007
BP	GO:0030154	cell differentiation	0.00549258875315152
BP	GO:0051094	positive regulation of developmental process	0.00742617819069792
BP	GO:0051962	positive regulation of nervous system development	0.00892113093216226
BP	GO:0099536	synaptic signaling	0.00921952548730451
CC	GO:0097447	dendritic tree	0.00934214336346759
CC	GO:0098590	plasma membrane region	0.00948330809201714
BP	GO:0099537	trans-synaptic signaling	0.00957826069339623
BP	GO:0007268	chemical synaptic transmission	0.00988436082121306
BP	GO:0098916	anterograde trans-synaptic signaling	0.00988436082121306
BP	GO:0048589	developmental growth	0.0104644586626794
BP	GO:0003008	system process	0.0105860077405102
CC	GO:0099512	supramolecular fiber	0.0105860077405102
CC	GO:0044421	extracellular region part	0.0111323300341668
BP	GO:0031123	RNA 3'-end processing	0.0111323300341668
BP	GO:2000026	regulation of multicellular organismal development	0.0111667806743629
BP	GO:0000070	mitotic sister chromatid segregation	0.0111667806743629
CC	GO:0043226	organelle	0.0112299299863303
CC	GO:0005856	cytoskeleton	0.0114834990801355
BP	GO:0000245	spliceosomal complex assembly	0.0115607795989865
BP	GO:0090068	positive regulation of cell cycle process	0.0115607795989865
CC	GO:0099080	supramolecular complex	0.0116788193675559
CC	GO:0099081	supramolecular polymer	0.0116788193675559
BP	GO:0051960	regulation of nervous system development	0.0123771571287911
CC	GO:0030425	dendrite	0.0124962432004313
BP	GO:0045597	positive regulation of cell differentiation	0.0125601599110515
BP	GO:0006403	RNA localization	0.0125601599110515
BP	GO:0006941	striated muscle contraction	0.013483241721761
CC	GO:0044446	intracellular organelle part	0.0137365944180595
CC	GO:0000502	proteasome complex	0.0137365944180595
BP	GO:0050793	regulation of developmental process	0.0138124750536298
BP	GO:0007155	cell adhesion	0.013839382377337
BP	GO:0022610	biological adhesion	0.0139313000024042
CC	GO:0005886	plasma membrane	0.0142168239938276
CC	GO:0071944	cell periphery	0.0147753641710383
BP	GO:0042221	response to chemical	0.0150264430253039
BP	GO:0050808	synapse organization	0.0156772956822974
BP	GO:0070887	cellular response to chemical stimulus	0.0163192391412063
BP	GO:0022008	neurogenesis	0.0163192391412063
CC	GO:0000777	condensed chromosome kinetochore	0.0164276951212625
CC	GO:0098793	presynapse	0.0169392553294095
BP	GO:0060349	bone morphogenesis	0.0173532575751331
CC	GO:0044327	dendritic spine head	0.0175660662923806
BP	GO:0051179	localization	0.017600929096749
BP	GO:0051983	regulation of chromosome segregation	0.017600929096749
BP	GO:0010467	gene expression	0.0179449480572761
CC	GO:0043229	intracellular organelle	0.0180083607304895
CC	GO:0098839	postsynaptic density membrane	0.0184036266457803
BP	GO:0000819	sister chromatid segregation	0.018873623617918
BP	GO:0044085	cellular component biogenesis	0.0189769448777885
CC	GO:0044420	extracellular matrix component	0.0189769448777885
BP	GO:0048699	generation of neurons	0.01922260941692
CC	GO:0005813	centrosome	0.01922260941692
BP	GO:1902749	regulation of cell cycle G2/M phase transition	0.0193943033456862
BP	GO:0048468	cell development	0.0193943033456862
BP	GO:0001501	skeletal system development	0.0199537045271829
BP	GO:0045595	regulation of cell differentiation	0.0199537045271829
CC	GO:0005615	extracellular space	0.0205288707849351
BP	GO:0016070	RNA metabolic process	0.0205288707849351
BP	GO:0060255	regulation of macromolecule metabolic process	0.0205288707849351
CC	GO:0005581	collagen trimer	0.0207461653867998
BP	GO:0007346	regulation of mitotic cell cycle	0.0207603822683496
CC	GO:0043292	contractile fiber	0.0209768057048681
CC	GO:0098978	glutamatergic synapse	0.0209768057048681
CC	GO:1905369	endopeptidase complex	0.0209768057048681
BP	GO:0006259	DNA metabolic process	0.0213023638983272
BP	GO:0006807	nitrogen compound metabolic process	0.0221889366773103
BP	GO:0003015	heart process	0.0224278470969815
BP	GO:0098742	cell-cell adhesion via plasma-membrane adhesion molecules	0.0233616241935639
MF	GO:0005509	calcium ion binding	0.02349394846284
CC	GO:0098948	intrinsic component of postsynaptic specialization membrane	0.0240176351504929
BP	GO:0032879	regulation of localization	0.0250913701497742
BP	GO:1901701	cellular response to oxygen-containing compound	0.0250913701497742
BP	GO:0030182	neuron differentiation	0.0251412085474588
CC	GO:0048786	presynaptic active zone	0.0251412085474588
BP	GO:0033045	regulation of sister chromatid segregation	0.0254577773389039
MF	GO:0003723	RNA binding	0.0262476949001461
BP	GO:0008037	cell recognition	0.0268652276267971
CC	GO:0000779	condensed chromosome, centromeric region	0.0272010269706184
CC	GO:0099146	intrinsic component of postsynaptic density membrane	0.0274125909760003
BP	GO:0051216	cartilage development	0.0287802095797894
BP	GO:0051716	cellular response to stimulus	0.0294341826598503
BP	GO:0140014	mitotic nuclear division	0.0295567741127709
BP	GO:0060348	bone development	0.0295567741127709
MF	GO:0003729	mRNA binding	0.0299783784552406
BP	GO:0035264	multicellular organism growth	0.0314703856605716
CC	GO:0044297	cell body	0.0326892219888762
BP	GO:0051310	metaphase plate congression	0.0326892219888762
BP	GO:0006261	DNA-dependent DNA replication	0.0327214275878365
MF	GO:0004529	exodeoxyribonuclease activity	0.033150160505608
BP	GO:0050769	positive regulation of neurogenesis	0.0338619985325187
CC	GO:0043025	neuronal cell body	0.0347792428711655
BP	GO:0000375	RNA splicing, via transesterification reactions	0.0347792428711655
BP	GO:0000377	RNA splicing, via transesterification reactions with bulged adenosine as nucleophile	0.0347792428711655
BP	GO:0000398	mRNA splicing, via spliceosome	0.0347792428711655
BP	GO:0010971	positive regulation of G2/M transition of mitotic cell cycle	0.0352326056228953
BP	GO:0032412	regulation of ion transmembrane transporter activity	0.0374097248852834
BP	GO:1901700	response to oxygen-containing compound	0.0376681484850006
BP	GO:0051236	establishment of RNA localization	0.037774013459692
BP	GO:0033047	regulation of mitotic sister chromatid segregation	0.038024862332349
BP	GO:0007215	glutamate receptor signaling pathway	0.0381211021522352
BP	GO:0006275	regulation of DNA replication	0.0394201938566955
BP	GO:0051240	positive regulation of multicellular organismal process	0.0394730875232674
MF	GO:0005102	signaling receptor binding	0.0396719084867199
BP	GO:1902751	positive regulation of cell cycle G2/M phase transition	0.0398766614608165
CC	GO:0000228	nuclear chromosome	0.0399664553371501
BP	GO:0044260	cellular macromolecule metabolic process	0.0401904005220957
CC	GO:0042995	cell projection	0.0402495577929563
BP	GO:0060351	cartilage development involved in endochondral bone morphogenesis	0.040350520798042
CC	GO:0098878	neurotransmitter receptor complex	0.04136592238208
BP	GO:0008150	biological_process	0.0419247118185821
BP	GO:0061448	connective tissue development	0.0419247118185821
BP	GO:0040008	regulation of growth	0.0419247118185821
CC	GO:0150034	distal axon	0.0419247118185821
BP	GO:0044089	positive regulation of cellular component biogenesis	0.0419713014607126
BP	GO:0048666	neuron development	0.0419947046415633
BP	GO:1903047	mitotic cell cycle process	0.0420360453761464
BP	GO:0010389	regulation of G2/M transition of mitotic cell cycle	0.0447923868427381
BP	GO:0003071	renal system process involved in regulation of systemic arterial blood pressure	0.0447923868427381
BP	GO:0003012	muscle system process	0.0448744931555016
MF	GO:0042805	actinin binding	0.0452987138844873
BP	GO:0006936	muscle contraction	0.0453267540823391
BP	GO:0022613	ribonucleoprotein complex biogenesis	0.0453267540823391
BP	GO:0044057	regulation of system process	0.0453267540823391
BP	GO:0002062	chondrocyte differentiation	0.0455792231417141
BP	GO:0003009	skeletal muscle contraction	0.0455826528904768
BP	GO:0010720	positive regulation of cell development	0.0462725240036985
CC	GO:0099572	postsynaptic specialization	0.0468355541055697
BP	GO:0050767	regulation of neurogenesis	0.0472030563278802
BP	GO:1901989	positive regulation of cell cycle phase transition	0.0479088080715477
BP	GO:0051301	cell division	0.0481658401806563
BP	GO:0048167	regulation of synaptic plasticity	0.0483081390010944
