# Supplementary material for: Dedicated transcriptomics combined with power analysis lead to functional understanding of genes with weak phenotypic changes in knockout lines
Source: PLoS Comput Biol. 2020 Nov 12;16(11):e1008354. doi: 10.1371/journal.pcbi.1008354 (PMC7685438; doi:10.1371/journal.pcbi.1008354)
Supplement: S4 File — (GZ) [file pcbi.1008354.s018.gz › S4_File/gor0.7/795.tsv]

ontology	category	term	BH
BP	GO:0009987	cellular process	1.941279848123e-10
CC	GO:0032991	protein-containing complex	8.88260753039373e-10
BP	GO:0071840	cellular component organization or biogenesis	1.27706146281968e-09
MF	GO:0005488	binding	1.62702009203291e-08
MF	GO:0005515	protein binding	1.7182241851763e-08
BP	GO:0016043	cellular component organization	2.83877707768074e-08
CC	GO:0044428	nuclear part	2.30001908693725e-07
BP	GO:0032502	developmental process	2.67298065921901e-07
BP	GO:0048731	system development	2.81503562380679e-07
BP	GO:0007275	multicellular organism development	3.22684370264849e-07
BP	GO:0032501	multicellular organismal process	3.78625733907691e-07
BP	GO:0065007	biological regulation	3.83894697525735e-07
BP	GO:0048856	anatomical structure development	8.19451819327771e-07
CC	GO:0043228	non-membrane-bounded organelle	1.09054843626126e-06
BP	GO:0050789	regulation of biological process	1.12557747368413e-06
CC	GO:0031981	nuclear lumen	1.29273187715542e-06
CC	GO:0070013	intracellular organelle lumen	1.50027302612681e-06
CC	GO:0031974	membrane-enclosed lumen	1.50970195302782e-06
CC	GO:0043233	organelle lumen	1.50970195302782e-06
CC	GO:0031012	extracellular matrix	1.50970195302782e-06
CC	GO:0043232	intracellular non-membrane-bounded organelle	2.22371153161713e-06
BP	GO:0050794	regulation of cellular process	4.93870894309917e-06
BP	GO:0007399	nervous system development	5.37674916063675e-06
CC	GO:0005654	nucleoplasm	5.75201905891018e-06
BP	GO:0006396	RNA processing	8.73361583268179e-06
CC	GO:0097458	neuron part	9.24688078166503e-06
CC	GO:0045202	synapse	1.14392331341788e-05
MF	GO:0005198	structural molecule activity	1.62596134245451e-05
CC	GO:0044456	synapse part	1.67526772234922e-05
CC	GO:0005634	nucleus	1.76145243814021e-05
BP	GO:0048519	negative regulation of biological process	1.83894692938111e-05
CC	GO:0030424	axon	2.37811036278528e-05
BP	GO:0048869	cellular developmental process	2.78124781154538e-05
BP	GO:0030154	cell differentiation	3.07914698585031e-05
CC	GO:0097060	synaptic membrane	3.08662741892577e-05
BP	GO:0048523	negative regulation of cellular process	3.50835959864654e-05
BP	GO:0006397	mRNA processing	3.54884401911517e-05
BP	GO:0008380	RNA splicing	3.65405758273524e-05
BP	GO:0006139	nucleobase-containing compound metabolic process	4.21654177135162e-05
BP	GO:0048518	positive regulation of biological process	4.29070373366085e-05
CC	GO:0062023	collagen-containing extracellular matrix	4.29070373366085e-05
BP	GO:0016071	mRNA metabolic process	4.30639553510307e-05
BP	GO:0051094	positive regulation of developmental process	4.48698543033514e-05
BP	GO:0045597	positive regulation of cell differentiation	6.29321451233269e-05
BP	GO:0051130	positive regulation of cellular component organization	6.69743443385138e-05
BP	GO:0051239	regulation of multicellular organismal process	6.69743443385138e-05
BP	GO:0051128	regulation of cellular component organization	7.91716444474956e-05
MF	GO:0005201	extracellular matrix structural constituent	0.000108512095623258
BP	GO:0090304	nucleic acid metabolic process	0.00012854879281958
BP	GO:0022008	neurogenesis	0.00012895696117238
CC	GO:1990904	ribonucleoprotein complex	0.000145136125828769
CC	GO:0000776	kinetochore	0.000175500701517108
CC	GO:0000775	chromosome, centromeric region	0.000175655777050845
CC	GO:0036477	somatodendritic compartment	0.000203987436691695
BP	GO:0051179	localization	0.000227607019482504
BP	GO:0046483	heterocycle metabolic process	0.000255118435982175
CC	GO:0099240	intrinsic component of synaptic membrane	0.000331860291909111
BP	GO:0043170	macromolecule metabolic process	0.000331860291909111
BP	GO:0000375	RNA splicing, via transesterification reactions	0.000342918316467011
BP	GO:0000377	RNA splicing, via transesterification reactions with bulged adenosine as nucleophile	0.000342918316467011
BP	GO:0000398	mRNA splicing, via spliceosome	0.000342918316467011
BP	GO:0034641	cellular nitrogen compound metabolic process	0.000360393375364581
BP	GO:0050793	regulation of developmental process	0.000370749238508121
CC	GO:0005681	spliceosomal complex	0.000446071451062791
CC	GO:0098687	chromosomal region	0.000446071451062791
CC	GO:0044422	organelle part	0.000447805102843664
BP	GO:0048522	positive regulation of cellular process	0.00048370240216593
CC	GO:0005623	cell	0.000551658049678687
BP	GO:2000026	regulation of multicellular organismal development	0.000602205832967215
BP	GO:0044085	cellular component biogenesis	0.000640429166218711
CC	GO:0044464	cell part	0.000650872934245255
BP	GO:0048699	generation of neurons	0.000714820360854235
BP	GO:0051962	positive regulation of nervous system development	0.000891204179718188
CC	GO:0030054	cell junction	0.000900982094442753
BP	GO:0006725	cellular aromatic compound metabolic process	0.000915049297740672
BP	GO:0050808	synapse organization	0.000991266523394173
CC	GO:0043005	neuron projection	0.000991266523394173
BP	GO:0048666	neuron development	0.000991266523394173
BP	GO:0040007	growth	0.000991266523394173
CC	GO:0031226	intrinsic component of plasma membrane	0.000991266523394173
CC	GO:0098982	GABA-ergic synapse	0.00100459510082856
CC	GO:0045211	postsynaptic membrane	0.00105707418936696
CC	GO:0044421	extracellular region part	0.00123913677323644
BP	GO:0051960	regulation of nervous system development	0.00123913677323644
BP	GO:0048468	cell development	0.00128838172140352
BP	GO:0030182	neuron differentiation	0.00145177817876531
BP	GO:0045595	regulation of cell differentiation	0.0015857551535362
MF	GO:0044877	protein-containing complex binding	0.00165985900214987
BP	GO:1901360	organic cyclic compound metabolic process	0.00178811802597775
BP	GO:0051726	regulation of cell cycle	0.00178811802597775
BP	GO:0006403	RNA localization	0.00221470911205017
CC	GO:0099699	integral component of synaptic membrane	0.00255116294156318
BP	GO:0048589	developmental growth	0.00316056955717267
BP	GO:0000245	spliceosomal complex assembly	0.0031853638848813
BP	GO:0006807	nitrogen compound metabolic process	0.00319386347479857
BP	GO:0099536	synaptic signaling	0.0033611149681572
CC	GO:0098936	intrinsic component of postsynaptic membrane	0.00363778244863975
BP	GO:0032412	regulation of ion transmembrane transporter activity	0.00367252568602677
CC	GO:0044446	intracellular organelle part	0.00367252568602677
CC	GO:0044297	cell body	0.00387598413027631
MF	GO:0005212	structural constituent of eye lens	0.003996217636647
CC	GO:0098793	presynapse	0.00407843101636426
CC	GO:0005694	chromosome	0.00415242168212978
CC	GO:0005615	extracellular space	0.00443186289201894
CC	GO:0005887	integral component of plasma membrane	0.00464379609581978
BP	GO:0099537	trans-synaptic signaling	0.00467366430118986
BP	GO:0007268	chemical synaptic transmission	0.00480820832013803
BP	GO:0098916	anterograde trans-synaptic signaling	0.00480820832013803
CC	GO:0005581	collagen trimer	0.00485342670539037
CC	GO:0043025	neuronal cell body	0.00505519405167947
BP	GO:0010467	gene expression	0.00516460120958462
BP	GO:0031175	neuron projection development	0.00582691025531043
CC	GO:0033267	axon part	0.00582691025531043
MF	GO:0003729	mRNA binding	0.00601099360245104
CC	GO:0097447	dendritic tree	0.00601099360245104
BP	GO:0050769	positive regulation of neurogenesis	0.00609776652414029
BP	GO:0010720	positive regulation of cell development	0.00658911573423085
BP	GO:0008150	biological_process	0.00662840149176441
CC	GO:0044427	chromosomal part	0.00770786845486878
CC	GO:0098978	glutamatergic synapse	0.00796733737061879
CC	GO:0098794	postsynapse	0.00816329612920419
BP	GO:0032879	regulation of localization	0.00817289983741663
CC	GO:0099634	postsynaptic specialization membrane	0.00817289983741663
BP	GO:0051236	establishment of RNA localization	0.0083776541814206
BP	GO:0022613	ribonucleoprotein complex biogenesis	0.00853542092962328
BP	GO:0051716	cellular response to stimulus	0.00853653720789906
CC	GO:0005813	centrosome	0.00868264874668321
CC	GO:0030425	dendrite	0.00890649846039902
BP	GO:0022898	regulation of transmembrane transporter activity	0.00916017091733956
BP	GO:0031123	RNA 3'-end processing	0.00916017091733956
BP	GO:0000070	mitotic sister chromatid segregation	0.00949666549839082
CC	GO:0043292	contractile fiber	0.00949666549839082
MF	GO:0003723	RNA binding	0.00949666549839082
BP	GO:0022607	cellular component assembly	0.0102630292968365
BP	GO:0050767	regulation of neurogenesis	0.0103324056438981
BP	GO:0022610	biological adhesion	0.0103324056438981
BP	GO:0006941	striated muscle contraction	0.0110378845270956
BP	GO:0060284	regulation of cell development	0.0115429436247716
CC	GO:0044459	plasma membrane part	0.0115688566757102
BP	GO:0044260	cellular macromolecule metabolic process	0.0119825552180272
BP	GO:0016070	RNA metabolic process	0.0121197226091815
BP	GO:0007155	cell adhesion	0.0123392484358576
CC	GO:0099055	integral component of postsynaptic membrane	0.0136506499504947
BP	GO:0051234	establishment of localization	0.0138658583698143
BP	GO:0003008	system process	0.0141503810378971
CC	GO:0000777	condensed chromosome kinetochore	0.0145262712947932
BP	GO:0065008	regulation of biological quality	0.0148378465164596
CC	GO:0098590	plasma membrane region	0.0154660429504831
BP	GO:0050657	nucleic acid transport	0.0155519461616837
BP	GO:0050658	RNA transport	0.0155519461616837
CC	GO:0044327	dendritic spine head	0.0155519461616837
BP	GO:0120039	plasma membrane bounded cell projection morphogenesis	0.0157272339346011
BP	GO:0008037	cell recognition	0.0161139798457125
BP	GO:0051983	regulation of chromosome segregation	0.0161182235776573
BP	GO:0098655	cation transmembrane transport	0.0161182235776573
BP	GO:0060255	regulation of macromolecule metabolic process	0.0168308621848198
BP	GO:0032409	regulation of transporter activity	0.01703681922112
BP	GO:0007416	synapse assembly	0.0173626773286779
BP	GO:0000819	sister chromatid segregation	0.0179214560780592
BP	GO:2001257	regulation of cation channel activity	0.0179703009139152
BP	GO:0003009	skeletal muscle contraction	0.0181028510202238
BP	GO:0006260	DNA replication	0.0183554850281682
BP	GO:0044089	positive regulation of cellular component biogenesis	0.0187827923030229
BP	GO:0048858	cell projection morphogenesis	0.0187838293586811
BP	GO:0006974	cellular response to DNA damage stimulus	0.0208396168809378
MF	GO:0097367	carbohydrate derivative binding	0.020970904229934
BP	GO:0140014	mitotic nuclear division	0.0210199707891726
BP	GO:0048812	neuron projection morphogenesis	0.0211902695579747
BP	GO:0090068	positive regulation of cell cycle process	0.0211902695579747
BP	GO:0003015	heart process	0.0211902695579747
CC	GO:0005856	cytoskeleton	0.0214417832934888
BP	GO:0060350	endochondral bone morphogenesis	0.0214417832934888
BP	GO:0032990	cell part morphogenesis	0.0216880610568979
BP	GO:0007049	cell cycle	0.0216880610568979
BP	GO:0044087	regulation of cellular component biogenesis	0.0216880610568979
CC	GO:0071944	cell periphery	0.0216880610568979
BP	GO:0048168	regulation of neuronal synaptic plasticity	0.0216880610568979
BP	GO:0007346	regulation of mitotic cell cycle	0.0216880610568979
BP	GO:0000278	mitotic cell cycle	0.0218301954662231
BP	GO:0040008	regulation of growth	0.0221221873337428
BP	GO:0043933	protein-containing complex subunit organization	0.0223956777703118
BP	GO:0034765	regulation of ion transmembrane transport	0.0225257315330473
BP	GO:0044238	primary metabolic process	0.023613267068586
BP	GO:0033045	regulation of sister chromatid segregation	0.0239813376544768
BP	GO:0030030	cell projection organization	0.0239813376544768
BP	GO:0048167	regulation of synaptic plasticity	0.0247433554894702
CC	GO:0000779	condensed chromosome, centromeric region	0.0249451122231131
MF	GO:0030020	extracellular matrix structural constituent conferring tensile strength	0.0251579271497971
BP	GO:0007154	cell communication	0.0253299214190806
CC	GO:0005576	extracellular region	0.0256272663481236
BP	GO:0051240	positive regulation of multicellular organismal process	0.0259228176537086
CC	GO:1990351	transporter complex	0.0264970753234716
CC	GO:0005886	plasma membrane	0.0279191711484688
BP	GO:0120035	regulation of plasma membrane bounded cell projection organization	0.0279191711484688
BP	GO:0045664	regulation of neuron differentiation	0.0283159920532848
BP	GO:0120036	plasma membrane bounded cell projection organization	0.0291111656208589
BP	GO:0001501	skeletal system development	0.0292603118623155
BP	GO:0030198	extracellular matrix organization	0.0292603118623155
BP	GO:0006259	DNA metabolic process	0.0292603118623155
BP	GO:0051093	negative regulation of developmental process	0.0292603118623155
BP	GO:0055085	transmembrane transport	0.0292603118623155
BP	GO:0050804	modulation of chemical synaptic transmission	0.0293536274904595
CC	GO:0071013	catalytic step 2 spliceosome	0.0300852519613083
CC	GO:0099572	postsynaptic specialization	0.0300852519613083
BP	GO:0035264	multicellular organism growth	0.0301184017719721
BP	GO:0043062	extracellular structure organization	0.0301184017719721
BP	GO:0034220	ion transmembrane transport	0.0304973221571606
MF	GO:0005102	signaling receptor binding	0.0304973221571606
CC	GO:1902495	transmembrane transporter complex	0.034361970561498
BP	GO:0099177	regulation of trans-synaptic signaling	0.03442003397514
CC	GO:0030016	myofibril	0.0349493834609282
BP	GO:0032989	cellular component morphogenesis	0.0349493834609282
BP	GO:0033047	regulation of mitotic sister chromatid segregation	0.0349493834609282
CC	GO:0043229	intracellular organelle	0.0352001300936821
MF	GO:0043168	anion binding	0.0358322096361036
CC	GO:0043226	organelle	0.0362529942436142
BP	GO:0023052	signaling	0.0365952890427476
CC	GO:0043197	dendritic spine	0.0375027435761792
CC	GO:0044420	extracellular matrix component	0.0389955887559774
BP	GO:0031344	regulation of cell projection organization	0.0400778806149036
CC	GO:0098878	neurotransmitter receptor complex	0.0400778806149036
MF	GO:1990825	sequence-specific mRNA binding	0.0400778806149036
CC	GO:0098948	intrinsic component of postsynaptic specialization membrane	0.0414983075874451
MF	GO:0005509	calcium ion binding	0.0420754230678988
CC	GO:0099080	supramolecular complex	0.0420754230678988
CC	GO:0099081	supramolecular polymer	0.0420754230678988
BP	GO:1904062	regulation of cation transmembrane transport	0.0421315124704223
BP	GO:1901701	cellular response to oxygen-containing compound	0.0435384978138435
BP	GO:0003071	renal system process involved in regulation of systemic arterial blood pressure	0.0437992033600348
CC	GO:0034702	ion channel complex	0.0442146508473969
BP	GO:0010564	regulation of cell cycle process	0.0445942762262415
BP	GO:0006810	transport	0.0446613893342269
CC	GO:0099512	supramolecular fiber	0.0452085816910851
BP	GO:0002062	chondrocyte differentiation	0.0457109910295345
BP	GO:0006936	muscle contraction	0.0459854165824916
BP	GO:0060348	bone development	0.047367590611968
BP	GO:0097435	supramolecular fiber organization	0.047367590611968
BP	GO:0030001	metal ion transport	0.0488495249371652
BP	GO:1905477	positive regulation of protein localization to membrane	0.0490639499189804
BP	GO:0006261	DNA-dependent DNA replication	0.0495181220436342
BP	GO:0034762	regulation of transmembrane transport	0.0496314916097452
