# Supplementary material for: Dedicated transcriptomics combined with power analysis lead to functional understanding of genes with weak phenotypic changes in knockout lines
Source: PLoS Comput Biol. 2020 Nov 12;16(11):e1008354. doi: 10.1371/journal.pcbi.1008354 (PMC7685438; doi:10.1371/journal.pcbi.1008354)
Supplement: S4 File — (GZ) [file pcbi.1008354.s018.gz › S4_File/gor0.7/428.tsv]

ontology	category	term	BH
CC	GO:0032991	protein-containing complex	9.95973967913187e-09
BP	GO:0009987	cellular process	1.85339068187591e-06
CC	GO:0044428	nuclear part	1.85339068187591e-06
MF	GO:0005488	binding	3.8213593703932e-06
CC	GO:0031012	extracellular matrix	3.93741617587391e-06
MF	GO:0005515	protein binding	4.7520015182377e-06
BP	GO:0065007	biological regulation	5.69606277672072e-06
BP	GO:0071840	cellular component organization or biogenesis	5.69606277672072e-06
BP	GO:0050789	regulation of biological process	1.07624280092948e-05
BP	GO:0032501	multicellular organismal process	1.64797325756793e-05
CC	GO:0031981	nuclear lumen	1.64797325756793e-05
BP	GO:0006396	RNA processing	1.80728615213187e-05
CC	GO:0043228	non-membrane-bounded organelle	1.87919716231631e-05
CC	GO:0005634	nucleus	1.87919716231631e-05
CC	GO:0030424	axon	1.99911911571424e-05
BP	GO:0090304	nucleic acid metabolic process	1.99911911571424e-05
BP	GO:0050794	regulation of cellular process	2.11020688619061e-05
BP	GO:0006139	nucleobase-containing compound metabolic process	2.19024613992594e-05
MF	GO:0005201	extracellular matrix structural constituent	2.69115935579078e-05
CC	GO:0062023	collagen-containing extracellular matrix	3.20240861695422e-05
CC	GO:0043232	intracellular non-membrane-bounded organelle	3.20553148358668e-05
CC	GO:0070013	intracellular organelle lumen	3.20553148358668e-05
CC	GO:0031974	membrane-enclosed lumen	3.27287091210303e-05
CC	GO:0043233	organelle lumen	3.27287091210303e-05
BP	GO:0016043	cellular component organization	3.43626964333563e-05
BP	GO:0048731	system development	3.64600299299621e-05
BP	GO:0046483	heterocycle metabolic process	3.64600299299621e-05
BP	GO:0007275	multicellular organism development	3.64600299299621e-05
BP	GO:0032502	developmental process	3.64600299299621e-05
BP	GO:0048519	negative regulation of biological process	3.7874450514599e-05
BP	GO:0048856	anatomical structure development	5.25187044995204e-05
CC	GO:0005654	nucleoplasm	5.43128995396985e-05
BP	GO:0008380	RNA splicing	5.43128995396985e-05
MF	GO:0005198	structural molecule activity	6.6981030356567e-05
BP	GO:0006397	mRNA processing	9.72323208182795e-05
CC	GO:0000775	chromosome, centromeric region	9.99499344662131e-05
CC	GO:0097060	synaptic membrane	0.00010086244090445
CC	GO:0000776	kinetochore	0.000150044626476771
CC	GO:0045202	synapse	0.000210115921035983
BP	GO:0016071	mRNA metabolic process	0.000304140468191552
BP	GO:0006725	cellular aromatic compound metabolic process	0.000358114138675244
CC	GO:0044456	synapse part	0.000448175522084662
CC	GO:0098687	chromosomal region	0.000448175522084662
BP	GO:0000375	RNA splicing, via transesterification reactions	0.000460681155716488
BP	GO:0000377	RNA splicing, via transesterification reactions with bulged adenosine as nucleophile	0.000460681155716488
BP	GO:0000398	mRNA splicing, via spliceosome	0.000460681155716488
CC	GO:1990904	ribonucleoprotein complex	0.000508785476869776
BP	GO:0006260	DNA replication	0.000508785476869776
BP	GO:0034641	cellular nitrogen compound metabolic process	0.000508785476869776
BP	GO:0043170	macromolecule metabolic process	0.000513474910723209
CC	GO:0097458	neuron part	0.000549243866908257
BP	GO:0048523	negative regulation of cellular process	0.000650645429275297
CC	GO:0005681	spliceosomal complex	0.000949952574145037
CC	GO:0045211	postsynaptic membrane	0.000998108496627952
CC	GO:0005581	collagen trimer	0.00116927687713612
BP	GO:0048518	positive regulation of biological process	0.00132577065417069
BP	GO:0000245	spliceosomal complex assembly	0.00134373572037698
BP	GO:0007399	nervous system development	0.00190473118587409
BP	GO:1901360	organic cyclic compound metabolic process	0.00194270099100954
CC	GO:0036477	somatodendritic compartment	0.00198989274084957
CC	GO:0033267	axon part	0.0020890052667739
CC	GO:0030054	cell junction	0.00346432194305409
BP	GO:0016070	RNA metabolic process	0.00346432194305409
BP	GO:0006261	DNA-dependent DNA replication	0.003521653742899
MF	GO:0005212	structural constituent of eye lens	0.00371754678529305
CC	GO:0044422	organelle part	0.00391535113075353
CC	GO:0044421	extracellular region part	0.00455840687265773
CC	GO:0005694	chromosome	0.00459310531765013
BP	GO:0010467	gene expression	0.0047065161710594
BP	GO:0051094	positive regulation of developmental process	0.00480553170241704
BP	GO:0006403	RNA localization	0.00481669253440117
BP	GO:0048522	positive regulation of cellular process	0.00484529915629927
BP	GO:0007155	cell adhesion	0.00619020686838871
CC	GO:0044427	chromosomal part	0.00619020686838871
BP	GO:0022610	biological adhesion	0.00630121445533629
CC	GO:0000777	condensed chromosome kinetochore	0.00630121445533629
CC	GO:0000779	condensed chromosome, centromeric region	0.00630121445533629
BP	GO:0051128	regulation of cellular component organization	0.00668674904182774
BP	GO:0040007	growth	0.00696962323899971
CC	GO:0044297	cell body	0.0072737461259653
BP	GO:0050808	synapse organization	0.0072737461259653
CC	GO:0043005	neuron projection	0.007330454957288
BP	GO:0022613	ribonucleoprotein complex biogenesis	0.00757456569190354
BP	GO:0060351	cartilage development involved in endochondral bone morphogenesis	0.00757456569190354
MF	GO:0044877	protein-containing complex binding	0.00774773874170371
BP	GO:0051179	localization	0.00774773874170371
BP	GO:0008037	cell recognition	0.00774773874170371
BP	GO:0051239	regulation of multicellular organismal process	0.00774773874170371
BP	GO:0060255	regulation of macromolecule metabolic process	0.00790304944421763
MF	GO:0003729	mRNA binding	0.00830684679018103
BP	GO:0051962	positive regulation of nervous system development	0.00845726689838186
BP	GO:0006807	nitrogen compound metabolic process	0.00966560164318626
BP	GO:0060350	endochondral bone morphogenesis	0.00978173627486216
BP	GO:0000070	mitotic sister chromatid segregation	0.010021956429238
CC	GO:0044464	cell part	0.0107160203173695
CC	GO:0043025	neuronal cell body	0.010864741974369
CC	GO:0044420	extracellular matrix component	0.0109051974760067
CC	GO:0005623	cell	0.0112715048785234
BP	GO:0003071	renal system process involved in regulation of systemic arterial blood pressure	0.0123611144842795
CC	GO:0098878	neurotransmitter receptor complex	0.0125975748808249
CC	GO:0098794	postsynapse	0.0128439678946052
BP	GO:0060349	bone morphogenesis	0.0128439678946052
BP	GO:0051130	positive regulation of cellular component organization	0.0128439678946052
BP	GO:0000819	sister chromatid segregation	0.0128439678946052
BP	GO:0051726	regulation of cell cycle	0.0128439678946052
CC	GO:0031226	intrinsic component of plasma membrane	0.0131838436052035
MF	GO:0030020	extracellular matrix structural constituent conferring tensile strength	0.0133820892902735
BP	GO:1901701	cellular response to oxygen-containing compound	0.0134693494441162
BP	GO:0099536	synaptic signaling	0.0134693494441162
BP	GO:0060348	bone development	0.0134693494441162
MF	GO:0005509	calcium ion binding	0.0134693494441162
MF	GO:0003723	RNA binding	0.0145725547236686
BP	GO:0051236	establishment of RNA localization	0.0145725547236686
CC	GO:0044446	intracellular organelle part	0.014935154232127
BP	GO:0031123	RNA 3'-end processing	0.015179212043051
BP	GO:0007154	cell communication	0.015607521243956
BP	GO:0045597	positive regulation of cell differentiation	0.015607521243956
BP	GO:0006941	striated muscle contraction	0.0166143989472602
BP	GO:0048167	regulation of synaptic plasticity	0.0179594948616865
BP	GO:0023052	signaling	0.0184051726669554
BP	GO:0007268	chemical synaptic transmission	0.0184347209072851
BP	GO:0098916	anterograde trans-synaptic signaling	0.0184347209072851
CC	GO:0005615	extracellular space	0.0191487723771324
BP	GO:0006275	regulation of DNA replication	0.0201805527652231
BP	GO:0050793	regulation of developmental process	0.0202991983139778
BP	GO:0042221	response to chemical	0.0202991983139778
BP	GO:0051716	cellular response to stimulus	0.0202991983139778
CC	GO:0098982	GABA-ergic synapse	0.0213153636174438
BP	GO:0099537	trans-synaptic signaling	0.022814085423399
BP	GO:0007049	cell cycle	0.0237151108296264
CC	GO:0005576	extracellular region	0.0255384545615505
CC	GO:0000228	nuclear chromosome	0.0255384545615505
CC	GO:0005813	centrosome	0.0255774014456401
CC	GO:0098590	plasma membrane region	0.0259002943969447
BP	GO:0006259	DNA metabolic process	0.0259002943969447
BP	GO:0051983	regulation of chromosome segregation	0.0261869485891843
BP	GO:0050657	nucleic acid transport	0.0262601402082403
BP	GO:0050658	RNA transport	0.0262601402082403
BP	GO:0044085	cellular component biogenesis	0.0272211671184248
CC	GO:0097447	dendritic tree	0.027883388465822
BP	GO:0051216	cartilage development	0.0288537932906027
BP	GO:0044260	cellular macromolecule metabolic process	0.0288537932906027
BP	GO:0051960	regulation of nervous system development	0.0291074692181192
MF	GO:0008134	transcription factor binding	0.0305338169988361
MF	GO:0044325	ion channel binding	0.0311866190886347
BP	GO:1901700	response to oxygen-containing compound	0.0316162397741284
CC	GO:0008328	ionotropic glutamate receptor complex	0.0319307749632308
BP	GO:0035264	multicellular organism growth	0.0320883277691794
BP	GO:0099565	chemical synaptic transmission, postsynaptic	0.0322163879794
BP	GO:0030198	extracellular matrix organization	0.0344601452260767
BP	GO:0050769	positive regulation of neurogenesis	0.0344601452260767
BP	GO:0048869	cellular developmental process	0.0346636081614295
BP	GO:0051171	regulation of nitrogen compound metabolic process	0.0353726049879085
BP	GO:0061448	connective tissue development	0.0356808969871315
BP	GO:0007059	chromosome segregation	0.0356808969871315
BP	GO:0003417	growth plate cartilage development	0.0356808969871315
BP	GO:0030154	cell differentiation	0.0367198588417186
BP	GO:0070887	cellular response to chemical stimulus	0.0373559552254203
BP	GO:0033045	regulation of sister chromatid segregation	0.0374152545395331
BP	GO:0008150	biological_process	0.0374152545395331
CC	GO:0030425	dendrite	0.0375906869959197
BP	GO:0001501	skeletal system development	0.0379729626184044
CC	GO:0005887	integral component of plasma membrane	0.0387276249810133
BP	GO:0010720	positive regulation of cell development	0.0422792059277152
BP	GO:0048589	developmental growth	0.0450640820784666
BP	GO:0090068	positive regulation of cell cycle process	0.0460505659729484
BP	GO:2000026	regulation of multicellular organismal development	0.0460894764182301
CC	GO:0044454	nuclear chromosome part	0.0468214914734786
BP	GO:0044786	cell cycle DNA replication	0.0487664036713122
