# Supplementary material for: Dedicated transcriptomics combined with power analysis lead to functional understanding of genes with weak phenotypic changes in knockout lines
Source: PLoS Comput Biol. 2020 Nov 12;16(11):e1008354. doi: 10.1371/journal.pcbi.1008354 (PMC7685438; doi:10.1371/journal.pcbi.1008354)
Supplement: S4 File — (GZ) [file pcbi.1008354.s018.gz › S4_File/gor0.7/180.tsv]

ontology	category	term	BH
BP	GO:0009987	cellular process	3.80408468386876e-11
CC	GO:0032991	protein-containing complex	3.80408468386876e-11
BP	GO:0071840	cellular component organization or biogenesis	5.15077018668159e-09
BP	GO:0016043	cellular component organization	1.08976832204173e-07
MF	GO:0005515	protein binding	2.65282066726366e-07
MF	GO:0005488	binding	7.89638441814168e-07
CC	GO:0044428	nuclear part	8.66814589400324e-07
CC	GO:0031012	extracellular matrix	2.14677865681031e-06
BP	GO:0065007	biological regulation	2.5606875155655e-06
BP	GO:0032501	multicellular organismal process	2.5606875155655e-06
CC	GO:0031981	nuclear lumen	2.5606875155655e-06
CC	GO:0070013	intracellular organelle lumen	2.95350406065998e-06
CC	GO:0031974	membrane-enclosed lumen	2.95350406065998e-06
CC	GO:0043233	organelle lumen	2.95350406065998e-06
BP	GO:0032502	developmental process	3.08882115520598e-06
BP	GO:0048731	system development	3.68877012062826e-06
BP	GO:0007275	multicellular organism development	3.79790121378369e-06
MF	GO:0005201	extracellular matrix structural constituent	8.12402625088738e-06
BP	GO:0048856	anatomical structure development	8.12402625088738e-06
BP	GO:0050789	regulation of biological process	8.34856218144937e-06
CC	GO:0030424	axon	1.69848309772888e-05
BP	GO:0050794	regulation of cellular process	2.44309376647648e-05
MF	GO:0005198	structural molecule activity	2.96502133303999e-05
CC	GO:0043228	non-membrane-bounded organelle	3.57525920896248e-05
CC	GO:0005654	nucleoplasm	4.48110998147761e-05
BP	GO:0006139	nucleobase-containing compound metabolic process	4.48110998147761e-05
BP	GO:0090304	nucleic acid metabolic process	4.55628238570731e-05
BP	GO:0043170	macromolecule metabolic process	5.03793065331302e-05
CC	GO:0044422	organelle part	5.35833958358409e-05
CC	GO:0097458	neuron part	6.17732378474301e-05
BP	GO:0006396	RNA processing	6.40141067132243e-05
CC	GO:0062023	collagen-containing extracellular matrix	6.43028192806428e-05
CC	GO:0043232	intracellular non-membrane-bounded organelle	6.83088432317921e-05
CC	GO:0045202	synapse	7.37236098139122e-05
CC	GO:0005634	nucleus	0.000148614927537708
BP	GO:0007399	nervous system development	0.000148614927537708
BP	GO:0046483	heterocycle metabolic process	0.000166248279014257
CC	GO:0097060	synaptic membrane	0.000166248279014257
CC	GO:0044456	synapse part	0.000171155945031794
CC	GO:0044421	extracellular region part	0.000183454157938771
CC	GO:0000775	chromosome, centromeric region	0.000355046435744385
CC	GO:1990904	ribonucleoprotein complex	0.000650308009752251
CC	GO:0098687	chromosomal region	0.000650308009752251
BP	GO:0034641	cellular nitrogen compound metabolic process	0.000662370222005859
BP	GO:0048519	negative regulation of biological process	0.000681135419344259
CC	GO:0000776	kinetochore	0.000745147162410334
CC	GO:0044446	intracellular organelle part	0.000749799690247178
BP	GO:0006725	cellular aromatic compound metabolic process	0.000858963677574787
CC	GO:0031226	intrinsic component of plasma membrane	0.00186241181556567
BP	GO:0048523	negative regulation of cellular process	0.00190537744590843
CC	GO:0005694	chromosome	0.00191953221526902
CC	GO:0036477	somatodendritic compartment	0.00196972843722444
CC	GO:0033267	axon part	0.00202954573305814
CC	GO:0044427	chromosomal part	0.00263109872006401
CC	GO:0005615	extracellular space	0.0026687152114385
BP	GO:0051239	regulation of multicellular organismal process	0.00289703654597597
BP	GO:0008150	biological_process	0.00289703654597597
CC	GO:0005681	spliceosomal complex	0.00322678106570154
BP	GO:0008380	RNA splicing	0.00333606025831061
CC	GO:0005623	cell	0.00342036449585865
CC	GO:0044464	cell part	0.00379221177393796
CC	GO:0005581	collagen trimer	0.00379221177393796
BP	GO:0051128	regulation of cellular component organization	0.00382413481733707
BP	GO:1901360	organic cyclic compound metabolic process	0.00382413481733707
BP	GO:0006397	mRNA processing	0.00382413481733707
BP	GO:0016071	mRNA metabolic process	0.00388811935069359
CC	GO:0098793	presynapse	0.00433103026896398
CC	GO:0005887	integral component of plasma membrane	0.00455240048991229
BP	GO:0006807	nitrogen compound metabolic process	0.00472875790902582
BP	GO:0000245	spliceosomal complex assembly	0.00508680041929621
BP	GO:0051726	regulation of cell cycle	0.00606422554076596
CC	GO:0043025	neuronal cell body	0.00664033773011074
BP	GO:0006403	RNA localization	0.00798465100107227
BP	GO:0031123	RNA 3'-end processing	0.00867978544215082
CC	GO:0000502	proteasome complex	0.00867978544215082
CC	GO:0005813	centrosome	0.00867978544215082
BP	GO:0044260	cellular macromolecule metabolic process	0.00867978544215082
BP	GO:0051179	localization	0.00903161738780597
BP	GO:0007346	regulation of mitotic cell cycle	0.00955058957827695
CC	GO:0044297	cell body	0.00971439651582136
BP	GO:0000070	mitotic sister chromatid segregation	0.0102320612719225
BP	GO:0010467	gene expression	0.0110515428818245
BP	GO:0048869	cellular developmental process	0.0110515428818245
CC	GO:0000228	nuclear chromosome	0.0110557661857593
BP	GO:0044085	cellular component biogenesis	0.011742326084278
BP	GO:0030154	cell differentiation	0.0132986475396732
BP	GO:0016070	RNA metabolic process	0.0132986475396732
BP	GO:0050804	modulation of chemical synaptic transmission	0.0140951755351883
BP	GO:0048518	positive regulation of biological process	0.0141019930938768
CC	GO:0099240	intrinsic component of synaptic membrane	0.0144511124128115
CC	GO:0045211	postsynaptic membrane	0.0144511124128115
MF	GO:0030020	extracellular matrix structural constituent conferring tensile strength	0.0144963593043273
CC	GO:1905369	endopeptidase complex	0.0149076443643522
CC	GO:0097447	dendritic tree	0.0150550166941299
BP	GO:0099536	synaptic signaling	0.0150952445878588
CC	GO:0043005	neuron projection	0.0153259247576279
BP	GO:0098659	inorganic cation import across plasma membrane	0.0153766793446108
BP	GO:0099587	inorganic ion import across plasma membrane	0.0153766793446108
BP	GO:0048522	positive regulation of cellular process	0.0154604574668662
BP	GO:0099177	regulation of trans-synaptic signaling	0.0154604574668662
BP	GO:0007268	chemical synaptic transmission	0.0155197134524075
BP	GO:0098916	anterograde trans-synaptic signaling	0.0155197134524075
CC	GO:0000779	condensed chromosome, centromeric region	0.0157044217026385
BP	GO:0040007	growth	0.0166934424647435
BP	GO:0048168	regulation of neuronal synaptic plasticity	0.0168969502181753
BP	GO:0007049	cell cycle	0.017971662799272
CC	GO:0005576	extracellular region	0.0180891568705629
BP	GO:0099537	trans-synaptic signaling	0.0193854122976413
BP	GO:0000819	sister chromatid segregation	0.0194802126506759
BP	GO:0140014	mitotic nuclear division	0.0194802126506759
BP	GO:0000375	RNA splicing, via transesterification reactions	0.0194802126506759
BP	GO:0000377	RNA splicing, via transesterification reactions with bulged adenosine as nucleophile	0.0194802126506759
BP	GO:0000398	mRNA splicing, via spliceosome	0.0194802126506759
CC	GO:0030425	dendrite	0.0198376455230208
BP	GO:0048167	regulation of synaptic plasticity	0.0199966170165629
CC	GO:0044454	nuclear chromosome part	0.0199966170165629
BP	GO:0006259	DNA metabolic process	0.0199966170165629
BP	GO:0051130	positive regulation of cellular component organization	0.0206708428034203
CC	GO:0000777	condensed chromosome kinetochore	0.0207869086902279
CC	GO:0044327	dendritic spine head	0.0208517804882792
BP	GO:0022613	ribonucleoprotein complex biogenesis	0.0208517804882792
BP	GO:0007154	cell communication	0.0208517804882792
BP	GO:0000278	mitotic cell cycle	0.0208517804882792
MF	GO:0005212	structural constituent of eye lens	0.021001157310943
BP	GO:0006260	DNA replication	0.021001157310943
BP	GO:0006941	striated muscle contraction	0.021001157310943
CC	GO:0044451	nucleoplasm part	0.0210709088397617
BP	GO:2000026	regulation of multicellular organismal development	0.0214496261871281
BP	GO:0051236	establishment of RNA localization	0.0217053902520892
CC	GO:0098978	glutamatergic synapse	0.0218431087317237
MF	GO:0003729	mRNA binding	0.0235162958651712
BP	GO:0051983	regulation of chromosome segregation	0.0240175808720098
CC	GO:0044420	extracellular matrix component	0.0245034962397111
BP	GO:0033047	regulation of mitotic sister chromatid segregation	0.0250204508684229
BP	GO:0007088	regulation of mitotic nuclear division	0.0251147118045859
BP	GO:0051716	cellular response to stimulus	0.0251147118045859
BP	GO:0060255	regulation of macromolecule metabolic process	0.0252342707410164
BP	GO:0022008	neurogenesis	0.0262158715530448
BP	GO:0030198	extracellular matrix organization	0.0262158715530448
CC	GO:0044459	plasma membrane part	0.027292397038505
BP	GO:0043062	extracellular structure organization	0.027292397038505
BP	GO:0048699	generation of neurons	0.0302165887847959
CC	GO:0098794	postsynapse	0.0303797356904995
BP	GO:0050808	synapse organization	0.0306789804203708
BP	GO:0048666	neuron development	0.0312779569481241
MF	GO:0046873	metal ion transmembrane transporter activity	0.0326492904424314
BP	GO:0023052	signaling	0.0347263547905639
BP	GO:0030182	neuron differentiation	0.0355399552380497
CC	GO:0042734	presynaptic membrane	0.0355399552380497
CC	GO:0098590	plasma membrane region	0.0355399552380497
BP	GO:0032412	regulation of ion transmembrane transporter activity	0.0360020805998935
BP	GO:0033045	regulation of sister chromatid segregation	0.0360020805998935
BP	GO:0031175	neuron projection development	0.0360470344758143
BP	GO:0003418	growth plate cartilage chondrocyte differentiation	0.0360470344758143
CC	GO:0048786	presynaptic active zone	0.0376025014234409
BP	GO:0050657	nucleic acid transport	0.0384667453056883
BP	GO:0050658	RNA transport	0.0384667453056883
BP	GO:0051960	regulation of nervous system development	0.0389031614121379
BP	GO:0032879	regulation of localization	0.0389031614121379
CC	GO:0099699	integral component of synaptic membrane	0.0423026032809119
BP	GO:0001501	skeletal system development	0.0423171609938562
MF	GO:0005102	signaling receptor binding	0.0431753127256951
CC	GO:0071013	catalytic step 2 spliceosome	0.0449188620991039
BP	GO:0050793	regulation of developmental process	0.0449188620991039
BP	GO:0007059	chromosome segregation	0.0463091536638773
BP	GO:0051094	positive regulation of developmental process	0.0484874036230358
BP	GO:0006261	DNA-dependent DNA replication	0.0499270474265901
