# Supplementary material for: Dedicated transcriptomics combined with power analysis lead to functional understanding of genes with weak phenotypic changes in knockout lines
Source: PLoS Comput Biol. 2020 Nov 12;16(11):e1008354. doi: 10.1371/journal.pcbi.1008354 (PMC7685438; doi:10.1371/journal.pcbi.1008354)
Supplement: S4 File — (GZ) [file pcbi.1008354.s018.gz › S4_File/gor0.7/209.tsv]

ontology	category	term	BH
BP	GO:0009987	cellular process	7.10566643598588e-09
CC	GO:0032991	protein-containing complex	1.80459329299059e-08
BP	GO:0071840	cellular component organization or biogenesis	4.31162860399727e-07
MF	GO:0005201	extracellular matrix structural constituent	5.0813133242996e-07
BP	GO:0032501	multicellular organismal process	5.0813133242996e-07
MF	GO:0005515	protein binding	6.28135285287457e-07
CC	GO:0031012	extracellular matrix	1.18342572569312e-06
CC	GO:0044428	nuclear part	1.45411581336806e-06
MF	GO:0005488	binding	1.872492937166e-06
MF	GO:0005198	structural molecule activity	2.3014888416783e-06
BP	GO:0016043	cellular component organization	2.3014888416783e-06
CC	GO:0043228	non-membrane-bounded organelle	2.92782227833498e-06
BP	GO:0032502	developmental process	3.10350861315647e-06
BP	GO:0048731	system development	4.28741673932476e-06
BP	GO:0065007	biological regulation	4.28741673932476e-06
BP	GO:0007275	multicellular organism development	4.67149854508112e-06
BP	GO:0048856	anatomical structure development	4.67149854508112e-06
CC	GO:0062023	collagen-containing extracellular matrix	4.67149854508112e-06
CC	GO:0043232	intracellular non-membrane-bounded organelle	5.5199712233011e-06
BP	GO:0006396	RNA processing	9.5995280633735e-06
CC	GO:0031981	nuclear lumen	1.08939842424442e-05
BP	GO:0050789	regulation of biological process	1.67112207998349e-05
BP	GO:0050794	regulation of cellular process	2.82984094509234e-05
CC	GO:0070013	intracellular organelle lumen	2.82984094509234e-05
CC	GO:0031974	membrane-enclosed lumen	2.90532618142646e-05
CC	GO:0043233	organelle lumen	2.90532618142646e-05
CC	GO:0005634	nucleus	4.39696778111987e-05
CC	GO:0005654	nucleoplasm	5.02514286061529e-05
CC	GO:0030424	axon	6.17331815800364e-05
CC	GO:0045202	synapse	6.21967817630015e-05
BP	GO:0051239	regulation of multicellular organismal process	6.21967817630015e-05
BP	GO:0048519	negative regulation of biological process	8.31936779986707e-05
CC	GO:0097060	synaptic membrane	0.000113839205735622
CC	GO:0044456	synapse part	0.000113839205735622
BP	GO:0007399	nervous system development	0.000129810939304893
BP	GO:0006397	mRNA processing	0.000244751985601359
BP	GO:0090304	nucleic acid metabolic process	0.000274988802313593
BP	GO:0008380	RNA splicing	0.000313302353655388
BP	GO:0016071	mRNA metabolic process	0.000320985470443486
CC	GO:0097458	neuron part	0.000422746934166198
BP	GO:0006139	nucleobase-containing compound metabolic process	0.000431860826262462
BP	GO:0048523	negative regulation of cellular process	0.000461773143964179
CC	GO:0031226	intrinsic component of plasma membrane	0.000606060474676427
BP	GO:0008150	biological_process	0.000710778736077584
CC	GO:0036477	somatodendritic compartment	0.000953440878118155
CC	GO:0044420	extracellular matrix component	0.00101811066380729
BP	GO:0043170	macromolecule metabolic process	0.00101811066380729
BP	GO:0051179	localization	0.00110218760572564
BP	GO:0099536	synaptic signaling	0.00133565995871148
CC	GO:0005887	integral component of plasma membrane	0.00133565995871148
BP	GO:0048869	cellular developmental process	0.00161696766524635
BP	GO:0030154	cell differentiation	0.00193762478979366
BP	GO:0099537	trans-synaptic signaling	0.00210717572754213
BP	GO:0051094	positive regulation of developmental process	0.00210717572754213
CC	GO:0030054	cell junction	0.00210717572754213
CC	GO:0005681	spliceosomal complex	0.00210717572754213
BP	GO:0007268	chemical synaptic transmission	0.00210717572754213
BP	GO:0098916	anterograde trans-synaptic signaling	0.00210717572754213
BP	GO:0051726	regulation of cell cycle	0.00219785635225356
BP	GO:0046483	heterocycle metabolic process	0.0022551893782051
CC	GO:1990904	ribonucleoprotein complex	0.0022551893782051
CC	GO:0045211	postsynaptic membrane	0.0023350290296322
CC	GO:0044421	extracellular region part	0.00238678141837648
CC	GO:0044464	cell part	0.00257393149668539
BP	GO:0060350	endochondral bone morphogenesis	0.00257393149668539
CC	GO:0000775	chromosome, centromeric region	0.00257393149668539
CC	GO:0005581	collagen trimer	0.00257393149668539
CC	GO:0005623	cell	0.00274829342023037
BP	GO:0006403	RNA localization	0.00279223819681936
BP	GO:0048167	regulation of synaptic plasticity	0.00295560506240176
CC	GO:0044422	organelle part	0.00295560506240176
BP	GO:0034641	cellular nitrogen compound metabolic process	0.00298624669312048
BP	GO:0050793	regulation of developmental process	0.00301624046505678
BP	GO:0051130	positive regulation of cellular component organization	0.00304616538657736
BP	GO:0051128	regulation of cellular component organization	0.00323588845991256
BP	GO:0040007	growth	0.00323588845991256
BP	GO:0048518	positive regulation of biological process	0.00330543827710176
CC	GO:0098687	chromosomal region	0.00334872622981368
BP	GO:0060349	bone morphogenesis	0.00345849519110021
CC	GO:0000776	kinetochore	0.00388257263418815
MF	GO:0044877	protein-containing complex binding	0.00438878428420295
MF	GO:0005212	structural constituent of eye lens	0.00438878428420295
BP	GO:0044085	cellular component biogenesis	0.0045607032890288
CC	GO:0005856	cytoskeleton	0.00465264410400306
CC	GO:0005813	centrosome	0.00504761792846862
BP	GO:0048468	cell development	0.00504761792846862
BP	GO:0006725	cellular aromatic compound metabolic process	0.00517113416094165
BP	GO:0002062	chondrocyte differentiation	0.005931745446998
BP	GO:2000026	regulation of multicellular organismal development	0.00609236332999891
BP	GO:0030198	extracellular matrix organization	0.00642941414503122
CC	GO:0043005	neuron projection	0.00653196311176789
BP	GO:0030182	neuron differentiation	0.00659387054850839
MF	GO:0003729	mRNA binding	0.00687272586438366
BP	GO:0048522	positive regulation of cellular process	0.00687272586438366
BP	GO:0048666	neuron development	0.00697966668644951
BP	GO:0060348	bone development	0.00724777646271575
BP	GO:0000375	RNA splicing, via transesterification reactions	0.00772177377444379
BP	GO:0000377	RNA splicing, via transesterification reactions with bulged adenosine as nucleophile	0.00772177377444379
BP	GO:0000398	mRNA splicing, via spliceosome	0.00772177377444379
CC	GO:0098590	plasma membrane region	0.00772177377444379
CC	GO:0097447	dendritic tree	0.00781707815220888
BP	GO:0045597	positive regulation of cell differentiation	0.00814252036954743
BP	GO:0006941	striated muscle contraction	0.00838415804620499
CC	GO:0005694	chromosome	0.00838415804620499
BP	GO:0022008	neurogenesis	0.00847448912572243
CC	GO:0098794	postsynapse	0.00847448912572243
CC	GO:0044459	plasma membrane part	0.00848358493625644
BP	GO:0051236	establishment of RNA localization	0.00922688341561164
BP	GO:0048589	developmental growth	0.00925784670173656
BP	GO:0008037	cell recognition	0.00925784670173656
CC	GO:0044427	chromosomal part	0.00975896921345205
BP	GO:0098659	inorganic cation import across plasma membrane	0.0098216712139872
BP	GO:0099587	inorganic ion import across plasma membrane	0.0098216712139872
BP	GO:0032879	regulation of localization	0.0099401061540112
BP	GO:0031123	RNA 3'-end processing	0.0099500142435402
BP	GO:0007049	cell cycle	0.010303848925251
BP	GO:0001501	skeletal system development	0.0104973951197107
BP	GO:0000245	spliceosomal complex assembly	0.010716720679688
BP	GO:1901360	organic cyclic compound metabolic process	0.0107636556521709
CC	GO:0030425	dendrite	0.0107636556521709
BP	GO:0022610	biological adhesion	0.0107636556521709
BP	GO:0090068	positive regulation of cell cycle process	0.0108501775678524
BP	GO:0048168	regulation of neuronal synaptic plasticity	0.0109260615085111
CC	GO:0099080	supramolecular complex	0.0111374491705193
CC	GO:0099081	supramolecular polymer	0.0111374491705193
CC	GO:0005615	extracellular space	0.0112698877837143
BP	GO:0050808	synapse organization	0.0118763397836726
BP	GO:0022613	ribonucleoprotein complex biogenesis	0.0118763397836726
BP	GO:0007155	cell adhesion	0.0118763397836726
CC	GO:0099512	supramolecular fiber	0.0118763397836726
BP	GO:0007154	cell communication	0.0123647857483891
BP	GO:0006260	DNA replication	0.012453677639014
CC	GO:0005576	extracellular region	0.012683809196811
CC	GO:0044297	cell body	0.0128342921980436
CC	GO:0044446	intracellular organelle part	0.0128342921980436
BP	GO:0048699	generation of neurons	0.0128945833009227
BP	GO:0007346	regulation of mitotic cell cycle	0.0130149867564674
BP	GO:0098703	calcium ion import across plasma membrane	0.0134139577632343
BP	GO:1902656	calcium ion import into cytosol	0.0134139577632343
BP	GO:0051962	positive regulation of nervous system development	0.0134171748229368
BP	GO:0023052	signaling	0.0135930835593538
CC	GO:0043025	neuronal cell body	0.0135930835593538
BP	GO:0016070	RNA metabolic process	0.0148264649927603
MF	GO:0005539	glycosaminoglycan binding	0.0154215673637207
BP	GO:0050657	nucleic acid transport	0.0154446098815078
BP	GO:0050658	RNA transport	0.0154446098815078
BP	GO:0042221	response to chemical	0.016678633794382
BP	GO:0006807	nitrogen compound metabolic process	0.0171123584409254
CC	GO:0033267	axon part	0.0171123584409254
BP	GO:0007411	axon guidance	0.0179345474636993
BP	GO:0003009	skeletal muscle contraction	0.0186438708127409
BP	GO:0051716	cellular response to stimulus	0.0190963647760256
MF	GO:0005509	calcium ion binding	0.0192122588124647
BP	GO:0051960	regulation of nervous system development	0.0193688091184016
CC	GO:0098878	neurotransmitter receptor complex	0.0197916491661086
CC	GO:0098793	presynapse	0.0208414572094294
BP	GO:0010467	gene expression	0.0208414572094294
BP	GO:0045595	regulation of cell differentiation	0.0208414572094294
BP	GO:0007215	glutamate receptor signaling pathway	0.0212241087242251
BP	GO:0050804	modulation of chemical synaptic transmission	0.0217073437902825
CC	GO:0099240	intrinsic component of synaptic membrane	0.0225195304158912
BP	GO:0097485	neuron projection guidance	0.0225526221815284
BP	GO:0009653	anatomical structure morphogenesis	0.0225526221815284
CC	GO:0005886	plasma membrane	0.0242486200664784
BP	GO:0060351	cartilage development involved in endochondral bone morphogenesis	0.0243037694592623
BP	GO:0031175	neuron projection development	0.0247516568488542
BP	GO:1905477	positive regulation of protein localization to membrane	0.0247823768932163
CC	GO:0099572	postsynaptic specialization	0.0249859881855916
MF	GO:0003723	RNA binding	0.0251723457397913
BP	GO:0099177	regulation of trans-synaptic signaling	0.0251723457397913
BP	GO:0043062	extracellular structure organization	0.0255200604508583
MF	GO:0030020	extracellular matrix structural constituent conferring tensile strength	0.0267346165233383
BP	GO:0003008	system process	0.0271809731623077
BP	GO:0000070	mitotic sister chromatid segregation	0.0274882053171577
BP	GO:0003418	growth plate cartilage chondrocyte differentiation	0.0276545331154727
BP	GO:0044260	cellular macromolecule metabolic process	0.0301836089118897
BP	GO:0022607	cellular component assembly	0.0301836089118897
BP	GO:0051983	regulation of chromosome segregation	0.0301836089118897
BP	GO:0060255	regulation of macromolecule metabolic process	0.0308718699667487
BP	GO:0051234	establishment of localization	0.0308853936623461
CC	GO:0042995	cell projection	0.0316054092450973
MF	GO:0004529	exodeoxyribonuclease activity	0.0324579281484931
BP	GO:0006261	DNA-dependent DNA replication	0.0324579281484931
BP	GO:0000278	mitotic cell cycle	0.0324579281484931
BP	GO:0003015	heart process	0.0346876554341888
BP	GO:0120036	plasma membrane bounded cell projection organization	0.0348204944966676
CC	GO:0032279	asymmetric synapse	0.0351060121386323
CC	GO:0043292	contractile fiber	0.0360136469076436
CC	GO:0071944	cell periphery	0.0367118300674278
BP	GO:0033047	regulation of mitotic sister chromatid segregation	0.0381117261025021
BP	GO:0006259	DNA metabolic process	0.0385922869184068
BP	GO:0003433	chondrocyte development involved in endochondral bone morphogenesis	0.0400154017185751
CC	GO:0098936	intrinsic component of postsynaptic membrane	0.0409759816348621
MF	GO:0097367	carbohydrate derivative binding	0.0423438289480302
BP	GO:0015931	nucleobase-containing compound transport	0.0450099507116614
MF	GO:1990825	sequence-specific mRNA binding	0.0450099507116614
CC	GO:0099634	postsynaptic specialization membrane	0.0450542124333216
BP	GO:0030030	cell projection organization	0.0457039127805269
BP	GO:0070887	cellular response to chemical stimulus	0.0463853245005077
CC	GO:0000777	condensed chromosome kinetochore	0.0463853245005077
BP	GO:0003071	renal system process involved in regulation of systemic arterial blood pressure	0.0463853245005077
BP	GO:0050769	positive regulation of neurogenesis	0.0466373104502955
CC	GO:0048786	presynaptic active zone	0.047051530379517
BP	GO:0140014	mitotic nuclear division	0.0484069848555518
BP	GO:0031124	mRNA 3'-end processing	0.0484069848555518
BP	GO:0033045	regulation of sister chromatid segregation	0.049664729262304
