# Supplementary material for: Dedicated transcriptomics combined with power analysis lead to functional understanding of genes with weak phenotypic changes in knockout lines
Source: PLoS Comput Biol. 2020 Nov 12;16(11):e1008354. doi: 10.1371/journal.pcbi.1008354 (PMC7685438; doi:10.1371/journal.pcbi.1008354)
Supplement: S4 File — (GZ) [file pcbi.1008354.s018.gz › S4_File/gor0.7/73.tsv]

ontology	category	term	BH
CC	GO:0032991	protein-containing complex	4.66194330660416e-09
BP	GO:0009987	cellular process	1.03416416262078e-07
CC	GO:0044428	nuclear part	7.98072044830894e-07
CC	GO:0005634	nucleus	9.25494991774521e-07
CC	GO:0031012	extracellular matrix	5.96690485074874e-06
CC	GO:0043228	non-membrane-bounded organelle	6.6183326327496e-06
BP	GO:0071840	cellular component organization or biogenesis	6.6183326327496e-06
CC	GO:0031981	nuclear lumen	6.6183326327496e-06
MF	GO:0005488	binding	6.6183326327496e-06
MF	GO:0005515	protein binding	8.442412163973e-06
BP	GO:0065007	biological regulation	8.442412163973e-06
CC	GO:0043232	intracellular non-membrane-bounded organelle	8.44521923628521e-06
BP	GO:0032501	multicellular organismal process	8.44521923628521e-06
CC	GO:0070013	intracellular organelle lumen	8.44521923628521e-06
CC	GO:0031974	membrane-enclosed lumen	8.44521923628521e-06
CC	GO:0043233	organelle lumen	8.44521923628521e-06
MF	GO:0005201	extracellular matrix structural constituent	9.11426841355741e-06
BP	GO:0050789	regulation of biological process	9.41185553272661e-06
BP	GO:0090304	nucleic acid metabolic process	1.71156372207186e-05
BP	GO:0016043	cellular component organization	1.92573021636815e-05
BP	GO:0050794	regulation of cellular process	1.96176091142759e-05
MF	GO:0005198	structural molecule activity	2.58452032668539e-05
CC	GO:0062023	collagen-containing extracellular matrix	2.64974351464417e-05
CC	GO:0005654	nucleoplasm	2.87263130549209e-05
BP	GO:0043170	macromolecule metabolic process	3.18745846362653e-05
BP	GO:0006396	RNA processing	3.54149559805299e-05
BP	GO:0048731	system development	4.90963253821643e-05
BP	GO:0007275	multicellular organism development	4.90963253821643e-05
BP	GO:0006139	nucleobase-containing compound metabolic process	5.57565938101095e-05
CC	GO:0097060	synaptic membrane	5.57565938101095e-05
CC	GO:0030424	axon	6.52417562666273e-05
BP	GO:0032502	developmental process	7.67392119286319e-05
CC	GO:0044421	extracellular region part	0.000161678844253926
CC	GO:0031226	intrinsic component of plasma membrane	0.000163511079807749
BP	GO:0048856	anatomical structure development	0.000242707801402009
BP	GO:0008380	RNA splicing	0.000387818033645587
CC	GO:0045202	synapse	0.000436193974318428
BP	GO:0046483	heterocycle metabolic process	0.000506006907519344
BP	GO:0006397	mRNA processing	0.000506006907519344
BP	GO:0051726	regulation of cell cycle	0.000575984919375626
CC	GO:0099240	intrinsic component of synaptic membrane	0.000619624222516748
CC	GO:0000775	chromosome, centromeric region	0.000619624222516748
BP	GO:0048518	positive regulation of biological process	0.000630240626271686
BP	GO:0007399	nervous system development	0.000862997654884074
BP	GO:0034641	cellular nitrogen compound metabolic process	0.000951883242621227
CC	GO:0097458	neuron part	0.00105804969979134
CC	GO:0030054	cell junction	0.00134722811488128
BP	GO:0016071	mRNA metabolic process	0.00142002995204006
CC	GO:0005887	integral component of plasma membrane	0.00159327417393588
CC	GO:0000776	kinetochore	0.00173172347446542
CC	GO:0005681	spliceosomal complex	0.00183227344804169
CC	GO:0044456	synapse part	0.00183227344804169
BP	GO:0010467	gene expression	0.00183227344804169
BP	GO:0000278	mitotic cell cycle	0.00201737347308394
BP	GO:0048519	negative regulation of biological process	0.00201737347308394
CC	GO:0098687	chromosomal region	0.00209041875214386
BP	GO:0006725	cellular aromatic compound metabolic process	0.00222504618932385
CC	GO:0044422	organelle part	0.00247257213855817
BP	GO:0048523	negative regulation of cellular process	0.00332910415286824
CC	GO:0045211	postsynaptic membrane	0.003400713356221
BP	GO:0007049	cell cycle	0.00344492196759938
BP	GO:0048522	positive regulation of cellular process	0.00344635463652528
CC	GO:0005615	extracellular space	0.00344635463652528
CC	GO:0005581	collagen trimer	0.00383025108055556
MF	GO:0044877	protein-containing complex binding	0.00383025108055556
BP	GO:0016070	RNA metabolic process	0.00383025108055556
CC	GO:1990904	ribonucleoprotein complex	0.00383110059765308
BP	GO:0000245	spliceosomal complex assembly	0.00534008882829831
MF	GO:0003723	RNA binding	0.00534113733152245
BP	GO:0000375	RNA splicing, via transesterification reactions	0.00534113733152245
BP	GO:0000377	RNA splicing, via transesterification reactions with bulged adenosine as nucleophile	0.00534113733152245
BP	GO:0000398	mRNA splicing, via spliceosome	0.00534113733152245
BP	GO:0051239	regulation of multicellular organismal process	0.00543417543467798
BP	GO:0000070	mitotic sister chromatid segregation	0.00552895550942049
BP	GO:0051130	positive regulation of cellular component organization	0.00552895550942049
CC	GO:0033267	axon part	0.00554859459297895
BP	GO:1901360	organic cyclic compound metabolic process	0.00577938347909837
BP	GO:0060255	regulation of macromolecule metabolic process	0.00690708754124093
CC	GO:0044464	cell part	0.00719200131919551
CC	GO:0099699	integral component of synaptic membrane	0.00719200131919551
BP	GO:0006807	nitrogen compound metabolic process	0.00754526831454999
CC	GO:0005623	cell	0.00756030893790706
MF	GO:0003729	mRNA binding	0.00756030893790706
CC	GO:0005813	centrosome	0.00756030893790706
CC	GO:0098978	glutamatergic synapse	0.00764734671344666
BP	GO:0044260	cellular macromolecule metabolic process	0.00764734671344666
CC	GO:0005856	cytoskeleton	0.00795573005688872
BP	GO:0051128	regulation of cellular component organization	0.00795573005688872
CC	GO:0005694	chromosome	0.00858182089124039
BP	GO:0007215	glutamate receptor signaling pathway	0.00862609711994231
BP	GO:0045597	positive regulation of cell differentiation	0.00862609711994231
CC	GO:0098936	intrinsic component of postsynaptic membrane	0.00929539035514793
CC	GO:0044446	intracellular organelle part	0.00936914417133488
CC	GO:0044427	chromosomal part	0.00936914417133488
BP	GO:0051094	positive regulation of developmental process	0.00965799082768743
BP	GO:0007346	regulation of mitotic cell cycle	0.0112026456735829
BP	GO:0051962	positive regulation of nervous system development	0.0112746375585264
BP	GO:0140014	mitotic nuclear division	0.0118512257082871
CC	GO:0098878	neurotransmitter receptor complex	0.0118755377893256
BP	GO:0048168	regulation of neuronal synaptic plasticity	0.0126025927345516
MF	GO:0030020	extracellular matrix structural constituent conferring tensile strength	0.0135149629791835
CC	GO:0098982	GABA-ergic synapse	0.0140564402604821
CC	GO:0008328	ionotropic glutamate receptor complex	0.0142516889068678
MF	GO:0005212	structural constituent of eye lens	0.0145036805128
BP	GO:0022610	biological adhesion	0.0146617702729641
CC	GO:0005576	extracellular region	0.0147964945474885
BP	GO:0006260	DNA replication	0.0147964945474885
BP	GO:0030198	extracellular matrix organization	0.0152245789236076
BP	GO:0008037	cell recognition	0.0157646020133753
CC	GO:0000779	condensed chromosome, centromeric region	0.0159032742843565
CC	GO:0036477	somatodendritic compartment	0.0161649095417363
BP	GO:0099536	synaptic signaling	0.016411061989315
BP	GO:0007155	cell adhesion	0.0169388737073316
BP	GO:0048699	generation of neurons	0.0172746079038023
BP	GO:0040007	growth	0.01835853052677
BP	GO:0048666	neuron development	0.0191855448264415
BP	GO:0000819	sister chromatid segregation	0.0197714133548859
BP	GO:0006403	RNA localization	0.0197748538327198
BP	GO:0022008	neurogenesis	0.0201717561548581
BP	GO:0030182	neuron differentiation	0.0204440377246172
CC	GO:0044327	dendritic spine head	0.0204440377246172
CC	GO:0043005	neuron projection	0.0204440377246172
CC	GO:0000777	condensed chromosome kinetochore	0.0204440377246172
BP	GO:0048869	cellular developmental process	0.0204440377246172
BP	GO:0006259	DNA metabolic process	0.0204440377246172
BP	GO:0099537	trans-synaptic signaling	0.0212778741782263
BP	GO:0007268	chemical synaptic transmission	0.021934720972481
BP	GO:0098916	anterograde trans-synaptic signaling	0.021934720972481
BP	GO:0043062	extracellular structure organization	0.0229460751626105
BP	GO:0002062	chondrocyte differentiation	0.0243409109091757
BP	GO:0051983	regulation of chromosome segregation	0.0254382372288839
BP	GO:1903047	mitotic cell cycle process	0.0255363409801472
MF	GO:0005509	calcium ion binding	0.0256747035854668
BP	GO:0033047	regulation of mitotic sister chromatid segregation	0.0258629840227606
BP	GO:0031123	RNA 3'-end processing	0.0277934916652182
BP	GO:0030154	cell differentiation	0.0278129779605797
BP	GO:0051960	regulation of nervous system development	0.0280550508499733
BP	GO:1902749	regulation of cell cycle G2/M phase transition	0.0283089084117403
BP	GO:0050793	regulation of developmental process	0.0285643450777114
CC	GO:0099080	supramolecular complex	0.0295295234792971
CC	GO:0099081	supramolecular polymer	0.0295295234792971
CC	GO:0099055	integral component of postsynaptic membrane	0.0309317692270609
CC	GO:0099512	supramolecular fiber	0.0322128688672322
CC	GO:0099634	postsynaptic specialization membrane	0.0330803761388428
CC	GO:0042734	presynaptic membrane	0.0346366168171791
BP	GO:0051171	regulation of nitrogen compound metabolic process	0.0346366168171791
BP	GO:0050804	modulation of chemical synaptic transmission	0.035546264340912
BP	GO:0048468	cell development	0.0364073357495585
BP	GO:0050808	synapse organization	0.0364073357495585
MF	GO:0046873	metal ion transmembrane transporter activity	0.0364073357495585
BP	GO:2000026	regulation of multicellular organismal development	0.0365137868141217
BP	GO:0090068	positive regulation of cell cycle process	0.0365137868141217
CC	GO:0098794	postsynapse	0.0365137868141217
BP	GO:0033045	regulation of sister chromatid segregation	0.0365137868141217
BP	GO:0007088	regulation of mitotic nuclear division	0.0365137868141217
BP	GO:0050769	positive regulation of neurogenesis	0.0378544447151853
BP	GO:0099177	regulation of trans-synaptic signaling	0.0405654590312098
MF	GO:0003676	nucleic acid binding	0.0405654590312098
BP	GO:0060350	endochondral bone morphogenesis	0.0496514149371673
