# Supplementary material for: Dedicated transcriptomics combined with power analysis lead to functional understanding of genes with weak phenotypic changes in knockout lines
Source: PLoS Comput Biol. 2020 Nov 12;16(11):e1008354. doi: 10.1371/journal.pcbi.1008354 (PMC7685438; doi:10.1371/journal.pcbi.1008354)
Supplement: S4 File — (GZ) [file pcbi.1008354.s018.gz › S4_File/gor0.7/412.tsv]

ontology	category	term	BH
CC	GO:0032991	protein-containing complex	3.37083387960651e-08
CC	GO:0031012	extracellular matrix	1.34924497629089e-07
BP	GO:0009987	cellular process	2.07165483337322e-07
MF	GO:0005201	extracellular matrix structural constituent	2.07165483337322e-07
BP	GO:0071840	cellular component organization or biogenesis	2.86964866048373e-07
BP	GO:0016043	cellular component organization	2.35952891744868e-06
BP	GO:0032502	developmental process	2.35952891744868e-06
MF	GO:0005198	structural molecule activity	2.35952891744868e-06
BP	GO:0032501	multicellular organismal process	3.10777634575125e-06
BP	GO:0007275	multicellular organism development	3.20706082936949e-06
CC	GO:0062023	collagen-containing extracellular matrix	3.75292570278046e-06
CC	GO:0043228	non-membrane-bounded organelle	4.5380052446587e-06
BP	GO:0048731	system development	4.5380052446587e-06
BP	GO:0048856	anatomical structure development	4.69131030189271e-06
BP	GO:0065007	biological regulation	1.11615833738464e-05
CC	GO:0043232	intracellular non-membrane-bounded organelle	1.21451814250356e-05
CC	GO:0044428	nuclear part	1.65216595847132e-05
MF	GO:0005488	binding	2.25929635590355e-05
MF	GO:0005515	protein binding	8.6936976546572e-05
CC	GO:0031981	nuclear lumen	9.88866983899974e-05
BP	GO:0090304	nucleic acid metabolic process	0.000105028616874196
CC	GO:0005654	nucleoplasm	0.000144740548867159
CC	GO:1990904	ribonucleoprotein complex	0.000175591199619326
CC	GO:0030424	axon	0.00028020039679021
BP	GO:0006396	RNA processing	0.00028020039679021
CC	GO:0044456	synapse part	0.000371349534615118
CC	GO:0097060	synaptic membrane	0.000377766719472881
BP	GO:0050789	regulation of biological process	0.000529573329130269
CC	GO:0070013	intracellular organelle lumen	0.000619606782084452
CC	GO:0031974	membrane-enclosed lumen	0.000741101633708515
CC	GO:0043233	organelle lumen	0.000741101633708515
CC	GO:0045202	synapse	0.000984233802243179
CC	GO:0097458	neuron part	0.00105129068317973
BP	GO:0006139	nucleobase-containing compound metabolic process	0.00105129068317973
CC	GO:0005634	nucleus	0.00128632934344788
BP	GO:0007399	nervous system development	0.00139413059917801
BP	GO:0043170	macromolecule metabolic process	0.00139419370584662
CC	GO:0044421	extracellular region part	0.00151476708502643
BP	GO:0006397	mRNA processing	0.00209527590404573
CC	GO:0005681	spliceosomal complex	0.002108076313629
CC	GO:0044420	extracellular matrix component	0.002108076313629
BP	GO:0008380	RNA splicing	0.002108076313629
BP	GO:0030154	cell differentiation	0.00215545053782026
BP	GO:0048518	positive regulation of biological process	0.00270153223294607
BP	GO:0048869	cellular developmental process	0.00275532504310785
CC	GO:0000775	chromosome, centromeric region	0.0028558283854892
CC	GO:0000776	kinetochore	0.00300420306467558
BP	GO:0050794	regulation of cellular process	0.00402598819090338
BP	GO:0034641	cellular nitrogen compound metabolic process	0.00444771752855295
BP	GO:0046483	heterocycle metabolic process	0.00444771752855295
BP	GO:0007049	cell cycle	0.00503907194401126
MF	GO:0044877	protein-containing complex binding	0.0050420716930744
BP	GO:0016071	mRNA metabolic process	0.00504951059169982
MF	GO:0005212	structural constituent of eye lens	0.00518355775899029
BP	GO:0022610	biological adhesion	0.00542607589382357
BP	GO:0040007	growth	0.00559330411076386
BP	GO:0048522	positive regulation of cellular process	0.00623186126962521
BP	GO:0007155	cell adhesion	0.00626530198408231
BP	GO:0048519	negative regulation of biological process	0.00626530198408231
BP	GO:0006725	cellular aromatic compound metabolic process	0.00626530198408231
CC	GO:0005615	extracellular space	0.0068858742433341
CC	GO:0045211	postsynaptic membrane	0.0071935188251394
CC	GO:0030054	cell junction	0.0071935188251394
BP	GO:0051239	regulation of multicellular organismal process	0.0071935188251394
CC	GO:0005623	cell	0.00738376075819786
BP	GO:0051726	regulation of cell cycle	0.00786185134671679
CC	GO:0044464	cell part	0.00787190787759241
CC	GO:0044422	organelle part	0.00787190787759241
BP	GO:0051094	positive regulation of developmental process	0.0079484680585879
CC	GO:0000777	condensed chromosome kinetochore	0.00827616638834901
BP	GO:0045597	positive regulation of cell differentiation	0.00975216737657851
CC	GO:0033267	axon part	0.00975216737657851
BP	GO:0050793	regulation of developmental process	0.00975216737657851
CC	GO:0005581	collagen trimer	0.00975216737657851
BP	GO:2000026	regulation of multicellular organismal development	0.0103316842105175
BP	GO:0000375	RNA splicing, via transesterification reactions	0.0108498067377621
BP	GO:0000377	RNA splicing, via transesterification reactions with bulged adenosine as nucleophile	0.0108498067377621
BP	GO:0000398	mRNA splicing, via spliceosome	0.0108498067377621
BP	GO:0051983	regulation of chromosome segregation	0.011320049152594
MF	GO:0005509	calcium ion binding	0.0114109353991489
BP	GO:0048468	cell development	0.0114450696714076
BP	GO:0031123	RNA 3'-end processing	0.0118174023192554
BP	GO:1901360	organic cyclic compound metabolic process	0.0118459134352532
CC	GO:0036477	somatodendritic compartment	0.0118459134352532
CC	GO:0043005	neuron projection	0.0124199486040053
BP	GO:0010467	gene expression	0.0124907284378694
BP	GO:0006807	nitrogen compound metabolic process	0.0127721714623633
BP	GO:0048523	negative regulation of cellular process	0.0127721714623633
BP	GO:0030198	extracellular matrix organization	0.0128135412403247
MF	GO:0003723	RNA binding	0.0133555085141305
BP	GO:0033045	regulation of sister chromatid segregation	0.0133555085141305
BP	GO:0051128	regulation of cellular component organization	0.0136578879886172
MF	GO:0003729	mRNA binding	0.0145433876230881
BP	GO:0016070	RNA metabolic process	0.0158674494841182
BP	GO:0033047	regulation of mitotic sister chromatid segregation	0.016994805708561
BP	GO:0051130	positive regulation of cellular component organization	0.016994805708561
MF	GO:0030020	extracellular matrix structural constituent conferring tensile strength	0.0183514493706825
BP	GO:0045595	regulation of cell differentiation	0.0184373943600433
BP	GO:0090068	positive regulation of cell cycle process	0.0184373943600433
CC	GO:0005694	chromosome	0.0190345635296991
BP	GO:0000245	spliceosomal complex assembly	0.0199052302345433
BP	GO:0006403	RNA localization	0.0199443974313533
CC	GO:0098982	GABA-ergic synapse	0.0212107793948405
MF	GO:0016887	ATPase activity	0.0212107793948405
CC	GO:0000779	condensed chromosome, centromeric region	0.0212569326492422
BP	GO:0048589	developmental growth	0.021394303081863
CC	GO:0005813	centrosome	0.0219584864845549
BP	GO:0022008	neurogenesis	0.022448897811961
BP	GO:0099536	synaptic signaling	0.0228669507223801
BP	GO:0099537	trans-synaptic signaling	0.0238146514479765
BP	GO:0032412	regulation of ion transmembrane transporter activity	0.0238477849137022
BP	GO:0007268	chemical synaptic transmission	0.0239248279278766
BP	GO:0098916	anterograde trans-synaptic signaling	0.0239248279278766
CC	GO:0031226	intrinsic component of plasma membrane	0.0246588089337658
BP	GO:0001501	skeletal system development	0.0249046680184725
CC	GO:0044327	dendritic spine head	0.0256813578109231
CC	GO:0098687	chromosomal region	0.0266761777300402
BP	GO:0048699	generation of neurons	0.0268005682311493
BP	GO:0060350	endochondral bone morphogenesis	0.027288696346998
BP	GO:0030182	neuron differentiation	0.0279965156516188
BP	GO:0060348	bone development	0.0279965156516188
BP	GO:0048666	neuron development	0.0279965156516188
BP	GO:0000278	mitotic cell cycle	0.0279965156516188
CC	GO:0044446	intracellular organelle part	0.0279965156516188
CC	GO:0043197	dendritic spine	0.0279965156516188
CC	GO:0098794	postsynapse	0.0279965156516188
BP	GO:0043062	extracellular structure organization	0.0297381290903218
CC	GO:0099240	intrinsic component of synaptic membrane	0.0322528462156573
BP	GO:0006259	DNA metabolic process	0.0331694707259605
BP	GO:0051093	negative regulation of developmental process	0.0337261646489886
CC	GO:0005856	cytoskeleton	0.0342494363116132
BP	GO:0048168	regulation of neuronal synaptic plasticity	0.0351391229255877
BP	GO:0006260	DNA replication	0.0361550321042221
CC	GO:0097447	dendritic tree	0.0364556075677079
CC	GO:0044297	cell body	0.0367047759037471
CC	GO:0005887	integral component of plasma membrane	0.0367047759037471
MF	GO:0042623	ATPase activity, coupled	0.0379902373513471
CC	GO:0043292	contractile fiber	0.0389880981786824
BP	GO:0000070	mitotic sister chromatid segregation	0.0391685052529118
BP	GO:0048167	regulation of synaptic plasticity	0.0401600499110875
BP	GO:0050808	synapse organization	0.0425901218726101
CC	GO:0044309	neuron spine	0.0425901218726101
CC	GO:0043025	neuronal cell body	0.0431093248916431
BP	GO:0098742	cell-cell adhesion via plasma-membrane adhesion molecules	0.043516009054044
BP	GO:0007346	regulation of mitotic cell cycle	0.043516009054044
MF	GO:0097367	carbohydrate derivative binding	0.0454181249546709
BP	GO:0007059	chromosome segregation	0.0457601070710201
BP	GO:0000819	sister chromatid segregation	0.0460262309245723
BP	GO:0044260	cellular macromolecule metabolic process	0.0460262309245723
BP	GO:0060255	regulation of macromolecule metabolic process	0.0461361822737625
CC	GO:0099080	supramolecular complex	0.0461389706484918
CC	GO:0099081	supramolecular polymer	0.0461389706484918
BP	GO:0022898	regulation of transmembrane transporter activity	0.0481030430860865
CC	GO:0030425	dendrite	0.0486522779582887
CC	GO:0044427	chromosomal part	0.0487265703232609
CC	GO:0099512	supramolecular fiber	0.0487265703232609
BP	GO:0008150	biological_process	0.0487265703232609
BP	GO:1905477	positive regulation of protein localization to membrane	0.0487265703232609
BP	GO:0002062	chondrocyte differentiation	0.0487265703232609
MF	GO:0004529	exodeoxyribonuclease activity	0.0498470042160982
