# Supplementary material for: Dedicated transcriptomics combined with power analysis lead to functional understanding of genes with weak phenotypic changes in knockout lines
Source: PLoS Comput Biol. 2020 Nov 12;16(11):e1008354. doi: 10.1371/journal.pcbi.1008354 (PMC7685438; doi:10.1371/journal.pcbi.1008354)
Supplement: S4 File — (GZ) [file pcbi.1008354.s018.gz › S4_File/gor0.7/526.tsv]

ontology	category	term	BH
CC	GO:0032991	protein-containing complex	4.36218463973651e-09
MF	GO:0005201	extracellular matrix structural constituent	1.49314111202289e-06
CC	GO:0031012	extracellular matrix	1.49314111202289e-06
BP	GO:0009987	cellular process	1.49314111202289e-06
CC	GO:0044428	nuclear part	1.49314111202289e-06
BP	GO:0071840	cellular component organization or biogenesis	1.49314111202289e-06
MF	GO:0005515	protein binding	4.52149677822957e-06
MF	GO:0005198	structural molecule activity	5.30499965070717e-06
BP	GO:0048731	system development	5.30499965070717e-06
BP	GO:0032501	multicellular organismal process	5.59610098368314e-06
CC	GO:0062023	collagen-containing extracellular matrix	5.79430916894588e-06
BP	GO:0007275	multicellular organism development	6.72724284793553e-06
BP	GO:0065007	biological regulation	6.72724284793553e-06
BP	GO:0016043	cellular component organization	7.65254833517114e-06
MF	GO:0005488	binding	1.04496524918992e-05
BP	GO:0006396	RNA processing	1.41445905703243e-05
CC	GO:0030424	axon	1.75413758407822e-05
CC	GO:0031981	nuclear lumen	2.11303698034567e-05
CC	GO:0097060	synaptic membrane	2.11837250367779e-05
BP	GO:0032502	developmental process	2.20009114509946e-05
CC	GO:0070013	intracellular organelle lumen	2.39717745357192e-05
CC	GO:0031974	membrane-enclosed lumen	2.43714302846767e-05
CC	GO:0043233	organelle lumen	2.43714302846767e-05
BP	GO:0048856	anatomical structure development	4.03398396428279e-05
BP	GO:0050789	regulation of biological process	4.38067096534194e-05
CC	GO:0005654	nucleoplasm	5.37315600300967e-05
CC	GO:0044456	synapse part	6.11163058557019e-05
CC	GO:0043228	non-membrane-bounded organelle	6.11163058557019e-05
BP	GO:0007399	nervous system development	6.11163058557019e-05
BP	GO:0016071	mRNA metabolic process	6.65516556639215e-05
CC	GO:0045202	synapse	7.30405877525927e-05
BP	GO:0008380	RNA splicing	9.44409123730753e-05
CC	GO:0097458	neuron part	0.000109408949939224
CC	GO:1990904	ribonucleoprotein complex	0.00015412574352751
BP	GO:0051130	positive regulation of cellular component organization	0.000190899126401727
BP	GO:0006397	mRNA processing	0.000190899126401727
CC	GO:0000776	kinetochore	0.00023908572464951
CC	GO:0000775	chromosome, centromeric region	0.000239289908395888
CC	GO:0043232	intracellular non-membrane-bounded organelle	0.000251793112329478
BP	GO:0051239	regulation of multicellular organismal process	0.000353906146479032
CC	GO:0044421	extracellular region part	0.000372371995041872
BP	GO:0090304	nucleic acid metabolic process	0.000624587450398295
CC	GO:0098687	chromosomal region	0.000648861722312943
CC	GO:0005681	spliceosomal complex	0.000672881356136697
CC	GO:0005634	nucleus	0.000752518216488119
BP	GO:0051128	regulation of cellular component organization	0.000823856147047639
CC	GO:0098982	GABA-ergic synapse	0.000830468556795745
BP	GO:0050794	regulation of cellular process	0.00103355880738289
BP	GO:0006139	nucleobase-containing compound metabolic process	0.00123590234409526
CC	GO:0005581	collagen trimer	0.00131138855055525
BP	GO:0031123	RNA 3'-end processing	0.00131257590920047
BP	GO:0048518	positive regulation of biological process	0.00168212253845192
CC	GO:0044422	organelle part	0.00172777743152429
CC	GO:0036477	somatodendritic compartment	0.00226798710478403
CC	GO:0033267	axon part	0.00275629002714753
BP	GO:0051094	positive regulation of developmental process	0.00275629002714753
BP	GO:0000375	RNA splicing, via transesterification reactions	0.00275629002714753
BP	GO:0000377	RNA splicing, via transesterification reactions with bulged adenosine as nucleophile	0.00275629002714753
BP	GO:0000398	mRNA splicing, via spliceosome	0.00275629002714753
MF	GO:0044877	protein-containing complex binding	0.0031002834842071
CC	GO:0005615	extracellular space	0.00353998310154844
BP	GO:0034641	cellular nitrogen compound metabolic process	0.00374434225259124
CC	GO:0098793	presynapse	0.00389741674817565
BP	GO:0051179	localization	0.00402833000018141
BP	GO:0040007	growth	0.00411681428990034
BP	GO:0099536	synaptic signaling	0.0045678618852691
BP	GO:0048519	negative regulation of biological process	0.00463556000262537
BP	GO:0099537	trans-synaptic signaling	0.00474339531828445
BP	GO:0046483	heterocycle metabolic process	0.00474339531828445
BP	GO:0007268	chemical synaptic transmission	0.00474339531828445
BP	GO:0098916	anterograde trans-synaptic signaling	0.00474339531828445
CC	GO:0042734	presynaptic membrane	0.00474339531828445
BP	GO:0060350	endochondral bone morphogenesis	0.00482525921429649
CC	GO:0030054	cell junction	0.00497840564381826
BP	GO:0048666	neuron development	0.00537110471091247
MF	GO:0003729	mRNA binding	0.00562593998341142
BP	GO:0048523	negative regulation of cellular process	0.00568738765933849
CC	GO:0044446	intracellular organelle part	0.00568738765933849
CC	GO:0005576	extracellular region	0.0057201896469988
BP	GO:0051960	regulation of nervous system development	0.00590597268232011
CC	GO:0043005	neuron projection	0.00599276442343787
CC	GO:0031226	intrinsic component of plasma membrane	0.00599276442343787
BP	GO:0022610	biological adhesion	0.00643760487610583
BP	GO:0000070	mitotic sister chromatid segregation	0.00688876023949607
BP	GO:0022008	neurogenesis	0.00737215570871727
BP	GO:0001501	skeletal system development	0.00800016206912844
BP	GO:0043170	macromolecule metabolic process	0.00800016206912844
CC	GO:0045211	postsynaptic membrane	0.00800016206912844
CC	GO:0099240	intrinsic component of synaptic membrane	0.00852924275812646
CC	GO:0048786	presynaptic active zone	0.00852924275812646
BP	GO:0006403	RNA localization	0.00903130092366244
CC	GO:0044420	extracellular matrix component	0.00908379550386784
BP	GO:0007155	cell adhesion	0.00935056943814238
BP	GO:0006941	striated muscle contraction	0.00935987849759084
CC	GO:0005887	integral component of plasma membrane	0.00963922304503295
BP	GO:0048522	positive regulation of cellular process	0.01003255418131
BP	GO:0006725	cellular aromatic compound metabolic process	0.0105007786239457
CC	GO:0098590	plasma membrane region	0.0105007786239457
BP	GO:0048468	cell development	0.0105007786239457
BP	GO:0048589	developmental growth	0.0105007786239457
BP	GO:0051983	regulation of chromosome segregation	0.0105007786239457
CC	GO:0044427	chromosomal part	0.0105007786239457
BP	GO:0030198	extracellular matrix organization	0.0106787344460812
CC	GO:0044297	cell body	0.0106787344460812
CC	GO:0005694	chromosome	0.0106787344460812
BP	GO:0060349	bone morphogenesis	0.0106787344460812
BP	GO:2000026	regulation of multicellular organismal development	0.0107881812704521
MF	GO:0003723	RNA binding	0.0107881812704521
CC	GO:0043025	neuronal cell body	0.0107881812704521
MF	GO:0030020	extracellular matrix structural constituent conferring tensile strength	0.0107881812704521
BP	GO:0045597	positive regulation of cell differentiation	0.0107881812704521
BP	GO:0048699	generation of neurons	0.0109311748027195
BP	GO:0010467	gene expression	0.0110549019196737
CC	GO:0097447	dendritic tree	0.0111177461400931
BP	GO:0000245	spliceosomal complex assembly	0.0113643924447205
BP	GO:0030182	neuron differentiation	0.0113643924447205
BP	GO:0016070	RNA metabolic process	0.0122418466257491
BP	GO:0048167	regulation of synaptic plasticity	0.0122418466257491
BP	GO:0030154	cell differentiation	0.0122418466257491
BP	GO:0051962	positive regulation of nervous system development	0.0123246919288886
BP	GO:0060348	bone development	0.0140394888409441
BP	GO:0033045	regulation of sister chromatid segregation	0.0142642312611998
MF	GO:0046873	metal ion transmembrane transporter activity	0.0142642312611998
BP	GO:0048869	cellular developmental process	0.0151855497583361
CC	GO:0044459	plasma membrane part	0.0156234911392552
MF	GO:0005509	calcium ion binding	0.0156712327350575
CC	GO:0030425	dendrite	0.0159605609893486
CC	GO:0000777	condensed chromosome kinetochore	0.0162260856882241
BP	GO:0003015	heart process	0.0177004510248434
CC	GO:0044327	dendritic spine head	0.0178190610209508
BP	GO:0050793	regulation of developmental process	0.0178190610209508
MF	GO:0005212	structural constituent of eye lens	0.0185795421639343
BP	GO:0002062	chondrocyte differentiation	0.0189835578528613
CC	GO:0098794	postsynapse	0.0192956707955151
BP	GO:0033047	regulation of mitotic sister chromatid segregation	0.020063210216612
CC	GO:0005623	cell	0.0200926323220475
BP	GO:0060351	cartilage development involved in endochondral bone morphogenesis	0.0200926323220475
BP	GO:0000819	sister chromatid segregation	0.0202323435611553
BP	GO:0003009	skeletal muscle contraction	0.0202323435611553
BP	GO:0050808	synapse organization	0.0207648847366509
CC	GO:0044464	cell part	0.0212667771979753
BP	GO:0051216	cartilage development	0.0222384122483069
BP	GO:1901360	organic cyclic compound metabolic process	0.0229105721615286
BP	GO:0031175	neuron projection development	0.023063715828877
BP	GO:0032879	regulation of localization	0.0233354490315623
BP	GO:0051726	regulation of cell cycle	0.0250239766690442
BP	GO:0050804	modulation of chemical synaptic transmission	0.025802775900826
BP	GO:0050767	regulation of neurogenesis	0.025802775900826
BP	GO:0035264	multicellular organism growth	0.0272763172740277
BP	GO:0033993	response to lipid	0.0282973539843065
BP	GO:0003008	system process	0.0282973539843065
BP	GO:0015816	glycine transport	0.0285909840963775
CC	GO:0099699	integral component of synaptic membrane	0.0286809338125579
BP	GO:0140014	mitotic nuclear division	0.0295633146917505
CC	GO:0000779	condensed chromosome, centromeric region	0.0295795304870945
BP	GO:0006936	muscle contraction	0.0295795304870945
BP	GO:0099177	regulation of trans-synaptic signaling	0.0297211661923044
CC	GO:0000502	proteasome complex	0.02998696036654
BP	GO:0008037	cell recognition	0.0310931151448749
BP	GO:0022613	ribonucleoprotein complex biogenesis	0.0323549729060195
CC	GO:0005886	plasma membrane	0.0327869744912784
BP	GO:0043062	extracellular structure organization	0.0328215385830527
BP	GO:0060255	regulation of macromolecule metabolic process	0.0329248310078169
BP	GO:1905477	positive regulation of protein localization to membrane	0.0329248310078169
BP	GO:0050769	positive regulation of neurogenesis	0.0331628787247778
MF	GO:0005102	signaling receptor binding	0.0352669078214845
CC	GO:0098978	glutamatergic synapse	0.0358295988374995
MF	GO:0005261	cation channel activity	0.0368155163979569
CC	GO:0071944	cell periphery	0.0378024953975471
BP	GO:0045664	regulation of neuron differentiation	0.0378024953975471
BP	GO:0050806	positive regulation of synaptic transmission	0.0381307009304308
BP	GO:0044085	cellular component biogenesis	0.0384910655632382
BP	GO:0051240	positive regulation of multicellular organismal process	0.041858223516876
BP	GO:0051236	establishment of RNA localization	0.0446020833284849
BP	GO:0060284	regulation of cell development	0.0490378093031521
CC	GO:0005813	centrosome	0.0490378093031521
BP	GO:0120035	regulation of plasma membrane bounded cell projection organization	0.049476696781479
BP	GO:0007346	regulation of mitotic cell cycle	0.049476696781479
CC	GO:1905369	endopeptidase complex	0.049476696781479
BP	GO:0030199	collagen fibril organization	0.049476696781479
MF	GO:1990825	sequence-specific mRNA binding	0.049476696781479
BP	GO:1901701	cellular response to oxygen-containing compound	0.049476696781479
BP	GO:0040008	regulation of growth	0.049476696781479
