# Supplementary material for: Dedicated transcriptomics combined with power analysis lead to functional understanding of genes with weak phenotypic changes in knockout lines
Source: PLoS Comput Biol. 2020 Nov 12;16(11):e1008354. doi: 10.1371/journal.pcbi.1008354 (PMC7685438; doi:10.1371/journal.pcbi.1008354)
Supplement: S4 File — (GZ) [file pcbi.1008354.s018.gz › S4_File/gor0.7/903.tsv]

ontology	category	term	BH
BP	GO:0009987	cellular process	4.81151857198666e-09
CC	GO:0032991	protein-containing complex	3.1428353929227e-08
MF	GO:0005201	extracellular matrix structural constituent	3.1428353929227e-08
CC	GO:0031012	extracellular matrix	3.59164813360706e-08
BP	GO:0071840	cellular component organization or biogenesis	1.28404783386664e-07
BP	GO:0032502	developmental process	3.68716054768609e-07
MF	GO:0005198	structural molecule activity	4.2399586398552e-07
CC	GO:0062023	collagen-containing extracellular matrix	4.2399586398552e-07
MF	GO:0005488	binding	4.2399586398552e-07
BP	GO:0048856	anatomical structure development	4.2399586398552e-07
BP	GO:0048731	system development	4.2399586398552e-07
BP	GO:0032501	multicellular organismal process	5.83450407815876e-07
BP	GO:0007275	multicellular organism development	5.83450407815876e-07
BP	GO:0016043	cellular component organization	8.17973054112858e-07
MF	GO:0005515	protein binding	9.53856071404647e-07
CC	GO:0044428	nuclear part	2.61252512251128e-06
BP	GO:0065007	biological regulation	8.72156519887551e-06
BP	GO:0048523	negative regulation of cellular process	1.2401087077475e-05
BP	GO:0007399	nervous system development	1.40724254438104e-05
CC	GO:0043228	non-membrane-bounded organelle	1.40724254438104e-05
CC	GO:0005634	nucleus	1.52676636318507e-05
CC	GO:0031981	nuclear lumen	2.82676009151398e-05
BP	GO:0048519	negative regulation of biological process	2.82676009151398e-05
CC	GO:0043232	intracellular non-membrane-bounded organelle	3.22318549288969e-05
BP	GO:0048869	cellular developmental process	4.19232968395439e-05
CC	GO:0005654	nucleoplasm	5.3318971004081e-05
BP	GO:0050789	regulation of biological process	5.36399223597368e-05
CC	GO:0070013	intracellular organelle lumen	5.46810438017637e-05
CC	GO:0031974	membrane-enclosed lumen	5.66701393637279e-05
CC	GO:0043233	organelle lumen	5.66701393637279e-05
BP	GO:0030154	cell differentiation	5.75324108985503e-05
BP	GO:0006139	nucleobase-containing compound metabolic process	7.9199415708316e-05
BP	GO:0090304	nucleic acid metabolic process	0.000169838200849193
BP	GO:0006396	RNA processing	0.000218113253707026
BP	GO:0040007	growth	0.00026137940555063
BP	GO:0048468	cell development	0.000431482059811962
CC	GO:0030424	axon	0.000662276146457995
BP	GO:0051128	regulation of cellular component organization	0.000728942930638169
BP	GO:0050794	regulation of cellular process	0.000758371042416115
CC	GO:0097060	synaptic membrane	0.000867653578049625
BP	GO:0046483	heterocycle metabolic process	0.00143282377463574
BP	GO:0051239	regulation of multicellular organismal process	0.0014636781124157
BP	GO:0051094	positive regulation of developmental process	0.00146606217171826
BP	GO:0051726	regulation of cell cycle	0.00146606217171826
BP	GO:0034641	cellular nitrogen compound metabolic process	0.00146606217171826
BP	GO:0022008	neurogenesis	0.00146606217171826
BP	GO:0050793	regulation of developmental process	0.00193485752574183
CC	GO:0044421	extracellular region part	0.00193485752574183
CC	GO:0000775	chromosome, centromeric region	0.00193485752574183
BP	GO:0048699	generation of neurons	0.00193485752574183
BP	GO:0043170	macromolecule metabolic process	0.00218710881340189
CC	GO:1990904	ribonucleoprotein complex	0.00227960986427735
BP	GO:0006725	cellular aromatic compound metabolic process	0.00227960986427735
CC	GO:0005681	spliceosomal complex	0.00242629153482527
BP	GO:0045597	positive regulation of cell differentiation	0.00245239629758549
BP	GO:0048518	positive regulation of biological process	0.00295473177031204
BP	GO:0030182	neuron differentiation	0.00305930561975592
BP	GO:0008380	RNA splicing	0.00328780501319265
CC	GO:0045202	synapse	0.00328780501319265
BP	GO:2000026	regulation of multicellular organismal development	0.00329758040084886
BP	GO:0051130	positive regulation of cellular component organization	0.00329937789160649
BP	GO:0007049	cell cycle	0.00396807317499681
MF	GO:0005212	structural constituent of eye lens	0.00396807317499681
CC	GO:0000776	kinetochore	0.00396807317499681
CC	GO:0044422	organelle part	0.00405328750809431
BP	GO:0045595	regulation of cell differentiation	0.00433331954508217
BP	GO:0016071	mRNA metabolic process	0.00472878351420758
CC	GO:0031226	intrinsic component of plasma membrane	0.00544258140756095
CC	GO:0005623	cell	0.00551517981099799
CC	GO:0030054	cell junction	0.00551517981099799
CC	GO:0005887	integral component of plasma membrane	0.00551517981099799
BP	GO:0022610	biological adhesion	0.00575579410117756
BP	GO:0000245	spliceosomal complex assembly	0.00575579410117756
CC	GO:0044464	cell part	0.00577418911805219
BP	GO:1901360	organic cyclic compound metabolic process	0.00592093723398778
CC	GO:0005694	chromosome	0.00592093723398778
BP	GO:0048522	positive regulation of cellular process	0.00643806431956016
BP	GO:0060348	bone development	0.00643806431956016
BP	GO:0060350	endochondral bone morphogenesis	0.00643806431956016
BP	GO:0000070	mitotic sister chromatid segregation	0.00645864221005924
BP	GO:0007155	cell adhesion	0.00651418815965701
BP	GO:0001501	skeletal system development	0.00673827975063911
BP	GO:0048666	neuron development	0.00694198304715505
CC	GO:0005615	extracellular space	0.00700209875499754
BP	GO:0048589	developmental growth	0.00727210986663155
CC	GO:0005813	centrosome	0.00736190262024937
BP	GO:0006397	mRNA processing	0.0081754593415736
CC	GO:0098687	chromosomal region	0.00873856520377531
BP	GO:0031123	RNA 3'-end processing	0.00891798870777805
BP	GO:0010467	gene expression	0.00891798870777805
MF	GO:0097367	carbohydrate derivative binding	0.01064129625764
MF	GO:0003723	RNA binding	0.0108960614846413
BP	GO:0006807	nitrogen compound metabolic process	0.0108960614846413
CC	GO:0097458	neuron part	0.0118386107113215
BP	GO:0006260	DNA replication	0.0124129057912256
MF	GO:0044877	protein-containing complex binding	0.01386815289825
CC	GO:0036477	somatodendritic compartment	0.0138869674483382
CC	GO:0044446	intracellular organelle part	0.0138869674483382
BP	GO:0051960	regulation of nervous system development	0.0144979521110975
BP	GO:0090068	positive regulation of cell cycle process	0.0153929555267773
CC	GO:0044427	chromosomal part	0.0153929555267773
BP	GO:0016070	RNA metabolic process	0.0153929555267773
BP	GO:0051962	positive regulation of nervous system development	0.0169112567020337
BP	GO:0051983	regulation of chromosome segregation	0.0169112567020337
BP	GO:0051716	cellular response to stimulus	0.0188657592315458
BP	GO:0060255	regulation of macromolecule metabolic process	0.0188657592315458
MF	GO:0043168	anion binding	0.0192179449331985
BP	GO:0007154	cell communication	0.0195697226805335
BP	GO:0008150	biological_process	0.0195697226805335
BP	GO:0051179	localization	0.0201117028356633
BP	GO:0000278	mitotic cell cycle	0.0201117028356633
BP	GO:0007346	regulation of mitotic cell cycle	0.0210388731612381
CC	GO:0044456	synapse part	0.021321078988831
BP	GO:0023052	signaling	0.021656854071507
CC	GO:0043005	neuron projection	0.021656854071507
CC	GO:0045211	postsynaptic membrane	0.0223979514503383
BP	GO:0042221	response to chemical	0.0223979514503383
BP	GO:0033045	regulation of sister chromatid segregation	0.0223979514503383
BP	GO:0140014	mitotic nuclear division	0.0223979514503383
BP	GO:0044260	cellular macromolecule metabolic process	0.0223979514503383
BP	GO:0000819	sister chromatid segregation	0.0244192208233965
BP	GO:0006403	RNA localization	0.0245606394486946
BP	GO:0040008	regulation of growth	0.0245690165397024
CC	GO:0099240	intrinsic component of synaptic membrane	0.0253277738738599
BP	GO:0060284	regulation of cell development	0.0253277738738599
BP	GO:0010564	regulation of cell cycle process	0.0254180976994049
CC	GO:0033267	axon part	0.0254180976994049
BP	GO:0031175	neuron projection development	0.0266067251785458
CC	GO:0044297	cell body	0.0267740006816663
BP	GO:0006259	DNA metabolic process	0.0267740006816663
BP	GO:0098659	inorganic cation import across plasma membrane	0.027890057334805
BP	GO:0099587	inorganic ion import across plasma membrane	0.027890057334805
BP	GO:0060351	cartilage development involved in endochondral bone morphogenesis	0.027890057334805
CC	GO:0005581	collagen trimer	0.028603931612232
CC	GO:0098878	neurotransmitter receptor complex	0.028603931612232
CC	GO:0044420	extracellular matrix component	0.0288182411091225
BP	GO:0006941	striated muscle contraction	0.0289295010100285
BP	GO:0033047	regulation of mitotic sister chromatid segregation	0.0289883152568583
BP	GO:0070887	cellular response to chemical stimulus	0.0304905058257087
BP	GO:0003015	heart process	0.0306247705513891
BP	GO:0032879	regulation of localization	0.031446064552427
CC	GO:0005856	cytoskeleton	0.0318091810476846
MF	GO:0005539	glycosaminoglycan binding	0.0318091810476846
BP	GO:0003008	system process	0.0322103920863638
BP	GO:0097435	supramolecular fiber organization	0.0322103920863638
MF	GO:0003729	mRNA binding	0.0328922410949332
CC	GO:0008328	ionotropic glutamate receptor complex	0.0328922410949332
BP	GO:0009653	anatomical structure morphogenesis	0.033205556246117
BP	GO:0006261	DNA-dependent DNA replication	0.0341190786251436
BP	GO:1901701	cellular response to oxygen-containing compound	0.0341971421536935
BP	GO:0051216	cartilage development	0.0341971421536935
BP	GO:0050808	synapse organization	0.0341971421536935
MF	GO:0022843	voltage-gated cation channel activity	0.0341971421536935
BP	GO:0035264	multicellular organism growth	0.0341971421536935
BP	GO:0030030	cell projection organization	0.0341971421536935
BP	GO:0000375	RNA splicing, via transesterification reactions	0.0341971421536935
BP	GO:0000377	RNA splicing, via transesterification reactions with bulged adenosine as nucleophile	0.0341971421536935
BP	GO:0000398	mRNA splicing, via spliceosome	0.0341971421536935
BP	GO:0051171	regulation of nitrogen compound metabolic process	0.0348450195598466
MF	GO:0005509	calcium ion binding	0.0348450195598466
BP	GO:0044085	cellular component biogenesis	0.0348450195598466
BP	GO:0010720	positive regulation of cell development	0.0360003636994412
CC	GO:0043025	neuronal cell body	0.037193809727839
MF	GO:0030020	extracellular matrix structural constituent conferring tensile strength	0.0383940324848223
BP	GO:0060349	bone morphogenesis	0.0383940324848223
BP	GO:0050769	positive regulation of neurogenesis	0.0383992355905619
CC	GO:0000779	condensed chromosome, centromeric region	0.0395194293001091
BP	GO:0051093	negative regulation of developmental process	0.0400228778160119
BP	GO:0048167	regulation of synaptic plasticity	0.0402519553318866
BP	GO:0003071	renal system process involved in regulation of systemic arterial blood pressure	0.0407245135768931
CC	GO:0000502	proteasome complex	0.0414167016538856
BP	GO:0022613	ribonucleoprotein complex biogenesis	0.0414167016538856
BP	GO:0002062	chondrocyte differentiation	0.044020193353524
BP	GO:0050767	regulation of neurogenesis	0.044020193353524
BP	GO:0032412	regulation of ion transmembrane transporter activity	0.0441866988790791
CC	GO:0005576	extracellular region	0.0454837786694808
BP	GO:0120036	plasma membrane bounded cell projection organization	0.0454837786694808
MF	GO:0046873	metal ion transmembrane transporter activity	0.0465234428759946
BP	GO:0098655	cation transmembrane transport	0.0465234428759946
BP	GO:0022402	cell cycle process	0.0465234428759946
MF	GO:0005102	signaling receptor binding	0.0465234428759946
BP	GO:0051240	positive regulation of multicellular organismal process	0.0470405342709579
CC	GO:0099634	postsynaptic specialization membrane	0.0480053508472908
BP	GO:0008037	cell recognition	0.0491869376420375
