# Supplementary material for: Dedicated transcriptomics combined with power analysis lead to functional understanding of genes with weak phenotypic changes in knockout lines
Source: PLoS Comput Biol. 2020 Nov 12;16(11):e1008354. doi: 10.1371/journal.pcbi.1008354 (PMC7685438; doi:10.1371/journal.pcbi.1008354)
Supplement: S4 File — (GZ) [file pcbi.1008354.s018.gz › S4_File/gor0.7/591.tsv]

ontology	category	term	BH
CC	GO:0032991	protein-containing complex	1.25368212356163e-09
BP	GO:0009987	cellular process	3.63267689291531e-07
BP	GO:0032501	multicellular organismal process	4.76558041371988e-07
BP	GO:0071840	cellular component organization or biogenesis	5.76362650585213e-07
CC	GO:0044428	nuclear part	1.73590021530228e-06
BP	GO:0048731	system development	2.12397681900918e-06
CC	GO:0031012	extracellular matrix	2.12397681900918e-06
BP	GO:0007275	multicellular organism development	2.14694253916835e-06
BP	GO:0032502	developmental process	2.4694357593921e-06
BP	GO:0016043	cellular component organization	2.4694357593921e-06
MF	GO:0005515	protein binding	2.54139950736638e-06
CC	GO:0043228	non-membrane-bounded organelle	2.69667785301228e-06
BP	GO:0048856	anatomical structure development	2.71551679383017e-06
CC	GO:0097060	synaptic membrane	4.22392956794325e-06
CC	GO:0031981	nuclear lumen	6.72026344556205e-06
CC	GO:0043232	intracellular non-membrane-bounded organelle	7.38621774341166e-06
CC	GO:0005634	nucleus	1.04133354964092e-05
MF	GO:0005488	binding	1.07149404161934e-05
MF	GO:0005201	extracellular matrix structural constituent	1.54523435002928e-05
CC	GO:0070013	intracellular organelle lumen	1.60011013746947e-05
CC	GO:0045202	synapse	1.60011013746947e-05
CC	GO:0031974	membrane-enclosed lumen	1.60011013746947e-05
CC	GO:0043233	organelle lumen	1.60011013746947e-05
BP	GO:0065007	biological regulation	1.78369187331162e-05
CC	GO:0044456	synapse part	3.03882285844946e-05
BP	GO:0090304	nucleic acid metabolic process	3.21620030189927e-05
MF	GO:0005198	structural molecule activity	3.31722607684837e-05
BP	GO:0043170	macromolecule metabolic process	3.73991403106238e-05
CC	GO:0000775	chromosome, centromeric region	6.44459082870482e-05
BP	GO:0050789	regulation of biological process	6.62289916152987e-05
CC	GO:0097458	neuron part	6.72191956290084e-05
CC	GO:0062023	collagen-containing extracellular matrix	6.74233299704462e-05
BP	GO:0051239	regulation of multicellular organismal process	7.65919167145862e-05
CC	GO:0005654	nucleoplasm	9.21778529539465e-05
BP	GO:0006396	RNA processing	9.72339976348555e-05
CC	GO:0045211	postsynaptic membrane	0.000106772707521141
BP	GO:0007399	nervous system development	0.000110786407868931
CC	GO:0030424	axon	0.000145577783565189
CC	GO:0030054	cell junction	0.000212245425949439
BP	GO:0008380	RNA splicing	0.00034679405078585
CC	GO:0005681	spliceosomal complex	0.00034679405078585
CC	GO:0031226	intrinsic component of plasma membrane	0.000362523748181409
CC	GO:0098687	chromosomal region	0.000392179926365879
BP	GO:0040007	growth	0.000437409139667106
BP	GO:0048518	positive regulation of biological process	0.000456957905064574
CC	GO:0000776	kinetochore	0.000517111631985699
BP	GO:0006139	nucleobase-containing compound metabolic process	0.000556692018227364
CC	GO:0099240	intrinsic component of synaptic membrane	0.000824098230503489
CC	GO:0005887	integral component of plasma membrane	0.000892000823960235
BP	GO:0048519	negative regulation of biological process	0.0011177606357594
CC	GO:0005694	chromosome	0.00117635617186428
BP	GO:0050794	regulation of cellular process	0.00131543183493907
CC	GO:0043025	neuronal cell body	0.00152697285052875
CC	GO:0044297	cell body	0.00173979311614105
CC	GO:0033267	axon part	0.00173979311614105
BP	GO:0048522	positive regulation of cellular process	0.00179072467565806
CC	GO:0036477	somatodendritic compartment	0.00179072467565806
BP	GO:0048523	negative regulation of cellular process	0.00194178901846174
BP	GO:0051128	regulation of cellular component organization	0.00200726178536155
BP	GO:0046483	heterocycle metabolic process	0.00223353342220102
BP	GO:0048869	cellular developmental process	0.00237333558824903
BP	GO:0050793	regulation of developmental process	0.00247673593026011
BP	GO:0030154	cell differentiation	0.00273858464126315
BP	GO:0034641	cellular nitrogen compound metabolic process	0.00294115858737811
BP	GO:0050808	synapse organization	0.00294115858737811
CC	GO:0098936	intrinsic component of postsynaptic membrane	0.00313738928305985
CC	GO:0044427	chromosomal part	0.00313738928305985
BP	GO:0006397	mRNA processing	0.003410881803016
BP	GO:0000375	RNA splicing, via transesterification reactions	0.00358491521110855
BP	GO:0000377	RNA splicing, via transesterification reactions with bulged adenosine as nucleophile	0.00358491521110855
BP	GO:0000398	mRNA splicing, via spliceosome	0.00358491521110855
BP	GO:0051094	positive regulation of developmental process	0.00358491521110855
CC	GO:0099634	postsynaptic specialization membrane	0.00358491521110855
CC	GO:0044422	organelle part	0.00394675478189104
BP	GO:0000245	spliceosomal complex assembly	0.00415736248912839
CC	GO:0098978	glutamatergic synapse	0.0042112968690683
BP	GO:0010467	gene expression	0.00478497058878137
BP	GO:0048468	cell development	0.00547368660758369
BP	GO:0006725	cellular aromatic compound metabolic process	0.00549041897292588
CC	GO:0098590	plasma membrane region	0.00567438267017134
MF	GO:0046873	metal ion transmembrane transporter activity	0.00567438267017134
BP	GO:0006941	striated muscle contraction	0.00567438267017134
CC	GO:0005813	centrosome	0.00573179853563978
BP	GO:0099536	synaptic signaling	0.00579525843934731
CC	GO:0099699	integral component of synaptic membrane	0.00586410444190674
BP	GO:2000026	regulation of multicellular organismal development	0.00586410444190674
BP	GO:0051726	regulation of cell cycle	0.00595154213160028
CC	GO:1990904	ribonucleoprotein complex	0.00595154213160028
CC	GO:0044421	extracellular region part	0.00603035820538264
BP	GO:0051130	positive regulation of cellular component organization	0.00603035820538264
BP	GO:0006260	DNA replication	0.00603035820538264
BP	GO:0000070	mitotic sister chromatid segregation	0.00651605773261953
BP	GO:0016071	mRNA metabolic process	0.00662646994229801
BP	GO:0008150	biological_process	0.00727171536743506
BP	GO:0006807	nitrogen compound metabolic process	0.00760927045889204
BP	GO:0099537	trans-synaptic signaling	0.00768438236427786
BP	GO:0007268	chemical synaptic transmission	0.00789179047406649
BP	GO:0098916	anterograde trans-synaptic signaling	0.00789179047406649
BP	GO:0045597	positive regulation of cell differentiation	0.00789179047406649
BP	GO:0048666	neuron development	0.00793912110016591
MF	GO:0044877	protein-containing complex binding	0.00793912110016591
CC	GO:0098794	postsynapse	0.00793912110016591
CC	GO:0044420	extracellular matrix component	0.00829547661602512
CC	GO:0098793	presynapse	0.00878874555896096
BP	GO:0030182	neuron differentiation	0.00906999791755417
BP	GO:0044260	cellular macromolecule metabolic process	0.00952804637857309
CC	GO:0044459	plasma membrane part	0.00970228416184805
BP	GO:0016070	RNA metabolic process	0.00970639548639849
BP	GO:1901360	organic cyclic compound metabolic process	0.0102547428802168
BP	GO:0006259	DNA metabolic process	0.0102547428802168
BP	GO:0022008	neurogenesis	0.0102547428802168
BP	GO:0008037	cell recognition	0.0103075692853303
CC	GO:0099055	integral component of postsynaptic membrane	0.0104663859224961
BP	GO:0001501	skeletal system development	0.011112619564483
CC	GO:0005615	extracellular space	0.0113367030528835
CC	GO:0000779	condensed chromosome, centromeric region	0.0117846473043187
BP	GO:0051179	localization	0.0118665250340804
CC	GO:0005581	collagen trimer	0.0119623288833651
BP	GO:0048699	generation of neurons	0.0119623288833651
CC	GO:0043005	neuron projection	0.0119623288833651
BP	GO:0007049	cell cycle	0.0120890939315304
MF	GO:0005261	cation channel activity	0.0121333962597131
BP	GO:0006261	DNA-dependent DNA replication	0.0121333962597131
BP	GO:0000819	sister chromatid segregation	0.0124881285323798
BP	GO:0048589	developmental growth	0.0128170936906299
BP	GO:0006403	RNA localization	0.0131713894060851
CC	GO:0000502	proteasome complex	0.0133303172728906
BP	GO:0031175	neuron projection development	0.0135678845786419
MF	GO:0003723	RNA binding	0.0141507638591848
CC	GO:0005623	cell	0.014334414978814
BP	GO:0060255	regulation of macromolecule metabolic process	0.014488446189444
CC	GO:0044464	cell part	0.0155029963066045
BP	GO:0060348	bone development	0.0157475049288597
CC	GO:0000777	condensed chromosome kinetochore	0.0157807174097289
BP	GO:0045595	regulation of cell differentiation	0.0164491614944225
BP	GO:0051962	positive regulation of nervous system development	0.0164491614944225
CC	GO:0043292	contractile fiber	0.0166447166313616
CC	GO:0044446	intracellular organelle part	0.0166780391265081
BP	GO:0007155	cell adhesion	0.0169539822207995
CC	GO:0044327	dendritic spine head	0.0169564271090637
BP	GO:0000278	mitotic cell cycle	0.017038313974369
MF	GO:0005212	structural constituent of eye lens	0.0172101564404985
CC	GO:0099080	supramolecular complex	0.0178079050821872
CC	GO:0099081	supramolecular polymer	0.0178079050821872
CC	GO:0099512	supramolecular fiber	0.0195754614960628
BP	GO:0003009	skeletal muscle contraction	0.0195754614960628
BP	GO:0022610	biological adhesion	0.0207142752713869
BP	GO:0006936	muscle contraction	0.0208586424858416
CC	GO:0099572	postsynaptic specialization	0.0219527358643603
CC	GO:1905369	endopeptidase complex	0.0224516477075786
CC	GO:0098982	GABA-ergic synapse	0.0229532745019426
CC	GO:0098839	postsynaptic density membrane	0.0232358369747658
BP	GO:0003012	muscle system process	0.0243003640395268
BP	GO:0048168	regulation of neuronal synaptic plasticity	0.0249312769427445
CC	GO:0042734	presynaptic membrane	0.0249312769427445
MF	GO:0022890	inorganic cation transmembrane transporter activity	0.0259081050523608
CC	GO:0097447	dendritic tree	0.0260005540504186
BP	GO:0140014	mitotic nuclear division	0.0260005540504186
MF	GO:0003729	mRNA binding	0.0260005540504186
BP	GO:0050804	modulation of chemical synaptic transmission	0.0260005540504186
BP	GO:0003015	heart process	0.026080958233047
BP	GO:0007346	regulation of mitotic cell cycle	0.0264000356255512
CC	GO:0150034	distal axon	0.0272504376033859
BP	GO:0048167	regulation of synaptic plasticity	0.0280439069638669
BP	GO:2000144	positive regulation of DNA-templated transcription, initiation	0.0291181410179585
MF	GO:0030020	extracellular matrix structural constituent conferring tensile strength	0.0297892841664449
MF	GO:0008324	cation transmembrane transporter activity	0.0297892841664449
BP	GO:0099177	regulation of trans-synaptic signaling	0.0303507969754367
BP	GO:0007059	chromosome segregation	0.0304825632621832
BP	GO:0006352	DNA-templated transcription, initiation	0.0309858227069379
BP	GO:0016049	cell growth	0.0309858227069379
CC	GO:0098948	intrinsic component of postsynaptic specialization membrane	0.0310634415799134
MF	GO:0003697	single-stranded DNA binding	0.0311013877126668
BP	GO:0040008	regulation of growth	0.0312990376220777
BP	GO:0044089	positive regulation of cellular component biogenesis	0.0318654512798805
BP	GO:1905477	positive regulation of protein localization to membrane	0.0318654512798805
BP	GO:0051983	regulation of chromosome segregation	0.0323342982476546
BP	GO:0044786	cell cycle DNA replication	0.0355846255004001
CC	GO:0030425	dendrite	0.0355846255004001
BP	GO:0098655	cation transmembrane transport	0.0375643591551249
BP	GO:0060350	endochondral bone morphogenesis	0.0380398201437265
BP	GO:0044085	cellular component biogenesis	0.0397013451192185
BP	GO:0033047	regulation of mitotic sister chromatid segregation	0.0411574449711372
BP	GO:0051240	positive regulation of multicellular organismal process	0.0415254841576976
BP	GO:0022613	ribonucleoprotein complex biogenesis	0.0432362937901054
BP	GO:0051236	establishment of RNA localization	0.0432362937901054
BP	GO:0090068	positive regulation of cell cycle process	0.0433317315715945
BP	GO:0032879	regulation of localization	0.0444151383370621
BP	GO:0070897	transcription preinitiation complex assembly	0.0461752570134015
CC	GO:0098878	neurotransmitter receptor complex	0.0462095527595301
BP	GO:0051960	regulation of nervous system development	0.04720959240256
MF	GO:1990825	sequence-specific mRNA binding	0.04720959240256
