# Supplementary material for: Dedicated transcriptomics combined with power analysis lead to functional understanding of genes with weak phenotypic changes in knockout lines
Source: PLoS Comput Biol. 2020 Nov 12;16(11):e1008354. doi: 10.1371/journal.pcbi.1008354 (PMC7685438; doi:10.1371/journal.pcbi.1008354)
Supplement: S4 File — (GZ) [file pcbi.1008354.s018.gz › S4_File/gor0.7/844.tsv]

ontology	category	term	BH
BP	GO:0009987	cellular process	6.75706593989463e-09
CC	GO:0032991	protein-containing complex	6.75706593989463e-09
MF	GO:0005515	protein binding	2.43290230485204e-08
CC	GO:0043228	non-membrane-bounded organelle	2.02427628560385e-07
BP	GO:0071840	cellular component organization or biogenesis	3.98161761417155e-07
CC	GO:0043232	intracellular non-membrane-bounded organelle	4.56558665947539e-07
MF	GO:0005488	binding	4.60056645207123e-07
BP	GO:0032502	developmental process	1.64374285104749e-06
BP	GO:0016043	cellular component organization	2.50308853351072e-06
BP	GO:0032501	multicellular organismal process	3.55568709143059e-06
CC	GO:0044428	nuclear part	5.87914803460237e-06
BP	GO:0007275	multicellular organism development	5.87914803460237e-06
BP	GO:0048856	anatomical structure development	6.24788032563649e-06
BP	GO:0048731	system development	6.75290720797154e-06
CC	GO:0045202	synapse	7.56072287169713e-06
CC	GO:0030424	axon	1.1329301280725e-05
BP	GO:0065007	biological regulation	1.14007819681358e-05
BP	GO:0050789	regulation of biological process	1.28259682609979e-05
CC	GO:0097458	neuron part	1.28259682609979e-05
BP	GO:0050794	regulation of cellular process	1.28259682609979e-05
CC	GO:0031012	extracellular matrix	1.28259682609979e-05
MF	GO:0005198	structural molecule activity	1.88062653820143e-05
CC	GO:0005634	nucleus	4.20824654616826e-05
CC	GO:0044456	synapse part	4.65435592402555e-05
BP	GO:0007399	nervous system development	5.89112558949923e-05
CC	GO:0031981	nuclear lumen	5.96585260254515e-05
MF	GO:0005201	extracellular matrix structural constituent	5.96585260254515e-05
CC	GO:0044422	organelle part	6.06644392085975e-05
CC	GO:0070013	intracellular organelle lumen	7.1980922553306e-05
CC	GO:0036477	somatodendritic compartment	7.1980922553306e-05
CC	GO:0031974	membrane-enclosed lumen	7.26876008569282e-05
CC	GO:0043233	organelle lumen	7.26876008569282e-05
CC	GO:0062023	collagen-containing extracellular matrix	8.72814351071934e-05
CC	GO:0097060	synaptic membrane	0.000157528953092581
BP	GO:0048519	negative regulation of biological process	0.00016947718073221
BP	GO:0006396	RNA processing	0.000175924777284887
BP	GO:0051726	regulation of cell cycle	0.000228311953578358
CC	GO:0033267	axon part	0.000326199112915951
BP	GO:0048523	negative regulation of cellular process	0.000344627892916428
BP	GO:0016071	mRNA metabolic process	0.00042834616307516
BP	GO:0040007	growth	0.000432556664924054
CC	GO:0005813	centrosome	0.000603644306000215
BP	GO:0048468	cell development	0.000615120275100409
BP	GO:0051179	localization	0.000645137815215008
BP	GO:0051239	regulation of multicellular organismal process	0.000645137815215008
BP	GO:0051128	regulation of cellular component organization	0.000680069026956681
BP	GO:0090304	nucleic acid metabolic process	0.000733252928304131
BP	GO:0048518	positive regulation of biological process	0.000733252928304131
CC	GO:0005654	nucleoplasm	0.00073683866934104
CC	GO:0000775	chromosome, centromeric region	0.00073683866934104
BP	GO:0051094	positive regulation of developmental process	0.000790647499521278
BP	GO:0030182	neuron differentiation	0.000790647499521278
BP	GO:0048869	cellular developmental process	0.00087567018225046
CC	GO:0043005	neuron projection	0.00087567018225046
BP	GO:0048699	generation of neurons	0.00105525003562108
CC	GO:0044464	cell part	0.00107308585367694
CC	GO:0044297	cell body	0.00107308585367694
BP	GO:0030154	cell differentiation	0.00108462742681365
BP	GO:0022008	neurogenesis	0.00108519316489033
CC	GO:0005623	cell	0.00111011398744068
CC	GO:0099512	supramolecular fiber	0.00123338844293741
BP	GO:0008380	RNA splicing	0.00123338844293741
BP	GO:0006139	nucleobase-containing compound metabolic process	0.00123338844293741
BP	GO:0006397	mRNA processing	0.00123642401034869
CC	GO:0005856	cytoskeleton	0.00125484100598916
CC	GO:0043025	neuronal cell body	0.00129485073748593
BP	GO:0050793	regulation of developmental process	0.00134328635849188
CC	GO:0099080	supramolecular complex	0.00134328635849188
CC	GO:0099081	supramolecular polymer	0.00134328635849188
CC	GO:1990904	ribonucleoprotein complex	0.00141774921964577
BP	GO:0006260	DNA replication	0.0014875816690338
BP	GO:0045597	positive regulation of cell differentiation	0.00149293769306849
BP	GO:0048666	neuron development	0.00162253175486809
MF	GO:0044877	protein-containing complex binding	0.00163483194796493
CC	GO:0000776	kinetochore	0.00165332759534386
BP	GO:0048167	regulation of synaptic plasticity	0.00165332759534386
CC	GO:0044446	intracellular organelle part	0.00179881383891656
CC	GO:0031226	intrinsic component of plasma membrane	0.00179881383891656
BP	GO:0090068	positive regulation of cell cycle process	0.00240688548475247
BP	GO:2000026	regulation of multicellular organismal development	0.00240688548475247
BP	GO:0007049	cell cycle	0.00255287915951841
CC	GO:0005887	integral component of plasma membrane	0.00258965388480893
CC	GO:0097447	dendritic tree	0.00263228350890028
CC	GO:0005681	spliceosomal complex	0.00267850697438934
BP	GO:0048589	developmental growth	0.00268439608816747
CC	GO:0098687	chromosomal region	0.00268439608816747
BP	GO:0034641	cellular nitrogen compound metabolic process	0.00278955313383931
BP	GO:0007346	regulation of mitotic cell cycle	0.00287196058189734
BP	GO:0007155	cell adhesion	0.00297228583838169
CC	GO:0098878	neurotransmitter receptor complex	0.00306156770588804
CC	GO:0098978	glutamatergic synapse	0.00306156770588804
BP	GO:0048168	regulation of neuronal synaptic plasticity	0.00320186532014064
BP	GO:0043170	macromolecule metabolic process	0.00322712562404081
BP	GO:0099536	synaptic signaling	0.00350775939506004
BP	GO:0046483	heterocycle metabolic process	0.00358806066663759
BP	GO:0048522	positive regulation of cellular process	0.00358806066663759
CC	GO:0008328	ionotropic glutamate receptor complex	0.00358806066663759
BP	GO:0022610	biological adhesion	0.00360465562207217
BP	GO:0000375	RNA splicing, via transesterification reactions	0.00360465562207217
BP	GO:0000377	RNA splicing, via transesterification reactions with bulged adenosine as nucleophile	0.00360465562207217
BP	GO:0000398	mRNA splicing, via spliceosome	0.00360465562207217
CC	GO:0030425	dendrite	0.00367770791742409
CC	GO:0045211	postsynaptic membrane	0.00368931883935473
CC	GO:0030054	cell junction	0.00368931883935473
CC	GO:0044459	plasma membrane part	0.00387298574319476
BP	GO:0051960	regulation of nervous system development	0.00421925569192321
BP	GO:0070887	cellular response to chemical stimulus	0.00428485848168304
BP	GO:0099537	trans-synaptic signaling	0.00472492655200203
BP	GO:0007268	chemical synaptic transmission	0.00489956897580116
BP	GO:0098916	anterograde trans-synaptic signaling	0.00489956897580116
BP	GO:0006725	cellular aromatic compound metabolic process	0.00574164572368377
BP	GO:0042221	response to chemical	0.00580358161026371
BP	GO:0051716	cellular response to stimulus	0.0062301455099568
BP	GO:0060351	cartilage development involved in endochondral bone morphogenesis	0.00647088447346972
CC	GO:0044430	cytoskeletal part	0.00647088447346972
CC	GO:0099634	postsynaptic specialization membrane	0.00647088447346972
BP	GO:0031175	neuron projection development	0.00660042619807192
BP	GO:0010564	regulation of cell cycle process	0.00660042619807192
BP	GO:0045595	regulation of cell differentiation	0.00670103399478729
BP	GO:0007154	cell communication	0.00684150151283608
BP	GO:0023052	signaling	0.00701048542369558
MF	GO:0003729	mRNA binding	0.00868987525599557
BP	GO:0051130	positive regulation of cellular component organization	0.00868987525599557
BP	GO:0031123	RNA 3'-end processing	0.00882258289410111
BP	GO:0000070	mitotic sister chromatid segregation	0.0090970900030935
BP	GO:0000245	spliceosomal complex assembly	0.00958777440290201
CC	GO:0098793	presynapse	0.00958777440290201
CC	GO:0071944	cell periphery	0.00958777440290201
BP	GO:0006403	RNA localization	0.0108824887462445
BP	GO:0051216	cartilage development	0.0108824887462445
CC	GO:0098794	postsynapse	0.011522710662544
CC	GO:0099240	intrinsic component of synaptic membrane	0.0116219242477554
BP	GO:0000278	mitotic cell cycle	0.0116275403036329
BP	GO:0032879	regulation of localization	0.0116315558580737
CC	GO:0000502	proteasome complex	0.0116865508021003
CC	GO:0005694	chromosome	0.0119368250343936
BP	GO:0050804	modulation of chemical synaptic transmission	0.0129430006273716
BP	GO:0140014	mitotic nuclear division	0.0129430006273716
CC	GO:0098590	plasma membrane region	0.0129773683100296
BP	GO:1901701	cellular response to oxygen-containing compound	0.0134812215582005
BP	GO:0051240	positive regulation of multicellular organismal process	0.0139882082317615
BP	GO:0051962	positive regulation of nervous system development	0.0141412313755115
CC	GO:0044421	extracellular region part	0.0144902713737601
BP	GO:0006259	DNA metabolic process	0.0144902713737601
CC	GO:0005886	plasma membrane	0.0144902713737601
MF	GO:0005212	structural constituent of eye lens	0.0149535420034352
CC	GO:0044327	dendritic spine head	0.0149535420034352
BP	GO:0099177	regulation of trans-synaptic signaling	0.0149535420034352
CC	GO:0098839	postsynaptic density membrane	0.0153904613764449
BP	GO:0060350	endochondral bone morphogenesis	0.0154737138121175
MF	GO:0008092	cytoskeletal protein binding	0.016536307125224
CC	GO:0044420	extracellular matrix component	0.0170444371310831
BP	GO:0006261	DNA-dependent DNA replication	0.0181406203098895
CC	GO:0044427	chromosomal part	0.018180133466054
CC	GO:0005581	collagen trimer	0.0190583166931207
BP	GO:0061448	connective tissue development	0.01926126689374
CC	GO:0099572	postsynaptic specialization	0.0194815925520136
BP	GO:0030030	cell projection organization	0.019755891947983
CC	GO:1905369	endopeptidase complex	0.0197889702013295
CC	GO:0098936	intrinsic component of postsynaptic membrane	0.0198699661631404
CC	GO:0043292	contractile fiber	0.0207868298289123
BP	GO:1901360	organic cyclic compound metabolic process	0.0207868298289123
BP	GO:0040008	regulation of growth	0.0207868298289123
BP	GO:0006275	regulation of DNA replication	0.0207868298289123
BP	GO:0007088	regulation of mitotic nuclear division	0.0210010534921652
BP	GO:0008037	cell recognition	0.0213137264361985
MF	GO:0005509	calcium ion binding	0.022564542049407
CC	GO:0043197	dendritic spine	0.022564542049407
BP	GO:0060284	regulation of cell development	0.022564542049407
BP	GO:0050767	regulation of neurogenesis	0.022564542049407
BP	GO:0051234	establishment of localization	0.0233363894254937
BP	GO:0016070	RNA metabolic process	0.0236501121666257
BP	GO:0120036	plasma membrane bounded cell projection organization	0.0236501121666257
BP	GO:0050808	synapse organization	0.0236501121666257
BP	GO:0022402	cell cycle process	0.0236501121666257
BP	GO:0071310	cellular response to organic substance	0.0236501121666257
BP	GO:0120039	plasma membrane bounded cell projection morphogenesis	0.0236501121666257
CC	GO:0099146	intrinsic component of postsynaptic density membrane	0.0238079366706178
BP	GO:0010467	gene expression	0.0244857220404911
MF	GO:0030020	extracellular matrix structural constituent conferring tensile strength	0.0245872174535002
CC	GO:0000779	condensed chromosome, centromeric region	0.0245872174535002
BP	GO:0002062	chondrocyte differentiation	0.0251651755382464
BP	GO:0048812	neuron projection morphogenesis	0.0251713238463076
CC	GO:0098984	neuron to neuron synapse	0.0253926845068081
MF	GO:0003723	RNA binding	0.0255243820026906
CC	GO:0044463	cell projection part	0.0257566663380789
CC	GO:0120038	plasma membrane bounded cell projection part	0.0257566663380789
CC	GO:0098982	GABA-ergic synapse	0.0257566663380789
BP	GO:0001501	skeletal system development	0.0269374766629974
BP	GO:0051983	regulation of chromosome segregation	0.0269673871380754
BP	GO:0044085	cellular component biogenesis	0.0271692437969083
BP	GO:0048858	cell projection morphogenesis	0.0278050663227964
BP	GO:0071495	cellular response to endogenous stimulus	0.0290200212218701
CC	GO:0005615	extracellular space	0.0290614684716687
MF	GO:0005102	signaling receptor binding	0.0303322241096054
BP	GO:1902749	regulation of cell cycle G2/M phase transition	0.0305918457914131
BP	GO:0097435	supramolecular fiber organization	0.0306069200177919
CC	GO:0044304	main axon	0.0310271030729907
BP	GO:0010646	regulation of cell communication	0.0313567285141108
BP	GO:0045931	positive regulation of mitotic cell cycle	0.0313998843817932
BP	GO:1901990	regulation of mitotic cell cycle phase transition	0.0339411675966502
BP	GO:0010720	positive regulation of cell development	0.0339411675966502
BP	GO:0006807	nitrogen compound metabolic process	0.0342538867762815
BP	GO:0033047	regulation of mitotic sister chromatid segregation	0.0342538867762815
BP	GO:0009653	anatomical structure morphogenesis	0.0342538867762815
CC	GO:0098948	intrinsic component of postsynaptic specialization membrane	0.0347732627170101
BP	GO:0003417	growth plate cartilage development	0.0347732627170101
BP	GO:0060255	regulation of macromolecule metabolic process	0.0347732627170101
CC	GO:0032279	asymmetric synapse	0.0347732627170101
BP	GO:0120035	regulation of plasma membrane bounded cell projection organization	0.0356294751261342
MF	GO:0016887	ATPase activity	0.0362141067203708
BP	GO:0050769	positive regulation of neurogenesis	0.0363068470779084
BP	GO:1901987	regulation of cell cycle phase transition	0.0363927797124252
BP	GO:0009059	macromolecule biosynthetic process	0.0365928243947313
BP	GO:0051783	regulation of nuclear division	0.037930173887137
CC	GO:0099699	integral component of synaptic membrane	0.0381641586623815
BP	GO:0000819	sister chromatid segregation	0.0381641586623815
BP	GO:0032990	cell part morphogenesis	0.0390298179544208
MF	GO:1990825	sequence-specific mRNA binding	0.0393097918620108
BP	GO:0023051	regulation of signaling	0.0393350408399765
CC	GO:0042995	cell projection	0.0394914602925184
BP	GO:0001816	cytokine production	0.0396102455293843
BP	GO:0032989	cellular component morphogenesis	0.0396102455293843
BP	GO:0006928	movement of cell or subcellular component	0.0396102455293843
BP	GO:0060349	bone morphogenesis	0.0396102455293843
CC	GO:0000777	condensed chromosome kinetochore	0.0401688544961775
BP	GO:0031344	regulation of cell projection organization	0.0403419495595485
BP	GO:0050806	positive regulation of synaptic transmission	0.0405674475862275
BP	GO:0008150	biological_process	0.0406660315294565
BP	GO:0050896	response to stimulus	0.0413698478231945
BP	GO:0033045	regulation of sister chromatid segregation	0.042336049170375
BP	GO:0045664	regulation of neuron differentiation	0.0426259638076399
BP	GO:0051301	cell division	0.0434439802501363
MF	GO:0017111	nucleoside-triphosphatase activity	0.0437107843228084
BP	GO:0032412	regulation of ion transmembrane transporter activity	0.0437107843228084
CC	GO:0005815	microtubule organizing center	0.0437566998876618
BP	GO:0007267	cell-cell signaling	0.0442544424658347
CC	GO:0150034	distal axon	0.0442667025221706
BP	GO:0045787	positive regulation of cell cycle	0.0442667025221706
CC	GO:0044309	neuron spine	0.0450100573076105
MF	GO:0046873	metal ion transmembrane transporter activity	0.0468575115642046
CC	GO:0043226	organelle	0.0476775161682325
MF	GO:0097367	carbohydrate derivative binding	0.0498545571577346
