# Supplementary material for: Dedicated transcriptomics combined with power analysis lead to functional understanding of genes with weak phenotypic changes in knockout lines
Source: PLoS Comput Biol. 2020 Nov 12;16(11):e1008354. doi: 10.1371/journal.pcbi.1008354 (PMC7685438; doi:10.1371/journal.pcbi.1008354)
Supplement: S4 File — (GZ) [file pcbi.1008354.s018.gz › S4_File/gor0.7/417.tsv]

ontology	category	term	BH
CC	GO:0032991	protein-containing complex	2.76793051221527e-10
BP	GO:0009987	cellular process	4.36097700043162e-10
BP	GO:0071840	cellular component organization or biogenesis	1.28945143221046e-07
CC	GO:0031012	extracellular matrix	1.28945143221046e-07
MF	GO:0005515	protein binding	3.88007805922583e-07
BP	GO:0016043	cellular component organization	5.90393446531522e-07
CC	GO:0062023	collagen-containing extracellular matrix	7.1384720205943e-07
CC	GO:0097060	synaptic membrane	7.17898177627899e-07
CC	GO:0044428	nuclear part	7.17898177627899e-07
CC	GO:0030424	axon	7.17898177627899e-07
BP	GO:0065007	biological regulation	9.3611634648474e-07
CC	GO:0043228	non-membrane-bounded organelle	1.08116132879111e-06
BP	GO:0032501	multicellular organismal process	1.63656367328268e-06
BP	GO:0048731	system development	2.41566054322318e-06
CC	GO:0043232	intracellular non-membrane-bounded organelle	2.57706562965426e-06
BP	GO:0007275	multicellular organism development	2.57706562965426e-06
MF	GO:0005488	binding	3.76490884838096e-06
BP	GO:0032502	developmental process	3.76490884838096e-06
BP	GO:0050789	regulation of biological process	3.80715086541054e-06
MF	GO:0005201	extracellular matrix structural constituent	3.90359073086878e-06
CC	GO:0097458	neuron part	4.94605785588488e-06
BP	GO:0048856	anatomical structure development	7.8607455084556e-06
BP	GO:0050794	regulation of cellular process	1.0050227382969e-05
CC	GO:0045202	synapse	1.0050227382969e-05
CC	GO:0033267	axon part	1.41704879898712e-05
CC	GO:0036477	somatodendritic compartment	1.52187093713684e-05
CC	GO:0030054	cell junction	1.92365489604407e-05
CC	GO:0031981	nuclear lumen	1.92365489604407e-05
CC	GO:0043005	neuron projection	3.60860914175211e-05
BP	GO:0048519	negative regulation of biological process	4.07008029336874e-05
CC	GO:0044456	synapse part	4.18442933323704e-05
CC	GO:0005634	nucleus	4.46470050706978e-05
CC	GO:0005654	nucleoplasm	4.63728712949229e-05
MF	GO:0005198	structural molecule activity	5.46541827904233e-05
BP	GO:0048523	negative regulation of cellular process	6.50501127842343e-05
BP	GO:0007399	nervous system development	7.99444242189248e-05
CC	GO:0044421	extracellular region part	7.99444242189248e-05
CC	GO:0070013	intracellular organelle lumen	8.9435280877782e-05
BP	GO:0008380	RNA splicing	9.24257967152961e-05
BP	GO:0040007	growth	9.24257967152961e-05
BP	GO:0006396	RNA processing	0.000105039075017284
CC	GO:0045211	postsynaptic membrane	0.000156574613749296
CC	GO:0031974	membrane-enclosed lumen	0.000156574613749296
CC	GO:0043233	organelle lumen	0.000156574613749296
BP	GO:0016071	mRNA metabolic process	0.000223778344850091
CC	GO:0005681	spliceosomal complex	0.000226493804101452
BP	GO:0006397	mRNA processing	0.000263012845049846
BP	GO:0051128	regulation of cellular component organization	0.000319223365507916
MF	GO:0044877	protein-containing complex binding	0.000348597861918212
CC	GO:0000776	kinetochore	0.000380909228740915
BP	GO:0043170	macromolecule metabolic process	0.000502351987906718
CC	GO:0099240	intrinsic component of synaptic membrane	0.000502351987906718
CC	GO:0044422	organelle part	0.000534063462461196
CC	GO:0098590	plasma membrane region	0.000613714845613947
CC	GO:0000775	chromosome, centromeric region	0.000613714845613947
BP	GO:0051726	regulation of cell cycle	0.000637212170036499
CC	GO:0097447	dendritic tree	0.000685189618189328
BP	GO:0006139	nucleobase-containing compound metabolic process	0.000715982839691041
BP	GO:0051239	regulation of multicellular organismal process	0.000780777642414813
CC	GO:0043025	neuronal cell body	0.000925117708484005
BP	GO:0048518	positive regulation of biological process	0.00102311319455994
CC	GO:0044297	cell body	0.00104806783837625
BP	GO:0090304	nucleic acid metabolic process	0.00133693680536346
CC	GO:1990904	ribonucleoprotein complex	0.00138418703619748
CC	GO:0005615	extracellular space	0.00142120503293873
CC	GO:0030425	dendrite	0.00148131129589214
CC	GO:0044459	plasma membrane part	0.00149000854337889
BP	GO:0000375	RNA splicing, via transesterification reactions	0.00149000854337889
BP	GO:0000377	RNA splicing, via transesterification reactions with bulged adenosine as nucleophile	0.00149000854337889
BP	GO:0000398	mRNA splicing, via spliceosome	0.00149000854337889
CC	GO:0044464	cell part	0.00157521312880433
CC	GO:0005623	cell	0.00175869462762293
MF	GO:0003729	mRNA binding	0.00185796521390889
CC	GO:0031226	intrinsic component of plasma membrane	0.0022217851585253
CC	GO:0071944	cell periphery	0.00223281590713033
CC	GO:0005886	plasma membrane	0.00240357760916296
BP	GO:0099536	synaptic signaling	0.00244727232442255
BP	GO:0051130	positive regulation of cellular component organization	0.00244727232442255
BP	GO:0048522	positive regulation of cellular process	0.0031911041789246
BP	GO:0008150	biological_process	0.00333076477042603
BP	GO:0048869	cellular developmental process	0.00333076477042603
BP	GO:0030154	cell differentiation	0.00347219697598099
CC	GO:0042734	presynaptic membrane	0.00347219697598099
BP	GO:0046483	heterocycle metabolic process	0.00348704757856762
BP	GO:0099537	trans-synaptic signaling	0.00352225479895955
CC	GO:0098794	postsynapse	0.00358124892848262
BP	GO:0007268	chemical synaptic transmission	0.00358124892848262
BP	GO:0098916	anterograde trans-synaptic signaling	0.00358124892848262
CC	GO:0099699	integral component of synaptic membrane	0.00366343334178907
BP	GO:0051179	localization	0.00368975242707406
BP	GO:0006403	RNA localization	0.00368975242707406
BP	GO:0022610	biological adhesion	0.00371109504239041
BP	GO:2000026	regulation of multicellular organismal development	0.00383158410870623
BP	GO:0042221	response to chemical	0.00402999337778893
CC	GO:0098687	chromosomal region	0.00416653644896876
BP	GO:0007049	cell cycle	0.00420737849767506
CC	GO:0098793	presynapse	0.00420737849767506
BP	GO:0007155	cell adhesion	0.00436917479139951
CC	GO:0005887	integral component of plasma membrane	0.00436917479139951
CC	GO:0098978	glutamatergic synapse	0.00441075031648005
BP	GO:0034641	cellular nitrogen compound metabolic process	0.00442389770925245
CC	GO:0150034	distal axon	0.00460687635173383
BP	GO:0050793	regulation of developmental process	0.00466658406828187
BP	GO:0048666	neuron development	0.00502884228423687
BP	GO:0060341	regulation of cellular localization	0.00505943936271828
CC	GO:0098936	intrinsic component of postsynaptic membrane	0.00505943936271828
BP	GO:0007215	glutamate receptor signaling pathway	0.00505943936271828
CC	GO:0044446	intracellular organelle part	0.00505943936271828
MF	GO:0046873	metal ion transmembrane transporter activity	0.00509884272865361
CC	GO:0005694	chromosome	0.00514663092019777
BP	GO:0007346	regulation of mitotic cell cycle	0.00514663092019777
BP	GO:0048589	developmental growth	0.00585304064301444
CC	GO:0044427	chromosomal part	0.00643713683645988
BP	GO:0006725	cellular aromatic compound metabolic process	0.00643713683645988
CC	GO:0044420	extracellular matrix component	0.00643713683645988
BP	GO:0000278	mitotic cell cycle	0.00643713683645988
CC	GO:0005856	cytoskeleton	0.00648158677375451
CC	GO:0005576	extracellular region	0.00722440505330783
BP	GO:0040008	regulation of growth	0.00722440505330783
CC	GO:0099080	supramolecular complex	0.0076717724531509
CC	GO:0099081	supramolecular polymer	0.0076717724531509
BP	GO:0090068	positive regulation of cell cycle process	0.00781987901109892
BP	GO:0008037	cell recognition	0.00781987901109892
BP	GO:0031175	neuron projection development	0.00802608540197779
CC	GO:0042995	cell projection	0.00806136404731187
BP	GO:0000070	mitotic sister chromatid segregation	0.00817446827920356
CC	GO:0099512	supramolecular fiber	0.00817446827920356
BP	GO:1902749	regulation of cell cycle G2/M phase transition	0.00834813348524506
MF	GO:0030020	extracellular matrix structural constituent conferring tensile strength	0.00834813348524506
CC	GO:0005813	centrosome	0.008496965030103
CC	GO:0043292	contractile fiber	0.00877287679407585
BP	GO:0000245	spliceosomal complex assembly	0.00890207695250597
BP	GO:0007154	cell communication	0.00902440771952658
BP	GO:0006807	nitrogen compound metabolic process	0.00902440771952658
BP	GO:0051094	positive regulation of developmental process	0.00938745496540822
BP	GO:0048468	cell development	0.00961805337611637
MF	GO:0003723	RNA binding	0.0103242543932789
BP	GO:0030182	neuron differentiation	0.010862608984578
BP	GO:0048699	generation of neurons	0.0111288817788591
BP	GO:0044260	cellular macromolecule metabolic process	0.0117583396190295
BP	GO:0023052	signaling	0.0117706956313077
BP	GO:0035418	protein localization to synapse	0.012013055627528
CC	GO:0099634	postsynaptic specialization membrane	0.012013055627528
BP	GO:1901701	cellular response to oxygen-containing compound	0.0124557284041159
MF	GO:0005261	cation channel activity	0.0127153322087529
BP	GO:0006259	DNA metabolic process	0.0128489199166013
CC	GO:0120025	plasma membrane bounded cell projection	0.0139071923035096
BP	GO:0048167	regulation of synaptic plasticity	0.0144397251614214
BP	GO:0051983	regulation of chromosome segregation	0.0144654850639946
BP	GO:1905477	positive regulation of protein localization to membrane	0.0144654850639946
MF	GO:0005212	structural constituent of eye lens	0.0153611067386031
BP	GO:0006260	DNA replication	0.0153611067386031
CC	GO:0098982	GABA-ergic synapse	0.0154334939566501
BP	GO:0033047	regulation of mitotic sister chromatid segregation	0.0157604654850543
BP	GO:0051960	regulation of nervous system development	0.0169391536998118
BP	GO:0032879	regulation of localization	0.016979642820672
CC	GO:0044304	main axon	0.0172156273148194
BP	GO:0022008	neurogenesis	0.0172180711997707
BP	GO:0051716	cellular response to stimulus	0.0175489535006427
BP	GO:0070887	cellular response to chemical stimulus	0.0175489535006427
CC	GO:0044463	cell projection part	0.0176417415994667
CC	GO:0120038	plasma membrane bounded cell projection part	0.0176417415994667
CC	GO:0098878	neurotransmitter receptor complex	0.0176417415994667
CC	GO:0099055	integral component of postsynaptic membrane	0.0177704192191669
BP	GO:1901360	organic cyclic compound metabolic process	0.0181675558284774
CC	GO:0005581	collagen trimer	0.0181675558284774
BP	GO:0098655	cation transmembrane transport	0.0184268757397448
BP	GO:0050896	response to stimulus	0.0190190659411571
BP	GO:0044839	cell cycle G2/M phase transition	0.0196811520135334
BP	GO:0051236	establishment of RNA localization	0.0202902704265162
BP	GO:0010389	regulation of G2/M transition of mitotic cell cycle	0.0209185105242706
BP	GO:0006812	cation transport	0.0209185105242706
BP	GO:0120035	regulation of plasma membrane bounded cell projection organization	0.0209424479863017
CC	GO:0008328	ionotropic glutamate receptor complex	0.0212235949761129
CC	GO:0044309	neuron spine	0.0214509705760765
BP	GO:0030001	metal ion transport	0.0216871659105922
BP	GO:0033045	regulation of sister chromatid segregation	0.0219465373160127
CC	GO:0043197	dendritic spine	0.0219465373160127
CC	GO:0048786	presynaptic active zone	0.0222794786587663
BP	GO:0120039	plasma membrane bounded cell projection morphogenesis	0.0227129056514767
BP	GO:0120036	plasma membrane bounded cell projection organization	0.0228077666556267
BP	GO:0050804	modulation of chemical synaptic transmission	0.0229257092776415
BP	GO:0050808	synapse organization	0.0236112528732852
BP	GO:0140014	mitotic nuclear division	0.0247663630531299
CC	GO:0099572	postsynaptic specialization	0.0247663630531299
BP	GO:0045597	positive regulation of cell differentiation	0.0260976337918803
BP	GO:0099177	regulation of trans-synaptic signaling	0.0273213210964266
BP	GO:0006261	DNA-dependent DNA replication	0.0276032844152742
BP	GO:0048858	cell projection morphogenesis	0.0276032844152742
BP	GO:0051962	positive regulation of nervous system development	0.0276321223284571
BP	GO:0031123	RNA 3'-end processing	0.0281872199741949
MF	GO:0005509	calcium ion binding	0.028423376926304
CC	GO:0071013	catalytic step 2 spliceosome	0.028423376926304
BP	GO:0098742	cell-cell adhesion via plasma-membrane adhesion molecules	0.0312092754746509
BP	GO:0048812	neuron projection morphogenesis	0.0313243205783276
BP	GO:0051301	cell division	0.0313653353709645
BP	GO:0010971	positive regulation of G2/M transition of mitotic cell cycle	0.0313653353709645
BP	GO:0030198	extracellular matrix organization	0.033093220852692
BP	GO:0045595	regulation of cell differentiation	0.0331817721125834
BP	GO:0060255	regulation of macromolecule metabolic process	0.0336326591094743
CC	GO:0030427	site of polarized growth	0.0353192931164619
BP	GO:0010564	regulation of cell cycle process	0.0360380974855652
BP	GO:1902751	positive regulation of cell cycle G2/M phase transition	0.0362863460870992
BP	GO:0050657	nucleic acid transport	0.0362863460870992
BP	GO:0050658	RNA transport	0.0362863460870992
BP	GO:1903047	mitotic cell cycle process	0.0364783061646295
BP	GO:1900449	regulation of glutamate receptor signaling pathway	0.0366155411409178
BP	GO:0000819	sister chromatid segregation	0.0368076677947679
BP	GO:0060351	cartilage development involved in endochondral bone morphogenesis	0.0369514133891053
BP	GO:0031344	regulation of cell projection organization	0.0372424281011598
BP	GO:0070897	transcription preinitiation complex assembly	0.038210062989805
BP	GO:0032990	cell part morphogenesis	0.0391101950371974
BP	GO:0051234	establishment of localization	0.0397290083828151
BP	GO:0048168	regulation of neuronal synaptic plasticity	0.0404010795763265
CC	GO:0000777	condensed chromosome kinetochore	0.0404763928343547
BP	GO:0035264	multicellular organism growth	0.0411540851779197
CC	GO:0030426	growth cone	0.0431085812373919
MF	GO:0003697	single-stranded DNA binding	0.0431085812373919
BP	GO:0016049	cell growth	0.0439173122432382
BP	GO:0006941	striated muscle contraction	0.0440881631524251
BP	GO:0032412	regulation of ion transmembrane transporter activity	0.0440881631524251
BP	GO:0006352	DNA-templated transcription, initiation	0.0446623463139532
MF	GO:0008324	cation transmembrane transporter activity	0.0452592084123435
BP	GO:0010467	gene expression	0.0452592084123435
CC	GO:0030016	myofibril	0.0452592084123435
BP	GO:0007411	axon guidance	0.0452592084123435
BP	GO:0044085	cellular component biogenesis	0.0460039796706159
BP	GO:0030030	cell projection organization	0.0460039796706159
BP	GO:0044089	positive regulation of cellular component biogenesis	0.0464270146345345
BP	GO:0003008	system process	0.0468033444094704
BP	GO:0007088	regulation of mitotic nuclear division	0.0481726451027754
