# Supplementary material for: Dedicated transcriptomics combined with power analysis lead to functional understanding of genes with weak phenotypic changes in knockout lines
Source: PLoS Comput Biol. 2020 Nov 12;16(11):e1008354. doi: 10.1371/journal.pcbi.1008354 (PMC7685438; doi:10.1371/journal.pcbi.1008354)
Supplement: S4 File — (GZ) [file pcbi.1008354.s018.gz › S4_File/gor0.7/902.tsv]

ontology	category	term	BH
BP	GO:0009987	cellular process	3.86994779777056e-08
CC	GO:0032991	protein-containing complex	3.86994779777056e-08
CC	GO:0031012	extracellular matrix	3.86994779777056e-08
MF	GO:0005201	extracellular matrix structural constituent	1.31667247193349e-07
BP	GO:0071840	cellular component organization or biogenesis	1.58305391066492e-06
MF	GO:0005198	structural molecule activity	2.74483910013221e-06
CC	GO:0062023	collagen-containing extracellular matrix	2.74483910013221e-06
BP	GO:0032501	multicellular organismal process	3.11915317678209e-06
BP	GO:0065007	biological regulation	3.11915317678209e-06
CC	GO:0043228	non-membrane-bounded organelle	3.11915317678209e-06
BP	GO:0048731	system development	3.44513179047526e-06
BP	GO:0032502	developmental process	4.97654064402912e-06
CC	GO:0043232	intracellular non-membrane-bounded organelle	6.09722318790348e-06
BP	GO:0007275	multicellular organism development	6.09722318790348e-06
CC	GO:0044428	nuclear part	6.09722318790348e-06
BP	GO:0016043	cellular component organization	6.09722318790348e-06
BP	GO:0050789	regulation of biological process	6.9867823566634e-06
BP	GO:0048856	anatomical structure development	8.89344746018276e-06
MF	GO:0005488	binding	9.96466648139694e-06
CC	GO:0030424	axon	1.17885711000776e-05
MF	GO:0005515	protein binding	1.42911736824521e-05
BP	GO:0050794	regulation of cellular process	2.46878794855521e-05
CC	GO:0031981	nuclear lumen	5.51185111085041e-05
CC	GO:0000776	kinetochore	9.44557917825227e-05
CC	GO:0045202	synapse	0.000101623852056231
CC	GO:0097060	synaptic membrane	0.000119865591891268
CC	GO:0031226	intrinsic component of plasma membrane	0.000119865591891268
CC	GO:0098687	chromosomal region	0.000135087448744283
CC	GO:0000775	chromosome, centromeric region	0.000136770528012195
CC	GO:0044421	extracellular region part	0.000210520144378693
CC	GO:0044456	synapse part	0.000210520144378693
CC	GO:0070013	intracellular organelle lumen	0.000229800423087204
BP	GO:0048523	negative regulation of cellular process	0.000320655646127312
CC	GO:0031974	membrane-enclosed lumen	0.000320655646127312
CC	GO:0043233	organelle lumen	0.000320655646127312
CC	GO:0097458	neuron part	0.000346932611576605
CC	GO:0030054	cell junction	0.000510189560912805
CC	GO:0005581	collagen trimer	0.000611839230613671
BP	GO:0048519	negative regulation of biological process	0.00063385254251087
BP	GO:0051130	positive regulation of cellular component organization	0.000791644135481069
CC	GO:0005654	nucleoplasm	0.000877244065182869
CC	GO:0005887	integral component of plasma membrane	0.00108060327610285
BP	GO:0007399	nervous system development	0.00137766622986742
MF	GO:0044877	protein-containing complex binding	0.00192358884239747
BP	GO:0006396	RNA processing	0.00199598591741046
BP	GO:0051128	regulation of cellular component organization	0.00234661220459453
CC	GO:0005615	extracellular space	0.00256024887108974
CC	GO:0005634	nucleus	0.00268179430762684
BP	GO:0051239	regulation of multicellular organismal process	0.0030200496720514
MF	GO:0005212	structural constituent of eye lens	0.00513068173077787
BP	GO:0016071	mRNA metabolic process	0.00526381437522612
CC	GO:0044422	organelle part	0.00535721386640627
BP	GO:0008380	RNA splicing	0.00535721386640627
CC	GO:0044420	extracellular matrix component	0.00535721386640627
BP	GO:0008037	cell recognition	0.00579838364352315
BP	GO:0006941	striated muscle contraction	0.00585619347115617
BP	GO:0006397	mRNA processing	0.00648707740384769
BP	GO:0048869	cellular developmental process	0.00654574759508972
CC	GO:1990904	ribonucleoprotein complex	0.00682673251282339
CC	GO:0099240	intrinsic component of synaptic membrane	0.0069127627281326
CC	GO:0033267	axon part	0.0069127627281326
CC	GO:0005813	centrosome	0.0069127627281326
BP	GO:0051179	localization	0.0069127627281326
CC	GO:0005681	spliceosomal complex	0.0069127627281326
BP	GO:0030154	cell differentiation	0.0069127627281326
BP	GO:0007155	cell adhesion	0.0069127627281326
CC	GO:0044464	cell part	0.0069127627281326
BP	GO:0051726	regulation of cell cycle	0.0069127627281326
BP	GO:0040007	growth	0.0069127627281326
BP	GO:0022610	biological adhesion	0.0069127627281326
CC	GO:0000779	condensed chromosome, centromeric region	0.0069127627281326
CC	GO:0000777	condensed chromosome kinetochore	0.00693208897104196
CC	GO:0005623	cell	0.00714043080555982
BP	GO:0051094	positive regulation of developmental process	0.0072143234272223
CC	GO:0045211	postsynaptic membrane	0.00738816239253779
BP	GO:0003015	heart process	0.00756399999230023
CC	GO:0043005	neuron projection	0.00759337929019707
BP	GO:0007154	cell communication	0.0094090997576399
BP	GO:0023052	signaling	0.0094090997576399
BP	GO:0031123	RNA 3'-end processing	0.0094090997576399
CC	GO:0044304	main axon	0.0094090997576399
BP	GO:0051716	cellular response to stimulus	0.00955866892541509
BP	GO:0048468	cell development	0.00973464005372681
BP	GO:0090304	nucleic acid metabolic process	0.00983438917361716
CC	GO:0044459	plasma membrane part	0.00995584513211278
BP	GO:2000026	regulation of multicellular organismal development	0.0106404524899222
BP	GO:0000070	mitotic sister chromatid segregation	0.0113234111137637
BP	GO:0007049	cell cycle	0.0117581983943262
CC	GO:0044427	chromosomal part	0.011919999702016
BP	GO:0032879	regulation of localization	0.0126344727458682
BP	GO:0050793	regulation of developmental process	0.0126344727458682
BP	GO:0006261	DNA-dependent DNA replication	0.0131060803335275
BP	GO:0006139	nucleobase-containing compound metabolic process	0.0133436636263277
BP	GO:0050808	synapse organization	0.0134806968720464
CC	GO:0005694	chromosome	0.0134806968720464
BP	GO:0048666	neuron development	0.0139420300437562
BP	GO:0120039	plasma membrane bounded cell projection morphogenesis	0.0142186568815746
BP	GO:0007346	regulation of mitotic cell cycle	0.014366300912812
BP	GO:0000819	sister chromatid segregation	0.014366300912812
CC	GO:0036477	somatodendritic compartment	0.014366300912812
MF	GO:0030020	extracellular matrix structural constituent conferring tensile strength	0.0147296637673085
BP	GO:0030182	neuron differentiation	0.0148687543027225
BP	GO:0022008	neurogenesis	0.0148751494203891
BP	GO:0048518	positive regulation of biological process	0.0150159672739794
BP	GO:0051983	regulation of chromosome segregation	0.0152725106667608
BP	GO:0000245	spliceosomal complex assembly	0.0153245868892759
CC	GO:0005856	cytoskeleton	0.0156126348331477
BP	GO:0044089	positive regulation of cellular component biogenesis	0.0156126348331477
BP	GO:0043170	macromolecule metabolic process	0.016078804756727
BP	GO:0048858	cell projection morphogenesis	0.0164397968714286
CC	GO:0005576	extracellular region	0.0164397968714286
BP	GO:0048589	developmental growth	0.0172967197000013
BP	GO:0006260	DNA replication	0.017810655588021
BP	GO:0048812	neuron projection morphogenesis	0.017810655588021
BP	GO:0048699	generation of neurons	0.0181726556892661
MF	GO:0003729	mRNA binding	0.019983978942703
BP	GO:0060351	cartilage development involved in endochondral bone morphogenesis	0.0206834265804067
BP	GO:0140014	mitotic nuclear division	0.0206834265804067
BP	GO:0033045	regulation of sister chromatid segregation	0.0210031669447981
CC	GO:0071944	cell periphery	0.0211052331134184
CC	GO:0099080	supramolecular complex	0.0211086672103718
CC	GO:0099081	supramolecular polymer	0.0211086672103718
MF	GO:0003723	RNA binding	0.0214734129343587
CC	GO:0044297	cell body	0.0214734129343587
MF	GO:0046873	metal ion transmembrane transporter activity	0.0225563960896909
CC	GO:0099512	supramolecular fiber	0.0226726139481005
BP	GO:0060047	heart contraction	0.0227503994254645
CC	GO:0044446	intracellular organelle part	0.0241948121119014
BP	GO:0048522	positive regulation of cellular process	0.024435258858294
BP	GO:0032990	cell part morphogenesis	0.024435258858294
CC	GO:0005886	plasma membrane	0.0255001361076814
BP	GO:0046483	heterocycle metabolic process	0.0255202539450881
BP	GO:0000278	mitotic cell cycle	0.0262782539890886
BP	GO:0007088	regulation of mitotic nuclear division	0.0262782539890886
MF	GO:0003697	single-stranded DNA binding	0.0268831197341175
CC	GO:0098936	intrinsic component of postsynaptic membrane	0.0272152178410362
BP	GO:0033047	regulation of mitotic sister chromatid segregation	0.0272152178410362
BP	GO:0044085	cellular component biogenesis	0.0279804010068082
CC	GO:0099699	integral component of synaptic membrane	0.0300361162991558
CC	GO:0098878	neurotransmitter receptor complex	0.0319734885131241
BP	GO:0060348	bone development	0.032059770902553
BP	GO:0000375	RNA splicing, via transesterification reactions	0.0321525546597511
BP	GO:0000377	RNA splicing, via transesterification reactions with bulged adenosine as nucleophile	0.0321525546597511
BP	GO:0000398	mRNA splicing, via spliceosome	0.0321525546597511
BP	GO:0034641	cellular nitrogen compound metabolic process	0.0321570400579904
BP	GO:0006403	RNA localization	0.0330315946145219
BP	GO:0003012	muscle system process	0.0330315946145219
BP	GO:0070887	cellular response to chemical stimulus	0.0335704854319793
MF	GO:0005509	calcium ion binding	0.0350755366327429
BP	GO:0003008	system process	0.0352157615434451
BP	GO:0006928	movement of cell or subcellular component	0.0368585841467651
CC	GO:0098590	plasma membrane region	0.042781211223226
BP	GO:0007059	chromosome segregation	0.0450210193730532
CC	GO:0034703	cation channel complex	0.0450210193730532
BP	GO:0009653	anatomical structure morphogenesis	0.0450210193730532
CC	GO:0043292	contractile fiber	0.0452503763258174
BP	GO:0003071	renal system process involved in regulation of systemic arterial blood pressure	0.0460574279851699
BP	GO:0007416	synapse assembly	0.0460574279851699
CC	GO:0098793	presynapse	0.0460574279851699
BP	GO:0034508	centromere complex assembly	0.046635123798449
BP	GO:0120036	plasma membrane bounded cell projection organization	0.0479664611430909
BP	GO:0030030	cell projection organization	0.0479664611430909
BP	GO:0006352	DNA-templated transcription, initiation	0.0480427855318542
BP	GO:0001501	skeletal system development	0.0480427855318542
BP	GO:0051301	cell division	0.0483314054819134
BP	GO:0099536	synaptic signaling	0.0483501255585461
BP	GO:0042221	response to chemical	0.0494183351556918
CC	GO:0043025	neuronal cell body	0.0494183351556918
MF	GO:0005539	glycosaminoglycan binding	0.0494183351556918
BP	GO:0006725	cellular aromatic compound metabolic process	0.0494183351556918
