# Supplementary material for: Dedicated transcriptomics combined with power analysis lead to functional understanding of genes with weak phenotypic changes in knockout lines
Source: PLoS Comput Biol. 2020 Nov 12;16(11):e1008354. doi: 10.1371/journal.pcbi.1008354 (PMC7685438; doi:10.1371/journal.pcbi.1008354)
Supplement: S4 File — (GZ) [file pcbi.1008354.s018.gz › S4_File/gor0.7/972.tsv]

ontology	category	term	BH
BP	GO:0009987	cellular process	3.59289871508376e-08
CC	GO:0031012	extracellular matrix	6.24682220848999e-08
BP	GO:0071840	cellular component organization or biogenesis	6.24682220848999e-08
CC	GO:0032991	protein-containing complex	6.24682220848999e-08
MF	GO:0005515	protein binding	1.11898251581753e-07
MF	GO:0005488	binding	2.64998850788332e-07
BP	GO:0032501	multicellular organismal process	1.0172810742692e-06
BP	GO:0016043	cellular component organization	1.0172810742692e-06
CC	GO:0062023	collagen-containing extracellular matrix	1.15022757464997e-06
BP	GO:0032502	developmental process	1.15022757464997e-06
BP	GO:0007275	multicellular organism development	1.26168828247228e-06
BP	GO:0048856	anatomical structure development	3.28635834155104e-06
CC	GO:0043228	non-membrane-bounded organelle	3.72301159657083e-06
MF	GO:0005201	extracellular matrix structural constituent	3.84075695168358e-06
BP	GO:0065007	biological regulation	4.02692554093868e-06
BP	GO:0048731	system development	4.09531279187522e-06
BP	GO:0050789	regulation of biological process	5.05698877171915e-06
CC	GO:0043232	intracellular non-membrane-bounded organelle	7.80829402120034e-06
BP	GO:0050794	regulation of cellular process	3.47404056764449e-05
CC	GO:0005634	nucleus	3.47404056764449e-05
CC	GO:0030424	axon	3.89938682335797e-05
MF	GO:0005198	structural molecule activity	4.08582759777258e-05
BP	GO:0043170	macromolecule metabolic process	4.61853845303598e-05
CC	GO:0044428	nuclear part	5.67564853803351e-05
BP	GO:0007399	nervous system development	0.000135705170355343
CC	GO:0044421	extracellular region part	0.000242854832326289
BP	GO:0090304	nucleic acid metabolic process	0.000242854832326289
BP	GO:0006396	RNA processing	0.000301505617142701
BP	GO:0006139	nucleobase-containing compound metabolic process	0.000523558150201862
BP	GO:0048869	cellular developmental process	0.000523558150201862
BP	GO:0048523	negative regulation of cellular process	0.000526934182986044
CC	GO:0000776	kinetochore	0.000569751886138338
BP	GO:0048519	negative regulation of biological process	0.00061650730326949
BP	GO:0040007	growth	0.000669506324491788
BP	GO:0048518	positive regulation of biological process	0.000693714977416303
CC	GO:0031981	nuclear lumen	0.00100715303485445
BP	GO:0030154	cell differentiation	0.00101739789709419
BP	GO:0051128	regulation of cellular component organization	0.00127556431388073
CC	GO:0097458	neuron part	0.00177149823086593
CC	GO:0097060	synaptic membrane	0.00189939185582098
CC	GO:0005615	extracellular space	0.00192902734903354
CC	GO:0000775	chromosome, centromeric region	0.00233594977336468
BP	GO:0046483	heterocycle metabolic process	0.00248323421319423
BP	GO:0034641	cellular nitrogen compound metabolic process	0.00277701348144976
CC	GO:0044464	cell part	0.00277701348144976
BP	GO:0045597	positive regulation of cell differentiation	0.00277701348144976
CC	GO:0005681	spliceosomal complex	0.00277701348144976
CC	GO:0005623	cell	0.00294742707196457
BP	GO:0006807	nitrogen compound metabolic process	0.00349766201839898
BP	GO:0051239	regulation of multicellular organismal process	0.00349766201839898
CC	GO:0070013	intracellular organelle lumen	0.00383414733184365
MF	GO:0044877	protein-containing complex binding	0.00403787577201566
CC	GO:0031974	membrane-enclosed lumen	0.00403787577201566
CC	GO:0043233	organelle lumen	0.00403787577201566
BP	GO:0016071	mRNA metabolic process	0.00421054144937525
BP	GO:0048522	positive regulation of cellular process	0.00431202282177925
CC	GO:0045202	synapse	0.00432030583003596
MF	GO:0005212	structural constituent of eye lens	0.00451154570732723
BP	GO:0030198	extracellular matrix organization	0.00535971931495415
CC	GO:0005654	nucleoplasm	0.00535971931495415
BP	GO:0045595	regulation of cell differentiation	0.00557556322083843
CC	GO:0030054	cell junction	0.00617742718999603
CC	GO:0036477	somatodendritic compartment	0.0064224704023976
BP	GO:0006725	cellular aromatic compound metabolic process	0.0064224704023976
CC	GO:0031226	intrinsic component of plasma membrane	0.00679400328584701
CC	GO:0098878	neurotransmitter receptor complex	0.00681362655841012
CC	GO:0005694	chromosome	0.00721280912075582
CC	GO:1990904	ribonucleoprotein complex	0.00777806326492649
BP	GO:2000026	regulation of multicellular organismal development	0.00806949211304531
BP	GO:0051960	regulation of nervous system development	0.00806949211304531
BP	GO:0051094	positive regulation of developmental process	0.00806949211304531
CC	GO:0044456	synapse part	0.00806949211304531
BP	GO:0008380	RNA splicing	0.00815865537982326
BP	GO:0050793	regulation of developmental process	0.00838466735082959
BP	GO:0022008	neurogenesis	0.00838904414210033
BP	GO:0051130	positive regulation of cellular component organization	0.00857329863199414
BP	GO:0006397	mRNA processing	0.00932636998965042
CC	GO:0033267	axon part	0.00932636998965042
BP	GO:0043062	extracellular structure organization	0.00932636998965042
BP	GO:0099536	synaptic signaling	0.00963649005567268
CC	GO:0005887	integral component of plasma membrane	0.00963649005567268
BP	GO:0010467	gene expression	0.0097969625896399
CC	GO:0098687	chromosomal region	0.0097969625896399
BP	GO:0007155	cell adhesion	0.010558434339113
BP	GO:0022610	biological adhesion	0.0108106692485676
BP	GO:0060350	endochondral bone morphogenesis	0.0120836478590502
CC	GO:0005576	extracellular region	0.0120836478590502
BP	GO:0048699	generation of neurons	0.0120836478590502
BP	GO:0000070	mitotic sister chromatid segregation	0.0122162315370713
BP	GO:0051179	localization	0.0122162315370713
BP	GO:0008150	biological_process	0.0122162315370713
BP	GO:0099537	trans-synaptic signaling	0.0124246535748201
BP	GO:0007268	chemical synaptic transmission	0.0125527141340594
BP	GO:0098916	anterograde trans-synaptic signaling	0.0125527141340594
BP	GO:1901360	organic cyclic compound metabolic process	0.0125527141340594
CC	GO:0044427	chromosomal part	0.0130067163127204
BP	GO:0044260	cellular macromolecule metabolic process	0.0142380209531835
BP	GO:0006403	RNA localization	0.0161850728400645
CC	GO:0098590	plasma membrane region	0.0162849152420404
BP	GO:0000245	spliceosomal complex assembly	0.017308540938277
BP	GO:0051962	positive regulation of nervous system development	0.017308540938277
CC	GO:0008328	ionotropic glutamate receptor complex	0.017308540938277
BP	GO:0007049	cell cycle	0.017308540938277
BP	GO:0050804	modulation of chemical synaptic transmission	0.017308540938277
BP	GO:0030182	neuron differentiation	0.0175401699825679
BP	GO:0031123	RNA 3'-end processing	0.0183201936171791
CC	GO:0044459	plasma membrane part	0.0183201936171791
BP	GO:0051726	regulation of cell cycle	0.018499752149594
BP	GO:0048666	neuron development	0.0185556320235954
CC	GO:0045211	postsynaptic membrane	0.0188204183235795
CC	GO:0043005	neuron projection	0.0188698745692559
BP	GO:0016070	RNA metabolic process	0.0194766623332662
BP	GO:0008037	cell recognition	0.0194766623332662
BP	GO:0099177	regulation of trans-synaptic signaling	0.0194766623332662
CC	GO:0099512	supramolecular fiber	0.0194766623332662
BP	GO:0003418	growth plate cartilage chondrocyte differentiation	0.0198261390745835
MF	GO:0003723	RNA binding	0.0208380940775789
BP	GO:0040008	regulation of growth	0.021750337731035
BP	GO:0048468	cell development	0.0222908025899587
CC	GO:0099080	supramolecular complex	0.0222908025899587
CC	GO:0099081	supramolecular polymer	0.0222908025899587
CC	GO:0044327	dendritic spine head	0.0226340167867325
MF	GO:0003729	mRNA binding	0.0226340167867325
CC	GO:0000777	condensed chromosome kinetochore	0.0226340167867325
BP	GO:0050808	synapse organization	0.0232185948414206
BP	GO:0048589	developmental growth	0.0232185948414206
BP	GO:0051216	cartilage development	0.0232185948414206
BP	GO:0060255	regulation of macromolecule metabolic process	0.0232185948414206
BP	GO:0002062	chondrocyte differentiation	0.0244162143458493
BP	GO:0060349	bone morphogenesis	0.025334739328631
CC	GO:0005856	cytoskeleton	0.025334739328631
BP	GO:0003433	chondrocyte development involved in endochondral bone morphogenesis	0.0274688624781915
BP	GO:0050767	regulation of neurogenesis	0.0284664885696964
CC	GO:0044420	extracellular matrix component	0.0294210513177967
BP	GO:0033047	regulation of mitotic sister chromatid segregation	0.0296730562964536
BP	GO:0051983	regulation of chromosome segregation	0.0296730562964536
CC	GO:0044297	cell body	0.0299727907920432
BP	GO:0048168	regulation of neuronal synaptic plasticity	0.02998428222127
CC	GO:0043292	contractile fiber	0.0305294913509399
BP	GO:0044085	cellular component biogenesis	0.030673797030725
BP	GO:0001501	skeletal system development	0.0309227187311425
CC	GO:0005813	centrosome	0.0331714984322363
BP	GO:0022613	ribonucleoprotein complex biogenesis	0.0358389712860912
CC	GO:0099240	intrinsic component of synaptic membrane	0.0369957768920758
CC	GO:0043025	neuronal cell body	0.0369957768920758
BP	GO:0003422	growth plate cartilage morphogenesis	0.0385002173052006
BP	GO:0050769	positive regulation of neurogenesis	0.0387495329265186
CC	GO:0097447	dendritic tree	0.0387495329265186
BP	GO:0000278	mitotic cell cycle	0.0393943456706787
MF	GO:0005102	signaling receptor binding	0.0404697875606375
BP	GO:1901701	cellular response to oxygen-containing compound	0.0410264824587522
MF	GO:0030020	extracellular matrix structural constituent conferring tensile strength	0.0417059319487135
BP	GO:0044238	primary metabolic process	0.0418040833441956
BP	GO:1905477	positive regulation of protein localization to membrane	0.0427015801213835
BP	GO:0031175	neuron projection development	0.0427015801213835
BP	GO:0033045	regulation of sister chromatid segregation	0.0427343785745845
CC	GO:0000502	proteasome complex	0.0446757494308319
BP	GO:0060284	regulation of cell development	0.0446757494308319
BP	GO:0051236	establishment of RNA localization	0.0449737689169808
CC	GO:0005581	collagen trimer	0.0449737689169808
BP	GO:0010720	positive regulation of cell development	0.0449737689169808
MF	GO:0004529	exodeoxyribonuclease activity	0.0455091488903071
CC	GO:1902495	transmembrane transporter complex	0.0455091488903071
BP	GO:0048167	regulation of synaptic plasticity	0.0464217281265114
BP	GO:0090068	positive regulation of cell cycle process	0.0464217281265114
BP	GO:0060351	cartilage development involved in endochondral bone morphogenesis	0.0465009765646703
MF	GO:0005509	calcium ion binding	0.0471153578205129
BP	GO:0051171	regulation of nitrogen compound metabolic process	0.0471153578205129
CC	GO:1990351	transporter complex	0.0487810808645804
BP	GO:0032879	regulation of localization	0.0493765701037593
