# Supplementary material for: Dedicated transcriptomics combined with power analysis lead to functional understanding of genes with weak phenotypic changes in knockout lines
Source: PLoS Comput Biol. 2020 Nov 12;16(11):e1008354. doi: 10.1371/journal.pcbi.1008354 (PMC7685438; doi:10.1371/journal.pcbi.1008354)
Supplement: S4 File — (GZ) [file pcbi.1008354.s018.gz › S4_File/gor0.7/280.tsv]

ontology	category	term	BH
BP	GO:0009987	cellular process	2.39874708451008e-08
CC	GO:0032991	protein-containing complex	2.39874708451008e-08
BP	GO:0071840	cellular component organization or biogenesis	2.39874708451008e-08
CC	GO:0031012	extracellular matrix	1.00030541874443e-07
BP	GO:0016043	cellular component organization	4.48552953793446e-07
MF	GO:0005515	protein binding	3.47857593218335e-06
CC	GO:0044428	nuclear part	8.21764695952373e-06
MF	GO:0005201	extracellular matrix structural constituent	8.21764695952373e-06
MF	GO:0005488	binding	8.21764695952373e-06
MF	GO:0005198	structural molecule activity	8.21764695952373e-06
BP	GO:0032501	multicellular organismal process	1.01486774414419e-05
CC	GO:0043228	non-membrane-bounded organelle	1.01486774414419e-05
CC	GO:0062023	collagen-containing extracellular matrix	1.01486774414419e-05
CC	GO:0043232	intracellular non-membrane-bounded organelle	2.58302279439127e-05
BP	GO:0048731	system development	2.58302279439127e-05
BP	GO:0007275	multicellular organism development	2.58302279439127e-05
CC	GO:0031981	nuclear lumen	3.09721779148635e-05
BP	GO:0006396	RNA processing	3.47864133040229e-05
CC	GO:0045202	synapse	4.38236969792159e-05
BP	GO:0032502	developmental process	4.38236969792159e-05
CC	GO:0030424	axon	4.89746365612103e-05
BP	GO:0048856	anatomical structure development	6.26866192603251e-05
BP	GO:0006397	mRNA processing	0.000100554838452243
CC	GO:0097060	synaptic membrane	0.000100554838452243
CC	GO:0070013	intracellular organelle lumen	0.000141183940385419
CC	GO:0044456	synapse part	0.000151044775112976
CC	GO:0097458	neuron part	0.000218745439924334
CC	GO:0031974	membrane-enclosed lumen	0.000247060323883302
CC	GO:0043233	organelle lumen	0.000247060323883302
CC	GO:0000775	chromosome, centromeric region	0.000297033603849616
CC	GO:0005654	nucleoplasm	0.000317984497916558
BP	GO:0008380	RNA splicing	0.000338139948647935
BP	GO:0051128	regulation of cellular component organization	0.000340463200597483
BP	GO:0016071	mRNA metabolic process	0.00041396324327485
BP	GO:0065007	biological regulation	0.00041396324327485
CC	GO:0099240	intrinsic component of synaptic membrane	0.000423706958483539
CC	GO:0000776	kinetochore	0.000437988206716419
CC	GO:0044421	extracellular region part	0.000458949413247794
CC	GO:0033267	axon part	0.000469884271477264
CC	GO:0044422	organelle part	0.000567189801273161
MF	GO:0005212	structural constituent of eye lens	0.000739005446771127
CC	GO:0005634	nucleus	0.00082539651035305
CC	GO:0098687	chromosomal region	0.000885964239799469
CC	GO:0005681	spliceosomal complex	0.00125045683183812
CC	GO:0036477	somatodendritic compartment	0.00134420024840715
BP	GO:0043170	macromolecule metabolic process	0.00135364791269806
CC	GO:0098936	intrinsic component of postsynaptic membrane	0.00135934655735075
BP	GO:0007399	nervous system development	0.00137323553213861
BP	GO:0040007	growth	0.00142633847438652
BP	GO:0050794	regulation of cellular process	0.00155114991741027
BP	GO:0050789	regulation of biological process	0.00159651825977565
BP	GO:0051130	positive regulation of cellular component organization	0.00186362025432808
CC	GO:0099699	integral component of synaptic membrane	0.00265338251150229
BP	GO:0007049	cell cycle	0.00292549833347848
CC	GO:0045211	postsynaptic membrane	0.00292549833347848
CC	GO:0099634	postsynaptic specialization membrane	0.00439761215519082
BP	GO:0000375	RNA splicing, via transesterification reactions	0.00439761215519082
BP	GO:0000377	RNA splicing, via transesterification reactions with bulged adenosine as nucleophile	0.00439761215519082
BP	GO:0000398	mRNA splicing, via spliceosome	0.00439761215519082
CC	GO:0098978	glutamatergic synapse	0.00439761215519082
CC	GO:0030054	cell junction	0.00453718213741581
CC	GO:1990904	ribonucleoprotein complex	0.00471385694940907
BP	GO:0031123	RNA 3'-end processing	0.00472501736373582
BP	GO:0048523	negative regulation of cellular process	0.00495246937679153
BP	GO:0048519	negative regulation of biological process	0.00523488050175948
BP	GO:0006403	RNA localization	0.00554250028310951
CC	GO:0031226	intrinsic component of plasma membrane	0.00565464054939787
CC	GO:0099055	integral component of postsynaptic membrane	0.00565464054939787
BP	GO:0000245	spliceosomal complex assembly	0.00565464054939787
BP	GO:0090304	nucleic acid metabolic process	0.00565464054939787
BP	GO:0051179	localization	0.00580282479932628
CC	GO:0098878	neurotransmitter receptor complex	0.00610080346513514
BP	GO:0051239	regulation of multicellular organismal process	0.00620716753457798
CC	GO:0044446	intracellular organelle part	0.00660160905224428
BP	GO:0050808	synapse organization	0.00661560654451888
CC	GO:0005887	integral component of plasma membrane	0.00689656326156983
CC	GO:0008328	ionotropic glutamate receptor complex	0.0069702010362474
BP	GO:0048518	positive regulation of biological process	0.0069702010362474
BP	GO:0099536	synaptic signaling	0.0069702010362474
CC	GO:0005615	extracellular space	0.00714329994946444
BP	GO:0099537	trans-synaptic signaling	0.00714329994946444
CC	GO:0005581	collagen trimer	0.00714329994946444
BP	GO:0007268	chemical synaptic transmission	0.00714329994946444
BP	GO:0098916	anterograde trans-synaptic signaling	0.00714329994946444
BP	GO:0051094	positive regulation of developmental process	0.00800341006107269
CC	GO:0005694	chromosome	0.00845165052224
CC	GO:0044297	cell body	0.0092370738858504
MF	GO:0003729	mRNA binding	0.0092370738858504
BP	GO:0006139	nucleobase-containing compound metabolic process	0.0092370738858504
BP	GO:0051726	regulation of cell cycle	0.00943045933203817
BP	GO:0008037	cell recognition	0.010545774364296
BP	GO:0007215	glutamate receptor signaling pathway	0.010545774364296
BP	GO:0000070	mitotic sister chromatid segregation	0.0106860047968754
BP	GO:0000278	mitotic cell cycle	0.0106860047968754
CC	GO:0043025	neuronal cell body	0.0108147005728981
CC	GO:0044427	chromosomal part	0.0110294721189971
BP	GO:0048589	developmental growth	0.011106203007399
BP	GO:0051962	positive regulation of nervous system development	0.0111071626419915
BP	GO:0032412	regulation of ion transmembrane transporter activity	0.0113023606862502
BP	GO:0048522	positive regulation of cellular process	0.0123020700011899
BP	GO:2000026	regulation of multicellular organismal development	0.012893223611128
BP	GO:0030198	extracellular matrix organization	0.0132781531807857
BP	GO:0044085	cellular component biogenesis	0.0132781531807857
CC	GO:0043005	neuron projection	0.0133917434106702
BP	GO:0030154	cell differentiation	0.0134324841026188
BP	GO:0000819	sister chromatid segregation	0.0135310799155018
BP	GO:0034641	cellular nitrogen compound metabolic process	0.0135310799155018
BP	GO:0022008	neurogenesis	0.0135310799155018
MF	GO:0030020	extracellular matrix structural constituent conferring tensile strength	0.0138800286856813
BP	GO:0048869	cellular developmental process	0.0142531493411595
BP	GO:0048699	generation of neurons	0.0146414274360172
BP	GO:0022613	ribonucleoprotein complex biogenesis	0.015409093192656
BP	GO:0051236	establishment of RNA localization	0.015409093192656
CC	GO:0005623	cell	0.0157692989941399
CC	GO:0098982	GABA-ergic synapse	0.0157692989941399
BP	GO:0050793	regulation of developmental process	0.0158984670773024
CC	GO:0000779	condensed chromosome, centromeric region	0.0158984670773024
CC	GO:0098794	postsynapse	0.0158984670773024
CC	GO:0005576	extracellular region	0.0162515921456542
BP	GO:0006260	DNA replication	0.0162515921456542
CC	GO:0044464	cell part	0.0162815666586525
BP	GO:0032879	regulation of localization	0.0162815666586525
BP	GO:0007346	regulation of mitotic cell cycle	0.0163599171094224
BP	GO:0048666	neuron development	0.016970169510171
BP	GO:2001257	regulation of cation channel activity	0.0172893486411283
CC	GO:0098793	presynapse	0.017968911234728
BP	GO:0046483	heterocycle metabolic process	0.017968911234728
MF	GO:0044877	protein-containing complex binding	0.017968911234728
BP	GO:0006941	striated muscle contraction	0.0180104838299232
CC	GO:0098948	intrinsic component of postsynaptic specialization membrane	0.0182853155714102
CC	GO:0000777	condensed chromosome kinetochore	0.0204370607079246
BP	GO:0060350	endochondral bone morphogenesis	0.0204826683401573
BP	GO:0007059	chromosome segregation	0.0214072137613289
CC	GO:0005813	centrosome	0.0214072137613289
BP	GO:0030182	neuron differentiation	0.0214072137613289
BP	GO:0006807	nitrogen compound metabolic process	0.0235388767606951
BP	GO:0022610	biological adhesion	0.0235388767606951
BP	GO:0022898	regulation of transmembrane transporter activity	0.0240260678398714
BP	GO:0003009	skeletal muscle contraction	0.0256203010956433
BP	GO:0051960	regulation of nervous system development	0.026097583805111
BP	GO:0051983	regulation of chromosome segregation	0.0263455678038097
BP	GO:0033047	regulation of mitotic sister chromatid segregation	0.0263455678038097
BP	GO:0007416	synapse assembly	0.0263455678038097
BP	GO:0050657	nucleic acid transport	0.0263455678038097
BP	GO:0050658	RNA transport	0.0263455678038097
BP	GO:0048468	cell development	0.0265533780693433
BP	GO:0007155	cell adhesion	0.0265533780693433
CC	GO:0098839	postsynaptic density membrane	0.0265533780693433
BP	GO:1900449	regulation of glutamate receptor signaling pathway	0.0265533780693433
BP	GO:0008150	biological_process	0.0270140617266538
BP	GO:0140014	mitotic nuclear division	0.0271936548037389
BP	GO:0043062	extracellular structure organization	0.0272495398738115
BP	GO:0060341	regulation of cellular localization	0.0274039006835716
BP	GO:0051234	establishment of localization	0.027805691051392
CC	GO:0005856	cytoskeleton	0.0289264577348322
CC	GO:0098590	plasma membrane region	0.0292109431966069
BP	GO:0044087	regulation of cellular component biogenesis	0.0299461363524317
BP	GO:0031124	mRNA 3'-end processing	0.0311278727418617
BP	GO:0006725	cellular aromatic compound metabolic process	0.032530477590537
MF	GO:0003723	RNA binding	0.0333775195931221
CC	GO:0099572	postsynaptic specialization	0.0340569488998514
BP	GO:0044089	positive regulation of cellular component biogenesis	0.0363474345202518
BP	GO:0090068	positive regulation of cell cycle process	0.0370372911542499
BP	GO:0033045	regulation of sister chromatid segregation	0.0382331623071524
BP	GO:0010467	gene expression	0.0410574265659428
CC	GO:0099146	intrinsic component of postsynaptic density membrane	0.0410574265659428
BP	GO:0044260	cellular macromolecule metabolic process	0.0410574265659428
BP	GO:0098655	cation transmembrane transport	0.0416666727879913
BP	GO:0003071	renal system process involved in regulation of systemic arterial blood pressure	0.0432798699695324
BP	GO:0050804	modulation of chemical synaptic transmission	0.0438939246406648
BP	GO:0060351	cartilage development involved in endochondral bone morphogenesis	0.0438939246406648
BP	GO:0051301	cell division	0.0457129829617842
MF	GO:0005539	glycosaminoglycan binding	0.0479808641571324
BP	GO:0040008	regulation of growth	0.048981531980671
