# Supplementary material for: Dedicated transcriptomics combined with power analysis lead to functional understanding of genes with weak phenotypic changes in knockout lines
Source: PLoS Comput Biol. 2020 Nov 12;16(11):e1008354. doi: 10.1371/journal.pcbi.1008354 (PMC7685438; doi:10.1371/journal.pcbi.1008354)
Supplement: S4 File — (GZ) [file pcbi.1008354.s018.gz › S4_File/gor0.7/268.tsv]

ontology	category	term	BH
CC	GO:0032991	protein-containing complex	6.15575865817219e-08
BP	GO:0009987	cellular process	8.15988080855641e-07
BP	GO:0071840	cellular component organization or biogenesis	1.54452983079528e-06
MF	GO:0005488	binding	1.75419279751197e-06
CC	GO:0044428	nuclear part	2.7033782104945e-06
CC	GO:0043228	non-membrane-bounded organelle	2.77663397895533e-06
MF	GO:0005515	protein binding	5.21979542291931e-06
MF	GO:0005198	structural molecule activity	5.59267515774552e-06
CC	GO:0043232	intracellular non-membrane-bounded organelle	5.59267515774552e-06
BP	GO:0032502	developmental process	5.78688347619428e-06
CC	GO:0031012	extracellular matrix	6.67085569248991e-06
BP	GO:0007275	multicellular organism development	8.26416033955907e-06
BP	GO:0016043	cellular component organization	8.26416033955907e-06
BP	GO:0048856	anatomical structure development	8.60291120678503e-06
BP	GO:0048731	system development	8.74702319711581e-06
MF	GO:0005201	extracellular matrix structural constituent	8.85186248641132e-06
CC	GO:0031981	nuclear lumen	1.14301603732297e-05
BP	GO:0032501	multicellular organismal process	1.2228605218788e-05
BP	GO:0065007	biological regulation	1.2228605218788e-05
CC	GO:0070013	intracellular organelle lumen	1.37655545418501e-05
CC	GO:0031974	membrane-enclosed lumen	1.39769778968474e-05
CC	GO:0043233	organelle lumen	1.39769778968474e-05
CC	GO:0097060	synaptic membrane	2.99927714385465e-05
CC	GO:0005634	nucleus	2.99927714385465e-05
BP	GO:0006396	RNA processing	2.99927714385465e-05
BP	GO:0050789	regulation of biological process	4.1379047011456e-05
CC	GO:0005654	nucleoplasm	5.04109098756228e-05
CC	GO:0030424	axon	5.045486728796e-05
BP	GO:0007399	nervous system development	6.68027457322361e-05
CC	GO:0062023	collagen-containing extracellular matrix	0.000169574146056702
CC	GO:0000775	chromosome, centromeric region	0.0004340944356098
CC	GO:0030054	cell junction	0.00058517926485269
BP	GO:0008380	RNA splicing	0.000653157065490306
BP	GO:0050794	regulation of cellular process	0.000726801393325411
CC	GO:0000776	kinetochore	0.000901636359031162
CC	GO:0044464	cell part	0.0011058120712024
CC	GO:0005681	spliceosomal complex	0.00112055308571694
CC	GO:0005623	cell	0.00112055308571694
CC	GO:0098687	chromosomal region	0.00112055308571694
CC	GO:1990904	ribonucleoprotein complex	0.00160275494137285
BP	GO:0006397	mRNA processing	0.00166257443442187
CC	GO:0097458	neuron part	0.00166257443442187
BP	GO:0016071	mRNA metabolic process	0.00221623845398666
CC	GO:0036477	somatodendritic compartment	0.00288196635951628
BP	GO:0048519	negative regulation of biological process	0.00288196635951628
CC	GO:0045202	synapse	0.00306937852835587
BP	GO:0006139	nucleobase-containing compound metabolic process	0.00306937852835587
CC	GO:0045211	postsynaptic membrane	0.00306937852835587
CC	GO:0033267	axon part	0.00314224579486724
BP	GO:0090304	nucleic acid metabolic process	0.00420604517080788
CC	GO:0044456	synapse part	0.004279260690136
BP	GO:0048523	negative regulation of cellular process	0.00582121783788385
CC	GO:0005694	chromosome	0.00715518056422961
CC	GO:0098878	neurotransmitter receptor complex	0.00715518056422961
BP	GO:0051130	positive regulation of cellular component organization	0.00715518056422961
CC	GO:0044422	organelle part	0.00739098103355793
BP	GO:0051094	positive regulation of developmental process	0.00924445271356774
CC	GO:0044421	extracellular region part	0.00924445271356774
CC	GO:0099240	intrinsic component of synaptic membrane	0.00980342052150337
BP	GO:0031123	RNA 3'-end processing	0.00980342052150337
BP	GO:0008037	cell recognition	0.0102495648198667
BP	GO:0048518	positive regulation of biological process	0.0102495648198667
BP	GO:0051239	regulation of multicellular organismal process	0.0102495648198667
BP	GO:0051128	regulation of cellular component organization	0.0102495648198667
CC	GO:0005856	cytoskeleton	0.0102838309575143
BP	GO:0046483	heterocycle metabolic process	0.011109341001704
CC	GO:0044427	chromosomal part	0.011646506331686
CC	GO:0005813	centrosome	0.011646506331686
BP	GO:0043170	macromolecule metabolic process	0.011646506331686
BP	GO:0051726	regulation of cell cycle	0.011646506331686
BP	GO:0034641	cellular nitrogen compound metabolic process	0.0120466619890889
BP	GO:0050793	regulation of developmental process	0.0120466619890889
CC	GO:0044420	extracellular matrix component	0.0132899643417196
CC	GO:0044446	intracellular organelle part	0.0132899643417196
BP	GO:0048522	positive regulation of cellular process	0.0139672752016384
BP	GO:0006403	RNA localization	0.0146068287744841
BP	GO:0007049	cell cycle	0.0148384873559156
BP	GO:0000375	RNA splicing, via transesterification reactions	0.0154296563478567
BP	GO:0000377	RNA splicing, via transesterification reactions with bulged adenosine as nucleophile	0.0154296563478567
BP	GO:0000398	mRNA splicing, via spliceosome	0.0154296563478567
BP	GO:0000245	spliceosomal complex assembly	0.0187207721343585
CC	GO:0000779	condensed chromosome, centromeric region	0.0189606500266871
CC	GO:0008328	ionotropic glutamate receptor complex	0.019265168588415
BP	GO:0030154	cell differentiation	0.0205399846295517
CC	GO:0044297	cell body	0.0205945221723756
CC	GO:0043025	neuronal cell body	0.0205945221723756
BP	GO:0040007	growth	0.0207632647320033
BP	GO:2000026	regulation of multicellular organismal development	0.0211515389933893
MF	GO:0003723	RNA binding	0.021424709382242
MF	GO:0003729	mRNA binding	0.021424709382242
CC	GO:0031226	intrinsic component of plasma membrane	0.0222573896555102
BP	GO:0048869	cellular developmental process	0.0226569575237724
CC	GO:0000777	condensed chromosome kinetochore	0.0254006026524937
MF	GO:0005212	structural constituent of eye lens	0.0276804130580558
BP	GO:0000278	mitotic cell cycle	0.0286661499851852
BP	GO:0007155	cell adhesion	0.0290049803983861
BP	GO:0022610	biological adhesion	0.0293358498431425
CC	GO:0043005	neuron projection	0.0293358498431425
MF	GO:0044877	protein-containing complex binding	0.030282042229897
BP	GO:0050808	synapse organization	0.030282042229897
CC	GO:0098936	intrinsic component of postsynaptic membrane	0.0305667319247392
CC	GO:0005615	extracellular space	0.0305667319247392
BP	GO:0000070	mitotic sister chromatid segregation	0.0311506389859199
CC	GO:0099699	integral component of synaptic membrane	0.0313592392526424
BP	GO:0045597	positive regulation of cell differentiation	0.0322747180079576
BP	GO:0006259	DNA metabolic process	0.0324020218260053
CC	GO:0098590	plasma membrane region	0.0329860455029164
CC	GO:0005887	integral component of plasma membrane	0.0329860455029164
BP	GO:0045595	regulation of cell differentiation	0.0349937691697042
BP	GO:0030198	extracellular matrix organization	0.0351542983736864
CC	GO:0097447	dendritic tree	0.0371313725498007
BP	GO:0006725	cellular aromatic compound metabolic process	0.0374646425945784
CC	GO:0044459	plasma membrane part	0.0418807970706957
BP	GO:0051179	localization	0.0419776408886947
BP	GO:0022008	neurogenesis	0.0419776408886947
CC	GO:0042734	presynaptic membrane	0.0434092103703316
CC	GO:0099634	postsynaptic specialization membrane	0.0445147418075965
BP	GO:0051236	establishment of RNA localization	0.044822145138759
MF	GO:0030020	extracellular matrix structural constituent conferring tensile strength	0.0458486696030287
BP	GO:0048666	neuron development	0.0458486696030287
CC	GO:0000502	proteasome complex	0.0458486696030287
BP	GO:0003015	heart process	0.0458486696030287
BP	GO:0098742	cell-cell adhesion via plasma-membrane adhesion molecules	0.0466997232207828
