# Supplementary material for: Dedicated transcriptomics combined with power analysis lead to functional understanding of genes with weak phenotypic changes in knockout lines
Source: PLoS Comput Biol. 2020 Nov 12;16(11):e1008354. doi: 10.1371/journal.pcbi.1008354 (PMC7685438; doi:10.1371/journal.pcbi.1008354)
Supplement: S4 File — (GZ) [file pcbi.1008354.s018.gz › S4_File/gor0.7/594.tsv]

ontology	category	term	BH
CC	GO:0032991	protein-containing complex	1.23902950171958e-10
BP	GO:0009987	cellular process	3.47743182050669e-08
MF	GO:0005201	extracellular matrix structural constituent	7.48128897502528e-07
BP	GO:0071840	cellular component organization or biogenesis	1.3270911665481e-06
CC	GO:0044428	nuclear part	1.3891567303707e-06
CC	GO:0031012	extracellular matrix	1.3891567303707e-06
CC	GO:0043228	non-membrane-bounded organelle	1.95422940705352e-06
MF	GO:0005515	protein binding	1.95422940705352e-06
MF	GO:0005488	binding	1.95422940705352e-06
BP	GO:0032501	multicellular organismal process	3.69873033405764e-06
CC	GO:0043232	intracellular non-membrane-bounded organelle	4.22606382753865e-06
BP	GO:0065007	biological regulation	8.54293108777348e-06
BP	GO:0016043	cellular component organization	8.54293108777348e-06
BP	GO:0007275	multicellular organism development	8.54293108777348e-06
BP	GO:0032502	developmental process	1.24107381047332e-05
CC	GO:0005634	nucleus	1.27745975835249e-05
BP	GO:0048731	system development	1.31821169167758e-05
MF	GO:0005198	structural molecule activity	1.31821169167758e-05
CC	GO:0062023	collagen-containing extracellular matrix	1.63430360278428e-05
CC	GO:0070013	intracellular organelle lumen	1.63430360278428e-05
BP	GO:0048856	anatomical structure development	1.63430360278428e-05
CC	GO:0031974	membrane-enclosed lumen	1.63430360278428e-05
CC	GO:0043233	organelle lumen	1.63430360278428e-05
CC	GO:0031981	nuclear lumen	1.63430360278428e-05
CC	GO:0045202	synapse	1.74300866269668e-05
BP	GO:0006396	RNA processing	1.74300866269668e-05
BP	GO:0040007	growth	2.16786215744796e-05
BP	GO:0050789	regulation of biological process	3.32262608485598e-05
BP	GO:0008380	RNA splicing	5.42595823346114e-05
BP	GO:0051239	regulation of multicellular organismal process	6.00761685236955e-05
BP	GO:0048519	negative regulation of biological process	6.79160710931079e-05
BP	GO:0090304	nucleic acid metabolic process	6.8706473027184e-05
CC	GO:1990904	ribonucleoprotein complex	6.8706473027184e-05
CC	GO:0030424	axon	6.8706473027184e-05
BP	GO:0006139	nucleobase-containing compound metabolic process	6.87882921587836e-05
BP	GO:0016071	mRNA metabolic process	7.7047552340258e-05
CC	GO:0044421	extracellular region part	9.32667316672257e-05
CC	GO:0097060	synaptic membrane	9.35722450945888e-05
BP	GO:0006397	mRNA processing	0.000162129777252571
BP	GO:0000375	RNA splicing, via transesterification reactions	0.000162575620482526
BP	GO:0000377	RNA splicing, via transesterification reactions with bulged adenosine as nucleophile	0.000162575620482526
BP	GO:0000398	mRNA splicing, via spliceosome	0.000162575620482526
CC	GO:0044456	synapse part	0.000173451480517087
CC	GO:0000776	kinetochore	0.000192985885737324
BP	GO:0048589	developmental growth	0.000196744235151499
CC	GO:0097458	neuron part	0.000235141702388597
BP	GO:0050794	regulation of cellular process	0.000294086061650208
CC	GO:0033267	axon part	0.00038627796955309
CC	GO:0000775	chromosome, centromeric region	0.00038627796955309
CC	GO:0030054	cell junction	0.000395429064523141
CC	GO:0031226	intrinsic component of plasma membrane	0.000529503769893864
CC	GO:0005681	spliceosomal complex	0.000532950528706876
CC	GO:0005615	extracellular space	0.000576426299144238
BP	GO:0051128	regulation of cellular component organization	0.000592239295079645
BP	GO:0046483	heterocycle metabolic process	0.000592239295079645
BP	GO:0007399	nervous system development	0.000683030627685582
BP	GO:0048523	negative regulation of cellular process	0.000683030627685582
CC	GO:0098687	chromosomal region	0.000795549617980821
BP	GO:0051726	regulation of cell cycle	0.000946374818657188
CC	GO:0005654	nucleoplasm	0.000946374818657188
BP	GO:0043170	macromolecule metabolic process	0.0011514602899819
BP	GO:0048518	positive regulation of biological process	0.00123638507514364
BP	GO:0051094	positive regulation of developmental process	0.00123638507514364
CC	GO:0044422	organelle part	0.00128410043014594
BP	GO:0007155	cell adhesion	0.00138480301359298
BP	GO:0022610	biological adhesion	0.0014071430073206
CC	GO:0005887	integral component of plasma membrane	0.0014071430073206
BP	GO:0007049	cell cycle	0.00149142850251606
BP	GO:0034641	cellular nitrogen compound metabolic process	0.00155759563308995
CC	GO:0036477	somatodendritic compartment	0.00186401830060428
BP	GO:2000026	regulation of multicellular organismal development	0.0018719239175214
CC	GO:0045211	postsynaptic membrane	0.00187409290836309
CC	GO:0044464	cell part	0.00196633190969931
CC	GO:0005623	cell	0.00217947251168115
MF	GO:0044877	protein-containing complex binding	0.00248982728970489
CC	GO:0098982	GABA-ergic synapse	0.00255391563397878
MF	GO:0003729	mRNA binding	0.00269277457927938
BP	GO:0040008	regulation of growth	0.00273872621166821
BP	GO:0048522	positive regulation of cellular process	0.00277934882576937
BP	GO:0051130	positive regulation of cellular component organization	0.00290616031931527
BP	GO:0000245	spliceosomal complex assembly	0.00366629004365003
CC	GO:0044427	chromosomal part	0.00375107521955268
BP	GO:0048468	cell development	0.00402409953902687
BP	GO:0050793	regulation of developmental process	0.00415143966127503
CC	GO:0005694	chromosome	0.00415143966127503
MF	GO:0003723	RNA binding	0.00417144646385165
BP	GO:0006725	cellular aromatic compound metabolic process	0.0041799327522327
CC	GO:0000777	condensed chromosome kinetochore	0.00421709817206892
BP	GO:0022613	ribonucleoprotein complex biogenesis	0.00450649588550265
CC	GO:0044459	plasma membrane part	0.00454723609345601
BP	GO:0050808	synapse organization	0.00454756192561399
MF	GO:0005102	signaling receptor binding	0.00467855458070537
BP	GO:0031123	RNA 3'-end processing	0.00490323352339052
BP	GO:0045597	positive regulation of cell differentiation	0.00635802300545401
BP	GO:0090068	positive regulation of cell cycle process	0.00664401208283275
BP	GO:1901360	organic cyclic compound metabolic process	0.00726926280054815
BP	GO:0099536	synaptic signaling	0.00726926280054815
BP	GO:0048167	regulation of synaptic plasticity	0.0080560437751135
CC	GO:0044446	intracellular organelle part	0.00828326619804952
CC	GO:0044297	cell body	0.00832969066536246
BP	GO:0010564	regulation of cell cycle process	0.00853538005670011
BP	GO:0006260	DNA replication	0.00863397150076948
CC	GO:0043005	neuron projection	0.00882481755516784
CC	GO:0097447	dendritic tree	0.00891108703370286
CC	GO:0098878	neurotransmitter receptor complex	0.00966120409824557
BP	GO:0051983	regulation of chromosome segregation	0.00966120409824557
BP	GO:1905477	positive regulation of protein localization to membrane	0.00966120409824557
BP	GO:0051179	localization	0.00987497656808429
BP	GO:0045927	positive regulation of growth	0.00998284225335211
BP	GO:0007346	regulation of mitotic cell cycle	0.00998284225335211
BP	GO:0048869	cellular developmental process	0.0103943400016702
CC	GO:0098590	plasma membrane region	0.0103943400016702
BP	GO:0000070	mitotic sister chromatid segregation	0.0103943400016702
BP	GO:0030154	cell differentiation	0.0106954118419979
BP	GO:0048666	neuron development	0.0106987099191422
CC	GO:0098978	glutamatergic synapse	0.0106987099191422
BP	GO:0016070	RNA metabolic process	0.0106987099191422
BP	GO:0010467	gene expression	0.0107331717988452
CC	GO:0008328	ionotropic glutamate receptor complex	0.0108352067457284
BP	GO:0051960	regulation of nervous system development	0.0110904888073121
BP	GO:0048168	regulation of neuronal synaptic plasticity	0.0113411261894376
BP	GO:0051962	positive regulation of nervous system development	0.0113781510407732
BP	GO:0000278	mitotic cell cycle	0.0113781510407732
BP	GO:0000819	sister chromatid segregation	0.0116161395686373
BP	GO:0099537	trans-synaptic signaling	0.0117762916532087
CC	GO:0030425	dendrite	0.0118750468811841
BP	GO:0007268	chemical synaptic transmission	0.0121057572511875
BP	GO:0098916	anterograde trans-synaptic signaling	0.0121057572511875
CC	GO:0098794	postsynapse	0.0128428986387725
BP	GO:0033045	regulation of sister chromatid segregation	0.0130390645963012
BP	GO:0007059	chromosome segregation	0.014084245220025
BP	GO:0008037	cell recognition	0.014084245220025
BP	GO:0032879	regulation of localization	0.014084245220025
BP	GO:0060348	bone development	0.014517537812254
CC	GO:0043025	neuronal cell body	0.0167481719756167
BP	GO:0016049	cell growth	0.0167644235412219
CC	GO:0044327	dendritic spine head	0.0167644235412219
BP	GO:0045595	regulation of cell differentiation	0.0171936417169052
BP	GO:0060350	endochondral bone morphogenesis	0.0188456429996663
BP	GO:0033047	regulation of mitotic sister chromatid segregation	0.0188456429996663
BP	GO:0022008	neurogenesis	0.0188456429996663
BP	GO:0060351	cartilage development involved in endochondral bone morphogenesis	0.0190597260146692
BP	GO:0031175	neuron projection development	0.0190782182114679
BP	GO:0006259	DNA metabolic process	0.0190782182114679
CC	GO:0099512	supramolecular fiber	0.0190782182114679
BP	GO:0048699	generation of neurons	0.0190782182114679
MF	GO:0046873	metal ion transmembrane transporter activity	0.019124587216798
CC	GO:0005576	extracellular region	0.0192043024521229
BP	GO:0006261	DNA-dependent DNA replication	0.0192043024521229
BP	GO:0051301	cell division	0.0192043024521229
BP	GO:0060284	regulation of cell development	0.0192043024521229
BP	GO:0030198	extracellular matrix organization	0.019282574837094
BP	GO:0032412	regulation of ion transmembrane transporter activity	0.0199196348416043
BP	GO:0140014	mitotic nuclear division	0.0210131144908362
BP	GO:0022402	cell cycle process	0.0210131144908362
CC	GO:0099080	supramolecular complex	0.0210131144908362
CC	GO:0099081	supramolecular polymer	0.0210131144908362
CC	GO:0005581	collagen trimer	0.0210131144908362
BP	GO:0003015	heart process	0.021166204835991
CC	GO:0099634	postsynaptic specialization membrane	0.024275537100639
BP	GO:0120039	plasma membrane bounded cell projection morphogenesis	0.0244740782125791
BP	GO:0048812	neuron projection morphogenesis	0.026790276320451
CC	GO:0150034	distal axon	0.0271330206581264
CC	GO:0000779	condensed chromosome, centromeric region	0.027522794120182
MF	GO:0030020	extracellular matrix structural constituent conferring tensile strength	0.0285575989132747
BP	GO:0001501	skeletal system development	0.0285575989132747
BP	GO:0010720	positive regulation of cell development	0.0289999691408489
BP	GO:0051240	positive regulation of multicellular organismal process	0.0291409964701887
MF	GO:0044325	ion channel binding	0.0291409964701887
MF	GO:0003697	single-stranded DNA binding	0.0291409964701887
BP	GO:0030182	neuron differentiation	0.0291409964701887
BP	GO:0048858	cell projection morphogenesis	0.0291409964701887
BP	GO:0048584	positive regulation of response to stimulus	0.0291409964701887
CC	GO:0005886	plasma membrane	0.0291409964701887
BP	GO:0006403	RNA localization	0.0301744444194411
CC	GO:0071944	cell periphery	0.0304917425079876
BP	GO:0003071	renal system process involved in regulation of systemic arterial blood pressure	0.0306827929082281
BP	GO:0060341	regulation of cellular localization	0.0307326238661932
CC	GO:0099240	intrinsic component of synaptic membrane	0.0307326238661932
CC	GO:0099572	postsynaptic specialization	0.031451335538954
BP	GO:0006807	nitrogen compound metabolic process	0.0323543238814021
CC	GO:0005813	centrosome	0.0323543238814021
BP	GO:0050767	regulation of neurogenesis	0.032419872042435
MF	GO:0005267	potassium channel activity	0.032419872042435
BP	GO:0044085	cellular component biogenesis	0.032419872042435
BP	GO:0032990	cell part morphogenesis	0.0325270977885546
MF	GO:0005509	calcium ion binding	0.0325270977885546
BP	GO:1902749	regulation of cell cycle G2/M phase transition	0.0336803289692713
BP	GO:0098655	cation transmembrane transport	0.0336803289692713
CC	GO:0005856	cytoskeleton	0.0339327322867706
CC	GO:0098793	presynapse	0.0366549658653973
BP	GO:0050769	positive regulation of neurogenesis	0.0367917816036776
CC	GO:0098936	intrinsic component of postsynaptic membrane	0.0367917816036776
BP	GO:0034765	regulation of ion transmembrane transport	0.038533877652073
BP	GO:0006275	regulation of DNA replication	0.0387364020898367
BP	GO:1901987	regulation of cell cycle phase transition	0.0389512224115153
BP	GO:0048638	regulation of developmental growth	0.0410375443951498
BP	GO:0022898	regulation of transmembrane transporter activity	0.0411178935043972
BP	GO:0120035	regulation of plasma membrane bounded cell projection organization	0.0419299771418561
BP	GO:0035264	multicellular organism growth	0.0435407928025076
MF	GO:0015079	potassium ion transmembrane transporter activity	0.0435627599198166
BP	GO:0051216	cartilage development	0.0447243454414301
BP	GO:0050804	modulation of chemical synaptic transmission	0.0459535724932816
BP	GO:0050806	positive regulation of synaptic transmission	0.0459535724932816
BP	GO:0097435	supramolecular fiber organization	0.0459535724932816
CC	GO:0044463	cell projection part	0.0459535724932816
CC	GO:0120038	plasma membrane bounded cell projection part	0.0459535724932816
BP	GO:0060255	regulation of macromolecule metabolic process	0.0473757651180075
CC	GO:0043226	organelle	0.0474173934332781
BP	GO:0006974	cellular response to DNA damage stimulus	0.0475152328632331
BP	GO:0030001	metal ion transport	0.0475152328632331
BP	GO:0007169	transmembrane receptor protein tyrosine kinase signaling pathway	0.0475152328632331
BP	GO:0060349	bone morphogenesis	0.0478314983352158
BP	GO:0002062	chondrocyte differentiation	0.0478314983352158
BP	GO:0043062	extracellular structure organization	0.0498582592591639
