# Supplementary material for: Dedicated transcriptomics combined with power analysis lead to functional understanding of genes with weak phenotypic changes in knockout lines
Source: PLoS Comput Biol. 2020 Nov 12;16(11):e1008354. doi: 10.1371/journal.pcbi.1008354 (PMC7685438; doi:10.1371/journal.pcbi.1008354)
Supplement: S4 File — (GZ) [file pcbi.1008354.s018.gz › S4_File/gor0.7/165.tsv]

ontology	category	term	BH
CC	GO:0032991	protein-containing complex	8.31576315291655e-08
BP	GO:0009987	cellular process	1.01385924101673e-07
CC	GO:0031012	extracellular matrix	5.92482353053878e-06
MF	GO:0005201	extracellular matrix structural constituent	5.92482353053878e-06
BP	GO:0071840	cellular component organization or biogenesis	5.92482353053878e-06
MF	GO:0005515	protein binding	7.12423651489853e-06
CC	GO:0044428	nuclear part	7.12423651489853e-06
BP	GO:0032501	multicellular organismal process	1.00394030149809e-05
CC	GO:0030424	axon	1.24891572074228e-05
BP	GO:0065007	biological regulation	1.3466606095269e-05
MF	GO:0005198	structural molecule activity	1.3466606095269e-05
BP	GO:0032502	developmental process	3.16259408802778e-05
BP	GO:0007275	multicellular organism development	3.80618765771763e-05
BP	GO:0016043	cellular component organization	3.80618765771763e-05
CC	GO:0062023	collagen-containing extracellular matrix	3.80618765771763e-05
BP	GO:0050789	regulation of biological process	3.97466295078429e-05
BP	GO:0006396	RNA processing	5.40841135019408e-05
BP	GO:0090304	nucleic acid metabolic process	6.42104392347025e-05
BP	GO:0006139	nucleobase-containing compound metabolic process	6.45230825505104e-05
BP	GO:0048731	system development	6.52325600736365e-05
BP	GO:0048856	anatomical structure development	6.52325600736365e-05
MF	GO:0005488	binding	7.65833150551299e-05
CC	GO:0031981	nuclear lumen	0.000114787855762994
CC	GO:0043228	non-membrane-bounded organelle	0.000129280094361392
BP	GO:0048519	negative regulation of biological process	0.000220073633467315
BP	GO:0016071	mRNA metabolic process	0.000220073633467315
CC	GO:0097458	neuron part	0.000220073633467315
CC	GO:0005681	spliceosomal complex	0.000220073633467315
CC	GO:0005634	nucleus	0.000258576833960497
CC	GO:0097060	synaptic membrane	0.00042593565129489
BP	GO:0006397	mRNA processing	0.00042593565129489
BP	GO:0008380	RNA splicing	0.00042593565129489
CC	GO:0033267	axon part	0.000435026593656691
BP	GO:0050794	regulation of cellular process	0.000461743252339385
CC	GO:0070013	intracellular organelle lumen	0.000702219240674995
CC	GO:0031974	membrane-enclosed lumen	0.000816864088371497
CC	GO:0043233	organelle lumen	0.000816864088371497
CC	GO:0043232	intracellular non-membrane-bounded organelle	0.000830794246258016
BP	GO:0032412	regulation of ion transmembrane transporter activity	0.000914055123826691
BP	GO:0046483	heterocycle metabolic process	0.00099743573465304
CC	GO:0000776	kinetochore	0.00114629600010843
CC	GO:0000775	chromosome, centromeric region	0.00116825513112573
CC	GO:0031226	intrinsic component of plasma membrane	0.00148535819285881
CC	GO:0036477	somatodendritic compartment	0.00207862091075937
BP	GO:0048523	negative regulation of cellular process	0.00211876681974685
BP	GO:0034641	cellular nitrogen compound metabolic process	0.00235966148817259
BP	GO:0006725	cellular aromatic compound metabolic process	0.00235966148817259
BP	GO:0043170	macromolecule metabolic process	0.00251982066164752
BP	GO:0007399	nervous system development	0.00271788192380767
CC	GO:0098878	neurotransmitter receptor complex	0.00271788192380767
CC	GO:0044456	synapse part	0.00427647537569887
BP	GO:0022898	regulation of transmembrane transporter activity	0.00439192347803347
BP	GO:0040007	growth	0.00445831381781848
CC	GO:0045202	synapse	0.00445831381781848
CC	GO:0005887	integral component of plasma membrane	0.00445831381781848
CC	GO:0098687	chromosomal region	0.00463490192783964
MF	GO:0005212	structural constituent of eye lens	0.00466753368488152
BP	GO:0016070	RNA metabolic process	0.00482882462787114
CC	GO:1990904	ribonucleoprotein complex	0.00482882462787114
CC	GO:0005654	nucleoplasm	0.00482882462787114
CC	GO:0044420	extracellular matrix component	0.00526380505527873
CC	GO:0030054	cell junction	0.00638573808574471
CC	GO:0043005	neuron projection	0.00715622880837392
BP	GO:1901360	organic cyclic compound metabolic process	0.00799078757591935
BP	GO:0051239	regulation of multicellular organismal process	0.0081988228730253
BP	GO:0048518	positive regulation of biological process	0.00822203183944006
BP	GO:0010467	gene expression	0.00824547419626467
CC	GO:0008328	ionotropic glutamate receptor complex	0.00848509349893854
BP	GO:0000375	RNA splicing, via transesterification reactions	0.0084921657370581
BP	GO:0000377	RNA splicing, via transesterification reactions with bulged adenosine as nucleophile	0.0084921657370581
BP	GO:0000398	mRNA splicing, via spliceosome	0.0084921657370581
BP	GO:0051726	regulation of cell cycle	0.0089006941633083
CC	GO:0005623	cell	0.0089006941633083
CC	GO:0044421	extracellular region part	0.00915403598663515
CC	GO:0044464	cell part	0.009628888285272
BP	GO:0007049	cell cycle	0.00965353996490057
CC	GO:0099240	intrinsic component of synaptic membrane	0.0108773634483886
CC	GO:0005581	collagen trimer	0.0114120479451097
BP	GO:0098655	cation transmembrane transport	0.0114120479451097
BP	GO:0030198	extracellular matrix organization	0.0114120479451097
CC	GO:0043025	neuronal cell body	0.0114120479451097
CC	GO:0045211	postsynaptic membrane	0.0117549481020164
BP	GO:0051094	positive regulation of developmental process	0.0119851163760238
CC	GO:0044422	organelle part	0.0120940425246361
BP	GO:0060348	bone development	0.0129663298365419
BP	GO:1904062	regulation of cation transmembrane transport	0.0129699888101634
BP	GO:0032409	regulation of transporter activity	0.0130089257183366
BP	GO:0048869	cellular developmental process	0.0149527423432485
BP	GO:0006941	striated muscle contraction	0.0149527423432485
BP	GO:0030154	cell differentiation	0.0149527423432485
CC	GO:0044297	cell body	0.0156708979468226
BP	GO:0008150	biological_process	0.0162083485627478
MF	GO:0030020	extracellular matrix structural constituent conferring tensile strength	0.0172409879614579
BP	GO:0001501	skeletal system development	0.0176045723192537
CC	GO:0005813	centrosome	0.0179172021976902
BP	GO:0051983	regulation of chromosome segregation	0.0185897754794671
BP	GO:0008037	cell recognition	0.0185897754794671
MF	GO:0003697	single-stranded DNA binding	0.0185897754794671
MF	GO:0046873	metal ion transmembrane transporter activity	0.0186596076948731
BP	GO:0048468	cell development	0.0196438965324343
BP	GO:0031123	RNA 3'-end processing	0.0196438965324343
BP	GO:0022610	biological adhesion	0.0198173788546867
CC	GO:0098936	intrinsic component of postsynaptic membrane	0.0204033654910244
BP	GO:0034765	regulation of ion transmembrane transport	0.0204033654910244
BP	GO:0051128	regulation of cellular component organization	0.0205875642456466
BP	GO:0098703	calcium ion import across plasma membrane	0.0221625468299542
BP	GO:1902656	calcium ion import into cytosol	0.0221625468299542
BP	GO:2001257	regulation of cation channel activity	0.0221654421526884
BP	GO:0007155	cell adhesion	0.0221654421526884
BP	GO:0090068	positive regulation of cell cycle process	0.0221654421526884
BP	GO:0007346	regulation of mitotic cell cycle	0.0221654421526884
MF	GO:0044877	protein-containing complex binding	0.0221654421526884
BP	GO:0006807	nitrogen compound metabolic process	0.0221654421526884
CC	GO:0000502	proteasome complex	0.0224573413982696
CC	GO:0097447	dendritic tree	0.0224573413982696
CC	GO:0000777	condensed chromosome kinetochore	0.0243656205353292
BP	GO:0045597	positive regulation of cell differentiation	0.0244543910013275
CC	GO:0044459	plasma membrane part	0.0250951484532697
CC	GO:0071013	catalytic step 2 spliceosome	0.031379888751441
BP	GO:0006260	DNA replication	0.0320649300852778
BP	GO:0032879	regulation of localization	0.0324959217240125
CC	GO:0030425	dendrite	0.0328031011638205
CC	GO:0005694	chromosome	0.0328031011638205
BP	GO:0060350	endochondral bone morphogenesis	0.0328031011638205
CC	GO:0150034	distal axon	0.0334623048437803
CC	GO:0005886	plasma membrane	0.0335499495758983
CC	GO:0071944	cell periphery	0.0336475078638674
CC	GO:0005615	extracellular space	0.0336475078638674
CC	GO:0099699	integral component of synaptic membrane	0.0340521978045134
MF	GO:0003723	RNA binding	0.0340521978045134
CC	GO:0098590	plasma membrane region	0.0341050685056634
BP	GO:0000070	mitotic sister chromatid segregation	0.0343251545020954
CC	GO:0044427	chromosomal part	0.0351396342229753
BP	GO:0050793	regulation of developmental process	0.0352469437182538
BP	GO:0043062	extracellular structure organization	0.0352469437182538
CC	GO:0034703	cation channel complex	0.0352469437182538
BP	GO:0048167	regulation of synaptic plasticity	0.0352469437182538
BP	GO:0051179	localization	0.0357122753592404
BP	GO:0048522	positive regulation of cellular process	0.0357122753592404
BP	GO:0048589	developmental growth	0.0357122753592404
CC	GO:1905369	endopeptidase complex	0.0357122753592404
BP	GO:0007059	chromosome segregation	0.0368536033918053
BP	GO:0000819	sister chromatid segregation	0.0388698398302535
CC	GO:0099634	postsynaptic specialization membrane	0.0388698398302535
BP	GO:0007215	glutamate receptor signaling pathway	0.0392624793342408
BP	GO:0000278	mitotic cell cycle	0.0395540776080723
BP	GO:0030001	metal ion transport	0.0395540776080723
BP	GO:0048666	neuron development	0.0395540776080723
BP	GO:0010499	proteasomal ubiquitin-independent protein catabolic process	0.0395540776080723
CC	GO:0098793	presynapse	0.0395540776080723
BP	GO:0010564	regulation of cell cycle process	0.0424465558169755
BP	GO:0000245	spliceosomal complex assembly	0.0424465558169755
CC	GO:0005839	proteasome core complex	0.0424465558169755
CC	GO:0000779	condensed chromosome, centromeric region	0.0433596389133418
BP	GO:0033045	regulation of sister chromatid segregation	0.0435361321762385
BP	GO:0051301	cell division	0.0446305113459098
BP	GO:0035418	protein localization to synapse	0.045214529336313
BP	GO:0022008	neurogenesis	0.045214529336313
CC	GO:0044446	intracellular organelle part	0.045214529336313
BP	GO:0099536	synaptic signaling	0.0453512545758672
CC	GO:0043292	contractile fiber	0.0473132380845747
BP	GO:0044260	cellular macromolecule metabolic process	0.0486897195487898
BP	GO:0007268	chemical synaptic transmission	0.0486897195487898
BP	GO:0098916	anterograde trans-synaptic signaling	0.0486897195487898
BP	GO:0048699	generation of neurons	0.0487627890902273
BP	GO:1902749	regulation of cell cycle G2/M phase transition	0.0489080070904413
MF	GO:0005509	calcium ion binding	0.0489080070904413
BP	GO:0034762	regulation of transmembrane transport	0.0496113446931403
