# Supplementary material for: Dedicated transcriptomics combined with power analysis lead to functional understanding of genes with weak phenotypic changes in knockout lines
Source: PLoS Comput Biol. 2020 Nov 12;16(11):e1008354. doi: 10.1371/journal.pcbi.1008354 (PMC7685438; doi:10.1371/journal.pcbi.1008354)
Supplement: S4 File — (GZ) [file pcbi.1008354.s018.gz › S4_File/gor0.7/211.tsv]

ontology	category	term	BH
CC	GO:0032991	protein-containing complex	2.03433852264954e-09
BP	GO:0009987	cellular process	1.43061724674321e-07
CC	GO:0044428	nuclear part	2.07586480934904e-07
CC	GO:0031012	extracellular matrix	1.2037317701692e-06
BP	GO:0071840	cellular component organization or biogenesis	2.89232011493747e-06
CC	GO:0043228	non-membrane-bounded organelle	3.11225599197008e-06
CC	GO:0031981	nuclear lumen	3.36904777347962e-06
MF	GO:0005201	extracellular matrix structural constituent	3.60423164383992e-06
CC	GO:0062023	collagen-containing extracellular matrix	3.60423164383992e-06
CC	GO:0070013	intracellular organelle lumen	5.26728735510622e-06
CC	GO:0031974	membrane-enclosed lumen	5.26728735510622e-06
CC	GO:0043233	organelle lumen	5.26728735510622e-06
CC	GO:0043232	intracellular non-membrane-bounded organelle	5.26728735510622e-06
CC	GO:0097060	synaptic membrane	5.58325617699034e-06
BP	GO:0032501	multicellular organismal process	7.30199035561139e-06
BP	GO:0016043	cellular component organization	7.30199035561139e-06
MF	GO:0005198	structural molecule activity	1.1273324425926e-05
MF	GO:0005515	protein binding	1.45408799326116e-05
BP	GO:0007275	multicellular organism development	3.67861608899107e-05
BP	GO:0032502	developmental process	3.67861608899107e-05
CC	GO:0005634	nucleus	4.22880458592785e-05
CC	GO:0005654	nucleoplasm	4.22880458592785e-05
BP	GO:0048731	system development	4.8553503873156e-05
CC	GO:0030424	axon	4.8553503873156e-05
BP	GO:0048856	anatomical structure development	5.06328841688585e-05
CC	GO:0045202	synapse	6.5098408765156e-05
CC	GO:0030054	cell junction	7.58790785126249e-05
CC	GO:0031226	intrinsic component of plasma membrane	7.58790785126249e-05
MF	GO:0005488	binding	8.22562256813689e-05
CC	GO:0005887	integral component of plasma membrane	0.000172104384988378
CC	GO:0044456	synapse part	0.000223321475563016
BP	GO:0065007	biological regulation	0.000365277295980929
BP	GO:0006396	RNA processing	0.000382283144635485
CC	GO:0005681	spliceosomal complex	0.000420077971867107
BP	GO:0006397	mRNA processing	0.000637737311913518
BP	GO:0008380	RNA splicing	0.000664869644458858
CC	GO:0045211	postsynaptic membrane	0.000667289641329155
BP	GO:0007399	nervous system development	0.000985031579734381
CC	GO:0000775	chromosome, centromeric region	0.00129787395749223
CC	GO:0044459	plasma membrane part	0.00129892803826546
BP	GO:0050794	regulation of cellular process	0.00132098835145845
CC	GO:0099240	intrinsic component of synaptic membrane	0.00149869106391343
BP	GO:0016071	mRNA metabolic process	0.00149869106391343
BP	GO:0050789	regulation of biological process	0.00151486312044118
CC	GO:0097458	neuron part	0.00170398489741905
CC	GO:0033267	axon part	0.00170398489741905
CC	GO:0098590	plasma membrane region	0.00176575805042542
BP	GO:0090304	nucleic acid metabolic process	0.00194684078448059
BP	GO:0040007	growth	0.00231217468708804
CC	GO:0000776	kinetochore	0.00231217468708804
CC	GO:0042734	presynaptic membrane	0.00231217468708804
CC	GO:0044464	cell part	0.00239989661535722
BP	GO:0006139	nucleobase-containing compound metabolic process	0.00245612765081315
CC	GO:0044422	organelle part	0.00255201232962996
CC	GO:0005623	cell	0.00255201232962996
CC	GO:0044327	dendritic spine head	0.00273791699913602
BP	GO:0051179	localization	0.002766567220976
CC	GO:1990904	ribonucleoprotein complex	0.0037416444890355
CC	GO:0098978	glutamatergic synapse	0.00431432802930571
CC	GO:0098687	chromosomal region	0.00448155690226231
BP	GO:0046483	heterocycle metabolic process	0.00449795453068928
BP	GO:0099536	synaptic signaling	0.0047547896488945
BP	GO:0043170	macromolecule metabolic process	0.00505790014072365
BP	GO:0048519	negative regulation of biological process	0.00520837329118786
CC	GO:0044421	extracellular region part	0.00616654096038442
CC	GO:0005694	chromosome	0.00616654096038442
BP	GO:0048523	negative regulation of cellular process	0.00616654096038442
BP	GO:0048869	cellular developmental process	0.00617010335578374
BP	GO:0099537	trans-synaptic signaling	0.00646112243269162
CC	GO:0098878	neurotransmitter receptor complex	0.00690317627031581
CC	GO:0099699	integral component of synaptic membrane	0.00690317627031581
BP	GO:0000070	mitotic sister chromatid segregation	0.00751348804291833
CC	GO:0044427	chromosomal part	0.00752389609106917
CC	GO:0008328	ionotropic glutamate receptor complex	0.00792065106859959
CC	GO:0034703	cation channel complex	0.00792065106859959
BP	GO:0000375	RNA splicing, via transesterification reactions	0.00800596783690409
BP	GO:0000377	RNA splicing, via transesterification reactions with bulged adenosine as nucleophile	0.00800596783690409
BP	GO:0000398	mRNA splicing, via spliceosome	0.00800596783690409
BP	GO:0007268	chemical synaptic transmission	0.00809597127773219
BP	GO:0098916	anterograde trans-synaptic signaling	0.00809597127773219
CC	GO:0034705	potassium channel complex	0.00809597127773219
BP	GO:0051128	regulation of cellular component organization	0.0105723315616531
BP	GO:0034641	cellular nitrogen compound metabolic process	0.0106278270916097
BP	GO:0030154	cell differentiation	0.0109671158807364
BP	GO:0051726	regulation of cell cycle	0.0110406228003055
CC	GO:0036477	somatodendritic compartment	0.0110406228003055
BP	GO:0006725	cellular aromatic compound metabolic process	0.0110406228003055
MF	GO:0003723	RNA binding	0.0111864931169719
MF	GO:0046873	metal ion transmembrane transporter activity	0.0111864931169719
MF	GO:0003729	mRNA binding	0.011290814439368
BP	GO:0007049	cell cycle	0.0121175955410809
CC	GO:0098793	presynapse	0.012136599716071
CC	GO:0098936	intrinsic component of postsynaptic membrane	0.0126236001386701
CC	GO:0044446	intracellular organelle part	0.0129431957773765
BP	GO:0006941	striated muscle contraction	0.0148281309969105
CC	GO:0043005	neuron projection	0.0159145711566798
BP	GO:0048468	cell development	0.0159824849333858
BP	GO:0022008	neurogenesis	0.0160160616882455
CC	GO:1990351	transporter complex	0.0164074196826248
MF	GO:0030020	extracellular matrix structural constituent conferring tensile strength	0.0164074196826248
BP	GO:0048168	regulation of neuronal synaptic plasticity	0.0164074196826248
BP	GO:0140014	mitotic nuclear division	0.0171037829286499
CC	GO:0005581	collagen trimer	0.0171659682472179
BP	GO:0003008	system process	0.0171659682472179
BP	GO:0000245	spliceosomal complex assembly	0.0171659682472179
MF	GO:0005267	potassium channel activity	0.0171659682472179
MF	GO:0005261	cation channel activity	0.0171966397862649
CC	GO:0005886	plasma membrane	0.0171966397862649
BP	GO:0048666	neuron development	0.0171966397862649
BP	GO:0008037	cell recognition	0.0172031631535
CC	GO:0071944	cell periphery	0.0173690092116606
BP	GO:0051239	regulation of multicellular organismal process	0.0173690092116606
BP	GO:0000278	mitotic cell cycle	0.0173690092116606
BP	GO:0031123	RNA 3'-end processing	0.0177090350743295
CC	GO:0098982	GABA-ergic synapse	0.0178783078832555
BP	GO:0048699	generation of neurons	0.0179986118861447
CC	GO:1902495	transmembrane transporter complex	0.0194969329982153
BP	GO:0006260	DNA replication	0.0197025344737852
BP	GO:0048518	positive regulation of biological process	0.0229302495798487
BP	GO:0040008	regulation of growth	0.0233965334912108
BP	GO:0051094	positive regulation of developmental process	0.0233965334912108
BP	GO:0051130	positive regulation of cellular component organization	0.0246520362974694
CC	GO:0048786	presynaptic active zone	0.0246520362974694
CC	GO:0034702	ion channel complex	0.0247295383796955
BP	GO:0006403	RNA localization	0.0251754792133845
BP	GO:0032879	regulation of localization	0.0253683970977057
MF	GO:0044877	protein-containing complex binding	0.0261593520205359
MF	GO:0015079	potassium ion transmembrane transporter activity	0.026313445291204
BP	GO:1901360	organic cyclic compound metabolic process	0.0270628054344845
BP	GO:0030182	neuron differentiation	0.0270628054344845
CC	GO:0098794	postsynapse	0.0271077811339056
BP	GO:0022610	biological adhesion	0.0283303612175107
BP	GO:0007346	regulation of mitotic cell cycle	0.0283620525098002
CC	GO:0071013	catalytic step 2 spliceosome	0.0283620525098002
CC	GO:0005615	extracellular space	0.0293940037350656
CC	GO:0044420	extracellular matrix component	0.0298044422027789
BP	GO:0033047	regulation of mitotic sister chromatid segregation	0.0298044422027789
BP	GO:0007088	regulation of mitotic nuclear division	0.0298044422027789
BP	GO:0051983	regulation of chromosome segregation	0.0301498847149487
MF	GO:0005509	calcium ion binding	0.0318308515546067
BP	GO:0007155	cell adhesion	0.0322239386944173
BP	GO:0099177	regulation of trans-synaptic signaling	0.0322239386944173
BP	GO:0048589	developmental growth	0.0322239386944173
CC	GO:0099080	supramolecular complex	0.0322239386944173
CC	GO:0099081	supramolecular polymer	0.0322239386944173
BP	GO:0050808	synapse organization	0.0332878253127763
BP	GO:0045597	positive regulation of cell differentiation	0.0333590256333574
CC	GO:0044304	main axon	0.0337749577176537
BP	GO:0048522	positive regulation of cellular process	0.0337865341743785
CC	GO:0097447	dendritic tree	0.0337865341743785
BP	GO:0016070	RNA metabolic process	0.0337865341743785
CC	GO:0099512	supramolecular fiber	0.0337865341743785
BP	GO:0048167	regulation of synaptic plasticity	0.0337865341743785
BP	GO:0050804	modulation of chemical synaptic transmission	0.0345512989307359
BP	GO:0000819	sister chromatid segregation	0.0369183114821391
CC	GO:0099055	integral component of postsynaptic membrane	0.0373265260730614
CC	GO:0000779	condensed chromosome, centromeric region	0.0429336438431467
BP	GO:0008150	biological_process	0.0429336438431467
BP	GO:0033045	regulation of sister chromatid segregation	0.0432502806696129
BP	GO:0010467	gene expression	0.0436136005490441
BP	GO:0098655	cation transmembrane transport	0.0436136005490441
CC	GO:0000502	proteasome complex	0.0447099363381895
CC	GO:0005813	centrosome	0.0455888962935609
BP	GO:0003071	renal system process involved in regulation of systemic arterial blood pressure	0.0467148227629549
CC	GO:0030425	dendrite	0.0473087738103468
CC	GO:0000228	nuclear chromosome	0.0473087738103468
BP	GO:0030198	extracellular matrix organization	0.0498676263304968
