# Supplementary material for: Dedicated transcriptomics combined with power analysis lead to functional understanding of genes with weak phenotypic changes in knockout lines
Source: PLoS Comput Biol. 2020 Nov 12;16(11):e1008354. doi: 10.1371/journal.pcbi.1008354 (PMC7685438; doi:10.1371/journal.pcbi.1008354)
Supplement: S4 File — (GZ) [file pcbi.1008354.s018.gz › S4_File/gor0.7/573.tsv]

ontology	category	term	BH
CC	GO:0032991	protein-containing complex	1.54609948710874e-08
BP	GO:0009987	cellular process	1.54609948710874e-08
BP	GO:0071840	cellular component organization or biogenesis	2.77695736132335e-07
CC	GO:0031012	extracellular matrix	5.37773295390495e-07
CC	GO:0030424	axon	1.25293155927884e-06
CC	GO:0043228	non-membrane-bounded organelle	1.25293155927884e-06
BP	GO:0016043	cellular component organization	1.25293155927884e-06
CC	GO:0062023	collagen-containing extracellular matrix	1.25293155927884e-06
MF	GO:0005515	protein binding	1.40680021784496e-06
BP	GO:0032502	developmental process	1.40680021784496e-06
BP	GO:0065007	biological regulation	1.41600851061736e-06
CC	GO:0043232	intracellular non-membrane-bounded organelle	2.81900781920413e-06
BP	GO:0050789	regulation of biological process	2.81900781920413e-06
BP	GO:0048856	anatomical structure development	2.81900781920413e-06
MF	GO:0005201	extracellular matrix structural constituent	2.81900781920413e-06
BP	GO:0007275	multicellular organism development	2.81900781920413e-06
BP	GO:0048731	system development	2.81900781920413e-06
CC	GO:0044428	nuclear part	2.8977865460902e-06
MF	GO:0005198	structural molecule activity	4.68884379114577e-06
BP	GO:0032501	multicellular organismal process	5.25234769095644e-06
CC	GO:0097458	neuron part	1.01360436690435e-05
BP	GO:0006139	nucleobase-containing compound metabolic process	1.0380760674338e-05
MF	GO:0005488	binding	1.14972862160094e-05
BP	GO:0006396	RNA processing	1.33480855230988e-05
BP	GO:0050794	regulation of cellular process	1.53649862476626e-05
BP	GO:0090304	nucleic acid metabolic process	1.69794621291334e-05
CC	GO:0005634	nucleus	1.88236071042376e-05
BP	GO:0006397	mRNA processing	2.30773544698735e-05
CC	GO:0031981	nuclear lumen	2.35533768152557e-05
CC	GO:0045202	synapse	2.39720871058011e-05
BP	GO:0016071	mRNA metabolic process	2.400128931685e-05
CC	GO:0070013	intracellular organelle lumen	3.47452312584296e-05
BP	GO:0048518	positive regulation of biological process	3.47452312584296e-05
CC	GO:0031974	membrane-enclosed lumen	3.56961638043735e-05
CC	GO:0043233	organelle lumen	3.56961638043735e-05
BP	GO:0046483	heterocycle metabolic process	3.78477947774655e-05
CC	GO:0097060	synaptic membrane	5.18558549291837e-05
CC	GO:0005654	nucleoplasm	5.94989930519685e-05
BP	GO:0008380	RNA splicing	8.21403132910994e-05
CC	GO:0031226	intrinsic component of plasma membrane	0.000107778526393905
CC	GO:0044456	synapse part	0.000148647587982368
CC	GO:0098687	chromosomal region	0.000164769313713036
BP	GO:0007399	nervous system development	0.000205798645655007
CC	GO:0036477	somatodendritic compartment	0.000227844070735081
CC	GO:0000775	chromosome, centromeric region	0.000269181243710311
CC	GO:0044421	extracellular region part	0.000314690409592425
BP	GO:0051094	positive regulation of developmental process	0.000314690409592425
BP	GO:0043170	macromolecule metabolic process	0.000345262471957545
BP	GO:0006725	cellular aromatic compound metabolic process	0.000373107336324893
BP	GO:0048523	negative regulation of cellular process	0.00042872274362012
BP	GO:0034641	cellular nitrogen compound metabolic process	0.000455760743023691
BP	GO:0000375	RNA splicing, via transesterification reactions	0.000474173537510019
BP	GO:0000377	RNA splicing, via transesterification reactions with bulged adenosine as nucleophile	0.000474173537510019
BP	GO:0000398	mRNA splicing, via spliceosome	0.000474173537510019
BP	GO:0048519	negative regulation of biological process	0.000474173537510019
CC	GO:1990904	ribonucleoprotein complex	0.000558515362233926
CC	GO:0005681	spliceosomal complex	0.000601315350651989
CC	GO:0005887	integral component of plasma membrane	0.000722388628209742
BP	GO:0051128	regulation of cellular component organization	0.00078183274555849
BP	GO:0040007	growth	0.000816738117605389
CC	GO:0033267	axon part	0.000914482613522314
CC	GO:0000776	kinetochore	0.00112362398658164
CC	GO:0044422	organelle part	0.00112531585520631
BP	GO:0048522	positive regulation of cellular process	0.00112531585520631
CC	GO:0005813	centrosome	0.00162823348780466
CC	GO:0043005	neuron projection	0.00162823348780466
MF	GO:0003729	mRNA binding	0.00169518702527632
CC	GO:0005694	chromosome	0.00189944814085089
MF	GO:0044877	protein-containing complex binding	0.00193112359367065
BP	GO:0048869	cellular developmental process	0.00271707535038167
BP	GO:1901360	organic cyclic compound metabolic process	0.00271707535038167
BP	GO:0006260	DNA replication	0.00271707535038167
CC	GO:0043025	neuronal cell body	0.00273477349373411
CC	GO:0044427	chromosomal part	0.00273477349373411
CC	GO:0044297	cell body	0.00284086505567298
MF	GO:0005212	structural constituent of eye lens	0.0028622383623435
BP	GO:0050793	regulation of developmental process	0.00312678067816915
BP	GO:0007215	glutamate receptor signaling pathway	0.0036722086026013
CC	GO:0030054	cell junction	0.00388768061660211
BP	GO:0048589	developmental growth	0.00390988691779335
BP	GO:0000245	spliceosomal complex assembly	0.00393436503543948
BP	GO:0008150	biological_process	0.00396429322716212
BP	GO:0051130	positive regulation of cellular component organization	0.00413668686205588
CC	GO:0098878	neurotransmitter receptor complex	0.00413668686205588
CC	GO:0045211	postsynaptic membrane	0.0049776819499526
BP	GO:0051726	regulation of cell cycle	0.00507373801196941
BP	GO:0016070	RNA metabolic process	0.00554990717981075
CC	GO:0005615	extracellular space	0.00555361779153672
BP	GO:0030154	cell differentiation	0.00568672918274847
BP	GO:0045597	positive regulation of cell differentiation	0.00568672918274847
CC	GO:0044464	cell part	0.00594761825873402
BP	GO:0099536	synaptic signaling	0.00600831564998787
CC	GO:0005623	cell	0.00624832093551632
CC	GO:0044446	intracellular organelle part	0.00624832093551632
CC	GO:0005856	cytoskeleton	0.00624832093551632
BP	GO:0007268	chemical synaptic transmission	0.00624832093551632
BP	GO:0098916	anterograde trans-synaptic signaling	0.00624832093551632
CC	GO:0005581	collagen trimer	0.00624832093551632
BP	GO:0098655	cation transmembrane transport	0.00624832093551632
MF	GO:0005509	calcium ion binding	0.00637366532926464
BP	GO:0032412	regulation of ion transmembrane transporter activity	0.00666545797409598
BP	GO:0010467	gene expression	0.00669502287364928
BP	GO:0000070	mitotic sister chromatid segregation	0.00686254647076165
BP	GO:0060255	regulation of macromolecule metabolic process	0.00716123415903898
BP	GO:2001257	regulation of cation channel activity	0.00725202645775784
CC	GO:0099240	intrinsic component of synaptic membrane	0.00739252293232402
BP	GO:0099537	trans-synaptic signaling	0.00775939029769386
CC	GO:0099512	supramolecular fiber	0.00782705604753865
CC	GO:0044459	plasma membrane part	0.00782705604753865
CC	GO:0005576	extracellular region	0.00806669212066789
BP	GO:0051239	regulation of multicellular organismal process	0.00842754585503483
BP	GO:0006403	RNA localization	0.00864557180233894
BP	GO:0051179	localization	0.0086570533027371
CC	GO:0099080	supramolecular complex	0.0088814500204532
CC	GO:0099081	supramolecular polymer	0.0088814500204532
BP	GO:0007049	cell cycle	0.00911011477476378
BP	GO:0001501	skeletal system development	0.00918224159121979
BP	GO:0032879	regulation of localization	0.00928012203089336
BP	GO:0051962	positive regulation of nervous system development	0.00976164347285001
BP	GO:0048468	cell development	0.0113114359865982
BP	GO:0050808	synapse organization	0.0113137354821412
BP	GO:0031123	RNA 3'-end processing	0.0113137354821412
CC	GO:0008328	ionotropic glutamate receptor complex	0.0114581145238909
BP	GO:0048666	neuron development	0.0118612614876812
BP	GO:0008037	cell recognition	0.0122445645829834
BP	GO:0051960	regulation of nervous system development	0.0127163940293042
CC	GO:0098590	plasma membrane region	0.0130332036126203
CC	GO:0097447	dendritic tree	0.0134724745405736
CC	GO:0098793	presynapse	0.0136353265563929
CC	GO:0099634	postsynaptic specialization membrane	0.0140814521396516
BP	GO:0006259	DNA metabolic process	0.0148435021238398
BP	GO:0006941	striated muscle contraction	0.0149699544673876
BP	GO:0035264	multicellular organism growth	0.0151392506733246
BP	GO:0000278	mitotic cell cycle	0.0153372867325684
BP	GO:0022898	regulation of transmembrane transporter activity	0.0153372867325684
CC	GO:0048786	presynaptic active zone	0.0153544008990028
BP	GO:0034765	regulation of ion transmembrane transport	0.0161382054358638
BP	GO:0022008	neurogenesis	0.0165519680201943
BP	GO:0060348	bone development	0.0165519680201943
BP	GO:0048699	generation of neurons	0.0169644907446099
BP	GO:2000026	regulation of multicellular organismal development	0.016975516671454
BP	GO:0006807	nitrogen compound metabolic process	0.0171754928630545
CC	GO:0042995	cell projection	0.0184851628413984
CC	GO:0030425	dendrite	0.0189797156201489
BP	GO:0051983	regulation of chromosome segregation	0.0195295059953665
BP	GO:0060350	endochondral bone morphogenesis	0.020084720228149
BP	GO:0003009	skeletal muscle contraction	0.0203239291066307
BP	GO:0033047	regulation of mitotic sister chromatid segregation	0.0203239291066307
BP	GO:0060351	cartilage development involved in endochondral bone morphogenesis	0.0203239291066307
BP	GO:0048168	regulation of neuronal synaptic plasticity	0.0215405479217963
BP	GO:1900449	regulation of glutamate receptor signaling pathway	0.0215521968923309
CC	GO:0098978	glutamatergic synapse	0.0215635843880186
BP	GO:0044260	cellular macromolecule metabolic process	0.0222685349776989
BP	GO:1901701	cellular response to oxygen-containing compound	0.0232102357050074
BP	GO:0006261	DNA-dependent DNA replication	0.0237392956673248
CC	GO:0098794	postsynapse	0.0250662135311987
BP	GO:0090068	positive regulation of cell cycle process	0.0252229328216399
CC	GO:0098936	intrinsic component of postsynaptic membrane	0.0273115782157098
MF	GO:0046873	metal ion transmembrane transporter activity	0.0278238522713609
BP	GO:0051236	establishment of RNA localization	0.0293967459063856
BP	GO:1905477	positive regulation of protein localization to membrane	0.0294252827842677
BP	GO:0030182	neuron differentiation	0.0294252827842677
BP	GO:0048167	regulation of synaptic plasticity	0.0294252827842677
BP	GO:0045595	regulation of cell differentiation	0.0294252827842677
MF	GO:0016887	ATPase activity	0.0294252827842677
BP	GO:0033045	regulation of sister chromatid segregation	0.0296106953666069
MF	GO:0030020	extracellular matrix structural constituent conferring tensile strength	0.030416810318607
BP	GO:1904062	regulation of cation transmembrane transport	0.030416810318607
BP	GO:0035418	protein localization to synapse	0.030623899578556
BP	GO:0003418	growth plate cartilage chondrocyte differentiation	0.030623899578556
CC	GO:0000779	condensed chromosome, centromeric region	0.0307754867190309
BP	GO:0002062	chondrocyte differentiation	0.033627345026709
BP	GO:0051240	positive regulation of multicellular organismal process	0.0359687506420218
BP	GO:0003071	renal system process involved in regulation of systemic arterial blood pressure	0.0364126080086436
BP	GO:0051216	cartilage development	0.0368229062349339
BP	GO:0022610	biological adhesion	0.0370867734251578
CC	GO:0099572	postsynaptic specialization	0.0370867734251578
CC	GO:0098982	GABA-ergic synapse	0.0370867734251578
BP	GO:2000311	regulation of AMPA receptor activity	0.0382976087795036
CC	GO:0000228	nuclear chromosome	0.0383361957801602
BP	GO:0051171	regulation of nitrogen compound metabolic process	0.0383361957801602
BP	GO:0031175	neuron projection development	0.0383361957801602
BP	GO:0022613	ribonucleoprotein complex biogenesis	0.0387957020067662
BP	GO:0034220	ion transmembrane transport	0.0387957020067662
CC	GO:0099699	integral component of synaptic membrane	0.0387957020067662
BP	GO:0140014	mitotic nuclear division	0.0387957020067662
MF	GO:0097367	carbohydrate derivative binding	0.0393244957427956
CC	GO:0043292	contractile fiber	0.0393435922844169
BP	GO:0061448	connective tissue development	0.0400780472928388
CC	GO:0005815	microtubule organizing center	0.0402618330007741
BP	GO:0098742	cell-cell adhesion via plasma-membrane adhesion molecules	0.0402618330007741
CC	GO:0042734	presynaptic membrane	0.0408116735540003
BP	GO:0007155	cell adhesion	0.0414262883873748
BP	GO:0003433	chondrocyte development involved in endochondral bone morphogenesis	0.0414262883873748
BP	GO:0042221	response to chemical	0.0427046233333899
CC	GO:0044454	nuclear chromosome part	0.0440712109028187
MF	GO:0005261	cation channel activity	0.0440712109028187
BP	GO:0070887	cellular response to chemical stimulus	0.0441781299109894
BP	GO:0006811	ion transport	0.0441781299109894
MF	GO:1990825	sequence-specific mRNA binding	0.0441803244167434
BP	GO:0099565	chemical synaptic transmission, postsynaptic	0.0449236566957638
BP	GO:0044085	cellular component biogenesis	0.0449236566957638
BP	GO:0050804	modulation of chemical synaptic transmission	0.0457343521577874
CC	GO:0044420	extracellular matrix component	0.0457343521577874
MF	GO:0003723	RNA binding	0.0460603747620505
BP	GO:0007346	regulation of mitotic cell cycle	0.0467666167841889
BP	GO:0099601	regulation of neurotransmitter receptor activity	0.046772957484549
BP	GO:0030198	extracellular matrix organization	0.047094115122253
BP	GO:0050657	nucleic acid transport	0.0473620942877832
BP	GO:0050658	RNA transport	0.0473620942877832
MF	GO:0022836	gated channel activity	0.0480335537571898
CC	GO:0000777	condensed chromosome kinetochore	0.0481549320855641
CC	GO:0044430	cytoskeletal part	0.0484871316150851
BP	GO:0007059	chromosome segregation	0.0488325858834149
BP	GO:0006812	cation transport	0.0494904191047047
