# Supplementary material for: Dedicated transcriptomics combined with power analysis lead to functional understanding of genes with weak phenotypic changes in knockout lines
Source: PLoS Comput Biol. 2020 Nov 12;16(11):e1008354. doi: 10.1371/journal.pcbi.1008354 (PMC7685438; doi:10.1371/journal.pcbi.1008354)
Supplement: S4 File — (GZ) [file pcbi.1008354.s018.gz › S4_File/gor0.7/150.tsv]

ontology	category	term	BH
BP	GO:0009987	cellular process	2.05319782031692e-08
CC	GO:0032991	protein-containing complex	2.21423377733817e-08
BP	GO:0071840	cellular component organization or biogenesis	8.90278389620545e-08
MF	GO:0005515	protein binding	1.39342563538475e-07
CC	GO:0031012	extracellular matrix	3.74159353578981e-07
MF	GO:0005488	binding	4.27986654348486e-07
BP	GO:0016043	cellular component organization	7.07178466792111e-07
MF	GO:0005201	extracellular matrix structural constituent	7.07178466792111e-07
CC	GO:0062023	collagen-containing extracellular matrix	7.07178466792111e-07
BP	GO:0032501	multicellular organismal process	7.07178466792111e-07
CC	GO:0044428	nuclear part	7.59325427481079e-07
BP	GO:0048731	system development	1.78904765103023e-06
BP	GO:0032502	developmental process	2.16339203919155e-06
CC	GO:0043228	non-membrane-bounded organelle	2.16339203919155e-06
BP	GO:0065007	biological regulation	2.16339203919155e-06
BP	GO:0007275	multicellular organism development	2.19645942819908e-06
CC	GO:0030424	axon	6.37315161015324e-06
CC	GO:0043232	intracellular non-membrane-bounded organelle	6.43906836987748e-06
BP	GO:0048856	anatomical structure development	6.77018926039562e-06
BP	GO:0050789	regulation of biological process	7.9385900917138e-06
CC	GO:0031981	nuclear lumen	7.9385900917138e-06
MF	GO:0005198	structural molecule activity	1.18064512120289e-05
CC	GO:0097060	synaptic membrane	2.25375927860898e-05
BP	GO:0050794	regulation of cellular process	2.25375927860898e-05
CC	GO:0070013	intracellular organelle lumen	2.80672728120821e-05
CC	GO:0045202	synapse	2.80672728120821e-05
CC	GO:0031974	membrane-enclosed lumen	2.80672728120821e-05
CC	GO:0043233	organelle lumen	2.80672728120821e-05
CC	GO:0005654	nucleoplasm	4.64509893041577e-05
CC	GO:0005634	nucleus	4.72198345861717e-05
BP	GO:0007399	nervous system development	5.30590693445748e-05
CC	GO:0097458	neuron part	5.30590693445748e-05
BP	GO:0006396	RNA processing	8.37347032674941e-05
BP	GO:0051239	regulation of multicellular organismal process	8.37347032674941e-05
BP	GO:0051128	regulation of cellular component organization	9.35671541129854e-05
CC	GO:0044456	synapse part	9.7037960450798e-05
CC	GO:0000775	chromosome, centromeric region	9.9540401513418e-05
CC	GO:0030054	cell junction	0.000141335504136295
BP	GO:0006397	mRNA processing	0.000242586006453038
CC	GO:0000776	kinetochore	0.000382085003446688
BP	GO:0048519	negative regulation of biological process	0.000452649276250987
CC	GO:0098687	chromosomal region	0.000481901673207668
CC	GO:0005681	spliceosomal complex	0.00057187083838311
BP	GO:0048518	positive regulation of biological process	0.00059923171627424
BP	GO:0008380	RNA splicing	0.000643590299781676
BP	GO:0006139	nucleobase-containing compound metabolic process	0.000926130026977875
BP	GO:0090304	nucleic acid metabolic process	0.00114626701225204
BP	GO:0016071	mRNA metabolic process	0.00123765446106831
BP	GO:0040007	growth	0.00123765446106831
BP	GO:0048523	negative regulation of cellular process	0.00129551992822149
BP	GO:0000245	spliceosomal complex assembly	0.0015407734764997
CC	GO:0033267	axon part	0.00159977862553898
CC	GO:0099240	intrinsic component of synaptic membrane	0.00168411485838281
MF	GO:0044877	protein-containing complex binding	0.00184080230713774
BP	GO:0048522	positive regulation of cellular process	0.0019924493600037
CC	GO:0005694	chromosome	0.00216763759209468
BP	GO:0008037	cell recognition	0.00216763759209468
BP	GO:0099536	synaptic signaling	0.00295231596390074
CC	GO:0044422	organelle part	0.00295231596390074
CC	GO:0044421	extracellular region part	0.00295231596390074
CC	GO:1990904	ribonucleoprotein complex	0.00295231596390074
BP	GO:0007268	chemical synaptic transmission	0.00295231596390074
BP	GO:0098916	anterograde trans-synaptic signaling	0.00295231596390074
BP	GO:0046483	heterocycle metabolic process	0.00295771228729138
CC	GO:0036477	somatodendritic compartment	0.00295771228729138
BP	GO:0051130	positive regulation of cellular component organization	0.00295771228729138
CC	GO:0044427	chromosomal part	0.0035399834085215
BP	GO:0050793	regulation of developmental process	0.0035399834085215
BP	GO:0000375	RNA splicing, via transesterification reactions	0.0035399834085215
BP	GO:0000377	RNA splicing, via transesterification reactions with bulged adenosine as nucleophile	0.0035399834085215
BP	GO:0000398	mRNA splicing, via spliceosome	0.0035399834085215
BP	GO:0099537	trans-synaptic signaling	0.00369372971896485
BP	GO:0051726	regulation of cell cycle	0.00372945206491897
CC	GO:0098978	glutamatergic synapse	0.00372945206491897
BP	GO:0034641	cellular nitrogen compound metabolic process	0.00372945206491897
BP	GO:2000026	regulation of multicellular organismal development	0.00372945206491897
CC	GO:0044420	extracellular matrix component	0.00378689668789228
CC	GO:0043005	neuron projection	0.00393537743893084
CC	GO:0098793	presynapse	0.00395358726394096
BP	GO:0048869	cellular developmental process	0.00401730803144068
BP	GO:0051094	positive regulation of developmental process	0.00406664495842931
BP	GO:0030154	cell differentiation	0.00406788859735286
BP	GO:0007215	glutamate receptor signaling pathway	0.00444555902583945
BP	GO:0007155	cell adhesion	0.00462151503738793
BP	GO:0043170	macromolecule metabolic process	0.00462151503738793
BP	GO:0051179	localization	0.00462151503738793
BP	GO:0022610	biological adhesion	0.00473209121342022
CC	GO:0045211	postsynaptic membrane	0.00511241163140846
CC	GO:0044464	cell part	0.00571003675159295
CC	GO:0005623	cell	0.00610136413611829
CC	GO:0031226	intrinsic component of plasma membrane	0.00610136413611829
BP	GO:0006260	DNA replication	0.00628182533377329
BP	GO:0003008	system process	0.0066289341778411
BP	GO:0048589	developmental growth	0.00676607425199045
BP	GO:0006725	cellular aromatic compound metabolic process	0.00710947367466957
BP	GO:0048666	neuron development	0.0084646797746321
BP	GO:0050804	modulation of chemical synaptic transmission	0.008652145545651
BP	GO:0022008	neurogenesis	0.00922157675037104
BP	GO:0007049	cell cycle	0.00950842395613503
CC	GO:0098936	intrinsic component of postsynaptic membrane	0.00960574313664882
CC	GO:0042734	presynaptic membrane	0.00981110205312577
BP	GO:0099177	regulation of trans-synaptic signaling	0.0103145675152959
BP	GO:0048468	cell development	0.0104489838000872
BP	GO:0050808	synapse organization	0.0107859008423383
BP	GO:0044085	cellular component biogenesis	0.0114064701916784
CC	GO:0099699	integral component of synaptic membrane	0.0117247976897976
BP	GO:0032879	regulation of localization	0.011873335818533
BP	GO:0045595	regulation of cell differentiation	0.011873335818533
BP	GO:0048167	regulation of synaptic plasticity	0.0121713638427129
BP	GO:0045597	positive regulation of cell differentiation	0.0121717030596603
BP	GO:0090068	positive regulation of cell cycle process	0.0121717030596603
CC	GO:0098878	neurotransmitter receptor complex	0.0121717030596603
CC	GO:0005887	integral component of plasma membrane	0.0121717030596603
MF	GO:0003729	mRNA binding	0.0124210004902045
BP	GO:0051960	regulation of nervous system development	0.0124210004902045
CC	GO:0005615	extracellular space	0.0124210004902045
CC	GO:0044446	intracellular organelle part	0.0126372405292091
BP	GO:0051983	regulation of chromosome segregation	0.0132755921233473
BP	GO:0048699	generation of neurons	0.0138809288257205
BP	GO:0031123	RNA 3'-end processing	0.0140157957805202
CC	GO:0008328	ionotropic glutamate receptor complex	0.0140682787864589
MF	GO:0005212	structural constituent of eye lens	0.0142262693714271
CC	GO:0000779	condensed chromosome, centromeric region	0.0144940381673576
CC	GO:0098982	GABA-ergic synapse	0.0144940381673576
BP	GO:0051962	positive regulation of nervous system development	0.0144940381673576
BP	GO:0022613	ribonucleoprotein complex biogenesis	0.0144957961674377
BP	GO:0000070	mitotic sister chromatid segregation	0.0150494659364708
BP	GO:0042221	response to chemical	0.0150494659364708
BP	GO:0007346	regulation of mitotic cell cycle	0.0157839343885817
MF	GO:0046873	metal ion transmembrane transporter activity	0.0159818185583271
BP	GO:0008150	biological_process	0.0171137890931852
CC	GO:0099512	supramolecular fiber	0.0171137890931852
CC	GO:0005856	cytoskeleton	0.0172396437213229
BP	GO:0006261	DNA-dependent DNA replication	0.0172396437213229
CC	GO:0098794	postsynapse	0.0175891018570016
BP	GO:1901360	organic cyclic compound metabolic process	0.0175891018570016
BP	GO:0030182	neuron differentiation	0.0175891018570016
BP	GO:0033045	regulation of sister chromatid segregation	0.0176598043772179
BP	GO:0006275	regulation of DNA replication	0.0176723315568402
BP	GO:0000819	sister chromatid segregation	0.0181020092566188
BP	GO:0006403	RNA localization	0.0181893418762431
CC	GO:0000777	condensed chromosome kinetochore	0.0182701991526086
CC	GO:0098590	plasma membrane region	0.0185632375233751
CC	GO:0099080	supramolecular complex	0.0187206512291338
CC	GO:0099081	supramolecular polymer	0.0187206512291338
BP	GO:1905477	positive regulation of protein localization to membrane	0.0187206512291338
BP	GO:0031175	neuron projection development	0.0190937318823587
CC	GO:0043025	neuronal cell body	0.0199377496414741
CC	GO:0044297	cell body	0.0201592526078256
MF	GO:0008092	cytoskeletal protein binding	0.0202643399764187
BP	GO:0032412	regulation of ion transmembrane transporter activity	0.0203178114003186
BP	GO:0006259	DNA metabolic process	0.0203178114003186
BP	GO:0000278	mitotic cell cycle	0.0213092062954715
BP	GO:0010467	gene expression	0.0217310457009334
BP	GO:0120035	regulation of plasma membrane bounded cell projection organization	0.0229356139452698
BP	GO:0033047	regulation of mitotic sister chromatid segregation	0.0232792312625636
CC	GO:0005581	collagen trimer	0.0237488630907725
BP	GO:1900449	regulation of glutamate receptor signaling pathway	0.0240551794945795
BP	GO:0048168	regulation of neuronal synaptic plasticity	0.0241072726842895
CC	GO:0000228	nuclear chromosome	0.0248782878980069
BP	GO:0051301	cell division	0.0249061746469211
MF	GO:0005509	calcium ion binding	0.0249355500154509
CC	GO:0097447	dendritic tree	0.02641597407839
BP	GO:0007154	cell communication	0.0266463233481557
BP	GO:0006941	striated muscle contraction	0.0270659077685203
BP	GO:0016070	RNA metabolic process	0.0287142433796054
CC	GO:0099055	integral component of postsynaptic membrane	0.0291383557143181
CC	GO:0099634	postsynaptic specialization membrane	0.0295772332637975
BP	GO:0050806	positive regulation of synaptic transmission	0.0295772332637975
BP	GO:0023052	signaling	0.0310595592910013
BP	GO:0098742	cell-cell adhesion via plasma-membrane adhesion molecules	0.0320526398280207
BP	GO:0060341	regulation of cellular localization	0.0321629310529292
BP	GO:0030198	extracellular matrix organization	0.0324101587743334
BP	GO:0031346	positive regulation of cell projection organization	0.0335302945397944
BP	GO:0031344	regulation of cell projection organization	0.0342104610789781
MF	GO:0030020	extracellular matrix structural constituent conferring tensile strength	0.0342104610789781
CC	GO:0048786	presynaptic active zone	0.0350707287582009
BP	GO:0051240	positive regulation of multicellular organismal process	0.036275840095991
BP	GO:0030030	cell projection organization	0.0365868828458577
BP	GO:0120036	plasma membrane bounded cell projection organization	0.0365868828458577
CC	GO:0030425	dendrite	0.0365868828458577
CC	GO:0044454	nuclear chromosome part	0.0367800372424723
BP	GO:1901701	cellular response to oxygen-containing compound	0.0376621754318267
BP	GO:0003071	renal system process involved in regulation of systemic arterial blood pressure	0.0377481807161078
BP	GO:0010564	regulation of cell cycle process	0.0380002594881699
BP	GO:0070588	calcium ion transmembrane transport	0.0389966188921204
BP	GO:0051716	cellular response to stimulus	0.0391707796320603
BP	GO:0034508	centromere complex assembly	0.0392002074437511
BP	GO:0051234	establishment of localization	0.0392002074437511
BP	GO:0045666	positive regulation of neuron differentiation	0.0401237891494926
BP	GO:0003015	heart process	0.0401237891494926
BP	GO:0044087	regulation of cellular component biogenesis	0.0409592140917946
BP	GO:0070838	divalent metal ion transport	0.041423648962551
BP	GO:0072511	divalent inorganic cation transport	0.0417989147576233
CC	GO:0042995	cell projection	0.0423426599212102
BP	GO:0022898	regulation of transmembrane transporter activity	0.0424681763824705
MF	GO:0003723	RNA binding	0.0425700793060143
BP	GO:0040008	regulation of growth	0.0425700793060143
BP	GO:0035264	multicellular organism growth	0.0433342410262847
BP	GO:0007059	chromosome segregation	0.0433342410262847
BP	GO:1901990	regulation of mitotic cell cycle phase transition	0.0441634824862723
BP	GO:0006816	calcium ion transport	0.0441634824862723
BP	GO:0098655	cation transmembrane transport	0.0443158867715079
BP	GO:0003012	muscle system process	0.0443158867715079
BP	GO:1901987	regulation of cell cycle phase transition	0.0468975431292345
BP	GO:0140014	mitotic nuclear division	0.0482614042616585
BP	GO:1901700	response to oxygen-containing compound	0.0482614042616585
BP	GO:0120039	plasma membrane bounded cell projection morphogenesis	0.0486754177123894
CC	GO:0044459	plasma membrane part	0.0487318365614884
BP	GO:0001501	skeletal system development	0.0488901704437372
BP	GO:0016049	cell growth	0.04918787685836
CC	GO:0005813	centrosome	0.0495540484592158
BP	GO:0044260	cellular macromolecule metabolic process	0.0496581575316807
BP	GO:0022402	cell cycle process	0.0497049785012664
