# Supplementary material for: Dedicated transcriptomics combined with power analysis lead to functional understanding of genes with weak phenotypic changes in knockout lines
Source: PLoS Comput Biol. 2020 Nov 12;16(11):e1008354. doi: 10.1371/journal.pcbi.1008354 (PMC7685438; doi:10.1371/journal.pcbi.1008354)
Supplement: S4 File — (GZ) [file pcbi.1008354.s018.gz › S4_File/gor0.7/391.tsv]

ontology	category	term	BH
CC	GO:0032991	protein-containing complex	7.60023526040259e-09
BP	GO:0009987	cellular process	6.74100874120782e-08
CC	GO:0031012	extracellular matrix	9.32096852060658e-07
CC	GO:0044428	nuclear part	9.32096852060658e-07
MF	GO:0005201	extracellular matrix structural constituent	1.95653915704405e-06
CC	GO:0062023	collagen-containing extracellular matrix	1.95653915704405e-06
BP	GO:0071840	cellular component organization or biogenesis	4.35586835954803e-06
MF	GO:0005515	protein binding	5.33842189195531e-06
MF	GO:0005488	binding	7.58937310801483e-06
CC	GO:0030424	axon	1.00886327941786e-05
BP	GO:0032501	multicellular organismal process	1.19684650253058e-05
CC	GO:0097060	synaptic membrane	1.26988718012542e-05
CC	GO:0031981	nuclear lumen	1.26988718012542e-05
MF	GO:0005198	structural molecule activity	1.41130553543409e-05
BP	GO:0065007	biological regulation	1.4558710982533e-05
CC	GO:0043228	non-membrane-bounded organelle	1.78150934980281e-05
CC	GO:0070013	intracellular organelle lumen	2.03546715873258e-05
CC	GO:0031974	membrane-enclosed lumen	2.03546715873258e-05
CC	GO:0043233	organelle lumen	2.03546715873258e-05
CC	GO:0005634	nucleus	2.04893072302167e-05
BP	GO:0016043	cellular component organization	2.15316597848449e-05
BP	GO:0007275	multicellular organism development	2.27344447692326e-05
BP	GO:0048731	system development	2.27344447692326e-05
CC	GO:0005654	nucleoplasm	2.6815633620478e-05
BP	GO:0032502	developmental process	2.6942839278224e-05
CC	GO:0043232	intracellular non-membrane-bounded organelle	3.01409575528817e-05
BP	GO:0048523	negative regulation of cellular process	3.01409575528817e-05
CC	GO:0045202	synapse	4.03662925741814e-05
BP	GO:0050789	regulation of biological process	4.03662925741814e-05
BP	GO:0048519	negative regulation of biological process	4.7251460135734e-05
BP	GO:0048856	anatomical structure development	4.7251460135734e-05
CC	GO:0031226	intrinsic component of plasma membrane	0.000124326594980647
BP	GO:0050794	regulation of cellular process	0.000126566898074508
BP	GO:0016071	mRNA metabolic process	0.000209028702455332
CC	GO:0044456	synapse part	0.000211808722974607
MF	GO:0046873	metal ion transmembrane transporter activity	0.000279028798986113
CC	GO:0097458	neuron part	0.000279028798986113
CC	GO:0045211	postsynaptic membrane	0.000279028798986113
BP	GO:0006396	RNA processing	0.000279028798986113
CC	GO:1990904	ribonucleoprotein complex	0.000293137418805995
CC	GO:0033267	axon part	0.000320456464709057
BP	GO:0006397	mRNA processing	0.000405705710767514
CC	GO:0005887	integral component of plasma membrane	0.00040662111827558
CC	GO:0000776	kinetochore	0.000574589565775022
CC	GO:0098687	chromosomal region	0.000694345380974981
CC	GO:0099240	intrinsic component of synaptic membrane	0.000830976312802833
BP	GO:0008380	RNA splicing	0.000833997444122286
CC	GO:0000775	chromosome, centromeric region	0.000959364804333643
BP	GO:0051239	regulation of multicellular organismal process	0.000967964921952688
BP	GO:0040007	growth	0.00109561866606409
BP	GO:0007399	nervous system development	0.00115322590135938
CC	GO:0044421	extracellular region part	0.00163937179725692
BP	GO:0043170	macromolecule metabolic process	0.00185292120563777
CC	GO:0044422	organelle part	0.0018861769101848
CC	GO:0044464	cell part	0.00195769163027994
CC	GO:0005623	cell	0.00217856119873265
CC	GO:0005681	spliceosomal complex	0.00238751173795401
BP	GO:0006139	nucleobase-containing compound metabolic process	0.00298932251958113
BP	GO:0060348	bone development	0.00303952480429467
CC	GO:0098590	plasma membrane region	0.00365891550221646
BP	GO:0090304	nucleic acid metabolic process	0.00429259875266418
CC	GO:0036477	somatodendritic compartment	0.0046614955193104
BP	GO:0034641	cellular nitrogen compound metabolic process	0.00503779962286779
MF	GO:0003723	RNA binding	0.00503779962286779
BP	GO:0051128	regulation of cellular component organization	0.00531758625845631
BP	GO:0051179	localization	0.00542642337181556
BP	GO:0060350	endochondral bone morphogenesis	0.00542642337181556
MF	GO:0005212	structural constituent of eye lens	0.00553188769368198
CC	GO:0000777	condensed chromosome kinetochore	0.00576670735022565
BP	GO:0048518	positive regulation of biological process	0.00576670735022565
BP	GO:0006403	RNA localization	0.00607461078998303
CC	GO:0098793	presynapse	0.00649416708957988
CC	GO:0099699	integral component of synaptic membrane	0.00661744343600612
BP	GO:0031123	RNA 3'-end processing	0.00680660970221329
BP	GO:0098655	cation transmembrane transport	0.00680660970221329
BP	GO:0030001	metal ion transport	0.00690919176566316
BP	GO:0051726	regulation of cell cycle	0.00765568696654515
BP	GO:0046483	heterocycle metabolic process	0.00765568696654515
CC	GO:0044459	plasma membrane part	0.00883902861652179
CC	GO:0030054	cell junction	0.00956412584341512
CC	GO:0098936	intrinsic component of postsynaptic membrane	0.00959438408439781
BP	GO:0060351	cartilage development involved in endochondral bone morphogenesis	0.0102221591521437
BP	GO:0099536	synaptic signaling	0.0103119093705194
BP	GO:0090068	positive regulation of cell cycle process	0.0103573428251987
BP	GO:0022610	biological adhesion	0.0103573428251987
BP	GO:0003071	renal system process involved in regulation of systemic arterial blood pressure	0.0108520714915837
CC	GO:0044297	cell body	0.0112762319709758
CC	GO:0043025	neuronal cell body	0.0116283327510284
BP	GO:0050793	regulation of developmental process	0.0116283327510284
BP	GO:0008150	biological_process	0.0118349517930918
CC	GO:0044446	intracellular organelle part	0.0118349517930918
BP	GO:0051983	regulation of chromosome segregation	0.0118349517930918
BP	GO:0007155	cell adhesion	0.0118349517930918
BP	GO:0048522	positive regulation of cellular process	0.0118349517930918
CC	GO:0005615	extracellular space	0.0121006856326372
CC	GO:0005813	centrosome	0.0121617408052411
CC	GO:0044427	chromosomal part	0.0121617408052411
CC	GO:0043005	neuron projection	0.0121617408052411
MF	GO:0005261	cation channel activity	0.0121617408052411
BP	GO:0099537	trans-synaptic signaling	0.0127357606786481
BP	GO:2000026	regulation of multicellular organismal development	0.0127357606786481
MF	GO:0003729	mRNA binding	0.0127357606786481
BP	GO:0000245	spliceosomal complex assembly	0.0127357606786481
BP	GO:0007268	chemical synaptic transmission	0.0127357606786481
BP	GO:0098916	anterograde trans-synaptic signaling	0.0127357606786481
CC	GO:0000779	condensed chromosome, centromeric region	0.0131709616671612
BP	GO:0006725	cellular aromatic compound metabolic process	0.0139847151672763
BP	GO:0030154	cell differentiation	0.0142816150738134
BP	GO:0007049	cell cycle	0.0144869577888386
BP	GO:0000819	sister chromatid segregation	0.0145011612684825
BP	GO:0006807	nitrogen compound metabolic process	0.0145052255122739
MF	GO:0008324	cation transmembrane transporter activity	0.0153603387586517
BP	GO:0033045	regulation of sister chromatid segregation	0.0159878922031875
BP	GO:0006260	DNA replication	0.0163019238222871
MF	GO:0022890	inorganic cation transmembrane transporter activity	0.0164826445546126
BP	GO:0006812	cation transport	0.017263848124484
BP	GO:0048869	cellular developmental process	0.0174445664957416
CC	GO:0042734	presynaptic membrane	0.0178825916321945
BP	GO:0051236	establishment of RNA localization	0.0181930824221948
BP	GO:0040008	regulation of growth	0.0182408867051489
CC	GO:0005694	chromosome	0.0182685294759191
BP	GO:0010467	gene expression	0.0182685294759191
CC	GO:0044327	dendritic spine head	0.0188715411779269
BP	GO:0032879	regulation of localization	0.0191135417099135
MF	GO:0044877	protein-containing complex binding	0.0200050352650648
BP	GO:0060349	bone morphogenesis	0.0201447013681472
BP	GO:0000070	mitotic sister chromatid segregation	0.0209491595415216
BP	GO:0030198	extracellular matrix organization	0.0209868509226557
BP	GO:0000375	RNA splicing, via transesterification reactions	0.0209868509226557
BP	GO:0000377	RNA splicing, via transesterification reactions with bulged adenosine as nucleophile	0.0209868509226557
BP	GO:0000398	mRNA splicing, via spliceosome	0.0209868509226557
CC	GO:0044420	extracellular matrix component	0.0211405826888895
BP	GO:0033047	regulation of mitotic sister chromatid segregation	0.0211937737145047
BP	GO:0098659	inorganic cation import across plasma membrane	0.0215671278167768
BP	GO:0099587	inorganic ion import across plasma membrane	0.0215671278167768
BP	GO:0048589	developmental growth	0.0216394915936912
BP	GO:0060255	regulation of macromolecule metabolic process	0.0235212800089423
CC	GO:0098878	neurotransmitter receptor complex	0.0235212800089423
CC	GO:0097447	dendritic tree	0.0246173872366296
CC	GO:0098982	GABA-ergic synapse	0.0248433638816137
BP	GO:0006941	striated muscle contraction	0.0252360104934091
BP	GO:0003015	heart process	0.0253913318128026
BP	GO:0031124	mRNA 3'-end processing	0.0258026842591481
CC	GO:0098794	postsynapse	0.0263252098002295
BP	GO:0045597	positive regulation of cell differentiation	0.0264003256532058
BP	GO:0001501	skeletal system development	0.0264003256532058
CC	GO:0044304	main axon	0.026563485715628
BP	GO:0008037	cell recognition	0.0266520143591641
BP	GO:0022613	ribonucleoprotein complex biogenesis	0.0266520143591641
CC	GO:0099055	integral component of postsynaptic membrane	0.0268605265455281
BP	GO:1901360	organic cyclic compound metabolic process	0.0290454920863788
BP	GO:0051094	positive regulation of developmental process	0.0291738582171174
BP	GO:0003008	system process	0.0296516564331238
BP	GO:0007154	cell communication	0.0302250926594433
BP	GO:0050657	nucleic acid transport	0.0302250926594433
BP	GO:0050658	RNA transport	0.0302250926594433
MF	GO:0030020	extracellular matrix structural constituent conferring tensile strength	0.0302250926594433
BP	GO:0006936	muscle contraction	0.0305908294616348
MF	GO:0005509	calcium ion binding	0.0314207878873818
BP	GO:0007059	chromosome segregation	0.0325781650975083
CC	GO:0030425	dendrite	0.033103846848536
BP	GO:0015931	nucleobase-containing compound transport	0.033103846848536
CC	GO:0005576	extracellular region	0.0334726917879891
BP	GO:0003012	muscle system process	0.0334726917879891
BP	GO:0023052	signaling	0.0334726917879891
BP	GO:0032412	regulation of ion transmembrane transporter activity	0.0353433344212659
CC	GO:0071013	catalytic step 2 spliceosome	0.0376211016878631
BP	GO:0034220	ion transmembrane transport	0.0389104475479479
CC	GO:0098978	glutamatergic synapse	0.0389242785347806
BP	GO:0070838	divalent metal ion transport	0.0390456320274429
BP	GO:0072511	divalent inorganic cation transport	0.0393806603786713
BP	GO:0140014	mitotic nuclear division	0.0400964657623824
BP	GO:0044260	cellular macromolecule metabolic process	0.0403569488557288
CC	GO:0150034	distal axon	0.0406674039401867
MF	GO:0005539	glycosaminoglycan binding	0.0411883503387333
MF	GO:0015079	potassium ion transmembrane transporter activity	0.0414552974976796
BP	GO:0050804	modulation of chemical synaptic transmission	0.0414552974976796
CC	GO:0043292	contractile fiber	0.0416840632867169
BP	GO:0016049	cell growth	0.0416840632867169
BP	GO:0048167	regulation of synaptic plasticity	0.0416840632867169
BP	GO:0051234	establishment of localization	0.0416840632867169
CC	GO:0005581	collagen trimer	0.0426183317637365
BP	GO:0045595	regulation of cell differentiation	0.0426183317637365
BP	GO:0003417	growth plate cartilage development	0.0426183317637365
BP	GO:0051716	cellular response to stimulus	0.043025265300471
CC	GO:0034703	cation channel complex	0.0434783158916479
CC	GO:0099512	supramolecular fiber	0.0434783158916479
BP	GO:0051130	positive regulation of cellular component organization	0.0435281342748696
BP	GO:0010564	regulation of cell cycle process	0.0444182925197721
CC	GO:0071944	cell periphery	0.045810381964928
CC	GO:0005856	cytoskeleton	0.0460269472743976
BP	GO:0007346	regulation of mitotic cell cycle	0.0462247026268228
BP	GO:0099177	regulation of trans-synaptic signaling	0.0462247026268228
CC	GO:0005886	plasma membrane	0.0482029521596209
CC	GO:0099080	supramolecular complex	0.048500006667072
CC	GO:0099081	supramolecular polymer	0.048500006667072
CC	GO:0099634	postsynaptic specialization membrane	0.0485647115097653
MF	GO:0005267	potassium channel activity	0.0491697600437831
BP	GO:0016070	RNA metabolic process	0.0491697600437831
BP	GO:0051216	cartilage development	0.0491697600437831
BP	GO:0050806	positive regulation of synaptic transmission	0.0491697600437831
BP	GO:0098662	inorganic cation transmembrane transport	0.0491697600437831
