# Supplementary material for: Dedicated transcriptomics combined with power analysis lead to functional understanding of genes with weak phenotypic changes in knockout lines
Source: PLoS Comput Biol. 2020 Nov 12;16(11):e1008354. doi: 10.1371/journal.pcbi.1008354 (PMC7685438; doi:10.1371/journal.pcbi.1008354)
Supplement: S4 File — (GZ) [file pcbi.1008354.s018.gz › S4_File/gor0.7/394.tsv]

ontology	category	term	BH
BP	GO:0009987	cellular process	1.78009457284687e-08
CC	GO:0032991	protein-containing complex	3.51717877435126e-08
BP	GO:0071840	cellular component organization or biogenesis	3.51717877435126e-08
BP	GO:0032501	multicellular organismal process	1.55262576875071e-07
MF	GO:0005515	protein binding	1.9476485579584e-07
MF	GO:0005488	binding	2.04337576029181e-07
BP	GO:0032502	developmental process	2.04337576029181e-07
BP	GO:0016043	cellular component organization	2.29664545622464e-07
CC	GO:0031012	extracellular matrix	2.29664545622464e-07
BP	GO:0048856	anatomical structure development	5.81466565899995e-07
BP	GO:0048731	system development	5.81466565899995e-07
BP	GO:0007275	multicellular organism development	1.14895213941088e-06
CC	GO:0062023	collagen-containing extracellular matrix	3.77570551914128e-06
CC	GO:0043228	non-membrane-bounded organelle	4.14015373712478e-06
MF	GO:0005198	structural molecule activity	4.42787802134737e-06
MF	GO:0005201	extracellular matrix structural constituent	5.52379243787477e-06
CC	GO:0044428	nuclear part	8.54271750174679e-06
CC	GO:0043232	intracellular non-membrane-bounded organelle	9.24442735461167e-06
BP	GO:0065007	biological regulation	9.47802611343895e-06
CC	GO:0031981	nuclear lumen	5.84941222163737e-05
CC	GO:0030424	axon	6.87414812450122e-05
CC	GO:0070013	intracellular organelle lumen	6.87414812450122e-05
CC	GO:0044421	extracellular region part	6.87414812450122e-05
BP	GO:0050794	regulation of cellular process	6.87414812450122e-05
CC	GO:0031974	membrane-enclosed lumen	6.92942184486637e-05
CC	GO:0043233	organelle lumen	6.92942184486637e-05
BP	GO:0051239	regulation of multicellular organismal process	0.00011527389815757
BP	GO:0051094	positive regulation of developmental process	0.00011527389815757
BP	GO:0051128	regulation of cellular component organization	0.000130444041063602
BP	GO:0006396	RNA processing	0.00015619975068938
CC	GO:0005634	nucleus	0.000160212993421323
BP	GO:0048518	positive regulation of biological process	0.000176625686945765
BP	GO:0050789	regulation of biological process	0.000338894355392477
BP	GO:0048869	cellular developmental process	0.000338894355392477
BP	GO:0051726	regulation of cell cycle	0.000338894355392477
BP	GO:0048523	negative regulation of cellular process	0.0004629987138455
CC	GO:0000775	chromosome, centromeric region	0.000646945811529111
BP	GO:0006139	nucleobase-containing compound metabolic process	0.000728347844896216
BP	GO:0060348	bone development	0.000728347844896216
BP	GO:0043170	macromolecule metabolic process	0.000810193932218652
CC	GO:0030054	cell junction	0.000830463782057218
BP	GO:0090304	nucleic acid metabolic process	0.000830463782057218
BP	GO:0030154	cell differentiation	0.000874848657147676
BP	GO:0008380	RNA splicing	0.00088195844460793
BP	GO:0060350	endochondral bone morphogenesis	0.00088195844460793
CC	GO:0045202	synapse	0.000971088810257741
CC	GO:0000776	kinetochore	0.00104538809836615
BP	GO:0048522	positive regulation of cellular process	0.0011603328313066
CC	GO:0005694	chromosome	0.00126185486399018
BP	GO:0050793	regulation of developmental process	0.00126185486399018
BP	GO:0016071	mRNA metabolic process	0.00126185486399018
CC	GO:0005654	nucleoplasm	0.0013049276586375
CC	GO:0097060	synaptic membrane	0.00137662385808901
BP	GO:0007399	nervous system development	0.00156421038586654
BP	GO:0048519	negative regulation of biological process	0.00156421038586654
BP	GO:0006397	mRNA processing	0.00197921022189469
CC	GO:0098687	chromosomal region	0.00231979366517125
CC	GO:0036477	somatodendritic compartment	0.00231979366517125
BP	GO:0034641	cellular nitrogen compound metabolic process	0.00231979366517125
CC	GO:0098878	neurotransmitter receptor complex	0.00231979366517125
CC	GO:1990904	ribonucleoprotein complex	0.00231979366517125
BP	GO:0099536	synaptic signaling	0.00231979366517125
CC	GO:0097458	neuron part	0.00231979366517125
CC	GO:0005615	extracellular space	0.00231979366517125
MF	GO:0005509	calcium ion binding	0.00248406740037013
BP	GO:0051130	positive regulation of cellular component organization	0.00248406740037013
BP	GO:2000026	regulation of multicellular organismal development	0.00260729635423991
CC	GO:0044427	chromosomal part	0.00260729635423991
BP	GO:0007049	cell cycle	0.00260729635423991
BP	GO:0060351	cartilage development involved in endochondral bone morphogenesis	0.00275683691658641
BP	GO:0045597	positive regulation of cell differentiation	0.00275683691658641
BP	GO:0006260	DNA replication	0.00299440611487042
CC	GO:0033267	axon part	0.0030883644770659
BP	GO:0099537	trans-synaptic signaling	0.00311694841420781
BP	GO:0007268	chemical synaptic transmission	0.00311694841420781
BP	GO:0098916	anterograde trans-synaptic signaling	0.00311694841420781
BP	GO:0046483	heterocycle metabolic process	0.00338290074962208
BP	GO:0048167	regulation of synaptic plasticity	0.00338473098375741
CC	GO:0005681	spliceosomal complex	0.00350842576348155
BP	GO:0051179	localization	0.00430244264651753
CC	GO:0005623	cell	0.00440554988075671
CC	GO:0044464	cell part	0.00482288253159537
CC	GO:0031226	intrinsic component of plasma membrane	0.00498349360780956
BP	GO:0006725	cellular aromatic compound metabolic process	0.00508265199627155
BP	GO:0040007	growth	0.00508265199627155
BP	GO:0032412	regulation of ion transmembrane transporter activity	0.00515158881362354
CC	GO:0044456	synapse part	0.00554060112674613
BP	GO:0010467	gene expression	0.0063163138956528
CC	GO:0008328	ionotropic glutamate receptor complex	0.00695393674382464
BP	GO:0006261	DNA-dependent DNA replication	0.00722212276824899
BP	GO:0007155	cell adhesion	0.00791919806951398
BP	GO:0009653	anatomical structure morphogenesis	0.00793542691742559
BP	GO:0022610	biological adhesion	0.00809486084594258
BP	GO:0060349	bone morphogenesis	0.00809486084594258
CC	GO:0044422	organelle part	0.00850385707467719
BP	GO:0001501	skeletal system development	0.00915883642506602
BP	GO:0051240	positive regulation of multicellular organismal process	0.00915883642506602
BP	GO:1901360	organic cyclic compound metabolic process	0.00971484880742047
BP	GO:0045595	regulation of cell differentiation	0.0102784694346963
CC	GO:0045211	postsynaptic membrane	0.0105259291241558
BP	GO:0051216	cartilage development	0.0105259291241558
MF	GO:0044877	protein-containing complex binding	0.0105259291241558
BP	GO:0007215	glutamate receptor signaling pathway	0.0105326285765528
BP	GO:0000375	RNA splicing, via transesterification reactions	0.0105326285765528
BP	GO:0000377	RNA splicing, via transesterification reactions with bulged adenosine as nucleophile	0.0105326285765528
BP	GO:0000398	mRNA splicing, via spliceosome	0.0105326285765528
BP	GO:0000070	mitotic sister chromatid segregation	0.010732616879623
CC	GO:0044420	extracellular matrix component	0.0109097120479652
BP	GO:0061448	connective tissue development	0.0110987765530456
CC	GO:0005887	integral component of plasma membrane	0.0117712845815809
BP	GO:0016070	RNA metabolic process	0.0126125341218412
CC	GO:0044297	cell body	0.0126656985004774
BP	GO:0003417	growth plate cartilage development	0.0126656985004774
BP	GO:1900449	regulation of glutamate receptor signaling pathway	0.0126656985004774
BP	GO:0022898	regulation of transmembrane transporter activity	0.0127101306207372
BP	GO:0006807	nitrogen compound metabolic process	0.0127101306207372
CC	GO:0005576	extracellular region	0.0127774850486238
CC	GO:0099634	postsynaptic specialization membrane	0.0127774850486238
BP	GO:0048468	cell development	0.0131093379403399
CC	GO:0099240	intrinsic component of synaptic membrane	0.0132185989826737
BP	GO:0007346	regulation of mitotic cell cycle	0.013369212523371
BP	GO:0006403	RNA localization	0.013369212523371
CC	GO:0043005	neuron projection	0.013786036954936
BP	GO:0140014	mitotic nuclear division	0.0138325406656473
BP	GO:0032879	regulation of localization	0.0138325406656473
BP	GO:0000245	spliceosomal complex assembly	0.0140311269698958
CC	GO:0043025	neuronal cell body	0.0140311269698958
BP	GO:0008037	cell recognition	0.014125051277316
MF	GO:0005212	structural constituent of eye lens	0.014125051277316
BP	GO:0000278	mitotic cell cycle	0.0141330553591047
CC	GO:0000779	condensed chromosome, centromeric region	0.0153168842701003
BP	GO:0031123	RNA 3'-end processing	0.0153168842701003
BP	GO:0050804	modulation of chemical synaptic transmission	0.0153168842701003
CC	GO:0098978	glutamatergic synapse	0.0153168842701003
CC	GO:0098982	GABA-ergic synapse	0.0156948400678406
BP	GO:0051962	positive regulation of nervous system development	0.0156948400678406
BP	GO:0022008	neurogenesis	0.0156948400678406
BP	GO:0051960	regulation of nervous system development	0.0160880570458921
MF	GO:0005102	signaling receptor binding	0.0162860407027538
CC	GO:0098936	intrinsic component of postsynaptic membrane	0.0162860407027538
BP	GO:0050808	synapse organization	0.0167812126888421
BP	GO:0098703	calcium ion import across plasma membrane	0.0167812126888421
BP	GO:1902656	calcium ion import into cytosol	0.0167812126888421
BP	GO:0050806	positive regulation of synaptic transmission	0.0171730448650074
BP	GO:0099177	regulation of trans-synaptic signaling	0.0176461206735724
CC	GO:0097447	dendritic tree	0.0177994628193427
BP	GO:0048589	developmental growth	0.0177994628193427
BP	GO:0030198	extracellular matrix organization	0.0185111803435174
MF	GO:0003729	mRNA binding	0.0190466560044419
CC	GO:0044327	dendritic spine head	0.0190466560044419
CC	GO:0000777	condensed chromosome kinetochore	0.0190466560044419
BP	GO:0000819	sister chromatid segregation	0.0205199131594817
BP	GO:0030182	neuron differentiation	0.0207433423035316
BP	GO:0043062	extracellular structure organization	0.0207905614004816
BP	GO:0032409	regulation of transporter activity	0.0218799400852067
BP	GO:0002062	chondrocyte differentiation	0.0223836219821681
BP	GO:0048699	generation of neurons	0.0223836219821681
BP	GO:1902749	regulation of cell cycle G2/M phase transition	0.0235138677606723
BP	GO:0060255	regulation of macromolecule metabolic process	0.0246360411399866
BP	GO:0045059	positive thymic T cell selection	0.0246360411399866
CC	GO:0005813	centrosome	0.0246360411399866
CC	GO:0030425	dendrite	0.0252036748879165
CC	GO:0005581	collagen trimer	0.0257719113717609
BP	GO:0090068	positive regulation of cell cycle process	0.0261686729480061
BP	GO:0048168	regulation of neuronal synaptic plasticity	0.0266522226770658
BP	GO:0098868	bone growth	0.0266522226770658
BP	GO:2001257	regulation of cation channel activity	0.0282976082877326
BP	GO:0099601	regulation of neurotransmitter receptor activity	0.0288494897235603
CC	GO:0044446	intracellular organelle part	0.0294923150390992
BP	GO:0003008	system process	0.0299785947473458
BP	GO:0044085	cellular component biogenesis	0.031488903711486
BP	GO:0048666	neuron development	0.0391284638723666
BP	GO:0044260	cellular macromolecule metabolic process	0.0399328823465116
CC	GO:0000228	nuclear chromosome	0.0399328823465116
BP	GO:0044089	positive regulation of cellular component biogenesis	0.0406477344527506
BP	GO:0051236	establishment of RNA localization	0.0415039870895074
BP	GO:0007088	regulation of mitotic nuclear division	0.0421300232047261
MF	GO:0003723	RNA binding	0.0427527369977344
BP	GO:0003071	renal system process involved in regulation of systemic arterial blood pressure	0.0427855578907913
CC	GO:0099699	integral component of synaptic membrane	0.0436745206693973
BP	GO:0034508	centromere complex assembly	0.0436745206693973
BP	GO:0007059	chromosome segregation	0.0456181041851395
BP	GO:0051310	metaphase plate congression	0.0462201846023319
BP	GO:0010564	regulation of cell cycle process	0.0462201846023319
BP	GO:0051983	regulation of chromosome segregation	0.0486812530099446
