# Supplementary material for: Dedicated transcriptomics combined with power analysis lead to functional understanding of genes with weak phenotypic changes in knockout lines
Source: PLoS Comput Biol. 2020 Nov 12;16(11):e1008354. doi: 10.1371/journal.pcbi.1008354 (PMC7685438; doi:10.1371/journal.pcbi.1008354)
Supplement: S4 File — (GZ) [file pcbi.1008354.s018.gz › S4_File/gor0.7/53.tsv]

ontology	category	term	BH
CC	GO:0032991	protein-containing complex	9.15033095460107e-10
BP	GO:0009987	cellular process	6.56897317118287e-09
MF	GO:0005488	binding	9.24400905482349e-08
BP	GO:0071840	cellular component organization or biogenesis	2.11983655542756e-07
MF	GO:0005515	protein binding	7.69774389547359e-07
CC	GO:0031012	extracellular matrix	2.86662697983881e-06
BP	GO:0016043	cellular component organization	2.86662697983881e-06
CC	GO:0043228	non-membrane-bounded organelle	2.86662697983881e-06
MF	GO:0005201	extracellular matrix structural constituent	3.78683657776951e-06
BP	GO:0007275	multicellular organism development	4.7895939264636e-06
CC	GO:0045202	synapse	4.7895939264636e-06
BP	GO:0032501	multicellular organismal process	5.27113871251026e-06
CC	GO:0043232	intracellular non-membrane-bounded organelle	5.32482232848116e-06
BP	GO:0048856	anatomical structure development	5.43577792402056e-06
BP	GO:0065007	biological regulation	5.71815659080887e-06
BP	GO:0048731	system development	5.71815659080887e-06
BP	GO:0032502	developmental process	6.09013225912281e-06
CC	GO:0044428	nuclear part	6.09013225912281e-06
CC	GO:0044456	synapse part	6.9650838188035e-06
CC	GO:0030424	axon	7.8352043867961e-06
MF	GO:0005198	structural molecule activity	7.8352043867961e-06
CC	GO:0097060	synaptic membrane	1.00694211093342e-05
CC	GO:0062023	collagen-containing extracellular matrix	1.03687565291289e-05
CC	GO:0097458	neuron part	1.11047258687988e-05
BP	GO:0006396	RNA processing	3.1203449159013e-05
CC	GO:1990904	ribonucleoprotein complex	3.68777745637521e-05
BP	GO:0050789	regulation of biological process	3.74891585011447e-05
BP	GO:0050794	regulation of cellular process	4.73375954192033e-05
BP	GO:0051179	localization	6.48010134877448e-05
CC	GO:0031226	intrinsic component of plasma membrane	9.10077716322848e-05
CC	GO:0045211	postsynaptic membrane	9.83110168021824e-05
CC	GO:0031981	nuclear lumen	9.84930699197015e-05
BP	GO:0007399	nervous system development	0.000105935370474174
CC	GO:0044422	organelle part	0.000132846288640962
CC	GO:0098687	chromosomal region	0.000151074262797362
CC	GO:0005887	integral component of plasma membrane	0.000187184622623311
CC	GO:0033267	axon part	0.000232790224155035
CC	GO:0000776	kinetochore	0.000245900606306522
CC	GO:0000775	chromosome, centromeric region	0.000246998872366101
CC	GO:0099240	intrinsic component of synaptic membrane	0.000470344221781198
MF	GO:0044877	protein-containing complex binding	0.000549064862357287
BP	GO:0008380	RNA splicing	0.000556865914345817
CC	GO:0036477	somatodendritic compartment	0.000615142439586326
CC	GO:0030054	cell junction	0.000647244019546628
BP	GO:0048519	negative regulation of biological process	0.000647244019546628
BP	GO:0090304	nucleic acid metabolic process	0.000647244019546628
BP	GO:0040007	growth	0.000677448243498495
CC	GO:0070013	intracellular organelle lumen	0.000677448243498495
BP	GO:0051128	regulation of cellular component organization	0.000696387699831103
CC	GO:0031974	membrane-enclosed lumen	0.000702656704235209
CC	GO:0043233	organelle lumen	0.000702656704235209
BP	GO:0016071	mRNA metabolic process	0.000711999415824341
CC	GO:0098793	presynapse	0.000769108750622694
CC	GO:0098936	intrinsic component of postsynaptic membrane	0.000770672420650005
BP	GO:0006139	nucleobase-containing compound metabolic process	0.00102622452301672
CC	GO:0005634	nucleus	0.00107095996388996
CC	GO:0005681	spliceosomal complex	0.00114841082478891
BP	GO:0006397	mRNA processing	0.0011574719630555
CC	GO:0044459	plasma membrane part	0.0012130177412928
BP	GO:0051130	positive regulation of cellular component organization	0.00139180048863615
CC	GO:0005694	chromosome	0.00147501740144986
BP	GO:0048523	negative regulation of cellular process	0.00152442281680421
BP	GO:0006403	RNA localization	0.00159680957866819
BP	GO:0051726	regulation of cell cycle	0.00177551871675851
CC	GO:0044297	cell body	0.00214584544961977
CC	GO:0005654	nucleoplasm	0.00218574956113774
CC	GO:0043005	neuron projection	0.0022549608029368
BP	GO:0006260	DNA replication	0.0022549608029368
CC	GO:0005623	cell	0.00253648983373697
BP	GO:0099536	synaptic signaling	0.00279932012372845
CC	GO:0044464	cell part	0.00279932012372845
BP	GO:0043170	macromolecule metabolic process	0.0029512639320018
CC	GO:0099634	postsynaptic specialization membrane	0.0029512639320018
BP	GO:0034641	cellular nitrogen compound metabolic process	0.00308855533797437
CC	GO:0099699	integral component of synaptic membrane	0.00308855533797437
BP	GO:0007049	cell cycle	0.00317259969250941
CC	GO:0098590	plasma membrane region	0.00317259969250941
CC	GO:0099055	integral component of postsynaptic membrane	0.00336022809822218
CC	GO:0043025	neuronal cell body	0.0034907470330808
CC	GO:0044446	intracellular organelle part	0.00358681780627276
CC	GO:0044427	chromosomal part	0.00362784314676876
BP	GO:0099537	trans-synaptic signaling	0.00370782834325866
BP	GO:0000245	spliceosomal complex assembly	0.00370782834325866
BP	GO:0006259	DNA metabolic process	0.00370782834325866
BP	GO:0007268	chemical synaptic transmission	0.00376288172051115
BP	GO:0098916	anterograde trans-synaptic signaling	0.00376288172051115
BP	GO:0051239	regulation of multicellular organismal process	0.0037642951110719
BP	GO:0051094	positive regulation of developmental process	0.00387937691178982
CC	GO:0098794	postsynapse	0.00387937691178982
CC	GO:0000779	condensed chromosome, centromeric region	0.00393527643887765
BP	GO:0046483	heterocycle metabolic process	0.00406070643218818
CC	GO:0000777	condensed chromosome kinetochore	0.00420599355761733
MF	GO:0005212	structural constituent of eye lens	0.00424809222833142
MF	GO:0003729	mRNA binding	0.00458435487717706
BP	GO:0048518	positive regulation of biological process	0.00468555672576979
BP	GO:0031123	RNA 3'-end processing	0.00502574094667104
BP	GO:0090068	positive regulation of cell cycle process	0.00502574094667104
CC	GO:0098982	GABA-ergic synapse	0.00527518822015963
BP	GO:0051236	establishment of RNA localization	0.00527857404635215
BP	GO:0048589	developmental growth	0.00552687700864748
BP	GO:0007346	regulation of mitotic cell cycle	0.00559281229742323
MF	GO:0003723	RNA binding	0.00579939423039069
BP	GO:0000278	mitotic cell cycle	0.005800630978561
BP	GO:0000070	mitotic sister chromatid segregation	0.005800630978561
BP	GO:0032879	regulation of localization	0.00649996940646639
BP	GO:0006725	cellular aromatic compound metabolic process	0.0067966384383633
CC	GO:0044421	extracellular region part	0.00804014700235644
BP	GO:0048522	positive regulation of cellular process	0.00804014700235644
BP	GO:0048869	cellular developmental process	0.00804014700235644
BP	GO:0030154	cell differentiation	0.0108209613470082
BP	GO:0050657	nucleic acid transport	0.0108209613470082
BP	GO:0050658	RNA transport	0.0108209613470082
CC	GO:0150034	distal axon	0.0120277853867691
BP	GO:0050793	regulation of developmental process	0.0120277853867691
CC	GO:0005581	collagen trimer	0.0120277853867691
BP	GO:0022008	neurogenesis	0.0120277853867691
BP	GO:2000026	regulation of multicellular organismal development	0.0120277853867691
CC	GO:0098978	glutamatergic synapse	0.0124629886684688
BP	GO:2000463	positive regulation of excitatory postsynaptic potential	0.012952603049062
BP	GO:0007215	glutamate receptor signaling pathway	0.012952603049062
BP	GO:1901360	organic cyclic compound metabolic process	0.0132245578114569
BP	GO:0033045	regulation of sister chromatid segregation	0.0146100714652563
BP	GO:1901701	cellular response to oxygen-containing compound	0.0148452991612143
BP	GO:0051716	cellular response to stimulus	0.0149339019474897
BP	GO:0035264	multicellular organism growth	0.0161766254800297
CC	GO:0098948	intrinsic component of postsynaptic specialization membrane	0.0166071728197641
BP	GO:0051234	establishment of localization	0.0166071728197641
CC	GO:0005886	plasma membrane	0.0170356219704181
BP	GO:0007155	cell adhesion	0.0177479847163633
BP	GO:0045597	positive regulation of cell differentiation	0.0177479847163633
BP	GO:0022610	biological adhesion	0.0178290115318202
CC	GO:0071944	cell periphery	0.0179160725546794
BP	GO:0007154	cell communication	0.0188337269032422
BP	GO:0051983	regulation of chromosome segregation	0.0189820556165635
BP	GO:0006807	nitrogen compound metabolic process	0.0192035297872083
CC	GO:0005615	extracellular space	0.0194783116574634
BP	GO:0050804	modulation of chemical synaptic transmission	0.0194783116574634
BP	GO:0000375	RNA splicing, via transesterification reactions	0.0194783116574634
BP	GO:0000377	RNA splicing, via transesterification reactions with bulged adenosine as nucleophile	0.0194783116574634
BP	GO:0000398	mRNA splicing, via spliceosome	0.0194783116574634
BP	GO:0033047	regulation of mitotic sister chromatid segregation	0.0196004083214381
CC	GO:0098839	postsynaptic density membrane	0.0200877483579958
BP	GO:0000819	sister chromatid segregation	0.0202428739811236
BP	GO:0023052	signaling	0.0203759700251929
CC	GO:0098878	neurotransmitter receptor complex	0.0224309560422507
BP	GO:0048699	generation of neurons	0.0225187269664653
BP	GO:0099177	regulation of trans-synaptic signaling	0.0225187269664653
CC	GO:0005813	centrosome	0.0232912946113788
BP	GO:0048468	cell development	0.0235231091927526
BP	GO:0140014	mitotic nuclear division	0.023789929222488
BP	GO:0048666	neuron development	0.023856157431579
BP	GO:0006275	regulation of DNA replication	0.0244842497765641
CC	GO:0000228	nuclear chromosome	0.0247476775253638
BP	GO:0022613	ribonucleoprotein complex biogenesis	0.0247476775253638
BP	GO:0044089	positive regulation of cellular component biogenesis	0.0256302081623837
BP	GO:0048167	regulation of synaptic plasticity	0.0256302081623837
BP	GO:0050806	positive regulation of synaptic transmission	0.0256302081623837
CC	GO:0008328	ionotropic glutamate receptor complex	0.0264098959422734
BP	GO:0050808	synapse organization	0.0266233033671181
CC	GO:0099572	postsynaptic specialization	0.0275918434700047
BP	GO:0120039	plasma membrane bounded cell projection morphogenesis	0.0290155651447171
BP	GO:0030182	neuron differentiation	0.0290155651447171
MF	GO:0030020	extracellular matrix structural constituent conferring tensile strength	0.0299361831627801
BP	GO:0008037	cell recognition	0.030292201735946
BP	GO:0048812	neuron projection morphogenesis	0.0310481812413106
CC	GO:0099146	intrinsic component of postsynaptic density membrane	0.031274734054256
BP	GO:0044085	cellular component biogenesis	0.0318659907673803
MF	GO:0046873	metal ion transmembrane transporter activity	0.0326225997174277
BP	GO:0010467	gene expression	0.0334801481962065
BP	GO:0051962	positive regulation of nervous system development	0.0344795825536366
MF	GO:0005102	signaling receptor binding	0.0345878417987498
BP	GO:0048858	cell projection morphogenesis	0.0345878417987498
BP	GO:0010564	regulation of cell cycle process	0.0345878417987498
MF	GO:0004529	exodeoxyribonuclease activity	0.0350700394638854
CC	GO:0042995	cell projection	0.0375694779878676
CC	GO:0042734	presynaptic membrane	0.0378310219892711
BP	GO:0006928	movement of cell or subcellular component	0.0398799914538405
BP	GO:0032990	cell part morphogenesis	0.0403805496241202
MF	GO:0043167	ion binding	0.0410038300521066
BP	GO:0045931	positive regulation of mitotic cell cycle	0.0410038300521066
BP	GO:0048168	regulation of neuronal synaptic plasticity	0.0410038300521066
MF	GO:0043168	anion binding	0.0410038300521066
BP	GO:0042221	response to chemical	0.0416561732863197
BP	GO:0016070	RNA metabolic process	0.0418852217795452
BP	GO:0007059	chromosome segregation	0.0429802606907735
CC	GO:0005576	extracellular region	0.0431263897868518
BP	GO:1901990	regulation of mitotic cell cycle phase transition	0.0435635584072957
BP	GO:1903047	mitotic cell cycle process	0.0435635584072957
BP	GO:1900449	regulation of glutamate receptor signaling pathway	0.044666418854392
CC	GO:0097447	dendritic tree	0.0446860479208411
MF	GO:0097367	carbohydrate derivative binding	0.0446860479208411
MF	GO:0005509	calcium ion binding	0.0446860479208411
BP	GO:0060351	cartilage development involved in endochondral bone morphogenesis	0.0446860479208411
BP	GO:0051960	regulation of nervous system development	0.0453704211454513
CC	GO:0044420	extracellular matrix component	0.0455868466185205
MF	GO:1990825	sequence-specific mRNA binding	0.0459126332068901
BP	GO:0045595	regulation of cell differentiation	0.0461122389767139
CC	GO:0044454	nuclear chromosome part	0.046541850693064
BP	GO:0008209	androgen metabolic process	0.0466601570125386
BP	GO:0016477	cell migration	0.0466601570125386
BP	GO:1901987	regulation of cell cycle phase transition	0.0466601570125386
BP	GO:0015931	nucleobase-containing compound transport	0.0466601570125386
BP	GO:0051052	regulation of DNA metabolic process	0.0466601570125386
BP	GO:0098655	cation transmembrane transport	0.0466601570125386
BP	GO:0003071	renal system process involved in regulation of systemic arterial blood pressure	0.0477976369239572
MF	GO:0016817	hydrolase activity, acting on acid anhydrides	0.0477976369239572
MF	GO:0016818	hydrolase activity, acting on acid anhydrides, in phosphorus-containing anhydrides	0.0477976369239572
CC	GO:0032279	asymmetric synapse	0.0477976369239572
BP	GO:0031124	mRNA 3'-end processing	0.0489645076687112
BP	GO:0044260	cellular macromolecule metabolic process	0.0492910960866967
