# Supplementary material for: Dedicated transcriptomics combined with power analysis lead to functional understanding of genes with weak phenotypic changes in knockout lines
Source: PLoS Comput Biol. 2020 Nov 12;16(11):e1008354. doi: 10.1371/journal.pcbi.1008354 (PMC7685438; doi:10.1371/journal.pcbi.1008354)
Supplement: S4 File — (GZ) [file pcbi.1008354.s018.gz › S4_File/gor0.7/52.tsv]

ontology	category	term	BH
CC	GO:0032991	protein-containing complex	2.05557840615753e-09
BP	GO:0009987	cellular process	5.42783757185541e-07
BP	GO:0071840	cellular component organization or biogenesis	3.2713906550878e-06
CC	GO:0031012	extracellular matrix	3.85677558064392e-06
CC	GO:0044428	nuclear part	4.24672735268502e-06
CC	GO:0062023	collagen-containing extracellular matrix	1.11359745289205e-05
MF	GO:0005198	structural molecule activity	1.23622020084215e-05
CC	GO:0043228	non-membrane-bounded organelle	1.55074733045324e-05
CC	GO:0031981	nuclear lumen	2.77591045884758e-05
BP	GO:0016043	cellular component organization	2.77591045884758e-05
BP	GO:0006396	RNA processing	2.77591045884758e-05
CC	GO:0043232	intracellular non-membrane-bounded organelle	2.9135210452943e-05
MF	GO:0005201	extracellular matrix structural constituent	3.03441028126047e-05
MF	GO:0005515	protein binding	3.81422565914732e-05
CC	GO:0030424	axon	6.34658597773195e-05
BP	GO:0032501	multicellular organismal process	6.34658597773195e-05
CC	GO:0097060	synaptic membrane	6.34658597773195e-05
BP	GO:0048731	system development	6.34658597773195e-05
BP	GO:0032502	developmental process	6.34658597773195e-05
CC	GO:0070013	intracellular organelle lumen	6.60646459819988e-05
CC	GO:0031974	membrane-enclosed lumen	6.67044836954697e-05
CC	GO:0043233	organelle lumen	6.67044836954697e-05
CC	GO:1990904	ribonucleoprotein complex	8.32292553473616e-05
BP	GO:0007275	multicellular organism development	8.32292553473616e-05
MF	GO:0005488	binding	0.000105494683285658
CC	GO:0000775	chromosome, centromeric region	0.000145507547029683
CC	GO:0005654	nucleoplasm	0.000178590352258808
CC	GO:0098687	chromosomal region	0.000232697298560917
BP	GO:0016071	mRNA metabolic process	0.00031019162570301
BP	GO:0006397	mRNA processing	0.000317962966239807
BP	GO:0008380	RNA splicing	0.000323976275365264
CC	GO:0045211	postsynaptic membrane	0.000367041988715314
BP	GO:0048856	anatomical structure development	0.000428873417181399
CC	GO:0005634	nucleus	0.000428873417181399
CC	GO:0000776	kinetochore	0.000447932608330188
CC	GO:0097458	neuron part	0.000627903859031471
BP	GO:0040007	growth	0.000627903859031471
CC	GO:0005681	spliceosomal complex	0.000627903859031471
CC	GO:0044456	synapse part	0.000627903859031471
CC	GO:0045202	synapse	0.000851778121342797
CC	GO:0036477	somatodendritic compartment	0.0014015206640921
BP	GO:0065007	biological regulation	0.00141532182189261
CC	GO:0043025	neuronal cell body	0.00166032713338371
BP	GO:0048519	negative regulation of biological process	0.00220578221352356
CC	GO:0000779	condensed chromosome, centromeric region	0.0025011716309685
BP	GO:0050789	regulation of biological process	0.00253298511625541
BP	GO:0048523	negative regulation of cellular process	0.00257975091161308
BP	GO:0007399	nervous system development	0.00270333876136955
CC	GO:0044297	cell body	0.00270333876136955
CC	GO:0033267	axon part	0.00303630811431021
CC	GO:0044421	extracellular region part	0.00336441640782641
BP	GO:0050794	regulation of cellular process	0.00357076413810051
CC	GO:0044422	organelle part	0.00357076413810051
BP	GO:0051239	regulation of multicellular organismal process	0.00373144857951173
MF	GO:0044877	protein-containing complex binding	0.00373144857951173
BP	GO:0090304	nucleic acid metabolic process	0.00414259835936428
BP	GO:0000375	RNA splicing, via transesterification reactions	0.00414259835936428
BP	GO:0000377	RNA splicing, via transesterification reactions with bulged adenosine as nucleophile	0.00414259835936428
BP	GO:0000398	mRNA splicing, via spliceosome	0.00414259835936428
BP	GO:0006139	nucleobase-containing compound metabolic process	0.00414259835936428
MF	GO:0005212	structural constituent of eye lens	0.00429737914126327
BP	GO:0060350	endochondral bone morphogenesis	0.00562885784037948
BP	GO:0000245	spliceosomal complex assembly	0.0060553196874883
BP	GO:0048518	positive regulation of biological process	0.0060553196874883
CC	GO:0099240	intrinsic component of synaptic membrane	0.00611158617633034
MF	GO:0003729	mRNA binding	0.00624948770767967
BP	GO:0051726	regulation of cell cycle	0.00653244611559555
CC	GO:0000777	condensed chromosome kinetochore	0.00720492346674641
BP	GO:0051128	regulation of cellular component organization	0.00724931795676573
CC	GO:0030054	cell junction	0.00724931795676573
CC	GO:0097447	dendritic tree	0.00727609081770124
BP	GO:0048589	developmental growth	0.00733460881426622
CC	GO:0098936	intrinsic component of postsynaptic membrane	0.00733460881426622
CC	GO:0099634	postsynaptic specialization membrane	0.00812290523544754
BP	GO:0060351	cartilage development involved in endochondral bone morphogenesis	0.00909020761883473
CC	GO:0031226	intrinsic component of plasma membrane	0.0091886984558341
BP	GO:0046483	heterocycle metabolic process	0.00995260032782542
BP	GO:0099536	synaptic signaling	0.00995558946277537
BP	GO:0051094	positive regulation of developmental process	0.0101246319379219
CC	GO:0098982	GABA-ergic synapse	0.0101434750389423
CC	GO:0098590	plasma membrane region	0.0101434750389423
CC	GO:0043005	neuron projection	0.0101434750389423
BP	GO:0051179	localization	0.0101434750389423
CC	GO:0030425	dendrite	0.0102560700426941
CC	GO:0005813	centrosome	0.0108834431101985
BP	GO:0000070	mitotic sister chromatid segregation	0.0110632929803773
BP	GO:0006260	DNA replication	0.0126020222050867
BP	GO:0099537	trans-synaptic signaling	0.0129872407444453
BP	GO:0050808	synapse organization	0.0131624858391794
BP	GO:0034641	cellular nitrogen compound metabolic process	0.0131693373267497
BP	GO:2000026	regulation of multicellular organismal development	0.0132912571352782
MF	GO:0046873	metal ion transmembrane transporter activity	0.0141356803708547
CC	GO:0098794	postsynapse	0.0141897914861973
MF	GO:0003723	RNA binding	0.0141897914861973
BP	GO:0006403	RNA localization	0.0141897914861973
MF	GO:0030020	extracellular matrix structural constituent conferring tensile strength	0.0153164162110081
BP	GO:0051130	positive regulation of cellular component organization	0.0154378436522221
CC	GO:0005887	integral component of plasma membrane	0.016349560946294
BP	GO:0007268	chemical synaptic transmission	0.0164055633047455
BP	GO:0098916	anterograde trans-synaptic signaling	0.0164055633047455
CC	GO:0044446	intracellular organelle part	0.0171271058750463
BP	GO:0000278	mitotic cell cycle	0.0174565399946133
BP	GO:0006259	DNA metabolic process	0.0187215738918778
CC	GO:0005694	chromosome	0.0191413319070579
BP	GO:0051960	regulation of nervous system development	0.0194694307547515
BP	GO:0008037	cell recognition	0.0194694307547515
CC	GO:0098978	glutamatergic synapse	0.0198384202984626
CC	GO:0044427	chromosomal part	0.0211980002947598
CC	GO:0099699	integral component of synaptic membrane	0.0211980002947598
BP	GO:0045597	positive regulation of cell differentiation	0.0215840987530581
BP	GO:0090068	positive regulation of cell cycle process	0.0217199330506527
BP	GO:0007049	cell cycle	0.0217199330506527
BP	GO:0048522	positive regulation of cellular process	0.0217199330506527
BP	GO:0048468	cell development	0.0230954787917484
BP	GO:0040008	regulation of growth	0.0236458995484888
BP	GO:0006725	cellular aromatic compound metabolic process	0.0236828585593869
BP	GO:0043170	macromolecule metabolic process	0.0236828585593869
CC	GO:0099055	integral component of postsynaptic membrane	0.0236828585593869
BP	GO:0007346	regulation of mitotic cell cycle	0.0236828585593869
CC	GO:0005581	collagen trimer	0.0236828585593869
BP	GO:0050793	regulation of developmental process	0.0236998736021494
CC	GO:0005615	extracellular space	0.0286413265137084
BP	GO:0051983	regulation of chromosome segregation	0.0291333717034889
BP	GO:0022008	neurogenesis	0.0291333717034889
BP	GO:0003009	skeletal muscle contraction	0.0300156691823016
BP	GO:0030154	cell differentiation	0.0305699630038433
BP	GO:0000819	sister chromatid segregation	0.0306283248581256
BP	GO:0048666	neuron development	0.0308887979297751
BP	GO:0031123	RNA 3'-end processing	0.0310822073644836
BP	GO:0022613	ribonucleoprotein complex biogenesis	0.0321307201359336
BP	GO:0051962	positive regulation of nervous system development	0.035047700297397
BP	GO:0099177	regulation of trans-synaptic signaling	0.035047700297397
BP	GO:0051216	cartilage development	0.0367608847086584
CC	GO:0005856	cytoskeleton	0.0367608847086584
CC	GO:0044459	plasma membrane part	0.0367608847086584
BP	GO:0098659	inorganic cation import across plasma membrane	0.0367608847086584
BP	GO:0099587	inorganic ion import across plasma membrane	0.0367608847086584
CC	GO:0044464	cell part	0.0372882095042717
BP	GO:0098655	cation transmembrane transport	0.0372882095042717
BP	GO:0048699	generation of neurons	0.037624126914372
BP	GO:0050804	modulation of chemical synaptic transmission	0.0376819749077757
BP	GO:1901360	organic cyclic compound metabolic process	0.0376819749077757
CC	GO:0099572	postsynaptic specialization	0.0380270471085549
BP	GO:0048869	cellular developmental process	0.0383451484473452
CC	GO:0005623	cell	0.0384231650545139
BP	GO:0003417	growth plate cartilage development	0.0400400182660974
BP	GO:0044085	cellular component biogenesis	0.0405243183218305
BP	GO:0033045	regulation of sister chromatid segregation	0.0410739644105498
BP	GO:0051236	establishment of RNA localization	0.0416129479301416
BP	GO:0002062	chondrocyte differentiation	0.0416129479301416
BP	GO:0030182	neuron differentiation	0.0417899866369864
BP	GO:0060349	bone morphogenesis	0.0425171651705697
CC	GO:0098793	presynapse	0.0442212845527611
BP	GO:0042221	response to chemical	0.046767191703034
BP	GO:0048167	regulation of synaptic plasticity	0.046767191703034
