# Supplementary material for: Dedicated transcriptomics combined with power analysis lead to functional understanding of genes with weak phenotypic changes in knockout lines
Source: PLoS Comput Biol. 2020 Nov 12;16(11):e1008354. doi: 10.1371/journal.pcbi.1008354 (PMC7685438; doi:10.1371/journal.pcbi.1008354)
Supplement: S4 File — (GZ) [file pcbi.1008354.s018.gz › S4_File/gor0.7/546.tsv]

ontology	category	term	BH
CC	GO:0032991	protein-containing complex	5.09427243805342e-10
BP	GO:0009987	cellular process	1.13089037246304e-09
CC	GO:0044428	nuclear part	6.97562503224786e-08
CC	GO:0043228	non-membrane-bounded organelle	6.97562503224786e-08
BP	GO:0071840	cellular component organization or biogenesis	1.53279437007866e-07
CC	GO:0043232	intracellular non-membrane-bounded organelle	1.53279437007866e-07
MF	GO:0005488	binding	1.53279437007866e-07
CC	GO:0031981	nuclear lumen	5.4957267745273e-07
MF	GO:0005515	protein binding	5.4957267745273e-07
BP	GO:0048731	system development	8.01049747136928e-07
BP	GO:0007275	multicellular organism development	8.87167183699496e-07
BP	GO:0032501	multicellular organismal process	9.72125047009065e-07
CC	GO:0070013	intracellular organelle lumen	9.72125047009065e-07
CC	GO:0031974	membrane-enclosed lumen	9.72125047009065e-07
CC	GO:0043233	organelle lumen	9.72125047009065e-07
CC	GO:0031012	extracellular matrix	9.72125047009065e-07
BP	GO:0065007	biological regulation	1.00387635113256e-06
BP	GO:0032502	developmental process	1.45305844097157e-06
BP	GO:0048856	anatomical structure development	1.54596325004181e-06
BP	GO:0016043	cellular component organization	1.83486175683439e-06
BP	GO:0050789	regulation of biological process	1.97786429391805e-06
MF	GO:0005198	structural molecule activity	3.62053672246348e-06
BP	GO:0050794	regulation of cellular process	3.86300315846201e-06
MF	GO:0005201	extracellular matrix structural constituent	3.9107881376779e-06
CC	GO:0005634	nucleus	3.9107881376779e-06
CC	GO:0005654	nucleoplasm	4.03782137383032e-06
CC	GO:0045202	synapse	1.2464781150507e-05
CC	GO:0030424	axon	1.26488202098015e-05
CC	GO:0097060	synaptic membrane	1.58286554697468e-05
CC	GO:0044422	organelle part	1.58286554697468e-05
CC	GO:0062023	collagen-containing extracellular matrix	2.31962579504112e-05
BP	GO:0048523	negative regulation of cellular process	2.89968739980552e-05
BP	GO:0048519	negative regulation of biological process	3.25910786835801e-05
BP	GO:0090304	nucleic acid metabolic process	3.84329495448787e-05
BP	GO:0043170	macromolecule metabolic process	4.15147167568843e-05
BP	GO:0006139	nucleobase-containing compound metabolic process	4.15147167568843e-05
BP	GO:0006396	RNA processing	4.17400112714508e-05
CC	GO:0005623	cell	5.69217457002898e-05
CC	GO:0044464	cell part	6.22568293979821e-05
CC	GO:0044456	synapse part	7.27559819145605e-05
MF	GO:0044877	protein-containing complex binding	7.58852818642267e-05
CC	GO:0097458	neuron part	7.58852818642267e-05
CC	GO:1990904	ribonucleoprotein complex	7.58852818642267e-05
CC	GO:0000775	chromosome, centromeric region	9.16119927056301e-05
BP	GO:0007399	nervous system development	9.30080380730645e-05
CC	GO:0098687	chromosomal region	0.000107798566872251
CC	GO:0000776	kinetochore	0.000190494281830767
BP	GO:0008380	RNA splicing	0.000262181496510337
CC	GO:0005856	cytoskeleton	0.000279165794440024
CC	GO:0044446	intracellular organelle part	0.000342291533407507
BP	GO:0051726	regulation of cell cycle	0.000504053681086603
BP	GO:0051239	regulation of multicellular organismal process	0.000572422075379032
BP	GO:0046483	heterocycle metabolic process	0.000804404902495508
CC	GO:0045211	postsynaptic membrane	0.000907386652084069
CC	GO:0033267	axon part	0.000943492173157565
BP	GO:0034641	cellular nitrogen compound metabolic process	0.00103644889626281
CC	GO:0005681	spliceosomal complex	0.00106591923797548
CC	GO:0030054	cell junction	0.00116228312539726
BP	GO:0048518	positive regulation of biological process	0.00124748323899412
CC	GO:0031226	intrinsic component of plasma membrane	0.00149410637737511
BP	GO:0051128	regulation of cellular component organization	0.00171979372339275
BP	GO:0006725	cellular aromatic compound metabolic process	0.00188494201945032
BP	GO:0006397	mRNA processing	0.00188623294988031
CC	GO:0005887	integral component of plasma membrane	0.00212039601716784
BP	GO:0099536	synaptic signaling	0.00212039601716784
BP	GO:0007268	chemical synaptic transmission	0.00225819645749731
BP	GO:0098916	anterograde trans-synaptic signaling	0.00225819645749731
BP	GO:0006807	nitrogen compound metabolic process	0.00225819645749731
BP	GO:0016071	mRNA metabolic process	0.00240885989184561
BP	GO:0051179	localization	0.0025665824417444
BP	GO:0032879	regulation of localization	0.00265438940301966
BP	GO:0010467	gene expression	0.00265438940301966
CC	GO:0036477	somatodendritic compartment	0.00265438940301966
BP	GO:0099537	trans-synaptic signaling	0.00293906561010258
BP	GO:0051130	positive regulation of cellular component organization	0.00293906561010258
BP	GO:0048167	regulation of synaptic plasticity	0.00293906561010258
BP	GO:0000375	RNA splicing, via transesterification reactions	0.00293906561010258
BP	GO:0000377	RNA splicing, via transesterification reactions with bulged adenosine as nucleophile	0.00293906561010258
BP	GO:0000398	mRNA splicing, via spliceosome	0.00293906561010258
BP	GO:0050793	regulation of developmental process	0.00296008535131696
CC	GO:0044427	chromosomal part	0.00306781894137074
BP	GO:0051094	positive regulation of developmental process	0.00309091946454232
CC	GO:0099240	intrinsic component of synaptic membrane	0.00320363889244599
BP	GO:0000245	spliceosomal complex assembly	0.00355255949398957
BP	GO:0048869	cellular developmental process	0.00360096678247122
BP	GO:2000026	regulation of multicellular organismal development	0.00382487744511616
CC	GO:0044421	extracellular region part	0.00383436094254926
CC	GO:0098878	neurotransmitter receptor complex	0.0038433970293467
CC	GO:0043005	neuron projection	0.00394874023383327
BP	GO:0040007	growth	0.00417737160850065
BP	GO:0007049	cell cycle	0.00428908530217944
CC	GO:0005694	chromosome	0.00437414014105482
BP	GO:0008150	biological_process	0.00442038789977383
CC	GO:0008328	ionotropic glutamate receptor complex	0.0045385305360963
BP	GO:0031123	RNA 3'-end processing	0.00494378173353558
BP	GO:0048168	regulation of neuronal synaptic plasticity	0.0050980416078306
BP	GO:0030154	cell differentiation	0.00520034008469188
BP	GO:0016070	RNA metabolic process	0.00529629198437275
BP	GO:0006260	DNA replication	0.0054956370007046
BP	GO:0007346	regulation of mitotic cell cycle	0.00589189743937456
CC	GO:0098590	plasma membrane region	0.00634597108903654
BP	GO:0000278	mitotic cell cycle	0.00646927882241804
BP	GO:0022613	ribonucleoprotein complex biogenesis	0.00658730388116168
CC	GO:0097447	dendritic tree	0.00658730388116168
CC	GO:0098982	GABA-ergic synapse	0.00667424184211199
BP	GO:0022610	biological adhesion	0.00678022800966819
CC	GO:0005813	centrosome	0.00678022800966819
CC	GO:0044420	extracellular matrix component	0.00742165100792322
BP	GO:0048522	positive regulation of cellular process	0.00742468191086278
CC	GO:0098936	intrinsic component of postsynaptic membrane	0.00744939203421375
CC	GO:0005615	extracellular space	0.00744939203421375
BP	GO:0050804	modulation of chemical synaptic transmission	0.00765048071327416
BP	GO:0050808	synapse organization	0.0077084301770966
BP	GO:0007155	cell adhesion	0.00796484788106281
BP	GO:1901360	organic cyclic compound metabolic process	0.00830848994349379
BP	GO:0006941	striated muscle contraction	0.00858088715891912
BP	GO:0099177	regulation of trans-synaptic signaling	0.00916138698579688
CC	GO:0030425	dendrite	0.00955946303696255
CC	GO:0000779	condensed chromosome, centromeric region	0.0110497792369229
BP	GO:0045597	positive regulation of cell differentiation	0.0113178866903416
CC	GO:0034705	potassium channel complex	0.0113546853856857
MF	GO:0005267	potassium channel activity	0.0118944946934967
CC	GO:0098793	presynapse	0.0118944946934967
CC	GO:0098794	postsynapse	0.0120818472534267
BP	GO:0006403	RNA localization	0.0122993581945083
CC	GO:0099512	supramolecular fiber	0.0125622436485028
BP	GO:0030001	metal ion transport	0.0126400072494175
BP	GO:0044260	cellular macromolecule metabolic process	0.0126400072494175
CC	GO:0099699	integral component of synaptic membrane	0.0127260062945282
BP	GO:0097435	supramolecular fiber organization	0.013621644016575
CC	GO:0099080	supramolecular complex	0.0143865800061737
CC	GO:0099081	supramolecular polymer	0.0143865800061737
MF	GO:0003723	RNA binding	0.0145358469714307
BP	GO:0048589	developmental growth	0.0149654658529897
CC	GO:0044459	plasma membrane part	0.0149654658529897
CC	GO:0000777	condensed chromosome kinetochore	0.0153573306840999
BP	GO:0098655	cation transmembrane transport	0.0153573306840999
MF	GO:0003729	mRNA binding	0.0153573306840999
CC	GO:0042734	presynaptic membrane	0.0155599482713048
BP	GO:0032412	regulation of ion transmembrane transporter activity	0.0158061787866859
BP	GO:0048468	cell development	0.0158522465702115
MF	GO:0005212	structural constituent of eye lens	0.0159166726357064
CC	GO:0098978	glutamatergic synapse	0.0159166726357064
CC	GO:0044327	dendritic spine head	0.0161944574028186
CC	GO:0071013	catalytic step 2 spliceosome	0.01647923195009
BP	GO:0051983	regulation of chromosome segregation	0.0167192593172678
BP	GO:1905477	positive regulation of protein localization to membrane	0.0170840902105249
BP	GO:0022008	neurogenesis	0.0171560122170299
CC	GO:0005576	extracellular region	0.017359308964964
BP	GO:0001501	skeletal system development	0.0180416132218359
CC	GO:0034703	cation channel complex	0.0197997231841225
CC	GO:0044297	cell body	0.0197997231841225
BP	GO:0003009	skeletal muscle contraction	0.0197997231841225
BP	GO:0006261	DNA-dependent DNA replication	0.0199247724087841
BP	GO:0006259	DNA metabolic process	0.0200397728241715
BP	GO:0044085	cellular component biogenesis	0.0203681414479193
BP	GO:0006813	potassium ion transport	0.0206511379560841
CC	GO:0005581	collagen trimer	0.020858558948352
BP	GO:1901701	cellular response to oxygen-containing compound	0.020858558948352
BP	GO:0045595	regulation of cell differentiation	0.0217363461767284
BP	GO:0051960	regulation of nervous system development	0.0221650795667894
BP	GO:0003015	heart process	0.0223713307687012
BP	GO:0060255	regulation of macromolecule metabolic process	0.0235686940316655
BP	GO:0140014	mitotic nuclear division	0.0235686940316655
BP	GO:0044238	primary metabolic process	0.0239169296521311
MF	GO:0046873	metal ion transmembrane transporter activity	0.0252816862022047
CC	GO:0099055	integral component of postsynaptic membrane	0.0254806276631642
BP	GO:0033045	regulation of sister chromatid segregation	0.0259667165808088
BP	GO:0030182	neuron differentiation	0.0260006056757189
CC	GO:0043025	neuronal cell body	0.0265912258949079
BP	GO:0090068	positive regulation of cell cycle process	0.0271719239870326
BP	GO:0008037	cell recognition	0.0274131369349196
MF	GO:0030020	extracellular matrix structural constituent conferring tensile strength	0.0274131369349196
BP	GO:0048699	generation of neurons	0.0275217653422762
BP	GO:0000070	mitotic sister chromatid segregation	0.0275217653422762
MF	GO:0015079	potassium ion transmembrane transporter activity	0.0275769190162258
CC	GO:0043226	organelle	0.0275903178530543
CC	GO:0044430	cytoskeletal part	0.0275903178530543
BP	GO:2001257	regulation of cation channel activity	0.0284598384323595
BP	GO:0060341	regulation of cellular localization	0.0284598384323595
CC	GO:0099634	postsynaptic specialization membrane	0.0284598384323595
BP	GO:0009653	anatomical structure morphogenesis	0.0284598384323595
MF	GO:0044325	ion channel binding	0.0285065248485872
BP	GO:0048666	neuron development	0.028790367559984
BP	GO:0003071	renal system process involved in regulation of systemic arterial blood pressure	0.0294581178441062
MF	GO:0005509	calcium ion binding	0.0307299270104544
MF	GO:0005261	cation channel activity	0.0313747545136144
BP	GO:0010564	regulation of cell cycle process	0.0317598714986305
BP	GO:0022898	regulation of transmembrane transporter activity	0.0320443966519818
BP	GO:1903047	mitotic cell cycle process	0.0320443966519818
BP	GO:0071804	cellular potassium ion transport	0.0330250701124573
BP	GO:0071805	potassium ion transmembrane transport	0.0330250701124573
MF	GO:0005249	voltage-gated potassium channel activity	0.033398957503582
CC	GO:0099572	postsynaptic specialization	0.0353919693511113
BP	GO:0060350	endochondral bone morphogenesis	0.0353919693511113
CC	GO:1902495	transmembrane transporter complex	0.0356742671516131
BP	GO:0035264	multicellular organism growth	0.0359684047065782
BP	GO:0006974	cellular response to DNA damage stimulus	0.0361084870836648
CC	GO:0043229	intracellular organelle	0.036141873948795
BP	GO:0033047	regulation of mitotic sister chromatid segregation	0.0365113310568734
CC	GO:0008076	voltage-gated potassium channel complex	0.0370596185303003
BP	GO:0051236	establishment of RNA localization	0.0370596185303003
BP	GO:0051962	positive regulation of nervous system development	0.037346740328826
CC	GO:1990351	transporter complex	0.0376103062523526
BP	GO:0007215	glutamate receptor signaling pathway	0.0387442270722913
BP	GO:0006812	cation transport	0.0390400739941624
CC	GO:0098797	plasma membrane protein complex	0.040132455126406
BP	GO:0003008	system process	0.040132455126406
BP	GO:0007088	regulation of mitotic nuclear division	0.040132455126406
BP	GO:0060351	cartilage development involved in endochondral bone morphogenesis	0.0403898178380715
BP	GO:0000819	sister chromatid segregation	0.0419275612439193
MF	GO:1990825	sequence-specific mRNA binding	0.0419275612439193
CC	GO:0071944	cell periphery	0.0459359467305433
CC	GO:0042995	cell projection	0.0459839108279629
BP	GO:0050806	positive regulation of synaptic transmission	0.0459839108279629
BP	GO:0030198	extracellular matrix organization	0.046046252187209
CC	GO:0034702	ion channel complex	0.046046252187209
BP	GO:0007154	cell communication	0.0464018810057489
CC	GO:0150034	distal axon	0.0468133141279112
CC	GO:0048786	presynaptic active zone	0.047049422819216
CC	GO:0044424	intracellular part	0.047049422819216
MF	GO:0008092	cytoskeletal protein binding	0.047292897888906
CC	GO:0005886	plasma membrane	0.047292897888906
CC	GO:0043292	contractile fiber	0.0478419779500082
MF	GO:0003697	single-stranded DNA binding	0.0478419779500082
CC	GO:0044463	cell projection part	0.0480561953821439
CC	GO:0120038	plasma membrane bounded cell projection part	0.0480561953821439
BP	GO:0030030	cell projection organization	0.0480561953821439
BP	GO:0034765	regulation of ion transmembrane transport	0.0493765432688081
