# Supplementary material for: Dedicated transcriptomics combined with power analysis lead to functional understanding of genes with weak phenotypic changes in knockout lines
Source: PLoS Comput Biol. 2020 Nov 12;16(11):e1008354. doi: 10.1371/journal.pcbi.1008354 (PMC7685438; doi:10.1371/journal.pcbi.1008354)
Supplement: S4 File — (GZ) [file pcbi.1008354.s018.gz › S4_File/gor0.7/604.tsv]

ontology	category	term	BH
CC	GO:0032991	protein-containing complex	3.55444675174429e-09
BP	GO:0071840	cellular component organization or biogenesis	1.05387351686066e-08
BP	GO:0009987	cellular process	1.2142094065924e-08
CC	GO:0043228	non-membrane-bounded organelle	5.49689889846684e-08
BP	GO:0016043	cellular component organization	1.59138633786151e-07
CC	GO:0043232	intracellular non-membrane-bounded organelle	1.59138633786151e-07
CC	GO:0044428	nuclear part	3.66473532227807e-07
CC	GO:0031012	extracellular matrix	6.02512245010177e-07
MF	GO:0005515	protein binding	7.37834703178536e-07
BP	GO:0007275	multicellular organism development	9.10568569378409e-07
BP	GO:0048731	system development	1.41801854358794e-06
BP	GO:0032502	developmental process	2.21427573698794e-06
BP	GO:0032501	multicellular organismal process	2.21427573698794e-06
CC	GO:0030424	axon	2.5894724949758e-06
BP	GO:0048856	anatomical structure development	2.62849573794871e-06
CC	GO:0062023	collagen-containing extracellular matrix	3.62842834647989e-06
MF	GO:0005488	binding	4.23496656389706e-06
BP	GO:0006396	RNA processing	4.5082011943045e-06
MF	GO:0005201	extracellular matrix structural constituent	6.16505996372726e-06
CC	GO:0031981	nuclear lumen	6.30247714187668e-06
CC	GO:0097458	neuron part	7.71732051619953e-06
CC	GO:0070013	intracellular organelle lumen	1.27483401278795e-05
CC	GO:0045202	synapse	1.27483401278795e-05
MF	GO:0005198	structural molecule activity	1.27483401278795e-05
CC	GO:0031974	membrane-enclosed lumen	1.27483401278795e-05
CC	GO:0043233	organelle lumen	1.27483401278795e-05
CC	GO:0005634	nucleus	1.46347274888093e-05
BP	GO:0007399	nervous system development	1.54593713051122e-05
CC	GO:0044456	synapse part	2.11547820506244e-05
CC	GO:0044464	cell part	3.40797458244687e-05
CC	GO:0098687	chromosomal region	3.49968438233206e-05
CC	GO:0005623	cell	3.53066418246999e-05
CC	GO:0005654	nucleoplasm	3.67101700428745e-05
CC	GO:0044422	organelle part	4.09553543976433e-05
BP	GO:0065007	biological regulation	4.09553543976433e-05
BP	GO:0043170	macromolecule metabolic process	6.42793233917507e-05
CC	GO:0000775	chromosome, centromeric region	6.52606104508077e-05
CC	GO:0036477	somatodendritic compartment	0.000130227623803071
BP	GO:0006397	mRNA processing	0.000141236189870711
BP	GO:0008380	RNA splicing	0.000157716543630124
CC	GO:0033267	axon part	0.000231814566238127
CC	GO:1990904	ribonucleoprotein complex	0.000231814566238127
BP	GO:0016071	mRNA metabolic process	0.000234941785490221
CC	GO:0000776	kinetochore	0.0002654350262152
CC	GO:0097060	synaptic membrane	0.000318351259742119
CC	GO:0030054	cell junction	0.000370582245310257
BP	GO:0051128	regulation of cellular component organization	0.000808931475151207
BP	GO:0051130	positive regulation of cellular component organization	0.000974578146515404
CC	GO:0043005	neuron projection	0.00132094352600041
CC	GO:0031226	intrinsic component of plasma membrane	0.00135355144146011
BP	GO:0044085	cellular component biogenesis	0.00169754084999573
CC	GO:0005856	cytoskeleton	0.00172767052364168
BP	GO:0040007	growth	0.00172767052364168
CC	GO:0044446	intracellular organelle part	0.00176007914253895
CC	GO:0043025	neuronal cell body	0.00190193924271418
BP	GO:0050789	regulation of biological process	0.0019401498710468
CC	GO:0044421	extracellular region part	0.00194498803048302
CC	GO:0005694	chromosome	0.00195572602109119
CC	GO:0044427	chromosomal part	0.00202601430497796
BP	GO:0090304	nucleic acid metabolic process	0.00217461059587152
BP	GO:0050794	regulation of cellular process	0.00222585776057986
BP	GO:0022613	ribonucleoprotein complex biogenesis	0.00247279675655419
CC	GO:0005681	spliceosomal complex	0.00260369871062374
CC	GO:0005813	centrosome	0.00292103319270869
CC	GO:0005887	integral component of plasma membrane	0.00297797382358796
BP	GO:0006260	DNA replication	0.00302143734923332
CC	GO:0044297	cell body	0.0039176983659502
BP	GO:0007049	cell cycle	0.00437929134870148
BP	GO:0000375	RNA splicing, via transesterification reactions	0.00437929134870148
BP	GO:0000377	RNA splicing, via transesterification reactions with bulged adenosine as nucleophile	0.00437929134870148
BP	GO:0000398	mRNA splicing, via spliceosome	0.00437929134870148
BP	GO:0000245	spliceosomal complex assembly	0.00467520922384385
BP	GO:0006139	nucleobase-containing compound metabolic process	0.00474640920503342
MF	GO:0044877	protein-containing complex binding	0.00509424031765125
BP	GO:0060350	endochondral bone morphogenesis	0.00533702318657496
BP	GO:0048519	negative regulation of biological process	0.00635745879825692
BP	GO:0006403	RNA localization	0.00666937887125923
CC	GO:0044304	main axon	0.00666937887125923
CC	GO:0099240	intrinsic component of synaptic membrane	0.00666937887125923
BP	GO:0051962	positive regulation of nervous system development	0.00666937887125923
BP	GO:0031123	RNA 3'-end processing	0.00716566866016209
BP	GO:0051094	positive regulation of developmental process	0.00737110019630632
CC	GO:0000502	proteasome complex	0.00737110019630632
BP	GO:0002062	chondrocyte differentiation	0.00746588631241454
CC	GO:0098978	glutamatergic synapse	0.00746588631241454
BP	GO:0022610	biological adhesion	0.00792193107801625
CC	GO:0098590	plasma membrane region	0.00805763866152626
CC	GO:0097447	dendritic tree	0.00824512330185441
BP	GO:0000070	mitotic sister chromatid segregation	0.00830229278583948
BP	GO:0051726	regulation of cell cycle	0.00833207749578529
BP	GO:0022008	neurogenesis	0.0088937727150278
BP	GO:0048523	negative regulation of cellular process	0.00902414750880927
BP	GO:0007155	cell adhesion	0.00922560340898034
BP	GO:0048518	positive regulation of biological process	0.0094996634360084
MF	GO:0003729	mRNA binding	0.0094996634360084
BP	GO:0048869	cellular developmental process	0.00998570647469404
MF	GO:0003723	RNA binding	0.0100088004334003
BP	GO:0000819	sister chromatid segregation	0.0101002600146665
CC	GO:0005615	extracellular space	0.0102705514777951
BP	GO:0051239	regulation of multicellular organismal process	0.0103601481113572
CC	GO:0098794	postsynapse	0.0105663187487898
BP	GO:0030154	cell differentiation	0.0106019771364387
BP	GO:0006259	DNA metabolic process	0.0111740706452819
CC	GO:0030425	dendrite	0.011385542765047
CC	GO:0098793	presynapse	0.011385542765047
BP	GO:0008037	cell recognition	0.0115785190319222
CC	GO:1905369	endopeptidase complex	0.0120903603815096
BP	GO:0046483	heterocycle metabolic process	0.0122168691115641
BP	GO:0050793	regulation of developmental process	0.0126452041444544
CC	GO:0099512	supramolecular fiber	0.0133448036200856
CC	GO:0000779	condensed chromosome, centromeric region	0.0137268258704947
BP	GO:0051179	localization	0.0138933431504852
BP	GO:0000278	mitotic cell cycle	0.0139284148396085
BP	GO:0048589	developmental growth	0.0141224684982707
BP	GO:0006807	nitrogen compound metabolic process	0.0142102033498591
CC	GO:0099080	supramolecular complex	0.0151154888373761
CC	GO:0099081	supramolecular polymer	0.0151154888373761
MF	GO:0046873	metal ion transmembrane transporter activity	0.0151154888373761
BP	GO:0051301	cell division	0.0151154888373761
BP	GO:0051960	regulation of nervous system development	0.0151154888373761
BP	GO:0034641	cellular nitrogen compound metabolic process	0.0151154888373761
BP	GO:0006261	DNA-dependent DNA replication	0.0151154888373761
CC	GO:0042995	cell projection	0.0158215561891255
BP	GO:0030198	extracellular matrix organization	0.0158625586136627
CC	GO:0045211	postsynaptic membrane	0.0172413442703945
MF	GO:0005212	structural constituent of eye lens	0.0180014253429511
BP	GO:0042221	response to chemical	0.0180014253429511
BP	GO:0048699	generation of neurons	0.018040210670568
CC	GO:0000777	condensed chromosome kinetochore	0.0182223339071997
BP	GO:0006974	cellular response to DNA damage stimulus	0.0183532323073101
CC	GO:0044327	dendritic spine head	0.0183967150986785
BP	GO:0048468	cell development	0.0183967150986785
CC	GO:0044459	plasma membrane part	0.0187644199603106
BP	GO:0051236	establishment of RNA localization	0.0188282254690277
CC	GO:0043292	contractile fiber	0.0193928804059192
BP	GO:0048522	positive regulation of cellular process	0.0193928804059192
BP	GO:0060349	bone morphogenesis	0.0206828457954119
CC	GO:0044424	intracellular part	0.0208905338097301
BP	GO:0051983	regulation of chromosome segregation	0.0208905338097301
CC	GO:0098936	intrinsic component of postsynaptic membrane	0.0209966965952414
BP	GO:0044260	cellular macromolecule metabolic process	0.0209966965952414
CC	GO:0099699	integral component of synaptic membrane	0.0209966965952414
BP	GO:0060351	cartilage development involved in endochondral bone morphogenesis	0.0209966965952414
CC	GO:0044420	extracellular matrix component	0.0209966965952414
BP	GO:0045597	positive regulation of cell differentiation	0.0213107069597199
BP	GO:0033047	regulation of mitotic sister chromatid segregation	0.0213107069597199
BP	GO:2000026	regulation of multicellular organismal development	0.021872911994627
BP	GO:0022607	cellular component assembly	0.0222972709498094
CC	GO:0098878	neurotransmitter receptor complex	0.0229088192346359
BP	GO:0120039	plasma membrane bounded cell projection morphogenesis	0.0229088192346359
BP	GO:0006725	cellular aromatic compound metabolic process	0.0238884269856415
CC	GO:0005581	collagen trimer	0.0238884269856415
CC	GO:0098982	GABA-ergic synapse	0.024712746275956
BP	GO:0051216	cartilage development	0.0251798696416742
BP	GO:0050808	synapse organization	0.0253541149599807
CC	GO:0099572	postsynaptic specialization	0.0258170197233
CC	GO:0005622	intracellular	0.0258170197233
CC	GO:0043229	intracellular organelle	0.0258170197233
BP	GO:0048666	neuron development	0.026153682393606
BP	GO:0099536	synaptic signaling	0.0266053347354516
BP	GO:0048858	cell projection morphogenesis	0.0274040466970623
BP	GO:0030182	neuron differentiation	0.0282605528731184
CC	GO:0043226	organelle	0.0284229511738502
BP	GO:0033045	regulation of sister chromatid segregation	0.0306253232987882
BP	GO:0048812	neuron projection morphogenesis	0.0306253232987882
MF	GO:0030020	extracellular matrix structural constituent conferring tensile strength	0.0307099451220144
BP	GO:0003418	growth plate cartilage chondrocyte differentiation	0.0309310488154219
CC	GO:0099634	postsynaptic specialization membrane	0.0316091626138415
BP	GO:0050657	nucleic acid transport	0.0322101527861806
BP	GO:0050658	RNA transport	0.0322101527861806
CC	GO:0032809	neuronal cell body membrane	0.0339170163758539
BP	GO:0099537	trans-synaptic signaling	0.0355526004586779
BP	GO:0007346	regulation of mitotic cell cycle	0.0358220679569068
BP	GO:0070887	cellular response to chemical stimulus	0.0361560449719587
BP	GO:0007059	chromosome segregation	0.0361560449719587
MF	GO:0004529	exodeoxyribonuclease activity	0.0361560449719587
BP	GO:0007268	chemical synaptic transmission	0.0361560449719587
BP	GO:0098916	anterograde trans-synaptic signaling	0.0361560449719587
BP	GO:0022402	cell cycle process	0.0366810662118138
MF	GO:0005539	glycosaminoglycan binding	0.0398241370112545
BP	GO:0032990	cell part morphogenesis	0.0401176787812272
BP	GO:0044089	positive regulation of cellular component biogenesis	0.0401888929432737
BP	GO:0010467	gene expression	0.042547453472415
BP	GO:0009653	anatomical structure morphogenesis	0.0425884998373091
BP	GO:0043062	extracellular structure organization	0.0432681930586725
CC	GO:0005576	extracellular region	0.0436007725150969
BP	GO:0003433	chondrocyte development involved in endochondral bone morphogenesis	0.0436007725150969
BP	GO:0006275	regulation of DNA replication	0.048764282883995
BP	GO:0044087	regulation of cellular component biogenesis	0.0489246215791872
CC	GO:0044430	cytoskeletal part	0.0489246215791872
CC	GO:0043197	dendritic spine	0.0489246215791872
MF	GO:0005261	cation channel activity	0.0489246215791872
BP	GO:0140014	mitotic nuclear division	0.0489246215791872
BP	GO:0040008	regulation of growth	0.04943146997626
