# Supplementary material for: Dedicated transcriptomics combined with power analysis lead to functional understanding of genes with weak phenotypic changes in knockout lines
Source: PLoS Comput Biol. 2020 Nov 12;16(11):e1008354. doi: 10.1371/journal.pcbi.1008354 (PMC7685438; doi:10.1371/journal.pcbi.1008354)
Supplement: S4 File — (GZ) [file pcbi.1008354.s018.gz › S4_File/gor0.7/332.tsv]

ontology	category	term	BH
CC	GO:0032991	protein-containing complex	9.62626715084494e-09
BP	GO:0009987	cellular process	1.10875085073516e-08
CC	GO:0044428	nuclear part	2.82183220170098e-06
CC	GO:0031012	extracellular matrix	2.83227341233612e-06
BP	GO:0071840	cellular component organization or biogenesis	3.27939163772343e-06
MF	GO:0005198	structural molecule activity	5.72470543322147e-06
CC	GO:0070013	intracellular organelle lumen	1.07686426469372e-05
CC	GO:0030424	axon	1.07686426469372e-05
CC	GO:0031974	membrane-enclosed lumen	1.07686426469372e-05
CC	GO:0043233	organelle lumen	1.07686426469372e-05
BP	GO:0032502	developmental process	1.2302664933921e-05
MF	GO:0005201	extracellular matrix structural constituent	1.24044136051354e-05
CC	GO:0031981	nuclear lumen	1.24044136051354e-05
BP	GO:0016043	cellular component organization	1.24044136051354e-05
CC	GO:0043228	non-membrane-bounded organelle	1.24044136051354e-05
BP	GO:0048731	system development	1.71105378704079e-05
BP	GO:0032501	multicellular organismal process	2.10427301695202e-05
CC	GO:0097060	synaptic membrane	2.53441740301076e-05
MF	GO:0005488	binding	2.53441740301076e-05
CC	GO:0043232	intracellular non-membrane-bounded organelle	2.53441740301076e-05
CC	GO:0045202	synapse	2.53441740301076e-05
BP	GO:0007275	multicellular organism development	3.00014493268451e-05
MF	GO:0005515	protein binding	3.00014493268451e-05
BP	GO:0048856	anatomical structure development	3.82293553149119e-05
CC	GO:0005654	nucleoplasm	3.95636289537308e-05
CC	GO:0062023	collagen-containing extracellular matrix	5.17977281329224e-05
BP	GO:0065007	biological regulation	6.96978035623294e-05
CC	GO:0005634	nucleus	7.33833743337273e-05
CC	GO:0044456	synapse part	7.33833743337273e-05
CC	GO:0044422	organelle part	0.000265953502022632
CC	GO:0098687	chromosomal region	0.000277953264833267
CC	GO:1990904	ribonucleoprotein complex	0.00032341123898066
CC	GO:0000775	chromosome, centromeric region	0.000448401229099242
CC	GO:0045211	postsynaptic membrane	0.000503966221848131
BP	GO:0006396	RNA processing	0.000633798636955379
BP	GO:0050794	regulation of cellular process	0.000652083825955784
CC	GO:0000776	kinetochore	0.000860838587599563
CC	GO:0030054	cell junction	0.000860838587599563
CC	GO:0097458	neuron part	0.000860838587599563
CC	GO:0098982	GABA-ergic synapse	0.000864223274220246
BP	GO:0008380	RNA splicing	0.000913216062977982
BP	GO:0050789	regulation of biological process	0.00135184814342015
BP	GO:0006397	mRNA processing	0.00173071125945239
CC	GO:0033267	axon part	0.00194692432529836
MF	GO:0046873	metal ion transmembrane transporter activity	0.00213245637809633
CC	GO:0099240	intrinsic component of synaptic membrane	0.00266701426787261
CC	GO:0044446	intracellular organelle part	0.00390945515893869
MF	GO:0005509	calcium ion binding	0.00390945515893869
CC	GO:0005681	spliceosomal complex	0.00390945515893869
CC	GO:0044421	extracellular region part	0.00395337447951296
CC	GO:0005694	chromosome	0.00423044383068493
MF	GO:0005212	structural constituent of eye lens	0.00423044383068493
BP	GO:0006260	DNA replication	0.00425629918564955
CC	GO:0031226	intrinsic component of plasma membrane	0.00435509911180661
BP	GO:0007399	nervous system development	0.00442012765884435
BP	GO:0048519	negative regulation of biological process	0.00465365969310772
CC	GO:0098936	intrinsic component of postsynaptic membrane	0.00598294275843453
CC	GO:0044427	chromosomal part	0.00598294275843453
BP	GO:0000245	spliceosomal complex assembly	0.00611330878837348
BP	GO:0043170	macromolecule metabolic process	0.00655111906043833
CC	GO:0099634	postsynaptic specialization membrane	0.00668756241388742
BP	GO:0051128	regulation of cellular component organization	0.00672460705376559
BP	GO:0048523	negative regulation of cellular process	0.00751365943012398
CC	GO:0005581	collagen trimer	0.00751365943012398
BP	GO:0006139	nucleobase-containing compound metabolic process	0.00805481174864399
BP	GO:0051983	regulation of chromosome segregation	0.00873776685871779
BP	GO:0051130	positive regulation of cellular component organization	0.00892800166371741
BP	GO:0090304	nucleic acid metabolic process	0.0100987642888094
BP	GO:0000375	RNA splicing, via transesterification reactions	0.0100987642888094
BP	GO:0000377	RNA splicing, via transesterification reactions with bulged adenosine as nucleophile	0.0100987642888094
BP	GO:0000398	mRNA splicing, via spliceosome	0.0100987642888094
CC	GO:0005887	integral component of plasma membrane	0.0102037711769705
BP	GO:0016071	mRNA metabolic process	0.0108721213509494
BP	GO:0033045	regulation of sister chromatid segregation	0.0111809560159444
BP	GO:0051179	localization	0.0112320821252334
CC	GO:0098978	glutamatergic synapse	0.0114838725623597
BP	GO:0051094	positive regulation of developmental process	0.0120525493001372
CC	GO:0044420	extracellular matrix component	0.0128181183807666
BP	GO:0040007	growth	0.0128181183807666
CC	GO:0034705	potassium channel complex	0.0135014315047396
BP	GO:0051239	regulation of multicellular organismal process	0.0135929885037448
BP	GO:0034641	cellular nitrogen compound metabolic process	0.0137080047160826
BP	GO:0048518	positive regulation of biological process	0.0137080047160826
BP	GO:0033047	regulation of mitotic sister chromatid segregation	0.0137080047160826
MF	GO:0003729	mRNA binding	0.0137930053513996
BP	GO:0008037	cell recognition	0.014988316486393
BP	GO:0048522	positive regulation of cellular process	0.014988316486393
MF	GO:0005261	cation channel activity	0.014988316486393
CC	GO:0043005	neuron projection	0.014988316486393
BP	GO:0030001	metal ion transport	0.014988316486393
MF	GO:0030020	extracellular matrix structural constituent conferring tensile strength	0.0150296109626564
CC	GO:0098793	presynapse	0.0150296109626564
CC	GO:0036477	somatodendritic compartment	0.0150296109626564
CC	GO:0099699	integral component of synaptic membrane	0.0157277105447046
BP	GO:0001501	skeletal system development	0.0167753561077522
BP	GO:0006941	striated muscle contraction	0.0172454267390838
CC	GO:0000779	condensed chromosome, centromeric region	0.0172454267390838
BP	GO:0000070	mitotic sister chromatid segregation	0.017318477229762
CC	GO:0005615	extracellular space	0.0174554865901851
CC	GO:0005576	extracellular region	0.0175521594997719
BP	GO:0000819	sister chromatid segregation	0.0175521594997719
CC	GO:0098794	postsynapse	0.0175521594997719
BP	GO:0046483	heterocycle metabolic process	0.0177049311458517
CC	GO:0099055	integral component of postsynaptic membrane	0.0183820697809016
BP	GO:0098703	calcium ion import across plasma membrane	0.0185976358343053
BP	GO:1902656	calcium ion import into cytosol	0.0185976358343053
BP	GO:0048666	neuron development	0.0190550487736679
MF	GO:0022890	inorganic cation transmembrane transporter activity	0.0190550487736679
CC	GO:0098590	plasma membrane region	0.0193719088416941
BP	GO:0006403	RNA localization	0.0202823096852744
CC	GO:0044464	cell part	0.0202823096852744
BP	GO:0050793	regulation of developmental process	0.0202823096852744
CC	GO:0000777	condensed chromosome kinetochore	0.0214918158802786
CC	GO:0005623	cell	0.0214918158802786
BP	GO:0048869	cellular developmental process	0.0214918158802786
BP	GO:0045597	positive regulation of cell differentiation	0.0221747412171864
MF	GO:0022836	gated channel activity	0.0226130676523108
BP	GO:0003012	muscle system process	0.0228113440742275
BP	GO:0098655	cation transmembrane transport	0.0230173520595152
BP	GO:0048589	developmental growth	0.0230173520595152
BP	GO:0006811	ion transport	0.0230173520595152
CC	GO:0043292	contractile fiber	0.0230173520595152
BP	GO:0006807	nitrogen compound metabolic process	0.0230173520595152
BP	GO:0003009	skeletal muscle contraction	0.0239857320281208
BP	GO:0051962	positive regulation of nervous system development	0.0239857320281208
BP	GO:0031123	RNA 3'-end processing	0.0278196946932937
BP	GO:0034220	ion transmembrane transport	0.0283640278475996
MF	GO:0022839	ion gated channel activity	0.0308148832969145
BP	GO:0006261	DNA-dependent DNA replication	0.0308148832969145
BP	GO:0098742	cell-cell adhesion via plasma-membrane adhesion molecules	0.0308148832969145
BP	GO:0007215	glutamate receptor signaling pathway	0.031680116089135
BP	GO:0051960	regulation of nervous system development	0.0349903491986413
MF	GO:0015267	channel activity	0.0350135991154565
MF	GO:0022803	passive transmembrane transporter activity	0.0350135991154565
BP	GO:0055085	transmembrane transport	0.0353206099790906
MF	GO:0044877	protein-containing complex binding	0.0353206099790906
BP	GO:0006275	regulation of DNA replication	0.0356544664386129
BP	GO:0050808	synapse organization	0.036563073745193
MF	GO:0022838	substrate-specific channel activity	0.036563073745193
BP	GO:0099536	synaptic signaling	0.036563073745193
CC	GO:0000228	nuclear chromosome	0.036563073745193
CC	GO:0005813	centrosome	0.036563073745193
BP	GO:0006725	cellular aromatic compound metabolic process	0.036563073745193
BP	GO:0030182	neuron differentiation	0.036563073745193
MF	GO:0008324	cation transmembrane transporter activity	0.0365799424655317
CC	GO:0044459	plasma membrane part	0.0371170895801254
MF	GO:0005216	ion channel activity	0.037635824123617
BP	GO:2000026	regulation of multicellular organismal development	0.037635824123617
BP	GO:0031175	neuron projection development	0.0393046667155781
BP	GO:0006812	cation transport	0.0393046667155781
BP	GO:0048699	generation of neurons	0.0393046667155781
BP	GO:0003071	renal system process involved in regulation of systemic arterial blood pressure	0.0417759033354959
BP	GO:0003015	heart process	0.0418316886734243
BP	GO:0098660	inorganic ion transmembrane transport	0.0420759168641532
MF	GO:0003697	single-stranded DNA binding	0.0420759168641532
CC	GO:0098839	postsynaptic density membrane	0.0433076224775201
BP	GO:0051726	regulation of cell cycle	0.0442781341357519
CC	GO:0099080	supramolecular complex	0.0444547663021205
CC	GO:0099081	supramolecular polymer	0.0444547663021205
BP	GO:0099537	trans-synaptic signaling	0.0461302551684011
CC	GO:1990351	transporter complex	0.0465082936516507
BP	GO:0006936	muscle contraction	0.0465082936516507
BP	GO:0006259	DNA metabolic process	0.0465082936516507
BP	GO:0097755	positive regulation of blood vessel diameter	0.0465082936516507
BP	GO:0007268	chemical synaptic transmission	0.0465082936516507
BP	GO:0098916	anterograde trans-synaptic signaling	0.0465082936516507
BP	GO:0044260	cellular macromolecule metabolic process	0.0465082936516507
CC	GO:0099512	supramolecular fiber	0.0465082936516507
CC	GO:0098948	intrinsic component of postsynaptic specialization membrane	0.0478538683519554
BP	GO:0007346	regulation of mitotic cell cycle	0.0480713404708206
BP	GO:0045595	regulation of cell differentiation	0.0482529773903152
MF	GO:0016887	ATPase activity	0.0482801065485914
CC	GO:0044304	main axon	0.0482801065485914
BP	GO:0032879	regulation of localization	0.0482801065485914
BP	GO:0140014	mitotic nuclear division	0.0482801065485914
CC	GO:0043025	neuronal cell body	0.0482801065485914
BP	GO:0030154	cell differentiation	0.0485723346352168
BP	GO:0048468	cell development	0.0489904041941001
CC	GO:0044454	nuclear chromosome part	0.0489904041941001
BP	GO:0022613	ribonucleoprotein complex biogenesis	0.0489904041941001
CC	GO:0005886	plasma membrane	0.0494673845734066
