# Supplementary material for: Dedicated transcriptomics combined with power analysis lead to functional understanding of genes with weak phenotypic changes in knockout lines
Source: PLoS Comput Biol. 2020 Nov 12;16(11):e1008354. doi: 10.1371/journal.pcbi.1008354 (PMC7685438; doi:10.1371/journal.pcbi.1008354)
Supplement: S4 File — (GZ) [file pcbi.1008354.s018.gz › S4_File/gor0.7/679.tsv]

ontology	category	term	BH
CC	GO:0032991	protein-containing complex	3.57827089404526e-08
BP	GO:0009987	cellular process	1.38596857993919e-07
CC	GO:0044428	nuclear part	7.35962518224543e-07
BP	GO:0048731	system development	1.893487370942e-06
CC	GO:0031012	extracellular matrix	1.893487370942e-06
MF	GO:0005201	extracellular matrix structural constituent	1.893487370942e-06
BP	GO:0007275	multicellular organism development	1.893487370942e-06
BP	GO:0032502	developmental process	2.48087969768976e-06
BP	GO:0071840	cellular component organization or biogenesis	2.48087969768976e-06
BP	GO:0032501	multicellular organismal process	2.48087969768976e-06
MF	GO:0005198	structural molecule activity	2.48087969768976e-06
CC	GO:0031981	nuclear lumen	2.48087969768976e-06
CC	GO:0043228	non-membrane-bounded organelle	3.45689911380449e-06
BP	GO:0048856	anatomical structure development	3.45689911380449e-06
BP	GO:0065007	biological regulation	6.49381788726522e-06
CC	GO:0043232	intracellular non-membrane-bounded organelle	7.10460521350786e-06
CC	GO:0005634	nucleus	8.0682467118565e-06
CC	GO:0070013	intracellular organelle lumen	1.13189459266046e-05
MF	GO:0005488	binding	1.13189459266046e-05
CC	GO:0031974	membrane-enclosed lumen	1.13189459266046e-05
CC	GO:0043233	organelle lumen	1.13189459266046e-05
CC	GO:0030424	axon	1.2027374078012e-05
BP	GO:0016043	cellular component organization	1.87920422819981e-05
BP	GO:0050789	regulation of biological process	2.00204152992495e-05
BP	GO:0006396	RNA processing	2.00528548077338e-05
CC	GO:0005654	nucleoplasm	2.7207644479729e-05
CC	GO:0062023	collagen-containing extracellular matrix	3.04757443573384e-05
MF	GO:0005515	protein binding	3.61008367992333e-05
BP	GO:0007399	nervous system development	7.3992813121884e-05
CC	GO:0045202	synapse	9.51399159630292e-05
CC	GO:0097060	synaptic membrane	0.000101577305755122
CC	GO:0044464	cell part	0.000149732085873934
BP	GO:0008380	RNA splicing	0.000188068716561584
BP	GO:0006397	mRNA processing	0.000247338129000854
CC	GO:0005623	cell	0.000272675256142619
CC	GO:1990904	ribonucleoprotein complex	0.000278025070848848
BP	GO:0016071	mRNA metabolic process	0.000367560581460209
CC	GO:0044456	synapse part	0.000728975515109536
BP	GO:0050794	regulation of cellular process	0.000912686263554755
CC	GO:0005681	spliceosomal complex	0.000941701295760445
CC	GO:0097458	neuron part	0.00122195342540851
CC	GO:0000775	chromosome, centromeric region	0.00123943134282738
CC	GO:0000776	kinetochore	0.00157461842291397
BP	GO:0048519	negative regulation of biological process	0.00183344011438465
BP	GO:0048523	negative regulation of cellular process	0.00185046033753996
CC	GO:0031226	intrinsic component of plasma membrane	0.00187261071107136
BP	GO:0051239	regulation of multicellular organismal process	0.00194519652345795
BP	GO:0051094	positive regulation of developmental process	0.0022176044429676
BP	GO:0040007	growth	0.0022176044429676
BP	GO:0048869	cellular developmental process	0.00246639374468097
CC	GO:0044422	organelle part	0.00267830525817303
BP	GO:0000375	RNA splicing, via transesterification reactions	0.00267830525817303
BP	GO:0000377	RNA splicing, via transesterification reactions with bulged adenosine as nucleophile	0.00267830525817303
BP	GO:0000398	mRNA splicing, via spliceosome	0.00267830525817303
BP	GO:0090304	nucleic acid metabolic process	0.00309333133218204
CC	GO:0005887	integral component of plasma membrane	0.00310283093113647
CC	GO:0033267	axon part	0.00311269605541909
BP	GO:0048518	positive regulation of biological process	0.00311269605541909
CC	GO:0098687	chromosomal region	0.00343269129438311
BP	GO:0030154	cell differentiation	0.00346579158676929
CC	GO:0005581	collagen trimer	0.00346579158676929
CC	GO:0044420	extracellular matrix component	0.00393929349946505
BP	GO:0043170	macromolecule metabolic process	0.00393929349946505
BP	GO:0000070	mitotic sister chromatid segregation	0.00487154780511652
BP	GO:0051130	positive regulation of cellular component organization	0.00487154780511652
BP	GO:0048589	developmental growth	0.00542071218739995
BP	GO:0060350	endochondral bone morphogenesis	0.00581800524311171
CC	GO:0005813	centrosome	0.00581800524311171
CC	GO:0036477	somatodendritic compartment	0.0059396705856026
MF	GO:0005212	structural constituent of eye lens	0.00595001791480067
CC	GO:0044421	extracellular region part	0.00604617596524108
BP	GO:0006139	nucleobase-containing compound metabolic process	0.00611083404969204
BP	GO:0051128	regulation of cellular component organization	0.00636646232859201
BP	GO:0031123	RNA 3'-end processing	0.00705600317542562
CC	GO:0030054	cell junction	0.00729958395324404
BP	GO:0060349	bone morphogenesis	0.00753944365202888
BP	GO:0002062	chondrocyte differentiation	0.00797685206906333
CC	GO:0044446	intracellular organelle part	0.00806479891876021
BP	GO:0050793	regulation of developmental process	0.0082121663967645
BP	GO:0008150	biological_process	0.0082121663967645
BP	GO:0001501	skeletal system development	0.00873428588178398
BP	GO:0045597	positive regulation of cell differentiation	0.00878402719929488
BP	GO:0060348	bone development	0.00892038977339028
BP	GO:0007155	cell adhesion	0.00892038977339028
CC	GO:0045211	postsynaptic membrane	0.00892038977339028
CC	GO:0099240	intrinsic component of synaptic membrane	0.00901790276601638
BP	GO:0022610	biological adhesion	0.00901790276601638
CC	GO:0043005	neuron projection	0.00993722439736081
BP	GO:2000026	regulation of multicellular organismal development	0.010085931466234
BP	GO:0048522	positive regulation of cellular process	0.0101259979502338
BP	GO:0030198	extracellular matrix organization	0.0107905793412204
MF	GO:0003729	mRNA binding	0.0109173840972766
CC	GO:0044427	chromosomal part	0.0114769829995809
MF	GO:0003723	RNA binding	0.0122000366141204
CC	GO:0005694	chromosome	0.01249186092961
BP	GO:0008037	cell recognition	0.0126623360352552
CC	GO:0043025	neuronal cell body	0.0128838560281709
MF	GO:0046873	metal ion transmembrane transporter activity	0.0131056834829104
CC	GO:0099512	supramolecular fiber	0.0133934317327961
BP	GO:0046483	heterocycle metabolic process	0.0140733838645715
BP	GO:0000245	spliceosomal complex assembly	0.0143509413805011
CC	GO:0098793	presynapse	0.0154045407078988
CC	GO:0099080	supramolecular complex	0.0154045407078988
CC	GO:0099081	supramolecular polymer	0.0154045407078988
BP	GO:0051726	regulation of cell cycle	0.01562969550946
BP	GO:0051179	localization	0.0160658902770713
BP	GO:0010467	gene expression	0.0174431751965216
BP	GO:0022008	neurogenesis	0.0175686100658332
MF	GO:0044877	protein-containing complex binding	0.0187906154766352
BP	GO:0034641	cellular nitrogen compound metabolic process	0.0194608926326084
CC	GO:0005615	extracellular space	0.0194608926326084
BP	GO:0048468	cell development	0.0194608926326084
CC	GO:0000777	condensed chromosome kinetochore	0.0196553117353894
CC	GO:0044297	cell body	0.0196667029939401
BP	GO:0035264	multicellular organism growth	0.0196667029939401
BP	GO:0050808	synapse organization	0.0205089260258031
CC	GO:0044327	dendritic spine head	0.0207018149529899
BP	GO:0090068	positive regulation of cell cycle process	0.021276900070374
BP	GO:0098655	cation transmembrane transport	0.021276900070374
MF	GO:0005267	potassium channel activity	0.021276900070374
BP	GO:0030182	neuron differentiation	0.0215402667160913
CC	GO:0044459	plasma membrane part	0.0222282540484924
BP	GO:0051962	positive regulation of nervous system development	0.0226410112510176
BP	GO:0051983	regulation of chromosome segregation	0.0227958715608787
BP	GO:0048699	generation of neurons	0.0229498695427348
BP	GO:0048666	neuron development	0.0229498695427348
BP	GO:0006725	cellular aromatic compound metabolic process	0.023331252361892
BP	GO:0033047	regulation of mitotic sister chromatid segregation	0.0234185237663004
BP	GO:0098659	inorganic cation import across plasma membrane	0.0240764193726723
BP	GO:0099587	inorganic ion import across plasma membrane	0.0240764193726723
BP	GO:0007049	cell cycle	0.0243335690492961
CC	GO:0097447	dendritic tree	0.0243335690492961
BP	GO:0016070	RNA metabolic process	0.0243335690492961
BP	GO:0000819	sister chromatid segregation	0.0243740780589101
BP	GO:0006941	striated muscle contraction	0.0284942160883168
BP	GO:0022613	ribonucleoprotein complex biogenesis	0.0302544302102956
MF	GO:0015079	potassium ion transmembrane transporter activity	0.0312609587607496
MF	GO:0005261	cation channel activity	0.0312609587607496
BP	GO:0003015	heart process	0.0333531169688663
BP	GO:0031175	neuron projection development	0.0343437209091906
BP	GO:0034765	regulation of ion transmembrane transport	0.0343437209091906
BP	GO:0033045	regulation of sister chromatid segregation	0.0345909936637414
CC	GO:0030425	dendrite	0.0347402758048931
BP	GO:0043062	extracellular structure organization	0.0347402758048931
BP	GO:0003418	growth plate cartilage chondrocyte differentiation	0.0354031575531558
CC	GO:0000502	proteasome complex	0.0354031575531558
MF	GO:0030020	extracellular matrix structural constituent conferring tensile strength	0.0359987841725886
CC	GO:0005856	cytoskeleton	0.0377310272415714
BP	GO:0006260	DNA replication	0.0377406724171217
BP	GO:0051960	regulation of nervous system development	0.0383201597831717
BP	GO:0032412	regulation of ion transmembrane transporter activity	0.0387300482021083
BP	GO:1901360	organic cyclic compound metabolic process	0.0401543758994022
BP	GO:0051240	positive regulation of multicellular organismal process	0.0412509674329853
BP	GO:0006807	nitrogen compound metabolic process	0.0412509674329853
BP	GO:0051216	cartilage development	0.0412509674329853
BP	GO:0006403	RNA localization	0.0412509674329853
CC	GO:0005886	plasma membrane	0.0412509674329853
CC	GO:0044451	nucleoplasm part	0.0420263760101321
BP	GO:0006261	DNA-dependent DNA replication	0.0420507002730588
BP	GO:0140014	mitotic nuclear division	0.0420507002730588
BP	GO:0000278	mitotic cell cycle	0.0421388404145247
CC	GO:0098978	glutamatergic synapse	0.0439739640865978
CC	GO:0099699	integral component of synaptic membrane	0.0444803640910719
BP	GO:0032879	regulation of localization	0.0444803640910719
CC	GO:0044304	main axon	0.0459178352107684
CC	GO:0034705	potassium channel complex	0.0459178352107684
BP	GO:0030001	metal ion transport	0.0472123107928115
CC	GO:0098794	postsynapse	0.0472123107928115
CC	GO:0071944	cell periphery	0.0474705591678155
BP	GO:0003433	chondrocyte development involved in endochondral bone morphogenesis	0.0483581957274333
BP	GO:0045595	regulation of cell differentiation	0.0486547646869692
