# Supplementary material for: Dedicated transcriptomics combined with power analysis lead to functional understanding of genes with weak phenotypic changes in knockout lines
Source: PLoS Comput Biol. 2020 Nov 12;16(11):e1008354. doi: 10.1371/journal.pcbi.1008354 (PMC7685438; doi:10.1371/journal.pcbi.1008354)
Supplement: S4 File — (GZ) [file pcbi.1008354.s018.gz › S4_File/gor0.7/580.tsv]

ontology	category	term	BH
CC	GO:0032991	protein-containing complex	1.64256392734e-08
BP	GO:0009987	cellular process	7.02216438884828e-08
MF	GO:0005515	protein binding	2.00000503457281e-07
BP	GO:0071840	cellular component organization or biogenesis	6.42858357049613e-07
BP	GO:0032501	multicellular organismal process	9.19255387449247e-07
MF	GO:0005488	binding	1.00934255300176e-06
MF	GO:0005198	structural molecule activity	1.16424056604898e-06
CC	GO:0044428	nuclear part	1.566375605308e-06
CC	GO:0031012	extracellular matrix	1.62300291611555e-06
MF	GO:0005201	extracellular matrix structural constituent	1.67809206378906e-06
BP	GO:0032502	developmental process	3.02073448737408e-06
BP	GO:0007275	multicellular organism development	3.02073448737408e-06
BP	GO:0016043	cellular component organization	4.13760331863418e-06
BP	GO:0048856	anatomical structure development	6.432126413841e-06
BP	GO:0065007	biological regulation	6.66450695052312e-06
CC	GO:0031981	nuclear lumen	6.66450695052312e-06
BP	GO:0048731	system development	9.3909464772659e-06
CC	GO:0030424	axon	1.23389237567513e-05
CC	GO:0043228	non-membrane-bounded organelle	1.32123001653308e-05
CC	GO:0005634	nucleus	3.14410325343469e-05
CC	GO:0043232	intracellular non-membrane-bounded organelle	3.14410325343469e-05
BP	GO:0050789	regulation of biological process	3.14410325343469e-05
CC	GO:0070013	intracellular organelle lumen	3.14410325343469e-05
CC	GO:0031974	membrane-enclosed lumen	3.14410325343469e-05
CC	GO:0043233	organelle lumen	3.14410325343469e-05
CC	GO:0005654	nucleoplasm	3.14410325343469e-05
BP	GO:0090304	nucleic acid metabolic process	3.14410325343469e-05
BP	GO:0050794	regulation of cellular process	4.52591792725675e-05
CC	GO:0062023	collagen-containing extracellular matrix	5.71737114148697e-05
BP	GO:0006139	nucleobase-containing compound metabolic process	8.85898893894966e-05
BP	GO:0006396	RNA processing	0.000233026526211477
CC	GO:0031226	intrinsic component of plasma membrane	0.000518732659949854
CC	GO:0005581	collagen trimer	0.000547373823797778
MF	GO:0005212	structural constituent of eye lens	0.000750539166049735
BP	GO:0043170	macromolecule metabolic process	0.000828589116378391
CC	GO:0000776	kinetochore	0.000894837582441591
CC	GO:0045202	synapse	0.00120157147623893
CC	GO:0005887	integral component of plasma membrane	0.00120157147623893
CC	GO:0098687	chromosomal region	0.00120157147623893
BP	GO:0048518	positive regulation of biological process	0.00153819389855242
CC	GO:0097060	synaptic membrane	0.00153819389855242
CC	GO:0000775	chromosome, centromeric region	0.00154191203756834
CC	GO:0097458	neuron part	0.00170555624091616
BP	GO:0046483	heterocycle metabolic process	0.00170555624091616
BP	GO:0048523	negative regulation of cellular process	0.00187441616366725
CC	GO:0005681	spliceosomal complex	0.0018929796166998
BP	GO:0048519	negative regulation of biological process	0.00191012593198972
BP	GO:0008380	RNA splicing	0.00191012593198972
CC	GO:0044456	synapse part	0.00209508203610782
BP	GO:0048522	positive regulation of cellular process	0.00251780838433855
BP	GO:0006397	mRNA processing	0.00261914515783336
BP	GO:0051726	regulation of cell cycle	0.00265716678928296
CC	GO:0044427	chromosomal part	0.00300773570393294
CC	GO:0030054	cell junction	0.00331371849032494
CC	GO:0000502	proteasome complex	0.00356380793671866
BP	GO:0006725	cellular aromatic compound metabolic process	0.00368667994425628
BP	GO:0016071	mRNA metabolic process	0.0041389115819352
CC	GO:0033267	axon part	0.00433037831393941
CC	GO:0044420	extracellular matrix component	0.00433037831393941
BP	GO:0040007	growth	0.00454397338487596
CC	GO:0005694	chromosome	0.00454397338487596
CC	GO:0044422	organelle part	0.00454397338487596
BP	GO:0060350	endochondral bone morphogenesis	0.00463606583859163
BP	GO:0016070	RNA metabolic process	0.00464140029102717
BP	GO:0007399	nervous system development	0.00464726548892653
CC	GO:1990904	ribonucleoprotein complex	0.00464726548892653
BP	GO:0051128	regulation of cellular component organization	0.00502467948067248
BP	GO:0000245	spliceosomal complex assembly	0.00510693470153192
BP	GO:0034641	cellular nitrogen compound metabolic process	0.00531589636924803
BP	GO:0051130	positive regulation of cellular component organization	0.00531589636924803
BP	GO:0010467	gene expression	0.00537901846347645
CC	GO:0044421	extracellular region part	0.00561183241268419
BP	GO:0051094	positive regulation of developmental process	0.00594286858185046
CC	GO:1905369	endopeptidase complex	0.00594286858185046
CC	GO:0000777	condensed chromosome kinetochore	0.00594286858185046
BP	GO:0051239	regulation of multicellular organismal process	0.00624501129614023
BP	GO:0001501	skeletal system development	0.00667871522739659
BP	GO:0048869	cellular developmental process	0.00702336519912529
BP	GO:0051983	regulation of chromosome segregation	0.00703740847841568
BP	GO:0090068	positive regulation of cell cycle process	0.00725027110028836
CC	GO:0005813	centrosome	0.00725128304410649
BP	GO:0008150	biological_process	0.00737449423671837
BP	GO:0031123	RNA 3'-end processing	0.00741034763561065
BP	GO:0030154	cell differentiation	0.00848752957301143
CC	GO:0005615	extracellular space	0.00869013820276006
CC	GO:0045211	postsynaptic membrane	0.00959223854466624
BP	GO:0007049	cell cycle	0.00959564893503624
BP	GO:0045597	positive regulation of cell differentiation	0.0100526933728204
CC	GO:0099240	intrinsic component of synaptic membrane	0.0101482073809315
BP	GO:1901360	organic cyclic compound metabolic process	0.0101482073809315
CC	GO:0044459	plasma membrane part	0.0113874842681855
MF	GO:0003729	mRNA binding	0.0113891229477791
CC	GO:0043005	neuron projection	0.011631669335804
MF	GO:0044877	protein-containing complex binding	0.0117852396785092
BP	GO:0060255	regulation of macromolecule metabolic process	0.0117852396785092
CC	GO:0036477	somatodendritic compartment	0.0122933929605452
CC	GO:0044446	intracellular organelle part	0.0140190831741755
BP	GO:0051179	localization	0.0142437970312713
CC	GO:0098936	intrinsic component of postsynaptic membrane	0.0145705775728658
MF	GO:0003723	RNA binding	0.0145820152785437
BP	GO:0048589	developmental growth	0.0157993593736883
BP	GO:0000070	mitotic sister chromatid segregation	0.0159129469797965
CC	GO:0000779	condensed chromosome, centromeric region	0.0159129469797965
BP	GO:0010564	regulation of cell cycle process	0.0159713266260792
BP	GO:0060348	bone development	0.0179469008912764
BP	GO:0007346	regulation of mitotic cell cycle	0.018211657665611
BP	GO:0000278	mitotic cell cycle	0.0186112618421856
BP	GO:0060349	bone morphogenesis	0.0186112618421856
CC	GO:0099634	postsynaptic specialization membrane	0.0190663396648665
BP	GO:0000819	sister chromatid segregation	0.0191012097176719
BP	GO:0006403	RNA localization	0.0191012097176719
BP	GO:0033045	regulation of sister chromatid segregation	0.0191563724225605
BP	GO:0007154	cell communication	0.0191910146540371
CC	GO:0000228	nuclear chromosome	0.0194863017617654
BP	GO:0006807	nitrogen compound metabolic process	0.0195694099664272
BP	GO:0007155	cell adhesion	0.0201358677503171
BP	GO:0022610	biological adhesion	0.0204488428156644
BP	GO:0002062	chondrocyte differentiation	0.0211067739601432
CC	GO:0044327	dendritic spine head	0.0213119533786769
BP	GO:0048666	neuron development	0.0221263750777991
BP	GO:0030198	extracellular matrix organization	0.0225610676558986
BP	GO:0044260	cellular macromolecule metabolic process	0.0233450125858679
BP	GO:0140014	mitotic nuclear division	0.0245401639119623
BP	GO:0023052	signaling	0.0245401639119623
MF	GO:0046873	metal ion transmembrane transporter activity	0.0245401639119623
BP	GO:0033047	regulation of mitotic sister chromatid segregation	0.0258738586276107
CC	GO:0098982	GABA-ergic synapse	0.0269663145103164
BP	GO:0000375	RNA splicing, via transesterification reactions	0.0276438993673545
BP	GO:0000377	RNA splicing, via transesterification reactions with bulged adenosine as nucleophile	0.0276438993673545
BP	GO:0000398	mRNA splicing, via spliceosome	0.0276438993673545
CC	GO:0098878	neurotransmitter receptor complex	0.0276438993673545
CC	GO:0005576	extracellular region	0.0276438993673545
BP	GO:1902749	regulation of cell cycle G2/M phase transition	0.0277495636744542
BP	GO:0022008	neurogenesis	0.0284639442318421
CC	GO:0044454	nuclear chromosome part	0.0284639442318421
BP	GO:0030182	neuron differentiation	0.0286858203733445
BP	GO:0051171	regulation of nitrogen compound metabolic process	0.0288655674423972
BP	GO:0097435	supramolecular fiber organization	0.0303641659882163
MF	GO:0044325	ion channel binding	0.0303641659882163
CC	GO:0008328	ionotropic glutamate receptor complex	0.0327874859566375
CC	GO:0044464	cell part	0.0329403411125615
BP	GO:0048468	cell development	0.033286595715895
CC	GO:0098794	postsynapse	0.033286595715895
CC	GO:0099699	integral component of synaptic membrane	0.033697281572133
CC	GO:0099080	supramolecular complex	0.033697281572133
CC	GO:0099081	supramolecular polymer	0.033697281572133
BP	GO:0006352	DNA-templated transcription, initiation	0.0338608556395846
CC	GO:0005623	cell	0.0338723137818999
BP	GO:0050793	regulation of developmental process	0.0353714633194519
MF	GO:0030020	extracellular matrix structural constituent conferring tensile strength	0.0360285754890172
CC	GO:0099512	supramolecular fiber	0.0360285754890172
BP	GO:0050808	synapse organization	0.0364373337727597
BP	GO:0051962	positive regulation of nervous system development	0.0391539718914116
BP	GO:0003015	heart process	0.0394691982631255
MF	GO:0043168	anion binding	0.0406817420006911
BP	GO:0099536	synaptic signaling	0.0406817420006911
MF	GO:0003697	single-stranded DNA binding	0.0406817420006911
BP	GO:0051216	cartilage development	0.0406817420006911
BP	GO:0098655	cation transmembrane transport	0.0406817420006911
BP	GO:0003071	renal system process involved in regulation of systemic arterial blood pressure	0.0406817420006911
BP	GO:0060351	cartilage development involved in endochondral bone morphogenesis	0.0406817420006911
MF	GO:0005518	collagen binding	0.0406817420006911
BP	GO:0022613	ribonucleoprotein complex biogenesis	0.0406817420006911
CC	GO:0005856	cytoskeleton	0.0406817420006911
BP	GO:0006941	striated muscle contraction	0.0406817420006911
BP	GO:0048699	generation of neurons	0.0408559411214887
CC	GO:0034705	potassium channel complex	0.0412421027428705
CC	GO:1902495	transmembrane transporter complex	0.0421985703812253
CC	GO:0099055	integral component of postsynaptic membrane	0.0421985703812253
BP	GO:0010971	positive regulation of G2/M transition of mitotic cell cycle	0.0421985703812253
BP	GO:0035264	multicellular organism growth	0.0421985703812253
BP	GO:2000026	regulation of multicellular organismal development	0.0434241056734109
CC	GO:1990351	transporter complex	0.0456197446659368
BP	GO:0051716	cellular response to stimulus	0.0483032820123097
BP	GO:1902751	positive regulation of cell cycle G2/M phase transition	0.0493054617314773
BP	GO:0006259	DNA metabolic process	0.0493054617314773
