# Supplementary material for: Dedicated transcriptomics combined with power analysis lead to functional understanding of genes with weak phenotypic changes in knockout lines
Source: PLoS Comput Biol. 2020 Nov 12;16(11):e1008354. doi: 10.1371/journal.pcbi.1008354 (PMC7685438; doi:10.1371/journal.pcbi.1008354)
Supplement: S4 File — (GZ) [file pcbi.1008354.s018.gz › S4_File/gor0.7/861.tsv]

ontology	category	term	BH
CC	GO:0032991	protein-containing complex	7.44678594657271e-10
MF	GO:0005488	binding	3.21106552832755e-07
BP	GO:0071840	cellular component organization or biogenesis	3.21106552832755e-07
BP	GO:0009987	cellular process	3.90855589357556e-07
BP	GO:0032501	multicellular organismal process	4.31199522812984e-07
CC	GO:0031012	extracellular matrix	4.38240400596781e-07
CC	GO:0044428	nuclear part	4.38240400596781e-07
MF	GO:0005515	protein binding	4.55871655676795e-07
CC	GO:0043228	non-membrane-bounded organelle	1.51992304124496e-06
BP	GO:0016043	cellular component organization	1.85092396807931e-06
MF	GO:0005201	extracellular matrix structural constituent	2.83725697771393e-06
CC	GO:0043232	intracellular non-membrane-bounded organelle	2.83725697771393e-06
CC	GO:0030424	axon	3.32017922973539e-06
BP	GO:0032502	developmental process	3.60159206499767e-06
BP	GO:0007275	multicellular organism development	3.64301397852149e-06
BP	GO:0065007	biological regulation	4.90519903908388e-06
CC	GO:0005634	nucleus	4.90519903908388e-06
CC	GO:0031981	nuclear lumen	4.90519903908388e-06
BP	GO:0048856	anatomical structure development	5.89695428877921e-06
CC	GO:0062023	collagen-containing extracellular matrix	5.89695428877921e-06
MF	GO:0005198	structural molecule activity	5.89695428877921e-06
BP	GO:0050789	regulation of biological process	7.51750584932692e-06
BP	GO:0048731	system development	8.06198396489969e-06
BP	GO:0050794	regulation of cellular process	8.22395433465312e-06
CC	GO:0097060	synaptic membrane	9.52034608025714e-06
CC	GO:0045202	synapse	9.52034608025714e-06
BP	GO:0048519	negative regulation of biological process	1.70229954514302e-05
CC	GO:0070013	intracellular organelle lumen	1.95012304984088e-05
CC	GO:0031974	membrane-enclosed lumen	2.0269325867538e-05
CC	GO:0043233	organelle lumen	2.0269325867538e-05
BP	GO:0048523	negative regulation of cellular process	3.28336702979374e-05
BP	GO:0051239	regulation of multicellular organismal process	3.34183436612895e-05
BP	GO:0007399	nervous system development	3.8055448111726e-05
BP	GO:0006396	RNA processing	3.80731962643127e-05
CC	GO:0097458	neuron part	3.96904860273904e-05
BP	GO:0048518	positive regulation of biological process	3.96904860273904e-05
CC	GO:0036477	somatodendritic compartment	4.33792992556452e-05
CC	GO:0005681	spliceosomal complex	7.16434456608474e-05
BP	GO:0008380	RNA splicing	7.16434456608474e-05
BP	GO:0016071	mRNA metabolic process	8.04050380608306e-05
CC	GO:0045211	postsynaptic membrane	8.07850544107219e-05
CC	GO:0044456	synapse part	9.13065654411047e-05
BP	GO:0006397	mRNA processing	9.63192872186315e-05
CC	GO:0005654	nucleoplasm	9.99859588472805e-05
CC	GO:0099240	intrinsic component of synaptic membrane	0.000111140675969844
CC	GO:0033267	axon part	0.000114496776582139
BP	GO:0099536	synaptic signaling	0.000122781952152879
CC	GO:0044421	extracellular region part	0.000155775035428345
CC	GO:0030054	cell junction	0.000156661506262709
CC	GO:1990904	ribonucleoprotein complex	0.000170784371624738
BP	GO:0051726	regulation of cell cycle	0.000170784371624738
BP	GO:0099537	trans-synaptic signaling	0.000170822309445698
BP	GO:0048522	positive regulation of cellular process	0.000181463199916282
CC	GO:0000775	chromosome, centromeric region	0.000188427550432643
BP	GO:0007268	chemical synaptic transmission	0.000238198948807382
BP	GO:0098916	anterograde trans-synaptic signaling	0.000238198948807382
CC	GO:0044422	organelle part	0.000328870544037956
BP	GO:0000375	RNA splicing, via transesterification reactions	0.000380644642554202
BP	GO:0000377	RNA splicing, via transesterification reactions with bulged adenosine as nucleophile	0.000380644642554202
BP	GO:0000398	mRNA splicing, via spliceosome	0.000380644642554202
CC	GO:0098878	neurotransmitter receptor complex	0.000386802934796828
CC	GO:0000776	kinetochore	0.000415401067025589
BP	GO:0051128	regulation of cellular component organization	0.000429280331166696
CC	GO:0031226	intrinsic component of plasma membrane	0.000494472007627177
CC	GO:0099699	integral component of synaptic membrane	0.000500484192363175
BP	GO:0051179	localization	0.000500484192363175
BP	GO:0048167	regulation of synaptic plasticity	0.000564719274814985
CC	GO:0098936	intrinsic component of postsynaptic membrane	0.000577200955891851
BP	GO:0043170	macromolecule metabolic process	0.000682549524648228
BP	GO:0000245	spliceosomal complex assembly	0.000881412803339105
CC	GO:0043005	neuron projection	0.000970614565456379
CC	GO:0043025	neuronal cell body	0.00107562398531218
BP	GO:0090304	nucleic acid metabolic process	0.00108241315814883
CC	GO:0044297	cell body	0.00109922573834411
MF	GO:0046873	metal ion transmembrane transporter activity	0.00114104770765913
BP	GO:0040007	growth	0.00119973608100775
CC	GO:0044464	cell part	0.00128867825977112
CC	GO:0005623	cell	0.00139180986992226
CC	GO:0008328	ionotropic glutamate receptor complex	0.00144721621773038
BP	GO:0050793	regulation of developmental process	0.00145882569276916
CC	GO:0005615	extracellular space	0.00153606082774347
BP	GO:0051130	positive regulation of cellular component organization	0.0016941337889742
CC	GO:0005887	integral component of plasma membrane	0.00187966888285183
CC	GO:0044446	intracellular organelle part	0.00206559312782602
BP	GO:0032879	regulation of localization	0.00208257941479207
CC	GO:0098687	chromosomal region	0.00210334164279574
CC	GO:0005581	collagen trimer	0.00211563191379783
BP	GO:0030154	cell differentiation	0.00211831921575265
CC	GO:0044420	extracellular matrix component	0.00242622575421131
BP	GO:0099177	regulation of trans-synaptic signaling	0.00255173268673332
BP	GO:0006139	nucleobase-containing compound metabolic process	0.0026084096560611
MF	GO:0030020	extracellular matrix structural constituent conferring tensile strength	0.0026084096560611
CC	GO:0099055	integral component of postsynaptic membrane	0.00265624892125211
CC	GO:0098794	postsynapse	0.00265992368302866
BP	GO:0007049	cell cycle	0.00284940654505008
BP	GO:0050804	modulation of chemical synaptic transmission	0.00293814077392
BP	GO:0098655	cation transmembrane transport	0.00319363878718816
BP	GO:0048869	cellular developmental process	0.00327470662830803
BP	GO:2000026	regulation of multicellular organismal development	0.00332637151484752
BP	GO:0000278	mitotic cell cycle	0.00367923765970969
BP	GO:0006941	striated muscle contraction	0.00380091360070398
CC	GO:0000777	condensed chromosome kinetochore	0.00395796569438389
CC	GO:0005694	chromosome	0.00416777919269863
CC	GO:0099634	postsynaptic specialization membrane	0.00438495812986516
BP	GO:0090068	positive regulation of cell cycle process	0.00470010997517342
CC	GO:0044427	chromosomal part	0.00470010997517342
BP	GO:0034641	cellular nitrogen compound metabolic process	0.00470010997517342
CC	GO:0098982	GABA-ergic synapse	0.00480131488215455
BP	GO:0051094	positive regulation of developmental process	0.00523905582063626
BP	GO:0030198	extracellular matrix organization	0.00527727835785207
BP	GO:0022008	neurogenesis	0.0056664275071698
BP	GO:0032412	regulation of ion transmembrane transporter activity	0.0056664275071698
BP	GO:0007346	regulation of mitotic cell cycle	0.00587647709128958
BP	GO:0050806	positive regulation of synaptic transmission	0.0061729881665483
BP	GO:0046483	heterocycle metabolic process	0.0067050521956395
BP	GO:0048468	cell development	0.00709564891239949
BP	GO:0007267	cell-cell signaling	0.00751519474475245
CC	GO:0097447	dendritic tree	0.00832848595618724
CC	GO:0098978	glutamatergic synapse	0.00846481781668123
BP	GO:0048589	developmental growth	0.008467435825975
BP	GO:0006260	DNA replication	0.0090108667852973
BP	GO:0010467	gene expression	0.00909662282307494
MF	GO:0003723	RNA binding	0.00941133332914012
BP	GO:0048666	neuron development	0.00944604330875543
BP	GO:0048699	generation of neurons	0.00977180437653384
MF	GO:0044877	protein-containing complex binding	0.00977180437653384
CC	GO:0098590	plasma membrane region	0.0102168867059807
BP	GO:0022610	biological adhesion	0.0102168867059807
MF	GO:0003729	mRNA binding	0.0102168867059807
BP	GO:0000070	mitotic sister chromatid segregation	0.0104077923369597
CC	GO:0000779	condensed chromosome, centromeric region	0.0106806192865262
CC	GO:0005576	extracellular region	0.0106806192865262
BP	GO:0048168	regulation of neuronal synaptic plasticity	0.0106806192865262
BP	GO:2001257	regulation of cation channel activity	0.0109659407717368
BP	GO:0031175	neuron projection development	0.0111030903597345
BP	GO:0007154	cell communication	0.0111030903597345
BP	GO:0007215	glutamate receptor signaling pathway	0.0111030903597345
BP	GO:0007155	cell adhesion	0.0113016972065551
BP	GO:0060255	regulation of macromolecule metabolic process	0.0113363052660639
CC	GO:0030425	dendrite	0.0113780097021823
BP	GO:0006725	cellular aromatic compound metabolic process	0.0113780097021823
BP	GO:0022613	ribonucleoprotein complex biogenesis	0.0115164236616837
BP	GO:0006403	RNA localization	0.0117622991698145
BP	GO:0099565	chemical synaptic transmission, postsynaptic	0.011884249545308
CC	GO:0044459	plasma membrane part	0.0120547715851241
BP	GO:0023052	signaling	0.0122735247942195
BP	GO:0045597	positive regulation of cell differentiation	0.0125649420392841
BP	GO:0040008	regulation of growth	0.0128922379615198
CC	GO:0150034	distal axon	0.0139995582265579
BP	GO:0030182	neuron differentiation	0.0142362620173099
MF	GO:0005212	structural constituent of eye lens	0.0145558565660689
BP	GO:0022898	regulation of transmembrane transporter activity	0.0145558565660689
CC	GO:0044327	dendritic spine head	0.0153265438535103
BP	GO:0051716	cellular response to stimulus	0.0154404966451373
BP	GO:0042221	response to chemical	0.0158306234943232
CC	GO:0071013	catalytic step 2 spliceosome	0.0161324119332594
BP	GO:0051983	regulation of chromosome segregation	0.0166061076261413
BP	GO:0045931	positive regulation of mitotic cell cycle	0.0166713250791348
BP	GO:0051960	regulation of nervous system development	0.0166886470439841
MF	GO:0022890	inorganic cation transmembrane transporter activity	0.016802254579464
BP	GO:0002062	chondrocyte differentiation	0.0169009266874154
BP	GO:0001501	skeletal system development	0.0171415725407279
CC	GO:0034703	cation channel complex	0.0171415725407279
BP	GO:1900449	regulation of glutamate receptor signaling pathway	0.0176327170203101
BP	GO:0098659	inorganic cation import across plasma membrane	0.0176327170203101
BP	GO:0099587	inorganic ion import across plasma membrane	0.0176327170203101
BP	GO:0031123	RNA 3'-end processing	0.0178030621205444
BP	GO:0000819	sister chromatid segregation	0.0180948426645661
MF	GO:0005261	cation channel activity	0.0183925149879814
BP	GO:0051241	negative regulation of multicellular organismal process	0.0193999311982559
BP	GO:0051093	negative regulation of developmental process	0.0211750311309506
CC	GO:0005813	centrosome	0.0214864674387644
BP	GO:0010646	regulation of cell communication	0.0214864674387644
BP	GO:1903047	mitotic cell cycle process	0.0217721331678849
BP	GO:0045595	regulation of cell differentiation	0.0217721331678849
BP	GO:1901989	positive regulation of cell cycle phase transition	0.0225443370180996
BP	GO:0045787	positive regulation of cell cycle	0.0225443370180996
CC	GO:0043226	organelle	0.0225443370180996
CC	GO:0043229	intracellular organelle	0.0225443370180996
CC	GO:0098793	presynapse	0.0232527787814865
BP	GO:0051962	positive regulation of nervous system development	0.0236601300805652
BP	GO:0140014	mitotic nuclear division	0.0236601300805652
BP	GO:0006936	muscle contraction	0.0236601300805652
CC	GO:0098948	intrinsic component of postsynaptic specialization membrane	0.0236601300805652
BP	GO:0030001	metal ion transport	0.0236601300805652
BP	GO:0043062	extracellular structure organization	0.0241838908526241
BP	GO:0006259	DNA metabolic process	0.0241838908526241
CC	GO:1990351	transporter complex	0.0243568766132269
BP	GO:0033045	regulation of sister chromatid segregation	0.0243836381416938
MF	GO:0008324	cation transmembrane transporter activity	0.0244122042275349
BP	GO:2000144	positive regulation of DNA-templated transcription, initiation	0.0244122042275349
MF	GO:0005102	signaling receptor binding	0.0244303676002213
BP	GO:1901360	organic cyclic compound metabolic process	0.0250493470107861
BP	GO:0035418	protein localization to synapse	0.0253412300383566
BP	GO:0003008	system process	0.0253412300383566
BP	GO:0003418	growth plate cartilage chondrocyte differentiation	0.0254318394515291
BP	GO:0042391	regulation of membrane potential	0.0263947093677176
BP	GO:0023051	regulation of signaling	0.0266404698287537
BP	GO:0006352	DNA-templated transcription, initiation	0.0271835370114646
BP	GO:0006807	nitrogen compound metabolic process	0.0277186568074774
BP	GO:0048584	positive regulation of response to stimulus	0.0277789280211292
BP	GO:0022402	cell cycle process	0.0281632028251932
BP	GO:0120035	regulation of plasma membrane bounded cell projection organization	0.0287902948178479
BP	GO:0016070	RNA metabolic process	0.0287902948178479
BP	GO:0003015	heart process	0.0302028328598531
CC	GO:0098839	postsynaptic density membrane	0.0302596040865032
BP	GO:0010564	regulation of cell cycle process	0.0302596040865032
BP	GO:2000463	positive regulation of excitatory postsynaptic potential	0.0302596040865032
CC	GO:0099572	postsynaptic specialization	0.0304268187145021
CC	GO:0000228	nuclear chromosome	0.0306160452092246
CC	GO:0005856	cytoskeleton	0.0307337455538672
CC	GO:0043195	terminal bouton	0.030776932089304
CC	GO:0043292	contractile fiber	0.0307868264598495
BP	GO:0060078	regulation of postsynaptic membrane potential	0.0307868264598495
BP	GO:0006261	DNA-dependent DNA replication	0.0308695711658628
BP	GO:0050808	synapse organization	0.0308695711658628
BP	GO:0070838	divalent metal ion transport	0.0308695711658628
BP	GO:0010971	positive regulation of G2/M transition of mitotic cell cycle	0.0308695711658628
BP	GO:0050896	response to stimulus	0.0308695711658628
BP	GO:0060350	endochondral bone morphogenesis	0.0308695711658628
BP	GO:0072511	divalent inorganic cation transport	0.0308695711658628
BP	GO:1902749	regulation of cell cycle G2/M phase transition	0.0308695711658628
CC	GO:0044463	cell projection part	0.0308793565660312
CC	GO:0120038	plasma membrane bounded cell projection part	0.0308793565660312
BP	GO:0051049	regulation of transport	0.0308793565660312
BP	GO:0051240	positive regulation of multicellular organismal process	0.031689071917598
BP	GO:0007166	cell surface receptor signaling pathway	0.0328400759302589
BP	GO:0044260	cellular macromolecule metabolic process	0.0328400759302589
BP	GO:0033047	regulation of mitotic sister chromatid segregation	0.033882393149604
BP	GO:0048583	regulation of response to stimulus	0.033882393149604
BP	GO:1901992	positive regulation of mitotic cell cycle phase transition	0.033882393149604
BP	GO:0003433	chondrocyte development involved in endochondral bone morphogenesis	0.0339618764804647
BP	GO:0051234	establishment of localization	0.034464607011427
BP	GO:0051236	establishment of RNA localization	0.034464607011427
BP	GO:1902751	positive regulation of cell cycle G2/M phase transition	0.034464607011427
CC	GO:0044454	nuclear chromosome part	0.0345033897820997
BP	GO:0007059	chromosome segregation	0.0347868934920927
BP	GO:0060080	inhibitory postsynaptic potential	0.034790153943211
BP	GO:0070887	cellular response to chemical stimulus	0.034915303260245
BP	GO:0035249	synaptic transmission, glutamatergic	0.0353053873210931
BP	GO:0060351	cartilage development involved in endochondral bone morphogenesis	0.0355053784074068
BP	GO:1901990	regulation of mitotic cell cycle phase transition	0.0356852737749804
BP	GO:0120039	plasma membrane bounded cell projection morphogenesis	0.0359126633292508
BP	GO:1901987	regulation of cell cycle phase transition	0.0359176217044381
BP	GO:0070897	transcription preinitiation complex assembly	0.0364923421300589
BP	GO:0120036	plasma membrane bounded cell projection organization	0.0373947337449107
CC	GO:0098984	neuron to neuron synapse	0.0382603065497941
BP	GO:0034220	ion transmembrane transport	0.0382603065497941
BP	GO:0048812	neuron projection morphogenesis	0.0383023564700622
CC	GO:0099080	supramolecular complex	0.0387842207924233
CC	GO:0099081	supramolecular polymer	0.0387842207924233
CC	GO:1902495	transmembrane transporter complex	0.0394624895183767
BP	GO:0010389	regulation of G2/M transition of mitotic cell cycle	0.0399973730131113
BP	GO:0034765	regulation of ion transmembrane transport	0.0401306251422522
BP	GO:0006974	cellular response to DNA damage stimulus	0.0404943093808215
BP	GO:0003009	skeletal muscle contraction	0.0407182958523631
BP	GO:0098739	import across plasma membrane	0.0407860367954853
CC	GO:0042995	cell projection	0.0411986533260608
CC	GO:0120025	plasma membrane bounded cell projection	0.0411986533260608
CC	GO:0099512	supramolecular fiber	0.0413204238687528
BP	GO:0051171	regulation of nitrogen compound metabolic process	0.0413204238687528
CC	GO:0042734	presynaptic membrane	0.0413204238687528
BP	GO:0003012	muscle system process	0.0413233609405204
CC	GO:0043231	intracellular membrane-bounded organelle	0.0413233609405204
BP	GO:0048858	cell projection morphogenesis	0.0414287075457796
BP	GO:0050769	positive regulation of neurogenesis	0.0419270907466786
BP	GO:0044085	cellular component biogenesis	0.0420246054444241
BP	GO:0044089	positive regulation of cellular component biogenesis	0.0420246054444241
BP	GO:0032409	regulation of transporter activity	0.0440400640568091
BP	GO:0098662	inorganic cation transmembrane transport	0.0441860226081848
CC	GO:0099146	intrinsic component of postsynaptic density membrane	0.044495950714221
BP	GO:0031344	regulation of cell projection organization	0.0454076353751949
MF	GO:0035254	glutamate receptor binding	0.0462965297472278
CC	GO:0043227	membrane-bounded organelle	0.0472127833643367
BP	GO:0065008	regulation of biological quality	0.0473110895369075
BP	GO:0006376	mRNA splice site selection	0.0484836355297675
BP	GO:1901701	cellular response to oxygen-containing compound	0.0493762950597798
