# Supplementary material for: Dedicated transcriptomics combined with power analysis lead to functional understanding of genes with weak phenotypic changes in knockout lines
Source: PLoS Comput Biol. 2020 Nov 12;16(11):e1008354. doi: 10.1371/journal.pcbi.1008354 (PMC7685438; doi:10.1371/journal.pcbi.1008354)
Supplement: S4 File — (GZ) [file pcbi.1008354.s018.gz › S4_File/gor0.7/196.tsv]

ontology	category	term	BH
CC	GO:0032991	protein-containing complex	9.858382173086e-10
BP	GO:0009987	cellular process	2.0739579701833e-08
BP	GO:0071840	cellular component organization or biogenesis	1.14630673086134e-07
BP	GO:0032501	multicellular organismal process	2.04823251092602e-07
MF	GO:0005198	structural molecule activity	9.9029926656147e-07
BP	GO:0016043	cellular component organization	1.19401662517021e-06
MF	GO:0005201	extracellular matrix structural constituent	1.47754963533913e-06
BP	GO:0007275	multicellular organism development	1.47754963533913e-06
BP	GO:0032502	developmental process	2.22450163072492e-06
BP	GO:0048856	anatomical structure development	2.22450163072492e-06
BP	GO:0048731	system development	2.70707701459047e-06
MF	GO:0005515	protein binding	4.01839594360808e-06
CC	GO:0031012	extracellular matrix	4.01839594360808e-06
CC	GO:0043228	non-membrane-bounded organelle	4.10173217742697e-06
MF	GO:0005488	binding	6.26096032588242e-06
CC	GO:0062023	collagen-containing extracellular matrix	9.71286542897889e-06
CC	GO:0043232	intracellular non-membrane-bounded organelle	9.71286542897889e-06
CC	GO:0031226	intrinsic component of plasma membrane	1.1352212605757e-05
CC	GO:0044428	nuclear part	1.1352212605757e-05
BP	GO:0065007	biological regulation	1.1352212605757e-05
CC	GO:0005887	integral component of plasma membrane	2.02151127673252e-05
BP	GO:0050789	regulation of biological process	2.80310025702411e-05
CC	GO:0030424	axon	3.83985067539467e-05
CC	GO:0031981	nuclear lumen	6.6962651961187e-05
CC	GO:0070013	intracellular organelle lumen	9.94283135960635e-05
BP	GO:0048519	negative regulation of biological process	9.94283135960635e-05
CC	GO:0031974	membrane-enclosed lumen	9.94283135960635e-05
CC	GO:0043233	organelle lumen	9.94283135960635e-05
BP	GO:0048523	negative regulation of cellular process	0.000101822634295559
BP	GO:0006396	RNA processing	0.000101822634295559
CC	GO:1990904	ribonucleoprotein complex	0.000124811195737111
BP	GO:0050794	regulation of cellular process	0.000157505786305724
BP	GO:0016071	mRNA metabolic process	0.000244288052904911
CC	GO:0097060	synaptic membrane	0.000280673407467152
BP	GO:0006397	mRNA processing	0.000426577725966947
CC	GO:0097458	neuron part	0.00053414646805984
BP	GO:0008380	RNA splicing	0.000611412480047596
BP	GO:0007399	nervous system development	0.000982778473117279
BP	GO:0090304	nucleic acid metabolic process	0.00100498033220926
CC	GO:0045202	synapse	0.00105093540060673
CC	GO:0044420	extracellular matrix component	0.00116633714561193
BP	GO:0051239	regulation of multicellular organismal process	0.00137948651452493
BP	GO:0040007	growth	0.00137948651452493
BP	GO:0006139	nucleobase-containing compound metabolic process	0.00140563797576288
CC	GO:0005654	nucleoplasm	0.00158469319637415
CC	GO:0005581	collagen trimer	0.00161730133183566
CC	GO:0044459	plasma membrane part	0.00161730133183566
CC	GO:0005681	spliceosomal complex	0.0019389050423722
CC	GO:0000775	chromosome, centromeric region	0.00238741453981722
BP	GO:0048468	cell development	0.00265573407251544
BP	GO:0048518	positive regulation of biological process	0.00271065191388893
BP	GO:0048869	cellular developmental process	0.00275426936029156
BP	GO:0051128	regulation of cellular component organization	0.00275426936029156
CC	GO:0000776	kinetochore	0.00275426936029156
BP	GO:0051179	localization	0.00275426936029156
BP	GO:0060350	endochondral bone morphogenesis	0.00278751633146109
BP	GO:0030154	cell differentiation	0.00280709543864214
BP	GO:0022610	biological adhesion	0.00332765914917738
BP	GO:0043170	macromolecule metabolic process	0.00364911185827309
CC	GO:0044456	synapse part	0.00388082176159385
BP	GO:0051130	positive regulation of cellular component organization	0.00495307237040281
MF	GO:0044877	protein-containing complex binding	0.00495307237040281
BP	GO:0046483	heterocycle metabolic process	0.00503637057131368
BP	GO:0007155	cell adhesion	0.00503637057131368
BP	GO:0003008	system process	0.00503637057131368
CC	GO:0005634	nucleus	0.0050463588015081
CC	GO:0033267	axon part	0.00547930470993488
CC	GO:0044464	cell part	0.00561597985403688
BP	GO:0090068	positive regulation of cell cycle process	0.0058348401376207
CC	GO:0005623	cell	0.00600513517022534
BP	GO:0008150	biological_process	0.00614014747722739
MF	GO:0003729	mRNA binding	0.00677409130005561
CC	GO:0044421	extracellular region part	0.00678286928736976
BP	GO:0048522	positive regulation of cellular process	0.00728084788935788
BP	GO:0051726	regulation of cell cycle	0.00732625494297571
CC	GO:0036477	somatodendritic compartment	0.00732625494297571
CC	GO:0005813	centrosome	0.00737934983969118
CC	GO:0043005	neuron projection	0.00797911722470946
CC	GO:0098687	chromosomal region	0.0084476146857798
BP	GO:0050793	regulation of developmental process	0.0084476146857798
BP	GO:0003071	renal system process involved in regulation of systemic arterial blood pressure	0.00857527606127808
BP	GO:0000070	mitotic sister chromatid segregation	0.00857527606127808
BP	GO:0051094	positive regulation of developmental process	0.00857962162619077
BP	GO:0048589	developmental growth	0.00892440883845068
BP	GO:0034641	cellular nitrogen compound metabolic process	0.00892440883845068
CC	GO:0044422	organelle part	0.00907584922039039
BP	GO:2000026	regulation of multicellular organismal development	0.00976667551468399
BP	GO:0006725	cellular aromatic compound metabolic process	0.00985886002404167
BP	GO:0060351	cartilage development involved in endochondral bone morphogenesis	0.00990730335068908
BP	GO:0000375	RNA splicing, via transesterification reactions	0.0101115434471048
BP	GO:0000377	RNA splicing, via transesterification reactions with bulged adenosine as nucleophile	0.0101115434471048
BP	GO:0000398	mRNA splicing, via spliceosome	0.0101115434471048
CC	GO:0005615	extracellular space	0.0104724862647475
BP	GO:0032412	regulation of ion transmembrane transporter activity	0.0110837431031418
BP	GO:0006403	RNA localization	0.0122327361519955
BP	GO:0048167	regulation of synaptic plasticity	0.0125163466144129
BP	GO:0030198	extracellular matrix organization	0.0132258543732317
CC	GO:0030054	cell junction	0.013302649666013
BP	GO:1901360	organic cyclic compound metabolic process	0.0139231313669958
BP	GO:0099536	synaptic signaling	0.0139659518838593
CC	GO:0071944	cell periphery	0.0140073774353186
BP	GO:0045597	positive regulation of cell differentiation	0.0148274558034718
CC	GO:0098590	plasma membrane region	0.0159162711806123
BP	GO:0051983	regulation of chromosome segregation	0.0159162711806123
CC	GO:0099240	intrinsic component of synaptic membrane	0.0159162711806123
BP	GO:0033047	regulation of mitotic sister chromatid segregation	0.0160958515496174
BP	GO:0007049	cell cycle	0.0161507224970285
BP	GO:0032879	regulation of localization	0.0161507224970285
BP	GO:0048666	neuron development	0.0168133117396374
CC	GO:0005886	plasma membrane	0.0168133117396374
CC	GO:0097447	dendritic tree	0.0168133117396374
MF	GO:0030020	extracellular matrix structural constituent conferring tensile strength	0.0173104289035335
BP	GO:0099537	trans-synaptic signaling	0.0178447334854331
BP	GO:0000245	spliceosomal complex assembly	0.0178447334854331
BP	GO:0007268	chemical synaptic transmission	0.0178447334854331
BP	GO:0098916	anterograde trans-synaptic signaling	0.0178447334854331
BP	GO:0060348	bone development	0.0187082909289114
CC	GO:0000779	condensed chromosome, centromeric region	0.0200749167183687
BP	GO:0043062	extracellular structure organization	0.0200749167183687
BP	GO:0048699	generation of neurons	0.0200749167183687
CC	GO:0005856	cytoskeleton	0.0200749167183687
MF	GO:0005212	structural constituent of eye lens	0.0200749167183687
BP	GO:0022008	neurogenesis	0.0200749167183687
BP	GO:0051960	regulation of nervous system development	0.0200749167183687
BP	GO:0003418	growth plate cartilage chondrocyte differentiation	0.0205190754240668
MF	GO:0005102	signaling receptor binding	0.0206745881423036
BP	GO:0006260	DNA replication	0.0213217053947419
BP	GO:0006941	striated muscle contraction	0.0213217053947419
CC	GO:0045211	postsynaptic membrane	0.0213217053947419
BP	GO:0000819	sister chromatid segregation	0.0214677847788784
BP	GO:0000278	mitotic cell cycle	0.0219421181612269
BP	GO:0045595	regulation of cell differentiation	0.0219421181612269
BP	GO:0030182	neuron differentiation	0.0219421181612269
CC	GO:0030425	dendrite	0.0219421181612269
MF	GO:0003723	RNA binding	0.0221350599898455
BP	GO:0016070	RNA metabolic process	0.0224063558073834
BP	GO:0022898	regulation of transmembrane transporter activity	0.0230099189955602
CC	GO:0000777	condensed chromosome kinetochore	0.0230099189955602
BP	GO:0051234	establishment of localization	0.0236123534819895
BP	GO:0008037	cell recognition	0.0238404874478265
BP	GO:0033045	regulation of sister chromatid segregation	0.0238404874478265
BP	GO:1902749	regulation of cell cycle G2/M phase transition	0.0238404874478265
MF	GO:0046873	metal ion transmembrane transporter activity	0.0238404874478265
BP	GO:0060349	bone morphogenesis	0.0248442930640575
BP	GO:0003433	chondrocyte development involved in endochondral bone morphogenesis	0.0273548476541425
BP	GO:0002062	chondrocyte differentiation	0.0275289259780936
BP	GO:0098655	cation transmembrane transport	0.0285965678155849
CC	GO:0044427	chromosomal part	0.0285965678155849
BP	GO:0140014	mitotic nuclear division	0.0285965678155849
BP	GO:0007346	regulation of mitotic cell cycle	0.0302924251458677
CC	GO:0071013	catalytic step 2 spliceosome	0.030388428545856
BP	GO:0051962	positive regulation of nervous system development	0.0324986662079386
BP	GO:0001501	skeletal system development	0.0324986662079386
BP	GO:0006259	DNA metabolic process	0.0329298822246935
BP	GO:0051236	establishment of RNA localization	0.032990102040313
CC	GO:0005694	chromosome	0.0329980775560477
CC	GO:0098878	neurotransmitter receptor complex	0.0329980775560477
MF	GO:0016887	ATPase activity	0.0337817125998735
CC	GO:0044446	intracellular organelle part	0.0337817125998735
BP	GO:0010467	gene expression	0.0338123692761528
BP	GO:0007154	cell communication	0.0339017115077481
BP	GO:0031123	RNA 3'-end processing	0.0343658334451007
BP	GO:0051716	cellular response to stimulus	0.0353201215684134
BP	GO:0009653	anatomical structure morphogenesis	0.0353201215684134
BP	GO:0003422	growth plate cartilage morphogenesis	0.0365663097516128
BP	GO:0030001	metal ion transport	0.03672359170208
CC	GO:0008328	ionotropic glutamate receptor complex	0.037501825440209
BP	GO:0050806	positive regulation of synaptic transmission	0.037501825440209
BP	GO:0040008	regulation of growth	0.0376585945972708
BP	GO:0023052	signaling	0.0378489868332667
CC	GO:0034705	potassium channel complex	0.0384556255192322
BP	GO:0006261	DNA-dependent DNA replication	0.0402952178890956
BP	GO:0032409	regulation of transporter activity	0.0402952178890956
BP	GO:0010564	regulation of cell cycle process	0.040518124889611
BP	GO:0003417	growth plate cartilage development	0.0408735423236985
BP	GO:0048584	positive regulation of response to stimulus	0.0409965696521653
BP	GO:0050804	modulation of chemical synaptic transmission	0.041244246378823
BP	GO:0051216	cartilage development	0.041244246378823
BP	GO:0006807	nitrogen compound metabolic process	0.0414539103786974
CC	GO:0005576	extracellular region	0.0442029612451265
CC	GO:0042734	presynaptic membrane	0.0446038384802799
CC	GO:0044304	main axon	0.0448272079722679
BP	GO:1905477	positive regulation of protein localization to membrane	0.0452844416846598
BP	GO:0035264	multicellular organism growth	0.0452844416846598
MF	GO:0004529	exodeoxyribonuclease activity	0.0452844416846598
BP	GO:0051240	positive regulation of multicellular organismal process	0.0452844416846598
MF	GO:0015079	potassium ion transmembrane transporter activity	0.046734298764899
BP	GO:0007059	chromosome segregation	0.0470734189649162
BP	GO:0099177	regulation of trans-synaptic signaling	0.0470734189649162
BP	GO:0031175	neuron projection development	0.0470734189649162
BP	GO:0003015	heart process	0.0470734189649162
CC	GO:0099080	supramolecular complex	0.0470734189649162
CC	GO:0099081	supramolecular polymer	0.0470734189649162
BP	GO:1901701	cellular response to oxygen-containing compound	0.0470734189649162
CC	GO:0098982	GABA-ergic synapse	0.0470734189649162
BP	GO:0003009	skeletal muscle contraction	0.0470734189649162
BP	GO:2001257	regulation of cation channel activity	0.0470734189649162
BP	GO:0022613	ribonucleoprotein complex biogenesis	0.0470734189649162
BP	GO:0044260	cellular macromolecule metabolic process	0.0470734189649162
BP	GO:0042221	response to chemical	0.0470734189649162
CC	GO:0000228	nuclear chromosome	0.0485894868182095
BP	GO:0010389	regulation of G2/M transition of mitotic cell cycle	0.0490294676994618
CC	GO:0099512	supramolecular fiber	0.0492138855705203
MF	GO:0097367	carbohydrate derivative binding	0.0497088055757165
