# Supplementary material for: Dedicated transcriptomics combined with power analysis lead to functional understanding of genes with weak phenotypic changes in knockout lines
Source: PLoS Comput Biol. 2020 Nov 12;16(11):e1008354. doi: 10.1371/journal.pcbi.1008354 (PMC7685438; doi:10.1371/journal.pcbi.1008354)
Supplement: S4 File — (GZ) [file pcbi.1008354.s018.gz › S4_File/gor0.7/723.tsv]

ontology	category	term	BH
CC	GO:0032991	protein-containing complex	5.88970044591812e-09
BP	GO:0009987	cellular process	1.85713484082446e-07
MF	GO:0005201	extracellular matrix structural constituent	2.24141613995306e-07
CC	GO:0030424	axon	4.52810617369687e-07
CC	GO:0031012	extracellular matrix	1.26156578013895e-06
BP	GO:0071840	cellular component organization or biogenesis	1.26156578013895e-06
MF	GO:0005198	structural molecule activity	2.05398180732837e-06
CC	GO:0044428	nuclear part	2.05398180732837e-06
BP	GO:0032501	multicellular organismal process	3.26478823869424e-06
BP	GO:0032502	developmental process	5.10300138665008e-06
CC	GO:0097060	synaptic membrane	6.05624097860806e-06
BP	GO:0048731	system development	6.8623328660915e-06
BP	GO:0007275	multicellular organism development	8.08548981589785e-06
BP	GO:0048856	anatomical structure development	8.18355838082521e-06
CC	GO:0097458	neuron part	1.03193434456554e-05
CC	GO:0062023	collagen-containing extracellular matrix	1.03193434456554e-05
CC	GO:0036477	somatodendritic compartment	1.03193434456554e-05
BP	GO:0016043	cellular component organization	1.03193434456554e-05
CC	GO:0045202	synapse	1.38611588487871e-05
CC	GO:0043228	non-membrane-bounded organelle	1.59210454573676e-05
CC	GO:0031981	nuclear lumen	3.47171871341937e-05
CC	GO:0070013	intracellular organelle lumen	3.47171871341937e-05
CC	GO:0043232	intracellular non-membrane-bounded organelle	3.47171871341937e-05
BP	GO:0065007	biological regulation	3.47171871341937e-05
CC	GO:0031974	membrane-enclosed lumen	3.47171871341937e-05
CC	GO:0043233	organelle lumen	3.47171871341937e-05
CC	GO:0005634	nucleus	4.61315027688144e-05
MF	GO:0005515	protein binding	5.04329583204752e-05
CC	GO:0044456	synapse part	6.27298561059611e-05
BP	GO:0040007	growth	0.000124138425940603
BP	GO:0007399	nervous system development	0.000126031743793756
CC	GO:0043005	neuron projection	0.000140782574881811
CC	GO:0045211	postsynaptic membrane	0.000143875212043823
CC	GO:0033267	axon part	0.00017641559552918
CC	GO:0044297	cell body	0.000177043589191299
CC	GO:0043025	neuronal cell body	0.000177736186239576
BP	GO:0006396	RNA processing	0.000190443086939876
CC	GO:0031226	intrinsic component of plasma membrane	0.000207245137281126
CC	GO:0030054	cell junction	0.00021793709210624
CC	GO:0005654	nucleoplasm	0.000409285806981714
CC	GO:0000775	chromosome, centromeric region	0.000454881089399603
CC	GO:0098590	plasma membrane region	0.000461258103555049
MF	GO:0005488	binding	0.000462473631748592
CC	GO:0097447	dendritic tree	0.00077636934068
BP	GO:0051179	localization	0.00077636934068
CC	GO:0044422	organelle part	0.00077636934068
BP	GO:0050789	regulation of biological process	0.000846786589225219
CC	GO:0098687	chromosomal region	0.000856701763059149
BP	GO:0051094	positive regulation of developmental process	0.000986463241503834
CC	GO:0000776	kinetochore	0.000986463241503834
CC	GO:0005623	cell	0.00108338836817657
BP	GO:0050794	regulation of cellular process	0.00115529940504833
CC	GO:0044464	cell part	0.00116502493808711
CC	GO:0005887	integral component of plasma membrane	0.00126199976811607
BP	GO:0099536	synaptic signaling	0.001336197053924
BP	GO:0051128	regulation of cellular component organization	0.00138537516379379
CC	GO:0044420	extracellular matrix component	0.00141428636870764
CC	GO:0044421	extracellular region part	0.00146352420096977
CC	GO:0030425	dendrite	0.00146352420096977
CC	GO:0099240	intrinsic component of synaptic membrane	0.00172122961375061
BP	GO:0051239	regulation of multicellular organismal process	0.00193479163897853
BP	GO:0099537	trans-synaptic signaling	0.00193479163897853
CC	GO:0098878	neurotransmitter receptor complex	0.00209065250254793
CC	GO:0098982	GABA-ergic synapse	0.00212468049334059
BP	GO:0007268	chemical synaptic transmission	0.00280483238053703
BP	GO:0098916	anterograde trans-synaptic signaling	0.00280483238053703
BP	GO:0048589	developmental growth	0.00287242901722885
BP	GO:0006139	nucleobase-containing compound metabolic process	0.00298270250063162
CC	GO:0098794	postsynapse	0.00343537699286996
CC	GO:1990904	ribonucleoprotein complex	0.00348895264150005
MF	GO:0005212	structural constituent of eye lens	0.00379113411616302
BP	GO:0090304	nucleic acid metabolic process	0.00382957456699878
CC	GO:0005681	spliceosomal complex	0.00406997830615319
BP	GO:0045597	positive regulation of cell differentiation	0.00447462284133218
BP	GO:0050793	regulation of developmental process	0.00455994530958459
BP	GO:0006397	mRNA processing	0.00456555345315344
BP	GO:0051130	positive regulation of cellular component organization	0.00480596297278567
CC	GO:0005615	extracellular space	0.00493954469899151
CC	GO:0044446	intracellular organelle part	0.00493954469899151
BP	GO:0048869	cellular developmental process	0.00493954469899151
BP	GO:0000245	spliceosomal complex assembly	0.0054807505523172
BP	GO:0006403	RNA localization	0.00551718946036836
BP	GO:0051234	establishment of localization	0.00551718946036836
BP	GO:0030154	cell differentiation	0.00551718946036836
CC	GO:0005813	centrosome	0.00612036939663593
CC	GO:0044459	plasma membrane part	0.00629239642868534
BP	GO:0046483	heterocycle metabolic process	0.00637447013536098
CC	GO:0008328	ionotropic glutamate receptor complex	0.00637614242543796
CC	GO:0098978	glutamatergic synapse	0.00644423807902362
BP	GO:0016071	mRNA metabolic process	0.00667518489608432
CC	GO:0099634	postsynaptic specialization membrane	0.00683543906492908
CC	GO:0005581	collagen trimer	0.00715066773892599
BP	GO:0008380	RNA splicing	0.00764065889186971
BP	GO:0048518	positive regulation of biological process	0.00764065889186971
CC	GO:1902495	transmembrane transporter complex	0.00769049946303592
CC	GO:0044427	chromosomal part	0.00779737010864482
BP	GO:2000026	regulation of multicellular organismal development	0.00779737010864482
MF	GO:0022836	gated channel activity	0.00795254042742607
BP	GO:0051983	regulation of chromosome segregation	0.00798168222354482
CC	GO:0099699	integral component of synaptic membrane	0.00804576822272819
CC	GO:1990351	transporter complex	0.00832692624308148
BP	GO:0031123	RNA 3'-end processing	0.00832692624308148
BP	GO:0006725	cellular aromatic compound metabolic process	0.00832692624308148
BP	GO:0043170	macromolecule metabolic process	0.00835681055862865
BP	GO:0048666	neuron development	0.00835681055862865
BP	GO:0022008	neurogenesis	0.00861455371231719
MF	GO:0005261	cation channel activity	0.00890441838560083
CC	GO:0005694	chromosome	0.00890559451163237
CC	GO:0034702	ion channel complex	0.00890559451163237
BP	GO:0048522	positive regulation of cellular process	0.00890990371599729
BP	GO:0048519	negative regulation of biological process	0.00948009898314345
CC	GO:0098936	intrinsic component of postsynaptic membrane	0.00958840543417523
BP	GO:0033045	regulation of sister chromatid segregation	0.00962131898173614
MF	GO:0022839	ion gated channel activity	0.0100361930182009
BP	GO:0000070	mitotic sister chromatid segregation	0.0102321326693606
BP	GO:0048699	generation of neurons	0.0104943940042134
MF	GO:0046873	metal ion transmembrane transporter activity	0.0107766538279875
BP	GO:0030182	neuron differentiation	0.0111425547990484
BP	GO:0033047	regulation of mitotic sister chromatid segregation	0.0123121024476262
BP	GO:0034641	cellular nitrogen compound metabolic process	0.0123319334211481
CC	GO:0034705	potassium channel complex	0.0123419174939488
CC	GO:0034703	cation channel complex	0.0123419174939488
BP	GO:0048523	negative regulation of cellular process	0.0130288896979965
MF	GO:0030020	extracellular matrix structural constituent conferring tensile strength	0.0134480848818793
CC	GO:0000779	condensed chromosome, centromeric region	0.0164660849485499
MF	GO:0022838	substrate-specific channel activity	0.016573999419298
BP	GO:0051236	establishment of RNA localization	0.016692743183945
BP	GO:0044085	cellular component biogenesis	0.0173805347967845
MF	GO:0015276	ligand-gated ion channel activity	0.0176304520547545
MF	GO:0044877	protein-containing complex binding	0.0176304520547545
BP	GO:0051726	regulation of cell cycle	0.0176304520547545
BP	GO:0051962	positive regulation of nervous system development	0.0177014865817741
BP	GO:0008037	cell recognition	0.0177014865817741
CC	GO:0042734	presynaptic membrane	0.0182497100116452
BP	GO:0022613	ribonucleoprotein complex biogenesis	0.0192980976043406
CC	GO:0000502	proteasome complex	0.019382934871675
CC	GO:0071944	cell periphery	0.019382934871675
BP	GO:1901701	cellular response to oxygen-containing compound	0.019382934871675
BP	GO:1901360	organic cyclic compound metabolic process	0.0194530073331744
BP	GO:0051960	regulation of nervous system development	0.0194530073331744
CC	GO:0000777	condensed chromosome kinetochore	0.0201490877155081
CC	GO:0150034	distal axon	0.0201490877155081
BP	GO:0031175	neuron projection development	0.0201490877155081
BP	GO:0060350	endochondral bone morphogenesis	0.0201490877155081
BP	GO:0006807	nitrogen compound metabolic process	0.0201490877155081
MF	GO:0015267	channel activity	0.0204304188741659
MF	GO:0022803	passive transmembrane transporter activity	0.0204304188741659
BP	GO:0048468	cell development	0.0205681558269291
BP	GO:0090068	positive regulation of cell cycle process	0.0205681558269291
CC	GO:0005886	plasma membrane	0.0205714430646021
CC	GO:0099572	postsynaptic specialization	0.0210455275833819
BP	GO:0042391	regulation of membrane potential	0.0211912240675376
BP	GO:0000819	sister chromatid segregation	0.0211912240675376
BP	GO:0006811	ion transport	0.0212543878633284
MF	GO:0005216	ion channel activity	0.0212543878633284
MF	GO:0030594	neurotransmitter receptor activity	0.0212543878633284
MF	GO:0005267	potassium channel activity	0.0215872932607401
BP	GO:0035264	multicellular organism growth	0.0217979843348131
BP	GO:0051240	positive regulation of multicellular organismal process	0.0217979843348131
BP	GO:0032412	regulation of ion transmembrane transporter activity	0.02214309552591
BP	GO:0000375	RNA splicing, via transesterification reactions	0.02214309552591
BP	GO:0000377	RNA splicing, via transesterification reactions with bulged adenosine as nucleophile	0.02214309552591
BP	GO:0000398	mRNA splicing, via spliceosome	0.02214309552591
BP	GO:0042221	response to chemical	0.0224646988236592
MF	GO:0022834	ligand-gated channel activity	0.022775704496809
BP	GO:0007155	cell adhesion	0.0235067700572548
BP	GO:0022610	biological adhesion	0.0241636066785647
BP	GO:0032879	regulation of localization	0.0241803301452863
MF	GO:0016895	exodeoxyribonuclease activity, producing 5'-phosphomonoesters	0.0244917367065477
CC	GO:0098793	presynapse	0.0246866109758302
BP	GO:0048168	regulation of neuronal synaptic plasticity	0.0251465009495931
BP	GO:0006810	transport	0.0254242812304386
BP	GO:0045595	regulation of cell differentiation	0.0259403562798952
BP	GO:0050657	nucleic acid transport	0.0262790148824446
BP	GO:0050658	RNA transport	0.0262790148824446
BP	GO:1901700	response to oxygen-containing compound	0.0262790148824446
BP	GO:0010467	gene expression	0.0269046959089897
MF	GO:0022857	transmembrane transporter activity	0.0269425456500293
BP	GO:0033993	response to lipid	0.0270953070002504
MF	GO:0008324	cation transmembrane transporter activity	0.0275585847222455
BP	GO:0140014	mitotic nuclear division	0.0275665664205722
MF	GO:0022890	inorganic cation transmembrane transporter activity	0.0276108476764188
CC	GO:1905369	endopeptidase complex	0.0282119175791955
CC	GO:0043226	organelle	0.0282119175791955
CC	GO:0043197	dendritic spine	0.0284327891555867
BP	GO:0008150	biological_process	0.0284563560004203
MF	GO:0022843	voltage-gated cation channel activity	0.0284563560004203
CC	GO:0099055	integral component of postsynaptic membrane	0.0284563560004203
BP	GO:0040008	regulation of growth	0.0284563560004203
CC	GO:0043229	intracellular organelle	0.0290617146259647
BP	GO:0098655	cation transmembrane transport	0.0290617146259647
MF	GO:0015079	potassium ion transmembrane transporter activity	0.0292738723465845
BP	GO:0099177	regulation of trans-synaptic signaling	0.0304117872092852
BP	GO:0050769	positive regulation of neurogenesis	0.0304117872092852
BP	GO:0007346	regulation of mitotic cell cycle	0.0304117872092852
CC	GO:0042995	cell projection	0.0316751323847428
BP	GO:0034220	ion transmembrane transport	0.0316751323847428
BP	GO:0016070	RNA metabolic process	0.032099448151915
BP	GO:0050808	synapse organization	0.0336193004788675
BP	GO:0051716	cellular response to stimulus	0.0336193004788675
BP	GO:0050804	modulation of chemical synaptic transmission	0.0336193004788675
BP	GO:0007154	cell communication	0.035864076511789
MF	GO:0004529	exodeoxyribonuclease activity	0.0366839989803912
BP	GO:0003071	renal system process involved in regulation of systemic arterial blood pressure	0.0366839989803912
CC	GO:0043292	contractile fiber	0.0369936616105466
BP	GO:0007088	regulation of mitotic nuclear division	0.0372921974579916
MF	GO:0005249	voltage-gated potassium channel activity	0.0372921974579916
BP	GO:0030001	metal ion transport	0.0374966698390105
BP	GO:0060351	cartilage development involved in endochondral bone morphogenesis	0.0382270516272663
BP	GO:0048167	regulation of synaptic plasticity	0.0382270516272663
MF	GO:0003723	RNA binding	0.0385252614478157
BP	GO:0065008	regulation of biological quality	0.0385252614478157
BP	GO:0000278	mitotic cell cycle	0.0411909776872235
CC	GO:0044309	neuron spine	0.0411909776872235
MF	GO:0003729	mRNA binding	0.0415515900053132
CC	GO:0098839	postsynaptic density membrane	0.0426977778194029
BP	GO:0003008	system process	0.0429546957999166
BP	GO:0023052	signaling	0.0431742320272049
BP	GO:0060078	regulation of postsynaptic membrane potential	0.0433427495549636
BP	GO:0098659	inorganic cation import across plasma membrane	0.043548601478896
BP	GO:0099587	inorganic ion import across plasma membrane	0.043548601478896
BP	GO:0022898	regulation of transmembrane transporter activity	0.043548601478896
CC	GO:0005576	extracellular region	0.0469511556900904
BP	GO:0060341	regulation of cellular localization	0.0469511556900904
BP	GO:0055085	transmembrane transport	0.0469511556900904
BP	GO:0006260	DNA replication	0.0473180583748641
CC	GO:0098948	intrinsic component of postsynaptic specialization membrane	0.0491814600557831
