# Supplementary material for: Dedicated transcriptomics combined with power analysis lead to functional understanding of genes with weak phenotypic changes in knockout lines
Source: PLoS Comput Biol. 2020 Nov 12;16(11):e1008354. doi: 10.1371/journal.pcbi.1008354 (PMC7685438; doi:10.1371/journal.pcbi.1008354)
Supplement: S4 File — (GZ) [file pcbi.1008354.s018.gz › S4_File/gor0.7/499.tsv]

ontology	category	term	BH
BP	GO:0009987	cellular process	9.18846767753137e-09
CC	GO:0032991	protein-containing complex	9.18846767753137e-09
BP	GO:0071840	cellular component organization or biogenesis	1.81746377543957e-07
CC	GO:0044428	nuclear part	2.56588457623287e-07
MF	GO:0005488	binding	4.76916783316362e-07
MF	GO:0005515	protein binding	4.76916783316362e-07
BP	GO:0032501	multicellular organismal process	1.12111928761351e-06
CC	GO:0043228	non-membrane-bounded organelle	1.12111928761351e-06
CC	GO:0031981	nuclear lumen	1.12111928761351e-06
BP	GO:0007275	multicellular organism development	1.12111928761351e-06
BP	GO:0048731	system development	1.12111928761351e-06
BP	GO:0032502	developmental process	1.12111928761351e-06
BP	GO:0016043	cellular component organization	1.4812323361157e-06
CC	GO:0031012	extracellular matrix	1.67806481937087e-06
BP	GO:0048856	anatomical structure development	1.81441412005271e-06
CC	GO:0043232	intracellular non-membrane-bounded organelle	1.81441412005271e-06
MF	GO:0005201	extracellular matrix structural constituent	2.28109876680298e-06
CC	GO:0070013	intracellular organelle lumen	2.28109876680298e-06
CC	GO:0031974	membrane-enclosed lumen	2.30914266792111e-06
CC	GO:0043233	organelle lumen	2.30914266792111e-06
BP	GO:0065007	biological regulation	2.40167612712047e-06
MF	GO:0005198	structural molecule activity	2.58204787044038e-06
CC	GO:0030424	axon	3.66035946848963e-06
CC	GO:0005654	nucleoplasm	6.42610070556093e-06
CC	GO:0045202	synapse	8.53198879301452e-06
BP	GO:0007399	nervous system development	8.77468824791788e-06
BP	GO:0050789	regulation of biological process	8.77468824791788e-06
CC	GO:0044422	organelle part	9.79332443778774e-06
CC	GO:0005634	nucleus	1.27114961291583e-05
BP	GO:0006396	RNA processing	1.53256855521058e-05
CC	GO:0097060	synaptic membrane	1.77319386884685e-05
CC	GO:0044456	synapse part	2.38980435082935e-05
BP	GO:0008380	RNA splicing	3.0515995413909e-05
CC	GO:0062023	collagen-containing extracellular matrix	4.44391189353744e-05
CC	GO:0097458	neuron part	5.16972501820997e-05
BP	GO:0050794	regulation of cellular process	6.24846588323403e-05
BP	GO:0051239	regulation of multicellular organismal process	7.11786592185692e-05
CC	GO:0000775	chromosome, centromeric region	0.000126669736396212
CC	GO:0033267	axon part	0.000151998465978164
CC	GO:0005681	spliceosomal complex	0.000176480569462661
BP	GO:0006397	mRNA processing	0.000183200792386885
BP	GO:0016071	mRNA metabolic process	0.000195836994626414
CC	GO:0000776	kinetochore	0.000235511489552153
BP	GO:0048518	positive regulation of biological process	0.000268776228910733
CC	GO:1990904	ribonucleoprotein complex	0.000299920263677811
CC	GO:0030054	cell junction	0.000330545321896451
CC	GO:0098687	chromosomal region	0.000415174043454198
CC	GO:0045211	postsynaptic membrane	0.000422162991644432
CC	GO:0099240	intrinsic component of synaptic membrane	0.000459433387962191
BP	GO:0006139	nucleobase-containing compound metabolic process	0.000459433387962191
CC	GO:0036477	somatodendritic compartment	0.000459433387962191
BP	GO:0000375	RNA splicing, via transesterification reactions	0.00046787693203776
BP	GO:0000377	RNA splicing, via transesterification reactions with bulged adenosine as nucleophile	0.00046787693203776
BP	GO:0000398	mRNA splicing, via spliceosome	0.00046787693203776
CC	GO:0098878	neurotransmitter receptor complex	0.000479379160515872
CC	GO:0044446	intracellular organelle part	0.000603131979006069
BP	GO:0090304	nucleic acid metabolic process	0.000603131979006069
BP	GO:0030154	cell differentiation	0.000659891191765217
BP	GO:0048869	cellular developmental process	0.000912919661955861
BP	GO:0051128	regulation of cellular component organization	0.00099935472019425
BP	GO:0048523	negative regulation of cellular process	0.00110515505936973
BP	GO:0046483	heterocycle metabolic process	0.00133722069303005
BP	GO:0048522	positive regulation of cellular process	0.00151027727895783
BP	GO:0051094	positive regulation of developmental process	0.0015920759147963
CC	GO:0098936	intrinsic component of postsynaptic membrane	0.0015920759147963
BP	GO:0048519	negative regulation of biological process	0.00163240018160777
BP	GO:0051130	positive regulation of cellular component organization	0.00173710777582171
CC	GO:0008328	ionotropic glutamate receptor complex	0.00182881091467075
CC	GO:0044327	dendritic spine head	0.00182881091467075
BP	GO:0022008	neurogenesis	0.00192321178631589
BP	GO:0048468	cell development	0.00225731133893253
BP	GO:0048699	generation of neurons	0.0022982457388995
CC	GO:0044421	extracellular region part	0.00260464071934703
CC	GO:0031226	intrinsic component of plasma membrane	0.00260464071934703
CC	GO:0005694	chromosome	0.00287429978760552
BP	GO:0040007	growth	0.00287429978760552
CC	GO:0098978	glutamatergic synapse	0.00306884539469425
BP	GO:0050808	synapse organization	0.00306927227014133
CC	GO:0099634	postsynaptic specialization membrane	0.00314138244144863
BP	GO:0050793	regulation of developmental process	0.00360081677680691
MF	GO:0005102	signaling receptor binding	0.00360081677680691
BP	GO:0000245	spliceosomal complex assembly	0.00397117661431471
BP	GO:0043170	macromolecule metabolic process	0.00411079134076993
CC	GO:0098794	postsynapse	0.00411160664070607
BP	GO:0034641	cellular nitrogen compound metabolic process	0.00420188382661162
CC	GO:0000779	condensed chromosome, centromeric region	0.00422451543661048
CC	GO:0044427	chromosomal part	0.00422451543661048
BP	GO:2000026	regulation of multicellular organismal development	0.00422451543661048
CC	GO:0000777	condensed chromosome kinetochore	0.0044449428396944
BP	GO:0060350	endochondral bone morphogenesis	0.0044449428396944
BP	GO:0048666	neuron development	0.00452014398072947
BP	GO:0006725	cellular aromatic compound metabolic process	0.004540359711198
BP	GO:0030182	neuron differentiation	0.00484143691169169
CC	GO:0043005	neuron projection	0.00509448913784024
BP	GO:0003015	heart process	0.00528814983988275
CC	GO:0099699	integral component of synaptic membrane	0.00546028980280571
BP	GO:0048168	regulation of neuronal synaptic plasticity	0.00549807827964287
BP	GO:0051960	regulation of nervous system development	0.00549807827964287
BP	GO:0008037	cell recognition	0.00569571204740431
CC	GO:0005615	extracellular space	0.00569571204740431
CC	GO:0099055	integral component of postsynaptic membrane	0.00600892520117951
BP	GO:0051179	localization	0.00600892520117951
CC	GO:0044297	cell body	0.00600892520117951
BP	GO:0045597	positive regulation of cell differentiation	0.00600892520117951
MF	GO:0046873	metal ion transmembrane transporter activity	0.00671593989519516
BP	GO:0051962	positive regulation of nervous system development	0.00699197889440614
BP	GO:0051726	regulation of cell cycle	0.00727613272882006
CC	GO:0043025	neuronal cell body	0.00804659049233633
BP	GO:0006403	RNA localization	0.0084921371586318
CC	GO:0099080	supramolecular complex	0.0084921371586318
CC	GO:0099081	supramolecular polymer	0.0084921371586318
BP	GO:1901360	organic cyclic compound metabolic process	0.0084921371586318
CC	GO:0044464	cell part	0.00895763116002043
CC	GO:0099512	supramolecular fiber	0.00927666615191837
CC	GO:0005623	cell	0.00955376838859305
BP	GO:0042221	response to chemical	0.00990084663547744
BP	GO:0031123	RNA 3'-end processing	0.0107218272425334
MF	GO:0030020	extracellular matrix structural constituent conferring tensile strength	0.0107312915320863
BP	GO:0098659	inorganic cation import across plasma membrane	0.0109432809640545
BP	GO:0099587	inorganic ion import across plasma membrane	0.0109432809640545
CC	GO:0098982	GABA-ergic synapse	0.0112687991507052
BP	GO:0048589	developmental growth	0.0112687991507052
CC	GO:0098590	plasma membrane region	0.011809182578538
MF	GO:0003729	mRNA binding	0.0127423009041757
CC	GO:0099572	postsynaptic specialization	0.0127869845520401
BP	GO:0001501	skeletal system development	0.0127869845520401
MF	GO:0044877	protein-containing complex binding	0.012866803563139
CC	GO:0098793	presynapse	0.0132412849613204
BP	GO:0007215	glutamate receptor signaling pathway	0.0132412849613204
BP	GO:0007049	cell cycle	0.0132576485448723
BP	GO:0045595	regulation of cell differentiation	0.01401317535654
BP	GO:0051716	cellular response to stimulus	0.014335103883269
BP	GO:0098703	calcium ion import across plasma membrane	0.0146628503877553
BP	GO:1902656	calcium ion import into cytosol	0.0146628503877553
BP	GO:0007154	cell communication	0.0146628503877553
BP	GO:0016070	RNA metabolic process	0.0151464054885237
CC	GO:0005887	integral component of plasma membrane	0.0161390255432223
BP	GO:0099536	synaptic signaling	0.0162009108406971
MF	GO:0003723	RNA binding	0.0165245541486842
CC	GO:0098948	intrinsic component of postsynaptic specialization membrane	0.016712068700128
BP	GO:0060348	bone development	0.0168329419406716
CC	GO:0097447	dendritic tree	0.0171647428889535
BP	GO:0060047	heart contraction	0.017243116814778
MF	GO:0005212	structural constituent of eye lens	0.0181702948198548
BP	GO:0000070	mitotic sister chromatid segregation	0.0187517318654128
BP	GO:1901701	cellular response to oxygen-containing compound	0.0189723303502829
BP	GO:0090068	positive regulation of cell cycle process	0.0195313682816594
BP	GO:0044085	cellular component biogenesis	0.0198970863600842
BP	GO:0060351	cartilage development involved in endochondral bone morphogenesis	0.0200932280927973
CC	GO:0044420	extracellular matrix component	0.0202824665576189
BP	GO:0048167	regulation of synaptic plasticity	0.0202824665576189
CC	GO:0034703	cation channel complex	0.0203144706883165
CC	GO:1902495	transmembrane transporter complex	0.0203144706883165
CC	GO:0098839	postsynaptic density membrane	0.0203144706883165
BP	GO:1900449	regulation of glutamate receptor signaling pathway	0.0203144706883165
BP	GO:0007346	regulation of mitotic cell cycle	0.0203144706883165
BP	GO:0099537	trans-synaptic signaling	0.0207226853037649
BP	GO:0006260	DNA replication	0.0208905755800571
CC	GO:0044304	main axon	0.0212293185500337
BP	GO:0007268	chemical synaptic transmission	0.0212293185500337
BP	GO:0098916	anterograde trans-synaptic signaling	0.0212293185500337
CC	GO:1990351	transporter complex	0.0215436078748567
BP	GO:0023052	signaling	0.0217231264103274
BP	GO:0010467	gene expression	0.0221153853890123
CC	GO:0005856	cytoskeleton	0.0229374447245115
CC	GO:0030425	dendrite	0.0229948990699614
BP	GO:0022613	ribonucleoprotein complex biogenesis	0.0230870672269956
BP	GO:0031175	neuron projection development	0.0242479377814224
BP	GO:0022610	biological adhesion	0.024445838706439
BP	GO:0070887	cellular response to chemical stimulus	0.0247290833511028
MF	GO:0005509	calcium ion binding	0.0258887921659629
CC	GO:0043292	contractile fiber	0.0259062708959644
BP	GO:0032879	regulation of localization	0.0259062708959644
BP	GO:0051236	establishment of RNA localization	0.0261037169898901
MF	GO:0005261	cation channel activity	0.0265314223871726
BP	GO:0000278	mitotic cell cycle	0.0276262396794386
BP	GO:0007155	cell adhesion	0.028544963698477
BP	GO:0010720	positive regulation of cell development	0.0286020368177927
CC	GO:0005576	extracellular region	0.0288765743856829
BP	GO:0050769	positive regulation of neurogenesis	0.0288765743856829
BP	GO:0030001	metal ion transport	0.0295272649987947
CC	GO:0032279	asymmetric synapse	0.0296502048792359
CC	GO:0043197	dendritic spine	0.0296502048792359
CC	GO:0042995	cell projection	0.0296502048792359
BP	GO:0006807	nitrogen compound metabolic process	0.0296502048792359
CC	GO:0005813	centrosome	0.0301386013721006
CC	GO:0099146	intrinsic component of postsynaptic density membrane	0.0301386013721006
BP	GO:0000819	sister chromatid segregation	0.0301386013721006
CC	GO:0044459	plasma membrane part	0.0305371849691025
BP	GO:0060349	bone morphogenesis	0.0305371849691025
BP	GO:0002062	chondrocyte differentiation	0.0314119584496869
BP	GO:0051983	regulation of chromosome segregation	0.0314119584496869
BP	GO:0006261	DNA-dependent DNA replication	0.0343467058489726
BP	GO:0050767	regulation of neurogenesis	0.0345205308054188
CC	GO:0071013	catalytic step 2 spliceosome	0.0345240870812603
BP	GO:0050896	response to stimulus	0.0350822457649676
CC	GO:0034702	ion channel complex	0.0350822457649676
BP	GO:0010564	regulation of cell cycle process	0.0350822457649676
BP	GO:0060284	regulation of cell development	0.0350822457649676
BP	GO:0035264	multicellular organism growth	0.0350822457649676
BP	GO:0098655	cation transmembrane transport	0.0358504809363826
BP	GO:0006941	striated muscle contraction	0.0371286444491126
CC	GO:0150034	distal axon	0.0376900948671401
BP	GO:0033047	regulation of mitotic sister chromatid segregation	0.0383274042344701
BP	GO:0050806	positive regulation of synaptic transmission	0.038353033968685
CC	GO:0000228	nuclear chromosome	0.0410109315673348
BP	GO:0008150	biological_process	0.0414686998782469
CC	GO:0005581	collagen trimer	0.0425104857406818
CC	GO:0044309	neuron spine	0.0428973316154571
MF	GO:1990825	sequence-specific mRNA binding	0.0442109017748916
BP	GO:0099601	regulation of neurotransmitter receptor activity	0.0450184729466447
BP	GO:0050657	nucleic acid transport	0.0452795357153793
BP	GO:0050658	RNA transport	0.0452795357153793
CC	GO:0014069	postsynaptic density	0.0464107738608994
BP	GO:0003071	renal system process involved in regulation of systemic arterial blood pressure	0.0470369392012104
BP	GO:0003008	system process	0.0470369392012104
BP	GO:0140014	mitotic nuclear division	0.0475483747012566
CC	GO:0043226	organelle	0.04800921272261
BP	GO:0031124	mRNA 3'-end processing	0.0482458700848699
BP	GO:0120036	plasma membrane bounded cell projection organization	0.048854098562083
