# Supplementary material for: Dedicated transcriptomics combined with power analysis lead to functional understanding of genes with weak phenotypic changes in knockout lines
Source: PLoS Comput Biol. 2020 Nov 12;16(11):e1008354. doi: 10.1371/journal.pcbi.1008354 (PMC7685438; doi:10.1371/journal.pcbi.1008354)
Supplement: S4 File — (GZ) [file pcbi.1008354.s018.gz › S4_File/gor0.7/201.tsv]

ontology	category	term	BH
BP	GO:0009987	cellular process	2.11972108208234e-10
CC	GO:0032991	protein-containing complex	2.04075425816235e-09
MF	GO:0005488	binding	2.73242468930975e-08
BP	GO:0071840	cellular component organization or biogenesis	9.81715495924948e-08
CC	GO:0031012	extracellular matrix	2.08651988301384e-07
MF	GO:0005515	protein binding	2.27294681763885e-07
BP	GO:0032501	multicellular organismal process	2.29796983050533e-07
BP	GO:0048731	system development	2.29796983050533e-07
BP	GO:0032502	developmental process	2.29796983050533e-07
BP	GO:0007275	multicellular organism development	3.56147856256107e-07
BP	GO:0048856	anatomical structure development	5.31545844814411e-07
CC	GO:0044428	nuclear part	7.77819519254387e-07
BP	GO:0016043	cellular component organization	8.04823440956779e-07
CC	GO:0062023	collagen-containing extracellular matrix	8.66829178239039e-07
BP	GO:0065007	biological regulation	8.69021992703268e-07
CC	GO:0043228	non-membrane-bounded organelle	2.07720147025612e-06
BP	GO:0050789	regulation of biological process	3.29812128271277e-06
CC	GO:0043232	intracellular non-membrane-bounded organelle	5.52920025922715e-06
BP	GO:0007399	nervous system development	1.10316770501072e-05
CC	GO:0031981	nuclear lumen	1.10316770501072e-05
MF	GO:0005201	extracellular matrix structural constituent	1.10316770501072e-05
MF	GO:0005198	structural molecule activity	1.10316770501072e-05
CC	GO:0030424	axon	1.10316770501072e-05
BP	GO:0050794	regulation of cellular process	1.20732202204981e-05
CC	GO:0070013	intracellular organelle lumen	1.20732202204981e-05
CC	GO:0031974	membrane-enclosed lumen	1.24701890716206e-05
CC	GO:0043233	organelle lumen	1.24701890716206e-05
BP	GO:0048869	cellular developmental process	1.7332760932591e-05
BP	GO:0030154	cell differentiation	1.96491131563947e-05
CC	GO:1990904	ribonucleoprotein complex	2.97687009928162e-05
CC	GO:0005634	nucleus	3.27396899097789e-05
CC	GO:0005623	cell	4.48797414765129e-05
BP	GO:0040007	growth	4.50047761963874e-05
BP	GO:0006396	RNA processing	4.61597465779011e-05
CC	GO:0044464	cell part	4.61597465779011e-05
BP	GO:0048523	negative regulation of cellular process	6.96112186401232e-05
BP	GO:0008380	RNA splicing	9.5372675945921e-05
BP	GO:0051239	regulation of multicellular organismal process	0.000103805152550175
CC	GO:0005654	nucleoplasm	0.000115190386586002
CC	GO:0097060	synaptic membrane	0.000140683245247088
CC	GO:0045202	synapse	0.000177940043440865
BP	GO:0006397	mRNA processing	0.000180238941357804
MF	GO:0044877	protein-containing complex binding	0.000194060077312718
BP	GO:0051179	localization	0.000386005757635064
BP	GO:0048519	negative regulation of biological process	0.000417422406852362
BP	GO:0051726	regulation of cell cycle	0.000499375599613246
BP	GO:0051128	regulation of cellular component organization	0.000499987377915362
CC	GO:0005681	spliceosomal complex	0.000511629808736429
BP	GO:0090304	nucleic acid metabolic process	0.000511629808736429
CC	GO:0005694	chromosome	0.000511629808736429
CC	GO:0097458	neuron part	0.000528623679435303
CC	GO:0000775	chromosome, centromeric region	0.000700259555565851
BP	GO:0016071	mRNA metabolic process	0.000731655613010154
CC	GO:0033267	axon part	0.000732746016642884
CC	GO:0098687	chromosomal region	0.000756853800396072
CC	GO:0036477	somatodendritic compartment	0.000825071277158258
CC	GO:0044420	extracellular matrix component	0.000825071277158258
CC	GO:0000776	kinetochore	0.000872013112825616
BP	GO:0048468	cell development	0.000976607101799438
BP	GO:0006139	nucleobase-containing compound metabolic process	0.0010326055924213
BP	GO:0043170	macromolecule metabolic process	0.0012693705916598
CC	GO:0044427	chromosomal part	0.00150513661876574
BP	GO:0048518	positive regulation of biological process	0.00153183884005031
CC	GO:0044456	synapse part	0.00153666509380644
BP	GO:0007049	cell cycle	0.00162831767846141
CC	GO:0044422	organelle part	0.00179439927979156
BP	GO:0050793	regulation of developmental process	0.00179439927979156
BP	GO:0022008	neurogenesis	0.00182455286678723
BP	GO:0048589	developmental growth	0.00196428676495563
CC	GO:0030054	cell junction	0.00206617011634712
BP	GO:0051094	positive regulation of developmental process	0.00250566302412306
BP	GO:0034641	cellular nitrogen compound metabolic process	0.00267958293389675
BP	GO:0048699	generation of neurons	0.00276385146054082
BP	GO:0046483	heterocycle metabolic process	0.0028546561650497
BP	GO:0030182	neuron differentiation	0.00378060053498879
CC	GO:0044421	extracellular region part	0.0038355564141571
BP	GO:0051130	positive regulation of cellular component organization	0.00413178460416393
BP	GO:0000375	RNA splicing, via transesterification reactions	0.00453578574408547
BP	GO:0000377	RNA splicing, via transesterification reactions with bulged adenosine as nucleophile	0.00453578574408547
BP	GO:0000398	mRNA splicing, via spliceosome	0.00453578574408547
CC	GO:0045211	postsynaptic membrane	0.00469073354041677
BP	GO:0032879	regulation of localization	0.00469073354041677
BP	GO:0040008	regulation of growth	0.00474684574256718
CC	GO:0044446	intracellular organelle part	0.00474684574256718
CC	GO:0031226	intrinsic component of plasma membrane	0.00505571789229479
BP	GO:0008150	biological_process	0.00552215269103957
BP	GO:0000070	mitotic sister chromatid segregation	0.00586061289964465
BP	GO:2000026	regulation of multicellular organismal development	0.00598371531936552
CC	GO:0043005	neuron projection	0.00631494100816714
BP	GO:0006725	cellular aromatic compound metabolic process	0.00637121073499933
BP	GO:0007346	regulation of mitotic cell cycle	0.00720390188303861
BP	GO:0048666	neuron development	0.00720390188303861
BP	GO:0045595	regulation of cell differentiation	0.00749350005932487
BP	GO:0006403	RNA localization	0.00749350005932487
BP	GO:0001501	skeletal system development	0.00749350005932487
BP	GO:0048522	positive regulation of cellular process	0.00749350005932487
BP	GO:0006260	DNA replication	0.00845491910376049
BP	GO:0000278	mitotic cell cycle	0.00918085298248381
BP	GO:0060350	endochondral bone morphogenesis	0.00965708851648962
BP	GO:0060348	bone development	0.0103216649055755
BP	GO:0090068	positive regulation of cell cycle process	0.0103477204698575
MF	GO:0030020	extracellular matrix structural constituent conferring tensile strength	0.010905722755845
BP	GO:0002062	chondrocyte differentiation	0.010905722755845
CC	GO:0097447	dendritic tree	0.0124421148726257
CC	GO:0005581	collagen trimer	0.0124421148726257
CC	GO:0005887	integral component of plasma membrane	0.0127965435729152
CC	GO:0000228	nuclear chromosome	0.013660537963071
BP	GO:0007155	cell adhesion	0.013660537963071
BP	GO:0022610	biological adhesion	0.0145333389593961
BP	GO:0045597	positive regulation of cell differentiation	0.0145333389593961
BP	GO:1901360	organic cyclic compound metabolic process	0.0150397664042128
CC	GO:0005813	centrosome	0.0168297334228263
CC	GO:0005615	extracellular space	0.0168297334228263
MF	GO:0003729	mRNA binding	0.0169023707805546
BP	GO:0006807	nitrogen compound metabolic process	0.0169556425959912
CC	GO:0000777	condensed chromosome kinetochore	0.0170691799588301
BP	GO:0031175	neuron projection development	0.017179712980863
CC	GO:0099240	intrinsic component of synaptic membrane	0.0173269424304927
CC	GO:0030425	dendrite	0.0173269424304927
BP	GO:0051960	regulation of nervous system development	0.0173269424304927
BP	GO:0009653	anatomical structure morphogenesis	0.0178158418565167
BP	GO:0051234	establishment of localization	0.0178158418565167
MF	GO:0003723	RNA binding	0.0178853849854221
BP	GO:0051983	regulation of chromosome segregation	0.0178853849854221
CC	GO:0044327	dendritic spine head	0.0178853849854221
CC	GO:0071013	catalytic step 2 spliceosome	0.0178853849854221
CC	GO:0044459	plasma membrane part	0.0178853849854221
CC	GO:0043025	neuronal cell body	0.0178853849854221
BP	GO:0060349	bone morphogenesis	0.0179510911168808
CC	GO:0098793	presynapse	0.0179510911168808
MF	GO:0005212	structural constituent of eye lens	0.0183949455689972
CC	GO:0098590	plasma membrane region	0.0187612530095725
BP	GO:0033047	regulation of mitotic sister chromatid segregation	0.0187612530095725
BP	GO:0060351	cartilage development involved in endochondral bone morphogenesis	0.0194749091778922
CC	GO:0044454	nuclear chromosome part	0.0196305981882547
BP	GO:0006261	DNA-dependent DNA replication	0.0202122431594179
CC	GO:0044297	cell body	0.0215597101977211
BP	GO:0044260	cellular macromolecule metabolic process	0.0215597101977211
BP	GO:0006974	cellular response to DNA damage stimulus	0.0229461971378344
BP	GO:0051962	positive regulation of nervous system development	0.0247689453232922
CC	GO:0042734	presynaptic membrane	0.025231564378766
BP	GO:0010467	gene expression	0.025231564378766
BP	GO:0051236	establishment of RNA localization	0.0252650931435386
BP	GO:0008037	cell recognition	0.0257109303969779
BP	GO:0016070	RNA metabolic process	0.0275887245046616
BP	GO:0030198	extracellular matrix organization	0.0275887245046616
BP	GO:0033045	regulation of sister chromatid segregation	0.0275887245046616
BP	GO:0044085	cellular component biogenesis	0.0277543471288258
CC	GO:0098794	postsynapse	0.0277543471288258
CC	GO:0000779	condensed chromosome, centromeric region	0.0286317193374462
BP	GO:0051716	cellular response to stimulus	0.0287977203807591
BP	GO:0043062	extracellular structure organization	0.0287977203807591
BP	GO:0000819	sister chromatid segregation	0.0293255170292892
BP	GO:0006259	DNA metabolic process	0.0294391497659173
BP	GO:0000245	spliceosomal complex assembly	0.0295423827732296
MF	GO:0003697	single-stranded DNA binding	0.0306476271760646
BP	GO:0003418	growth plate cartilage chondrocyte differentiation	0.0306476271760646
BP	GO:0140014	mitotic nuclear division	0.0309149239618186
BP	GO:0032412	regulation of ion transmembrane transporter activity	0.0312551089349424
BP	GO:0006941	striated muscle contraction	0.0327531699684973
BP	GO:0051216	cartilage development	0.0327531699684973
BP	GO:0031123	RNA 3'-end processing	0.0340725982945256
BP	GO:0035264	multicellular organism growth	0.0341886969190712
BP	GO:0003015	heart process	0.0346784734001924
CC	GO:0043292	contractile fiber	0.0357046594607202
BP	GO:0044089	positive regulation of cellular component biogenesis	0.0357046594607202
BP	GO:0042221	response to chemical	0.038212876300989
CC	GO:0044424	intracellular part	0.0382774434300648
BP	GO:0007154	cell communication	0.0385862303369988
BP	GO:0099536	synaptic signaling	0.0386619224741957
BP	GO:0023052	signaling	0.0395704005544648
BP	GO:0048513	animal organ development	0.0400047417126011
BP	GO:0099537	trans-synaptic signaling	0.0407744944642927
BP	GO:0006275	regulation of DNA replication	0.0407744944642927
MF	GO:0005102	signaling receptor binding	0.0408332977603303
CC	GO:0098936	intrinsic component of postsynaptic membrane	0.0414498387089489
CC	GO:0034705	potassium channel complex	0.0414498387089489
BP	GO:0050808	synapse organization	0.0415837561998656
BP	GO:0007268	chemical synaptic transmission	0.0415837561998656
BP	GO:0098916	anterograde trans-synaptic signaling	0.0415837561998656
BP	GO:0003433	chondrocyte development involved in endochondral bone morphogenesis	0.041704043390389
BP	GO:0120036	plasma membrane bounded cell projection organization	0.041704043390389
CC	GO:0005622	intracellular	0.041704043390389
BP	GO:0006810	transport	0.041704043390389
BP	GO:0050657	nucleic acid transport	0.041704043390389
BP	GO:0050658	RNA transport	0.041704043390389
BP	GO:1901701	cellular response to oxygen-containing compound	0.041704043390389
CC	GO:0150034	distal axon	0.0445077969029421
BP	GO:0045930	negative regulation of mitotic cell cycle	0.0453132878329802
BP	GO:0097435	supramolecular fiber organization	0.0453191741640301
CC	GO:0098878	neurotransmitter receptor complex	0.0459591647458698
BP	GO:0120039	plasma membrane bounded cell projection morphogenesis	0.0463084090701221
BP	GO:0098655	cation transmembrane transport	0.0464230449178827
BP	GO:0061448	connective tissue development	0.0469589513011997
BP	GO:0022613	ribonucleoprotein complex biogenesis	0.0477767109579663
BP	GO:0003071	renal system process involved in regulation of systemic arterial blood pressure	0.0483658616893966
BP	GO:0048812	neuron projection morphogenesis	0.0498796609501468
CC	GO:0098978	glutamatergic synapse	0.0498796609501468
BP	GO:0006936	muscle contraction	0.0498927973466494
