# Supplementary material for: Dedicated transcriptomics combined with power analysis lead to functional understanding of genes with weak phenotypic changes in knockout lines
Source: PLoS Comput Biol. 2020 Nov 12;16(11):e1008354. doi: 10.1371/journal.pcbi.1008354 (PMC7685438; doi:10.1371/journal.pcbi.1008354)
Supplement: S4 File — (GZ) [file pcbi.1008354.s018.gz › S4_File/gor0.7/986.tsv]

ontology	category	term	BH
BP	GO:0071840	cellular component organization or biogenesis	2.37532455673096e-08
CC	GO:0032991	protein-containing complex	2.37532455673096e-08
BP	GO:0009987	cellular process	2.19855395984075e-07
BP	GO:0016043	cellular component organization	2.19855395984075e-07
CC	GO:0045202	synapse	7.45120149260238e-07
CC	GO:0031012	extracellular matrix	1.01025021773187e-06
MF	GO:0005515	protein binding	1.01025021773187e-06
BP	GO:0065007	biological regulation	1.256224292644e-06
CC	GO:0044428	nuclear part	1.52289214450197e-06
MF	GO:0005198	structural molecule activity	2.29267226923421e-06
BP	GO:0032501	multicellular organismal process	3.20172878684657e-06
MF	GO:0005201	extracellular matrix structural constituent	3.52406150242347e-06
BP	GO:0032502	developmental process	4.23315036806108e-06
CC	GO:0044456	synapse part	4.42676632098467e-06
CC	GO:0030424	axon	4.56253135623371e-06
BP	GO:0048731	system development	4.56253135623371e-06
BP	GO:0050789	regulation of biological process	4.89609147613212e-06
BP	GO:0007275	multicellular organism development	4.89609147613212e-06
CC	GO:0043228	non-membrane-bounded organelle	4.97876419734302e-06
MF	GO:0005488	binding	5.86156275271247e-06
CC	GO:0097060	synaptic membrane	6.33043917290143e-06
CC	GO:0097458	neuron part	6.82038893223193e-06
BP	GO:0048856	anatomical structure development	8.05534279139739e-06
CC	GO:0062023	collagen-containing extracellular matrix	1.08268255036142e-05
CC	GO:0043232	intracellular non-membrane-bounded organelle	1.08268255036142e-05
CC	GO:0031981	nuclear lumen	1.23832003718343e-05
CC	GO:0005634	nucleus	2.00693713841747e-05
BP	GO:0050794	regulation of cellular process	2.150394443813e-05
CC	GO:0070013	intracellular organelle lumen	2.58410510212455e-05
CC	GO:0031974	membrane-enclosed lumen	2.68862999948036e-05
CC	GO:0043233	organelle lumen	2.68862999948036e-05
CC	GO:0030054	cell junction	3.13760925403313e-05
BP	GO:0051128	regulation of cellular component organization	3.16400478891764e-05
BP	GO:0051130	positive regulation of cellular component organization	8.45941707136073e-05
CC	GO:0005654	nucleoplasm	0.000109532479350996
CC	GO:0036477	somatodendritic compartment	0.000111650665854758
BP	GO:0007399	nervous system development	0.000135660534977532
BP	GO:0008380	RNA splicing	0.000168381027111137
CC	GO:0033267	axon part	0.000188107935144991
CC	GO:0045211	postsynaptic membrane	0.00019461537847102
BP	GO:0006396	RNA processing	0.000195698090138582
BP	GO:0016071	mRNA metabolic process	0.000355737525340878
BP	GO:0006397	mRNA processing	0.000517302809035427
CC	GO:0005813	centrosome	0.000517302809035427
CC	GO:0000776	kinetochore	0.000648282365463978
CC	GO:0031226	intrinsic component of plasma membrane	0.00087876547746653
CC	GO:0043005	neuron projection	0.000898006536564151
BP	GO:0048518	positive regulation of biological process	0.000898006536564151
CC	GO:0000775	chromosome, centromeric region	0.0011302156025491
BP	GO:0051239	regulation of multicellular organismal process	0.00148586553754447
CC	GO:0005623	cell	0.00151617322413435
CC	GO:0005681	spliceosomal complex	0.00154649089203964
CC	GO:0098794	postsynapse	0.00154888163406674
CC	GO:0044464	cell part	0.00159454884428634
BP	GO:0040007	growth	0.00165245512564741
BP	GO:0099536	synaptic signaling	0.00166072097433708
BP	GO:0099537	trans-synaptic signaling	0.00172782809252644
BP	GO:0007268	chemical synaptic transmission	0.00172987283971635
BP	GO:0098916	anterograde trans-synaptic signaling	0.00172987283971635
BP	GO:0048519	negative regulation of biological process	0.00174083304843459
CC	GO:0098687	chromosomal region	0.00174083304843459
CC	GO:0044421	extracellular region part	0.00174476609065666
BP	GO:0090068	positive regulation of cell cycle process	0.00184871322105338
CC	GO:0044422	organelle part	0.00186225143103084
BP	GO:0048523	negative regulation of cellular process	0.0020674131610074
CC	GO:1990904	ribonucleoprotein complex	0.00210049405738394
BP	GO:0000375	RNA splicing, via transesterification reactions	0.00212290261862564
BP	GO:0000377	RNA splicing, via transesterification reactions with bulged adenosine as nucleophile	0.00212290261862564
BP	GO:0000398	mRNA splicing, via spliceosome	0.00212290261862564
CC	GO:0005887	integral component of plasma membrane	0.00229799235593847
CC	GO:0097447	dendritic tree	0.00248324360111793
BP	GO:0051726	regulation of cell cycle	0.00255023649046347
CC	GO:0098590	plasma membrane region	0.00260102383344868
CC	GO:0005581	collagen trimer	0.0028940537692276
BP	GO:0050793	regulation of developmental process	0.00319501465538549
CC	GO:0098982	GABA-ergic synapse	0.00319501465538549
BP	GO:0007049	cell cycle	0.00335102763188746
BP	GO:0051094	positive regulation of developmental process	0.00344603106399686
CC	GO:0099240	intrinsic component of synaptic membrane	0.00344603106399686
BP	GO:0090304	nucleic acid metabolic process	0.00344603106399686
CC	GO:0030425	dendrite	0.00396157701297425
BP	GO:0050808	synapse organization	0.00401918988917082
BP	GO:0000245	spliceosomal complex assembly	0.00401918988917082
CC	GO:0005615	extracellular space	0.00401918988917082
BP	GO:0051960	regulation of nervous system development	0.00401918988917082
BP	GO:0043170	macromolecule metabolic process	0.00401918988917082
CC	GO:0098878	neurotransmitter receptor complex	0.00420415615476618
BP	GO:0051962	positive regulation of nervous system development	0.00446075958076061
MF	GO:0005212	structural constituent of eye lens	0.00468028877554909
CC	GO:0098793	presynapse	0.00482322584834616
BP	GO:0006139	nucleobase-containing compound metabolic process	0.00491620140628985
BP	GO:0008037	cell recognition	0.00615942476081709
MF	GO:0044877	protein-containing complex binding	0.00707815778385994
BP	GO:0007155	cell adhesion	0.00733515080231927
BP	GO:0022610	biological adhesion	0.0074231111382965
BP	GO:0048522	positive regulation of cellular process	0.0074231111382965
BP	GO:0007215	glutamate receptor signaling pathway	0.0074231111382965
BP	GO:0001501	skeletal system development	0.00849191421293968
CC	GO:0044446	intracellular organelle part	0.0108528627874588
CC	GO:0044297	cell body	0.0108528627874588
CC	GO:0043025	neuronal cell body	0.0108528627874588
CC	GO:0044459	plasma membrane part	0.0108528627874588
CC	GO:0099634	postsynaptic specialization membrane	0.011254915722583
BP	GO:2000026	regulation of multicellular organismal development	0.011254915722583
BP	GO:0034641	cellular nitrogen compound metabolic process	0.011254915722583
BP	GO:0046483	heterocycle metabolic process	0.0119329656397267
MF	GO:0030020	extracellular matrix structural constituent conferring tensile strength	0.0119919155264834
CC	GO:0098978	glutamatergic synapse	0.0124510448072081
CC	GO:0005694	chromosome	0.0126922200496172
CC	GO:0071944	cell periphery	0.0126922200496172
BP	GO:0048869	cellular developmental process	0.0131930123537356
BP	GO:0000070	mitotic sister chromatid segregation	0.0132108922952405
CC	GO:0098936	intrinsic component of postsynaptic membrane	0.0132108922952405
CC	GO:0008328	ionotropic glutamate receptor complex	0.0132108922952405
BP	GO:0048589	developmental growth	0.0135645912603596
BP	GO:0000278	mitotic cell cycle	0.0142322892640821
BP	GO:0048468	cell development	0.0142322892640821
MF	GO:0003729	mRNA binding	0.0142322892640821
BP	GO:0044085	cellular component biogenesis	0.0144688162577814
BP	GO:0010467	gene expression	0.0147595796989891
BP	GO:0048167	regulation of synaptic plasticity	0.015109450308487
CC	GO:0042995	cell projection	0.0157904024995544
MF	GO:0005261	cation channel activity	0.0161781361440314
BP	GO:0022008	neurogenesis	0.0165831623988403
CC	GO:0005886	plasma membrane	0.0176667559406376
BP	GO:0030154	cell differentiation	0.0177422860314412
BP	GO:0051179	localization	0.0179800548703025
CC	GO:0000777	condensed chromosome kinetochore	0.0179800548703025
MF	GO:0046873	metal ion transmembrane transporter activity	0.0188257019386059
BP	GO:0007154	cell communication	0.0189291394173953
CC	GO:0005856	cytoskeleton	0.0192329290375299
BP	GO:0007059	chromosome segregation	0.0193562957128276
CC	GO:0099572	postsynaptic specialization	0.0197887168974497
BP	GO:0050804	modulation of chemical synaptic transmission	0.0199294606334726
BP	GO:0044089	positive regulation of cellular component biogenesis	0.0199294606334726
BP	GO:0048666	neuron development	0.0201206308244567
BP	GO:0023052	signaling	0.0206340697956878
CC	GO:0120025	plasma membrane bounded cell projection	0.0206340697956878
BP	GO:0051983	regulation of chromosome segregation	0.0206340697956878
CC	GO:0099699	integral component of synaptic membrane	0.0206340697956878
BP	GO:0060350	endochondral bone morphogenesis	0.0217064236640263
CC	GO:0044420	extracellular matrix component	0.0220785258007704
BP	GO:1900449	regulation of glutamate receptor signaling pathway	0.0224598293193851
CC	GO:0044463	cell projection part	0.0226600927859151
CC	GO:0120038	plasma membrane bounded cell projection part	0.0226600927859151
BP	GO:0099177	regulation of trans-synaptic signaling	0.0226600927859151
BP	GO:0045597	positive regulation of cell differentiation	0.0229347213501268
BP	GO:0030198	extracellular matrix organization	0.0230016949960157
BP	GO:0000819	sister chromatid segregation	0.0230016949960157
BP	GO:0007346	regulation of mitotic cell cycle	0.02391045959705
CC	GO:0044427	chromosomal part	0.0247587867794838
BP	GO:0048699	generation of neurons	0.0248503938862409
BP	GO:0010564	regulation of cell cycle process	0.0249175809868957
CC	GO:0005576	extracellular region	0.0252067575957207
BP	GO:0098655	cation transmembrane transport	0.0254845057138296
BP	GO:0006725	cellular aromatic compound metabolic process	0.0257244253988575
BP	GO:0048168	regulation of neuronal synaptic plasticity	0.0266567208647969
BP	GO:0060348	bone development	0.0271229226973609
CC	GO:0044304	main axon	0.02842206968389
BP	GO:0022402	cell cycle process	0.0293552770169343
BP	GO:0033045	regulation of sister chromatid segregation	0.0311250022311754
CC	GO:0000779	condensed chromosome, centromeric region	0.0313494240903423
BP	GO:0060255	regulation of macromolecule metabolic process	0.0314031142506129
BP	GO:0040008	regulation of growth	0.031641416477406
CC	GO:0043197	dendritic spine	0.0341983058008312
BP	GO:0050769	positive regulation of neurogenesis	0.0342074481151432
BP	GO:0051716	cellular response to stimulus	0.0346509827183986
BP	GO:0030182	neuron differentiation	0.035977929635376
BP	GO:0006260	DNA replication	0.0363999721648021
BP	GO:0032412	regulation of ion transmembrane transporter activity	0.0373922538483153
BP	GO:0045787	positive regulation of cell cycle	0.0386098365785683
BP	GO:0120036	plasma membrane bounded cell projection organization	0.0399717646346782
BP	GO:0042221	response to chemical	0.0399717646346782
BP	GO:0031123	RNA 3'-end processing	0.0399717646346782
CC	GO:0071013	catalytic step 2 spliceosome	0.0399717646346782
BP	GO:0140014	mitotic nuclear division	0.0399717646346782
CC	GO:0098839	postsynaptic density membrane	0.0399717646346782
BP	GO:0022613	ribonucleoprotein complex biogenesis	0.0408159440865562
BP	GO:0032879	regulation of localization	0.0408360780064053
CC	GO:0099055	integral component of postsynaptic membrane	0.041071326394576
BP	GO:1902749	regulation of cell cycle G2/M phase transition	0.041071326394576
MF	GO:0003723	RNA binding	0.041071326394576
BP	GO:0010720	positive regulation of cell development	0.0411797811510451
MF	GO:0022890	inorganic cation transmembrane transporter activity	0.0427430560853298
BP	GO:0050806	positive regulation of synaptic transmission	0.0433762167305486
BP	GO:0030030	cell projection organization	0.0439348909016399
BP	GO:0033047	regulation of mitotic sister chromatid segregation	0.0442523167798728
BP	GO:0043062	extracellular structure organization	0.0447525396161474
CC	GO:0032279	asymmetric synapse	0.0454033853167894
BP	GO:0051301	cell division	0.0456211900572165
CC	GO:0150034	distal axon	0.0468850573872325
CC	GO:0005815	microtubule organizing center	0.0469202238184988
BP	GO:1901360	organic cyclic compound metabolic process	0.0470871778482308
CC	GO:0044309	neuron spine	0.0476976654878918
CC	GO:0043226	organelle	0.0476976654878918
MF	GO:0005509	calcium ion binding	0.0476976654878918
MF	GO:1990825	sequence-specific mRNA binding	0.0476976654878918
BP	GO:0007267	cell-cell signaling	0.0491618985443491
BP	GO:0008038	neuron recognition	0.0491647213022311
