# Supplementary material for: Dedicated transcriptomics combined with power analysis lead to functional understanding of genes with weak phenotypic changes in knockout lines
Source: PLoS Comput Biol. 2020 Nov 12;16(11):e1008354. doi: 10.1371/journal.pcbi.1008354 (PMC7685438; doi:10.1371/journal.pcbi.1008354)
Supplement: S4 File — (GZ) [file pcbi.1008354.s018.gz › S4_File/gor0.7/225.tsv]

ontology	category	term	BH
CC	GO:0032991	protein-containing complex	1.8341294150605e-09
BP	GO:0009987	cellular process	3.68174720471829e-09
BP	GO:0071840	cellular component organization or biogenesis	6.03170747306551e-08
BP	GO:0016043	cellular component organization	4.15775740765265e-07
CC	GO:0031012	extracellular matrix	4.73233866078481e-07
MF	GO:0005515	protein binding	1.07984760192947e-06
MF	GO:0005488	binding	2.11376491435206e-06
BP	GO:0048731	system development	2.11376491435206e-06
CC	GO:0044428	nuclear part	2.59719681626148e-06
CC	GO:0043228	non-membrane-bounded organelle	2.59719681626148e-06
CC	GO:0062023	collagen-containing extracellular matrix	3.65778630918803e-06
BP	GO:0007275	multicellular organism development	3.65778630918803e-06
MF	GO:0005201	extracellular matrix structural constituent	3.69557151736511e-06
BP	GO:0032502	developmental process	3.70764044653718e-06
CC	GO:0043232	intracellular non-membrane-bounded organelle	5.0752647527475e-06
BP	GO:0032501	multicellular organismal process	5.0752647527475e-06
CC	GO:0045202	synapse	5.0752647527475e-06
BP	GO:0048856	anatomical structure development	5.45856075683905e-06
CC	GO:0097060	synaptic membrane	6.69712557825958e-06
CC	GO:0031981	nuclear lumen	7.61614826108091e-06
CC	GO:0030054	cell junction	9.55387639312658e-06
MF	GO:0005198	structural molecule activity	1.23887479833856e-05
BP	GO:0065007	biological regulation	1.94487681154949e-05
CC	GO:0044456	synapse part	2.28462008112256e-05
CC	GO:0005654	nucleoplasm	2.65874147686337e-05
CC	GO:0030424	axon	3.04626897558356e-05
CC	GO:0070013	intracellular organelle lumen	3.222323090537e-05
CC	GO:0031974	membrane-enclosed lumen	3.2761935984855e-05
CC	GO:0043233	organelle lumen	3.2761935984855e-05
CC	GO:0097458	neuron part	3.2761935984855e-05
BP	GO:0007399	nervous system development	4.5794710980336e-05
CC	GO:0005634	nucleus	6.20106282518587e-05
BP	GO:0050789	regulation of biological process	6.68081916501747e-05
BP	GO:0048519	negative regulation of biological process	7.452110509379e-05
BP	GO:0006396	RNA processing	0.000129576166432572
BP	GO:0051179	localization	0.000147349952075516
CC	GO:0000775	chromosome, centromeric region	0.000155819298998345
BP	GO:0008380	RNA splicing	0.00017539651811512
BP	GO:0016071	mRNA metabolic process	0.000191423438563082
CC	GO:0044422	organelle part	0.000192748830056575
CC	GO:0000776	kinetochore	0.000289393855748538
CC	GO:0098687	chromosomal region	0.000323503583352284
BP	GO:0006397	mRNA processing	0.000560945913303751
BP	GO:0048523	negative regulation of cellular process	0.000596792407621608
CC	GO:0005681	spliceosomal complex	0.000860379666763735
BP	GO:0050794	regulation of cellular process	0.000861624843793163
CC	GO:0005694	chromosome	0.00087486331253524
CC	GO:0045211	postsynaptic membrane	0.00102595158995629
CC	GO:0036477	somatodendritic compartment	0.0010757902662461
CC	GO:0044427	chromosomal part	0.00132704359678124
BP	GO:0051239	regulation of multicellular organismal process	0.00143337396111785
CC	GO:0043005	neuron projection	0.00148800003912226
BP	GO:0022610	biological adhesion	0.00148800003912226
BP	GO:0048869	cellular developmental process	0.00156798812789977
BP	GO:0008150	biological_process	0.00183133350275437
CC	GO:0098590	plasma membrane region	0.00183133350275437
BP	GO:0051128	regulation of cellular component organization	0.00208252351241185
CC	GO:0044327	dendritic spine head	0.00226646622165349
BP	GO:0030154	cell differentiation	0.00226646622165349
BP	GO:0007155	cell adhesion	0.00228482667473304
BP	GO:0045597	positive regulation of cell differentiation	0.00235013342188588
BP	GO:0000375	RNA splicing, via transesterification reactions	0.00235013342188588
BP	GO:0000377	RNA splicing, via transesterification reactions with bulged adenosine as nucleophile	0.00235013342188588
BP	GO:0000398	mRNA splicing, via spliceosome	0.00235013342188588
MF	GO:0044877	protein-containing complex binding	0.0023891727025657
CC	GO:0044446	intracellular organelle part	0.00282879994152307
CC	GO:0033267	axon part	0.00286821943145408
CC	GO:0005887	integral component of plasma membrane	0.00296420607859607
BP	GO:0031123	RNA 3'-end processing	0.00334780255452277
CC	GO:0005581	collagen trimer	0.00335469773508091
CC	GO:0044420	extracellular matrix component	0.00350505555513991
BP	GO:0090304	nucleic acid metabolic process	0.00404074871368837
CC	GO:1990904	ribonucleoprotein complex	0.00404074871368837
CC	GO:0031226	intrinsic component of plasma membrane	0.00426088748988026
BP	GO:0051130	positive regulation of cellular component organization	0.0043241550323086
CC	GO:0044464	cell part	0.00434673383041605
BP	GO:0000245	spliceosomal complex assembly	0.00440354258860286
CC	GO:0005623	cell	0.00461982501555343
BP	GO:0006139	nucleobase-containing compound metabolic process	0.0048098896467287
CC	GO:0099240	intrinsic component of synaptic membrane	0.00482111776920764
CC	GO:0098793	presynapse	0.00482111776920764
BP	GO:0043170	macromolecule metabolic process	0.00482111776920764
CC	GO:0000779	condensed chromosome, centromeric region	0.0048379728333094
CC	GO:0000777	condensed chromosome kinetochore	0.00512066948805213
MF	GO:0005212	structural constituent of eye lens	0.00530815523254855
BP	GO:0099536	synaptic signaling	0.00556429549512153
BP	GO:0030198	extracellular matrix organization	0.00556429549512153
CC	GO:0044421	extracellular region part	0.00575887718399569
BP	GO:0051094	positive regulation of developmental process	0.00721105053357231
CC	GO:0097447	dendritic tree	0.00793081618165121
BP	GO:0099537	trans-synaptic signaling	0.00798737335295847
BP	GO:0050793	regulation of developmental process	0.00816604440339173
BP	GO:0006260	DNA replication	0.00816604440339173
CC	GO:0044459	plasma membrane part	0.00851086776738535
CC	GO:0098982	GABA-ergic synapse	0.00927775339880859
BP	GO:0048518	positive regulation of biological process	0.00976825988381077
BP	GO:0046483	heterocycle metabolic process	0.00993528847007346
BP	GO:0043062	extracellular structure organization	0.0101231182514818
BP	GO:0006403	RNA localization	0.010245742340494
CC	GO:0043025	neuronal cell body	0.010245742340494
CC	GO:0044297	cell body	0.010245742340494
BP	GO:0007268	chemical synaptic transmission	0.010245742340494
BP	GO:0098916	anterograde trans-synaptic signaling	0.010245742340494
CC	GO:0000228	nuclear chromosome	0.010245742340494
BP	GO:0048468	cell development	0.0107193576778644
CC	GO:0030425	dendrite	0.0110395638997607
BP	GO:0051234	establishment of localization	0.0112096231252864
BP	GO:0045595	regulation of cell differentiation	0.011688717079612
MF	GO:0030020	extracellular matrix structural constituent conferring tensile strength	0.0120320934356651
BP	GO:0050808	synapse organization	0.0125947386231267
BP	GO:0000070	mitotic sister chromatid segregation	0.0138187896958063
BP	GO:0044085	cellular component biogenesis	0.0138187896958063
CC	GO:0005886	plasma membrane	0.0139032547467495
BP	GO:0040007	growth	0.0139032547467495
BP	GO:0098742	cell-cell adhesion via plasma-membrane adhesion molecules	0.014742862837861
BP	GO:0048168	regulation of neuronal synaptic plasticity	0.014742862837861
BP	GO:0048666	neuron development	0.014742862837861
CC	GO:0005813	centrosome	0.0151442703202508
BP	GO:0048522	positive regulation of cellular process	0.015377122159952
CC	GO:0044454	nuclear chromosome part	0.0155886298419885
MF	GO:0005509	calcium ion binding	0.0156989882841374
BP	GO:0034641	cellular nitrogen compound metabolic process	0.0156989882841374
BP	GO:0022008	neurogenesis	0.0157813368559227
BP	GO:0051726	regulation of cell cycle	0.0176632280562902
BP	GO:2000026	regulation of multicellular organismal development	0.0178611448610439
BP	GO:0090068	positive regulation of cell cycle process	0.0182305581592391
CC	GO:0099699	integral component of synaptic membrane	0.0182305581592391
CC	GO:0071944	cell periphery	0.0185646197236959
BP	GO:0006725	cellular aromatic compound metabolic process	0.0210045920242937
MF	GO:0003729	mRNA binding	0.0220380653500783
BP	GO:0051983	regulation of chromosome segregation	0.0225942550062886
BP	GO:0007346	regulation of mitotic cell cycle	0.0235615715527701
BP	GO:0033047	regulation of mitotic sister chromatid segregation	0.0235615715527701
MF	GO:0016887	ATPase activity	0.0238388007642409
BP	GO:0032412	regulation of ion transmembrane transporter activity	0.0240118910590425
BP	GO:0048699	generation of neurons	0.0242420027790722
BP	GO:0030182	neuron differentiation	0.0242420027790722
MF	GO:0046873	metal ion transmembrane transporter activity	0.024528594246815
CC	GO:0005856	cytoskeleton	0.0246910792525124
BP	GO:1902749	regulation of cell cycle G2/M phase transition	0.0251774906120753
CC	GO:0098794	postsynapse	0.0251774906120753
BP	GO:0000819	sister chromatid segregation	0.0251774906120753
CC	GO:0098978	glutamatergic synapse	0.0251774906120753
CC	GO:0098936	intrinsic component of postsynaptic membrane	0.0262621512746795
CC	GO:0034705	potassium channel complex	0.0280988166747286
BP	GO:0032879	regulation of localization	0.0285225792779997
MF	GO:0005261	cation channel activity	0.0286614925539472
MF	GO:0003723	RNA binding	0.0286614925539472
BP	GO:0042221	response to chemical	0.0291560537398289
BP	GO:0001501	skeletal system development	0.0291560537398289
BP	GO:0010389	regulation of G2/M transition of mitotic cell cycle	0.0318296047630267
CC	GO:1902495	transmembrane transporter complex	0.0321249749897581
MF	GO:0005102	signaling receptor binding	0.0321249749897581
CC	GO:0000793	condensed chromosome	0.0321249749897581
BP	GO:0008037	cell recognition	0.0321249749897581
BP	GO:0033045	regulation of sister chromatid segregation	0.0329418496317802
CC	GO:0042734	presynaptic membrane	0.0332560535907874
BP	GO:0098655	cation transmembrane transport	0.0343757813941075
CC	GO:1990351	transporter complex	0.0343757813941075
BP	GO:0007049	cell cycle	0.0361780332477222
BP	GO:0010467	gene expression	0.0369854044789484
BP	GO:1901701	cellular response to oxygen-containing compound	0.0369948692608612
BP	GO:0051716	cellular response to stimulus	0.0375332552708543
CC	GO:0099080	supramolecular complex	0.0375332552708543
CC	GO:0099081	supramolecular polymer	0.0375332552708543
BP	GO:0048167	regulation of synaptic plasticity	0.0375332552708543
BP	GO:0051960	regulation of nervous system development	0.0375332552708543
BP	GO:0051962	positive regulation of nervous system development	0.0375332552708543
MF	GO:0016817	hydrolase activity, acting on acid anhydrides	0.0375332552708543
MF	GO:0016818	hydrolase activity, acting on acid anhydrides, in phosphorus-containing anhydrides	0.0375332552708543
BP	GO:1901360	organic cyclic compound metabolic process	0.0381169535249107
BP	GO:0007059	chromosome segregation	0.0393744473450007
CC	GO:0034702	ion channel complex	0.0393744473450007
CC	GO:0099512	supramolecular fiber	0.0393744473450007
BP	GO:0022613	ribonucleoprotein complex biogenesis	0.0393744473450007
BP	GO:2001257	regulation of cation channel activity	0.0393744473450007
CC	GO:0071013	catalytic step 2 spliceosome	0.0393744473450007
BP	GO:0031175	neuron projection development	0.0393744473450007
CC	GO:0005615	extracellular space	0.0398539763962119
MF	GO:0016462	pyrophosphatase activity	0.0412005452518988
BP	GO:0006261	DNA-dependent DNA replication	0.041883170887491
CC	GO:0042995	cell projection	0.0441920309749611
BP	GO:0070887	cellular response to chemical stimulus	0.0442684861806312
BP	GO:0006810	transport	0.0443467908854609
CC	GO:0034703	cation channel complex	0.0443467908854609
BP	GO:0022898	regulation of transmembrane transporter activity	0.0465625033365136
BP	GO:0051240	positive regulation of multicellular organismal process	0.0482941128117123
BP	GO:0051236	establishment of RNA localization	0.0494036781368588
BP	GO:0006275	regulation of DNA replication	0.0494036781368588
