# Supplementary material for: Dedicated transcriptomics combined with power analysis lead to functional understanding of genes with weak phenotypic changes in knockout lines
Source: PLoS Comput Biol. 2020 Nov 12;16(11):e1008354. doi: 10.1371/journal.pcbi.1008354 (PMC7685438; doi:10.1371/journal.pcbi.1008354)
Supplement: S4 File — (GZ) [file pcbi.1008354.s018.gz › S4_File/gor0.7/256.tsv]

ontology	category	term	BH
CC	GO:0032991	protein-containing complex	8.24208750952929e-09
BP	GO:0009987	cellular process	2.47492240616714e-07
CC	GO:0031012	extracellular matrix	2.47492240616714e-07
MF	GO:0005201	extracellular matrix structural constituent	5.46030641144748e-07
MF	GO:0005198	structural molecule activity	9.93073002080116e-07
CC	GO:0044428	nuclear part	1.79062530241145e-06
CC	GO:0030424	axon	3.50971522592267e-06
BP	GO:0071840	cellular component organization or biogenesis	4.38782904614415e-06
MF	GO:0005488	binding	4.38782904614415e-06
MF	GO:0005515	protein binding	4.66617934078229e-06
CC	GO:0062023	collagen-containing extracellular matrix	1.05942571126498e-05
BP	GO:0016043	cellular component organization	2.70691053762054e-05
BP	GO:0065007	biological regulation	2.77435660289926e-05
BP	GO:0032501	multicellular organismal process	2.96791401823418e-05
CC	GO:0043228	non-membrane-bounded organelle	3.08317065290562e-05
CC	GO:0031981	nuclear lumen	3.08317065290562e-05
CC	GO:0097060	synaptic membrane	5.67702447543108e-05
CC	GO:0045202	synapse	5.67702447543108e-05
CC	GO:0070013	intracellular organelle lumen	5.67702447543108e-05
CC	GO:0097458	neuron part	5.67702447543108e-05
CC	GO:0043232	intracellular non-membrane-bounded organelle	5.67702447543108e-05
CC	GO:0031974	membrane-enclosed lumen	5.67702447543108e-05
CC	GO:0043233	organelle lumen	5.67702447543108e-05
CC	GO:0031226	intrinsic component of plasma membrane	5.91498577948604e-05
BP	GO:0050789	regulation of biological process	6.53695040511585e-05
BP	GO:0048731	system development	6.53695040511585e-05
CC	GO:0005654	nucleoplasm	6.62039639132763e-05
BP	GO:0007275	multicellular organism development	7.59184065513913e-05
BP	GO:0032502	developmental process	7.80262906400402e-05
BP	GO:0006396	RNA processing	0.000145942868670467
BP	GO:0048523	negative regulation of cellular process	0.000206912150360112
CC	GO:0005887	integral component of plasma membrane	0.000206912150360112
BP	GO:0098655	cation transmembrane transport	0.000207930689638942
CC	GO:0044456	synapse part	0.000207930689638942
CC	GO:0036477	somatodendritic compartment	0.000222624677393152
CC	GO:0044297	cell body	0.000267557051738225
CC	GO:0043025	neuronal cell body	0.00027673218505969
BP	GO:0006397	mRNA processing	0.000362526877737741
CC	GO:0000776	kinetochore	0.000489044519266633
CC	GO:0099240	intrinsic component of synaptic membrane	0.000564175668626675
BP	GO:0008380	RNA splicing	0.000564175668626675
CC	GO:0000775	chromosome, centromeric region	0.000564175668626675
CC	GO:0098687	chromosomal region	0.000640689748902974
BP	GO:0048856	anatomical structure development	0.000694891824138355
BP	GO:0016071	mRNA metabolic process	0.000755331885049631
BP	GO:0048519	negative regulation of biological process	0.000863052593348501
CC	GO:0033267	axon part	0.000863052593348501
CC	GO:0005634	nucleus	0.000988589470739934
CC	GO:0044421	extracellular region part	0.00117684471977482
CC	GO:1990904	ribonucleoprotein complex	0.0011811016507623
CC	GO:0045211	postsynaptic membrane	0.00128575321304009
BP	GO:0050794	regulation of cellular process	0.0013948150397019
CC	GO:0044420	extracellular matrix component	0.00143968797316363
CC	GO:0098936	intrinsic component of postsynaptic membrane	0.00143968797316363
CC	GO:0005581	collagen trimer	0.00149018643459223
BP	GO:0000245	spliceosomal complex assembly	0.00155227227494464
BP	GO:0032412	regulation of ion transmembrane transporter activity	0.00187208554719904
CC	GO:0043005	neuron projection	0.00279033761289531
MF	GO:0046873	metal ion transmembrane transporter activity	0.00281437214384764
BP	GO:0007215	glutamate receptor signaling pathway	0.00281437214384764
BP	GO:0007399	nervous system development	0.00284521430330321
CC	GO:0044422	organelle part	0.00325047411516973
CC	GO:0030054	cell junction	0.0034456781859563
BP	GO:0034765	regulation of ion transmembrane transport	0.0036696784244311
CC	GO:0044464	cell part	0.00387473870126512
CC	GO:0099699	integral component of synaptic membrane	0.00398529577644475
CC	GO:0005681	spliceosomal complex	0.00398529577644475
BP	GO:0006139	nucleobase-containing compound metabolic process	0.00398529577644475
MF	GO:0005212	structural constituent of eye lens	0.00398529577644475
CC	GO:0005623	cell	0.00398529577644475
MF	GO:0003729	mRNA binding	0.00401817896444097
BP	GO:0006812	cation transport	0.00444272164516298
BP	GO:0034220	ion transmembrane transport	0.00464857726608814
BP	GO:2001257	regulation of cation channel activity	0.00471731740752159
BP	GO:1900449	regulation of glutamate receptor signaling pathway	0.00576111942738924
BP	GO:0051239	regulation of multicellular organismal process	0.00595537371642985
CC	GO:0099055	integral component of postsynaptic membrane	0.00595537371642985
BP	GO:0022898	regulation of transmembrane transporter activity	0.00595537371642985
BP	GO:0051726	regulation of cell cycle	0.00601333274430514
BP	GO:0051128	regulation of cellular component organization	0.00605944022923608
BP	GO:0048167	regulation of synaptic plasticity	0.00638230885595855
BP	GO:0032879	regulation of localization	0.00644917622926775
BP	GO:0040007	growth	0.00678803117130268
BP	GO:0048168	regulation of neuronal synaptic plasticity	0.00678803117130268
BP	GO:0051179	localization	0.00678803117130268
BP	GO:0051130	positive regulation of cellular component organization	0.00678803117130268
CC	GO:0005694	chromosome	0.00678803117130268
BP	GO:0000375	RNA splicing, via transesterification reactions	0.00678803117130268
BP	GO:0000377	RNA splicing, via transesterification reactions with bulged adenosine as nucleophile	0.00678803117130268
BP	GO:0000398	mRNA splicing, via spliceosome	0.00678803117130268
CC	GO:0098978	glutamatergic synapse	0.00678803117130268
CC	GO:0044427	chromosomal part	0.00678803117130268
CC	GO:0099634	postsynaptic specialization membrane	0.00723941736792012
BP	GO:0048518	positive regulation of biological process	0.00723941736792012
MF	GO:0005261	cation channel activity	0.00725936277517471
BP	GO:0098659	inorganic cation import across plasma membrane	0.00725936277517471
BP	GO:0099587	inorganic ion import across plasma membrane	0.00725936277517471
CC	GO:0098794	postsynapse	0.00756403502236958
CC	GO:0097447	dendritic tree	0.00776675610168125
BP	GO:0031123	RNA 3'-end processing	0.00843863710451842
BP	GO:0006403	RNA localization	0.00843863710451842
CC	GO:0044459	plasma membrane part	0.00851819122132144
BP	GO:0030001	metal ion transport	0.0089501418781262
BP	GO:0090304	nucleic acid metabolic process	0.00905348410462665
CC	GO:0005615	extracellular space	0.00934803695730617
BP	GO:0050808	synapse organization	0.00962435267685689
BP	GO:0046483	heterocycle metabolic process	0.00971181654621166
CC	GO:0098590	plasma membrane region	0.0101655503002135
BP	GO:0003008	system process	0.0103036820847986
BP	GO:0032409	regulation of transporter activity	0.0109574488457018
CC	GO:0030425	dendrite	0.0113319914257181
MF	GO:0003723	RNA binding	0.0113850665565196
BP	GO:1905477	positive regulation of protein localization to membrane	0.0121526914709388
CC	GO:0099572	postsynaptic specialization	0.0128045670669518
BP	GO:0043170	macromolecule metabolic process	0.0132142673633276
CC	GO:0098878	neurotransmitter receptor complex	0.0132725744844301
MF	GO:0015267	channel activity	0.0136719577870716
MF	GO:0022803	passive transmembrane transporter activity	0.0136719577870716
BP	GO:0051094	positive regulation of developmental process	0.0136766668480071
BP	GO:0098662	inorganic cation transmembrane transport	0.0146753004197997
BP	GO:0001501	skeletal system development	0.0146753004197997
MF	GO:0044877	protein-containing complex binding	0.0146753004197997
BP	GO:0007346	regulation of mitotic cell cycle	0.0146753004197997
BP	GO:0051983	regulation of chromosome segregation	0.0147337348552083
CC	GO:0044446	intracellular organelle part	0.0147850319491342
MF	GO:0005267	potassium channel activity	0.0148258525521615
CC	GO:0000779	condensed chromosome, centromeric region	0.0158599040789588
CC	GO:0098982	GABA-ergic synapse	0.0162287954270014
BP	GO:0006725	cellular aromatic compound metabolic process	0.0167525657745739
BP	GO:1901701	cellular response to oxygen-containing compound	0.0170315216222678
BP	GO:0000070	mitotic sister chromatid segregation	0.01767416424375
BP	GO:0098703	calcium ion import across plasma membrane	0.0179515093575149
BP	GO:1902656	calcium ion import into cytosol	0.0179515093575149
MF	GO:0022890	inorganic cation transmembrane transporter activity	0.0184717767665367
MF	GO:0022838	substrate-specific channel activity	0.0186063111507882
MF	GO:0008324	cation transmembrane transporter activity	0.0187951421977207
BP	GO:0048522	positive regulation of cellular process	0.0187951421977207
BP	GO:0098660	inorganic ion transmembrane transport	0.0188364963110064
BP	GO:0000278	mitotic cell cycle	0.0188364963110064
MF	GO:0022836	gated channel activity	0.0188364963110064
BP	GO:0007268	chemical synaptic transmission	0.0188364963110064
BP	GO:0098916	anterograde trans-synaptic signaling	0.0188364963110064
BP	GO:0008150	biological_process	0.0193424616462604
BP	GO:0033045	regulation of sister chromatid segregation	0.0193424616462604
CC	GO:0000777	condensed chromosome kinetochore	0.0194801236152915
BP	GO:0034641	cellular nitrogen compound metabolic process	0.0194801236152915
CC	GO:0044327	dendritic spine head	0.0194801236152915
BP	GO:0051234	establishment of localization	0.0195412424017251
BP	GO:1904062	regulation of cation transmembrane transport	0.0201006429344357
BP	GO:0099536	synaptic signaling	0.0222331292324829
BP	GO:0055085	transmembrane transport	0.0223363650935823
BP	GO:0007049	cell cycle	0.0224047395270041
BP	GO:0035264	multicellular organism growth	0.0226098155999234
CC	GO:0034703	cation channel complex	0.0226098155999234
BP	GO:0099537	trans-synaptic signaling	0.0227094119591688
BP	GO:0060348	bone development	0.0229081946666307
BP	GO:0006813	potassium ion transport	0.0232197819248921
BP	GO:0006811	ion transport	0.0234170595085962
BP	GO:0008037	cell recognition	0.0237427634664517
BP	GO:0051236	establishment of RNA localization	0.0243706696839833
BP	GO:0006260	DNA replication	0.0245352621127494
CC	GO:0034705	potassium channel complex	0.0247261593052421
MF	GO:0015079	potassium ion transmembrane transporter activity	0.0247261593052421
CC	GO:1902495	transmembrane transporter complex	0.0247261593052421
BP	GO:0033047	regulation of mitotic sister chromatid segregation	0.0247261593052421
BP	GO:0060341	regulation of cellular localization	0.0247261593052421
BP	GO:0044085	cellular component biogenesis	0.0252075051690727
BP	GO:0022610	biological adhesion	0.0260284718497639
CC	GO:0098839	postsynaptic density membrane	0.0264720725591307
CC	GO:0042734	presynaptic membrane	0.0269543701828622
BP	GO:0051962	positive regulation of nervous system development	0.0270315961739074
CC	GO:1990351	transporter complex	0.0270315961739074
BP	GO:0048589	developmental growth	0.0270478729919726
CC	GO:0099512	supramolecular fiber	0.0272684687488083
BP	GO:0099601	regulation of neurotransmitter receptor activity	0.0273996512493854
BP	GO:0044089	positive regulation of cellular component biogenesis	0.028253452933065
BP	GO:0022008	neurogenesis	0.028253452933065
CC	GO:0044304	main axon	0.028253452933065
BP	GO:0040008	regulation of growth	0.0288647424770154
BP	GO:0050793	regulation of developmental process	0.0288647424770154
CC	GO:0032279	asymmetric synapse	0.0288647424770154
BP	GO:0007155	cell adhesion	0.0291122550584067
CC	GO:0005813	centrosome	0.0291122550584067
CC	GO:0034702	ion channel complex	0.0299229943081902
CC	GO:0099080	supramolecular complex	0.030220199600451
CC	GO:0099081	supramolecular polymer	0.030220199600451
CC	GO:0008328	ionotropic glutamate receptor complex	0.030220199600451
MF	GO:0005216	ion channel activity	0.0313029142471199
MF	GO:0022839	ion gated channel activity	0.0321716245746679
CC	GO:0042995	cell projection	0.0334924430185982
BP	GO:0042391	regulation of membrane potential	0.033901423956145
MF	GO:0030020	extracellular matrix structural constituent conferring tensile strength	0.033901423956145
BP	GO:1901360	organic cyclic compound metabolic process	0.0343755688303061
BP	GO:0043269	regulation of ion transport	0.0351847831455261
BP	GO:0022613	ribonucleoprotein complex biogenesis	0.0368150803852015
BP	GO:0030198	extracellular matrix organization	0.0368955431713578
CC	GO:0005576	extracellular region	0.0368955431713578
BP	GO:0048869	cellular developmental process	0.0369748040985996
BP	GO:0045597	positive regulation of cell differentiation	0.0374216256444464
BP	GO:1901700	response to oxygen-containing compound	0.0374216256444464
BP	GO:0030154	cell differentiation	0.0374216256444464
BP	GO:0060350	endochondral bone morphogenesis	0.0374719759200157
BP	GO:2000026	regulation of multicellular organismal development	0.0379067153518589
BP	GO:0034762	regulation of transmembrane transport	0.0380406807621488
MF	GO:0005509	calcium ion binding	0.0380406807621488
BP	GO:0140014	mitotic nuclear division	0.038314462369723
BP	GO:0050657	nucleic acid transport	0.0397019579297664
BP	GO:0050658	RNA transport	0.0397019579297664
BP	GO:0000819	sister chromatid segregation	0.0399804814825862
BP	GO:0098739	import across plasma membrane	0.041169587518122
MF	GO:0005249	voltage-gated potassium channel activity	0.041169587518122
CC	GO:0098793	presynapse	0.0420428959596835
BP	GO:0010467	gene expression	0.0440665645154557
BP	GO:0048666	neuron development	0.0443948511193418
CC	GO:0014069	postsynaptic density	0.0443948511193418
BP	GO:0006941	striated muscle contraction	0.0443948511193418
CC	GO:0150034	distal axon	0.0456137506379423
BP	GO:0048699	generation of neurons	0.0456137506379423
MF	GO:1990825	sequence-specific mRNA binding	0.0461428506360927
CC	GO:0120025	plasma membrane bounded cell projection	0.0468264813992225
BP	GO:0044057	regulation of system process	0.0468264813992225
BP	GO:0071804	cellular potassium ion transport	0.0468264813992225
BP	GO:0071805	potassium ion transmembrane transport	0.0468264813992225
BP	GO:0042221	response to chemical	0.048179529940145
CC	GO:0098984	neuron to neuron synapse	0.0494641197159995
