# Supplementary material for: Dedicated transcriptomics combined with power analysis lead to functional understanding of genes with weak phenotypic changes in knockout lines
Source: PLoS Comput Biol. 2020 Nov 12;16(11):e1008354. doi: 10.1371/journal.pcbi.1008354 (PMC7685438; doi:10.1371/journal.pcbi.1008354)
Supplement: S4 File — (GZ) [file pcbi.1008354.s018.gz › S4_File/gor0.7/697.tsv]

ontology	category	term	BH
CC	GO:0032991	protein-containing complex	4.39310477387007e-08
CC	GO:0031012	extracellular matrix	4.39310477387007e-08
BP	GO:0009987	cellular process	5.88168440552238e-07
CC	GO:0043228	non-membrane-bounded organelle	9.86940042035366e-07
CC	GO:0044428	nuclear part	9.86940042035366e-07
BP	GO:0071840	cellular component organization or biogenesis	1.05610091412653e-06
MF	GO:0005198	structural molecule activity	1.0738649510274e-06
MF	GO:0005201	extracellular matrix structural constituent	1.0738649510274e-06
CC	GO:0062023	collagen-containing extracellular matrix	1.28050376505529e-06
CC	GO:0043232	intracellular non-membrane-bounded organelle	1.36193674981773e-06
BP	GO:0007275	multicellular organism development	1.74632638441819e-06
BP	GO:0032502	developmental process	2.13073405502224e-06
MF	GO:0005515	protein binding	2.54500331532879e-06
BP	GO:0048856	anatomical structure development	2.58378803892914e-06
BP	GO:0032501	multicellular organismal process	2.64791303489398e-06
BP	GO:0048731	system development	3.01707113485105e-06
BP	GO:0016043	cellular component organization	3.77375004311707e-06
CC	GO:0031981	nuclear lumen	3.77375004311707e-06
CC	GO:0070013	intracellular organelle lumen	1.2780640752677e-05
CC	GO:0031974	membrane-enclosed lumen	1.29152770520565e-05
CC	GO:0043233	organelle lumen	1.29152770520565e-05
MF	GO:0005488	binding	2.56961464090205e-05
BP	GO:0065007	biological regulation	3.9388709257547e-05
CC	GO:0005654	nucleoplasm	4.91558921880899e-05
BP	GO:0007399	nervous system development	4.91558921880899e-05
CC	GO:0030424	axon	6.34977480424811e-05
BP	GO:0006396	RNA processing	6.44242225223844e-05
CC	GO:0005634	nucleus	7.26639411304093e-05
BP	GO:0006397	mRNA processing	0.000181179068301617
BP	GO:0008380	RNA splicing	0.000224889144839207
BP	GO:0050789	regulation of biological process	0.000258179300422061
CC	GO:0000775	chromosome, centromeric region	0.000264306323872677
BP	GO:0016071	mRNA metabolic process	0.000271259843808637
CC	GO:0098687	chromosomal region	0.000428405604411179
CC	GO:0000776	kinetochore	0.000621329559212347
CC	GO:0005681	spliceosomal complex	0.000748532931566696
BP	GO:0050794	regulation of cellular process	0.000821703233430739
CC	GO:0044464	cell part	0.000884288397345816
CC	GO:0005623	cell	0.000944255364913706
CC	GO:0097060	synaptic membrane	0.00109964871529903
CC	GO:0030054	cell junction	0.00124431938045282
CC	GO:0044422	organelle part	0.00132178801220918
BP	GO:0040007	growth	0.00138214243809636
BP	GO:0006139	nucleobase-containing compound metabolic process	0.00145643862381219
BP	GO:0090304	nucleic acid metabolic process	0.00146448968071522
CC	GO:0097458	neuron part	0.00149607365136854
CC	GO:0045202	synapse	0.00164878221775126
BP	GO:0034641	cellular nitrogen compound metabolic process	0.00289719497564452
CC	GO:0044456	synapse part	0.00310295600693037
BP	GO:0045597	positive regulation of cell differentiation	0.00320073633287436
CC	GO:0005581	collagen trimer	0.00339396982826434
BP	GO:0000375	RNA splicing, via transesterification reactions	0.0034266555273196
BP	GO:0000377	RNA splicing, via transesterification reactions with bulged adenosine as nucleophile	0.0034266555273196
BP	GO:0000398	mRNA splicing, via spliceosome	0.0034266555273196
CC	GO:1990904	ribonucleoprotein complex	0.00345726499298286
BP	GO:0051130	positive regulation of cellular component organization	0.00356332719715105
BP	GO:0046483	heterocycle metabolic process	0.00379143451049244
BP	GO:0048869	cellular developmental process	0.0038573519075057
BP	GO:0030154	cell differentiation	0.00391507878583637
BP	GO:0022008	neurogenesis	0.00413332924507268
BP	GO:0051094	positive regulation of developmental process	0.00460720701055744
BP	GO:0000245	spliceosomal complex assembly	0.00469543565018054
MF	GO:0044877	protein-containing complex binding	0.00472132583151949
BP	GO:0051179	localization	0.00515818483696683
CC	GO:0036477	somatodendritic compartment	0.00523160103855746
BP	GO:0051128	regulation of cellular component organization	0.00523248763838342
CC	GO:0044446	intracellular organelle part	0.00530546651776481
MF	GO:0005212	structural constituent of eye lens	0.00562868382559897
CC	GO:0005813	centrosome	0.00565694127889069
CC	GO:0005694	chromosome	0.00579221923840044
BP	GO:0031123	RNA 3'-end processing	0.00643457473455091
BP	GO:0051960	regulation of nervous system development	0.00649361106461725
CC	GO:0044427	chromosomal part	0.00679501127726052
BP	GO:0043170	macromolecule metabolic process	0.00704572802683675
CC	GO:0031226	intrinsic component of plasma membrane	0.00747833246931231
CC	GO:0005856	cytoskeleton	0.00829774276543125
BP	GO:0006725	cellular aromatic compound metabolic process	0.00854597134249198
BP	GO:0048519	negative regulation of biological process	0.00863645387128324
CC	GO:0044421	extracellular region part	0.00887120734834894
CC	GO:0005887	integral component of plasma membrane	0.010183499723146
BP	GO:0008037	cell recognition	0.0103013370669461
BP	GO:0048468	cell development	0.0107872676385968
BP	GO:0051239	regulation of multicellular organismal process	0.0107872676385968
BP	GO:0060350	endochondral bone morphogenesis	0.0110823061495567
BP	GO:0000278	mitotic cell cycle	0.0112446727874956
CC	GO:0044459	plasma membrane part	0.0112446727874956
CC	GO:0097447	dendritic tree	0.0118877228947105
BP	GO:0050793	regulation of developmental process	0.0119997272329828
MF	GO:0030020	extracellular matrix structural constituent conferring tensile strength	0.0125950804974079
MF	GO:0003729	mRNA binding	0.0131785693113147
BP	GO:0048523	negative regulation of cellular process	0.0133166343509957
BP	GO:0051962	positive regulation of nervous system development	0.0134509169626361
BP	GO:0048699	generation of neurons	0.0134509169626361
BP	GO:0099536	synaptic signaling	0.0134728573246251
BP	GO:0090068	positive regulation of cell cycle process	0.0136049789810276
CC	GO:0045211	postsynaptic membrane	0.0136049789810276
CC	GO:0000779	condensed chromosome, centromeric region	0.0136049789810276
BP	GO:1901360	organic cyclic compound metabolic process	0.0137511445783594
BP	GO:0048666	neuron development	0.0139612985511165
BP	GO:0030182	neuron differentiation	0.0145795468922774
BP	GO:0006403	RNA localization	0.0147301187640941
BP	GO:0045595	regulation of cell differentiation	0.0156215014021623
BP	GO:0048518	positive regulation of biological process	0.015850338357347
CC	GO:0033267	axon part	0.015850338357347
CC	GO:0030425	dendrite	0.0159327480590206
BP	GO:0048522	positive regulation of cellular process	0.0159327480590206
BP	GO:0050769	positive regulation of neurogenesis	0.0159433016785797
BP	GO:2000026	regulation of multicellular organismal development	0.0166964019311291
BP	GO:0051726	regulation of cell cycle	0.0178461086437876
CC	GO:0000777	condensed chromosome kinetochore	0.0186583494502368
BP	GO:0048589	developmental growth	0.0187885654099083
BP	GO:0008150	biological_process	0.0198886477948893
BP	GO:0007049	cell cycle	0.0198948449293014
BP	GO:0050767	regulation of neurogenesis	0.020052441198031
BP	GO:0022610	biological adhesion	0.0202615914820773
BP	GO:0002062	chondrocyte differentiation	0.0203577533197504
BP	GO:0000070	mitotic sister chromatid segregation	0.0204290736992182
BP	GO:0099537	trans-synaptic signaling	0.0218019146354819
BP	GO:0003009	skeletal muscle contraction	0.0220114359263749
BP	GO:0006260	DNA replication	0.0220114359263749
CC	GO:0044420	extracellular matrix component	0.0220114359263749
BP	GO:0007268	chemical synaptic transmission	0.0220114359263749
BP	GO:0098916	anterograde trans-synaptic signaling	0.0220114359263749
BP	GO:0040008	regulation of growth	0.0220114359263749
BP	GO:0042221	response to chemical	0.0222060376525223
BP	GO:0009653	anatomical structure morphogenesis	0.0223317909049944
BP	GO:0007155	cell adhesion	0.0228109544138365
CC	GO:0043005	neuron projection	0.0231235750555683
CC	GO:0099512	supramolecular fiber	0.0251777730219399
BP	GO:0010467	gene expression	0.0251777730219399
CC	GO:0098590	plasma membrane region	0.0254445140447028
CC	GO:0005886	plasma membrane	0.0258482533412238
BP	GO:0097435	supramolecular fiber organization	0.0266282783694223
CC	GO:0071944	cell periphery	0.0267270444712194
CC	GO:0099080	supramolecular complex	0.0283308451396179
CC	GO:0099081	supramolecular polymer	0.0283308451396179
BP	GO:0033993	response to lipid	0.0288460234062791
MF	GO:0003723	RNA binding	0.0296937884704606
BP	GO:0045664	regulation of neuron differentiation	0.0298673496614415
BP	GO:0016070	RNA metabolic process	0.0310666885254608
BP	GO:0010720	positive regulation of cell development	0.031239465872794
BP	GO:0006807	nitrogen compound metabolic process	0.0336370520917704
BP	GO:0000819	sister chromatid segregation	0.0339361225586415
CC	GO:0099240	intrinsic component of synaptic membrane	0.034156333421965
CC	GO:0044297	cell body	0.034156333421965
BP	GO:0140014	mitotic nuclear division	0.0363273397894599
BP	GO:0051983	regulation of chromosome segregation	0.0363273397894599
BP	GO:0120035	regulation of plasma membrane bounded cell projection organization	0.0368425263741237
BP	GO:0006941	striated muscle contraction	0.0372510748961355
BP	GO:0006259	DNA metabolic process	0.0372510748961355
BP	GO:0098742	cell-cell adhesion via plasma-membrane adhesion molecules	0.0372510748961355
MF	GO:0004529	exodeoxyribonuclease activity	0.0377909027248287
BP	GO:1901701	cellular response to oxygen-containing compound	0.0384681487687817
CC	GO:0071013	catalytic step 2 spliceosome	0.0389867394034551
BP	GO:0003015	heart process	0.0391687556188664
BP	GO:0007154	cell communication	0.0399069829329479
BP	GO:0060284	regulation of cell development	0.0407153434294176
BP	GO:0031175	neuron projection development	0.0411982259741986
BP	GO:0007346	regulation of mitotic cell cycle	0.0422005060220298
BP	GO:0050808	synapse organization	0.0431022960085415
BP	GO:0033047	regulation of mitotic sister chromatid segregation	0.0447389761100067
BP	GO:0023052	signaling	0.0449034510790519
BP	GO:0051236	establishment of RNA localization	0.0449830112499734
BP	GO:0001501	skeletal system development	0.0463690565259246
BP	GO:0016049	cell growth	0.0481952664488856
BP	GO:0060351	cartilage development involved in endochondral bone morphogenesis	0.0482230097760221
