# Supplementary material for: Dedicated transcriptomics combined with power analysis lead to functional understanding of genes with weak phenotypic changes in knockout lines
Source: PLoS Comput Biol. 2020 Nov 12;16(11):e1008354. doi: 10.1371/journal.pcbi.1008354 (PMC7685438; doi:10.1371/journal.pcbi.1008354)
Supplement: S4 File — (GZ) [file pcbi.1008354.s018.gz › S4_File/gor0.7/226.tsv]

ontology	category	term	BH
CC	GO:0032991	protein-containing complex	2.62659759129075e-08
BP	GO:0009987	cellular process	7.78989376794838e-08
BP	GO:0071840	cellular component organization or biogenesis	9.04566787754978e-07
CC	GO:0043228	non-membrane-bounded organelle	2.84864659320924e-06
CC	GO:0031012	extracellular matrix	2.84864659320924e-06
MF	GO:0005201	extracellular matrix structural constituent	3.89198911836206e-06
CC	GO:0044428	nuclear part	4.28133798145004e-06
MF	GO:0005515	protein binding	4.28133798145004e-06
BP	GO:0016043	cellular component organization	4.28133798145004e-06
CC	GO:0043232	intracellular non-membrane-bounded organelle	4.28133798145004e-06
BP	GO:0032501	multicellular organismal process	4.28133798145004e-06
BP	GO:0032502	developmental process	9.4476527525798e-06
BP	GO:0048731	system development	9.50876471725971e-06
MF	GO:0005488	binding	1.00500596776056e-05
MF	GO:0005198	structural molecule activity	1.00500596776056e-05
BP	GO:0007275	multicellular organism development	1.20297172566858e-05
BP	GO:0048856	anatomical structure development	2.1830341564794e-05
CC	GO:0031981	nuclear lumen	2.51382651750387e-05
BP	GO:0065007	biological regulation	3.20575642140756e-05
CC	GO:0097060	synaptic membrane	5.10130013981751e-05
CC	GO:0031226	intrinsic component of plasma membrane	5.63527169195021e-05
CC	GO:0070013	intracellular organelle lumen	6.31032992464594e-05
CC	GO:0045202	synapse	6.31032992464594e-05
CC	GO:0031974	membrane-enclosed lumen	6.31032992464594e-05
CC	GO:0043233	organelle lumen	6.31032992464594e-05
CC	GO:0005887	integral component of plasma membrane	8.15495928544496e-05
CC	GO:0005654	nucleoplasm	8.9855306689135e-05
CC	GO:0062023	collagen-containing extracellular matrix	8.9855306689135e-05
BP	GO:0007399	nervous system development	0.000105143822929202
BP	GO:0006396	RNA processing	0.000144725616652914
CC	GO:0030424	axon	0.000153948142487199
CC	GO:0044456	synapse part	0.00022055849346144
BP	GO:0006397	mRNA processing	0.000325910398718001
BP	GO:0016071	mRNA metabolic process	0.000440729746851191
BP	GO:0051128	regulation of cellular component organization	0.000484255679947342
CC	GO:0000775	chromosome, centromeric region	0.000553694875730852
BP	GO:0050789	regulation of biological process	0.000656337279937831
CC	GO:0005634	nucleus	0.000656337279937831
CC	GO:0099240	intrinsic component of synaptic membrane	0.000821388511495966
CC	GO:0000776	kinetochore	0.00105045234371562
CC	GO:0097458	neuron part	0.00143079677345205
CC	GO:0045211	postsynaptic membrane	0.00184014148401495
CC	GO:0030054	cell junction	0.00215287792314222
CC	GO:0098687	chromosomal region	0.00241741400139289
BP	GO:0050794	regulation of cellular process	0.0025440274338814
CC	GO:0098878	neurotransmitter receptor complex	0.00267930429022035
BP	GO:0040007	growth	0.00283485779106906
BP	GO:0048518	positive regulation of biological process	0.00298264699004209
CC	GO:0008328	ionotropic glutamate receptor complex	0.00298264699004209
CC	GO:0036477	somatodendritic compartment	0.00298264699004209
BP	GO:0051130	positive regulation of cellular component organization	0.00298264699004209
BP	GO:0006260	DNA replication	0.00334609301199266
BP	GO:0099536	synaptic signaling	0.00344231232019459
BP	GO:0050808	synapse organization	0.00355502458333863
CC	GO:0044422	organelle part	0.00372811793028411
CC	GO:1990904	ribonucleoprotein complex	0.00374443571539542
CC	GO:0005623	cell	0.00374443571539542
BP	GO:0006139	nucleobase-containing compound metabolic process	0.00402208844502348
CC	GO:0044464	cell part	0.00402208844502348
CC	GO:0005681	spliceosomal complex	0.00402288503305766
BP	GO:0007268	chemical synaptic transmission	0.00466720302072852
BP	GO:0098916	anterograde trans-synaptic signaling	0.00466720302072852
BP	GO:0090304	nucleic acid metabolic process	0.00466720302072852
BP	GO:0031123	RNA 3'-end processing	0.00467590630392227
BP	GO:0008380	RNA splicing	0.00467590630392227
BP	GO:0048869	cellular developmental process	0.00467590630392227
MF	GO:0044877	protein-containing complex binding	0.00467590630392227
CC	GO:0098982	GABA-ergic synapse	0.00468095135199433
BP	GO:0060350	endochondral bone morphogenesis	0.005035383560372
CC	GO:0099699	integral component of synaptic membrane	0.00529081208769564
BP	GO:0030154	cell differentiation	0.00529081208769564
BP	GO:0099537	trans-synaptic signaling	0.00565168967168415
CC	GO:0005694	chromosome	0.0059438990774599
CC	GO:0005581	collagen trimer	0.00772216447226099
CC	GO:0005813	centrosome	0.00815375069278582
CC	GO:0044427	chromosomal part	0.00815375069278582
BP	GO:0002062	chondrocyte differentiation	0.00815375069278582
BP	GO:0006403	RNA localization	0.00957368413134761
BP	GO:0048167	regulation of synaptic plasticity	0.00968902133744549
BP	GO:0051239	regulation of multicellular organismal process	0.00998137818934979
BP	GO:0048468	cell development	0.0110211799157898
BP	GO:0048666	neuron development	0.0111079339136366
BP	GO:0007155	cell adhesion	0.0111079339136366
BP	GO:0048522	positive regulation of cellular process	0.0111079339136366
BP	GO:0060348	bone development	0.0111079339136366
CC	GO:0098936	intrinsic component of postsynaptic membrane	0.0113210110345116
BP	GO:0046483	heterocycle metabolic process	0.011401226274596
CC	GO:0099512	supramolecular fiber	0.0115127408131215
BP	GO:0051726	regulation of cell cycle	0.0115226654131126
BP	GO:0048519	negative regulation of biological process	0.0115226654131126
MF	GO:0005509	calcium ion binding	0.0115408320406091
BP	GO:0043170	macromolecule metabolic process	0.0124576691610345
BP	GO:0022610	biological adhesion	0.0129015369618329
BP	GO:1905477	positive regulation of protein localization to membrane	0.0129015369618329
CC	GO:0099080	supramolecular complex	0.0129015369618329
CC	GO:0099081	supramolecular polymer	0.0129015369618329
BP	GO:0034641	cellular nitrogen compound metabolic process	0.01329093150387
BP	GO:0048523	negative regulation of cellular process	0.0132963882689881
BP	GO:0048589	developmental growth	0.0132963882689881
CC	GO:0044446	intracellular organelle part	0.0133255050648967
BP	GO:0060349	bone morphogenesis	0.0141776735050257
BP	GO:0048168	regulation of neuronal synaptic plasticity	0.0141776735050257
CC	GO:0033267	axon part	0.0141776735050257
BP	GO:0000245	spliceosomal complex assembly	0.0161531094525512
MF	GO:0005212	structural constituent of eye lens	0.0161531094525512
CC	GO:0098794	postsynapse	0.0161934529717632
CC	GO:0097447	dendritic tree	0.0169206252754952
BP	GO:0032412	regulation of ion transmembrane transporter activity	0.0169739949669318
CC	GO:0044297	cell body	0.0176800957661343
BP	GO:0006725	cellular aromatic compound metabolic process	0.0178626157220426
BP	GO:0007049	cell cycle	0.0183011694702101
BP	GO:0051179	localization	0.0183011694702101
BP	GO:0000070	mitotic sister chromatid segregation	0.0183011694702101
BP	GO:0008150	biological_process	0.0194139914708794
BP	GO:0003418	growth plate cartilage chondrocyte differentiation	0.0195567102210189
BP	GO:0022008	neurogenesis	0.0202566223713204
BP	GO:0060351	cartilage development involved in endochondral bone morphogenesis	0.0202905634774966
BP	GO:0006261	DNA-dependent DNA replication	0.0209831017743739
MF	GO:0003729	mRNA binding	0.0213213083942106
BP	GO:0030198	extracellular matrix organization	0.0213213083942106
MF	GO:0005539	glycosaminoglycan binding	0.0215794752993216
CC	GO:0044327	dendritic spine head	0.0221936974386967
BP	GO:0050804	modulation of chemical synaptic transmission	0.0221936974386967
MF	GO:0005518	collagen binding	0.0228397153341417
CC	GO:0030425	dendrite	0.0229523815255925
BP	GO:0098655	cation transmembrane transport	0.0234118268765804
CC	GO:0044421	extracellular region part	0.0251843710651034
BP	GO:0050793	regulation of developmental process	0.0256943419251196
CC	GO:0044459	plasma membrane part	0.0256943419251196
MF	GO:0003723	RNA binding	0.0256943419251196
BP	GO:0099177	regulation of trans-synaptic signaling	0.0257221679397138
CC	GO:0043025	neuronal cell body	0.0257221679397138
BP	GO:0048699	generation of neurons	0.0257528553008097
BP	GO:0051236	establishment of RNA localization	0.025979935725842
CC	GO:0043005	neuron projection	0.025979935725842
CC	GO:0005856	cytoskeleton	0.0259913219559921
BP	GO:0003433	chondrocyte development involved in endochondral bone morphogenesis	0.0259913219559921
BP	GO:0090068	positive regulation of cell cycle process	0.0262027305873221
CC	GO:0044420	extracellular matrix component	0.0268216059016609
BP	GO:0051983	regulation of chromosome segregation	0.0270557349890248
BP	GO:1900449	regulation of glutamate receptor signaling pathway	0.0276199988494816
BP	GO:0001501	skeletal system development	0.0276199988494816
BP	GO:0051960	regulation of nervous system development	0.0300332613848912
CC	GO:0098978	glutamatergic synapse	0.0300332613848912
BP	GO:0006259	DNA metabolic process	0.0327699225873971
BP	GO:0051216	cartilage development	0.0327699225873971
BP	GO:0000375	RNA splicing, via transesterification reactions	0.0327699225873971
BP	GO:0000377	RNA splicing, via transesterification reactions with bulged adenosine as nucleophile	0.0327699225873971
BP	GO:0000398	mRNA splicing, via spliceosome	0.0327699225873971
CC	GO:0099055	integral component of postsynaptic membrane	0.0327699225873971
CC	GO:0099572	postsynaptic specialization	0.032961480843208
CC	GO:0099634	postsynaptic specialization membrane	0.032961480843208
BP	GO:0030182	neuron differentiation	0.032961480843208
BP	GO:0031175	neuron projection development	0.0331412456284196
MF	GO:0046873	metal ion transmembrane transporter activity	0.0331412456284196
BP	GO:0007215	glutamate receptor signaling pathway	0.0331412456284196
BP	GO:0022898	regulation of transmembrane transporter activity	0.0331412456284196
CC	GO:0071944	cell periphery	0.0334067997543832
CC	GO:0005886	plasma membrane	0.033450256809377
BP	GO:0032879	regulation of localization	0.0344336154617644
BP	GO:0003422	growth plate cartilage morphogenesis	0.0344336154617644
BP	GO:0006275	regulation of DNA replication	0.0356273979446622
CC	GO:0000779	condensed chromosome, centromeric region	0.0385005041862406
BP	GO:0033045	regulation of sister chromatid segregation	0.0385005041862406
BP	GO:0042221	response to chemical	0.0400731444437354
CC	GO:0043292	contractile fiber	0.0401382778554112
BP	GO:0007416	synapse assembly	0.0401382778554112
CC	GO:0098590	plasma membrane region	0.0401482280495855
BP	GO:2001257	regulation of cation channel activity	0.0409089348919496
BP	GO:0043062	extracellular structure organization	0.0416655662857475
BP	GO:1901360	organic cyclic compound metabolic process	0.0424105546067152
MF	GO:0004529	exodeoxyribonuclease activity	0.0424105546067152
BP	GO:0050657	nucleic acid transport	0.0424988906060781
BP	GO:0050658	RNA transport	0.0424988906060781
BP	GO:0034508	centromere complex assembly	0.0424988906060781
MF	GO:0005261	cation channel activity	0.0428414103276335
BP	GO:0006941	striated muscle contraction	0.0456211467715875
BP	GO:0010467	gene expression	0.0463220754356985
BP	GO:2000026	regulation of multicellular organismal development	0.0481195777780846
BP	GO:0050806	positive regulation of synaptic transmission	0.0481195777780846
BP	GO:0008037	cell recognition	0.0483514216218428
BP	GO:0051094	positive regulation of developmental process	0.0484472696360102
BP	GO:1901701	cellular response to oxygen-containing compound	0.0484472696360102
BP	GO:0000819	sister chromatid segregation	0.0484472696360102
