# Supplementary material for: Dedicated transcriptomics combined with power analysis lead to functional understanding of genes with weak phenotypic changes in knockout lines
Source: PLoS Comput Biol. 2020 Nov 12;16(11):e1008354. doi: 10.1371/journal.pcbi.1008354 (PMC7685438; doi:10.1371/journal.pcbi.1008354)
Supplement: S4 File — (GZ) [file pcbi.1008354.s018.gz › S4_File/gor0.7/302.tsv]

ontology	category	term	BH
CC	GO:0032991	protein-containing complex	1.01340856958477e-09
MF	GO:0005488	binding	6.50574716025433e-08
BP	GO:0009987	cellular process	9.24010762407342e-08
CC	GO:0044428	nuclear part	9.24010762407342e-08
CC	GO:0031012	extracellular matrix	1.89338692571861e-07
CC	GO:0043228	non-membrane-bounded organelle	4.75753174923634e-07
MF	GO:0005515	protein binding	4.75753174923634e-07
CC	GO:0043232	intracellular non-membrane-bounded organelle	9.62643208168013e-07
BP	GO:0071840	cellular component organization or biogenesis	2.14870329773219e-06
CC	GO:0031981	nuclear lumen	3.30027510320438e-06
CC	GO:0070013	intracellular organelle lumen	3.30027510320438e-06
CC	GO:0031974	membrane-enclosed lumen	3.30027510320438e-06
CC	GO:0043233	organelle lumen	3.30027510320438e-06
MF	GO:0005198	structural molecule activity	4.23671362211683e-06
CC	GO:0005634	nucleus	6.23403461572808e-06
CC	GO:0062023	collagen-containing extracellular matrix	6.23403461572808e-06
BP	GO:0016043	cellular component organization	1.48614732467638e-05
CC	GO:0030424	axon	1.7388715386826e-05
MF	GO:0005201	extracellular matrix structural constituent	1.7388715386826e-05
CC	GO:0005654	nucleoplasm	1.7388715386826e-05
BP	GO:0006396	RNA processing	1.9894233390107e-05
BP	GO:0032501	multicellular organismal process	2.90327071353784e-05
CC	GO:0044422	organelle part	3.19302373178612e-05
CC	GO:0045202	synapse	3.19302373178612e-05
CC	GO:0044421	extracellular region part	5.07045423472468e-05
BP	GO:0006139	nucleobase-containing compound metabolic process	7.02161006848825e-05
BP	GO:0090304	nucleic acid metabolic process	8.90123359314534e-05
BP	GO:0048731	system development	9.64378962492307e-05
CC	GO:0097060	synaptic membrane	0.000130257569722513
BP	GO:0040007	growth	0.000141843549598095
CC	GO:0005681	spliceosomal complex	0.000217810979245222
BP	GO:0006397	mRNA processing	0.000222295750685263
CC	GO:0044464	cell part	0.000262285113773187
BP	GO:0008380	RNA splicing	0.000265128402464857
CC	GO:0005623	cell	0.000271893515442873
BP	GO:0065007	biological regulation	0.000295586391552194
CC	GO:0044456	synapse part	0.000486022098591648
CC	GO:0000775	chromosome, centromeric region	0.00058700370842015
BP	GO:0032502	developmental process	0.000627890096431808
CC	GO:1990904	ribonucleoprotein complex	0.000695218797982949
CC	GO:0030054	cell junction	0.000764587700590759
CC	GO:0098687	chromosomal region	0.000764587700590759
BP	GO:0043170	macromolecule metabolic process	0.000764587700590759
BP	GO:0016071	mRNA metabolic process	0.000961104644438479
BP	GO:0007275	multicellular organism development	0.00106205625810283
BP	GO:0051239	regulation of multicellular organismal process	0.00111933757253971
CC	GO:0044446	intracellular organelle part	0.00114760102873531
CC	GO:0045211	postsynaptic membrane	0.00117267770369344
CC	GO:0097458	neuron part	0.00118939587391614
CC	GO:0000776	kinetochore	0.00121795918899671
MF	GO:0005212	structural constituent of eye lens	0.00121795918899671
BP	GO:0046483	heterocycle metabolic process	0.00121795918899671
BP	GO:0050789	regulation of biological process	0.0013364258724066
CC	GO:0005813	centrosome	0.00160934974414123
CC	GO:0036477	somatodendritic compartment	0.00164297708193107
BP	GO:0048856	anatomical structure development	0.00170307454502167
CC	GO:0005615	extracellular space	0.0017940888192572
BP	GO:0034641	cellular nitrogen compound metabolic process	0.00179858833103902
BP	GO:0006725	cellular aromatic compound metabolic process	0.00219778751473826
BP	GO:0051130	positive regulation of cellular component organization	0.00221019178767031
CC	GO:0005694	chromosome	0.00285398402159267
BP	GO:0048518	positive regulation of biological process	0.00285398402159267
MF	GO:0044877	protein-containing complex binding	0.00342684038810779
BP	GO:0051128	regulation of cellular component organization	0.00344737428709584
CC	GO:0033267	axon part	0.00344737428709584
BP	GO:0007155	cell adhesion	0.003551316187898
BP	GO:0048519	negative regulation of biological process	0.003551316187898
BP	GO:0022610	biological adhesion	0.00363311452920823
BP	GO:0000375	RNA splicing, via transesterification reactions	0.00382875491676805
BP	GO:0000377	RNA splicing, via transesterification reactions with bulged adenosine as nucleophile	0.00382875491676805
BP	GO:0000398	mRNA splicing, via spliceosome	0.00382875491676805
CC	GO:0044427	chromosomal part	0.00402111129976262
BP	GO:0003071	renal system process involved in regulation of systemic arterial blood pressure	0.00473489574240626
CC	GO:0005576	extracellular region	0.00483720741913086
BP	GO:0051726	regulation of cell cycle	0.00511124996867849
BP	GO:0048523	negative regulation of cellular process	0.00520808199127087
BP	GO:0050794	regulation of cellular process	0.00520808199127087
BP	GO:0099536	synaptic signaling	0.00589946495937278
CC	GO:0005856	cytoskeleton	0.00604277703230618
BP	GO:0031123	RNA 3'-end processing	0.00625209569186522
BP	GO:0051094	positive regulation of developmental process	0.00710052110099818
BP	GO:1901701	cellular response to oxygen-containing compound	0.00714316022214916
BP	GO:0006260	DNA replication	0.00714316022214916
CC	GO:0043005	neuron projection	0.00742388495572977
BP	GO:1901360	organic cyclic compound metabolic process	0.00742388495572977
BP	GO:0099537	trans-synaptic signaling	0.00809603914396414
BP	GO:0048589	developmental growth	0.00830564771482452
CC	GO:0043292	contractile fiber	0.00954250969064433
BP	GO:0007049	cell cycle	0.00960870689363231
BP	GO:0006403	RNA localization	0.0100196155336234
BP	GO:0007399	nervous system development	0.0109305902046999
BP	GO:0007268	chemical synaptic transmission	0.010993638298376
BP	GO:0098916	anterograde trans-synaptic signaling	0.010993638298376
BP	GO:0000278	mitotic cell cycle	0.0112716279057662
BP	GO:0006807	nitrogen compound metabolic process	0.0117066249554159
CC	GO:0031226	intrinsic component of plasma membrane	0.0118988444883284
BP	GO:0051179	localization	0.0120571633629436
MF	GO:0005509	calcium ion binding	0.0121308246429679
BP	GO:0010467	gene expression	0.0134241216804678
BP	GO:0016070	RNA metabolic process	0.0134470347726538
BP	GO:0000245	spliceosomal complex assembly	0.0135562230841182
CC	GO:0000779	condensed chromosome, centromeric region	0.0135863057807168
BP	GO:0048522	positive regulation of cellular process	0.0136868934122421
CC	GO:0099240	intrinsic component of synaptic membrane	0.0156917669438141
CC	GO:0043025	neuronal cell body	0.0179317170766934
CC	GO:0043226	organelle	0.0180821129928336
CC	GO:0099512	supramolecular fiber	0.0184346985058549
CC	GO:0098794	postsynapse	0.0184346985058549
CC	GO:0005887	integral component of plasma membrane	0.0184500856164779
CC	GO:0000777	condensed chromosome kinetochore	0.0193592122615404
BP	GO:0006941	striated muscle contraction	0.0193592122615404
BP	GO:0050793	regulation of developmental process	0.0193592122615404
BP	GO:0044085	cellular component biogenesis	0.0195747205945643
CC	GO:0099080	supramolecular complex	0.0205353366456073
CC	GO:0099081	supramolecular polymer	0.0205353366456073
BP	GO:0070887	cellular response to chemical stimulus	0.0210301903924731
CC	GO:0044327	dendritic spine head	0.0210301903924731
CC	GO:0000228	nuclear chromosome	0.0212452071838186
BP	GO:0008150	biological_process	0.0213147995550932
BP	GO:0040008	regulation of growth	0.0213147995550932
CC	GO:0044297	cell body	0.0217300646384005
BP	GO:0051983	regulation of chromosome segregation	0.0217563935866661
MF	GO:0003723	RNA binding	0.0217563935866661
BP	GO:0008037	cell recognition	0.0223194309183381
BP	GO:0048869	cellular developmental process	0.0226709921668313
BP	GO:0030154	cell differentiation	0.0226709921668313
BP	GO:0002062	chondrocyte differentiation	0.0226709921668313
CC	GO:0098936	intrinsic component of postsynaptic membrane	0.0226709921668313
BP	GO:0098742	cell-cell adhesion via plasma-membrane adhesion molecules	0.0229783909477662
CC	GO:0043229	intracellular organelle	0.0231692477755093
CC	GO:0044420	extracellular matrix component	0.0232660080504577
BP	GO:0045597	positive regulation of cell differentiation	0.023621137429815
BP	GO:2000026	regulation of multicellular organismal development	0.023621137429815
BP	GO:0003009	skeletal muscle contraction	0.023621137429815
CC	GO:0098793	presynapse	0.0258421328480584
CC	GO:0098878	neurotransmitter receptor complex	0.0265719795900071
CC	GO:0005815	microtubule organizing center	0.0285175329071155
BP	GO:0035264	multicellular organism growth	0.0289172771429425
BP	GO:0007215	glutamate receptor signaling pathway	0.0291352969205579
BP	GO:0042221	response to chemical	0.0297330766163793
CC	GO:0044454	nuclear chromosome part	0.0310845045611528
BP	GO:0033045	regulation of sister chromatid segregation	0.0329439769769199
MF	GO:0030020	extracellular matrix structural constituent conferring tensile strength	0.0358519514125564
BP	GO:0000070	mitotic sister chromatid segregation	0.0358519514125564
BP	GO:0051962	positive regulation of nervous system development	0.0366051586279719
BP	GO:0022613	ribonucleoprotein complex biogenesis	0.0366051586279719
BP	GO:0051960	regulation of nervous system development	0.0399850653207026
BP	GO:0044260	cellular macromolecule metabolic process	0.0415909571557705
BP	GO:0007346	regulation of mitotic cell cycle	0.0425098843296025
BP	GO:0006261	DNA-dependent DNA replication	0.0425098843296025
BP	GO:0045595	regulation of cell differentiation	0.0425098843296025
BP	GO:0051216	cartilage development	0.0433238312920815
CC	GO:0098982	GABA-ergic synapse	0.0433238312920815
BP	GO:0071310	cellular response to organic substance	0.0465059927676886
CC	GO:0044459	plasma membrane part	0.0477289245985027
BP	GO:0061448	connective tissue development	0.0483059447962772
BP	GO:0030030	cell projection organization	0.0487191234868628
BP	GO:0033047	regulation of mitotic sister chromatid segregation	0.0487191234868628
