# Supplementary material for: Dedicated transcriptomics combined with power analysis lead to functional understanding of genes with weak phenotypic changes in knockout lines
Source: PLoS Comput Biol. 2020 Nov 12;16(11):e1008354. doi: 10.1371/journal.pcbi.1008354 (PMC7685438; doi:10.1371/journal.pcbi.1008354)
Supplement: S4 File — (GZ) [file pcbi.1008354.s018.gz › S4_File/gor0.7/850.tsv]

ontology	category	term	BH
CC	GO:0032991	protein-containing complex	3.47488593071159e-08
BP	GO:0071840	cellular component organization or biogenesis	1.17354108299983e-07
BP	GO:0009987	cellular process	2.5766777584635e-07
CC	GO:0044428	nuclear part	2.78505152155338e-07
MF	GO:0005515	protein binding	2.78505152155338e-07
BP	GO:0016043	cellular component organization	1.27870751097869e-06
CC	GO:0031012	extracellular matrix	1.85973977371089e-06
BP	GO:0065007	biological regulation	2.60005270322851e-06
CC	GO:0070013	intracellular organelle lumen	2.63501032593493e-06
CC	GO:0043228	non-membrane-bounded organelle	2.63501032593493e-06
CC	GO:0031974	membrane-enclosed lumen	2.63501032593493e-06
CC	GO:0043233	organelle lumen	2.63501032593493e-06
BP	GO:0032502	developmental process	2.63501032593493e-06
CC	GO:0031981	nuclear lumen	3.68949903358351e-06
BP	GO:0048856	anatomical structure development	3.68949903358351e-06
BP	GO:0048731	system development	3.72585480032955e-06
BP	GO:0007275	multicellular organism development	3.72585480032955e-06
BP	GO:0006396	RNA processing	3.72585480032955e-06
MF	GO:0005488	binding	5.27230248183043e-06
BP	GO:0090304	nucleic acid metabolic process	5.27230248183043e-06
CC	GO:0043232	intracellular non-membrane-bounded organelle	5.27230248183043e-06
BP	GO:0032501	multicellular organismal process	5.27230248183043e-06
BP	GO:0050789	regulation of biological process	5.82287880728073e-06
CC	GO:0030424	axon	5.88624019373265e-06
BP	GO:0048519	negative regulation of biological process	5.88624019373265e-06
CC	GO:0005634	nucleus	8.70748484925795e-06
MF	GO:0005198	structural molecule activity	1.05517386254845e-05
CC	GO:0062023	collagen-containing extracellular matrix	1.05517386254845e-05
BP	GO:0048523	negative regulation of cellular process	1.06293520390815e-05
CC	GO:0005654	nucleoplasm	1.3599329931042e-05
CC	GO:0030054	cell junction	1.98985060330816e-05
CC	GO:0097060	synaptic membrane	1.98985060330816e-05
BP	GO:0006139	nucleobase-containing compound metabolic process	2.19459825755961e-05
CC	GO:0031226	intrinsic component of plasma membrane	2.36356253307485e-05
CC	GO:0045202	synapse	2.39345019407016e-05
MF	GO:0005201	extracellular matrix structural constituent	2.39345019407016e-05
BP	GO:0050794	regulation of cellular process	2.60725051832738e-05
BP	GO:0043170	macromolecule metabolic process	3.26525836910757e-05
CC	GO:0044422	organelle part	3.48863608348355e-05
BP	GO:0006397	mRNA processing	3.62698605825782e-05
BP	GO:0007399	nervous system development	3.75858557838464e-05
BP	GO:0016071	mRNA metabolic process	4.75160420245786e-05
BP	GO:0034641	cellular nitrogen compound metabolic process	6.10679302204811e-05
BP	GO:0008380	RNA splicing	6.31371497915172e-05
BP	GO:0046483	heterocycle metabolic process	6.44889341658201e-05
BP	GO:0051239	regulation of multicellular organismal process	7.38277705320709e-05
CC	GO:0005887	integral component of plasma membrane	7.40866327139283e-05
CC	GO:0044456	synapse part	8.15787535073131e-05
CC	GO:1990904	ribonucleoprotein complex	8.8514126981373e-05
CC	GO:0044421	extracellular region part	0.000110309883444018
BP	GO:0010467	gene expression	0.000119557235029285
CC	GO:0097458	neuron part	0.000213988196166263
BP	GO:0048518	positive regulation of biological process	0.00030652444736522
BP	GO:0051128	regulation of cellular component organization	0.00045381880297465
BP	GO:0051130	positive regulation of cellular component organization	0.000553707831631564
CC	GO:0005681	spliceosomal complex	0.000563950458446231
BP	GO:0051179	localization	0.000614798685811639
CC	GO:0044446	intracellular organelle part	0.000757996085761038
CC	GO:0000775	chromosome, centromeric region	0.000757996085761038
BP	GO:0006725	cellular aromatic compound metabolic process	0.000777489891081428
BP	GO:0048589	developmental growth	0.000896563677432539
BP	GO:0040007	growth	0.000896563677432539
CC	GO:0000776	kinetochore	0.000925536694081954
CC	GO:0044459	plasma membrane part	0.000925536694081954
BP	GO:0051094	positive regulation of developmental process	0.000968621978735052
BP	GO:0048468	cell development	0.000968621978735052
CC	GO:0005615	extracellular space	0.00097427579468116
BP	GO:0030154	cell differentiation	0.00104639729877073
BP	GO:0048869	cellular developmental process	0.00108519070606258
BP	GO:0030198	extracellular matrix organization	0.00121823199235323
CC	GO:0033267	axon part	0.00127274436310566
BP	GO:0050793	regulation of developmental process	0.00127274436310566
BP	GO:2000026	regulation of multicellular organismal development	0.00159961998788379
CC	GO:0044327	dendritic spine head	0.00170265624430577
CC	GO:0098687	chromosomal region	0.00188018201067273
CC	GO:0036477	somatodendritic compartment	0.00192610848141807
CC	GO:0005623	cell	0.0020403325831567
BP	GO:0016070	RNA metabolic process	0.00221044869977885
CC	GO:0044464	cell part	0.00221044869977885
MF	GO:0044877	protein-containing complex binding	0.00247593544420799
BP	GO:0048666	neuron development	0.00263520765699338
CC	GO:0099240	intrinsic component of synaptic membrane	0.00268759358672231
BP	GO:1901360	organic cyclic compound metabolic process	0.00268759358672231
BP	GO:0060255	regulation of macromolecule metabolic process	0.00268759358672231
CC	GO:0044420	extracellular matrix component	0.00272538217207576
CC	GO:0098590	plasma membrane region	0.00279515048730294
BP	GO:0048522	positive regulation of cellular process	0.00282261818413733
BP	GO:0000375	RNA splicing, via transesterification reactions	0.00288438078433941
BP	GO:0000377	RNA splicing, via transesterification reactions with bulged adenosine as nucleophile	0.00288438078433941
BP	GO:0000398	mRNA splicing, via spliceosome	0.00288438078433941
BP	GO:0007155	cell adhesion	0.00300547786550801
CC	GO:0005694	chromosome	0.00312276244747229
BP	GO:0022610	biological adhesion	0.00312276244747229
BP	GO:0000245	spliceosomal complex assembly	0.00334332578532821
CC	GO:0045211	postsynaptic membrane	0.00416181519901478
BP	GO:0051960	regulation of nervous system development	0.0042606552260258
BP	GO:0043062	extracellular structure organization	0.00431246910012287
BP	GO:0045597	positive regulation of cell differentiation	0.00435873456111044
BP	GO:0006403	RNA localization	0.00443332846557501
CC	GO:0044427	chromosomal part	0.00469266651748298
BP	GO:0031123	RNA 3'-end processing	0.00471466713868277
BP	GO:0032879	regulation of localization	0.00471466713868277
BP	GO:0022008	neurogenesis	0.0048520011567236
BP	GO:0006260	DNA replication	0.00525227944890757
BP	GO:0008037	cell recognition	0.005279589347291
BP	GO:0006807	nitrogen compound metabolic process	0.00539140547218016
BP	GO:0051726	regulation of cell cycle	0.00599620868081755
BP	GO:0099536	synaptic signaling	0.00605805827926419
CC	GO:0043005	neuron projection	0.00605805827926419
BP	GO:0048699	generation of neurons	0.00699626597774306
CC	GO:0043025	neuronal cell body	0.00733585976167981
BP	GO:0006259	DNA metabolic process	0.00733585976167981
BP	GO:0030182	neuron differentiation	0.00733585976167981
MF	GO:0003729	mRNA binding	0.00753356701926185
BP	GO:0051962	positive regulation of nervous system development	0.00753356701926185
BP	GO:0099537	trans-synaptic signaling	0.00848837181843334
BP	GO:0060350	endochondral bone morphogenesis	0.0090012767996055
CC	GO:0005576	extracellular region	0.00910134188115949
CC	GO:0044297	cell body	0.0100572546770361
BP	GO:0048167	regulation of synaptic plasticity	0.0116398731662841
BP	GO:0007268	chemical synaptic transmission	0.0117064521661472
BP	GO:0098916	anterograde trans-synaptic signaling	0.0117064521661472
CC	GO:0098793	presynapse	0.0117064521661472
BP	GO:0098742	cell-cell adhesion via plasma-membrane adhesion molecules	0.0117064521661472
BP	GO:0031175	neuron projection development	0.0119932604924157
CC	GO:0097447	dendritic tree	0.0130725247957372
CC	GO:0005886	plasma membrane	0.0134804707273486
BP	GO:0045595	regulation of cell differentiation	0.0154656788312027
BP	GO:0097435	supramolecular fiber organization	0.0155779317956165
BP	GO:0050808	synapse organization	0.0155960631612506
BP	GO:0003071	renal system process involved in regulation of systemic arterial blood pressure	0.0156947023682375
CC	GO:0000777	condensed chromosome kinetochore	0.0158387236765562
CC	GO:0071944	cell periphery	0.0158387236765562
CC	GO:0099634	postsynaptic specialization membrane	0.0160457293743616
BP	GO:0051236	establishment of RNA localization	0.0164353492832506
BP	GO:0044260	cellular macromolecule metabolic process	0.017002004404126
MF	GO:0005102	signaling receptor binding	0.0185812714504692
CC	GO:0099699	integral component of synaptic membrane	0.0186839461760242
BP	GO:0060349	bone morphogenesis	0.0186839461760242
CC	GO:0030425	dendrite	0.0186839461760242
BP	GO:0008150	biological_process	0.0186839461760242
BP	GO:0002062	chondrocyte differentiation	0.0186839461760242
MF	GO:0005212	structural constituent of eye lens	0.0186839461760242
BP	GO:0001501	skeletal system development	0.0192438105605105
CC	GO:0098982	GABA-ergic synapse	0.0192717070566143
BP	GO:0051171	regulation of nitrogen compound metabolic process	0.0192717070566143
BP	GO:0008038	neuron recognition	0.0192717070566143
CC	GO:0098794	postsynapse	0.0192717070566143
BP	GO:0010646	regulation of cell communication	0.0193184250018685
BP	GO:0007411	axon guidance	0.0193590703131464
BP	GO:0006261	DNA-dependent DNA replication	0.0201410386095996
BP	GO:0030199	collagen fibril organization	0.0207132337724683
BP	GO:0007154	cell communication	0.0210695055530674
BP	GO:0023052	signaling	0.0211975131590417
CC	GO:0098878	neurotransmitter receptor complex	0.0212645345032435
CC	GO:0005813	centrosome	0.021315517119393
BP	GO:0044085	cellular component biogenesis	0.021467585191811
BP	GO:0003008	system process	0.0222245015033905
BP	GO:0051234	establishment of localization	0.0228448803242503
BP	GO:0060348	bone development	0.0229257866323924
BP	GO:0022613	ribonucleoprotein complex biogenesis	0.0233938431377832
BP	GO:0097485	neuron projection guidance	0.0244068095029593
BP	GO:0120035	regulation of plasma membrane bounded cell projection organization	0.0248235814280039
BP	GO:0023051	regulation of signaling	0.0249575859562595
CC	GO:0042734	presynaptic membrane	0.0249965621205918
MF	GO:0003723	RNA binding	0.0249965621205918
BP	GO:0050767	regulation of neurogenesis	0.0249965621205918
BP	GO:0051241	negative regulation of multicellular organismal process	0.0249965621205918
BP	GO:0009653	anatomical structure morphogenesis	0.0249965621205918
CC	GO:0098978	glutamatergic synapse	0.02590454598837
MF	GO:0005261	cation channel activity	0.02590454598837
BP	GO:0051093	negative regulation of developmental process	0.0262375785904082
CC	GO:0098936	intrinsic component of postsynaptic membrane	0.0262375785904082
CC	GO:0000779	condensed chromosome, centromeric region	0.0268336179519579
CC	GO:0099512	supramolecular fiber	0.0268336179519579
CC	GO:0005856	cytoskeleton	0.0273338841081191
BP	GO:0050657	nucleic acid transport	0.0273338841081191
BP	GO:0050658	RNA transport	0.0273338841081191
BP	GO:0099177	regulation of trans-synaptic signaling	0.0279922330860094
BP	GO:0031344	regulation of cell projection organization	0.0280778014049234
MF	GO:0030020	extracellular matrix structural constituent conferring tensile strength	0.0280900235107537
BP	GO:1901701	cellular response to oxygen-containing compound	0.0296327803561799
BP	GO:0007169	transmembrane receptor protein tyrosine kinase signaling pathway	0.0298698666388035
BP	GO:0045664	regulation of neuron differentiation	0.0298698666388035
CC	GO:0099080	supramolecular complex	0.0298698666388035
CC	GO:0099081	supramolecular polymer	0.0298698666388035
BP	GO:0007346	regulation of mitotic cell cycle	0.0306060043114155
BP	GO:0050804	modulation of chemical synaptic transmission	0.0306060043114155
BP	GO:0051983	regulation of chromosome segregation	0.0307114579479536
BP	GO:0051216	cartilage development	0.0312693953554382
BP	GO:0051716	cellular response to stimulus	0.0320109533342984
BP	GO:0007049	cell cycle	0.0320109533342984
BP	GO:0050769	positive regulation of neurogenesis	0.0320109533342984
CC	GO:0098839	postsynaptic density membrane	0.0333439056871991
BP	GO:0051240	positive regulation of multicellular organismal process	0.0338939406313027
BP	GO:0030030	cell projection organization	0.0347022596216454
BP	GO:0048583	regulation of response to stimulus	0.0351365802118634
MF	GO:0046873	metal ion transmembrane transporter activity	0.0357979696541369
BP	GO:0060284	regulation of cell development	0.0360854934076793
BP	GO:0040008	regulation of growth	0.0360854934076793
BP	GO:0090068	positive regulation of cell cycle process	0.0360854934076793
BP	GO:0044057	regulation of system process	0.0366546508053618
BP	GO:0033047	regulation of mitotic sister chromatid segregation	0.0372742663300045
BP	GO:0010720	positive regulation of cell development	0.0389496348458628
BP	GO:0006275	regulation of DNA replication	0.0389761640419377
BP	GO:0007267	cell-cell signaling	0.0389761640419377
BP	GO:0006936	muscle contraction	0.0395328275142604
BP	GO:0120039	plasma membrane bounded cell projection morphogenesis	0.040446711292379
CC	GO:0005581	collagen trimer	0.041218212702386
BP	GO:0060351	cartilage development involved in endochondral bone morphogenesis	0.041218212702386
BP	GO:0120036	plasma membrane bounded cell projection organization	0.041310270599302
BP	GO:0048812	neuron projection morphogenesis	0.0436006320316886
CC	GO:0099572	postsynaptic specialization	0.0445141138327037
BP	GO:0000070	mitotic sister chromatid segregation	0.0445141138327037
BP	GO:0051052	regulation of DNA metabolic process	0.0455850130728203
BP	GO:0031124	mRNA 3'-end processing	0.0474113396756879
BP	GO:0061448	connective tissue development	0.0479746592955362
BP	GO:0003009	skeletal muscle contraction	0.0479746592955362
BP	GO:0048858	cell projection morphogenesis	0.0483779239803994
BP	GO:0044238	primary metabolic process	0.0487165702980975
BP	GO:0080090	regulation of primary metabolic process	0.0487165702980975
BP	GO:0040011	locomotion	0.0487165702980975
BP	GO:0033045	regulation of sister chromatid segregation	0.0487165702980975
CC	GO:0043292	contractile fiber	0.0494545270751177
BP	GO:0044089	positive regulation of cellular component biogenesis	0.0494940022609681
CC	GO:0044451	nucleoplasm part	0.0498450757787835
CC	GO:0000228	nuclear chromosome	0.0499800097015015
