# Supplementary material for: Dedicated transcriptomics combined with power analysis lead to functional understanding of genes with weak phenotypic changes in knockout lines
Source: PLoS Comput Biol. 2020 Nov 12;16(11):e1008354. doi: 10.1371/journal.pcbi.1008354 (PMC7685438; doi:10.1371/journal.pcbi.1008354)
Supplement: S4 File — (GZ) [file pcbi.1008354.s018.gz › S4_File/gor0.7/883.tsv]

ontology	category	term	BH
BP	GO:0009987	cellular process	3.679478694259e-09
CC	GO:0032991	protein-containing complex	1.55432702416058e-08
BP	GO:0071840	cellular component organization or biogenesis	5.94866442601491e-08
CC	GO:0031012	extracellular matrix	4.21587778481002e-07
BP	GO:0016043	cellular component organization	7.32661033201952e-07
MF	GO:0005515	protein binding	1.26494337398359e-06
MF	GO:0005488	binding	4.54332623918269e-06
BP	GO:0032501	multicellular organismal process	4.54332623918269e-06
BP	GO:0032502	developmental process	4.54332623918269e-06
CC	GO:0044428	nuclear part	5.12589007772086e-06
BP	GO:0048731	system development	5.85959048607215e-06
BP	GO:0065007	biological regulation	5.85959048607215e-06
CC	GO:0062023	collagen-containing extracellular matrix	1.26214062634926e-05
BP	GO:0048856	anatomical structure development	1.26214062634926e-05
CC	GO:0043228	non-membrane-bounded organelle	1.26214062634926e-05
BP	GO:0007275	multicellular organism development	1.26214062634926e-05
MF	GO:0005201	extracellular matrix structural constituent	2.91137539597204e-05
CC	GO:0043232	intracellular non-membrane-bounded organelle	3.0107611953309e-05
BP	GO:0007399	nervous system development	3.48851761030539e-05
BP	GO:0050789	regulation of biological process	4.00599713961072e-05
CC	GO:0097060	synaptic membrane	4.70411672707098e-05
CC	GO:0031981	nuclear lumen	4.81957938102632e-05
MF	GO:0005198	structural molecule activity	4.95822308864897e-05
CC	GO:0070013	intracellular organelle lumen	5.46375179347561e-05
CC	GO:0045202	synapse	5.46375179347561e-05
CC	GO:0031974	membrane-enclosed lumen	5.46375179347561e-05
CC	GO:0043233	organelle lumen	5.46375179347561e-05
BP	GO:0040007	growth	9.4642294098905e-05
CC	GO:0044421	extracellular region part	9.71681376851954e-05
BP	GO:0006396	RNA processing	9.7340645366646e-05
BP	GO:0008380	RNA splicing	9.81684948633847e-05
CC	GO:0030424	axon	0.000114428025416395
CC	GO:0005615	extracellular space	0.000162988628084339
BP	GO:0006397	mRNA processing	0.00025097393137405
BP	GO:0048519	negative regulation of biological process	0.000286722612752551
CC	GO:0005681	spliceosomal complex	0.000286722612752551
BP	GO:0016071	mRNA metabolic process	0.000303690356871194
BP	GO:0006139	nucleobase-containing compound metabolic process	0.000366821858185844
CC	GO:0031226	intrinsic component of plasma membrane	0.000401976612018892
CC	GO:0000775	chromosome, centromeric region	0.00042334866562095
BP	GO:0050794	regulation of cellular process	0.000640796267383166
BP	GO:0090304	nucleic acid metabolic process	0.00074401144549876
CC	GO:0098687	chromosomal region	0.00074401144549876
CC	GO:0005634	nucleus	0.00077945880909353
CC	GO:0005654	nucleoplasm	0.000834675448974088
CC	GO:0044456	synapse part	0.00091021689957135
CC	GO:1990904	ribonucleoprotein complex	0.00124026106326498
CC	GO:0097458	neuron part	0.00142867663358652
CC	GO:0005887	integral component of plasma membrane	0.0014409157453931
CC	GO:0044422	organelle part	0.00157714023643068
CC	GO:0000776	kinetochore	0.00173785720039085
BP	GO:0051128	regulation of cellular component organization	0.00173785720039085
BP	GO:0048666	neuron development	0.0020219488009113
CC	GO:0000779	condensed chromosome, centromeric region	0.0020219488009113
CC	GO:0045211	postsynaptic membrane	0.00209285200719928
BP	GO:0046483	heterocycle metabolic process	0.00209285200719928
BP	GO:0022008	neurogenesis	0.00212525221379834
BP	GO:0048589	developmental growth	0.00220097792481275
BP	GO:0051726	regulation of cell cycle	0.00229912505160301
BP	GO:0043170	macromolecule metabolic process	0.00247891113986822
BP	GO:0048523	negative regulation of cellular process	0.00269309583917124
BP	GO:0048699	generation of neurons	0.0028298520056963
CC	GO:0005581	collagen trimer	0.0030240492725476
BP	GO:0030182	neuron differentiation	0.00308242840246141
BP	GO:0048869	cellular developmental process	0.00338429310635285
BP	GO:0000375	RNA splicing, via transesterification reactions	0.00343683451988959
BP	GO:0000377	RNA splicing, via transesterification reactions with bulged adenosine as nucleophile	0.00343683451988959
BP	GO:0000398	mRNA splicing, via spliceosome	0.00343683451988959
MF	GO:0005212	structural constituent of eye lens	0.00356580381471256
CC	GO:0044464	cell part	0.0036317898133491
BP	GO:0051179	localization	0.00383188733738345
CC	GO:0005623	cell	0.00383188733738345
BP	GO:0030154	cell differentiation	0.00383188733738345
BP	GO:0007346	regulation of mitotic cell cycle	0.00392996895423937
CC	GO:0099240	intrinsic component of synaptic membrane	0.00392996895423937
BP	GO:0060350	endochondral bone morphogenesis	0.00407781646889602
BP	GO:0006725	cellular aromatic compound metabolic process	0.00410026597614799
CC	GO:0044459	plasma membrane part	0.00488593126850749
BP	GO:0007049	cell cycle	0.00527171878534169
BP	GO:0000070	mitotic sister chromatid segregation	0.00529051764130947
BP	GO:0034641	cellular nitrogen compound metabolic process	0.00533384412741684
CC	GO:0000777	condensed chromosome kinetochore	0.0057516694832574
BP	GO:0051239	regulation of multicellular organismal process	0.00615271188508413
BP	GO:0000278	mitotic cell cycle	0.00627756391939667
BP	GO:0051094	positive regulation of developmental process	0.00706655620447041
BP	GO:0051983	regulation of chromosome segregation	0.00721388263942338
BP	GO:0060351	cartilage development involved in endochondral bone morphogenesis	0.00721388263942338
BP	GO:0022610	biological adhesion	0.00724659882044815
CC	GO:0005576	extracellular region	0.00768194342840209
CC	GO:0044446	intracellular organelle part	0.00768770151420717
BP	GO:0140014	mitotic nuclear division	0.00768770151420717
CC	GO:0030054	cell junction	0.00836818209060845
BP	GO:0048518	positive regulation of biological process	0.00836818209060845
BP	GO:0007155	cell adhesion	0.00836818209060845
CC	GO:0098936	intrinsic component of postsynaptic membrane	0.00836818209060845
BP	GO:0031175	neuron projection development	0.0084564470373873
BP	GO:0033045	regulation of sister chromatid segregation	0.00913629203335095
BP	GO:0040008	regulation of growth	0.0110064226639616
MF	GO:0044877	protein-containing complex binding	0.0110064226639616
CC	GO:0033267	axon part	0.0113997762630827
CC	GO:0036477	somatodendritic compartment	0.0113997762630827
BP	GO:0003071	renal system process involved in regulation of systemic arterial blood pressure	0.0117954825152943
BP	GO:0033047	regulation of mitotic sister chromatid segregation	0.0118997449692027
CC	GO:0098878	neurotransmitter receptor complex	0.0118997449692027
BP	GO:0051130	positive regulation of cellular component organization	0.0120284628788157
BP	GO:0000819	sister chromatid segregation	0.0121279592742421
BP	GO:0043062	extracellular structure organization	0.0121279592742421
MF	GO:0003729	mRNA binding	0.0122349227466409
BP	GO:0048468	cell development	0.0126306619704219
CC	GO:0005813	centrosome	0.0138073354288473
CC	GO:0008328	ionotropic glutamate receptor complex	0.0138073354288473
BP	GO:0000245	spliceosomal complex assembly	0.0143009396553985
BP	GO:0007088	regulation of mitotic nuclear division	0.0145238171765226
BP	GO:0006260	DNA replication	0.0145238171765226
BP	GO:0008150	biological_process	0.0145238171765226
CC	GO:0099699	integral component of synaptic membrane	0.0153606562408426
BP	GO:1901360	organic cyclic compound metabolic process	0.0154522344976068
BP	GO:0030198	extracellular matrix organization	0.0156376218642902
BP	GO:0010467	gene expression	0.0173301557587428
CC	GO:0099634	postsynaptic specialization membrane	0.0173444963939444
CC	GO:0098590	plasma membrane region	0.0173444963939444
BP	GO:0003418	growth plate cartilage chondrocyte differentiation	0.0173915718102573
CC	GO:0098793	presynapse	0.0188769609484928
BP	GO:1901701	cellular response to oxygen-containing compound	0.0188769609484928
BP	GO:0008037	cell recognition	0.0191314916671041
BP	GO:0006403	RNA localization	0.0194945850488923
BP	GO:0051960	regulation of nervous system development	0.0195318028707889
BP	GO:0045597	positive regulation of cell differentiation	0.0195318028707889
BP	GO:0007411	axon guidance	0.0195318028707889
BP	GO:0016070	RNA metabolic process	0.0201306026188723
CC	GO:0042734	presynaptic membrane	0.0210040382438883
MF	GO:0005509	calcium ion binding	0.0211947017997181
BP	GO:0050793	regulation of developmental process	0.0220466813605286
BP	GO:0050808	synapse organization	0.0220466813605286
BP	GO:0051301	cell division	0.0240635748316008
CC	GO:0071013	catalytic step 2 spliceosome	0.0240635748316008
CC	GO:0098978	glutamatergic synapse	0.0243402344175692
BP	GO:0003433	chondrocyte development involved in endochondral bone morphogenesis	0.0243402344175692
BP	GO:0097485	neuron projection guidance	0.0246996352740057
MF	GO:0046873	metal ion transmembrane transporter activity	0.0246996352740057
BP	GO:0030030	cell projection organization	0.0251288185318145
BP	GO:0120036	plasma membrane bounded cell projection organization	0.0251288185318145
BP	GO:0048168	regulation of neuronal synaptic plasticity	0.0252830117172187
CC	GO:0005694	chromosome	0.0252938934414867
BP	GO:0006941	striated muscle contraction	0.0252938934414867
BP	GO:0040011	locomotion	0.0276443634612265
CC	GO:0005856	cytoskeleton	0.0278262823898786
CC	GO:0099055	integral component of postsynaptic membrane	0.0278262823898786
CC	GO:0098794	postsynapse	0.0285709880340574
BP	GO:0032412	regulation of ion transmembrane transporter activity	0.0288095474215046
BP	GO:0098659	inorganic cation import across plasma membrane	0.0293026588312605
BP	GO:0099587	inorganic ion import across plasma membrane	0.0293026588312605
CC	GO:0044427	chromosomal part	0.0293668366284963
BP	GO:0060349	bone morphogenesis	0.0293668366284963
BP	GO:0007215	glutamate receptor signaling pathway	0.029851094382708
MF	GO:0003723	RNA binding	0.0333215607430448
BP	GO:0003422	growth plate cartilage morphogenesis	0.0333378738993594
BP	GO:0006928	movement of cell or subcellular component	0.0343124308894344
BP	GO:0003417	growth plate cartilage development	0.0343124308894344
BP	GO:0099536	synaptic signaling	0.034400110781771
BP	GO:0060255	regulation of macromolecule metabolic process	0.0348179133797715
CC	GO:0043005	neuron projection	0.0349703911812485
BP	GO:0051962	positive regulation of nervous system development	0.0349703911812485
CC	GO:0099572	postsynaptic specialization	0.0349703911812485
MF	GO:0030020	extracellular matrix structural constituent conferring tensile strength	0.035204049850321
BP	GO:1901700	response to oxygen-containing compound	0.035204049850321
MF	GO:0005102	signaling receptor binding	0.0372957613390052
BP	GO:0003008	system process	0.037471977508779
CC	GO:0099512	supramolecular fiber	0.037796050391476
BP	GO:0006807	nitrogen compound metabolic process	0.0400992228882471
BP	GO:1902749	regulation of cell cycle G2/M phase transition	0.0403997697918039
BP	GO:0048522	positive regulation of cellular process	0.0409163182133384
BP	GO:0022613	ribonucleoprotein complex biogenesis	0.0409163182133384
BP	GO:1901990	regulation of mitotic cell cycle phase transition	0.0411168065433571
CC	GO:0098982	GABA-ergic synapse	0.0420729274416606
CC	GO:0099080	supramolecular complex	0.0421497132854443
CC	GO:0099081	supramolecular polymer	0.0421497132854443
CC	GO:0098839	postsynaptic density membrane	0.0421497132854443
BP	GO:0098655	cation transmembrane transport	0.0421497132854443
BP	GO:0099537	trans-synaptic signaling	0.0434526896744891
CC	GO:0071944	cell periphery	0.0434526896744891
BP	GO:0035264	multicellular organism growth	0.0434526896744891
BP	GO:0120035	regulation of plasma membrane bounded cell projection organization	0.0434526896744891
BP	GO:0010564	regulation of cell cycle process	0.0434526896744891
BP	GO:0007268	chemical synaptic transmission	0.0441341828827374
BP	GO:0098916	anterograde trans-synaptic signaling	0.0441341828827374
CC	GO:0005886	plasma membrane	0.0441341828827374
BP	GO:0031123	RNA 3'-end processing	0.0443740251125589
BP	GO:0090068	positive regulation of cell cycle process	0.0449269659398862
BP	GO:1903047	mitotic cell cycle process	0.045361816761156
MF	GO:0044325	ion channel binding	0.0455927503195872
BP	GO:0003413	chondrocyte differentiation involved in endochondral bone morphogenesis	0.0456285939078228
BP	GO:0051783	regulation of nuclear division	0.0456941994443202
BP	GO:0007059	chromosome segregation	0.0473837470736624
CC	GO:0032279	asymmetric synapse	0.048775364865629
MF	GO:1990825	sequence-specific mRNA binding	0.048775364865629
BP	GO:0010389	regulation of G2/M transition of mitotic cell cycle	0.048775364865629
CC	GO:0043226	organelle	0.0492728983382615
BP	GO:0048167	regulation of synaptic plasticity	0.0492728983382615
BP	GO:0031344	regulation of cell projection organization	0.0492728983382615
BP	GO:0003414	chondrocyte morphogenesis involved in endochondral bone morphogenesis	0.0492728983382615
BP	GO:0003429	growth plate cartilage chondrocyte morphogenesis	0.0492728983382615
BP	GO:0090171	chondrocyte morphogenesis	0.0492728983382615
BP	GO:0060348	bone development	0.0492728983382615
