# Supplementary material for: Dedicated transcriptomics combined with power analysis lead to functional understanding of genes with weak phenotypic changes in knockout lines
Source: PLoS Comput Biol. 2020 Nov 12;16(11):e1008354. doi: 10.1371/journal.pcbi.1008354 (PMC7685438; doi:10.1371/journal.pcbi.1008354)
Supplement: S4 File — (GZ) [file pcbi.1008354.s018.gz › S4_File/gor0.7/176.tsv]

ontology	category	term	BH
CC	GO:0032991	protein-containing complex	1.35221291019076e-10
BP	GO:0071840	cellular component organization or biogenesis	9.40708293781942e-09
BP	GO:0009987	cellular process	1.84709878464057e-08
BP	GO:0016043	cellular component organization	5.44496771138736e-08
MF	GO:0005515	protein binding	5.44496771138736e-08
BP	GO:0048731	system development	5.55268062251418e-08
CC	GO:0031012	extracellular matrix	5.56074571880253e-08
MF	GO:0005488	binding	1.01783206282954e-07
BP	GO:0032502	developmental process	1.37514118480696e-07
BP	GO:0007275	multicellular organism development	1.37514118480696e-07
BP	GO:0048856	anatomical structure development	3.14664092091105e-07
BP	GO:0032501	multicellular organismal process	3.14664092091105e-07
CC	GO:0043228	non-membrane-bounded organelle	4.80592103056559e-07
CC	GO:0044428	nuclear part	4.87769563693869e-07
MF	GO:0005201	extracellular matrix structural constituent	7.32186151949444e-07
BP	GO:0065007	biological regulation	7.90271597765801e-07
CC	GO:0043232	intracellular non-membrane-bounded organelle	1.15547499334321e-06
CC	GO:0062023	collagen-containing extracellular matrix	3.10571811341828e-06
CC	GO:0030424	axon	4.94680682184263e-06
CC	GO:0070013	intracellular organelle lumen	5.05935594003753e-06
CC	GO:0005634	nucleus	5.05935594003753e-06
CC	GO:0031974	membrane-enclosed lumen	5.05935594003753e-06
CC	GO:0043233	organelle lumen	5.05935594003753e-06
MF	GO:0005198	structural molecule activity	5.30506878885625e-06
CC	GO:0031981	nuclear lumen	6.31940521257905e-06
BP	GO:0090304	nucleic acid metabolic process	7.02410762574504e-06
CC	GO:0005654	nucleoplasm	7.45275299166852e-06
BP	GO:0050789	regulation of biological process	7.92541698727028e-06
BP	GO:0007399	nervous system development	1.08170562887238e-05
BP	GO:0006139	nucleobase-containing compound metabolic process	1.94279174457821e-05
BP	GO:0048869	cellular developmental process	3.10161631562128e-05
BP	GO:0050794	regulation of cellular process	3.39424799087329e-05
CC	GO:0097060	synaptic membrane	3.39424799087329e-05
CC	GO:0097458	neuron part	4.37286073934742e-05
CC	GO:0044421	extracellular region part	4.93663127554443e-05
CC	GO:0045202	synapse	5.03842372968255e-05
BP	GO:0030154	cell differentiation	6.11258878157669e-05
BP	GO:0046483	heterocycle metabolic process	7.2794349619513e-05
BP	GO:0051128	regulation of cellular component organization	0.000114841859569764
BP	GO:0034641	cellular nitrogen compound metabolic process	0.000219817502283859
BP	GO:0006396	RNA processing	0.000237463967093363
CC	GO:1990904	ribonucleoprotein complex	0.000330347856713501
CC	GO:0005615	extracellular space	0.000336227174846226
CC	GO:0030054	cell junction	0.0003641075271097
BP	GO:0040007	growth	0.000395113955098788
CC	GO:0000775	chromosome, centromeric region	0.000440757935731789
CC	GO:0000776	kinetochore	0.000500955346678184
BP	GO:0048523	negative regulation of cellular process	0.000508863007216471
BP	GO:0048519	negative regulation of biological process	0.000522568664597992
BP	GO:0051239	regulation of multicellular organismal process	0.000543129821828568
CC	GO:0044456	synapse part	0.000548596469260725
CC	GO:0098687	chromosomal region	0.000560089103639261
BP	GO:0060350	endochondral bone morphogenesis	0.000710504421203809
BP	GO:0050793	regulation of developmental process	0.000808169935102659
CC	GO:0031226	intrinsic component of plasma membrane	0.000821292294726157
BP	GO:0006725	cellular aromatic compound metabolic process	0.000821292294726157
BP	GO:0051130	positive regulation of cellular component organization	0.00083461169760999
CC	GO:0033267	axon part	0.00083461169760999
CC	GO:0044464	cell part	0.000907128824552145
BP	GO:0060351	cartilage development involved in endochondral bone morphogenesis	0.000913613593686373
CC	GO:0005623	cell	0.00103578517738959
BP	GO:0016071	mRNA metabolic process	0.00106583718450625
BP	GO:0051094	positive regulation of developmental process	0.00158126382487785
CC	GO:0036477	somatodendritic compartment	0.00162489741260598
CC	GO:0044422	organelle part	0.00191155099638544
BP	GO:0048518	positive regulation of biological process	0.00196872556813126
CC	GO:0005887	integral component of plasma membrane	0.0021111046029484
BP	GO:0010467	gene expression	0.00246991251921878
BP	GO:0048468	cell development	0.00258646924351679
CC	GO:0005581	collagen trimer	0.00274408256396481
BP	GO:0008380	RNA splicing	0.00274408256396481
BP	GO:0043170	macromolecule metabolic process	0.00276537530983043
BP	GO:1901360	organic cyclic compound metabolic process	0.00279689440581503
BP	GO:0051726	regulation of cell cycle	0.00284832661687861
CC	GO:0099240	intrinsic component of synaptic membrane	0.00284832661687861
BP	GO:2000026	regulation of multicellular organismal development	0.00317353444483621
MF	GO:0030020	extracellular matrix structural constituent conferring tensile strength	0.00317353444483621
CC	GO:0045211	postsynaptic membrane	0.00345538699474848
BP	GO:0022008	neurogenesis	0.00345538699474848
BP	GO:0051179	localization	0.00345538699474848
BP	GO:0016070	RNA metabolic process	0.0034633470772707
BP	GO:0006260	DNA replication	0.00362113172460192
CC	GO:0043005	neuron projection	0.00363672639822362
CC	GO:0005813	centrosome	0.00376383545043511
CC	GO:0098878	neurotransmitter receptor complex	0.00397142770982472
BP	GO:0006397	mRNA processing	0.00418470697175172
CC	GO:0043025	neuronal cell body	0.00424006268082523
BP	GO:0048589	developmental growth	0.00434738207791524
BP	GO:0045597	positive regulation of cell differentiation	0.00435214876533558
BP	GO:0001501	skeletal system development	0.00442066732804741
BP	GO:0003417	growth plate cartilage development	0.00442066732804741
CC	GO:0044446	intracellular organelle part	0.00442066732804741
MF	GO:0005212	structural constituent of eye lens	0.00442066732804741
BP	GO:0008037	cell recognition	0.00538862981569897
CC	GO:0005681	spliceosomal complex	0.00547217069576394
BP	GO:0060349	bone morphogenesis	0.00554482868669075
BP	GO:0048699	generation of neurons	0.00554980606735193
BP	GO:0009653	anatomical structure morphogenesis	0.00554980606735193
CC	GO:0005694	chromosome	0.00564839109811358
BP	GO:0048666	neuron development	0.00586483819433974
MF	GO:0005261	cation channel activity	0.00610175675021989
BP	GO:0007049	cell cycle	0.00610175675021989
CC	GO:0005856	cytoskeleton	0.0062045666667231
CC	GO:0044427	chromosomal part	0.00637888327495993
BP	GO:0030182	neuron differentiation	0.00698671015166907
BP	GO:0006259	DNA metabolic process	0.00729882886814994
BP	GO:0048522	positive regulation of cellular process	0.00729882886814994
BP	GO:0050808	synapse organization	0.00730464999446002
MF	GO:0046873	metal ion transmembrane transporter activity	0.00826677797854757
BP	GO:0045595	regulation of cell differentiation	0.00855982856507938
CC	GO:0044297	cell body	0.00883276268688672
CC	GO:0005576	extracellular region	0.0117616862911577
CC	GO:0098936	intrinsic component of postsynaptic membrane	0.0117887904477639
BP	GO:0098868	bone growth	0.0120898068612663
CC	GO:0034705	potassium channel complex	0.0121131620758175
CC	GO:0008328	ionotropic glutamate receptor complex	0.0121144603475977
BP	GO:0051093	negative regulation of developmental process	0.0126528633482385
BP	GO:0030198	extracellular matrix organization	0.0127072118084894
BP	GO:0006261	DNA-dependent DNA replication	0.0127248423516285
BP	GO:0006403	RNA localization	0.0131850698198019
BP	GO:0000278	mitotic cell cycle	0.0135176499265042
CC	GO:0044459	plasma membrane part	0.0138102660898774
CC	GO:0034703	cation channel complex	0.0143089032999615
BP	GO:0032879	regulation of localization	0.014537754535872
BP	GO:0006807	nitrogen compound metabolic process	0.014537754535872
MF	GO:0044877	protein-containing complex binding	0.0155350032880782
BP	GO:0051216	cartilage development	0.0155593527551177
BP	GO:0060348	bone development	0.0162598159262062
CC	GO:0000777	condensed chromosome kinetochore	0.0163364982287121
CC	GO:0098978	glutamatergic synapse	0.0163469594191397
CC	GO:0099634	postsynaptic specialization membrane	0.0164920448110299
BP	GO:0044085	cellular component biogenesis	0.0168129886526295
CC	GO:0071944	cell periphery	0.0176370940280981
CC	GO:0044327	dendritic spine head	0.0176370940280981
BP	GO:0099536	synaptic signaling	0.0180400128954271
BP	GO:0051983	regulation of chromosome segregation	0.0180641805778095
CC	GO:0099699	integral component of synaptic membrane	0.0180641805778095
BP	GO:0090068	positive regulation of cell cycle process	0.0180641805778095
CC	GO:0005886	plasma membrane	0.0180641805778095
BP	GO:1905477	positive regulation of protein localization to membrane	0.0182827184562177
BP	GO:0007346	regulation of mitotic cell cycle	0.0190550275943148
CC	GO:0044420	extracellular matrix component	0.0197535453434812
CC	GO:0098982	GABA-ergic synapse	0.0197893375726149
MF	GO:0015267	channel activity	0.019970391473765
MF	GO:0022803	passive transmembrane transporter activity	0.019970391473765
BP	GO:0051960	regulation of nervous system development	0.0200891531290994
MF	GO:0005267	potassium channel activity	0.0214878350419382
BP	GO:0051962	positive regulation of nervous system development	0.0227215500521185
BP	GO:0003416	endochondral bone growth	0.0231075920041099
BP	GO:0007154	cell communication	0.0235040437321457
BP	GO:0099537	trans-synaptic signaling	0.0235040437321457
BP	GO:0042330	taxis	0.0236556965770165
BP	GO:0060255	regulation of macromolecule metabolic process	0.0236556965770165
CC	GO:0098590	plasma membrane region	0.0236556965770165
MF	GO:0003723	RNA binding	0.0236556965770165
BP	GO:0070887	cellular response to chemical stimulus	0.0236556965770165
BP	GO:0007268	chemical synaptic transmission	0.0236556965770165
BP	GO:0098916	anterograde trans-synaptic signaling	0.0236556965770165
BP	GO:0006935	chemotaxis	0.0245859830094219
BP	GO:0043062	extracellular structure organization	0.0251536097793464
BP	GO:0007155	cell adhesion	0.0262314303202869
BP	GO:0023052	signaling	0.0262314303202869
BP	GO:0098655	cation transmembrane transport	0.0263020665701195
BP	GO:0022610	biological adhesion	0.0263020665701195
BP	GO:0033045	regulation of sister chromatid segregation	0.0269313173042812
CC	GO:0000779	condensed chromosome, centromeric region	0.0277155613231555
MF	GO:0022836	gated channel activity	0.02822757380682
BP	GO:0006974	cellular response to DNA damage stimulus	0.0283022742712847
MF	GO:0022838	substrate-specific channel activity	0.0283022742712847
BP	GO:0000245	spliceosomal complex assembly	0.0284995826315786
BP	GO:0048705	skeletal system morphogenesis	0.0286859052307551
BP	GO:0000070	mitotic sister chromatid segregation	0.0286859052307551
BP	GO:0003418	growth plate cartilage chondrocyte differentiation	0.0289660707901651
MF	GO:0015079	potassium ion transmembrane transporter activity	0.0289924475449888
BP	GO:0000819	sister chromatid segregation	0.0293942807188698
BP	GO:0008150	biological_process	0.0297109843286126
MF	GO:0003697	single-stranded DNA binding	0.0297109843286126
CC	GO:0098793	presynapse	0.0308461020445439
BP	GO:0002062	chondrocyte differentiation	0.0311247802510858
BP	GO:0031175	neuron projection development	0.031523829232163
BP	GO:0006941	striated muscle contraction	0.031523829232163
BP	GO:0044089	positive regulation of cellular component biogenesis	0.033260700196408
MF	GO:0004529	exodeoxyribonuclease activity	0.033260700196408
BP	GO:0031123	RNA 3'-end processing	0.033260700196408
BP	GO:0120039	plasma membrane bounded cell projection morphogenesis	0.0335817730737777
BP	GO:0006928	movement of cell or subcellular component	0.0342465714598382
CC	GO:0097447	dendritic tree	0.0345438267185796
BP	GO:0071804	cellular potassium ion transport	0.0347248727306013
BP	GO:0071805	potassium ion transmembrane transport	0.0347248727306013
CC	GO:0099055	integral component of postsynaptic membrane	0.0350573034984751
CC	GO:0042734	presynaptic membrane	0.0350573034984751
BP	GO:0040008	regulation of growth	0.035282609504959
MF	GO:0005509	calcium ion binding	0.035282609504959
MF	GO:0022839	ion gated channel activity	0.0360708776179554
BP	GO:0098659	inorganic cation import across plasma membrane	0.0360708776179554
BP	GO:0099587	inorganic ion import across plasma membrane	0.0360708776179554
BP	GO:0003015	heart process	0.0360708776179554
CC	GO:0044304	main axon	0.0360708776179554
CC	GO:1902495	transmembrane transporter complex	0.0360708776179554
BP	GO:0000375	RNA splicing, via transesterification reactions	0.0360708776179554
BP	GO:0000377	RNA splicing, via transesterification reactions with bulged adenosine as nucleophile	0.0360708776179554
BP	GO:0000398	mRNA splicing, via spliceosome	0.0360708776179554
BP	GO:0033047	regulation of mitotic sister chromatid segregation	0.0365802757110774
BP	GO:0048513	animal organ development	0.0373239651493712
BP	GO:0051236	establishment of RNA localization	0.0374850391702023
BP	GO:0044260	cellular macromolecule metabolic process	0.0377091772731157
BP	GO:0006275	regulation of DNA replication	0.0378149760678822
BP	GO:0048858	cell projection morphogenesis	0.0378299949420027
CC	GO:1990351	transporter complex	0.0379035608099946
BP	GO:0003433	chondrocyte development involved in endochondral bone morphogenesis	0.0379035608099946
BP	GO:0010564	regulation of cell cycle process	0.0379035608099946
MF	GO:0043168	anion binding	0.0379035608099946
BP	GO:0032989	cellular component morphogenesis	0.0383733837997019
BP	GO:0042221	response to chemical	0.0393618692122105
BP	GO:0034765	regulation of ion transmembrane transport	0.0394003639203986
CC	GO:0098794	postsynapse	0.0394003639203986
BP	GO:0003008	system process	0.0394003639203986
BP	GO:0032412	regulation of ion transmembrane transporter activity	0.0409013307264898
BP	GO:0043113	receptor clustering	0.041022894816027
BP	GO:0008038	neuron recognition	0.041181325282736
BP	GO:0048812	neuron projection morphogenesis	0.0412977051334313
BP	GO:0051240	positive regulation of multicellular organismal process	0.0414425351327455
BP	GO:0032990	cell part morphogenesis	0.0421635261157868
BP	GO:0048168	regulation of neuronal synaptic plasticity	0.0438287061103219
CC	GO:0030425	dendrite	0.0438287061103219
MF	GO:0003729	mRNA binding	0.0444305607322519
BP	GO:0022613	ribonucleoprotein complex biogenesis	0.0447710831148729
CC	GO:0044451	nucleoplasm part	0.0451837754654026
CC	GO:0034702	ion channel complex	0.0451837754654026
CC	GO:0043229	intracellular organelle	0.0454292011640966
BP	GO:0061448	connective tissue development	0.0456533055394501
CC	GO:0043226	organelle	0.0477917037212026
BP	GO:0098660	inorganic ion transmembrane transport	0.0478728411493668
MF	GO:0005216	ion channel activity	0.0482582423866873
MF	GO:0016887	ATPase activity	0.0497711640872349
