# Supplementary material for: Dedicated transcriptomics combined with power analysis lead to functional understanding of genes with weak phenotypic changes in knockout lines
Source: PLoS Comput Biol. 2020 Nov 12;16(11):e1008354. doi: 10.1371/journal.pcbi.1008354 (PMC7685438; doi:10.1371/journal.pcbi.1008354)
Supplement: S4 File — (GZ) [file pcbi.1008354.s018.gz › S4_File/gor0.7/50.tsv]

ontology	category	term	BH
BP	GO:0009987	cellular process	3.91116046154965e-08
CC	GO:0032991	protein-containing complex	1.6714204392453e-07
BP	GO:0048731	system development	4.98555350903301e-07
BP	GO:0032501	multicellular organismal process	6.55177154398839e-07
BP	GO:0032502	developmental process	6.60181774933618e-07
BP	GO:0007275	multicellular organism development	8.45391526512696e-07
BP	GO:0048856	anatomical structure development	1.56835692516616e-06
BP	GO:0071840	cellular component organization or biogenesis	1.56835692516616e-06
CC	GO:0031012	extracellular matrix	1.77905889759505e-06
MF	GO:0005515	protein binding	3.29237903094233e-06
BP	GO:0065007	biological regulation	3.29237903094233e-06
MF	GO:0005488	binding	6.64545935716762e-06
CC	GO:0044428	nuclear part	6.76924000647002e-06
CC	GO:0030424	axon	8.89038514685334e-06
BP	GO:0016043	cellular component organization	1.02180242635807e-05
MF	GO:0005198	structural molecule activity	2.18368738199575e-05
CC	GO:0062023	collagen-containing extracellular matrix	2.58131693989284e-05
BP	GO:0050789	regulation of biological process	2.58131693989284e-05
MF	GO:0005201	extracellular matrix structural constituent	2.83721476582826e-05
CC	GO:0097060	synaptic membrane	2.83721476582826e-05
CC	GO:0005634	nucleus	2.83721476582826e-05
CC	GO:0043228	non-membrane-bounded organelle	2.85416811971539e-05
BP	GO:0007399	nervous system development	3.74831023466624e-05
CC	GO:0031981	nuclear lumen	5.48811926894678e-05
BP	GO:0050794	regulation of cellular process	5.71861964568548e-05
CC	GO:0043232	intracellular non-membrane-bounded organelle	6.42210871292466e-05
BP	GO:0090304	nucleic acid metabolic process	7.06970535488607e-05
BP	GO:0006139	nucleobase-containing compound metabolic process	8.68784988418445e-05
CC	GO:0005654	nucleoplasm	9.0923674238799e-05
CC	GO:0070013	intracellular organelle lumen	9.36062072759443e-05
CC	GO:0031974	membrane-enclosed lumen	9.71248031784295e-05
CC	GO:0043233	organelle lumen	9.71248031784295e-05
BP	GO:0051094	positive regulation of developmental process	0.000173604917027283
BP	GO:0043170	macromolecule metabolic process	0.000301942164860637
BP	GO:0030154	cell differentiation	0.000438636383330572
BP	GO:0048869	cellular developmental process	0.000438636383330572
CC	GO:0005623	cell	0.000438636383330572
CC	GO:0045202	synapse	0.000462595097998083
CC	GO:0044464	cell part	0.000465705791266131
BP	GO:0051239	regulation of multicellular organismal process	0.000509883034501702
CC	GO:0000775	chromosome, centromeric region	0.000895999735601043
CC	GO:0000776	kinetochore	0.000895999735601043
CC	GO:0044456	synapse part	0.000895999735601043
CC	GO:0097458	neuron part	0.00105238301837778
BP	GO:0006396	RNA processing	0.00113698833973738
BP	GO:0001501	skeletal system development	0.00113698833973738
BP	GO:0048519	negative regulation of biological process	0.00133492124644124
CC	GO:0031226	intrinsic component of plasma membrane	0.00133492124644124
BP	GO:0048518	positive regulation of biological process	0.00140475161735403
CC	GO:0030054	cell junction	0.00178645336100081
CC	GO:0098687	chromosomal region	0.00186692549092521
CC	GO:0005681	spliceosomal complex	0.00195270460619862
BP	GO:0046483	heterocycle metabolic process	0.00198019182902812
BP	GO:0051726	regulation of cell cycle	0.00198019182902812
BP	GO:0060350	endochondral bone morphogenesis	0.0020881670400856
BP	GO:0048523	negative regulation of cellular process	0.00238574394965906
BP	GO:0034641	cellular nitrogen compound metabolic process	0.00238574394965906
BP	GO:0048468	cell development	0.0027223451506738
CC	GO:1990904	ribonucleoprotein complex	0.00282448570153748
BP	GO:0060351	cartilage development involved in endochondral bone morphogenesis	0.00282448570153748
CC	GO:0005887	integral component of plasma membrane	0.00282448570153748
BP	GO:0051130	positive regulation of cellular component organization	0.00282448570153748
BP	GO:0045597	positive regulation of cell differentiation	0.00282448570153748
BP	GO:0051128	regulation of cellular component organization	0.00290353177869422
BP	GO:0006725	cellular aromatic compound metabolic process	0.00316694121067696
CC	GO:0098793	presynapse	0.00316694121067696
BP	GO:0040007	growth	0.00320643193539137
BP	GO:0048522	positive regulation of cellular process	0.00320643193539137
BP	GO:0051179	localization	0.00331754179194117
BP	GO:0016071	mRNA metabolic process	0.0033209835547717
CC	GO:0033267	axon part	0.00355790458633266
BP	GO:0008380	RNA splicing	0.00355790458633266
CC	GO:0044422	organelle part	0.00370094322101323
BP	GO:0050793	regulation of developmental process	0.00497177796489624
CC	GO:0042734	presynaptic membrane	0.00657521944610103
BP	GO:0007155	cell adhesion	0.0066899649459104
BP	GO:0060348	bone development	0.0066899649459104
BP	GO:0006397	mRNA processing	0.0066899649459104
BP	GO:0022610	biological adhesion	0.00671776836133586
BP	GO:0007049	cell cycle	0.00676559564855986
CC	GO:0045211	postsynaptic membrane	0.00682727268801786
CC	GO:0036477	somatodendritic compartment	0.00752372900363421
BP	GO:2000026	regulation of multicellular organismal development	0.00752372900363421
BP	GO:0006807	nitrogen compound metabolic process	0.00752372900363421
BP	GO:0006403	RNA localization	0.00769656008033121
BP	GO:0006941	striated muscle contraction	0.00770112734822353
CC	GO:0099240	intrinsic component of synaptic membrane	0.00770112734822353
BP	GO:0010467	gene expression	0.00770112734822353
BP	GO:1901360	organic cyclic compound metabolic process	0.00959772277184714
BP	GO:0022008	neurogenesis	0.00965217883593258
BP	GO:0000070	mitotic sister chromatid segregation	0.0100045726484979
BP	GO:0060255	regulation of macromolecule metabolic process	0.0101872250168313
BP	GO:0007346	regulation of mitotic cell cycle	0.0101872250168313
BP	GO:0003009	skeletal muscle contraction	0.0101872250168313
CC	GO:0043025	neuronal cell body	0.0108529821790626
CC	GO:0043005	neuron projection	0.0109644342239605
BP	GO:0051240	positive regulation of multicellular organismal process	0.0117901259772174
BP	GO:0007154	cell communication	0.0119230163417279
BP	GO:0016070	RNA metabolic process	0.0119230163417279
BP	GO:0006259	DNA metabolic process	0.01243187859174
BP	GO:0048699	generation of neurons	0.01243187859174
BP	GO:0003417	growth plate cartilage development	0.0131151978813456
BP	GO:0000278	mitotic cell cycle	0.0131157193757451
BP	GO:0051962	positive regulation of nervous system development	0.0132631967078109
BP	GO:0048589	developmental growth	0.0132631967078109
BP	GO:0000375	RNA splicing, via transesterification reactions	0.0135320040383676
BP	GO:0000377	RNA splicing, via transesterification reactions with bulged adenosine as nucleophile	0.0135320040383676
BP	GO:0000398	mRNA splicing, via spliceosome	0.0135320040383676
BP	GO:0060349	bone morphogenesis	0.0135320040383676
BP	GO:0051983	regulation of chromosome segregation	0.013760137362975
BP	GO:0000245	spliceosomal complex assembly	0.0141503882527657
BP	GO:0006260	DNA replication	0.0164954742763236
MF	GO:0005212	structural constituent of eye lens	0.0165136466698728
CC	GO:0044427	chromosomal part	0.0167328379735287
BP	GO:0048666	neuron development	0.0167328379735287
CC	GO:0098982	GABA-ergic synapse	0.0168771545629717
BP	GO:0044260	cellular macromolecule metabolic process	0.0170396537375738
CC	GO:0044421	extracellular region part	0.0170396537375738
CC	GO:0044297	cell body	0.0170396537375738
CC	GO:0048786	presynaptic active zone	0.0178969514679966
CC	GO:0005694	chromosome	0.0178969514679966
CC	GO:0000502	proteasome complex	0.0181265609913107
BP	GO:0003418	growth plate cartilage chondrocyte differentiation	0.0187967817736035
BP	GO:0033045	regulation of sister chromatid segregation	0.0191952803041148
BP	GO:0023052	signaling	0.0193529766778834
BP	GO:0000819	sister chromatid segregation	0.0196704458894707
CC	GO:0044446	intracellular organelle part	0.0199204937245595
CC	GO:0000777	condensed chromosome kinetochore	0.0201933528506022
CC	GO:0044327	dendritic spine head	0.0211529844504689
BP	GO:0030182	neuron differentiation	0.0211529844504689
MF	GO:0005539	glycosaminoglycan binding	0.0211529844504689
CC	GO:0005813	centrosome	0.0212698024074496
BP	GO:0003015	heart process	0.0214402795887184
CC	GO:0071944	cell periphery	0.0214402795887184
BP	GO:0051216	cartilage development	0.0214402795887184
BP	GO:0051236	establishment of RNA localization	0.0226901951960786
CC	GO:0044459	plasma membrane part	0.0234752631305126
BP	GO:0099536	synaptic signaling	0.0234752631305126
CC	GO:0099512	supramolecular fiber	0.0234752631305126
BP	GO:0051716	cellular response to stimulus	0.0239611681698197
CC	GO:0005615	extracellular space	0.0241540472498393
CC	GO:0044420	extracellular matrix component	0.0246515495789637
BP	GO:0033047	regulation of mitotic sister chromatid segregation	0.0246515495789637
BP	GO:0007268	chemical synaptic transmission	0.0246515495789637
BP	GO:0098916	anterograde trans-synaptic signaling	0.0246515495789637
BP	GO:1901701	cellular response to oxygen-containing compound	0.0246515495789637
BP	GO:0003433	chondrocyte development involved in endochondral bone morphogenesis	0.0246515495789637
BP	GO:0140014	mitotic nuclear division	0.0251180117486211
CC	GO:0099080	supramolecular complex	0.0256632980081613
CC	GO:0099081	supramolecular polymer	0.0256632980081613
BP	GO:0006974	cellular response to DNA damage stimulus	0.0256632980081613
CC	GO:0005581	collagen trimer	0.0256632980081613
CC	GO:0005886	plasma membrane	0.0262872074780452
BP	GO:0098868	bone growth	0.0262872074780452
BP	GO:0098659	inorganic cation import across plasma membrane	0.0262872074780452
BP	GO:0099587	inorganic ion import across plasma membrane	0.0262872074780452
BP	GO:0061448	connective tissue development	0.0276295393652372
CC	GO:1905369	endopeptidase complex	0.0276295393652372
CC	GO:0098878	neurotransmitter receptor complex	0.0279535573449658
BP	GO:0008150	biological_process	0.0285043949120828
BP	GO:0099537	trans-synaptic signaling	0.028975127415235
BP	GO:0044089	positive regulation of cellular component biogenesis	0.0293537241059254
BP	GO:0042330	taxis	0.0293616032146143
BP	GO:0016477	cell migration	0.0308609249809212
BP	GO:0006935	chemotaxis	0.0312176672367014
CC	GO:0005856	cytoskeleton	0.0313306906715731
BP	GO:0051171	regulation of nitrogen compound metabolic process	0.0317279718059969
BP	GO:0032879	regulation of localization	0.0317279718059969
CC	GO:0098590	plasma membrane region	0.0321572875778829
MF	GO:0044877	protein-containing complex binding	0.0324066954953473
BP	GO:0003422	growth plate cartilage morphogenesis	0.0335832766794751
MF	GO:0030020	extracellular matrix structural constituent conferring tensile strength	0.034267227317314
CC	GO:0000779	condensed chromosome, centromeric region	0.034267227317314
MF	GO:0003729	mRNA binding	0.034267227317314
CC	GO:0099699	integral component of synaptic membrane	0.0351047443261707
BP	GO:1905477	positive regulation of protein localization to membrane	0.0351047443261707
BP	GO:0007088	regulation of mitotic nuclear division	0.0351047443261707
BP	GO:0002062	chondrocyte differentiation	0.0353704911658475
BP	GO:0045595	regulation of cell differentiation	0.035485360817142
MF	GO:0046873	metal ion transmembrane transporter activity	0.0361601663376537
BP	GO:0090068	positive regulation of cell cycle process	0.0361749825721756
BP	GO:0050657	nucleic acid transport	0.0361749825721756
BP	GO:0050658	RNA transport	0.0361749825721756
CC	GO:0043292	contractile fiber	0.0373306095238186
BP	GO:0051960	regulation of nervous system development	0.0383871376308592
BP	GO:0010564	regulation of cell cycle process	0.0388145325958228
BP	GO:0003071	renal system process involved in regulation of systemic arterial blood pressure	0.0393400031023849
MF	GO:0004529	exodeoxyribonuclease activity	0.0395278518408217
CC	GO:0071013	catalytic step 2 spliceosome	0.0409522854818217
BP	GO:0051301	cell division	0.040967296986204
BP	GO:0009719	response to endogenous stimulus	0.0412159740882957
BP	GO:0006928	movement of cell or subcellular component	0.0412159740882957
BP	GO:0048513	animal organ development	0.0412159740882957
BP	GO:0035264	multicellular organism growth	0.0452745257337126
BP	GO:0006936	muscle contraction	0.0471875246468063
BP	GO:0006261	DNA-dependent DNA replication	0.0471956163979806
BP	GO:0003413	chondrocyte differentiation involved in endochondral bone morphogenesis	0.0475637602255147
BP	GO:0009653	anatomical structure morphogenesis	0.0475637602255147
MF	GO:1990825	sequence-specific mRNA binding	0.048369750791264
BP	GO:0003416	endochondral bone growth	0.0487872973371772
BP	GO:0033993	response to lipid	0.0487872973371772
MF	GO:0005509	calcium ion binding	0.0491138766713431
BP	GO:0031175	neuron projection development	0.0491700692749012
BP	GO:0040011	locomotion	0.0491700692749012
